# Supplementary material for: Interactome disassembly during apoptosis occurs independent of caspase cleavage
Source: Mol Syst Biol. 2017 Jan 12;13(1):906. doi: 10.15252/msb.20167067 (PMC5293159; doi:10.15252/msb.20167067)
Supplement: Supplementary file 3 — Table EV1 [file MSB-13-906-s003.xlsx]

## Sheet: proteinGroups_contaminate_rever
Table EV 1: Protein identification within BN-PAGE-PCP-SILAC of untreated mitochondrial preparations- MaxQuant output
Ratio M/L 1	Ratio M/L 2	Ratio M/L 3	Ratio M/L 4	Ratio M/L 5	Ratio M/L 6	Ratio M/L 7	Ratio M/L 8	Ratio M/L 9	Ratio M/L 10	Ratio M/L 11	Ratio M/L 12	Ratio M/L 13	Ratio M/L 14	Ratio M/L 15	Ratio M/L 16	Ratio M/L 17	Ratio M/L 18	Ratio M/L 19	Ratio M/L 20	Ratio M/L 21	Ratio M/L 22	Ratio M/L 23	Ratio M/L 24	Ratio M/L 25	Ratio M/L 26	Ratio M/L 27	Ratio M/L 28	Ratio M/L 29	Ratio M/L 30	Ratio M/L 31	Ratio M/L 32	Ratio M/L 33	Ratio M/L 34	Ratio M/L 35	Ratio M/L 36	Ratio M/L 37	Ratio M/L 38	Ratio M/L 39	Ratio M/L 40	Ratio M/L 41	Ratio M/L 42	Ratio M/L 43	Ratio M/L 44	Ratio M/L 45	Ratio M/L 46	Ratio M/L 47	Ratio M/L 48	Ratio M/L 49	Ratio M/L 50
NaN	NaN	NaN	NaN	NaN	NaN	NaN	NaN	NaN	NaN	NaN	NaN	NaN	NaN	NaN	NaN	NaN	NaN	NaN	NaN	NaN	NaN	NaN	NaN	NaN	NaN	NaN	NaN	NaN	NaN	NaN	NaN	NaN	NaN	NaN	NaN	NaN	NaN	NaN	NaN	NaN	NaN	NaN	NaN	NaN	NaN	NaN	NaN	NaN	NaN
NaN	NaN	NaN	NaN	NaN	NaN	NaN	NaN	NaN	NaN	NaN	NaN	NaN	NaN	NaN	NaN	NaN	NaN	NaN	NaN	NaN	NaN	NaN	NaN	NaN	NaN	NaN	NaN	NaN	NaN	NaN	NaN	NaN	NaN	NaN	2.0225	3.3017	2.5766	2.0186	2.5791	1.2078	1.1292	NaN	NaN	NaN	NaN	NaN	NaN	NaN	NaN
NaN	NaN	NaN	NaN	NaN	NaN	NaN	NaN	NaN	NaN	NaN	NaN	NaN	NaN	NaN	NaN	NaN	NaN	NaN	NaN	NaN	NaN	NaN	NaN	NaN	NaN	NaN	NaN	NaN	NaN	NaN	NaN	NaN	NaN	NaN	NaN	NaN	NaN	NaN	NaN	NaN	NaN	NaN	NaN	NaN	NaN	NaN	NaN	NaN	NaN
NaN	NaN	NaN	NaN	NaN	NaN	NaN	NaN	NaN	NaN	NaN	NaN	NaN	NaN	NaN	NaN	NaN	NaN	NaN	NaN	NaN	NaN	NaN	NaN	NaN	NaN	NaN	NaN	NaN	NaN	NaN	NaN	NaN	NaN	NaN	NaN	NaN	NaN	NaN	NaN	NaN	NaN	1.6974	2.4039	2.4384	3.4484	3.3514	6.8792	8.0337	NaN
NaN	NaN	NaN	NaN	NaN	NaN	NaN	NaN	NaN	NaN	NaN	NaN	NaN	NaN	NaN	NaN	NaN	NaN	NaN	NaN	NaN	NaN	NaN	NaN	NaN	NaN	NaN	NaN	NaN	NaN	NaN	NaN	NaN	NaN	NaN	NaN	NaN	NaN	NaN	NaN	NaN	NaN	NaN	NaN	NaN	NaN	NaN	NaN	NaN	NaN
NaN	NaN	NaN	NaN	NaN	NaN	NaN	NaN	NaN	NaN	NaN	NaN	NaN	NaN	NaN	NaN	NaN	NaN	NaN	NaN	NaN	NaN	NaN	NaN	NaN	NaN	1.7758	1.8914	NaN	NaN	3.6868	2.2013	2.395	2.5224	NaN	2.7519	1.8088	NaN	1.7465	1.0435	1.1814	NaN	NaN	NaN	NaN	NaN	NaN	NaN	NaN	NaN
NaN	NaN	NaN	NaN	NaN	NaN	NaN	NaN	NaN	NaN	NaN	NaN	NaN	NaN	NaN	NaN	NaN	NaN	NaN	NaN	NaN	NaN	NaN	NaN	NaN	NaN	NaN	NaN	NaN	NaN	NaN	NaN	NaN	NaN	NaN	NaN	NaN	NaN	NaN	NaN	NaN	NaN	NaN	NaN	NaN	NaN	1.7624	NaN	2.6037	NaN
0.18025	0.13684	0.12509	0.14101	0.22212	0.14366	0.20444	0.076246	0.15072	0.19182	0.21571	0.20378	0.16913	0.15235	0.17769	0.14044	0.12736	0.12413	0.089604	0.18961	0.13561	0.14527	0.17607	0.2108	0.20118	0.25152	0.27454	0.29075	0.26409	0.25213	0.5263	0.72455	0.66874	0.71963	0.86001	1.0479	1.6067	2.4476	4.5762	6.3657	6.0132	3.0175	0.99514	0.18729	0.1833	0.19478	0.25092	0.17137	0.12362	0.099102
NaN	NaN	NaN	NaN	NaN	NaN	NaN	NaN	NaN	NaN	NaN	NaN	NaN	NaN	NaN	NaN	NaN	NaN	NaN	NaN	NaN	NaN	NaN	NaN	NaN	NaN	NaN	NaN	NaN	NaN	NaN	NaN	NaN	NaN	NaN	NaN	3.2961	2.3024	NaN	NaN	NaN	NaN	NaN	NaN	NaN	1.0412	1.8846	3.0323	6.6579	13.025
NaN	NaN	NaN	NaN	NaN	NaN	NaN	NaN	NaN	NaN	NaN	NaN	NaN	NaN	NaN	NaN	NaN	NaN	NaN	NaN	NaN	NaN	NaN	NaN	1.2934	NaN	NaN	1.2363	NaN	0.93023	1.8098	3.2746	1.7756	NaN	NaN	NaN	NaN	NaN	NaN	NaN	NaN	NaN	NaN	NaN	NaN	NaN	NaN	NaN	NaN	NaN
NaN	NaN	NaN	NaN	NaN	NaN	NaN	NaN	NaN	NaN	NaN	NaN	NaN	NaN	NaN	NaN	NaN	NaN	NaN	NaN	NaN	NaN	1.2824	NaN	NaN	NaN	NaN	NaN	NaN	NaN	1.3218	0.87998	2.2961	NaN	NaN	NaN	NaN	NaN	NaN	NaN	NaN	NaN	NaN	NaN	NaN	NaN	NaN	NaN	NaN	NaN
NaN	NaN	NaN	NaN	NaN	NaN	0.25303	NaN	0.42157	0.66013	0.70891	0.43498	0.4057	0.46811	0.6013	0.62163	1.0292	1.3959	1.4119	2.1644	2.5102	2.4859	2.2587	2.1752	1.7581	1.1549	0.65674	0.63221	0.27353	0.20121	0.26855	NaN	0.38619	NaN	NaN	0.2174	0.20719	NaN	NaN	NaN	NaN	NaN	NaN	NaN	NaN	NaN	NaN	NaN	NaN	NaN
NaN	0.13164	0.034849	0.16149	NaN	0.12722	0.21352	0.44603	NaN	0.2333	0.23372	0.15062	0.40156	NaN	0.22507	0.20821	NaN	0.35304	0.36943	1.2462	1.006	1.1421	0.80658	0.52758	0.39775	0.29913	0.26738	0.39832	0.18805	0.21225	0.48473	0.73125	0.9685	0.73963	0.89727	0.8948	1.4403	2.0662	2.3028	2.2628	1.9376	1.6235	1.136	0.35611	0.42766	0.44981	0.40123	NaN	NaN	NaN
NaN	NaN	NaN	NaN	NaN	NaN	NaN	NaN	NaN	NaN	NaN	NaN	NaN	NaN	NaN	NaN	NaN	NaN	NaN	NaN	NaN	NaN	NaN	NaN	NaN	NaN	NaN	NaN	NaN	NaN	NaN	NaN	NaN	NaN	NaN	NaN	NaN	NaN	NaN	NaN	NaN	NaN	NaN	NaN	NaN	NaN	NaN	NaN	NaN	NaN
NaN	NaN	NaN	NaN	NaN	NaN	NaN	NaN	NaN	NaN	NaN	NaN	NaN	NaN	NaN	NaN	NaN	NaN	NaN	NaN	NaN	NaN	NaN	NaN	NaN	NaN	NaN	NaN	NaN	NaN	NaN	NaN	NaN	NaN	NaN	NaN	NaN	NaN	NaN	NaN	NaN	NaN	NaN	NaN	NaN	1.6853	1.1642	0.95906	0.92678	4.0468
NaN	NaN	NaN	NaN	NaN	NaN	NaN	NaN	NaN	NaN	3.201	3.6608	NaN	0.82433	NaN	NaN	NaN	NaN	NaN	1.7589	2.1961	NaN	NaN	1.8111	NaN	NaN	NaN	NaN	NaN	NaN	NaN	NaN	NaN	NaN	NaN	NaN	NaN	NaN	NaN	NaN	NaN	NaN	NaN	NaN	NaN	NaN	NaN	NaN	NaN	NaN
NaN	NaN	NaN	NaN	NaN	NaN	NaN	NaN	NaN	NaN	NaN	NaN	NaN	NaN	NaN	NaN	NaN	NaN	NaN	NaN	NaN	NaN	NaN	NaN	NaN	NaN	NaN	NaN	NaN	NaN	NaN	NaN	NaN	NaN	NaN	NaN	NaN	NaN	NaN	NaN	NaN	NaN	NaN	NaN	NaN	NaN	NaN	NaN	NaN	NaN
NaN	NaN	NaN	NaN	NaN	NaN	NaN	NaN	NaN	NaN	NaN	NaN	NaN	NaN	NaN	NaN	NaN	NaN	NaN	NaN	NaN	1.3188	NaN	NaN	NaN	NaN	NaN	NaN	NaN	NaN	NaN	NaN	NaN	NaN	NaN	NaN	NaN	NaN	1.7276	2.256	NaN	NaN	NaN	NaN	NaN	NaN	NaN	NaN	NaN	NaN
NaN	NaN	NaN	NaN	NaN	NaN	NaN	NaN	NaN	NaN	NaN	NaN	NaN	NaN	NaN	NaN	NaN	NaN	NaN	NaN	NaN	NaN	NaN	NaN	NaN	NaN	NaN	NaN	NaN	1.7286	NaN	NaN	NaN	NaN	NaN	NaN	NaN	NaN	NaN	NaN	NaN	NaN	NaN	NaN	NaN	NaN	NaN	NaN	NaN	NaN
1.3092	NaN	0.18964	NaN	0.22561	0.38421	0.62367	0.9835	1.2067	1.8402	2.0892	3.0726	2.9624	2.5203	3.2117	1.8438	1.4234	1.0173	NaN	NaN	NaN	0.33238	NaN	0.33058	0.36323	NaN	NaN	NaN	NaN	0.36492	0.36306	NaN	NaN	NaN	0.24288	NaN	NaN	NaN	NaN	NaN	NaN	NaN	NaN	NaN	NaN	NaN	0.129	0.34382	0.2194	NaN
NaN	NaN	NaN	NaN	NaN	NaN	NaN	NaN	NaN	NaN	NaN	NaN	NaN	NaN	NaN	NaN	NaN	NaN	NaN	NaN	NaN	NaN	NaN	NaN	NaN	NaN	NaN	NaN	NaN	4.7853	5.1161	NaN	NaN	NaN	NaN	NaN	NaN	NaN	NaN	NaN	NaN	NaN	NaN	NaN	NaN	NaN	NaN	NaN	NaN	NaN
1.9324	NaN	NaN	NaN	NaN	NaN	0.8994	NaN	1.7096	1.7674	1.6537	NaN	NaN	1.6872	NaN	1.7572	NaN	1.9342	1.4396	2.1075	1.3703	2.1171	NaN	NaN	NaN	NaN	NaN	NaN	NaN	NaN	NaN	NaN	NaN	NaN	NaN	NaN	NaN	NaN	NaN	NaN	NaN	NaN	NaN	NaN	NaN	NaN	NaN	NaN	NaN	NaN
0.71093	0.21372	0.33159	0.36394	0.40027	0.78094	0.46257	0.29247	0.37808	1.232	NaN	0.42408	0.46082	0.47516	0.4464	0.46372	0.81486	0.78992	0.8926	1.6557	1.4392	1.4175	1.914	1.5913	1.6177	1.3811	1.6961	2.3127	1.827	1.8163	1.9222	1.0041	NaN	1.0187	1.2235	1.4202	1.8734	1.6346	0.80725	NaN	NaN	NaN	NaN	NaN	NaN	NaN	1.1841	0.43773	NaN	NaN
NaN	NaN	NaN	NaN	NaN	NaN	NaN	NaN	NaN	NaN	NaN	NaN	NaN	NaN	NaN	NaN	NaN	NaN	NaN	NaN	NaN	NaN	NaN	NaN	NaN	NaN	NaN	1.4792	2.2907	NaN	NaN	NaN	NaN	NaN	NaN	NaN	NaN	NaN	NaN	NaN	NaN	NaN	NaN	NaN	NaN	NaN	NaN	NaN	NaN	NaN
NaN	NaN	NaN	NaN	NaN	NaN	NaN	1.62	NaN	NaN	NaN	NaN	NaN	NaN	NaN	NaN	NaN	NaN	NaN	NaN	NaN	NaN	NaN	NaN	NaN	NaN	NaN	NaN	NaN	NaN	NaN	1.6682	NaN	NaN	NaN	NaN	2.62	1.9631	1.3894	3.1849	3.9235	4.7528	1.92	3.0107	1.8628	3.6805	7.8348	3.2273	NaN	NaN
NaN	NaN	NaN	NaN	NaN	NaN	NaN	NaN	NaN	2.7069	3.0969	NaN	NaN	NaN	NaN	NaN	NaN	NaN	NaN	NaN	NaN	NaN	NaN	NaN	NaN	NaN	NaN	NaN	NaN	NaN	NaN	NaN	NaN	NaN	NaN	NaN	NaN	NaN	NaN	NaN	NaN	NaN	NaN	NaN	NaN	NaN	NaN	NaN	NaN	NaN
NaN	NaN	NaN	NaN	NaN	NaN	NaN	NaN	NaN	NaN	NaN	NaN	NaN	NaN	NaN	NaN	NaN	NaN	NaN	NaN	NaN	NaN	NaN	NaN	NaN	NaN	NaN	NaN	NaN	NaN	NaN	NaN	NaN	NaN	NaN	NaN	NaN	NaN	NaN	NaN	NaN	NaN	NaN	NaN	NaN	3.4248	1.9481	5.1574	NaN	5.4127
NaN	NaN	NaN	NaN	NaN	NaN	NaN	NaN	NaN	NaN	NaN	NaN	NaN	NaN	NaN	NaN	NaN	NaN	NaN	NaN	NaN	NaN	NaN	NaN	NaN	NaN	NaN	NaN	NaN	NaN	NaN	NaN	NaN	NaN	NaN	NaN	NaN	NaN	NaN	NaN	NaN	NaN	NaN	2.432	1.1031	NaN	0.43413	NaN	NaN	NaN
1.5858	NaN	NaN	NaN	NaN	NaN	NaN	NaN	1.7145	2.6571	2.6	3.6719	1.6309	NaN	NaN	NaN	NaN	0.64834	NaN	NaN	NaN	NaN	NaN	NaN	NaN	NaN	NaN	NaN	NaN	NaN	NaN	NaN	NaN	NaN	NaN	NaN	NaN	NaN	NaN	NaN	NaN	NaN	NaN	NaN	NaN	NaN	NaN	NaN	NaN	NaN
NaN	NaN	NaN	NaN	NaN	NaN	NaN	NaN	NaN	NaN	NaN	NaN	NaN	NaN	NaN	NaN	NaN	NaN	NaN	NaN	NaN	NaN	NaN	NaN	NaN	NaN	NaN	NaN	NaN	NaN	NaN	NaN	NaN	NaN	NaN	NaN	NaN	NaN	NaN	NaN	NaN	NaN	NaN	NaN	5.7655	NaN	NaN	NaN	NaN	NaN
1.945	0.41641	0.48679	0.60979	0.782	0.88436	1.3252	1.7844	1.6799	2.1054	2.1787	1.3814	1.3795	1.4288	1.716	1.5818	1.8825	1.9029	1.3735	NaN	NaN	NaN	0.77198	NaN	NaN	NaN	NaN	NaN	NaN	NaN	NaN	NaN	NaN	NaN	NaN	NaN	NaN	NaN	NaN	NaN	NaN	NaN	NaN	NaN	NaN	NaN	NaN	NaN	NaN	NaN
NaN	NaN	NaN	NaN	NaN	NaN	NaN	NaN	NaN	NaN	NaN	NaN	NaN	NaN	NaN	NaN	NaN	NaN	NaN	NaN	NaN	NaN	NaN	NaN	NaN	NaN	NaN	NaN	NaN	NaN	NaN	NaN	0.81549	1.9744	NaN	NaN	NaN	NaN	NaN	NaN	NaN	NaN	NaN	NaN	NaN	NaN	NaN	NaN	NaN	NaN
NaN	NaN	NaN	NaN	NaN	NaN	NaN	NaN	NaN	NaN	NaN	NaN	NaN	NaN	NaN	NaN	NaN	NaN	NaN	NaN	NaN	NaN	NaN	NaN	NaN	NaN	NaN	NaN	NaN	NaN	NaN	NaN	NaN	NaN	NaN	NaN	NaN	NaN	NaN	NaN	2.6309	2.3217	2.5769	2.8745	2.5232	NaN	NaN	NaN	NaN	NaN
NaN	NaN	NaN	NaN	NaN	NaN	NaN	NaN	NaN	NaN	NaN	NaN	NaN	NaN	NaN	NaN	NaN	NaN	NaN	NaN	NaN	NaN	NaN	NaN	NaN	NaN	NaN	NaN	NaN	NaN	NaN	NaN	NaN	NaN	NaN	NaN	NaN	NaN	NaN	NaN	NaN	NaN	NaN	NaN	NaN	1.0025	0.77296	NaN	3.3178	0.75778
NaN	NaN	NaN	NaN	NaN	NaN	NaN	3.1279	4.9329	8.5945	5.741	NaN	NaN	NaN	NaN	NaN	NaN	NaN	NaN	NaN	NaN	NaN	NaN	NaN	NaN	NaN	NaN	NaN	NaN	NaN	NaN	NaN	NaN	NaN	NaN	NaN	NaN	NaN	NaN	NaN	NaN	NaN	NaN	NaN	NaN	NaN	NaN	NaN	NaN	NaN
NaN	NaN	NaN	NaN	NaN	NaN	NaN	NaN	NaN	NaN	NaN	NaN	NaN	NaN	NaN	NaN	NaN	NaN	NaN	NaN	NaN	NaN	NaN	NaN	NaN	NaN	NaN	NaN	NaN	NaN	NaN	NaN	NaN	NaN	NaN	NaN	NaN	NaN	NaN	NaN	14.267	NaN	NaN	NaN	NaN	NaN	NaN	NaN	NaN	NaN
NaN	NaN	NaN	NaN	NaN	NaN	0.29325	NaN	NaN	NaN	NaN	NaN	NaN	NaN	NaN	NaN	NaN	NaN	NaN	NaN	NaN	NaN	NaN	NaN	NaN	NaN	NaN	NaN	NaN	NaN	NaN	NaN	NaN	NaN	NaN	NaN	1.5976	1.6407	1.8246	1.6599	1.5234	2.3106	1.8432	1.6422	0.99331	NaN	NaN	NaN	NaN	NaN
NaN	NaN	NaN	NaN	NaN	NaN	NaN	NaN	NaN	NaN	NaN	NaN	NaN	NaN	NaN	NaN	NaN	NaN	NaN	NaN	NaN	NaN	NaN	1.5827	NaN	NaN	NaN	0.84757	NaN	NaN	0.95884	NaN	NaN	NaN	NaN	NaN	NaN	NaN	NaN	NaN	NaN	NaN	NaN	NaN	NaN	NaN	NaN	NaN	NaN	NaN
NaN	NaN	NaN	NaN	NaN	NaN	NaN	NaN	NaN	NaN	NaN	NaN	NaN	NaN	NaN	NaN	NaN	NaN	NaN	NaN	NaN	NaN	NaN	NaN	NaN	NaN	NaN	NaN	NaN	NaN	NaN	NaN	NaN	NaN	NaN	NaN	NaN	NaN	NaN	NaN	NaN	NaN	NaN	NaN	NaN	NaN	NaN	NaN	NaN	3.0907
NaN	NaN	NaN	NaN	NaN	NaN	NaN	NaN	NaN	NaN	NaN	NaN	NaN	NaN	NaN	NaN	NaN	NaN	NaN	NaN	NaN	NaN	NaN	NaN	NaN	NaN	NaN	NaN	NaN	NaN	NaN	NaN	NaN	NaN	NaN	NaN	NaN	NaN	NaN	NaN	NaN	2.4773	2.1081	2.6227	4.3473	NaN	1.5501	NaN	NaN	NaN
NaN	NaN	NaN	NaN	NaN	NaN	NaN	NaN	NaN	NaN	NaN	NaN	NaN	NaN	NaN	NaN	NaN	NaN	NaN	NaN	NaN	NaN	NaN	NaN	NaN	NaN	NaN	NaN	NaN	NaN	NaN	NaN	NaN	NaN	NaN	NaN	NaN	NaN	NaN	NaN	NaN	NaN	NaN	NaN	1.5866	1.5069	1.9651	2.682	2.1601	1.8816
NaN	NaN	NaN	NaN	NaN	NaN	NaN	NaN	NaN	NaN	NaN	NaN	NaN	1.1977	1.4524	1.6204	NaN	NaN	NaN	NaN	1.1387	0.87931	NaN	NaN	NaN	NaN	NaN	NaN	NaN	NaN	NaN	NaN	NaN	NaN	NaN	NaN	NaN	NaN	0.9541	NaN	NaN	NaN	NaN	NaN	NaN	NaN	NaN	NaN	NaN	NaN
NaN	NaN	NaN	NaN	NaN	NaN	NaN	NaN	NaN	NaN	NaN	NaN	NaN	NaN	NaN	NaN	NaN	NaN	NaN	NaN	NaN	NaN	NaN	NaN	NaN	NaN	NaN	NaN	NaN	NaN	NaN	NaN	NaN	NaN	NaN	NaN	NaN	NaN	NaN	NaN	NaN	NaN	NaN	NaN	NaN	NaN	NaN	NaN	NaN	NaN
2.4874	0.27562	0.38033	0.60619	0.64452	0.58659	1.0932	1.9043	1.8167	2.0279	2.5803	2.0232	1.9597	1.8541	2.0235	1.5342	1.9986	2.198	2.3501	2.2845	2.172	0.92091	NaN	NaN	NaN	NaN	NaN	NaN	NaN	0.55784	NaN	NaN	NaN	NaN	NaN	NaN	1.7522	NaN	NaN	NaN	NaN	NaN	NaN	NaN	NaN	NaN	NaN	NaN	NaN	NaN
NaN	NaN	NaN	NaN	NaN	NaN	NaN	NaN	NaN	NaN	NaN	NaN	NaN	NaN	NaN	NaN	NaN	NaN	0.78565	1.2546	3.7587	4.0023	3.7285	3.3936	3.7532	2.0612	1.9074	NaN	NaN	NaN	NaN	NaN	NaN	NaN	NaN	NaN	NaN	NaN	NaN	NaN	NaN	NaN	NaN	NaN	NaN	NaN	NaN	NaN	NaN	NaN
NaN	NaN	NaN	NaN	NaN	NaN	NaN	NaN	NaN	NaN	NaN	NaN	NaN	NaN	NaN	NaN	NaN	NaN	NaN	NaN	NaN	NaN	NaN	NaN	NaN	NaN	NaN	NaN	NaN	NaN	NaN	2.938	1.8562	NaN	NaN	NaN	NaN	NaN	NaN	NaN	NaN	NaN	NaN	NaN	NaN	NaN	NaN	NaN	NaN	NaN
NaN	NaN	NaN	NaN	NaN	NaN	NaN	NaN	NaN	NaN	NaN	NaN	2.2199	3.3053	2.8776	2.4167	NaN	NaN	NaN	NaN	NaN	NaN	1.8358	1.8582	2.1315	NaN	NaN	2.6684	NaN	NaN	NaN	NaN	NaN	NaN	NaN	NaN	NaN	NaN	NaN	NaN	NaN	NaN	NaN	NaN	NaN	NaN	NaN	NaN	NaN	NaN
NaN	NaN	NaN	NaN	NaN	NaN	NaN	NaN	NaN	NaN	NaN	NaN	NaN	NaN	NaN	NaN	1.2315	NaN	NaN	3.635	4.6345	1.5758	0.44301	NaN	NaN	NaN	NaN	NaN	NaN	NaN	NaN	NaN	NaN	NaN	NaN	NaN	NaN	NaN	NaN	NaN	NaN	NaN	NaN	NaN	NaN	NaN	NaN	NaN	NaN	NaN
NaN	NaN	NaN	NaN	NaN	NaN	NaN	NaN	NaN	NaN	NaN	NaN	NaN	NaN	NaN	NaN	NaN	NaN	NaN	NaN	NaN	NaN	NaN	NaN	NaN	NaN	NaN	NaN	NaN	NaN	NaN	NaN	1.3244	NaN	NaN	0.85551	NaN	NaN	2.7945	6.9528	8.218	4.1121	2.2634	NaN	NaN	NaN	NaN	NaN	NaN	NaN
NaN	NaN	NaN	NaN	NaN	NaN	NaN	NaN	NaN	NaN	NaN	NaN	NaN	NaN	NaN	NaN	NaN	NaN	1.8752	1.7782	2.2292	1.1626	1.9527	1.3905	NaN	NaN	NaN	1.4177	1.598	1.747	2.8152	NaN	NaN	NaN	NaN	NaN	NaN	NaN	NaN	NaN	NaN	NaN	NaN	NaN	NaN	NaN	NaN	NaN	NaN	NaN
NaN	NaN	NaN	NaN	NaN	NaN	NaN	NaN	NaN	NaN	NaN	NaN	NaN	NaN	NaN	NaN	NaN	NaN	NaN	NaN	NaN	NaN	NaN	NaN	NaN	NaN	NaN	NaN	NaN	6.0222	NaN	NaN	NaN	NaN	NaN	NaN	NaN	NaN	NaN	NaN	NaN	NaN	NaN	NaN	NaN	NaN	NaN	NaN	NaN	NaN
NaN	NaN	NaN	NaN	NaN	NaN	NaN	NaN	NaN	NaN	NaN	NaN	NaN	NaN	NaN	NaN	NaN	NaN	NaN	NaN	NaN	NaN	NaN	NaN	NaN	NaN	NaN	NaN	NaN	NaN	NaN	NaN	NaN	NaN	NaN	NaN	NaN	NaN	NaN	NaN	NaN	NaN	NaN	1.8857	2.3992	2.4628	2.5641	1.807	NaN	NaN
NaN	NaN	NaN	NaN	NaN	NaN	NaN	NaN	NaN	NaN	NaN	NaN	NaN	NaN	NaN	NaN	NaN	NaN	NaN	NaN	NaN	NaN	NaN	NaN	NaN	NaN	NaN	NaN	NaN	NaN	NaN	NaN	NaN	NaN	NaN	NaN	NaN	NaN	NaN	NaN	NaN	NaN	NaN	NaN	NaN	NaN	NaN	NaN	NaN	NaN
NaN	NaN	NaN	0.1213	0.20847	NaN	0.46051	1.2326	1.8415	1.7293	0.75129	NaN	NaN	NaN	0.18185	0.26298	0.43496	NaN	NaN	NaN	0.49459	NaN	0.69165	0.66305	0.96875	1.0541	1.2107	1.9354	2.2211	2.0075	1.9506	NaN	NaN	NaN	NaN	NaN	NaN	NaN	NaN	NaN	NaN	NaN	NaN	NaN	NaN	NaN	NaN	NaN	NaN	NaN
NaN	NaN	NaN	NaN	NaN	NaN	NaN	NaN	NaN	NaN	NaN	NaN	NaN	NaN	NaN	NaN	NaN	NaN	NaN	NaN	NaN	NaN	NaN	NaN	NaN	NaN	NaN	NaN	NaN	NaN	NaN	NaN	NaN	NaN	NaN	NaN	NaN	NaN	NaN	NaN	NaN	NaN	NaN	NaN	2.2729	2.9104	3.0192	2.9474	3.0806	6.8765
NaN	NaN	NaN	NaN	NaN	NaN	NaN	NaN	NaN	NaN	NaN	NaN	NaN	NaN	NaN	NaN	NaN	NaN	NaN	NaN	NaN	NaN	NaN	NaN	NaN	NaN	NaN	NaN	NaN	NaN	NaN	NaN	NaN	NaN	NaN	NaN	NaN	NaN	NaN	NaN	NaN	NaN	NaN	NaN	NaN	2.6754	1.3203	NaN	NaN	NaN
1.8972	NaN	NaN	NaN	NaN	NaN	0.87991	0.79336	0.97946	0.89122	1.3932	NaN	1.6703	1.9829	2.201	1.8279	1.817	2.178	1.3082	2.1916	2.4617	1.9883	1.8127	2.3753	NaN	NaN	0.98311	NaN	NaN	NaN	NaN	0.77345	1.205	1.2263	NaN	NaN	NaN	NaN	NaN	NaN	NaN	NaN	1.017	NaN	NaN	NaN	NaN	NaN	NaN	NaN
NaN	NaN	NaN	NaN	NaN	NaN	NaN	NaN	NaN	NaN	NaN	NaN	NaN	NaN	NaN	NaN	NaN	NaN	NaN	NaN	NaN	NaN	NaN	NaN	NaN	NaN	NaN	NaN	NaN	NaN	NaN	NaN	NaN	NaN	NaN	NaN	NaN	NaN	NaN	NaN	NaN	NaN	NaN	NaN	NaN	NaN	NaN	NaN	NaN	NaN
NaN	NaN	NaN	NaN	NaN	NaN	NaN	NaN	NaN	NaN	NaN	NaN	NaN	NaN	NaN	NaN	NaN	NaN	NaN	NaN	NaN	NaN	NaN	NaN	NaN	NaN	NaN	NaN	NaN	NaN	NaN	NaN	NaN	NaN	1.4428	2.5619	1.0791	2.3956	2.0212	NaN	NaN	NaN	NaN	NaN	NaN	NaN	NaN	NaN	NaN	NaN
NaN	NaN	NaN	NaN	NaN	NaN	NaN	NaN	NaN	NaN	NaN	NaN	NaN	NaN	NaN	NaN	NaN	NaN	NaN	NaN	NaN	NaN	NaN	NaN	NaN	NaN	NaN	NaN	NaN	NaN	NaN	NaN	NaN	NaN	NaN	NaN	NaN	NaN	NaN	1.3089	NaN	2.1988	NaN	NaN	0.73203	2.4965	NaN	NaN	NaN	NaN
NaN	0.14888	0.16511	0.13941	0.17593	0.15375	0.16408	NaN	NaN	NaN	NaN	NaN	0.22709	0.31581	0.23356	0.18394	NaN	0.25445	0.28639	NaN	0.48673	0.34949	0.34676	0.27729	0.38085	0.55342	0.47259	0.59229	0.34639	0.38931	0.60441	0.74607	0.94528	0.87892	0.92779	0.89212	1.4687	2.1132	1.9246	2.6408	2.6268	3.0006	2.3798	1.0283	0.7296	0.59759	0.61461	0.56684	0.45935	0.34711
NaN	NaN	NaN	NaN	NaN	NaN	NaN	NaN	NaN	NaN	NaN	NaN	NaN	NaN	NaN	NaN	NaN	NaN	NaN	NaN	0.93807	NaN	NaN	1.6569	2.466	2.9767	2.2983	NaN	NaN	NaN	NaN	NaN	NaN	NaN	NaN	NaN	NaN	NaN	0.98179	0.73308	NaN	NaN	NaN	NaN	NaN	NaN	NaN	NaN	NaN	NaN
NaN	0.19788	NaN	0.27668	0.56152	0.28212	1.208	0.39571	NaN	NaN	1.1085	1.2483	1.2872	0.63882	1.1298	1.4546	0.91496	0.99295	1.0052	NaN	0.87536	1.1329	0.39705	0.38073	NaN	NaN	NaN	NaN	NaN	0.13836	NaN	0.71943	0.83606	NaN	0.80603	0.82053	1.2415	1.6241	2.1294	2.4652	2.8228	1.956	1.145	0.56233	0.67975	0.59285	0.43997	0.28055	0.29036	0.19577
NaN	NaN	NaN	NaN	NaN	NaN	NaN	NaN	NaN	NaN	NaN	NaN	NaN	NaN	NaN	NaN	NaN	NaN	NaN	NaN	NaN	NaN	NaN	NaN	NaN	NaN	NaN	NaN	NaN	NaN	NaN	NaN	NaN	NaN	NaN	NaN	NaN	NaN	NaN	NaN	NaN	NaN	2.167	NaN	1.5216	0.22717	1.4526	NaN	NaN	NaN
NaN	NaN	NaN	NaN	NaN	NaN	NaN	NaN	NaN	NaN	NaN	NaN	NaN	NaN	NaN	NaN	NaN	NaN	NaN	NaN	NaN	NaN	NaN	NaN	NaN	NaN	NaN	NaN	NaN	NaN	NaN	NaN	NaN	NaN	NaN	NaN	NaN	NaN	NaN	2.1407	2.5305	2.8312	2.9898	3.0338	3.0411	2.792	1.9381	1.5279	1.3393	NaN
NaN	NaN	NaN	NaN	NaN	NaN	NaN	NaN	NaN	NaN	NaN	NaN	NaN	NaN	NaN	NaN	NaN	NaN	NaN	NaN	NaN	NaN	NaN	NaN	NaN	NaN	NaN	NaN	NaN	NaN	NaN	NaN	NaN	NaN	NaN	NaN	NaN	NaN	NaN	1.8125	NaN	NaN	NaN	NaN	2.2966	2.0295	2.1475	3.1262	2.7199	2.6935
2.4903	NaN	NaN	NaN	NaN	NaN	NaN	NaN	NaN	NaN	NaN	NaN	NaN	NaN	NaN	NaN	NaN	NaN	NaN	NaN	NaN	NaN	NaN	NaN	NaN	NaN	NaN	NaN	NaN	NaN	NaN	NaN	NaN	NaN	NaN	NaN	NaN	NaN	NaN	NaN	NaN	17.437	2.6759	2.9929	3.8789	3.4593	2.7139	2.9978	1.7122	1.3917
NaN	NaN	NaN	NaN	NaN	NaN	NaN	NaN	NaN	NaN	NaN	NaN	NaN	NaN	NaN	NaN	NaN	NaN	NaN	NaN	NaN	NaN	NaN	NaN	NaN	NaN	NaN	NaN	NaN	NaN	NaN	NaN	NaN	NaN	NaN	NaN	1.9599	NaN	NaN	NaN	NaN	NaN	NaN	NaN	NaN	NaN	NaN	NaN	NaN	NaN
2.614	NaN	NaN	NaN	NaN	NaN	NaN	NaN	NaN	NaN	NaN	NaN	NaN	NaN	NaN	NaN	NaN	NaN	NaN	NaN	NaN	NaN	NaN	NaN	NaN	NaN	NaN	NaN	NaN	NaN	NaN	NaN	NaN	NaN	NaN	NaN	NaN	NaN	NaN	NaN	NaN	NaN	NaN	NaN	NaN	NaN	NaN	NaN	NaN	NaN
NaN	NaN	NaN	NaN	NaN	NaN	NaN	NaN	NaN	NaN	NaN	NaN	NaN	NaN	NaN	NaN	NaN	NaN	NaN	NaN	NaN	NaN	NaN	NaN	NaN	NaN	NaN	NaN	NaN	NaN	2.4251	2.5063	1.0758	NaN	NaN	NaN	NaN	NaN	NaN	NaN	NaN	NaN	NaN	NaN	NaN	NaN	NaN	NaN	NaN	NaN
NaN	NaN	NaN	NaN	NaN	NaN	NaN	NaN	NaN	NaN	NaN	NaN	NaN	NaN	2.9303	4.0442	3.4777	4.5384	5.185	4.0766	4.0936	2.9388	NaN	NaN	1.1381	NaN	NaN	NaN	NaN	NaN	NaN	NaN	NaN	NaN	NaN	NaN	NaN	NaN	NaN	NaN	NaN	NaN	NaN	NaN	NaN	NaN	NaN	NaN	NaN	NaN
NaN	NaN	NaN	NaN	NaN	NaN	NaN	NaN	NaN	NaN	NaN	NaN	NaN	NaN	NaN	NaN	NaN	NaN	NaN	NaN	NaN	2.611	NaN	NaN	NaN	NaN	NaN	NaN	NaN	NaN	NaN	NaN	NaN	NaN	NaN	NaN	NaN	NaN	NaN	NaN	NaN	NaN	NaN	NaN	NaN	NaN	NaN	NaN	NaN	NaN
2.4205	NaN	NaN	2.0904	0.82363	NaN	NaN	NaN	NaN	NaN	NaN	NaN	NaN	NaN	NaN	NaN	NaN	NaN	NaN	NaN	NaN	NaN	NaN	NaN	NaN	NaN	NaN	NaN	NaN	NaN	NaN	NaN	NaN	NaN	NaN	NaN	NaN	NaN	NaN	NaN	NaN	NaN	NaN	NaN	NaN	NaN	NaN	NaN	NaN	NaN
12.342	NaN	NaN	1.3437	NaN	NaN	NaN	2.1323	NaN	1.6684	1.8888	2.0238	2.6534	2.5301	NaN	NaN	NaN	NaN	NaN	NaN	NaN	NaN	NaN	NaN	NaN	NaN	NaN	NaN	NaN	NaN	NaN	NaN	NaN	NaN	NaN	NaN	NaN	NaN	NaN	NaN	NaN	NaN	NaN	NaN	NaN	NaN	NaN	NaN	NaN	NaN
NaN	NaN	NaN	NaN	NaN	NaN	NaN	NaN	NaN	NaN	NaN	NaN	NaN	NaN	NaN	NaN	NaN	NaN	NaN	NaN	NaN	NaN	NaN	NaN	NaN	NaN	NaN	NaN	NaN	NaN	NaN	NaN	NaN	NaN	NaN	NaN	NaN	NaN	0.88804	NaN	NaN	NaN	NaN	NaN	NaN	NaN	NaN	NaN	NaN	NaN
NaN	NaN	NaN	NaN	NaN	NaN	NaN	NaN	NaN	NaN	NaN	NaN	NaN	NaN	NaN	NaN	NaN	NaN	NaN	NaN	NaN	NaN	NaN	NaN	NaN	NaN	NaN	NaN	NaN	NaN	NaN	NaN	NaN	NaN	NaN	NaN	NaN	NaN	NaN	NaN	NaN	NaN	2.5472	2.3751	3.2865	2.8684	NaN	NaN	NaN	NaN
NaN	NaN	NaN	NaN	NaN	NaN	NaN	NaN	NaN	NaN	NaN	NaN	NaN	NaN	NaN	NaN	NaN	NaN	NaN	NaN	NaN	NaN	NaN	NaN	NaN	NaN	NaN	NaN	NaN	NaN	NaN	NaN	NaN	NaN	NaN	NaN	NaN	NaN	NaN	NaN	NaN	NaN	NaN	NaN	4.3879	6.2584	11.196	7.3226	11.77	12.009
NaN	1.8277	1.5702	1.5131	1.1456	0.87374	0.98126	NaN	NaN	NaN	NaN	NaN	NaN	NaN	0.7634	1.7032	NaN	NaN	NaN	NaN	NaN	NaN	1.1947	NaN	1.4788	3.1805	NaN	NaN	0.82549	NaN	NaN	NaN	NaN	NaN	NaN	NaN	NaN	1.3901	1.4105	5.9979	12.423	8.6026	7.283	4.6099	2.9287	NaN	0.3838	NaN	NaN	NaN
NaN	NaN	NaN	NaN	NaN	NaN	NaN	NaN	NaN	NaN	NaN	NaN	NaN	NaN	NaN	1.3326	1.6231	2.5458	1.9904	2.6133	1.6683	NaN	NaN	NaN	NaN	NaN	NaN	NaN	NaN	NaN	NaN	NaN	NaN	NaN	NaN	NaN	NaN	NaN	NaN	NaN	NaN	NaN	NaN	NaN	NaN	NaN	NaN	NaN	NaN	NaN
NaN	NaN	NaN	NaN	NaN	NaN	NaN	NaN	NaN	NaN	NaN	NaN	NaN	NaN	NaN	NaN	NaN	NaN	NaN	NaN	2.1038	1.4676	NaN	NaN	NaN	NaN	NaN	NaN	NaN	NaN	NaN	NaN	NaN	NaN	NaN	NaN	NaN	NaN	NaN	NaN	NaN	NaN	NaN	NaN	NaN	NaN	NaN	NaN	NaN	NaN
NaN	NaN	NaN	NaN	NaN	NaN	NaN	NaN	NaN	NaN	NaN	NaN	NaN	NaN	NaN	NaN	NaN	NaN	NaN	NaN	NaN	NaN	NaN	NaN	NaN	NaN	NaN	NaN	NaN	NaN	NaN	NaN	NaN	NaN	NaN	NaN	NaN	NaN	NaN	NaN	NaN	NaN	NaN	NaN	NaN	NaN	NaN	NaN	5.5646	2.4123
NaN	NaN	NaN	NaN	NaN	NaN	NaN	NaN	NaN	NaN	NaN	NaN	NaN	NaN	NaN	NaN	NaN	NaN	NaN	NaN	NaN	NaN	NaN	NaN	NaN	NaN	2.1354	NaN	NaN	NaN	NaN	NaN	NaN	NaN	NaN	NaN	NaN	NaN	NaN	4.597	3.7969	4.7789	9.9108	7.2132	6.7185	8.0913	4.948	2.7753	NaN	NaN
NaN	NaN	NaN	NaN	NaN	NaN	NaN	NaN	NaN	NaN	NaN	NaN	NaN	NaN	NaN	NaN	NaN	NaN	3.7082	NaN	NaN	NaN	NaN	NaN	NaN	NaN	NaN	NaN	NaN	NaN	NaN	NaN	NaN	NaN	NaN	NaN	NaN	NaN	NaN	NaN	NaN	NaN	NaN	NaN	NaN	NaN	NaN	NaN	NaN	NaN
NaN	NaN	NaN	NaN	NaN	NaN	NaN	NaN	NaN	NaN	NaN	NaN	NaN	NaN	NaN	NaN	NaN	NaN	NaN	NaN	NaN	NaN	NaN	NaN	NaN	NaN	NaN	NaN	NaN	NaN	NaN	NaN	NaN	NaN	NaN	NaN	NaN	NaN	NaN	NaN	NaN	NaN	NaN	NaN	NaN	NaN	NaN	NaN	NaN	NaN
NaN	NaN	NaN	NaN	NaN	NaN	NaN	NaN	NaN	NaN	NaN	NaN	NaN	NaN	NaN	NaN	NaN	NaN	NaN	NaN	NaN	NaN	NaN	NaN	NaN	NaN	NaN	NaN	NaN	NaN	NaN	NaN	NaN	NaN	NaN	NaN	NaN	NaN	NaN	NaN	NaN	NaN	NaN	NaN	NaN	NaN	NaN	NaN	NaN	NaN
NaN	NaN	NaN	NaN	NaN	NaN	NaN	NaN	NaN	NaN	NaN	NaN	NaN	NaN	NaN	NaN	NaN	NaN	NaN	NaN	NaN	NaN	NaN	4.6428	4.3281	2.9072	2.5521	NaN	NaN	NaN	NaN	NaN	NaN	NaN	NaN	NaN	NaN	NaN	NaN	NaN	NaN	NaN	NaN	NaN	NaN	NaN	NaN	NaN	NaN	2.0887
NaN	NaN	NaN	NaN	NaN	NaN	NaN	NaN	NaN	NaN	NaN	NaN	NaN	NaN	NaN	NaN	NaN	NaN	NaN	NaN	NaN	NaN	NaN	NaN	NaN	NaN	NaN	NaN	NaN	NaN	NaN	NaN	NaN	NaN	NaN	NaN	NaN	NaN	NaN	NaN	NaN	NaN	NaN	NaN	2.5748	2.5368	2.9242	4.9257	10.453	5.0218
NaN	NaN	NaN	NaN	0.54464	NaN	NaN	NaN	1.0106	1.2119	NaN	NaN	NaN	NaN	NaN	NaN	NaN	NaN	NaN	NaN	NaN	NaN	NaN	NaN	NaN	NaN	NaN	1.1708	NaN	NaN	NaN	NaN	1.442	3.7931	2.6199	2.0398	2.0436	0.89641	1.684	NaN	NaN	NaN	1.4742	NaN	NaN	NaN	NaN	NaN	NaN	NaN
NaN	0.34851	0.051648	NaN	NaN	NaN	NaN	NaN	NaN	0.45696	NaN	NaN	NaN	NaN	NaN	NaN	NaN	NaN	NaN	NaN	NaN	NaN	NaN	0.23276	0.30134	0.35001	NaN	0.48081	0.62933	0.57394	1.9057	2.2819	4.6538	7.0155	9.557	2.6825	1.1011	NaN	NaN	NaN	NaN	NaN	NaN	NaN	NaN	0.41826	0.40741	0.61718	0.51716	NaN
NaN	NaN	NaN	NaN	NaN	NaN	NaN	NaN	NaN	NaN	NaN	NaN	NaN	NaN	NaN	NaN	NaN	NaN	NaN	NaN	NaN	NaN	NaN	NaN	NaN	NaN	NaN	NaN	NaN	NaN	NaN	NaN	2.2902	NaN	NaN	NaN	NaN	NaN	NaN	NaN	NaN	NaN	NaN	NaN	NaN	NaN	NaN	NaN	NaN	NaN
NaN	NaN	NaN	NaN	NaN	NaN	NaN	NaN	NaN	NaN	NaN	NaN	NaN	NaN	NaN	NaN	NaN	NaN	NaN	1.2748	2.0419	NaN	NaN	NaN	NaN	NaN	NaN	NaN	NaN	NaN	NaN	NaN	NaN	NaN	NaN	NaN	NaN	NaN	NaN	NaN	NaN	NaN	NaN	NaN	NaN	NaN	NaN	NaN	NaN	NaN
NaN	NaN	NaN	NaN	NaN	NaN	NaN	NaN	NaN	NaN	NaN	NaN	NaN	NaN	NaN	NaN	NaN	NaN	NaN	NaN	NaN	NaN	NaN	NaN	NaN	NaN	NaN	NaN	NaN	NaN	6.421	NaN	NaN	NaN	NaN	NaN	NaN	NaN	NaN	NaN	NaN	NaN	NaN	NaN	NaN	NaN	NaN	NaN	NaN	NaN
NaN	NaN	NaN	NaN	NaN	NaN	NaN	NaN	NaN	NaN	NaN	NaN	NaN	NaN	NaN	NaN	NaN	NaN	NaN	NaN	NaN	NaN	NaN	NaN	NaN	NaN	NaN	NaN	NaN	NaN	NaN	NaN	NaN	NaN	NaN	NaN	NaN	NaN	NaN	NaN	NaN	NaN	NaN	1.1226	0.70869	1.1461	1.7691	2.7875	2.3692	1.9351
NaN	NaN	NaN	NaN	NaN	NaN	NaN	NaN	NaN	NaN	NaN	NaN	NaN	NaN	NaN	NaN	NaN	NaN	NaN	NaN	NaN	NaN	NaN	NaN	NaN	NaN	NaN	NaN	NaN	NaN	NaN	NaN	NaN	NaN	NaN	NaN	NaN	NaN	NaN	NaN	NaN	NaN	NaN	NaN	NaN	NaN	1.0597	3.5142	NaN	NaN
NaN	NaN	NaN	NaN	NaN	NaN	NaN	NaN	NaN	NaN	NaN	NaN	NaN	NaN	NaN	NaN	NaN	NaN	NaN	NaN	NaN	NaN	NaN	NaN	NaN	NaN	NaN	NaN	NaN	NaN	NaN	NaN	NaN	NaN	NaN	NaN	NaN	NaN	NaN	NaN	NaN	NaN	1.6828	2.3232	1.8463	2.7601	NaN	NaN	NaN	NaN
1.1745	NaN	NaN	0.35148	NaN	0.23509	0.24085	0.18836	NaN	0.30493	NaN	0.3967	NaN	NaN	0.44524	NaN	NaN	NaN	NaN	NaN	NaN	0.69118	0.72194	NaN	0.89784	0.50695	NaN	0.81593	NaN	0.6176	NaN	1.2698	0.88178	NaN	NaN	3.3123	2.5792	2.4696	2.3592	1.3618	NaN	NaN	NaN	NaN	NaN	NaN	NaN	NaN	NaN	NaN
NaN	NaN	NaN	NaN	NaN	NaN	NaN	NaN	NaN	NaN	NaN	NaN	NaN	NaN	NaN	NaN	NaN	NaN	NaN	NaN	NaN	NaN	NaN	NaN	NaN	NaN	NaN	NaN	NaN	NaN	NaN	NaN	NaN	NaN	NaN	NaN	NaN	NaN	NaN	NaN	NaN	NaN	NaN	NaN	NaN	NaN	NaN	NaN	NaN	NaN
NaN	NaN	NaN	NaN	NaN	NaN	NaN	NaN	NaN	NaN	NaN	NaN	NaN	NaN	NaN	NaN	NaN	NaN	NaN	NaN	NaN	NaN	NaN	NaN	NaN	NaN	NaN	NaN	NaN	NaN	NaN	NaN	NaN	NaN	NaN	NaN	NaN	NaN	NaN	NaN	NaN	NaN	NaN	NaN	NaN	NaN	NaN	NaN	NaN	NaN
NaN	NaN	NaN	NaN	NaN	NaN	NaN	NaN	NaN	NaN	NaN	NaN	NaN	NaN	NaN	NaN	NaN	4.0168	NaN	NaN	NaN	NaN	NaN	NaN	NaN	NaN	NaN	NaN	NaN	NaN	2.2002	8.2336	NaN	NaN	NaN	NaN	NaN	NaN	NaN	NaN	NaN	NaN	NaN	NaN	NaN	NaN	NaN	NaN	NaN	NaN
NaN	NaN	NaN	NaN	NaN	NaN	NaN	NaN	NaN	NaN	NaN	NaN	NaN	NaN	NaN	NaN	NaN	NaN	NaN	NaN	NaN	NaN	3.4793	5.8858	NaN	NaN	NaN	NaN	NaN	NaN	NaN	NaN	NaN	NaN	NaN	NaN	NaN	NaN	NaN	NaN	NaN	NaN	NaN	NaN	NaN	NaN	NaN	NaN	NaN	NaN
NaN	NaN	NaN	NaN	NaN	NaN	NaN	NaN	NaN	NaN	NaN	NaN	NaN	NaN	NaN	NaN	NaN	NaN	NaN	NaN	NaN	NaN	NaN	NaN	NaN	NaN	NaN	NaN	NaN	NaN	NaN	NaN	NaN	NaN	NaN	NaN	NaN	NaN	NaN	NaN	NaN	NaN	NaN	NaN	NaN	NaN	NaN	NaN	NaN	NaN
NaN	NaN	NaN	NaN	NaN	NaN	NaN	NaN	NaN	NaN	NaN	NaN	NaN	NaN	NaN	NaN	NaN	NaN	NaN	NaN	NaN	NaN	NaN	NaN	NaN	NaN	NaN	NaN	NaN	NaN	NaN	NaN	NaN	NaN	NaN	NaN	NaN	NaN	NaN	NaN	NaN	NaN	NaN	NaN	1.3701	1.3282	NaN	1.2051	NaN	NaN
NaN	0.32115	0.37296	NaN	0.18791	NaN	NaN	NaN	NaN	NaN	NaN	NaN	NaN	NaN	NaN	NaN	NaN	NaN	NaN	1.172	NaN	NaN	0.75465	1.5278	0.58334	1.3383	0.63678	1.0954	1.4733	1.192	0.86196	1.3004	2.7203	2.1063	1.7104	1.7641	0.39015	1.978	NaN	NaN	3.4422	4.2264	2.6982	1.2251	NaN	NaN	NaN	NaN	NaN	NaN
4.9121	0.51684	0.50222	1.1589	1.4689	1.0608	0.55816	0.64192	0.86135	0.83886	0.86572	0.529	0.66765	0.53083	0.66571	0.46048	0.61389	0.65012	0.46219	0.91081	0.73575	0.92349	0.62735	0.70939	0.51989	0.67838	0.6056	0.58637	0.58941	0.44029	NaN	1.1905	0.77339	1.2956	1.0506	1.2749	1.3589	0.88245	1.2079	1.223	1.5115	1.7034	3.5378	2.7029	4.4791	4.8844	5.5332	5.6957	7.5838	7.8025
NaN	NaN	NaN	0.27824	0.5189	0.3059	0.30091	NaN	NaN	NaN	NaN	NaN	NaN	NaN	0.39516	NaN	NaN	NaN	1.2949	NaN	0.92934	0.84408	1.112	1.1489	2.0689	1.6117	1.8148	2.521	2.5462	1.8982	1.4435	NaN	NaN	NaN	NaN	NaN	NaN	NaN	NaN	NaN	NaN	NaN	NaN	NaN	NaN	NaN	NaN	NaN	NaN	NaN
NaN	NaN	NaN	NaN	NaN	NaN	NaN	NaN	NaN	NaN	NaN	NaN	NaN	NaN	NaN	NaN	NaN	NaN	NaN	NaN	1.9237	1.8089	NaN	NaN	NaN	NaN	NaN	NaN	NaN	NaN	NaN	NaN	NaN	NaN	NaN	NaN	NaN	NaN	NaN	NaN	NaN	NaN	NaN	NaN	NaN	NaN	NaN	NaN	NaN	NaN
NaN	NaN	NaN	NaN	NaN	NaN	NaN	NaN	NaN	NaN	1.5013	NaN	NaN	NaN	NaN	1.3072	NaN	NaN	2.3844	4.0994	3.6676	1.4518	2.4374	NaN	NaN	1.1251	NaN	NaN	NaN	NaN	0.78171	NaN	NaN	NaN	NaN	NaN	NaN	NaN	NaN	NaN	NaN	NaN	NaN	NaN	NaN	NaN	NaN	NaN	NaN	NaN
NaN	0.24301	0.28501	0.44119	0.3695	0.30268	NaN	0.42106	NaN	NaN	0.51626	NaN	0.73146	0.44863	0.48431	0.66706	0.44487	NaN	0.38463	NaN	NaN	0.74613	0.8437	0.75168	1.059	NaN	NaN	1.3304	1.3896	1.4191	2.3417	2.687	3.1644	1.911	NaN	NaN	NaN	NaN	NaN	NaN	NaN	NaN	NaN	NaN	NaN	NaN	NaN	NaN	NaN	NaN
NaN	NaN	NaN	NaN	NaN	NaN	NaN	NaN	NaN	NaN	NaN	NaN	NaN	4.1453	3.8123	NaN	NaN	1.8878	NaN	NaN	NaN	NaN	NaN	NaN	NaN	NaN	NaN	NaN	NaN	NaN	NaN	NaN	NaN	NaN	NaN	NaN	NaN	NaN	NaN	NaN	NaN	NaN	NaN	NaN	NaN	NaN	NaN	NaN	NaN	NaN
NaN	NaN	NaN	NaN	NaN	NaN	NaN	NaN	NaN	NaN	NaN	NaN	NaN	NaN	NaN	NaN	NaN	NaN	NaN	NaN	NaN	3.1503	1.3463	NaN	0.63022	NaN	NaN	NaN	NaN	NaN	NaN	NaN	NaN	NaN	NaN	NaN	NaN	NaN	NaN	NaN	NaN	NaN	NaN	NaN	NaN	NaN	NaN	NaN	NaN	NaN
2.4107	NaN	NaN	NaN	NaN	NaN	1.0248	NaN	NaN	NaN	NaN	NaN	NaN	NaN	0.31788	NaN	NaN	1.1552	NaN	1.8232	2.1912	NaN	3.6241	1.0884	NaN	NaN	NaN	0.66995	0.73542	NaN	0.74009	0.91531	0.85537	NaN	1.2122	0.98306	1.2823	1.3331	1.217	2.2826	NaN	NaN	NaN	NaN	NaN	NaN	NaN	NaN	NaN	NaN
0.43798	NaN	NaN	NaN	NaN	0.55312	NaN	NaN	0.74605	0.63603	1.4395	1.6753	2.8121	4.1435	2.2004	0.69598	NaN	NaN	NaN	NaN	NaN	0.60136	NaN	NaN	NaN	NaN	NaN	NaN	NaN	NaN	NaN	NaN	NaN	NaN	NaN	NaN	NaN	NaN	NaN	NaN	NaN	NaN	NaN	NaN	NaN	NaN	NaN	NaN	NaN	NaN
1.9382	0.39948	NaN	NaN	0.40506	NaN	0.51765	NaN	NaN	NaN	NaN	NaN	NaN	NaN	NaN	NaN	NaN	NaN	NaN	NaN	NaN	NaN	NaN	NaN	NaN	1.6259	1.8863	1.5925	NaN	NaN	NaN	NaN	NaN	NaN	NaN	NaN	NaN	NaN	NaN	NaN	NaN	NaN	NaN	NaN	NaN	NaN	NaN	NaN	NaN	NaN
NaN	NaN	NaN	NaN	NaN	NaN	NaN	NaN	NaN	NaN	NaN	NaN	NaN	NaN	NaN	NaN	NaN	NaN	NaN	NaN	NaN	NaN	NaN	NaN	NaN	NaN	NaN	NaN	NaN	NaN	NaN	NaN	NaN	NaN	NaN	NaN	NaN	NaN	NaN	NaN	NaN	NaN	NaN	NaN	NaN	NaN	NaN	NaN	NaN	NaN
NaN	NaN	NaN	NaN	NaN	NaN	NaN	NaN	NaN	NaN	NaN	NaN	NaN	NaN	NaN	NaN	NaN	NaN	NaN	NaN	NaN	NaN	NaN	2.343	NaN	NaN	NaN	NaN	NaN	NaN	NaN	NaN	NaN	NaN	NaN	NaN	NaN	NaN	NaN	NaN	NaN	NaN	NaN	NaN	NaN	NaN	NaN	NaN	NaN	NaN
NaN	NaN	NaN	NaN	NaN	NaN	NaN	NaN	NaN	NaN	NaN	NaN	NaN	NaN	NaN	NaN	NaN	NaN	NaN	NaN	NaN	NaN	NaN	NaN	NaN	NaN	NaN	NaN	NaN	NaN	NaN	NaN	NaN	NaN	NaN	NaN	NaN	NaN	NaN	NaN	7.5447	5.5181	8.1803	5.7699	2.9432	NaN	NaN	NaN	NaN	NaN
NaN	NaN	NaN	NaN	NaN	NaN	NaN	NaN	NaN	NaN	NaN	NaN	NaN	NaN	NaN	NaN	NaN	NaN	NaN	NaN	NaN	NaN	NaN	NaN	NaN	NaN	NaN	NaN	NaN	1.4055	NaN	NaN	NaN	NaN	NaN	NaN	NaN	NaN	NaN	NaN	NaN	NaN	NaN	NaN	NaN	NaN	NaN	NaN	NaN	NaN
NaN	NaN	NaN	NaN	NaN	NaN	NaN	NaN	NaN	NaN	NaN	NaN	NaN	NaN	NaN	NaN	NaN	NaN	NaN	NaN	NaN	NaN	NaN	NaN	NaN	NaN	NaN	NaN	NaN	NaN	NaN	NaN	NaN	NaN	NaN	NaN	NaN	NaN	NaN	NaN	NaN	NaN	NaN	NaN	NaN	NaN	NaN	NaN	NaN	NaN
NaN	NaN	NaN	NaN	NaN	NaN	NaN	NaN	NaN	NaN	NaN	NaN	NaN	NaN	NaN	NaN	NaN	NaN	NaN	NaN	NaN	NaN	NaN	NaN	NaN	NaN	NaN	NaN	NaN	NaN	NaN	NaN	NaN	NaN	NaN	NaN	NaN	NaN	NaN	NaN	2.4092	3.1431	2.9776	2.8624	3.0441	2.702	2.719	2.0989	1.9759	1.3303
1.2737	0.21014	0.12013	0.15017	0.20178	0.20985	0.24404	0.3948	0.46248	0.51699	0.61953	0.64882	0.76617	0.81498	1.14	0.98893	1.1625	1.0226	0.85387	1.166	1.3808	1.4995	1.9087	1.9649	2.8569	2.7797	2.899	2.2672	0.48522	0.23057	0.38879	0.39879	0.40053	0.271	0.21975	0.17587	0.20118	0.17507	0.17177	0.2082	0.21021	0.2011	0.13367	0.13116	0.12531	0.15263	0.1979	0.1479	0.12686	0.14019
0.25208	NaN	NaN	NaN	NaN	0.087941	NaN	NaN	NaN	NaN	NaN	0.29166	NaN	NaN	NaN	NaN	NaN	NaN	NaN	NaN	NaN	0.82917	NaN	NaN	NaN	0.84823	NaN	NaN	NaN	NaN	NaN	NaN	NaN	NaN	NaN	NaN	NaN	NaN	NaN	NaN	NaN	NaN	NaN	NaN	NaN	NaN	NaN	NaN	NaN	NaN
NaN	NaN	NaN	NaN	NaN	NaN	NaN	NaN	NaN	NaN	NaN	NaN	NaN	NaN	NaN	NaN	NaN	NaN	NaN	NaN	NaN	NaN	NaN	NaN	NaN	NaN	NaN	NaN	NaN	NaN	NaN	NaN	NaN	0.65374	NaN	NaN	3.7793	NaN	NaN	NaN	NaN	NaN	NaN	NaN	NaN	NaN	NaN	NaN	NaN	NaN
NaN	NaN	NaN	NaN	NaN	NaN	NaN	NaN	NaN	NaN	NaN	NaN	NaN	NaN	NaN	NaN	NaN	NaN	NaN	NaN	NaN	NaN	NaN	NaN	NaN	NaN	NaN	NaN	NaN	NaN	NaN	NaN	NaN	NaN	NaN	NaN	NaN	NaN	NaN	NaN	NaN	NaN	0.62779	3.854	NaN	2.4324	1.4772	NaN	NaN	NaN
NaN	NaN	NaN	NaN	NaN	NaN	NaN	NaN	NaN	NaN	NaN	NaN	NaN	NaN	NaN	NaN	NaN	NaN	NaN	NaN	NaN	NaN	NaN	NaN	NaN	NaN	NaN	NaN	NaN	NaN	NaN	NaN	NaN	NaN	NaN	NaN	3.6642	1.4699	1.5558	2.0393	3.2901	2.871	3.8159	2.5201	2.3312	1.8535	0.95462	0.32303	NaN	NaN
3.6083	NaN	NaN	NaN	NaN	NaN	NaN	NaN	NaN	NaN	NaN	NaN	NaN	NaN	NaN	NaN	NaN	NaN	NaN	NaN	NaN	NaN	NaN	0.64764	NaN	NaN	3.546	2.0572	1.7788	NaN	NaN	NaN	NaN	NaN	NaN	NaN	NaN	NaN	NaN	NaN	NaN	NaN	NaN	NaN	NaN	NaN	NaN	NaN	NaN	NaN
NaN	NaN	NaN	NaN	NaN	NaN	NaN	NaN	NaN	NaN	NaN	NaN	NaN	NaN	NaN	NaN	NaN	NaN	NaN	NaN	NaN	0.50049	NaN	NaN	NaN	NaN	NaN	NaN	NaN	NaN	NaN	1.808	1.7865	1.6999	1.5728	NaN	NaN	NaN	NaN	NaN	NaN	NaN	NaN	NaN	NaN	NaN	NaN	NaN	NaN	NaN
NaN	0.51275	NaN	NaN	NaN	NaN	0.47773	NaN	NaN	NaN	NaN	NaN	NaN	NaN	NaN	NaN	NaN	0.9808	0.72183	0.74796	NaN	NaN	NaN	0.70823	0.90861	NaN	NaN	1.8931	1.3337	1.3871	1.791	2.251	1.9752	1.9022	1.8504	1.7656	1.6728	NaN	NaN	NaN	NaN	NaN	NaN	NaN	NaN	NaN	NaN	NaN	NaN	NaN
1.7499	NaN	NaN	NaN	NaN	NaN	2.3316	1.7198	1.7527	2.0035	1.9292	1.4415	1.7335	1.6681	1.6327	1.1651	NaN	0.72271	0.61789	NaN	NaN	NaN	NaN	NaN	NaN	NaN	NaN	NaN	1.522	1.6196	1.5648	NaN	NaN	NaN	NaN	NaN	0.33304	NaN	NaN	NaN	NaN	NaN	NaN	NaN	NaN	NaN	NaN	NaN	NaN	NaN
1.3627	0.15025	0.14072	0.18317	0.28851	0.30042	0.50822	0.60395	0.76165	0.85112	1.0377	1.7266	3.9389	1.9659	1.0578	0.32742	0.39289	0.48227	NaN	0.62765	0.54789	0.47962	0.5713	0.54653	0.56125	0.48195	0.46743	0.77465	0.47785	0.51625	1.0457	0.94145	1.0097	1.1191	1.1239	1.3219	1.7902	1.3725	2.1443	2.5625	1.8319	2.0579	2.019	0.37186	NaN	NaN	NaN	0.38	NaN	NaN
NaN	NaN	NaN	NaN	NaN	NaN	NaN	NaN	NaN	NaN	NaN	NaN	NaN	NaN	NaN	NaN	NaN	NaN	NaN	NaN	NaN	NaN	NaN	NaN	NaN	NaN	NaN	NaN	NaN	NaN	NaN	NaN	NaN	NaN	NaN	NaN	NaN	NaN	NaN	NaN	NaN	NaN	NaN	3.1098	2.6349	3.0246	2.2688	1.7021	0.35257	NaN
NaN	NaN	NaN	NaN	NaN	NaN	NaN	NaN	NaN	NaN	NaN	NaN	NaN	NaN	NaN	NaN	NaN	NaN	NaN	NaN	NaN	NaN	NaN	NaN	NaN	NaN	NaN	NaN	NaN	NaN	NaN	NaN	NaN	NaN	NaN	NaN	NaN	2.9437	8.1842	5.876	2.7354	NaN	NaN	NaN	NaN	NaN	NaN	NaN	NaN	NaN
3.9445	0.33982	0.27733	NaN	0.46177	0.49718	NaN	NaN	NaN	NaN	1.2138	NaN	3.4101	3.3372	3.7419	2.8936	2.4153	3.301	1.4908	1.7985	1.9209	NaN	NaN	NaN	NaN	NaN	NaN	NaN	NaN	NaN	NaN	NaN	NaN	NaN	NaN	NaN	NaN	NaN	NaN	3.5216	3.7534	4.5992	1.4631	2.1713	3.8584	4.5964	6.4265	4.2458	4.9338	2.707
NaN	NaN	NaN	NaN	NaN	NaN	NaN	NaN	NaN	NaN	NaN	NaN	NaN	NaN	NaN	NaN	NaN	NaN	NaN	NaN	NaN	NaN	NaN	NaN	NaN	NaN	NaN	NaN	NaN	NaN	NaN	5.8127	3.755	NaN	NaN	NaN	NaN	NaN	NaN	NaN	NaN	NaN	NaN	NaN	NaN	NaN	NaN	NaN	NaN	NaN
0.76058	0.38833	0.19084	0.20542	NaN	0.32702	0.52146	0.78807	0.84592	1.0156	1.1724	0.85959	1.0913	0.96662	1.2238	1.3569	1.9693	2.4906	2.3962	2.3782	0.89472	0.40891	NaN	NaN	0.59047	NaN	NaN	NaN	NaN	NaN	NaN	NaN	NaN	NaN	NaN	NaN	NaN	NaN	NaN	NaN	NaN	NaN	NaN	NaN	NaN	NaN	NaN	NaN	NaN	NaN
2.658	NaN	NaN	NaN	NaN	NaN	NaN	NaN	NaN	NaN	NaN	NaN	NaN	NaN	NaN	NaN	NaN	NaN	NaN	NaN	NaN	NaN	NaN	NaN	NaN	NaN	NaN	NaN	NaN	NaN	NaN	NaN	NaN	NaN	NaN	NaN	NaN	NaN	NaN	NaN	NaN	NaN	NaN	NaN	NaN	NaN	NaN	NaN	NaN	NaN
0.29034	0.10695	0.21848	0.16345	0.14049	0.12312	0.18781	0.14651	0.12213	0.16178	0.23501	0.34597	1.5333	1.6554	1.7498	1.9767	2.2531	1.4737	1.0368	1.5443	1.8511	1.5792	0.87232	0.71443	0.78918	0.7989	0.8656	0.83453	0.51247	0.30634	0.69227	0.76393	1.0153	1.0809	0.96518	0.74518	0.28948	0.29622	0.15243	NaN	NaN	2.3648	NaN	0.98156	NaN	0.12575	0.021342	NaN	NaN	0.18525
NaN	NaN	NaN	NaN	0.23048	NaN	NaN	NaN	NaN	NaN	NaN	NaN	NaN	NaN	NaN	NaN	NaN	NaN	NaN	NaN	NaN	NaN	NaN	0.36461	0.61904	NaN	0.72447	NaN	0.48591	0.43805	1.3742	1.1045	NaN	0.17448	0.32003	2.0967	2.6248	3.1519	3.6832	6.9383	5.7863	11.063	10.931	9.3393	11.241	9.3359	11.433	7.3138	7.8527	12.93
NaN	NaN	NaN	NaN	NaN	NaN	NaN	NaN	NaN	NaN	NaN	NaN	NaN	NaN	NaN	NaN	NaN	NaN	NaN	NaN	NaN	NaN	NaN	NaN	NaN	NaN	NaN	NaN	NaN	NaN	NaN	NaN	NaN	NaN	NaN	NaN	NaN	0.90992	NaN	NaN	NaN	4.7469	1.9076	NaN	1.7456	3.1088	2.9924	NaN	NaN	NaN
0.24824	NaN	NaN	NaN	NaN	NaN	NaN	NaN	NaN	NaN	NaN	NaN	NaN	NaN	NaN	NaN	NaN	NaN	NaN	NaN	NaN	NaN	NaN	NaN	NaN	NaN	NaN	NaN	NaN	NaN	NaN	NaN	NaN	NaN	NaN	NaN	NaN	NaN	NaN	NaN	NaN	NaN	NaN	NaN	NaN	NaN	NaN	NaN	NaN	NaN
NaN	NaN	NaN	NaN	NaN	NaN	NaN	NaN	NaN	NaN	NaN	NaN	NaN	NaN	NaN	NaN	NaN	1.7344	1.4079	1.6512	1.3327	1.0487	1.1135	1.8626	1.8955	1.705	NaN	3.0483	2.6335	0.99403	3.489	1.0544	NaN	NaN	NaN	1.6227	1.146	2.0223	NaN	1.5038	1.6613	NaN	2.007	3.2868	2.7724	NaN	NaN	NaN	NaN	NaN
NaN	NaN	NaN	NaN	NaN	NaN	NaN	NaN	NaN	NaN	NaN	NaN	NaN	NaN	NaN	NaN	NaN	NaN	NaN	NaN	NaN	NaN	NaN	NaN	NaN	NaN	NaN	NaN	NaN	NaN	NaN	NaN	NaN	NaN	NaN	NaN	NaN	NaN	NaN	NaN	NaN	NaN	NaN	3.6803	3.1942	2.9106	2.3778	2.4861	2.3073	2.4867
NaN	NaN	NaN	NaN	NaN	NaN	NaN	NaN	NaN	NaN	NaN	NaN	NaN	NaN	NaN	NaN	NaN	NaN	NaN	NaN	NaN	NaN	NaN	NaN	NaN	NaN	NaN	NaN	NaN	NaN	NaN	NaN	NaN	NaN	NaN	NaN	NaN	NaN	NaN	NaN	NaN	NaN	5.0811	3.4493	3.3082	7.9036	2.6734	5.3631	5.2011	7.0632
NaN	NaN	NaN	NaN	NaN	NaN	NaN	NaN	NaN	NaN	NaN	NaN	NaN	NaN	0.39278	NaN	NaN	NaN	NaN	NaN	1.3147	0.68998	NaN	NaN	1.4232	NaN	NaN	NaN	0.76384	NaN	1.3159	1.5348	NaN	NaN	NaN	NaN	NaN	NaN	NaN	NaN	0.46674	NaN	NaN	NaN	NaN	NaN	NaN	NaN	NaN	NaN
NaN	NaN	NaN	NaN	NaN	NaN	NaN	NaN	NaN	NaN	NaN	NaN	NaN	NaN	NaN	NaN	NaN	NaN	NaN	NaN	NaN	NaN	NaN	NaN	NaN	NaN	NaN	NaN	NaN	NaN	NaN	NaN	NaN	NaN	NaN	NaN	NaN	1.149	NaN	1.9733	1.9621	3.0119	4.1894	1.5366	NaN	NaN	NaN	NaN	NaN	NaN
NaN	NaN	NaN	NaN	NaN	NaN	NaN	NaN	NaN	NaN	NaN	NaN	NaN	NaN	NaN	NaN	NaN	NaN	2.1182	2.6209	6.1152	2.5347	3.3801	NaN	NaN	NaN	NaN	NaN	NaN	NaN	NaN	NaN	NaN	NaN	NaN	NaN	NaN	NaN	NaN	NaN	NaN	NaN	NaN	NaN	NaN	NaN	NaN	NaN	NaN	NaN
NaN	NaN	NaN	NaN	NaN	NaN	NaN	NaN	NaN	NaN	NaN	NaN	NaN	NaN	NaN	NaN	NaN	NaN	NaN	NaN	NaN	NaN	NaN	NaN	NaN	NaN	NaN	NaN	NaN	NaN	NaN	NaN	NaN	NaN	NaN	NaN	NaN	NaN	NaN	NaN	NaN	NaN	NaN	NaN	NaN	NaN	NaN	NaN	NaN	NaN
NaN	NaN	NaN	NaN	NaN	NaN	NaN	NaN	NaN	1.7794	2.114	NaN	NaN	NaN	NaN	NaN	NaN	NaN	NaN	NaN	NaN	NaN	NaN	NaN	NaN	NaN	NaN	NaN	NaN	NaN	NaN	NaN	NaN	NaN	NaN	NaN	NaN	NaN	NaN	NaN	NaN	NaN	NaN	NaN	NaN	NaN	NaN	NaN	NaN	NaN
NaN	NaN	NaN	NaN	NaN	NaN	NaN	NaN	NaN	NaN	NaN	NaN	NaN	NaN	NaN	NaN	NaN	NaN	NaN	NaN	NaN	NaN	NaN	NaN	2.0857	NaN	1.8827	NaN	NaN	NaN	NaN	NaN	NaN	NaN	NaN	NaN	NaN	NaN	NaN	NaN	NaN	NaN	NaN	NaN	NaN	NaN	NaN	NaN	NaN	NaN
NaN	NaN	NaN	NaN	NaN	NaN	NaN	NaN	NaN	NaN	NaN	NaN	NaN	1.4091	2.0334	NaN	NaN	NaN	NaN	NaN	NaN	NaN	NaN	NaN	NaN	NaN	NaN	NaN	NaN	NaN	NaN	NaN	NaN	NaN	NaN	NaN	NaN	NaN	NaN	NaN	NaN	NaN	NaN	NaN	NaN	NaN	NaN	NaN	NaN	NaN
NaN	NaN	NaN	NaN	NaN	NaN	NaN	NaN	NaN	NaN	NaN	NaN	NaN	NaN	NaN	NaN	NaN	NaN	NaN	NaN	NaN	NaN	NaN	NaN	NaN	NaN	NaN	NaN	NaN	NaN	NaN	NaN	NaN	NaN	NaN	NaN	NaN	NaN	NaN	NaN	NaN	NaN	NaN	NaN	NaN	NaN	NaN	NaN	NaN	NaN
NaN	NaN	NaN	NaN	NaN	NaN	NaN	NaN	NaN	NaN	NaN	NaN	NaN	NaN	NaN	NaN	NaN	NaN	NaN	NaN	NaN	NaN	NaN	NaN	NaN	NaN	NaN	NaN	NaN	NaN	NaN	NaN	NaN	NaN	NaN	NaN	NaN	NaN	NaN	NaN	NaN	NaN	NaN	NaN	NaN	NaN	NaN	NaN	NaN	NaN
NaN	0.099545	0.15919	0.15506	0.22081	0.19927	0.17362	0.10846	0.13592	0.27025	0.20065	0.16209	0.35591	0.35701	0.37873	0.40752	1.0477	1.2175	2.1416	2.4786	3.0144	5.0356	3.7882	1.9154	1.412	1.3507	1.8284	2.3066	3.2084	3.5716	4.422	1.9731	1.1279	0.71714	0.68576	0.67037	0.99467	1.3123	0.8673	0.96992	1.1241	0.57366	0.53652	0.49009	0.96262	0.88588	0.79149	0.41091	0.62208	0.40549
NaN	NaN	NaN	NaN	NaN	NaN	NaN	NaN	NaN	NaN	NaN	NaN	NaN	NaN	NaN	NaN	NaN	NaN	NaN	NaN	NaN	NaN	NaN	NaN	NaN	NaN	1.5161	NaN	NaN	NaN	NaN	NaN	NaN	NaN	NaN	NaN	NaN	NaN	NaN	NaN	NaN	NaN	NaN	NaN	NaN	NaN	NaN	NaN	NaN	NaN
NaN	NaN	NaN	NaN	NaN	NaN	NaN	NaN	NaN	NaN	NaN	NaN	NaN	NaN	NaN	NaN	NaN	NaN	NaN	NaN	NaN	NaN	NaN	NaN	NaN	NaN	NaN	NaN	NaN	NaN	NaN	NaN	NaN	NaN	NaN	2.0787	NaN	NaN	NaN	1.2781	NaN	NaN	NaN	NaN	NaN	NaN	NaN	NaN	NaN	NaN
NaN	NaN	NaN	NaN	NaN	NaN	NaN	NaN	NaN	NaN	NaN	NaN	NaN	NaN	NaN	NaN	NaN	NaN	NaN	NaN	NaN	NaN	NaN	NaN	NaN	NaN	NaN	NaN	NaN	NaN	NaN	NaN	NaN	NaN	NaN	NaN	NaN	NaN	NaN	NaN	NaN	NaN	NaN	NaN	NaN	NaN	NaN	NaN	NaN	NaN
NaN	NaN	NaN	NaN	NaN	NaN	NaN	NaN	NaN	NaN	NaN	NaN	NaN	NaN	NaN	NaN	NaN	NaN	NaN	NaN	NaN	NaN	NaN	NaN	NaN	NaN	NaN	NaN	NaN	NaN	NaN	NaN	NaN	NaN	NaN	NaN	NaN	NaN	NaN	NaN	NaN	NaN	NaN	2.9298	1.664	2.3572	3.003	2.172	2.6354	4.5458
NaN	NaN	0.18673	NaN	0.27776	0.50185	NaN	NaN	NaN	NaN	NaN	NaN	NaN	NaN	NaN	0.1616	NaN	NaN	0.27582	NaN	1.0853	0.94277	0.95486	1.3161	1.4328	1.6361	1.8676	2.0014	1.5212	2.1764	3.851	5.2229	2.4641	1.8093	1.8216	2.4635	2.7679	4.0106	5.6027	6.399	5.7508	4.0466	1.8851	NaN	NaN	NaN	0.95609	1.411	0.894	0.85827
NaN	NaN	0.14642	NaN	0.19557	0.21086	NaN	NaN	NaN	NaN	0.67018	0.40319	NaN	0.34586	0.60891	0.54506	0.9959	1.1681	1.6911	2.125	2.5289	2.6073	2.2887	2.0234	1.8678	2.301	NaN	NaN	NaN	NaN	NaN	NaN	NaN	NaN	NaN	NaN	NaN	NaN	NaN	NaN	NaN	NaN	NaN	NaN	NaN	NaN	NaN	NaN	NaN	NaN
NaN	NaN	NaN	NaN	NaN	NaN	NaN	NaN	NaN	NaN	NaN	NaN	NaN	NaN	NaN	NaN	NaN	NaN	NaN	NaN	NaN	NaN	NaN	NaN	NaN	NaN	NaN	NaN	NaN	NaN	NaN	NaN	NaN	NaN	NaN	NaN	NaN	NaN	NaN	NaN	NaN	NaN	NaN	NaN	NaN	3.3801	3.1733	4.9417	6.7831	6.9202
NaN	NaN	NaN	NaN	NaN	NaN	NaN	NaN	NaN	NaN	NaN	NaN	NaN	NaN	NaN	NaN	NaN	NaN	NaN	NaN	NaN	NaN	NaN	NaN	NaN	NaN	NaN	NaN	NaN	NaN	NaN	NaN	NaN	NaN	NaN	NaN	NaN	NaN	NaN	NaN	NaN	NaN	NaN	NaN	NaN	NaN	NaN	NaN	NaN	NaN
NaN	NaN	NaN	NaN	NaN	NaN	NaN	NaN	NaN	NaN	NaN	NaN	0.46041	0.55225	1.0278	0.78103	1.3866	1.7525	2.8629	3.8378	3.0174	1.6442	NaN	NaN	0.1134	0.22274	NaN	0.14913	NaN	NaN	NaN	NaN	NaN	NaN	NaN	0.12235	NaN	NaN	NaN	NaN	NaN	NaN	NaN	NaN	NaN	NaN	NaN	0.13262	NaN	NaN
NaN	0.080716	0.095223	0.16743	0.26247	0.17786	0.18668	0.086032	NaN	0.077397	NaN	0.11031	0.50909	NaN	0.12144	0.12139	NaN	NaN	NaN	NaN	NaN	0.25469	0.19252	0.21421	NaN	0.27419	NaN	NaN	0.2236	0.25318	0.46048	0.93111	0.67516	0.92509	1.5199	2.1865	2.9817	2.9884	2.3507	1.7376	0.33285	NaN	0.20637	0.1647	NaN	0.19407	0.21583	NaN	0.27947	0.10479
NaN	NaN	NaN	NaN	NaN	NaN	NaN	NaN	NaN	NaN	NaN	NaN	NaN	NaN	NaN	NaN	NaN	NaN	NaN	NaN	NaN	NaN	NaN	NaN	NaN	NaN	2.0321	2.7352	NaN	NaN	NaN	NaN	NaN	NaN	NaN	NaN	NaN	NaN	NaN	NaN	NaN	NaN	NaN	NaN	NaN	NaN	NaN	NaN	NaN	NaN
1.9617	NaN	NaN	1.0055	NaN	NaN	NaN	NaN	NaN	NaN	NaN	NaN	NaN	NaN	NaN	NaN	NaN	NaN	NaN	NaN	NaN	NaN	NaN	NaN	NaN	NaN	NaN	NaN	NaN	NaN	NaN	NaN	NaN	NaN	NaN	NaN	NaN	NaN	0.70371	NaN	NaN	NaN	1.8827	1.9229	1.6272	NaN	NaN	NaN	NaN	NaN
NaN	NaN	NaN	NaN	NaN	NaN	NaN	NaN	NaN	NaN	NaN	NaN	NaN	NaN	NaN	NaN	NaN	NaN	NaN	NaN	NaN	NaN	NaN	NaN	NaN	NaN	NaN	NaN	NaN	NaN	NaN	NaN	2.0371	NaN	NaN	NaN	NaN	NaN	NaN	NaN	NaN	NaN	NaN	NaN	NaN	NaN	NaN	NaN	NaN	NaN
NaN	NaN	NaN	NaN	NaN	NaN	NaN	NaN	NaN	NaN	NaN	NaN	NaN	NaN	NaN	NaN	NaN	NaN	NaN	NaN	NaN	NaN	NaN	NaN	NaN	NaN	NaN	NaN	NaN	NaN	NaN	NaN	NaN	NaN	NaN	NaN	NaN	NaN	NaN	NaN	NaN	NaN	NaN	NaN	NaN	NaN	NaN	NaN	NaN	NaN
NaN	NaN	NaN	NaN	NaN	NaN	NaN	NaN	NaN	NaN	NaN	NaN	NaN	NaN	NaN	NaN	NaN	2.3366	2.4288	NaN	NaN	NaN	NaN	NaN	NaN	NaN	NaN	NaN	NaN	NaN	NaN	NaN	NaN	NaN	NaN	NaN	NaN	NaN	NaN	NaN	NaN	NaN	NaN	NaN	NaN	NaN	NaN	NaN	NaN	NaN
NaN	NaN	NaN	NaN	NaN	NaN	NaN	NaN	NaN	NaN	NaN	NaN	NaN	NaN	NaN	NaN	NaN	NaN	NaN	NaN	NaN	NaN	NaN	NaN	NaN	NaN	NaN	NaN	NaN	NaN	NaN	NaN	NaN	NaN	NaN	NaN	5.9169	NaN	NaN	NaN	NaN	NaN	NaN	NaN	NaN	NaN	NaN	NaN	NaN	3.3252
NaN	0.76704	0.3261	0.19411	NaN	NaN	0.45835	0.22698	NaN	NaN	NaN	NaN	NaN	0.15124	0.31665	0.1364	NaN	0.28635	0.33944	NaN	0.11929	0.21138	0.22643	0.30123	0.40533	0.37249	NaN	0.2787	0.34165	0.3787	0.54579	0.67629	0.94985	0.95289	1.0583	1.3615	2.2911	2.6479	3.9478	4.9086	6.8686	9.6496	4.3268	4.7508	5.3696	1.9874	1.6862	0.80209	0.61079	0.60971
0.44839	0.14904	0.1659	0.18912	0.19272	0.17043	0.19334	0.23004	0.21805	0.27548	0.23429	0.18688	0.23714	0.20134	0.21574	0.25733	0.31866	0.38934	0.51938	0.95963	1.209	1.0089	0.5943	0.44399	0.44857	0.44867	0.49388	0.69118	0.6501	0.66613	1.4442	1.6423	1.6013	1.5394	1.9011	1.779	2.4569	2.6344	2.4175	4.3075	5.4643	9.0863	9.8745	9.9188	9.7009	8.038	10.538	4.05	2.4951	0.60685
NaN	NaN	NaN	NaN	NaN	NaN	NaN	NaN	NaN	NaN	NaN	NaN	NaN	NaN	NaN	NaN	NaN	NaN	NaN	NaN	NaN	NaN	NaN	NaN	NaN	NaN	NaN	NaN	NaN	NaN	NaN	NaN	NaN	NaN	NaN	NaN	NaN	NaN	NaN	NaN	NaN	NaN	NaN	NaN	0.3085	NaN	NaN	NaN	NaN	NaN
NaN	NaN	NaN	NaN	NaN	NaN	NaN	NaN	NaN	NaN	NaN	NaN	NaN	NaN	NaN	NaN	NaN	NaN	NaN	NaN	NaN	NaN	NaN	NaN	NaN	NaN	NaN	NaN	1.1381	1.2774	NaN	NaN	NaN	NaN	NaN	NaN	NaN	NaN	NaN	NaN	NaN	NaN	NaN	NaN	NaN	NaN	NaN	NaN	NaN	NaN
NaN	NaN	NaN	NaN	NaN	NaN	NaN	NaN	NaN	NaN	NaN	NaN	NaN	NaN	NaN	NaN	NaN	NaN	NaN	2.66	3.6585	4.0985	2.7039	NaN	NaN	NaN	NaN	NaN	NaN	NaN	NaN	NaN	NaN	NaN	NaN	NaN	NaN	NaN	NaN	NaN	NaN	NaN	NaN	NaN	NaN	NaN	NaN	NaN	NaN	NaN
NaN	NaN	NaN	NaN	NaN	NaN	NaN	NaN	NaN	NaN	NaN	NaN	NaN	NaN	NaN	NaN	NaN	NaN	NaN	NaN	NaN	NaN	NaN	NaN	NaN	NaN	NaN	NaN	NaN	NaN	NaN	NaN	NaN	NaN	NaN	NaN	NaN	NaN	NaN	NaN	NaN	7.2736	7.2696	9.6939	23.533	NaN	NaN	NaN	NaN	NaN
1.5455	0.15301	0.228	0.2676	0.40083	0.35647	0.50084	0.75955	0.53573	0.72647	1.1191	1.6744	4.9856	2.142	1.3571	0.57151	0.95735	NaN	0.41284	0.68885	0.69033	0.52719	0.54461	0.67793	0.56952	0.75037	0.58285	0.7433	0.59831	0.49716	0.86629	1.0832	0.97203	0.84996	0.80592	1.0712	1.0582	1.2719	1.0589	1.9599	3.7459	1.9134	1.7331	1.8671	1.4672	1.8234	0.49646	0.22815	0.22865	0.08285
NaN	NaN	NaN	NaN	NaN	NaN	NaN	NaN	NaN	NaN	NaN	NaN	NaN	NaN	NaN	NaN	NaN	NaN	NaN	NaN	NaN	NaN	NaN	NaN	NaN	NaN	NaN	NaN	NaN	NaN	NaN	NaN	NaN	NaN	NaN	NaN	NaN	NaN	NaN	NaN	NaN	NaN	NaN	NaN	NaN	NaN	NaN	NaN	NaN	NaN
NaN	NaN	NaN	NaN	NaN	NaN	NaN	NaN	NaN	NaN	NaN	NaN	NaN	NaN	NaN	NaN	NaN	NaN	NaN	NaN	NaN	NaN	NaN	NaN	NaN	NaN	NaN	NaN	NaN	NaN	NaN	NaN	NaN	NaN	NaN	NaN	NaN	NaN	NaN	1.425	NaN	NaN	NaN	NaN	NaN	NaN	NaN	NaN	NaN	NaN
0.98643	NaN	NaN	NaN	NaN	NaN	NaN	NaN	NaN	NaN	NaN	NaN	NaN	NaN	NaN	NaN	NaN	NaN	NaN	NaN	NaN	NaN	NaN	NaN	NaN	NaN	NaN	0.66939	NaN	NaN	0.79435	1.3243	1.6817	1.326	1.4055	2.0631	2.1218	2.911	2.6638	2.8627	3.3772	3.0464	3.4733	2.8141	3.7823	3.9883	4.0172	4.8905	4.0279	3.7409
NaN	0.044529	0.049308	0.039262	0.049181	0.043596	0.07148	0.10906	0.13706	0.071419	0.088105	0.11832	0.30529	0.087626	0.12818	0.12601	0.40337	0.24235	0.27459	0.45335	0.68924	0.79234	1.0643	1.6022	2.2678	2.2002	2.1319	3.3031	3.0286	4.0253	8.8827	7.644	4.6481	2.4413	1.5642	0.63425	0.3689	0.1216	0.079915	0.087628	0.20311	NaN	NaN	NaN	NaN	0.68016	0.83668	0.88762	0.73697	0.56501
NaN	NaN	NaN	NaN	NaN	NaN	NaN	NaN	NaN	NaN	1.7779	NaN	2.2972	NaN	1.9543	NaN	NaN	NaN	NaN	NaN	NaN	NaN	NaN	NaN	NaN	NaN	NaN	NaN	NaN	NaN	NaN	NaN	NaN	NaN	NaN	NaN	NaN	NaN	NaN	NaN	NaN	NaN	NaN	NaN	NaN	NaN	NaN	NaN	NaN	NaN
NaN	NaN	NaN	NaN	NaN	NaN	NaN	NaN	NaN	NaN	NaN	NaN	NaN	NaN	NaN	NaN	NaN	NaN	NaN	NaN	NaN	NaN	NaN	NaN	NaN	NaN	NaN	NaN	NaN	NaN	NaN	NaN	NaN	NaN	NaN	NaN	NaN	1.2307	NaN	NaN	2.1634	NaN	NaN	NaN	NaN	NaN	NaN	NaN	NaN	NaN
NaN	NaN	NaN	NaN	NaN	NaN	NaN	NaN	NaN	NaN	NaN	NaN	NaN	NaN	NaN	NaN	NaN	NaN	NaN	NaN	NaN	NaN	NaN	NaN	NaN	NaN	NaN	NaN	NaN	NaN	1.008	3.3211	2.5195	NaN	NaN	NaN	NaN	NaN	NaN	NaN	NaN	NaN	NaN	NaN	NaN	NaN	NaN	NaN	NaN	NaN
NaN	NaN	NaN	NaN	NaN	NaN	NaN	NaN	NaN	NaN	NaN	NaN	NaN	NaN	NaN	NaN	NaN	NaN	NaN	NaN	NaN	NaN	NaN	NaN	NaN	NaN	NaN	NaN	NaN	NaN	NaN	NaN	NaN	NaN	NaN	NaN	NaN	NaN	NaN	2.775	4.5547	5.0269	1.4503	NaN	NaN	NaN	NaN	NaN	NaN	NaN
NaN	NaN	NaN	NaN	NaN	NaN	NaN	NaN	NaN	NaN	NaN	NaN	NaN	NaN	NaN	NaN	NaN	NaN	NaN	NaN	NaN	NaN	NaN	NaN	NaN	NaN	NaN	NaN	NaN	NaN	NaN	NaN	NaN	NaN	NaN	NaN	NaN	NaN	NaN	NaN	NaN	NaN	2.8929	4.8946	7.6032	6.2562	3.6456	3.264	2.1224	NaN
NaN	NaN	NaN	NaN	NaN	NaN	NaN	NaN	NaN	NaN	NaN	NaN	NaN	NaN	NaN	NaN	NaN	NaN	NaN	NaN	NaN	NaN	NaN	NaN	NaN	NaN	NaN	1.3604	NaN	NaN	NaN	NaN	NaN	NaN	NaN	NaN	NaN	NaN	NaN	NaN	NaN	NaN	NaN	NaN	NaN	NaN	NaN	NaN	NaN	NaN
0.25816	0.13249	0.14365	0.14092	0.1186	0.10314	0.10255	0.19461	0.17682	0.20915	0.19347	0.14545	0.2287	0.23097	0.30613	0.24057	0.37239	0.39455	0.29928	0.36524	0.35583	0.32849	0.32489	0.37932	0.52374	0.56089	0.51254	0.73227	0.57996	0.63207	1.2327	1.4445	1.9757	2.3063	3.455	3.1462	2.8542	2.5059	1.8981	1.7125	1.2068	0.39027	0.24026	0.15622	0.15461	0.086866	0.1533	0.16678	0.14248	0.11449
NaN	NaN	NaN	NaN	NaN	NaN	NaN	NaN	NaN	NaN	NaN	NaN	NaN	NaN	NaN	NaN	NaN	NaN	NaN	NaN	NaN	NaN	NaN	NaN	3.0691	NaN	NaN	NaN	NaN	NaN	NaN	NaN	NaN	NaN	NaN	NaN	NaN	NaN	NaN	NaN	NaN	NaN	NaN	NaN	NaN	NaN	NaN	NaN	NaN	NaN
1.4422	0.19858	0.18489	0.38627	0.421	0.37606	0.48328	0.57537	0.70897	0.74121	0.72175	0.49437	0.73038	0.65801	0.7755	0.61908	0.93344	0.92932	0.89396	1.2779	1.291	1.3579	1.5205	2.1607	2.5143	2.238	1.27	1.0778	0.95685	NaN	1.3462	1.4739	1.4404	1.2239	1.2362	1.3326	NaN	NaN	NaN	NaN	NaN	NaN	NaN	NaN	NaN	NaN	NaN	NaN	NaN	NaN
NaN	NaN	NaN	NaN	NaN	NaN	NaN	NaN	NaN	NaN	NaN	NaN	NaN	NaN	NaN	NaN	NaN	NaN	NaN	NaN	NaN	NaN	NaN	NaN	NaN	NaN	NaN	NaN	NaN	NaN	NaN	NaN	NaN	NaN	NaN	NaN	NaN	NaN	NaN	NaN	3.2695	0.8565	NaN	NaN	NaN	NaN	NaN	NaN	NaN	NaN
NaN	NaN	NaN	NaN	NaN	NaN	NaN	NaN	NaN	NaN	NaN	NaN	NaN	NaN	NaN	NaN	NaN	NaN	NaN	NaN	NaN	NaN	NaN	NaN	NaN	NaN	NaN	NaN	NaN	NaN	NaN	NaN	NaN	NaN	NaN	NaN	1.279	2.5403	2.7631	1.9199	2.47	2.0645	NaN	NaN	NaN	NaN	NaN	NaN	NaN	NaN
NaN	NaN	NaN	NaN	NaN	NaN	NaN	NaN	NaN	NaN	NaN	NaN	NaN	NaN	NaN	NaN	NaN	NaN	NaN	NaN	NaN	NaN	NaN	NaN	NaN	NaN	NaN	NaN	NaN	NaN	NaN	NaN	NaN	NaN	NaN	NaN	1.6289	NaN	NaN	NaN	NaN	NaN	NaN	NaN	NaN	NaN	NaN	NaN	NaN	NaN
NaN	NaN	NaN	NaN	NaN	NaN	NaN	NaN	NaN	NaN	NaN	NaN	NaN	NaN	NaN	NaN	NaN	NaN	NaN	NaN	NaN	NaN	NaN	NaN	NaN	NaN	NaN	NaN	NaN	NaN	NaN	NaN	NaN	NaN	NaN	NaN	NaN	NaN	NaN	NaN	NaN	NaN	NaN	NaN	NaN	NaN	NaN	NaN	NaN	NaN
NaN	NaN	NaN	NaN	NaN	NaN	NaN	NaN	NaN	NaN	NaN	NaN	NaN	NaN	NaN	NaN	NaN	NaN	NaN	NaN	NaN	NaN	NaN	NaN	NaN	NaN	NaN	NaN	NaN	NaN	NaN	NaN	NaN	NaN	NaN	NaN	NaN	NaN	NaN	NaN	NaN	NaN	NaN	NaN	NaN	2.7	5.8647	5.2555	6.0562	5.6809
0.59149	0.072373	0.22724	0.17348	0.15297	0.20096	0.34923	0.24455	0.23498	0.35282	0.38964	0.36071	0.43768	0.4174	0.31441	0.32875	0.26917	0.29255	0.21806	0.36064	0.40536	0.38854	0.39621	0.4253	0.48839	0.47566	0.50546	0.66864	0.59145	0.58897	1.1117	1.7184	1.3378	1.609	2.0329	1.6756	2.365	2.2179	2.2479	1.9895	1.903	1.9472	2.2039	1.0894	1.2723	0.95989	0.76903	0.45086	0.17607	0.086125
NaN	NaN	NaN	NaN	NaN	NaN	NaN	NaN	NaN	NaN	NaN	NaN	NaN	NaN	NaN	NaN	NaN	NaN	NaN	NaN	NaN	NaN	NaN	NaN	NaN	NaN	NaN	NaN	NaN	NaN	2.3998	2.3953	NaN	NaN	NaN	NaN	NaN	NaN	NaN	NaN	NaN	NaN	NaN	NaN	NaN	NaN	NaN	NaN	NaN	NaN
NaN	NaN	NaN	NaN	NaN	NaN	NaN	NaN	NaN	NaN	NaN	NaN	NaN	NaN	NaN	NaN	NaN	NaN	NaN	NaN	NaN	NaN	NaN	NaN	NaN	NaN	NaN	NaN	NaN	NaN	NaN	NaN	NaN	0.54492	NaN	NaN	NaN	NaN	3.0038	1.8455	6.869	5.514	2.4687	NaN	NaN	NaN	NaN	NaN	NaN	NaN
NaN	NaN	NaN	NaN	NaN	NaN	NaN	NaN	NaN	NaN	NaN	NaN	NaN	NaN	NaN	NaN	NaN	NaN	NaN	NaN	NaN	NaN	NaN	NaN	NaN	NaN	NaN	NaN	NaN	NaN	NaN	NaN	NaN	NaN	NaN	NaN	NaN	NaN	NaN	NaN	NaN	NaN	NaN	NaN	NaN	NaN	NaN	5.1635	19.569	11.305
NaN	NaN	NaN	NaN	NaN	NaN	NaN	NaN	NaN	NaN	NaN	NaN	NaN	NaN	NaN	NaN	NaN	NaN	NaN	NaN	NaN	NaN	NaN	NaN	NaN	NaN	NaN	NaN	NaN	NaN	NaN	NaN	NaN	NaN	NaN	NaN	NaN	NaN	NaN	NaN	NaN	NaN	NaN	NaN	NaN	NaN	NaN	NaN	NaN	NaN
NaN	NaN	NaN	NaN	NaN	NaN	NaN	NaN	NaN	NaN	NaN	NaN	NaN	NaN	NaN	NaN	NaN	NaN	NaN	NaN	NaN	NaN	NaN	NaN	NaN	NaN	NaN	NaN	NaN	NaN	NaN	NaN	NaN	NaN	NaN	NaN	NaN	NaN	NaN	NaN	NaN	NaN	NaN	NaN	NaN	NaN	NaN	NaN	NaN	2.9535
NaN	NaN	NaN	NaN	NaN	NaN	NaN	NaN	NaN	NaN	NaN	NaN	NaN	NaN	NaN	NaN	NaN	NaN	NaN	NaN	NaN	NaN	NaN	NaN	NaN	NaN	NaN	NaN	NaN	1.0585	1.5179	3.1492	2.5162	2.7938	3.2673	1.8231	NaN	NaN	NaN	NaN	NaN	NaN	NaN	NaN	NaN	NaN	NaN	NaN	NaN	NaN
NaN	NaN	NaN	NaN	NaN	NaN	NaN	NaN	NaN	NaN	NaN	NaN	NaN	NaN	NaN	NaN	NaN	NaN	NaN	NaN	NaN	NaN	NaN	NaN	NaN	NaN	NaN	NaN	NaN	NaN	NaN	NaN	NaN	NaN	NaN	NaN	NaN	NaN	NaN	NaN	NaN	NaN	NaN	NaN	2.6347	NaN	NaN	NaN	NaN	NaN
NaN	NaN	NaN	NaN	NaN	NaN	NaN	NaN	NaN	NaN	NaN	NaN	NaN	NaN	NaN	NaN	NaN	NaN	NaN	NaN	NaN	NaN	NaN	NaN	NaN	NaN	NaN	NaN	NaN	NaN	NaN	NaN	NaN	NaN	NaN	NaN	NaN	NaN	NaN	NaN	NaN	NaN	NaN	NaN	NaN	NaN	NaN	NaN	NaN	NaN
NaN	NaN	NaN	NaN	NaN	NaN	NaN	NaN	NaN	NaN	NaN	NaN	NaN	NaN	NaN	NaN	NaN	NaN	NaN	NaN	NaN	NaN	NaN	NaN	NaN	NaN	NaN	NaN	NaN	0.35195	NaN	NaN	NaN	NaN	NaN	NaN	NaN	NaN	NaN	NaN	NaN	NaN	NaN	NaN	NaN	NaN	NaN	NaN	NaN	NaN
4.5941	0.49378	0.32156	0.77084	1.4165	1.0564	0.91869	1.2046	1.2087	1.1908	1.1149	0.74635	0.87172	0.74125	0.75143	0.60492	0.89685	1.0997	0.82639	1.2641	1.5791	1.4991	1.336	1.4827	1.5442	1.5972	1.5359	1.9286	1.2445	1.0568	1.5619	1.002	0.56315	0.32808	0.26545	0.24381	0.27581	0.25601	0.31103	0.30192	0.28915	0.2861	0.25361	0.22071	0.25184	0.23478	0.27895	0.2352	0.30584	0.30846
NaN	NaN	NaN	NaN	NaN	NaN	NaN	NaN	NaN	NaN	NaN	NaN	NaN	NaN	NaN	NaN	NaN	NaN	NaN	NaN	NaN	NaN	NaN	0.76612	0.68581	NaN	NaN	0.65347	NaN	0.50147	NaN	1.4795	1.3903	1.5066	1.9788	3.9288	4.3672	6.5584	3.0287	NaN	NaN	NaN	NaN	NaN	NaN	NaN	NaN	NaN	NaN	NaN
NaN	NaN	NaN	NaN	NaN	NaN	NaN	NaN	NaN	NaN	NaN	NaN	NaN	NaN	NaN	NaN	NaN	NaN	NaN	NaN	NaN	NaN	NaN	NaN	NaN	NaN	NaN	NaN	NaN	NaN	NaN	NaN	NaN	NaN	NaN	NaN	NaN	NaN	NaN	NaN	NaN	NaN	NaN	NaN	NaN	NaN	NaN	NaN	NaN	NaN
0.78008	0.47547	0.1884	NaN	NaN	0.33926	0.7393	1.412	2.0255	1.1974	0.99144	0.73355	1.0866	0.61433	0.62378	0.56003	NaN	NaN	NaN	NaN	0.53163	0.75535	0.70589	0.78349	0.92034	0.75001	1.2096	0.87225	0.90123	1.4136	1.9254	3.4582	3.2548	2.3482	1.8188	0.90781	NaN	NaN	NaN	NaN	NaN	NaN	NaN	NaN	NaN	NaN	NaN	0.70958	NaN	NaN
NaN	NaN	NaN	NaN	NaN	NaN	NaN	NaN	NaN	NaN	NaN	NaN	NaN	NaN	NaN	NaN	NaN	NaN	NaN	NaN	NaN	NaN	NaN	NaN	NaN	NaN	NaN	NaN	NaN	NaN	NaN	NaN	NaN	NaN	NaN	NaN	NaN	NaN	NaN	NaN	NaN	NaN	NaN	NaN	NaN	NaN	NaN	NaN	NaN	NaN
NaN	NaN	NaN	NaN	NaN	NaN	NaN	NaN	NaN	NaN	NaN	NaN	NaN	NaN	NaN	NaN	NaN	NaN	NaN	NaN	NaN	NaN	NaN	NaN	NaN	NaN	NaN	NaN	NaN	NaN	NaN	NaN	NaN	NaN	NaN	NaN	NaN	NaN	NaN	NaN	NaN	NaN	2.3916	NaN	1.4234	2.2889	2.1238	2.2832	2.6431	NaN
3.1959	NaN	NaN	NaN	NaN	NaN	NaN	NaN	2.4266	2.3109	3.0917	NaN	NaN	NaN	NaN	NaN	NaN	NaN	NaN	NaN	NaN	NaN	NaN	NaN	NaN	NaN	NaN	NaN	NaN	NaN	NaN	NaN	NaN	NaN	NaN	NaN	NaN	2.9823	NaN	NaN	4.063	5.4707	5.3854	NaN	NaN	NaN	NaN	NaN	NaN	NaN
NaN	NaN	NaN	NaN	NaN	NaN	NaN	NaN	NaN	NaN	NaN	NaN	NaN	NaN	NaN	NaN	NaN	NaN	NaN	NaN	NaN	NaN	NaN	NaN	NaN	NaN	NaN	NaN	NaN	NaN	NaN	NaN	NaN	NaN	NaN	NaN	NaN	NaN	NaN	NaN	NaN	NaN	NaN	NaN	NaN	3.6662	NaN	NaN	NaN	NaN
NaN	NaN	NaN	NaN	NaN	NaN	NaN	NaN	NaN	NaN	NaN	NaN	NaN	NaN	NaN	NaN	NaN	NaN	NaN	NaN	NaN	NaN	NaN	NaN	NaN	NaN	NaN	NaN	NaN	NaN	NaN	NaN	NaN	NaN	NaN	NaN	NaN	NaN	NaN	NaN	NaN	NaN	1.9834	2.9833	2.9681	3.2436	3.3703	3.0378	2.6972	NaN
NaN	NaN	NaN	NaN	NaN	NaN	NaN	NaN	NaN	NaN	NaN	NaN	NaN	NaN	NaN	NaN	NaN	NaN	NaN	NaN	NaN	NaN	NaN	NaN	NaN	NaN	NaN	NaN	NaN	NaN	NaN	NaN	NaN	NaN	NaN	NaN	NaN	NaN	NaN	NaN	NaN	NaN	NaN	NaN	NaN	NaN	1.7057	1.4851	1.8841	2.0941
NaN	NaN	NaN	NaN	NaN	NaN	NaN	NaN	NaN	NaN	NaN	NaN	NaN	NaN	NaN	NaN	NaN	NaN	NaN	NaN	NaN	0.76179	NaN	1.2561	NaN	0.75554	NaN	1.5681	0.99619	0.62235	NaN	NaN	NaN	NaN	NaN	0.6689	NaN	NaN	1.5087	2.2181	1.9133	1.8012	2.0379	1.7517	NaN	NaN	NaN	NaN	NaN	NaN
0.25461	0.15572	0.13493	0.17727	0.12721	0.14938	0.1852	0.25412	0.28343	0.30709	0.45105	0.37623	0.56421	0.67367	0.95442	0.99463	2.1586	0.91466	0.68124	2.2068	2.7812	2.6989	1.4837	0.69143	0.43649	0.39749	0.54664	0.56541	0.38357	0.38851	0.73554	0.71199	0.66456	0.49885	0.50663	0.53235	0.64887	0.75438	0.64176	0.56909	0.27415	0.43667	0.61937	0.30049	0.18736	0.22313	0.24585	0.28557	0.4492	0.29354
NaN	NaN	NaN	NaN	NaN	NaN	NaN	NaN	NaN	NaN	NaN	NaN	NaN	NaN	NaN	NaN	NaN	NaN	NaN	NaN	NaN	NaN	NaN	NaN	NaN	NaN	NaN	3.6966	2.1448	4.2271	3.3479	NaN	NaN	NaN	NaN	NaN	NaN	NaN	NaN	NaN	NaN	NaN	NaN	NaN	NaN	NaN	NaN	NaN	NaN	NaN
NaN	NaN	NaN	NaN	NaN	NaN	NaN	NaN	NaN	NaN	NaN	NaN	NaN	NaN	NaN	NaN	NaN	NaN	NaN	NaN	NaN	NaN	NaN	NaN	NaN	NaN	NaN	NaN	NaN	NaN	NaN	NaN	NaN	NaN	NaN	NaN	NaN	NaN	NaN	NaN	NaN	NaN	NaN	NaN	NaN	NaN	NaN	NaN	NaN	NaN
NaN	NaN	NaN	NaN	NaN	NaN	NaN	NaN	NaN	NaN	NaN	NaN	NaN	NaN	1.5386	2.6498	1.3962	1.6613	1.5647	2.2587	1.6761	0.98182	1.557	2.1111	1.4722	NaN	NaN	NaN	NaN	NaN	NaN	NaN	NaN	NaN	NaN	NaN	NaN	NaN	NaN	NaN	NaN	NaN	NaN	NaN	NaN	NaN	NaN	NaN	NaN	NaN
NaN	NaN	NaN	NaN	NaN	NaN	NaN	NaN	NaN	NaN	NaN	NaN	NaN	NaN	NaN	NaN	NaN	NaN	NaN	NaN	NaN	NaN	NaN	NaN	1.2243	NaN	1.4675	1.381	NaN	NaN	NaN	1.5848	2.8837	2.7871	1.6863	1.4065	1.589	0.65635	1.8334	0.65812	0.59235	1.5963	2.8952	NaN	NaN	NaN	NaN	NaN	NaN	NaN
NaN	NaN	NaN	NaN	NaN	NaN	NaN	NaN	NaN	NaN	NaN	NaN	NaN	NaN	NaN	NaN	NaN	NaN	NaN	NaN	2.1714	1.6832	3.3167	NaN	NaN	NaN	NaN	NaN	NaN	NaN	NaN	NaN	NaN	NaN	NaN	NaN	NaN	NaN	NaN	NaN	NaN	NaN	NaN	NaN	NaN	NaN	NaN	NaN	NaN	NaN
NaN	NaN	NaN	NaN	NaN	NaN	NaN	NaN	NaN	NaN	NaN	NaN	NaN	NaN	NaN	NaN	NaN	NaN	NaN	NaN	NaN	NaN	NaN	NaN	NaN	NaN	NaN	NaN	NaN	NaN	NaN	NaN	NaN	NaN	NaN	NaN	NaN	NaN	NaN	NaN	NaN	NaN	NaN	NaN	NaN	NaN	NaN	NaN	NaN	NaN
NaN	NaN	NaN	NaN	NaN	NaN	NaN	NaN	NaN	NaN	NaN	NaN	NaN	NaN	NaN	NaN	NaN	NaN	NaN	NaN	NaN	NaN	NaN	NaN	NaN	NaN	NaN	NaN	NaN	NaN	NaN	NaN	NaN	NaN	NaN	NaN	NaN	NaN	NaN	NaN	NaN	NaN	NaN	NaN	NaN	NaN	2.3554	1.0377	1.0583	2.4611
NaN	NaN	NaN	NaN	NaN	NaN	NaN	NaN	NaN	NaN	NaN	NaN	NaN	NaN	NaN	NaN	NaN	NaN	NaN	NaN	NaN	NaN	NaN	NaN	NaN	NaN	NaN	NaN	NaN	NaN	NaN	NaN	NaN	NaN	NaN	NaN	NaN	NaN	NaN	NaN	NaN	NaN	NaN	4.6525	2.7085	11.603	4.3799	2.6857	2.5323	3.6493
NaN	NaN	NaN	NaN	NaN	NaN	NaN	NaN	NaN	NaN	NaN	NaN	NaN	NaN	NaN	NaN	NaN	NaN	NaN	NaN	NaN	NaN	NaN	NaN	NaN	NaN	NaN	NaN	NaN	NaN	NaN	NaN	NaN	NaN	NaN	NaN	NaN	NaN	NaN	NaN	NaN	NaN	NaN	NaN	NaN	NaN	NaN	NaN	NaN	NaN
NaN	NaN	NaN	NaN	NaN	NaN	NaN	NaN	NaN	NaN	NaN	NaN	NaN	NaN	NaN	NaN	NaN	NaN	NaN	NaN	NaN	NaN	1.9997	NaN	NaN	NaN	NaN	NaN	NaN	NaN	NaN	NaN	NaN	NaN	NaN	NaN	NaN	NaN	NaN	NaN	NaN	NaN	NaN	NaN	NaN	NaN	NaN	NaN	NaN	NaN
2.7257	NaN	NaN	NaN	NaN	NaN	NaN	NaN	NaN	NaN	NaN	NaN	NaN	NaN	NaN	NaN	NaN	NaN	NaN	NaN	NaN	NaN	NaN	NaN	NaN	NaN	NaN	NaN	NaN	NaN	NaN	NaN	NaN	NaN	NaN	NaN	NaN	NaN	NaN	NaN	NaN	NaN	1.5256	1.1265	2.5997	2.77	2.5435	2.5291	NaN	NaN
NaN	0.21378	NaN	NaN	NaN	NaN	NaN	NaN	NaN	NaN	NaN	NaN	NaN	NaN	NaN	NaN	NaN	NaN	NaN	NaN	NaN	NaN	NaN	NaN	NaN	NaN	NaN	NaN	NaN	NaN	1.3128	1.7602	NaN	2.195	3.0248	3.3794	2.8148	2.9595	1.2535	NaN	NaN	NaN	NaN	NaN	NaN	NaN	NaN	NaN	NaN	NaN
NaN	NaN	NaN	NaN	NaN	NaN	NaN	NaN	NaN	NaN	NaN	NaN	NaN	NaN	NaN	NaN	NaN	NaN	NaN	NaN	NaN	NaN	NaN	NaN	NaN	NaN	NaN	NaN	NaN	NaN	NaN	NaN	NaN	NaN	NaN	NaN	NaN	NaN	NaN	NaN	NaN	NaN	NaN	3.3536	NaN	NaN	NaN	NaN	NaN	NaN
NaN	NaN	NaN	NaN	NaN	NaN	NaN	NaN	NaN	NaN	NaN	NaN	NaN	NaN	NaN	NaN	NaN	NaN	NaN	NaN	NaN	NaN	NaN	NaN	NaN	NaN	NaN	NaN	NaN	NaN	NaN	NaN	NaN	NaN	NaN	NaN	NaN	NaN	NaN	NaN	NaN	NaN	NaN	NaN	NaN	NaN	NaN	NaN	NaN	NaN
NaN	NaN	NaN	NaN	NaN	NaN	NaN	NaN	NaN	NaN	NaN	NaN	NaN	NaN	NaN	NaN	NaN	NaN	NaN	NaN	NaN	NaN	NaN	NaN	NaN	NaN	NaN	NaN	NaN	NaN	NaN	NaN	1.5436	NaN	NaN	2.0259	2.0519	3.0493	2.7152	3.8722	4.3261	5.0409	5.9227	3.7675	0.86238	NaN	NaN	NaN	NaN	NaN
NaN	NaN	NaN	NaN	NaN	NaN	NaN	NaN	NaN	NaN	NaN	NaN	NaN	NaN	NaN	NaN	NaN	NaN	NaN	NaN	NaN	NaN	NaN	NaN	NaN	NaN	NaN	NaN	NaN	NaN	NaN	NaN	NaN	NaN	NaN	NaN	NaN	NaN	NaN	NaN	NaN	NaN	1.535	NaN	NaN	5.4341	8.3357	2.4824	NaN	NaN
NaN	NaN	NaN	NaN	NaN	NaN	NaN	NaN	NaN	NaN	NaN	NaN	NaN	NaN	NaN	NaN	NaN	NaN	NaN	NaN	NaN	NaN	NaN	NaN	NaN	NaN	NaN	NaN	NaN	NaN	NaN	NaN	NaN	NaN	NaN	NaN	NaN	NaN	NaN	NaN	NaN	NaN	NaN	0.7032	1.3438	0.64969	3.5273	1.1631	2.0343	2.3033
2.1369	0.5542	0.22209	0.30568	0.45916	0.48034	0.64451	0.67891	0.60325	0.51556	0.53094	0.3336	0.53186	0.51131	0.56816	0.54393	0.63666	0.41303	0.37372	0.65163	0.411	0.5266	0.66655	0.9005	1.4762	3.2991	4.392	2.2484	1.8635	1.5551	1.9199	1.437	0.71346	0.86836	1.3448	1.0335	1.1012	0.87958	0.3673	NaN	NaN	0.14248	0.20932	0.15217	NaN	0.096013	0.22602	0.26512	0.079167	0.088461
0.22918	0.055049	0.051008	0.10491	0.045699	0.096998	0.060407	0.091386	0.13128	0.13298	0.13708	0.08737	0.10858	0.088019	0.060316	0.061392	0.082903	0.055185	0.049953	0.081773	0.080397	0.07571	0.1148	0.08676	0.12474	0.10692	0.11073	0.16888	0.13392	0.15236	0.33503	0.47348	0.59487	0.70302	0.82444	0.92074	1.5274	1.5318	2.6932	3.1924	6.0324	6.6126	3.4621	3.9736	1.2337	0.22578	0.14849	0.14658	0.1102	0.06708
3.64	0.9162	0.48969	0.68478	1.062	1.0372	1.2192	1.1347	0.9924	0.95169	0.97667	0.71518	1.3599	1.6373	2.4494	1.9773	2.1967	1.34	0.83258	1.449	0.50629	0.46684	0.13957	0.40686	NaN	NaN	NaN	0.21836	0.25022	0.21869	0.36108	NaN	0.23452	0.28539	0.36542	0.55403	0.82736	0.62427	0.29715	NaN	0.71077	1.7653	NaN	0.61024	0.82347	NaN	0.51151	0.063575	0.17439	0.16869
NaN	NaN	NaN	NaN	NaN	NaN	NaN	NaN	NaN	NaN	NaN	NaN	NaN	NaN	NaN	NaN	NaN	NaN	NaN	NaN	NaN	NaN	NaN	NaN	NaN	NaN	2.679	2.7392	NaN	NaN	NaN	NaN	NaN	NaN	NaN	NaN	NaN	NaN	NaN	NaN	NaN	NaN	NaN	NaN	NaN	NaN	NaN	NaN	NaN	NaN
NaN	NaN	NaN	NaN	NaN	NaN	NaN	NaN	NaN	NaN	NaN	NaN	NaN	NaN	NaN	NaN	NaN	NaN	NaN	NaN	NaN	NaN	NaN	NaN	NaN	NaN	NaN	0.96197	NaN	NaN	NaN	NaN	NaN	NaN	NaN	NaN	NaN	NaN	NaN	NaN	NaN	NaN	NaN	NaN	NaN	NaN	NaN	NaN	NaN	NaN
NaN	NaN	NaN	NaN	NaN	NaN	NaN	NaN	NaN	NaN	NaN	NaN	NaN	NaN	3.1567	NaN	NaN	NaN	NaN	NaN	NaN	NaN	NaN	NaN	NaN	NaN	NaN	NaN	NaN	NaN	2.8961	NaN	NaN	NaN	NaN	NaN	NaN	NaN	NaN	NaN	NaN	NaN	NaN	NaN	NaN	NaN	NaN	NaN	NaN	NaN
NaN	NaN	NaN	NaN	NaN	NaN	NaN	NaN	NaN	NaN	NaN	NaN	NaN	NaN	NaN	NaN	NaN	NaN	NaN	NaN	NaN	NaN	NaN	NaN	NaN	NaN	NaN	NaN	NaN	NaN	NaN	NaN	NaN	NaN	NaN	NaN	NaN	NaN	NaN	NaN	NaN	NaN	NaN	NaN	NaN	NaN	NaN	NaN	2.2271	NaN
NaN	NaN	0.25995	NaN	NaN	NaN	NaN	0.23984	NaN	0.12178	NaN	NaN	NaN	NaN	NaN	NaN	NaN	NaN	NaN	NaN	NaN	NaN	NaN	NaN	NaN	NaN	NaN	NaN	0.32368	0.36444	NaN	NaN	0.82803	0.97412	1.1391	1.0857	1.6614	1.8932	1.9658	2.4349	2.0748	1.0032	1.7641	NaN	NaN	NaN	NaN	NaN	NaN	NaN
NaN	NaN	NaN	NaN	NaN	NaN	NaN	NaN	NaN	NaN	NaN	NaN	NaN	NaN	NaN	NaN	NaN	NaN	NaN	NaN	NaN	NaN	NaN	NaN	NaN	NaN	NaN	NaN	NaN	NaN	NaN	NaN	NaN	NaN	NaN	NaN	NaN	NaN	NaN	NaN	NaN	NaN	NaN	NaN	NaN	NaN	NaN	NaN	NaN	NaN
NaN	NaN	NaN	NaN	NaN	NaN	NaN	NaN	NaN	NaN	NaN	NaN	NaN	NaN	NaN	NaN	NaN	NaN	NaN	NaN	NaN	NaN	NaN	NaN	NaN	NaN	NaN	NaN	NaN	NaN	NaN	3.0342	1.9432	NaN	NaN	NaN	NaN	2.8305	1.5683	NaN	NaN	NaN	NaN	NaN	NaN	NaN	NaN	NaN	NaN	NaN
NaN	NaN	NaN	NaN	NaN	NaN	NaN	NaN	NaN	NaN	NaN	NaN	NaN	NaN	NaN	NaN	NaN	NaN	NaN	NaN	NaN	NaN	NaN	NaN	NaN	NaN	NaN	NaN	NaN	NaN	NaN	NaN	NaN	NaN	NaN	NaN	NaN	NaN	NaN	NaN	NaN	NaN	NaN	NaN	NaN	NaN	NaN	NaN	NaN	NaN
NaN	NaN	NaN	NaN	NaN	NaN	NaN	NaN	NaN	NaN	NaN	NaN	NaN	NaN	NaN	NaN	NaN	NaN	NaN	NaN	NaN	NaN	NaN	NaN	NaN	NaN	NaN	NaN	NaN	NaN	NaN	NaN	NaN	NaN	NaN	NaN	NaN	NaN	NaN	NaN	NaN	NaN	NaN	NaN	NaN	NaN	NaN	NaN	NaN	NaN
NaN	NaN	NaN	NaN	NaN	NaN	NaN	NaN	NaN	NaN	NaN	NaN	NaN	NaN	NaN	NaN	NaN	NaN	NaN	NaN	NaN	NaN	NaN	NaN	NaN	NaN	NaN	NaN	NaN	NaN	NaN	NaN	NaN	NaN	NaN	NaN	NaN	NaN	NaN	NaN	NaN	NaN	NaN	NaN	NaN	NaN	NaN	NaN	NaN	NaN
NaN	0.31059	0.17187	0.23175	0.24047	0.18488	0.38616	0.36676	0.29125	NaN	NaN	0.40632	NaN	0.5394	0.51169	0.49977	0.86961	0.77707	0.68339	1.6849	1.1197	1.0014	1.2148	1.1048	1.3472	1.0464	0.99845	1.4024	1.3309	1.5439	2.2082	3.3138	1.9455	0.74682	0.34278	0.26565	NaN	0.22833	1.0705	NaN	NaN	NaN	NaN	NaN	NaN	NaN	NaN	NaN	NaN	NaN
NaN	NaN	NaN	NaN	NaN	NaN	NaN	NaN	NaN	NaN	NaN	NaN	NaN	NaN	NaN	NaN	NaN	NaN	NaN	NaN	NaN	1.1791	NaN	0.3405	0.54855	NaN	NaN	0.93372	1.6798	NaN	1.6549	NaN	NaN	NaN	0.59	NaN	NaN	NaN	NaN	NaN	NaN	NaN	NaN	NaN	NaN	NaN	NaN	NaN	NaN	NaN
0.55249	0.091023	0.078794	0.11488	0.16777	0.16045	0.31347	0.77133	3.1523	2.1932	0.43375	0.14841	0.15082	0.12672	0.14051	0.16103	0.57106	0.25781	0.27274	0.47322	0.5292	0.50933	0.59924	0.73011	1.071	1.1846	1.5671	3.8768	5.234	4.8064	4.6041	0.76371	0.24509	0.20392	0.30049	0.33868	0.59652	0.92862	1.7175	2.321	3.0114	2.6402	2.7181	2.4581	2.5303	1.7809	1.2741	0.88709	0.89473	0.82852
NaN	NaN	NaN	NaN	NaN	NaN	NaN	NaN	NaN	NaN	NaN	NaN	NaN	NaN	NaN	NaN	NaN	NaN	NaN	NaN	NaN	NaN	NaN	NaN	NaN	1.1564	NaN	1.5538	NaN	NaN	0.35739	2.2128	NaN	NaN	NaN	2.6926	4.6936	4.6565	4.0253	NaN	NaN	NaN	NaN	NaN	3.0025	2.9332	3.0476	2.668	4.7095	3.2496
NaN	NaN	NaN	NaN	NaN	NaN	NaN	NaN	NaN	NaN	NaN	NaN	NaN	NaN	NaN	NaN	NaN	NaN	NaN	NaN	NaN	NaN	NaN	NaN	NaN	NaN	NaN	NaN	4.4752	3.5468	2.3352	NaN	NaN	NaN	NaN	NaN	NaN	NaN	NaN	NaN	NaN	NaN	NaN	NaN	NaN	NaN	NaN	NaN	NaN	NaN
NaN	NaN	NaN	NaN	NaN	NaN	NaN	NaN	NaN	NaN	NaN	NaN	NaN	NaN	NaN	NaN	NaN	NaN	NaN	NaN	NaN	NaN	NaN	NaN	NaN	NaN	NaN	NaN	NaN	NaN	NaN	NaN	NaN	NaN	NaN	NaN	NaN	NaN	NaN	NaN	NaN	NaN	NaN	NaN	NaN	NaN	NaN	NaN	NaN	NaN
NaN	NaN	NaN	NaN	NaN	NaN	NaN	NaN	NaN	NaN	NaN	NaN	NaN	NaN	NaN	NaN	NaN	NaN	NaN	NaN	NaN	NaN	NaN	NaN	NaN	NaN	NaN	NaN	NaN	NaN	NaN	NaN	NaN	NaN	NaN	NaN	NaN	NaN	NaN	NaN	NaN	NaN	NaN	NaN	NaN	NaN	NaN	NaN	NaN	NaN
NaN	NaN	NaN	NaN	NaN	NaN	NaN	NaN	NaN	NaN	NaN	NaN	NaN	NaN	NaN	NaN	NaN	NaN	NaN	NaN	NaN	NaN	NaN	NaN	NaN	NaN	NaN	NaN	NaN	NaN	NaN	NaN	NaN	NaN	NaN	NaN	3.7807	NaN	NaN	NaN	NaN	NaN	NaN	NaN	NaN	NaN	NaN	NaN	NaN	NaN
NaN	NaN	NaN	NaN	NaN	NaN	NaN	NaN	NaN	NaN	NaN	NaN	NaN	NaN	NaN	NaN	NaN	NaN	NaN	NaN	NaN	NaN	NaN	NaN	NaN	NaN	NaN	NaN	NaN	NaN	NaN	NaN	NaN	NaN	NaN	NaN	NaN	NaN	NaN	0.73338	NaN	NaN	NaN	NaN	NaN	NaN	NaN	2.3256	NaN	NaN
NaN	NaN	0.39591	NaN	2.7874	NaN	NaN	NaN	NaN	NaN	NaN	NaN	NaN	0.95679	1.5182	2.409	1.0058	NaN	NaN	NaN	0.83938	NaN	NaN	NaN	1.0269	NaN	1.1142	1.0889	1.0022	NaN	1.0344	NaN	NaN	NaN	NaN	1.4387	NaN	2.3582	NaN	NaN	NaN	2.4332	1.8387	1.6745	1.3449	NaN	NaN	0.64644	NaN	0.91832
NaN	0.051558	0.053056	0.11543	NaN	NaN	0.46263	0.18554	NaN	NaN	NaN	NaN	NaN	NaN	NaN	0.40043	0.39129	0.53087	NaN	1.2567	1.4243	1.1456	1.877	1.7144	2.2887	2.8373	2.1782	1.601	NaN	0.1592	NaN	0.41743	NaN	0.38916	NaN	0.22345	0.50213	0.49968	NaN	NaN	NaN	NaN	NaN	0.58199	0.8144	0.93796	1.2299	1.1577	1.6097	1.735
NaN	NaN	NaN	NaN	NaN	NaN	NaN	NaN	NaN	NaN	NaN	NaN	NaN	NaN	NaN	NaN	NaN	NaN	NaN	NaN	NaN	NaN	2.3201	2.1425	2.9237	NaN	NaN	NaN	NaN	NaN	NaN	NaN	NaN	NaN	NaN	NaN	NaN	NaN	NaN	NaN	NaN	NaN	NaN	NaN	NaN	NaN	NaN	NaN	NaN	NaN
NaN	0.07595	0.045607	0.094759	0.13405	0.16475	0.35294	1.3038	2.1138	3.1019	3.4709	0.4126	NaN	0.14773	NaN	0.17345	NaN	NaN	NaN	NaN	NaN	NaN	0.13499	0.25095	NaN	NaN	NaN	NaN	0.3611	0.2354	NaN	0.27917	0.46534	NaN	0.55805	0.64389	1.0731	1.0111	1.9346	4.1193	3.552	5.4432	2.5535	0.71995	NaN	0.29466	NaN	NaN	NaN	0.36258
NaN	NaN	NaN	NaN	NaN	NaN	NaN	NaN	NaN	NaN	NaN	NaN	NaN	NaN	NaN	NaN	NaN	NaN	NaN	NaN	NaN	NaN	NaN	NaN	NaN	NaN	NaN	NaN	NaN	NaN	NaN	2.1597	2.2941	NaN	3.2372	3.9682	3.0438	NaN	NaN	NaN	NaN	NaN	NaN	NaN	NaN	NaN	NaN	NaN	NaN	NaN
NaN	NaN	NaN	NaN	NaN	NaN	NaN	NaN	NaN	NaN	NaN	NaN	NaN	NaN	NaN	NaN	NaN	NaN	NaN	NaN	NaN	NaN	NaN	NaN	NaN	NaN	NaN	NaN	NaN	NaN	NaN	NaN	NaN	NaN	NaN	NaN	NaN	NaN	NaN	NaN	NaN	NaN	NaN	NaN	NaN	NaN	NaN	NaN	NaN	NaN
NaN	NaN	NaN	NaN	NaN	NaN	NaN	NaN	NaN	NaN	NaN	NaN	NaN	NaN	NaN	NaN	NaN	NaN	NaN	NaN	NaN	NaN	NaN	NaN	NaN	NaN	NaN	NaN	3.2544	2.3428	NaN	NaN	NaN	1.8925	2.1131	3.2929	NaN	NaN	NaN	NaN	NaN	NaN	NaN	NaN	NaN	NaN	NaN	NaN	NaN	NaN
NaN	NaN	NaN	NaN	NaN	NaN	NaN	NaN	NaN	NaN	NaN	NaN	NaN	NaN	NaN	NaN	NaN	NaN	NaN	NaN	NaN	NaN	NaN	NaN	NaN	NaN	NaN	NaN	NaN	NaN	NaN	NaN	NaN	NaN	NaN	13.105	4.1117	NaN	NaN	NaN	NaN	NaN	2.8498	NaN	NaN	NaN	NaN	2.456	NaN	2.4466
1.4606	0.1668	0.15085	0.27895	0.39671	0.5534	1.2275	2.526	2.409	1.9349	1.2371	1.3383	1.3301	1.2586	1.4196	1.0399	1.9075	2.0919	1.5117	2.8026	2.1109	1.7601	1.4188	1.5135	1.4903	1.6046	1.4114	1.4758	1.1398	0.94819	1.4145	1.4716	0.75913	0.4909	0.33906	0.1396	0.32892	NaN	0.28318	NaN	0.22216	NaN	NaN	0.16245	0.30004	0.12885	0.13403	0.13655	0.16239	0.19249
4.1046	NaN	NaN	NaN	NaN	NaN	NaN	NaN	NaN	NaN	NaN	NaN	NaN	NaN	NaN	NaN	NaN	NaN	NaN	NaN	NaN	NaN	NaN	NaN	NaN	NaN	NaN	NaN	NaN	NaN	NaN	NaN	NaN	NaN	NaN	NaN	NaN	NaN	NaN	NaN	NaN	NaN	NaN	NaN	NaN	NaN	NaN	NaN	NaN	NaN
NaN	NaN	NaN	NaN	NaN	NaN	NaN	NaN	NaN	NaN	NaN	NaN	NaN	NaN	NaN	NaN	NaN	NaN	NaN	NaN	NaN	NaN	NaN	NaN	NaN	NaN	NaN	NaN	NaN	NaN	NaN	NaN	NaN	NaN	NaN	NaN	NaN	NaN	NaN	NaN	NaN	NaN	4.3658	3.5736	5.3367	7.0805	10.734	9.8334	12.111	33.94
NaN	NaN	NaN	NaN	NaN	NaN	NaN	NaN	NaN	NaN	NaN	NaN	NaN	NaN	NaN	NaN	NaN	NaN	NaN	NaN	NaN	NaN	NaN	NaN	NaN	NaN	NaN	NaN	NaN	NaN	NaN	NaN	NaN	NaN	NaN	NaN	NaN	NaN	NaN	NaN	NaN	NaN	NaN	2.5157	NaN	NaN	NaN	NaN	NaN	NaN
NaN	0.14027	0.13165	0.11555	0.18809	0.17435	0.15478	0.17344	0.14942	0.15663	0.16769	0.21942	0.19517	0.18648	0.18841	0.14939	0.27006	0.27552	0.20921	NaN	0.38101	0.42408	0.44726	0.48981	0.61212	0.51626	0.6913	0.75924	0.67663	0.70741	1.3843	1.8062	1.9194	4.2428	4.4511	6.8262	3.0159	4.0805	2.7013	1.4905	NaN	NaN	NaN	0.22685	0.25118	0.1415	NaN	NaN	NaN	NaN
NaN	NaN	NaN	NaN	NaN	NaN	NaN	NaN	NaN	NaN	NaN	NaN	NaN	NaN	NaN	NaN	NaN	NaN	NaN	NaN	NaN	NaN	NaN	NaN	NaN	NaN	NaN	NaN	NaN	NaN	NaN	NaN	0.21156	NaN	NaN	NaN	NaN	NaN	NaN	NaN	NaN	NaN	NaN	NaN	NaN	NaN	NaN	NaN	NaN	NaN
NaN	NaN	NaN	NaN	NaN	NaN	NaN	NaN	NaN	NaN	NaN	NaN	NaN	NaN	NaN	NaN	NaN	NaN	NaN	NaN	NaN	NaN	NaN	NaN	NaN	NaN	NaN	NaN	NaN	NaN	NaN	NaN	NaN	NaN	NaN	NaN	NaN	NaN	NaN	NaN	NaN	1.401	1.3492	NaN	NaN	NaN	NaN	NaN	NaN	NaN
NaN	NaN	NaN	NaN	NaN	NaN	NaN	NaN	NaN	NaN	NaN	NaN	NaN	NaN	NaN	NaN	NaN	NaN	NaN	NaN	NaN	NaN	NaN	NaN	NaN	NaN	NaN	NaN	NaN	NaN	NaN	NaN	NaN	NaN	NaN	NaN	NaN	NaN	NaN	NaN	NaN	NaN	NaN	NaN	NaN	NaN	NaN	NaN	NaN	NaN
NaN	NaN	NaN	NaN	NaN	NaN	NaN	NaN	NaN	NaN	NaN	NaN	NaN	NaN	NaN	NaN	NaN	NaN	NaN	NaN	NaN	NaN	NaN	NaN	NaN	NaN	NaN	NaN	NaN	NaN	NaN	1.4788	NaN	NaN	NaN	NaN	NaN	NaN	NaN	NaN	NaN	NaN	NaN	NaN	NaN	NaN	NaN	NaN	NaN	NaN
NaN	NaN	NaN	NaN	NaN	NaN	NaN	NaN	NaN	NaN	NaN	NaN	NaN	NaN	NaN	NaN	NaN	NaN	NaN	NaN	NaN	NaN	NaN	NaN	NaN	NaN	NaN	NaN	NaN	NaN	NaN	NaN	NaN	NaN	NaN	NaN	NaN	NaN	NaN	NaN	NaN	NaN	3.0678	4.0397	4.1806	7.4722	7.3492	5.9191	NaN	NaN
NaN	0.29558	0.37725	0.42704	0.33934	0.11374	NaN	0.15969	0.12023	0.14362	0.15843	0.26953	NaN	0.14889	0.066229	0.25957	NaN	NaN	0.29992	0.32803	NaN	0.14977	0.24181	0.29728	0.32182	0.36198	NaN	0.36372	0.2424	0.23723	0.69568	0.7338	0.9122	1.1654	1.7278	1.9012	1.8874	2.2583	3.9985	2.7826	5.2017	5.2537	5.8749	3.4639	2.8187	2.7207	3.013	2.5748	3.2034	2.8889
1.1811	0.1338	0.10664	0.20035	0.3372	0.3004	0.26637	0.28916	0.31787	0.37718	0.41324	0.34573	0.32481	0.30658	0.3126	0.24554	0.36997	0.41203	0.39893	0.6409	0.50011	0.61354	0.69554	0.7342	0.78471	0.90401	0.99353	1.1365	0.97457	1.05	1.9769	3.1051	1.7952	1.8684	2.0079	2.247	3.1879	4.5461	3.554	5.0813	1.2288	0.34535	NaN	NaN	NaN	0.15696	0.30477	0.33022	NaN	0.27715
NaN	NaN	NaN	NaN	NaN	1.3414	2.7511	4.3075	1.0016	3.2216	1.2167	NaN	NaN	NaN	NaN	NaN	NaN	NaN	NaN	NaN	NaN	NaN	NaN	NaN	NaN	NaN	NaN	NaN	NaN	NaN	NaN	NaN	NaN	NaN	NaN	NaN	NaN	NaN	NaN	NaN	NaN	NaN	NaN	NaN	NaN	NaN	NaN	NaN	NaN	NaN
NaN	NaN	NaN	NaN	NaN	NaN	NaN	NaN	NaN	NaN	NaN	NaN	NaN	NaN	NaN	NaN	NaN	NaN	NaN	NaN	NaN	NaN	NaN	NaN	NaN	NaN	NaN	NaN	NaN	NaN	NaN	NaN	NaN	NaN	NaN	NaN	NaN	NaN	NaN	NaN	NaN	NaN	NaN	NaN	0.70586	0.76503	1.5981	1.3758	NaN	NaN
NaN	NaN	NaN	NaN	NaN	NaN	NaN	NaN	NaN	NaN	NaN	NaN	NaN	NaN	NaN	NaN	NaN	NaN	NaN	NaN	NaN	NaN	NaN	NaN	NaN	NaN	NaN	1.3254	NaN	NaN	1.5798	1.5393	NaN	NaN	NaN	NaN	NaN	NaN	NaN	NaN	NaN	NaN	NaN	NaN	NaN	NaN	NaN	NaN	NaN	NaN
NaN	NaN	0.85604	NaN	NaN	NaN	NaN	NaN	NaN	NaN	NaN	NaN	NaN	NaN	NaN	NaN	1.5957	1.7026	1.9191	1.8629	1.2783	NaN	NaN	NaN	NaN	NaN	NaN	NaN	NaN	NaN	NaN	NaN	NaN	NaN	NaN	7.6137	3.089	3.3504	NaN	NaN	NaN	NaN	NaN	NaN	NaN	NaN	NaN	NaN	NaN	NaN
NaN	NaN	NaN	NaN	NaN	NaN	NaN	NaN	NaN	NaN	NaN	NaN	NaN	NaN	NaN	NaN	NaN	NaN	NaN	NaN	NaN	NaN	NaN	NaN	NaN	NaN	NaN	NaN	NaN	NaN	NaN	NaN	NaN	NaN	1.2217	2.3753	4.3009	4.5875	1.92	NaN	NaN	NaN	NaN	NaN	NaN	NaN	NaN	NaN	NaN	NaN
NaN	NaN	NaN	NaN	NaN	NaN	NaN	NaN	NaN	NaN	NaN	NaN	NaN	NaN	NaN	NaN	NaN	NaN	NaN	NaN	2.1523	2.6402	5.4989	5.9297	3.0222	NaN	NaN	NaN	NaN	NaN	NaN	NaN	NaN	NaN	NaN	NaN	NaN	NaN	NaN	NaN	NaN	NaN	NaN	NaN	NaN	NaN	NaN	NaN	NaN	NaN
0.60206	0.31076	0.47861	0.70239	0.24117	0.27406	0.46564	0.69671	0.64327	0.34532	0.26694	0.42158	0.25961	0.35466	0.28489	0.34131	0.27305	NaN	NaN	NaN	0.24135	0.29398	0.61632	0.63966	0.83944	0.74419	0.85964	1.4648	1.8438	3.1242	3.9214	3.1974	0.7247	NaN	0.70441	0.4545	NaN	0.42803	NaN	NaN	NaN	NaN	NaN	NaN	NaN	NaN	0.1614	NaN	NaN	NaN
1.9514	0.48857	0.28344	1.052	1.8474	1.1597	0.68846	0.81915	1.0606	0.90759	0.87278	0.54916	0.58682	0.60739	0.7408	0.55984	0.89091	1.0523	0.89174	1.4404	1.6716	1.6604	1.0886	1.7117	1.5041	1.3593	1.0534	1.2898	0.92853	0.82954	1.2787	1.9473	0.83758	0.96047	0.98553	0.79664	1.3908	1.5978	1.2703	0.72924	0.8808	0.9105	1.1113	0.81208	0.7598	0.76592	0.87934	0.70375	0.85765	0.89227
1.6364	0.13531	0.20151	0.41032	0.6683	0.40015	0.37921	0.33903	0.4071	0.44521	0.57037	NaN	0.55282	0.40616	0.53026	0.51081	0.93719	0.71026	0.73158	1.5649	1.2255	0.86283	1.0989	1.5088	1.819	1.1169	0.90622	2.0133	1.5945	1.4662	3.183	3.3918	1.7238	2.1911	2.0958	3.3616	3.8419	1.588	1.1991	1.1108	NaN	NaN	NaN	NaN	NaN	NaN	NaN	NaN	NaN	NaN
1.1291	NaN	0.55584	NaN	NaN	NaN	0.24955	NaN	NaN	NaN	NaN	NaN	NaN	NaN	NaN	NaN	NaN	NaN	NaN	NaN	NaN	NaN	NaN	NaN	NaN	NaN	NaN	NaN	0.3453	NaN	NaN	0.81069	0.83002	1.0688	1.1814	1.206	2.192	3.414	4.6939	2.8204	1.6272	2.718	4.2172	5.1218	5.9685	8.9328	1.849	NaN	NaN	0.5873
NaN	NaN	NaN	NaN	NaN	NaN	NaN	NaN	NaN	NaN	NaN	NaN	NaN	NaN	NaN	NaN	NaN	NaN	NaN	NaN	NaN	NaN	NaN	NaN	NaN	NaN	NaN	NaN	NaN	NaN	NaN	NaN	NaN	NaN	NaN	NaN	NaN	NaN	NaN	NaN	1.9299	NaN	NaN	NaN	3.636	5.2379	2.1433	NaN	NaN	NaN
NaN	NaN	NaN	NaN	NaN	NaN	NaN	NaN	NaN	NaN	NaN	NaN	NaN	NaN	NaN	NaN	NaN	NaN	NaN	NaN	NaN	NaN	NaN	NaN	NaN	NaN	NaN	NaN	NaN	NaN	NaN	NaN	NaN	NaN	NaN	NaN	NaN	NaN	1.5834	2.0634	2.9356	NaN	NaN	NaN	NaN	NaN	NaN	NaN	NaN	NaN
NaN	NaN	NaN	NaN	NaN	NaN	NaN	NaN	NaN	NaN	NaN	NaN	NaN	NaN	NaN	NaN	NaN	NaN	NaN	NaN	NaN	2.7142	NaN	NaN	NaN	NaN	NaN	NaN	NaN	NaN	NaN	NaN	NaN	NaN	NaN	NaN	NaN	NaN	NaN	NaN	NaN	NaN	NaN	NaN	NaN	NaN	NaN	NaN	NaN	NaN
NaN	NaN	NaN	NaN	NaN	NaN	NaN	NaN	NaN	NaN	NaN	NaN	NaN	NaN	NaN	NaN	NaN	NaN	NaN	NaN	NaN	NaN	NaN	NaN	NaN	NaN	NaN	NaN	NaN	NaN	NaN	NaN	NaN	1.2078	NaN	NaN	NaN	1.1725	2.8141	1.4986	2.872	6.6529	1.9242	NaN	NaN	NaN	NaN	NaN	NaN	NaN
1.1396	0.18816	0.21622	0.14989	0.21349	0.26391	0.62636	1.8132	5.1208	5.1789	4.0754	1.5036	1.0272	0.76509	0.78704	0.62037	0.92806	1.0037	0.82141	1.2788	1.5069	1.3155	1.2518	1.3983	1.4433	1.2507	1.0365	1.4326	0.68125	0.29024	0.16615	0.13957	0.12525	0.13692	0.23852	0.14351	0.29742	0.18424	0.14849	0.21701	0.18864	0.31879	0.41714	0.43768	0.52955	0.49048	0.60913	0.57069	0.63578	0.6763
NaN	NaN	NaN	NaN	NaN	NaN	NaN	NaN	NaN	NaN	NaN	NaN	NaN	NaN	NaN	NaN	NaN	NaN	NaN	NaN	NaN	NaN	NaN	NaN	NaN	NaN	NaN	NaN	NaN	NaN	NaN	NaN	NaN	NaN	NaN	NaN	NaN	NaN	3.3387	NaN	2.728	NaN	1.7149	NaN	2.677	2.8491	2.372	NaN	NaN	NaN
NaN	NaN	NaN	NaN	NaN	NaN	1.9709	NaN	NaN	NaN	NaN	NaN	NaN	NaN	NaN	NaN	NaN	NaN	NaN	NaN	NaN	NaN	NaN	NaN	NaN	NaN	NaN	NaN	NaN	NaN	NaN	NaN	NaN	NaN	NaN	NaN	NaN	NaN	NaN	NaN	NaN	NaN	NaN	1.2483	0.97205	0.70213	2.2878	1.4578	1.4376	2.8721
NaN	NaN	NaN	NaN	NaN	NaN	NaN	NaN	NaN	NaN	NaN	NaN	NaN	NaN	NaN	NaN	NaN	NaN	NaN	NaN	NaN	NaN	NaN	NaN	NaN	NaN	NaN	NaN	NaN	NaN	NaN	NaN	NaN	NaN	NaN	NaN	NaN	NaN	NaN	NaN	NaN	NaN	2.7512	NaN	NaN	NaN	NaN	NaN	NaN	NaN
NaN	NaN	NaN	NaN	NaN	NaN	NaN	NaN	NaN	NaN	NaN	NaN	NaN	NaN	NaN	NaN	NaN	NaN	NaN	NaN	NaN	NaN	NaN	NaN	3.8838	NaN	NaN	NaN	NaN	NaN	NaN	NaN	NaN	NaN	NaN	NaN	NaN	NaN	NaN	NaN	NaN	NaN	NaN	NaN	NaN	NaN	NaN	NaN	NaN	NaN
NaN	NaN	NaN	NaN	NaN	NaN	NaN	NaN	NaN	NaN	NaN	NaN	NaN	NaN	NaN	NaN	NaN	NaN	NaN	NaN	NaN	NaN	NaN	NaN	NaN	NaN	NaN	NaN	NaN	NaN	NaN	NaN	NaN	NaN	NaN	NaN	NaN	NaN	4.75	4.6209	NaN	NaN	NaN	NaN	NaN	NaN	NaN	NaN	NaN	NaN
NaN	NaN	NaN	NaN	NaN	NaN	NaN	NaN	NaN	NaN	NaN	NaN	NaN	NaN	NaN	NaN	NaN	NaN	NaN	NaN	NaN	NaN	NaN	NaN	NaN	NaN	NaN	NaN	NaN	NaN	NaN	NaN	NaN	NaN	NaN	2.1818	NaN	1.9055	2.6019	2.1292	2.0601	2.2533	2.5556	2.4413	2.6324	2.8347	2.561	2.0918	1.727	0.86621
NaN	NaN	NaN	NaN	NaN	NaN	NaN	NaN	NaN	NaN	NaN	NaN	NaN	NaN	NaN	NaN	NaN	NaN	NaN	NaN	NaN	NaN	NaN	NaN	NaN	NaN	NaN	NaN	NaN	NaN	NaN	NaN	NaN	NaN	NaN	NaN	NaN	NaN	NaN	NaN	NaN	NaN	NaN	NaN	NaN	NaN	NaN	NaN	NaN	NaN
3.8429	0.7983	0.92587	2.558	2.9737	1.6979	0.98458	1.6118	1.6258	1.5941	NaN	NaN	0.91833	NaN	0.93254	NaN	NaN	NaN	0.76275	NaN	NaN	0.86009	0.79251	0.86994	NaN	NaN	NaN	0.58134	NaN	0.54123	0.93352	NaN	NaN	0.70715	0.61837	0.50333	NaN	1.1066	1.0407	1.2175	NaN	0.56591	NaN	NaN	NaN	NaN	NaN	NaN	NaN	NaN
NaN	NaN	NaN	NaN	NaN	NaN	NaN	NaN	NaN	NaN	NaN	NaN	NaN	NaN	NaN	NaN	NaN	NaN	NaN	NaN	NaN	NaN	NaN	NaN	NaN	NaN	NaN	NaN	NaN	NaN	NaN	NaN	NaN	NaN	NaN	NaN	NaN	NaN	NaN	NaN	NaN	NaN	NaN	2.3549	NaN	NaN	NaN	NaN	NaN	NaN
NaN	NaN	NaN	NaN	NaN	NaN	NaN	NaN	NaN	NaN	NaN	NaN	NaN	NaN	NaN	NaN	NaN	NaN	NaN	NaN	NaN	NaN	2.1483	2.1927	2.4333	2.5403	1.6461	NaN	NaN	NaN	NaN	NaN	NaN	NaN	NaN	NaN	NaN	NaN	NaN	NaN	NaN	NaN	NaN	NaN	NaN	NaN	NaN	NaN	NaN	NaN
1.5912	NaN	0.30561	0.21902	0.37262	0.53965	0.48843	0.80621	NaN	NaN	NaN	NaN	NaN	NaN	0.6872	0.73894	1.1777	1.1868	NaN	1.0222	1.4467	1.3904	1.5335	2.5345	4.2769	4.6493	4.0738	1.6634	0.52494	0.4483	0.4455	NaN	NaN	NaN	NaN	NaN	NaN	NaN	NaN	NaN	NaN	NaN	NaN	0.94601	NaN	NaN	NaN	NaN	NaN	NaN
NaN	NaN	NaN	NaN	NaN	NaN	NaN	NaN	NaN	NaN	NaN	NaN	NaN	NaN	NaN	NaN	NaN	NaN	NaN	NaN	NaN	NaN	NaN	NaN	NaN	NaN	NaN	NaN	NaN	NaN	NaN	NaN	NaN	NaN	NaN	NaN	NaN	NaN	NaN	NaN	NaN	NaN	NaN	NaN	NaN	NaN	NaN	NaN	NaN	NaN
NaN	NaN	NaN	NaN	NaN	NaN	NaN	NaN	NaN	0.061166	NaN	NaN	NaN	NaN	NaN	NaN	0.10525	0.12843	NaN	NaN	0.17591	0.20681	NaN	NaN	NaN	0.10301	NaN	NaN	NaN	NaN	NaN	NaN	NaN	0.40339	0.52172	0.58671	0.78818	0.83765	2.7588	15.071	13.776	13.6	11.96	11.946	9.5948	2.6713	1.5696	0.66402	0.23589	0.13087
NaN	NaN	NaN	NaN	NaN	NaN	NaN	NaN	NaN	NaN	NaN	NaN	NaN	NaN	NaN	NaN	NaN	NaN	NaN	NaN	NaN	NaN	NaN	NaN	NaN	NaN	NaN	NaN	NaN	NaN	NaN	NaN	NaN	NaN	NaN	NaN	NaN	NaN	NaN	NaN	NaN	NaN	NaN	NaN	NaN	NaN	NaN	NaN	NaN	NaN
NaN	NaN	NaN	NaN	NaN	NaN	NaN	NaN	NaN	NaN	NaN	NaN	NaN	NaN	NaN	NaN	NaN	NaN	NaN	NaN	NaN	NaN	NaN	NaN	NaN	NaN	NaN	NaN	NaN	NaN	NaN	NaN	NaN	NaN	NaN	NaN	NaN	NaN	NaN	NaN	NaN	3.6257	3.7519	3.8492	NaN	1.3223	NaN	0.179	NaN	NaN
NaN	NaN	NaN	NaN	NaN	NaN	NaN	NaN	NaN	NaN	NaN	NaN	NaN	NaN	NaN	NaN	NaN	NaN	NaN	NaN	1.5193	2.079	1.0402	0.75851	NaN	NaN	NaN	NaN	NaN	NaN	NaN	NaN	NaN	1.6855	1.283	0.63112	1.1422	1.4124	1.5324	NaN	NaN	NaN	1.1853	NaN	NaN	NaN	NaN	NaN	NaN	NaN
NaN	NaN	NaN	NaN	NaN	NaN	NaN	NaN	NaN	NaN	NaN	NaN	NaN	NaN	NaN	NaN	NaN	NaN	NaN	NaN	NaN	NaN	NaN	NaN	NaN	NaN	NaN	NaN	NaN	NaN	4.3533	3.7902	NaN	NaN	NaN	NaN	NaN	NaN	NaN	NaN	NaN	NaN	NaN	NaN	NaN	NaN	NaN	NaN	NaN	NaN
NaN	NaN	NaN	NaN	NaN	NaN	NaN	NaN	NaN	NaN	NaN	NaN	NaN	NaN	NaN	NaN	NaN	NaN	NaN	NaN	NaN	NaN	NaN	NaN	NaN	NaN	NaN	NaN	NaN	NaN	NaN	NaN	NaN	NaN	NaN	NaN	NaN	NaN	NaN	NaN	NaN	NaN	NaN	NaN	NaN	NaN	NaN	NaN	NaN	NaN
1.0647	NaN	NaN	NaN	NaN	NaN	NaN	NaN	0.88196	1.4654	1.4042	NaN	1.2463	1.031	NaN	NaN	1.1872	NaN	NaN	1.2098	1.5456	0.9622	0.84211	0.85385	NaN	NaN	NaN	NaN	NaN	NaN	NaN	NaN	NaN	NaN	NaN	NaN	NaN	NaN	NaN	NaN	1.3283	NaN	NaN	NaN	NaN	NaN	NaN	NaN	NaN	NaN
NaN	NaN	NaN	NaN	NaN	NaN	NaN	NaN	NaN	NaN	NaN	NaN	NaN	NaN	NaN	NaN	NaN	NaN	NaN	NaN	NaN	NaN	NaN	NaN	NaN	NaN	NaN	NaN	NaN	NaN	NaN	NaN	NaN	NaN	NaN	NaN	NaN	NaN	NaN	NaN	NaN	NaN	NaN	NaN	2.3728	NaN	2.3967	NaN	NaN	NaN
NaN	NaN	NaN	NaN	NaN	NaN	NaN	NaN	NaN	NaN	NaN	NaN	NaN	NaN	NaN	NaN	NaN	NaN	NaN	NaN	NaN	NaN	NaN	NaN	NaN	NaN	NaN	NaN	NaN	NaN	NaN	NaN	NaN	NaN	5.4008	NaN	NaN	NaN	NaN	NaN	NaN	NaN	NaN	NaN	NaN	NaN	NaN	NaN	NaN	NaN
NaN	NaN	NaN	NaN	NaN	NaN	NaN	NaN	NaN	NaN	NaN	NaN	NaN	NaN	NaN	NaN	NaN	NaN	NaN	NaN	NaN	NaN	NaN	NaN	NaN	NaN	NaN	NaN	NaN	NaN	NaN	NaN	NaN	NaN	NaN	NaN	NaN	NaN	NaN	NaN	NaN	NaN	NaN	NaN	NaN	2.4315	3.0867	2.6556	2.0439	5.3787
NaN	NaN	NaN	NaN	NaN	NaN	NaN	NaN	NaN	NaN	NaN	NaN	NaN	NaN	NaN	NaN	NaN	NaN	NaN	NaN	NaN	NaN	NaN	NaN	NaN	NaN	NaN	NaN	NaN	NaN	NaN	NaN	NaN	1.7056	1.4698	NaN	NaN	NaN	NaN	NaN	NaN	NaN	NaN	NaN	NaN	NaN	NaN	NaN	NaN	NaN
0.61545	0.12553	0.14391	0.16008	0.1691	0.1669	0.3226	0.51903	0.63637	0.89982	1.1737	1.6709	5.3963	3.2851	3.7391	1.6043	1.8625	1.3827	0.46647	0.2695	0.40687	0.15466	0.13551	0.11202	0.24624	0.22631	NaN	0.45745	1.084	2.7477	1.7723	0.42972	NaN	NaN	0.45154	NaN	NaN	NaN	NaN	NaN	NaN	NaN	NaN	0.19446	NaN	NaN	NaN	NaN	0.029659	0.078167
NaN	NaN	NaN	NaN	0.26646	0.47936	1.1561	1.6189	1.5079	1.0527	0.90752	NaN	NaN	NaN	NaN	0.65452	0.58087	0.87166	NaN	0.66907	0.86243	0.87432	0.88682	0.73846	1.049	1.1487	1.235	1.4384	1.2366	1.2903	1.7766	2.111	2.2388	2.2122	2.2093	1.5187	1.0161	NaN	NaN	NaN	NaN	NaN	NaN	NaN	NaN	NaN	NaN	NaN	NaN	NaN
NaN	NaN	NaN	NaN	NaN	NaN	NaN	NaN	NaN	NaN	NaN	NaN	NaN	NaN	NaN	NaN	NaN	NaN	NaN	NaN	NaN	NaN	NaN	NaN	NaN	NaN	NaN	NaN	NaN	NaN	NaN	NaN	NaN	NaN	NaN	NaN	NaN	NaN	NaN	NaN	NaN	2.4117	2.5178	2.383	1.56	NaN	NaN	NaN	NaN	NaN
NaN	NaN	NaN	NaN	NaN	NaN	NaN	NaN	NaN	NaN	NaN	NaN	NaN	NaN	NaN	NaN	NaN	NaN	NaN	NaN	NaN	NaN	NaN	NaN	NaN	NaN	NaN	NaN	NaN	NaN	NaN	NaN	NaN	NaN	NaN	NaN	NaN	NaN	NaN	NaN	NaN	NaN	NaN	NaN	NaN	NaN	NaN	NaN	NaN	NaN
NaN	NaN	NaN	NaN	NaN	NaN	NaN	NaN	NaN	NaN	NaN	NaN	NaN	NaN	NaN	NaN	NaN	NaN	NaN	NaN	NaN	NaN	NaN	NaN	NaN	NaN	NaN	NaN	NaN	NaN	NaN	NaN	NaN	NaN	NaN	NaN	NaN	NaN	NaN	NaN	NaN	NaN	NaN	NaN	NaN	NaN	NaN	NaN	NaN	NaN
0.86488	0.12518	0.094509	0.22651	0.26589	0.23603	0.30976	0.52401	0.65441	0.81839	1.5597	3.1197	2.4404	2.7731	1.9712	1.1226	0.73581	0.36327	0.35106	NaN	0.72676	0.36666	0.4501	0.30753	0.4505	NaN	0.3858	0.61985	0.56598	0.33815	1.2934	1.6036	1.3749	0.87568	0.72584	0.35122	NaN	NaN	NaN	NaN	NaN	NaN	NaN	1.0117	NaN	1.4117	NaN	NaN	NaN	NaN
NaN	NaN	NaN	NaN	NaN	NaN	NaN	NaN	NaN	NaN	NaN	NaN	NaN	NaN	NaN	NaN	NaN	NaN	NaN	NaN	NaN	NaN	NaN	NaN	NaN	NaN	NaN	NaN	NaN	NaN	NaN	NaN	NaN	NaN	NaN	NaN	NaN	NaN	NaN	NaN	NaN	NaN	NaN	NaN	NaN	NaN	NaN	NaN	NaN	NaN
NaN	NaN	NaN	NaN	NaN	NaN	NaN	NaN	NaN	NaN	NaN	NaN	NaN	NaN	NaN	NaN	NaN	NaN	NaN	NaN	NaN	NaN	NaN	NaN	NaN	NaN	NaN	NaN	NaN	NaN	NaN	NaN	NaN	NaN	NaN	NaN	NaN	NaN	NaN	NaN	NaN	NaN	NaN	NaN	2.9498	NaN	NaN	NaN	NaN	NaN
NaN	NaN	NaN	NaN	NaN	NaN	NaN	NaN	NaN	NaN	NaN	NaN	NaN	NaN	NaN	NaN	NaN	NaN	NaN	NaN	NaN	NaN	NaN	NaN	NaN	NaN	NaN	NaN	NaN	NaN	NaN	NaN	NaN	NaN	NaN	NaN	NaN	NaN	NaN	NaN	NaN	NaN	NaN	5.0769	6.0244	4.8629	3.1557	2.2902	NaN	NaN
NaN	NaN	NaN	NaN	NaN	NaN	NaN	NaN	NaN	NaN	NaN	NaN	NaN	NaN	NaN	NaN	NaN	NaN	NaN	NaN	NaN	NaN	NaN	NaN	NaN	NaN	NaN	NaN	NaN	NaN	NaN	NaN	NaN	NaN	NaN	1.1137	NaN	1.4148	NaN	NaN	NaN	NaN	NaN	NaN	NaN	NaN	NaN	NaN	NaN	NaN
NaN	NaN	NaN	NaN	NaN	NaN	NaN	NaN	NaN	NaN	NaN	NaN	NaN	NaN	NaN	NaN	NaN	NaN	NaN	NaN	NaN	NaN	NaN	NaN	NaN	NaN	NaN	NaN	3.0965	3.7992	4.7357	NaN	NaN	NaN	NaN	NaN	NaN	NaN	NaN	NaN	NaN	NaN	NaN	NaN	NaN	NaN	NaN	NaN	NaN	NaN
NaN	NaN	NaN	NaN	NaN	NaN	NaN	NaN	NaN	NaN	NaN	NaN	NaN	NaN	NaN	NaN	NaN	NaN	NaN	NaN	NaN	NaN	NaN	NaN	NaN	NaN	NaN	NaN	NaN	NaN	NaN	NaN	NaN	NaN	NaN	NaN	NaN	NaN	NaN	NaN	NaN	NaN	NaN	NaN	NaN	NaN	NaN	NaN	NaN	2.7317
NaN	0.16716	0.12154	0.28986	0.29943	0.15438	0.29928	0.2971	0.53786	0.72808	0.77269	0.46461	0.55907	0.71392	0.71926	0.39603	NaN	NaN	0.50088	0.53807	0.57987	0.38177	0.5284	0.48629	0.51866	0.41599	0.39571	0.69762	0.57723	0.75097	1.3364	1.3014	1.2148	0.92311	1.2234	1.1589	1.8487	2.0383	1.6149	3.5034	3.8904	2.3616	3.9463	3.5587	3.0001	1.3464	0.58214	0.2803	NaN	0.11165
NaN	NaN	NaN	NaN	NaN	NaN	NaN	NaN	NaN	NaN	NaN	NaN	NaN	NaN	NaN	NaN	NaN	NaN	NaN	NaN	NaN	NaN	NaN	NaN	NaN	NaN	NaN	NaN	NaN	NaN	NaN	NaN	NaN	NaN	NaN	NaN	NaN	3.4025	NaN	NaN	NaN	NaN	NaN	NaN	NaN	NaN	18.124	16.016	16.079	13.321
NaN	NaN	NaN	NaN	NaN	NaN	NaN	NaN	NaN	NaN	NaN	NaN	NaN	NaN	NaN	NaN	NaN	NaN	NaN	NaN	NaN	NaN	NaN	NaN	NaN	NaN	NaN	NaN	NaN	NaN	NaN	NaN	NaN	NaN	NaN	NaN	NaN	NaN	NaN	NaN	NaN	NaN	NaN	NaN	NaN	NaN	NaN	NaN	NaN	NaN
NaN	NaN	NaN	NaN	NaN	NaN	NaN	NaN	NaN	NaN	NaN	NaN	NaN	NaN	NaN	NaN	NaN	NaN	NaN	NaN	NaN	NaN	NaN	NaN	NaN	NaN	NaN	NaN	NaN	NaN	NaN	NaN	NaN	NaN	NaN	NaN	NaN	NaN	NaN	NaN	NaN	10.432	5.6072	7.6067	2.2365	NaN	NaN	NaN	NaN	NaN
3.5704	NaN	NaN	NaN	NaN	NaN	NaN	NaN	NaN	NaN	NaN	NaN	NaN	NaN	NaN	NaN	NaN	NaN	NaN	NaN	NaN	NaN	NaN	NaN	NaN	NaN	NaN	NaN	NaN	NaN	NaN	NaN	NaN	NaN	NaN	NaN	NaN	NaN	NaN	NaN	NaN	NaN	NaN	NaN	NaN	NaN	NaN	NaN	NaN	NaN
NaN	NaN	NaN	NaN	NaN	NaN	NaN	NaN	NaN	NaN	NaN	NaN	NaN	NaN	NaN	NaN	NaN	NaN	NaN	NaN	NaN	NaN	NaN	NaN	NaN	NaN	NaN	NaN	NaN	NaN	0.75846	1.2563	NaN	1.962	1.2874	2.2073	2.137	2.9538	2.0235	2.2408	1.829	1.5321	NaN	NaN	NaN	NaN	NaN	NaN	NaN	NaN
1.7456	0.20321	0.11577	0.17896	0.25872	0.26217	0.32494	0.40859	0.43263	0.38959	0.42622	0.29274	0.33887	0.30179	0.33561	0.29333	0.45704	0.50371	0.42093	0.88419	0.83088	0.92571	1.1151	1.4061	2.5163	4.1835	5.1736	3.5546	1.0834	0.46528	0.53852	0.47695	0.17762	0.11018	0.068183	0.068345	0.09191	0.11743	0.082958	0.075641	0.13013	0.10436	0.17197	0.14806	0.1097	0.12256	0.12887	0.15061	0.060415	0.06627
NaN	NaN	NaN	NaN	NaN	NaN	NaN	NaN	NaN	NaN	NaN	NaN	NaN	NaN	NaN	NaN	NaN	NaN	NaN	NaN	NaN	NaN	NaN	NaN	NaN	NaN	NaN	NaN	NaN	NaN	NaN	NaN	NaN	NaN	NaN	NaN	1.6511	NaN	4.5828	NaN	NaN	NaN	NaN	NaN	NaN	NaN	NaN	NaN	NaN	NaN
1.4359	NaN	NaN	NaN	NaN	NaN	NaN	NaN	NaN	NaN	NaN	NaN	NaN	NaN	NaN	NaN	NaN	NaN	NaN	NaN	NaN	NaN	NaN	NaN	NaN	NaN	NaN	0.91884	NaN	0.42141	NaN	NaN	0.91062	NaN	0.97105	0.99198	1.4951	1.3957	1.7333	1.6945	1.8698	1.1523	1.0635	1.0287	1.0221	1.5325	2.0591	1.8818	2.0999	1.7682
NaN	NaN	NaN	NaN	NaN	NaN	NaN	NaN	NaN	NaN	NaN	NaN	NaN	NaN	NaN	NaN	NaN	NaN	NaN	NaN	NaN	NaN	NaN	NaN	NaN	NaN	NaN	NaN	NaN	NaN	NaN	NaN	NaN	NaN	NaN	NaN	NaN	NaN	NaN	NaN	NaN	NaN	NaN	NaN	NaN	NaN	NaN	NaN	NaN	NaN
0.65501	0.45693	0.28923	0.25551	0.37276	0.18021	0.40529	0.33058	0.64255	0.62901	0.53374	0.53242	0.60942	0.80093	1.0923	0.95194	1.7291	2.1728	2.4245	1.8057	1.2472	1.1889	1.1873	1.4863	1.2279	0.92033	0.6806	0.52445	0.33062	0.49932	0.85334	0.71317	1.0616	1.0995	1.3414	1.3478	1.7096	1.8223	1.6264	1.3508	NaN	NaN	NaN	NaN	0.28569	NaN	NaN	0.12371	0.53938	NaN
NaN	NaN	NaN	NaN	NaN	NaN	NaN	NaN	NaN	NaN	NaN	NaN	NaN	NaN	NaN	NaN	NaN	NaN	NaN	NaN	NaN	NaN	NaN	NaN	NaN	NaN	NaN	NaN	NaN	NaN	NaN	NaN	NaN	NaN	NaN	NaN	NaN	NaN	NaN	NaN	NaN	NaN	NaN	NaN	NaN	NaN	NaN	NaN	NaN	1.7104
NaN	NaN	NaN	NaN	NaN	NaN	NaN	NaN	NaN	NaN	NaN	NaN	NaN	NaN	NaN	NaN	NaN	NaN	4.3061	NaN	NaN	NaN	NaN	NaN	NaN	NaN	NaN	NaN	NaN	NaN	NaN	NaN	NaN	NaN	NaN	NaN	NaN	NaN	NaN	NaN	NaN	NaN	NaN	NaN	NaN	NaN	NaN	NaN	NaN	NaN
NaN	NaN	NaN	NaN	NaN	NaN	NaN	NaN	NaN	NaN	NaN	NaN	0.91097	NaN	0.66595	0.55753	NaN	NaN	NaN	NaN	1.1955	1.5005	1.7347	2.3847	2.2726	1.7572	0.91194	NaN	NaN	NaN	NaN	NaN	NaN	NaN	NaN	NaN	NaN	NaN	1.0894	NaN	NaN	NaN	NaN	NaN	NaN	NaN	NaN	NaN	NaN	NaN
NaN	NaN	NaN	NaN	NaN	NaN	NaN	NaN	NaN	NaN	NaN	NaN	NaN	NaN	NaN	NaN	NaN	NaN	NaN	NaN	NaN	1.1955	1.1031	1.6168	1.9332	1.2155	2.0807	1.7744	NaN	NaN	1.164	0.54686	0.76708	NaN	NaN	NaN	NaN	NaN	NaN	NaN	NaN	NaN	NaN	NaN	NaN	NaN	NaN	NaN	NaN	NaN
NaN	NaN	NaN	NaN	NaN	NaN	NaN	NaN	NaN	NaN	NaN	NaN	NaN	NaN	NaN	NaN	NaN	NaN	NaN	NaN	NaN	NaN	NaN	NaN	NaN	NaN	NaN	NaN	NaN	NaN	NaN	NaN	NaN	NaN	NaN	NaN	NaN	NaN	NaN	NaN	NaN	NaN	NaN	NaN	NaN	NaN	NaN	NaN	NaN	NaN
NaN	NaN	NaN	NaN	2.1508	NaN	NaN	NaN	NaN	NaN	NaN	NaN	NaN	NaN	NaN	NaN	NaN	NaN	NaN	NaN	NaN	NaN	NaN	NaN	NaN	NaN	NaN	NaN	NaN	NaN	NaN	NaN	NaN	NaN	NaN	NaN	NaN	NaN	NaN	NaN	1.4337	NaN	1.8616	2.7207	2.6177	3.7425	2.0647	1.7717	NaN	NaN
NaN	NaN	NaN	NaN	NaN	NaN	NaN	NaN	NaN	NaN	NaN	NaN	NaN	NaN	NaN	NaN	NaN	NaN	NaN	NaN	NaN	NaN	NaN	2.7403	NaN	NaN	NaN	NaN	NaN	NaN	NaN	NaN	NaN	NaN	NaN	NaN	NaN	NaN	NaN	NaN	NaN	NaN	NaN	NaN	NaN	NaN	NaN	NaN	NaN	NaN
NaN	NaN	NaN	NaN	NaN	NaN	NaN	NaN	NaN	NaN	NaN	NaN	NaN	NaN	NaN	NaN	NaN	NaN	NaN	NaN	NaN	NaN	NaN	NaN	NaN	NaN	NaN	NaN	NaN	NaN	NaN	NaN	1.8445	1.5126	1.2218	NaN	1.7569	NaN	1.2527	NaN	NaN	NaN	NaN	NaN	NaN	NaN	NaN	NaN	NaN	NaN
NaN	NaN	0.40637	NaN	0.3049	NaN	NaN	NaN	NaN	NaN	NaN	NaN	NaN	NaN	NaN	NaN	NaN	1.0463	1.4354	1.5981	1.9506	1.5112	1.8217	1.5196	1.469	1.7202	1.9064	2.0913	1.4984	0.76393	NaN	NaN	NaN	NaN	NaN	NaN	NaN	NaN	NaN	NaN	NaN	NaN	NaN	NaN	NaN	NaN	NaN	NaN	NaN	NaN
0.68888	0.12202	0.10337	0.12329	0.14836	0.14024	0.12394	0.19001	0.13657	0.31891	0.12759	0.14559	0.15045	0.41476	0.29681	0.15873	0.12474	0.12251	0.30267	0.43848	0.26701	0.21011	0.29063	0.30841	0.25814	0.18764	0.3608	0.2726	0.1974	0.19638	0.25909	0.37514	0.4111	0.49423	0.60892	0.73613	1.4409	1.6394	2.7057	5.0474	3.1961	2.1304	1.0857	0.20367	0.26782	0.27526	0.13234	0.15799	0.060523	0.03498
0.87543	NaN	NaN	NaN	NaN	NaN	NaN	NaN	NaN	NaN	NaN	NaN	NaN	NaN	NaN	NaN	NaN	NaN	NaN	NaN	NaN	NaN	NaN	NaN	NaN	NaN	NaN	NaN	NaN	NaN	0.65195	NaN	0.79844	NaN	1.2624	1.3685	1.47	1.7439	1.8477	2.4565	3.1606	4.6938	5.6935	2.0174	2.6895	2.0386	0.82302	1.3829	NaN	0.45457
NaN	NaN	NaN	NaN	0.31762	NaN	NaN	NaN	NaN	NaN	NaN	NaN	NaN	NaN	NaN	NaN	NaN	NaN	NaN	NaN	NaN	NaN	0.44316	0.45015	0.5729	0.76799	0.77299	1.3899	0.99599	1.148	3.4697	3.1325	5.7543	8.1737	7.0171	2.1399	0.50328	NaN	NaN	NaN	NaN	NaN	NaN	NaN	NaN	NaN	NaN	NaN	NaN	0.53706
NaN	NaN	NaN	NaN	NaN	NaN	NaN	NaN	NaN	NaN	NaN	NaN	NaN	NaN	NaN	NaN	NaN	NaN	NaN	NaN	NaN	NaN	NaN	NaN	NaN	NaN	NaN	NaN	NaN	NaN	NaN	NaN	NaN	NaN	NaN	NaN	NaN	NaN	NaN	NaN	NaN	NaN	NaN	NaN	3.1783	3.0215	3.3433	3.2151	3.5418	NaN
NaN	NaN	NaN	NaN	NaN	0.37776	0.35902	NaN	NaN	NaN	NaN	NaN	NaN	NaN	NaN	NaN	NaN	NaN	NaN	NaN	NaN	0.82615	NaN	NaN	NaN	NaN	NaN	NaN	NaN	NaN	NaN	NaN	NaN	NaN	NaN	NaN	NaN	NaN	NaN	NaN	NaN	NaN	NaN	2.1294	2.6853	NaN	0.6964	NaN	NaN	NaN
NaN	NaN	NaN	NaN	NaN	NaN	NaN	NaN	NaN	NaN	NaN	NaN	NaN	NaN	NaN	NaN	NaN	NaN	NaN	NaN	NaN	NaN	NaN	NaN	NaN	NaN	NaN	NaN	NaN	NaN	1.6095	NaN	2.086	2.4307	1.6583	NaN	NaN	NaN	NaN	NaN	NaN	NaN	NaN	NaN	NaN	NaN	NaN	NaN	NaN	NaN
NaN	NaN	NaN	NaN	NaN	NaN	NaN	NaN	NaN	NaN	NaN	NaN	NaN	NaN	NaN	NaN	NaN	NaN	NaN	NaN	NaN	NaN	NaN	1.0341	NaN	2.01	NaN	NaN	NaN	NaN	NaN	NaN	NaN	NaN	NaN	NaN	NaN	NaN	NaN	NaN	2.2541	2.0305	2.7868	2.842	4.0522	2.3221	2.4682	2.8896	2.4136	2.6003
NaN	NaN	NaN	NaN	NaN	NaN	NaN	NaN	NaN	NaN	NaN	NaN	NaN	NaN	NaN	NaN	NaN	NaN	NaN	2.8437	2.3188	NaN	NaN	NaN	NaN	NaN	NaN	NaN	NaN	NaN	NaN	NaN	NaN	1.772	2.6224	1.6514	NaN	NaN	NaN	NaN	NaN	NaN	NaN	NaN	NaN	NaN	NaN	NaN	NaN	NaN
NaN	NaN	NaN	NaN	NaN	NaN	NaN	NaN	NaN	NaN	NaN	NaN	NaN	NaN	NaN	NaN	NaN	NaN	NaN	NaN	NaN	0.80613	NaN	NaN	NaN	NaN	NaN	NaN	1.5168	NaN	NaN	2.6454	NaN	NaN	NaN	NaN	NaN	NaN	NaN	NaN	NaN	NaN	NaN	NaN	NaN	NaN	NaN	NaN	NaN	NaN
NaN	NaN	NaN	NaN	0.028446	NaN	NaN	NaN	NaN	NaN	NaN	NaN	NaN	NaN	NaN	NaN	NaN	NaN	NaN	NaN	0.40198	NaN	0.30104	NaN	NaN	NaN	0.64874	1.757	2.3086	2.1415	1.4477	2.2369	2.2302	2.151	NaN	NaN	NaN	NaN	NaN	NaN	NaN	NaN	NaN	NaN	NaN	NaN	NaN	NaN	0.58415	0.60736
0.98905	0.12778	0.11035	0.25874	0.50716	0.32184	0.30906	0.52672	0.76332	0.76064	0.63029	0.3767	0.41348	0.40779	0.47467	0.3767	0.82013	0.95596	0.98087	1.6857	1.9573	2.4019	2.4666	1.8875	2.4893	2.7434	4.8317	2.0309	0.6431	0.78115	1.5551	0.58012	0.16064	0.15677	0.12519	0.13115	0.21736	0.28221	0.20787	0.32039	0.35952	0.31197	0.16533	0.20637	0.13613	0.081715	0.08495	0.083675	0.17179	0.14198
NaN	NaN	NaN	NaN	NaN	NaN	NaN	NaN	NaN	NaN	NaN	NaN	NaN	NaN	NaN	NaN	NaN	NaN	NaN	NaN	NaN	NaN	NaN	NaN	NaN	NaN	NaN	NaN	NaN	NaN	NaN	NaN	NaN	NaN	NaN	NaN	NaN	NaN	NaN	NaN	NaN	1.6488	NaN	NaN	NaN	NaN	NaN	NaN	NaN	NaN
NaN	NaN	NaN	NaN	NaN	NaN	NaN	NaN	NaN	NaN	NaN	NaN	NaN	NaN	NaN	NaN	NaN	NaN	NaN	NaN	NaN	NaN	NaN	NaN	NaN	NaN	NaN	NaN	NaN	NaN	NaN	NaN	NaN	NaN	NaN	NaN	NaN	NaN	NaN	NaN	NaN	NaN	NaN	NaN	6.3296	NaN	NaN	NaN	2.7922	NaN
NaN	NaN	NaN	NaN	NaN	NaN	NaN	NaN	NaN	NaN	NaN	NaN	NaN	NaN	NaN	NaN	NaN	NaN	NaN	NaN	NaN	NaN	NaN	NaN	NaN	NaN	NaN	NaN	NaN	NaN	NaN	NaN	NaN	NaN	NaN	1.8141	2.1561	2.1009	2.2551	NaN	NaN	NaN	NaN	NaN	NaN	NaN	NaN	NaN	NaN	NaN
NaN	NaN	NaN	NaN	NaN	NaN	NaN	NaN	NaN	NaN	NaN	NaN	NaN	NaN	NaN	NaN	NaN	NaN	NaN	NaN	NaN	NaN	NaN	NaN	NaN	NaN	NaN	NaN	NaN	NaN	NaN	NaN	NaN	NaN	NaN	NaN	NaN	NaN	NaN	NaN	NaN	NaN	NaN	NaN	NaN	NaN	NaN	NaN	NaN	NaN
NaN	NaN	NaN	NaN	NaN	NaN	NaN	NaN	NaN	NaN	NaN	NaN	NaN	NaN	NaN	NaN	NaN	NaN	NaN	NaN	NaN	NaN	NaN	NaN	NaN	NaN	NaN	NaN	NaN	NaN	NaN	NaN	NaN	NaN	NaN	NaN	NaN	NaN	NaN	NaN	NaN	NaN	NaN	NaN	NaN	NaN	NaN	NaN	NaN	NaN
NaN	NaN	NaN	NaN	NaN	NaN	NaN	NaN	NaN	NaN	NaN	NaN	NaN	NaN	NaN	NaN	NaN	NaN	NaN	NaN	NaN	NaN	NaN	NaN	NaN	NaN	NaN	NaN	NaN	NaN	NaN	NaN	NaN	NaN	NaN	NaN	NaN	NaN	NaN	NaN	NaN	NaN	NaN	NaN	NaN	NaN	NaN	NaN	NaN	NaN
NaN	NaN	NaN	NaN	NaN	NaN	NaN	NaN	NaN	NaN	NaN	NaN	1.3907	NaN	NaN	NaN	NaN	NaN	NaN	1.6888	NaN	NaN	NaN	NaN	NaN	NaN	NaN	NaN	NaN	NaN	NaN	NaN	NaN	NaN	NaN	NaN	NaN	NaN	NaN	NaN	NaN	NaN	NaN	NaN	NaN	NaN	NaN	NaN	NaN	NaN
NaN	NaN	NaN	NaN	NaN	NaN	NaN	NaN	NaN	NaN	NaN	NaN	NaN	NaN	NaN	NaN	NaN	NaN	NaN	NaN	NaN	NaN	NaN	NaN	NaN	NaN	NaN	NaN	NaN	NaN	NaN	NaN	NaN	NaN	NaN	NaN	NaN	NaN	NaN	NaN	NaN	NaN	NaN	NaN	NaN	NaN	NaN	NaN	NaN	NaN
NaN	NaN	NaN	NaN	1.9183	2.8512	4.3576	6.9468	2.716	2.1164	1.678	0.77052	0.69044	0.89672	1.243	NaN	1.2539	NaN	NaN	2.6906	NaN	0.96004	1.1638	1.1239	0.83364	NaN	NaN	NaN	NaN	NaN	NaN	NaN	NaN	NaN	NaN	NaN	NaN	NaN	NaN	NaN	NaN	NaN	NaN	NaN	NaN	NaN	NaN	NaN	NaN	NaN
NaN	NaN	NaN	NaN	NaN	NaN	NaN	NaN	NaN	NaN	NaN	NaN	NaN	NaN	NaN	NaN	NaN	NaN	NaN	NaN	NaN	NaN	NaN	NaN	NaN	NaN	NaN	NaN	NaN	NaN	NaN	NaN	NaN	NaN	NaN	NaN	NaN	NaN	NaN	NaN	NaN	NaN	NaN	NaN	NaN	NaN	2.7189	3.1067	2.9889	2.2294
2.8591	0.87955	1.157	2.3124	1.1724	0.41849	0.29918	0.25369	NaN	NaN	NaN	0.23441	NaN	NaN	NaN	0.23077	NaN	NaN	NaN	NaN	NaN	0.72588	0.92479	1.0295	1.2165	1.016	1.3052	1.2081	0.61004	0.60457	0.83338	1.1475	1.1581	1.2452	1.6267	1.4812	1.5937	1.2217	1.6112	NaN	NaN	NaN	NaN	NaN	NaN	NaN	NaN	NaN	NaN	NaN
0.56047	0.38087	0.25377	0.26796	0.25423	0.19201	0.37201	0.2619	0.25097	0.5471	0.28002	0.19268	0.59754	0.24634	0.34289	0.28099	0.40349	0.53522	0.35001	0.68189	0.62765	0.63886	0.61582	0.83576	0.88832	0.9842	0.62492	0.61603	0.54995	0.45884	0.73959	0.90201	1.0217	0.95209	1.0984	1.2171	1.7852	1.9114	2.5949	2.5267	2.3586	2.4251	5.3576	2.7628	3.1732	3.9798	4.6796	4.6631	5.0707	2.9739
NaN	NaN	NaN	NaN	NaN	NaN	NaN	NaN	NaN	NaN	NaN	NaN	NaN	NaN	NaN	NaN	NaN	NaN	NaN	NaN	NaN	NaN	NaN	NaN	NaN	NaN	NaN	NaN	NaN	NaN	NaN	NaN	NaN	NaN	NaN	NaN	NaN	NaN	NaN	NaN	NaN	NaN	NaN	NaN	NaN	NaN	NaN	NaN	NaN	NaN
NaN	0.091071	0.097518	0.3748	0.11501	0.17427	0.25866	NaN	0.18612	NaN	0.25031	NaN	0.33677	0.35947	NaN	0.65569	1.383	NaN	NaN	2.0933	1.5835	0.59892	NaN	NaN	0.25784	0.25091	NaN	0.4291	0.31226	0.27801	NaN	NaN	NaN	1.5021	0.99618	2.66	2.641	2.4868	1.8931	1.8438	1.468	NaN	NaN	NaN	NaN	NaN	NaN	NaN	NaN	NaN
1.1032	0.23653	0.22125	0.22016	0.27722	0.22693	0.35848	0.5254	0.42536	0.40803	0.37642	0.36879	0.5606	0.50678	0.50782	0.3607	0.42391	0.52749	0.37827	0.43075	0.48065	0.47217	0.55907	0.51317	0.52463	0.75452	0.66737	0.97343	0.83703	0.93234	1.2329	1.8762	3.1818	5.1171	5.3551	2.0751	2.7382	2.5086	2.1706	3.0334	2.8108	3.6078	4.6183	4.1699	3.1434	4.3451	3.6567	3.9148	5.1945	8.0243
NaN	NaN	NaN	NaN	NaN	NaN	NaN	NaN	NaN	NaN	NaN	NaN	NaN	NaN	NaN	NaN	NaN	NaN	NaN	NaN	NaN	NaN	NaN	NaN	NaN	NaN	NaN	NaN	NaN	NaN	NaN	NaN	NaN	NaN	NaN	NaN	NaN	NaN	NaN	NaN	NaN	NaN	5.574	11.948	11.61	3.7863	9.8761	6.2919	6.9482	12.2
NaN	NaN	NaN	NaN	NaN	NaN	NaN	NaN	NaN	NaN	NaN	NaN	NaN	NaN	NaN	NaN	NaN	NaN	NaN	NaN	NaN	NaN	NaN	NaN	NaN	NaN	NaN	NaN	NaN	NaN	NaN	NaN	NaN	NaN	NaN	NaN	2.2184	1.6128	NaN	1.3097	2.4334	NaN	NaN	NaN	NaN	NaN	NaN	NaN	NaN	NaN
NaN	NaN	NaN	NaN	NaN	NaN	NaN	NaN	NaN	NaN	NaN	NaN	NaN	NaN	NaN	NaN	NaN	NaN	NaN	NaN	NaN	NaN	NaN	NaN	NaN	NaN	NaN	2.1662	2.1111	2.1	0.54408	NaN	NaN	NaN	NaN	NaN	NaN	NaN	NaN	NaN	NaN	NaN	NaN	NaN	NaN	NaN	NaN	NaN	NaN	NaN
NaN	NaN	NaN	NaN	NaN	NaN	NaN	NaN	NaN	NaN	NaN	NaN	NaN	NaN	NaN	NaN	NaN	NaN	NaN	NaN	NaN	NaN	NaN	NaN	NaN	NaN	NaN	NaN	NaN	NaN	NaN	NaN	NaN	NaN	NaN	NaN	NaN	NaN	NaN	NaN	NaN	NaN	NaN	NaN	NaN	NaN	NaN	NaN	NaN	NaN
NaN	NaN	NaN	NaN	NaN	NaN	NaN	NaN	NaN	NaN	NaN	NaN	NaN	NaN	NaN	NaN	NaN	NaN	NaN	NaN	NaN	NaN	NaN	NaN	NaN	NaN	NaN	NaN	NaN	NaN	NaN	NaN	NaN	NaN	NaN	NaN	NaN	NaN	NaN	NaN	NaN	NaN	NaN	NaN	NaN	NaN	NaN	NaN	NaN	NaN
7.3695	NaN	0.60333	0.79479	NaN	NaN	NaN	NaN	NaN	NaN	NaN	NaN	NaN	NaN	NaN	NaN	NaN	NaN	NaN	NaN	NaN	NaN	NaN	NaN	NaN	NaN	NaN	NaN	NaN	NaN	2.3618	NaN	1.3174	NaN	NaN	NaN	NaN	NaN	NaN	NaN	NaN	NaN	NaN	NaN	NaN	NaN	NaN	NaN	NaN	NaN
NaN	NaN	NaN	NaN	NaN	NaN	NaN	NaN	NaN	NaN	NaN	NaN	NaN	NaN	NaN	NaN	NaN	NaN	NaN	NaN	NaN	NaN	NaN	NaN	NaN	NaN	NaN	NaN	NaN	NaN	NaN	2.0918	NaN	NaN	NaN	NaN	NaN	NaN	NaN	NaN	NaN	NaN	NaN	5.8104	5.5893	NaN	NaN	NaN	NaN	NaN
NaN	NaN	NaN	NaN	NaN	NaN	NaN	NaN	NaN	NaN	NaN	NaN	NaN	NaN	NaN	NaN	NaN	NaN	NaN	NaN	NaN	NaN	NaN	NaN	NaN	NaN	NaN	NaN	NaN	NaN	NaN	NaN	NaN	NaN	NaN	NaN	NaN	NaN	NaN	NaN	2.8223	7.9054	7.0866	2.2209	NaN	NaN	NaN	NaN	NaN	NaN
NaN	NaN	NaN	NaN	NaN	NaN	NaN	NaN	NaN	NaN	NaN	NaN	NaN	NaN	NaN	NaN	NaN	NaN	NaN	2.4212	NaN	2.1774	NaN	NaN	NaN	NaN	NaN	NaN	NaN	NaN	NaN	NaN	NaN	NaN	NaN	NaN	NaN	NaN	NaN	NaN	NaN	NaN	NaN	NaN	NaN	NaN	NaN	NaN	NaN	NaN
NaN	0.22089	0.22676	0.27104	NaN	NaN	NaN	NaN	NaN	NaN	NaN	NaN	1.0932	1.4614	2.4656	2.4701	0.87001	NaN	NaN	0.63882	1.0381	0.84325	1.2278	0.76739	0.75037	NaN	0.80362	1.1722	0.90301	1.2024	1.4333	NaN	NaN	NaN	0.29348	0.44121	NaN	NaN	NaN	NaN	NaN	0.5667	NaN	0.59366	0.8946	1.6982	1.9849	1.8026	1.7739	1.1353
NaN	NaN	NaN	NaN	NaN	NaN	NaN	NaN	NaN	NaN	NaN	NaN	NaN	NaN	NaN	NaN	NaN	NaN	NaN	NaN	NaN	NaN	NaN	NaN	NaN	NaN	1.032	1.3113	2.1153	3.1689	2.5993	3.569	NaN	NaN	NaN	NaN	NaN	NaN	NaN	NaN	NaN	NaN	NaN	NaN	NaN	NaN	NaN	NaN	NaN	NaN
NaN	NaN	NaN	NaN	NaN	NaN	NaN	NaN	NaN	NaN	NaN	NaN	NaN	NaN	NaN	NaN	NaN	NaN	NaN	NaN	NaN	NaN	NaN	NaN	NaN	NaN	NaN	NaN	NaN	NaN	NaN	NaN	NaN	NaN	NaN	NaN	NaN	NaN	NaN	0.98873	NaN	NaN	NaN	NaN	NaN	NaN	NaN	NaN	NaN	NaN
NaN	NaN	NaN	NaN	NaN	NaN	NaN	NaN	NaN	NaN	NaN	NaN	NaN	NaN	NaN	NaN	NaN	NaN	NaN	NaN	NaN	NaN	NaN	NaN	NaN	NaN	2.2148	2.8726	2.0162	1.0197	2.4079	2.9717	1.7749	NaN	NaN	NaN	NaN	NaN	NaN	NaN	NaN	NaN	NaN	NaN	NaN	NaN	NaN	NaN	NaN	NaN
NaN	NaN	NaN	NaN	NaN	NaN	NaN	NaN	NaN	NaN	NaN	NaN	NaN	NaN	NaN	NaN	NaN	NaN	NaN	NaN	NaN	NaN	NaN	NaN	NaN	NaN	NaN	NaN	NaN	NaN	NaN	NaN	NaN	NaN	NaN	NaN	NaN	NaN	NaN	NaN	NaN	0.89794	10.301	2.9555	3.3161	NaN	NaN	NaN	NaN	NaN
NaN	NaN	NaN	NaN	NaN	NaN	NaN	NaN	NaN	NaN	NaN	NaN	NaN	NaN	NaN	NaN	2.1644	NaN	NaN	NaN	NaN	NaN	NaN	NaN	NaN	NaN	NaN	NaN	NaN	NaN	NaN	NaN	NaN	NaN	NaN	NaN	NaN	NaN	NaN	NaN	NaN	NaN	NaN	NaN	NaN	NaN	NaN	NaN	NaN	NaN
NaN	NaN	NaN	NaN	NaN	NaN	NaN	NaN	NaN	NaN	NaN	NaN	NaN	NaN	NaN	NaN	NaN	NaN	NaN	NaN	NaN	NaN	NaN	NaN	NaN	NaN	NaN	NaN	NaN	NaN	NaN	NaN	NaN	NaN	NaN	NaN	NaN	NaN	NaN	NaN	NaN	NaN	NaN	NaN	NaN	4.1991	6.5871	11.543	5.8387	6.7435
NaN	NaN	NaN	NaN	NaN	NaN	NaN	NaN	NaN	NaN	NaN	NaN	NaN	NaN	NaN	NaN	NaN	NaN	NaN	NaN	NaN	NaN	NaN	NaN	NaN	NaN	NaN	NaN	NaN	NaN	NaN	3.1586	2.9438	NaN	NaN	NaN	NaN	NaN	NaN	NaN	NaN	NaN	NaN	5.5639	1.114	NaN	3.1413	NaN	NaN	NaN
NaN	NaN	NaN	NaN	NaN	NaN	NaN	NaN	NaN	NaN	NaN	NaN	NaN	NaN	NaN	NaN	NaN	NaN	NaN	NaN	NaN	NaN	NaN	NaN	NaN	NaN	NaN	NaN	NaN	NaN	NaN	NaN	NaN	NaN	NaN	NaN	NaN	NaN	1.5311	1.8221	NaN	2.1797	2.3311	2.3625	2.558	2.8689	3.1318	2.6731	2.97	2.7798
NaN	NaN	NaN	NaN	NaN	NaN	NaN	NaN	NaN	NaN	NaN	NaN	NaN	NaN	NaN	NaN	NaN	NaN	NaN	NaN	NaN	NaN	NaN	NaN	NaN	NaN	NaN	NaN	NaN	NaN	NaN	NaN	NaN	NaN	NaN	NaN	NaN	NaN	NaN	NaN	NaN	NaN	2.786	3.3061	2.8796	NaN	NaN	NaN	NaN	NaN
NaN	NaN	NaN	NaN	NaN	NaN	NaN	NaN	NaN	NaN	NaN	NaN	NaN	NaN	NaN	NaN	NaN	NaN	NaN	NaN	NaN	NaN	NaN	NaN	NaN	NaN	NaN	NaN	NaN	NaN	1.3494	2.4921	2.1076	NaN	1.1309	NaN	NaN	NaN	NaN	NaN	1.5722	2.7638	3.1905	2.9265	2.2737	NaN	NaN	NaN	NaN	NaN
NaN	NaN	NaN	NaN	NaN	NaN	NaN	NaN	NaN	NaN	NaN	NaN	NaN	NaN	NaN	NaN	NaN	NaN	NaN	NaN	NaN	NaN	NaN	NaN	NaN	NaN	NaN	1.5612	1.3346	NaN	NaN	NaN	NaN	NaN	NaN	NaN	NaN	NaN	NaN	NaN	NaN	NaN	NaN	NaN	NaN	NaN	NaN	NaN	NaN	NaN
NaN	NaN	NaN	NaN	NaN	NaN	NaN	NaN	NaN	NaN	NaN	NaN	NaN	NaN	NaN	NaN	NaN	NaN	NaN	NaN	NaN	NaN	NaN	NaN	NaN	NaN	NaN	NaN	NaN	NaN	NaN	NaN	NaN	0.83196	1.3404	5.7195	6.2266	2.2987	NaN	NaN	NaN	NaN	NaN	NaN	NaN	NaN	NaN	NaN	NaN	NaN
1.9453	0.42418	0.34605	0.76688	1.2337	1.184	0.84623	1.2264	1.1212	1.4243	1.0592	0.86511	0.83746	NaN	0.6701	NaN	0.67256	0.70975	NaN	NaN	NaN	0.72845	0.71123	NaN	0.56725	NaN	NaN	NaN	NaN	NaN	NaN	2.7823	1.4859	1.4657	1.6828	1.6738	1.9224	1.5671	1.1219	NaN	NaN	NaN	NaN	NaN	NaN	NaN	NaN	NaN	NaN	NaN
NaN	NaN	NaN	NaN	NaN	NaN	NaN	NaN	NaN	NaN	NaN	NaN	NaN	NaN	NaN	NaN	NaN	NaN	NaN	NaN	NaN	NaN	NaN	NaN	NaN	NaN	NaN	NaN	NaN	NaN	NaN	NaN	NaN	NaN	NaN	NaN	NaN	NaN	0.69823	1.3347	0.48462	1.4403	2.6627	1.7338	2.6008	2.5451	NaN	NaN	NaN	NaN
NaN	NaN	NaN	NaN	NaN	NaN	NaN	NaN	NaN	NaN	NaN	NaN	NaN	NaN	NaN	NaN	NaN	NaN	NaN	NaN	NaN	NaN	NaN	NaN	NaN	NaN	NaN	NaN	NaN	NaN	NaN	NaN	NaN	NaN	NaN	NaN	NaN	NaN	NaN	NaN	NaN	NaN	NaN	NaN	NaN	NaN	NaN	12.914	24.089	26.56
NaN	NaN	NaN	NaN	NaN	NaN	NaN	NaN	NaN	NaN	NaN	NaN	NaN	NaN	NaN	NaN	NaN	NaN	NaN	NaN	NaN	NaN	NaN	NaN	NaN	NaN	NaN	NaN	NaN	NaN	NaN	NaN	NaN	NaN	NaN	NaN	NaN	NaN	NaN	NaN	1.738	3.187	1.6237	2.3987	4.1897	2.8228	2.7473	6.7681	8.6258	6.8123
NaN	NaN	NaN	NaN	NaN	NaN	NaN	NaN	NaN	NaN	NaN	NaN	NaN	NaN	NaN	NaN	NaN	NaN	NaN	NaN	NaN	NaN	NaN	NaN	NaN	NaN	NaN	NaN	NaN	NaN	NaN	NaN	NaN	NaN	NaN	NaN	NaN	NaN	NaN	NaN	NaN	NaN	NaN	NaN	NaN	NaN	NaN	NaN	NaN	NaN
0.16863	0.070312	0.071213	0.078934	0.082123	0.081414	0.083769	0.11519	0.20296	0.17872	0.2477	0.26123	0.31866	0.3492	0.42843	0.33866	0.55389	0.55264	0.4317	0.8742	0.80509	0.82057	0.89828	1.1293	1.1225	0.86252	1.2202	2.0213	1.4076	0.91624	1.452	1.8803	2.3664	2.9272	2.0674	1.6397	1.69	1.7036	1.7226	2.4662	3.1531	3.4656	4.0622	3.0114	1.5582	0.13377	0.084485	0.11281	0.088209	0.093454
1.4715	NaN	NaN	NaN	NaN	NaN	NaN	NaN	NaN	NaN	NaN	NaN	NaN	NaN	NaN	NaN	NaN	NaN	NaN	NaN	NaN	NaN	NaN	NaN	NaN	NaN	NaN	NaN	NaN	NaN	NaN	NaN	NaN	NaN	NaN	NaN	NaN	NaN	NaN	NaN	NaN	NaN	NaN	NaN	NaN	NaN	NaN	NaN	NaN	NaN
NaN	NaN	NaN	NaN	NaN	NaN	NaN	NaN	NaN	NaN	NaN	NaN	NaN	NaN	NaN	NaN	NaN	NaN	NaN	NaN	NaN	NaN	0.94457	1.8654	2.774	2.3447	0.90636	NaN	NaN	NaN	NaN	NaN	NaN	NaN	NaN	NaN	NaN	NaN	NaN	NaN	NaN	NaN	NaN	NaN	NaN	NaN	NaN	NaN	NaN	NaN
NaN	NaN	NaN	NaN	NaN	NaN	NaN	NaN	NaN	NaN	NaN	NaN	NaN	NaN	NaN	NaN	NaN	NaN	NaN	NaN	NaN	NaN	NaN	NaN	NaN	NaN	NaN	NaN	NaN	NaN	NaN	NaN	NaN	NaN	NaN	NaN	NaN	NaN	NaN	4.963	3.5977	NaN	NaN	NaN	NaN	NaN	NaN	NaN	NaN	NaN
NaN	NaN	NaN	NaN	NaN	NaN	NaN	NaN	NaN	NaN	NaN	NaN	NaN	NaN	NaN	NaN	NaN	NaN	NaN	NaN	NaN	NaN	NaN	NaN	NaN	NaN	NaN	NaN	NaN	NaN	NaN	NaN	NaN	NaN	NaN	NaN	NaN	NaN	NaN	2.5121	NaN	NaN	NaN	NaN	NaN	NaN	NaN	NaN	NaN	NaN
NaN	NaN	NaN	NaN	NaN	NaN	NaN	NaN	NaN	NaN	NaN	NaN	NaN	NaN	NaN	NaN	NaN	NaN	NaN	NaN	NaN	NaN	NaN	NaN	NaN	NaN	NaN	NaN	NaN	NaN	NaN	NaN	NaN	NaN	NaN	NaN	NaN	NaN	NaN	NaN	NaN	2.7107	4.8917	2.7975	3.5969	3.1457	2.7133	2.5897	1.6286	NaN
NaN	0.09196	0.075855	0.084659	0.18219	0.17177	0.091638	0.22963	0.2639	NaN	0.20769	NaN	NaN	0.12933	0.10995	0.091128	0.25206	NaN	NaN	NaN	NaN	0.22581	NaN	0.29866	NaN	0.28674	0.29711	0.44071	NaN	0.8388	0.43199	0.76932	0.9367	1.0827	1.4265	2.3209	6.2062	9.7448	2.3531	6.6606	1.8517	NaN	0.6742	0.56095	0.44311	0.48073	0.46223	0.45955	NaN	0.77048
NaN	NaN	NaN	NaN	NaN	NaN	NaN	NaN	NaN	NaN	NaN	NaN	NaN	NaN	NaN	NaN	NaN	NaN	NaN	NaN	NaN	NaN	NaN	NaN	NaN	NaN	NaN	NaN	NaN	NaN	NaN	NaN	NaN	NaN	NaN	NaN	NaN	NaN	NaN	NaN	NaN	NaN	NaN	1.114	NaN	NaN	NaN	NaN	NaN	NaN
11.443	1.0139	0.84624	1.9795	2.8207	2.7561	1.2343	0.81089	0.54429	0.37703	0.35471	0.31573	0.41044	0.35128	0.29988	0.25516	0.32544	0.33221	0.22939	0.32728	0.40401	NaN	0.30446	0.33807	0.35643	0.27145	0.20222	0.32386	0.24945	0.20075	0.30706	0.27113	0.24749	0.21135	NaN	0.21063	0.28756	0.39992	0.38436	0.41858	0.52434	NaN	0.52389	0.36574	0.5287	0.53876	0.62743	0.52392	0.6748	0.60806
NaN	NaN	NaN	NaN	NaN	NaN	NaN	NaN	NaN	NaN	NaN	NaN	NaN	NaN	NaN	NaN	NaN	NaN	NaN	NaN	NaN	NaN	NaN	NaN	NaN	NaN	NaN	NaN	NaN	NaN	NaN	NaN	NaN	NaN	NaN	NaN	NaN	NaN	NaN	NaN	NaN	NaN	NaN	NaN	NaN	NaN	NaN	NaN	NaN	NaN
NaN	NaN	NaN	NaN	NaN	NaN	NaN	NaN	NaN	NaN	NaN	NaN	NaN	NaN	NaN	NaN	NaN	NaN	NaN	NaN	NaN	NaN	NaN	NaN	NaN	NaN	NaN	NaN	NaN	NaN	NaN	NaN	NaN	NaN	NaN	NaN	NaN	NaN	NaN	NaN	NaN	NaN	NaN	NaN	NaN	1.598	NaN	3.3594	3.7411	3.4993
NaN	NaN	NaN	NaN	NaN	NaN	NaN	NaN	NaN	NaN	NaN	NaN	NaN	NaN	NaN	NaN	NaN	NaN	NaN	NaN	NaN	NaN	NaN	NaN	NaN	NaN	NaN	NaN	NaN	NaN	NaN	NaN	NaN	NaN	NaN	NaN	NaN	NaN	NaN	NaN	1.5401	3.2636	1.3262	0.81444	NaN	NaN	NaN	NaN	NaN	NaN
NaN	NaN	NaN	NaN	NaN	NaN	NaN	NaN	NaN	NaN	NaN	NaN	NaN	NaN	NaN	NaN	NaN	NaN	NaN	NaN	NaN	NaN	NaN	NaN	NaN	NaN	NaN	NaN	NaN	NaN	NaN	NaN	NaN	NaN	NaN	NaN	1.9924	1.7291	2.9872	6.1351	3.0508	1.7924	6.7746	5.0364	5.8825	3.6403	5.1585	2.0738	1.7182	0.48894
NaN	NaN	NaN	NaN	NaN	NaN	NaN	NaN	NaN	NaN	NaN	NaN	NaN	NaN	NaN	NaN	NaN	NaN	NaN	NaN	NaN	NaN	NaN	NaN	NaN	NaN	NaN	NaN	1.0193	NaN	1.9173	2.2442	NaN	NaN	1.9979	4.4772	3.5831	3.3619	1.4777	NaN	NaN	NaN	NaN	NaN	NaN	NaN	NaN	NaN	NaN	NaN
NaN	NaN	NaN	NaN	NaN	NaN	NaN	NaN	NaN	NaN	NaN	NaN	NaN	NaN	NaN	NaN	NaN	3.2156	NaN	NaN	NaN	NaN	0.98443	1.3094	1.2239	NaN	NaN	NaN	NaN	NaN	NaN	NaN	NaN	NaN	NaN	NaN	NaN	NaN	NaN	NaN	NaN	NaN	NaN	NaN	NaN	NaN	NaN	NaN	NaN	NaN
NaN	NaN	NaN	NaN	NaN	NaN	NaN	NaN	NaN	NaN	NaN	NaN	NaN	NaN	NaN	NaN	NaN	NaN	NaN	NaN	NaN	NaN	1.0532	0.58224	0.52357	0.85859	NaN	NaN	1.4004	0.82523	2.0871	2.3081	1.9856	3.469	1.5869	1.7558	2.531	NaN	NaN	NaN	NaN	NaN	NaN	NaN	NaN	NaN	NaN	NaN	NaN	NaN
0.74347	0.18699	0.20133	0.28975	0.30942	0.23335	0.2532	0.3113	NaN	0.3449	0.3252	NaN	NaN	0.33194	0.37114	0.3194	0.48072	0.50268	NaN	NaN	NaN	0.60768	NaN	0.92997	NaN	NaN	0.60812	1.7789	1.3166	0.89727	NaN	1.5065	1.2254	0.99288	0.99161	1.3305	1.7722	2.1022	1.4636	2.5385	3.83	3.3337	5.2261	3.2359	0.76302	NaN	NaN	NaN	NaN	NaN
NaN	NaN	NaN	NaN	NaN	NaN	NaN	NaN	NaN	NaN	NaN	NaN	NaN	NaN	NaN	NaN	NaN	NaN	NaN	NaN	NaN	NaN	NaN	NaN	NaN	NaN	NaN	NaN	NaN	NaN	NaN	NaN	NaN	NaN	NaN	1.539	3.4385	1.4923	2.5432	NaN	NaN	NaN	NaN	NaN	NaN	NaN	NaN	NaN	NaN	NaN
NaN	NaN	NaN	NaN	NaN	NaN	NaN	NaN	NaN	NaN	NaN	NaN	NaN	NaN	NaN	NaN	NaN	NaN	NaN	NaN	NaN	NaN	NaN	NaN	NaN	2.4519	3.0103	3.8386	NaN	NaN	NaN	1.4442	NaN	2.8898	4.2513	NaN	NaN	NaN	NaN	NaN	NaN	NaN	NaN	NaN	NaN	NaN	NaN	NaN	NaN	NaN
NaN	NaN	NaN	NaN	NaN	NaN	NaN	NaN	NaN	NaN	NaN	NaN	NaN	NaN	NaN	NaN	NaN	NaN	NaN	NaN	NaN	NaN	NaN	NaN	NaN	NaN	NaN	NaN	NaN	NaN	NaN	NaN	NaN	NaN	NaN	NaN	NaN	NaN	NaN	NaN	4.0864	17.815	12.761	22.384	5.436	1.9656	NaN	NaN	NaN	NaN
NaN	NaN	NaN	NaN	NaN	NaN	NaN	NaN	NaN	NaN	NaN	NaN	NaN	NaN	NaN	NaN	NaN	NaN	NaN	NaN	NaN	NaN	NaN	NaN	NaN	NaN	NaN	NaN	NaN	NaN	NaN	NaN	NaN	NaN	NaN	NaN	NaN	NaN	NaN	NaN	NaN	NaN	NaN	NaN	1.9509	2.3809	NaN	2.4371	1.7866	NaN
NaN	NaN	NaN	NaN	NaN	NaN	NaN	NaN	NaN	NaN	NaN	NaN	NaN	NaN	NaN	NaN	NaN	NaN	NaN	NaN	NaN	NaN	NaN	NaN	NaN	NaN	NaN	NaN	NaN	NaN	6.0699	3.7274	NaN	NaN	NaN	NaN	NaN	NaN	NaN	NaN	NaN	NaN	NaN	NaN	NaN	NaN	NaN	NaN	NaN	NaN
NaN	NaN	NaN	NaN	NaN	NaN	NaN	NaN	NaN	NaN	NaN	NaN	NaN	NaN	NaN	NaN	NaN	NaN	NaN	NaN	NaN	NaN	NaN	NaN	NaN	NaN	NaN	NaN	NaN	NaN	NaN	NaN	NaN	NaN	NaN	NaN	NaN	NaN	NaN	NaN	NaN	NaN	NaN	NaN	NaN	NaN	NaN	NaN	NaN	NaN
NaN	NaN	NaN	NaN	NaN	NaN	NaN	NaN	NaN	NaN	NaN	NaN	NaN	NaN	NaN	NaN	NaN	NaN	NaN	NaN	NaN	NaN	NaN	NaN	NaN	NaN	NaN	NaN	NaN	NaN	NaN	NaN	NaN	NaN	NaN	NaN	NaN	NaN	NaN	NaN	NaN	NaN	NaN	NaN	NaN	NaN	0.90523	2.1499	2.4004	2.3566
NaN	NaN	NaN	NaN	NaN	NaN	NaN	NaN	NaN	NaN	NaN	NaN	NaN	NaN	NaN	NaN	NaN	NaN	NaN	NaN	NaN	NaN	NaN	NaN	NaN	NaN	NaN	NaN	NaN	NaN	NaN	NaN	2.1169	NaN	NaN	NaN	NaN	2.6395	NaN	NaN	NaN	5.5025	4.4899	8.547	7.9543	4.0375	NaN	NaN	NaN	NaN
NaN	NaN	0.45899	NaN	NaN	NaN	NaN	NaN	NaN	NaN	NaN	NaN	NaN	NaN	0.86845	0.59004	NaN	NaN	1.1496	2.1132	3.8007	4.3485	3.9935	4.5515	2.4007	1.1519	0.6998	NaN	0.64802	0.66004	NaN	NaN	NaN	NaN	NaN	1.0392	NaN	NaN	NaN	NaN	NaN	NaN	NaN	NaN	NaN	NaN	NaN	NaN	NaN	NaN
NaN	NaN	NaN	NaN	NaN	NaN	NaN	NaN	NaN	NaN	NaN	NaN	3.5661	1.6415	NaN	NaN	NaN	NaN	NaN	NaN	NaN	NaN	NaN	NaN	NaN	NaN	NaN	NaN	NaN	NaN	NaN	NaN	NaN	NaN	NaN	NaN	NaN	NaN	NaN	NaN	2.1885	2.3151	NaN	NaN	NaN	NaN	NaN	NaN	NaN	NaN
NaN	NaN	NaN	NaN	NaN	NaN	NaN	NaN	NaN	NaN	NaN	NaN	NaN	NaN	1.1133	NaN	NaN	NaN	2.2174	NaN	NaN	1.6274	NaN	2.2877	NaN	NaN	NaN	NaN	NaN	2.2901	NaN	NaN	NaN	NaN	NaN	NaN	NaN	NaN	NaN	NaN	NaN	NaN	NaN	NaN	NaN	NaN	NaN	NaN	NaN	NaN
NaN	NaN	NaN	NaN	NaN	NaN	NaN	NaN	NaN	NaN	NaN	NaN	NaN	NaN	NaN	NaN	NaN	NaN	NaN	NaN	NaN	NaN	NaN	NaN	NaN	NaN	NaN	NaN	NaN	NaN	NaN	NaN	NaN	NaN	NaN	2.2058	2.1446	NaN	NaN	NaN	NaN	NaN	NaN	NaN	NaN	NaN	NaN	NaN	NaN	NaN
NaN	NaN	NaN	NaN	NaN	NaN	NaN	NaN	NaN	NaN	NaN	NaN	NaN	NaN	NaN	NaN	NaN	NaN	NaN	NaN	0.78407	1.0662	NaN	NaN	NaN	NaN	NaN	NaN	NaN	NaN	NaN	NaN	NaN	NaN	NaN	NaN	NaN	NaN	NaN	NaN	NaN	NaN	NaN	NaN	NaN	NaN	NaN	NaN	NaN	NaN
NaN	NaN	NaN	NaN	NaN	NaN	NaN	NaN	NaN	0.2576	NaN	NaN	NaN	NaN	NaN	NaN	NaN	NaN	NaN	NaN	NaN	NaN	NaN	NaN	NaN	NaN	NaN	NaN	NaN	NaN	NaN	NaN	NaN	NaN	1.4335	1.5651	5.2154	5.0115	4.4571	2.1999	NaN	NaN	NaN	NaN	NaN	NaN	NaN	NaN	NaN	NaN
NaN	NaN	NaN	NaN	NaN	NaN	NaN	NaN	NaN	NaN	NaN	NaN	NaN	NaN	NaN	1.382	1.9986	NaN	NaN	NaN	3.2739	4.7147	3.7529	2.3037	1.6814	NaN	NaN	NaN	NaN	NaN	NaN	NaN	NaN	NaN	NaN	NaN	NaN	NaN	NaN	NaN	NaN	NaN	NaN	NaN	NaN	NaN	NaN	NaN	NaN	NaN
NaN	NaN	NaN	NaN	NaN	NaN	NaN	NaN	NaN	NaN	NaN	NaN	NaN	NaN	NaN	NaN	NaN	NaN	NaN	NaN	NaN	NaN	NaN	NaN	NaN	NaN	NaN	NaN	NaN	NaN	NaN	NaN	NaN	NaN	3.2152	2.7059	4.0835	NaN	NaN	NaN	NaN	NaN	NaN	NaN	NaN	NaN	NaN	NaN	NaN	NaN
NaN	NaN	NaN	NaN	NaN	NaN	NaN	NaN	NaN	NaN	NaN	NaN	NaN	NaN	NaN	NaN	NaN	NaN	NaN	NaN	NaN	NaN	NaN	NaN	NaN	NaN	NaN	NaN	NaN	NaN	NaN	NaN	NaN	NaN	NaN	NaN	1.7519	1.2326	NaN	NaN	NaN	NaN	NaN	NaN	NaN	NaN	NaN	NaN	NaN	NaN
NaN	NaN	NaN	NaN	NaN	NaN	NaN	NaN	NaN	NaN	NaN	NaN	NaN	NaN	NaN	NaN	NaN	NaN	NaN	NaN	NaN	NaN	2.3646	1.5068	NaN	NaN	NaN	NaN	NaN	NaN	NaN	NaN	NaN	NaN	NaN	NaN	NaN	NaN	NaN	NaN	NaN	NaN	NaN	NaN	NaN	NaN	NaN	NaN	NaN	NaN
NaN	NaN	NaN	NaN	NaN	NaN	NaN	NaN	NaN	NaN	NaN	NaN	NaN	NaN	NaN	NaN	NaN	NaN	0.74365	1.303	1.2535	0.81969	1.0971	1.3105	2.1126	2.5394	2.6492	2.5577	0.99354	1.1663	1.0329	0.50368	NaN	NaN	NaN	NaN	NaN	NaN	NaN	NaN	NaN	NaN	NaN	NaN	NaN	NaN	NaN	NaN	NaN	NaN
NaN	NaN	NaN	NaN	NaN	NaN	NaN	NaN	NaN	NaN	NaN	NaN	NaN	NaN	NaN	NaN	NaN	1.7169	NaN	1.8854	0.89496	1.7807	2.1933	1.9809	2.4077	2.661	NaN	NaN	NaN	NaN	NaN	NaN	NaN	NaN	NaN	NaN	NaN	NaN	NaN	NaN	NaN	NaN	NaN	NaN	NaN	NaN	NaN	NaN	NaN	NaN
NaN	NaN	NaN	NaN	NaN	NaN	NaN	NaN	NaN	NaN	NaN	NaN	NaN	NaN	NaN	NaN	NaN	NaN	NaN	NaN	NaN	NaN	NaN	NaN	NaN	NaN	NaN	NaN	NaN	NaN	NaN	NaN	NaN	NaN	NaN	1.5614	NaN	0.24486	NaN	NaN	NaN	NaN	NaN	NaN	NaN	NaN	NaN	NaN	NaN	NaN
NaN	NaN	NaN	NaN	NaN	NaN	NaN	NaN	NaN	NaN	NaN	NaN	NaN	NaN	NaN	NaN	NaN	NaN	NaN	NaN	NaN	NaN	NaN	NaN	NaN	NaN	0.26289	NaN	NaN	NaN	1.4469	1.4644	2.7448	2.428	2.0533	1.9205	2.0164	2.435	4.1736	2.5088	1.9029	0.46153	NaN	0.20359	0.24229	NaN	1.3292	NaN	NaN	NaN
NaN	NaN	NaN	NaN	NaN	NaN	NaN	NaN	NaN	NaN	NaN	NaN	NaN	NaN	NaN	NaN	NaN	NaN	NaN	NaN	NaN	NaN	NaN	NaN	NaN	NaN	NaN	NaN	NaN	NaN	NaN	NaN	NaN	NaN	NaN	NaN	NaN	NaN	NaN	NaN	1.8597	1.9922	NaN	2.4829	NaN	NaN	NaN	NaN	NaN	NaN
NaN	NaN	NaN	NaN	NaN	NaN	NaN	NaN	NaN	NaN	NaN	NaN	NaN	NaN	NaN	NaN	NaN	NaN	NaN	NaN	NaN	NaN	NaN	NaN	NaN	NaN	NaN	NaN	NaN	NaN	NaN	NaN	NaN	NaN	NaN	NaN	NaN	NaN	NaN	NaN	NaN	NaN	NaN	NaN	2.8909	NaN	NaN	NaN	NaN	NaN
NaN	NaN	NaN	NaN	NaN	NaN	NaN	NaN	NaN	NaN	NaN	NaN	NaN	NaN	NaN	NaN	NaN	NaN	NaN	NaN	NaN	NaN	NaN	0.95255	1.4165	NaN	1.6369	NaN	1.5802	NaN	NaN	NaN	NaN	1.1785	1.6472	1.511	1.3935	NaN	NaN	NaN	NaN	NaN	NaN	NaN	NaN	NaN	NaN	NaN	NaN	NaN
NaN	NaN	NaN	NaN	NaN	NaN	NaN	NaN	NaN	NaN	NaN	NaN	NaN	NaN	NaN	NaN	NaN	NaN	NaN	NaN	NaN	NaN	0.71636	0.87125	0.79451	NaN	0.88449	1.4271	NaN	1.1341	1.5586	1.859	2.8341	3.6238	4.3597	2.1033	NaN	NaN	NaN	NaN	NaN	NaN	NaN	NaN	NaN	NaN	NaN	NaN	NaN	NaN
1.8468	NaN	NaN	1.2903	NaN	NaN	NaN	NaN	NaN	1.3603	NaN	NaN	NaN	NaN	NaN	NaN	NaN	NaN	NaN	NaN	NaN	3.2801	NaN	NaN	NaN	NaN	NaN	NaN	NaN	NaN	NaN	NaN	NaN	NaN	NaN	NaN	NaN	NaN	NaN	NaN	NaN	NaN	NaN	NaN	NaN	NaN	NaN	NaN	NaN	NaN
NaN	NaN	NaN	NaN	NaN	NaN	NaN	NaN	NaN	NaN	NaN	NaN	NaN	NaN	3.7759	2.4213	3.0788	2.277	NaN	NaN	NaN	NaN	NaN	NaN	NaN	NaN	NaN	1.9867	NaN	NaN	NaN	NaN	NaN	NaN	NaN	NaN	NaN	NaN	NaN	NaN	NaN	NaN	NaN	NaN	NaN	NaN	NaN	NaN	NaN	NaN
NaN	NaN	NaN	0.88572	NaN	NaN	NaN	NaN	NaN	NaN	NaN	NaN	NaN	NaN	NaN	NaN	NaN	NaN	NaN	NaN	NaN	NaN	NaN	NaN	NaN	NaN	NaN	NaN	NaN	NaN	NaN	NaN	NaN	NaN	NaN	NaN	NaN	NaN	NaN	NaN	NaN	NaN	NaN	NaN	NaN	NaN	NaN	NaN	NaN	NaN
NaN	NaN	NaN	NaN	NaN	NaN	NaN	NaN	NaN	NaN	NaN	NaN	NaN	NaN	NaN	NaN	NaN	NaN	NaN	NaN	NaN	NaN	NaN	NaN	NaN	NaN	NaN	NaN	NaN	NaN	NaN	NaN	NaN	NaN	NaN	NaN	NaN	NaN	NaN	NaN	NaN	NaN	NaN	NaN	NaN	NaN	NaN	NaN	NaN	NaN
NaN	NaN	NaN	NaN	NaN	NaN	NaN	NaN	NaN	NaN	NaN	NaN	NaN	NaN	NaN	NaN	NaN	NaN	NaN	NaN	NaN	NaN	NaN	NaN	NaN	NaN	NaN	NaN	NaN	NaN	NaN	NaN	NaN	NaN	NaN	NaN	NaN	NaN	NaN	NaN	NaN	NaN	NaN	NaN	NaN	NaN	NaN	NaN	NaN	NaN
5.79	0.46202	0.3045	0.50794	0.63055	0.66104	0.63688	0.77158	0.953	1.1306	1.7494	1.7738	3.1167	3.9755	4.9415	3.3412	2.4486	2.0909	2.4365	3.925	1.7907	1.055	NaN	NaN	0.57188	NaN	NaN	NaN	NaN	NaN	NaN	NaN	NaN	NaN	0.64333	NaN	NaN	NaN	NaN	NaN	NaN	NaN	1.5234	0.78067	1.9137	3.0562	4.8801	5.6416	7.7715	5.2744
NaN	NaN	NaN	NaN	NaN	NaN	NaN	NaN	NaN	NaN	NaN	NaN	NaN	NaN	NaN	NaN	NaN	NaN	NaN	NaN	NaN	NaN	NaN	NaN	NaN	NaN	NaN	NaN	NaN	NaN	NaN	NaN	NaN	NaN	NaN	NaN	NaN	NaN	NaN	NaN	NaN	NaN	NaN	NaN	NaN	NaN	NaN	NaN	NaN	NaN
NaN	NaN	NaN	NaN	NaN	NaN	NaN	NaN	NaN	NaN	NaN	NaN	NaN	NaN	NaN	NaN	NaN	NaN	NaN	NaN	NaN	NaN	NaN	NaN	NaN	NaN	NaN	NaN	NaN	NaN	NaN	NaN	NaN	NaN	NaN	NaN	NaN	NaN	NaN	NaN	NaN	NaN	NaN	NaN	NaN	NaN	2.5452	2.7935	1.9968	NaN
2.0623	NaN	NaN	NaN	NaN	NaN	NaN	NaN	NaN	NaN	NaN	NaN	NaN	NaN	NaN	NaN	NaN	NaN	NaN	NaN	NaN	NaN	NaN	NaN	NaN	NaN	NaN	NaN	NaN	NaN	NaN	NaN	NaN	NaN	NaN	NaN	NaN	NaN	NaN	NaN	NaN	NaN	NaN	NaN	NaN	NaN	NaN	NaN	NaN	NaN
NaN	NaN	NaN	NaN	NaN	NaN	NaN	NaN	NaN	NaN	NaN	NaN	NaN	NaN	NaN	NaN	NaN	NaN	NaN	NaN	NaN	NaN	NaN	NaN	NaN	NaN	NaN	NaN	NaN	NaN	NaN	NaN	NaN	NaN	NaN	NaN	NaN	1.604	NaN	1.0842	4.3277	3.1091	2.3844	0.822	NaN	NaN	NaN	NaN	NaN	NaN
1.6823	NaN	NaN	NaN	NaN	NaN	NaN	NaN	NaN	NaN	NaN	NaN	NaN	NaN	NaN	NaN	NaN	NaN	NaN	NaN	NaN	NaN	NaN	NaN	NaN	NaN	NaN	NaN	NaN	NaN	1.2139	1.4001	NaN	NaN	NaN	NaN	NaN	NaN	NaN	NaN	NaN	NaN	NaN	NaN	NaN	NaN	NaN	NaN	NaN	NaN
NaN	NaN	NaN	NaN	NaN	NaN	NaN	NaN	NaN	NaN	NaN	NaN	NaN	NaN	NaN	NaN	NaN	NaN	NaN	NaN	NaN	NaN	NaN	NaN	NaN	NaN	NaN	NaN	NaN	NaN	NaN	NaN	NaN	NaN	NaN	NaN	NaN	NaN	NaN	NaN	NaN	NaN	NaN	NaN	NaN	NaN	NaN	NaN	NaN	NaN
NaN	NaN	NaN	NaN	NaN	NaN	NaN	NaN	NaN	NaN	NaN	NaN	NaN	NaN	NaN	NaN	NaN	NaN	NaN	NaN	NaN	NaN	0.78059	0.93274	1.4009	NaN	NaN	NaN	NaN	NaN	NaN	NaN	NaN	NaN	NaN	NaN	NaN	NaN	NaN	NaN	NaN	NaN	NaN	NaN	NaN	NaN	NaN	NaN	NaN	NaN
NaN	NaN	NaN	NaN	NaN	NaN	NaN	NaN	NaN	NaN	NaN	NaN	NaN	NaN	NaN	NaN	NaN	NaN	NaN	NaN	NaN	NaN	NaN	NaN	NaN	NaN	NaN	NaN	NaN	NaN	NaN	NaN	NaN	NaN	NaN	NaN	NaN	NaN	NaN	NaN	NaN	NaN	NaN	NaN	NaN	NaN	NaN	NaN	NaN	NaN
NaN	NaN	NaN	NaN	NaN	NaN	NaN	NaN	NaN	NaN	NaN	NaN	NaN	NaN	2.4588	NaN	NaN	NaN	NaN	NaN	NaN	NaN	NaN	NaN	NaN	NaN	NaN	NaN	NaN	NaN	NaN	NaN	NaN	NaN	NaN	NaN	NaN	NaN	NaN	NaN	NaN	NaN	NaN	NaN	NaN	NaN	NaN	NaN	NaN	NaN
NaN	NaN	NaN	NaN	NaN	NaN	NaN	NaN	NaN	NaN	NaN	NaN	NaN	NaN	NaN	NaN	NaN	NaN	NaN	NaN	NaN	NaN	NaN	NaN	NaN	NaN	NaN	NaN	NaN	NaN	NaN	NaN	NaN	NaN	NaN	NaN	NaN	NaN	NaN	NaN	NaN	NaN	NaN	NaN	NaN	NaN	NaN	NaN	NaN	NaN
NaN	NaN	NaN	NaN	NaN	NaN	NaN	NaN	NaN	NaN	NaN	NaN	NaN	NaN	NaN	NaN	NaN	NaN	NaN	NaN	NaN	NaN	NaN	2.0955	NaN	NaN	NaN	NaN	NaN	NaN	NaN	NaN	NaN	NaN	NaN	NaN	NaN	NaN	NaN	NaN	NaN	NaN	NaN	NaN	NaN	NaN	NaN	NaN	NaN	NaN
NaN	NaN	NaN	NaN	NaN	NaN	NaN	NaN	NaN	NaN	NaN	NaN	NaN	NaN	NaN	NaN	NaN	NaN	NaN	NaN	NaN	NaN	NaN	NaN	NaN	NaN	NaN	NaN	NaN	NaN	NaN	NaN	NaN	NaN	2.5114	2.5951	2.0908	NaN	NaN	NaN	NaN	NaN	NaN	NaN	NaN	NaN	NaN	NaN	NaN	NaN
NaN	NaN	NaN	NaN	NaN	NaN	NaN	NaN	NaN	NaN	NaN	NaN	NaN	NaN	NaN	NaN	NaN	NaN	NaN	NaN	NaN	NaN	NaN	NaN	NaN	NaN	NaN	NaN	NaN	NaN	NaN	NaN	NaN	NaN	NaN	NaN	NaN	NaN	NaN	NaN	NaN	NaN	NaN	NaN	NaN	NaN	NaN	NaN	NaN	NaN
0.90877	0.19041	0.1347	0.26885	0.56448	0.25732	0.2048	NaN	0.31136	0.58997	NaN	NaN	0.45007	NaN	NaN	0.34159	0.8277	0.87958	0.82809	NaN	1.3611	1.2392	0.79008	1.4112	1.6918	1.4249	NaN	2.1666	1.8363	2.0275	2.0217	2.0005	2.7949	1.8696	NaN	1.8817	1.5952	NaN	NaN	NaN	NaN	NaN	NaN	NaN	NaN	NaN	NaN	NaN	NaN	NaN
NaN	NaN	NaN	NaN	NaN	NaN	NaN	NaN	NaN	NaN	NaN	NaN	NaN	NaN	NaN	NaN	NaN	NaN	NaN	NaN	NaN	NaN	NaN	NaN	NaN	NaN	NaN	NaN	NaN	NaN	NaN	NaN	NaN	NaN	NaN	NaN	NaN	NaN	NaN	NaN	NaN	NaN	NaN	NaN	2.7088	NaN	3.3712	2.3392	2.8807	3.5392
NaN	NaN	NaN	NaN	NaN	NaN	NaN	NaN	NaN	NaN	NaN	NaN	NaN	2.834	2.0583	2.3214	2.2604	NaN	NaN	NaN	NaN	NaN	NaN	NaN	NaN	NaN	NaN	NaN	NaN	NaN	NaN	NaN	NaN	NaN	NaN	NaN	NaN	NaN	NaN	NaN	NaN	NaN	NaN	NaN	NaN	NaN	NaN	NaN	NaN	NaN
NaN	NaN	NaN	NaN	NaN	NaN	NaN	NaN	NaN	NaN	NaN	NaN	NaN	NaN	NaN	NaN	NaN	NaN	NaN	NaN	NaN	NaN	2.0832	NaN	NaN	NaN	NaN	NaN	NaN	NaN	NaN	NaN	NaN	NaN	NaN	NaN	NaN	NaN	NaN	NaN	NaN	NaN	NaN	NaN	NaN	NaN	NaN	NaN	NaN	NaN
NaN	NaN	NaN	NaN	NaN	NaN	NaN	NaN	NaN	NaN	NaN	NaN	NaN	NaN	NaN	NaN	NaN	NaN	NaN	NaN	NaN	NaN	NaN	NaN	NaN	NaN	NaN	NaN	NaN	NaN	NaN	NaN	NaN	NaN	NaN	NaN	NaN	NaN	NaN	NaN	NaN	NaN	NaN	NaN	NaN	NaN	NaN	NaN	NaN	NaN
NaN	NaN	NaN	NaN	NaN	NaN	NaN	NaN	NaN	NaN	NaN	NaN	NaN	NaN	NaN	NaN	NaN	NaN	NaN	NaN	NaN	NaN	NaN	NaN	NaN	NaN	NaN	NaN	NaN	NaN	NaN	NaN	NaN	NaN	NaN	NaN	NaN	NaN	NaN	NaN	NaN	NaN	NaN	NaN	NaN	NaN	NaN	NaN	NaN	NaN
NaN	NaN	NaN	NaN	NaN	NaN	NaN	NaN	NaN	NaN	NaN	NaN	NaN	NaN	NaN	NaN	NaN	NaN	NaN	NaN	NaN	NaN	NaN	NaN	NaN	NaN	NaN	NaN	NaN	NaN	NaN	NaN	NaN	NaN	NaN	NaN	NaN	NaN	NaN	NaN	NaN	NaN	NaN	NaN	NaN	NaN	NaN	NaN	NaN	NaN
NaN	NaN	NaN	NaN	NaN	NaN	NaN	NaN	NaN	NaN	NaN	NaN	NaN	NaN	NaN	NaN	NaN	NaN	NaN	NaN	NaN	NaN	NaN	NaN	NaN	NaN	NaN	NaN	NaN	NaN	NaN	NaN	NaN	NaN	NaN	NaN	NaN	NaN	NaN	NaN	NaN	NaN	NaN	NaN	NaN	NaN	NaN	NaN	NaN	NaN
NaN	NaN	NaN	NaN	NaN	NaN	NaN	NaN	NaN	NaN	NaN	NaN	NaN	NaN	NaN	NaN	NaN	NaN	NaN	2.3364	NaN	1.6679	NaN	NaN	NaN	NaN	NaN	NaN	NaN	NaN	NaN	NaN	NaN	NaN	NaN	NaN	NaN	NaN	NaN	NaN	NaN	NaN	1.3521	NaN	NaN	NaN	NaN	NaN	NaN	NaN
1.3972	0.19488	0.16196	0.3692	0.24595	0.38938	0.41773	0.54639	0.5986	0.65296	NaN	0.34069	NaN	NaN	0.3578	0.29256	0.46878	0.52011	NaN	0.25095	0.2469	NaN	NaN	0.67538	0.72332	0.99827	NaN	NaN	NaN	0.38141	NaN	0.86191	0.6735	0.91984	0.93128	0.90494	1.9263	1.8654	2.5951	2.7507	2.5844	2.4497	1.8483	1.695	2.8681	2.9931	2.5881	1.9572	2.1193	1.8262
NaN	NaN	NaN	NaN	NaN	NaN	NaN	0.59613	NaN	0.80279	0.80753	NaN	0.91838	0.94564	1.5311	1.4354	1.7328	2.0229	1.8599	1.8918	1.9551	1.6174	1.8498	1.1086	NaN	NaN	NaN	NaN	NaN	NaN	0.72729	NaN	NaN	NaN	NaN	NaN	NaN	NaN	NaN	NaN	NaN	NaN	NaN	NaN	NaN	NaN	NaN	NaN	NaN	NaN
NaN	NaN	NaN	NaN	NaN	NaN	NaN	NaN	NaN	NaN	NaN	NaN	NaN	NaN	NaN	NaN	NaN	NaN	NaN	NaN	NaN	NaN	NaN	7.0165	NaN	NaN	NaN	NaN	NaN	NaN	NaN	NaN	NaN	NaN	NaN	NaN	NaN	NaN	NaN	NaN	NaN	NaN	NaN	NaN	NaN	NaN	NaN	NaN	NaN	NaN
NaN	NaN	NaN	NaN	NaN	NaN	NaN	NaN	NaN	NaN	NaN	NaN	NaN	NaN	NaN	NaN	NaN	NaN	NaN	NaN	NaN	NaN	NaN	NaN	NaN	NaN	NaN	NaN	NaN	NaN	NaN	NaN	NaN	NaN	NaN	NaN	NaN	NaN	NaN	NaN	NaN	NaN	NaN	0.49935	0.94939	NaN	NaN	NaN	NaN	NaN
NaN	NaN	NaN	NaN	NaN	NaN	NaN	NaN	NaN	NaN	NaN	NaN	NaN	NaN	NaN	NaN	NaN	NaN	NaN	NaN	NaN	NaN	NaN	NaN	NaN	NaN	NaN	NaN	NaN	NaN	NaN	NaN	NaN	NaN	NaN	NaN	NaN	NaN	NaN	NaN	NaN	NaN	NaN	NaN	NaN	NaN	NaN	NaN	NaN	NaN
1.1498	NaN	1.1945	1.7161	1.4942	1.0033	NaN	NaN	NaN	NaN	NaN	NaN	NaN	NaN	NaN	NaN	NaN	NaN	NaN	NaN	NaN	NaN	NaN	NaN	NaN	NaN	NaN	NaN	NaN	NaN	NaN	NaN	NaN	NaN	NaN	NaN	NaN	NaN	NaN	NaN	NaN	NaN	NaN	NaN	NaN	NaN	NaN	NaN	NaN	NaN
NaN	NaN	NaN	NaN	NaN	NaN	NaN	NaN	NaN	NaN	NaN	NaN	NaN	NaN	NaN	NaN	NaN	NaN	NaN	NaN	NaN	NaN	0.43392	NaN	0.59819	NaN	0.69306	1.2997	NaN	1.0101	1.2046	1.836	3.0237	3.5575	4.1626	3.4527	3.8994	1.8112	1.5742	1.8297	NaN	NaN	0.18373	NaN	NaN	NaN	NaN	NaN	NaN	NaN
NaN	NaN	NaN	NaN	NaN	NaN	NaN	NaN	NaN	NaN	NaN	NaN	NaN	NaN	NaN	NaN	NaN	NaN	NaN	NaN	NaN	NaN	NaN	NaN	NaN	NaN	NaN	NaN	NaN	NaN	NaN	NaN	NaN	NaN	NaN	NaN	NaN	1.2257	NaN	NaN	NaN	NaN	NaN	NaN	NaN	NaN	NaN	NaN	NaN	NaN
NaN	NaN	NaN	NaN	NaN	NaN	NaN	NaN	0.70189	0.57896	0.7493	NaN	NaN	NaN	NaN	NaN	NaN	NaN	NaN	NaN	NaN	NaN	NaN	NaN	NaN	NaN	NaN	NaN	NaN	NaN	NaN	NaN	NaN	NaN	NaN	NaN	NaN	NaN	NaN	NaN	NaN	NaN	NaN	NaN	NaN	NaN	NaN	NaN	NaN	NaN
NaN	NaN	NaN	NaN	NaN	NaN	NaN	NaN	NaN	NaN	NaN	NaN	NaN	NaN	NaN	NaN	NaN	NaN	NaN	NaN	NaN	NaN	NaN	NaN	NaN	NaN	NaN	NaN	NaN	NaN	NaN	0.94598	1.7034	1.6242	NaN	NaN	NaN	1.7239	NaN	NaN	NaN	2.5635	3.4345	NaN	NaN	NaN	NaN	NaN	NaN	NaN
NaN	NaN	NaN	NaN	NaN	NaN	NaN	NaN	NaN	NaN	NaN	NaN	NaN	NaN	NaN	NaN	NaN	NaN	NaN	NaN	NaN	NaN	NaN	NaN	NaN	NaN	NaN	NaN	NaN	NaN	NaN	NaN	NaN	NaN	NaN	NaN	NaN	2.7372	NaN	NaN	NaN	2.062	NaN	NaN	NaN	2.939	2.6283	NaN	NaN	NaN
8.2953	1.5014	1.3683	4.4362	8.2779	5.9988	2.2168	1.3331	NaN	NaN	NaN	NaN	NaN	NaN	NaN	NaN	NaN	NaN	NaN	NaN	NaN	0.52386	NaN	NaN	NaN	NaN	NaN	NaN	NaN	NaN	NaN	NaN	NaN	NaN	NaN	NaN	NaN	NaN	NaN	NaN	NaN	NaN	NaN	NaN	NaN	NaN	0.74784	NaN	0.82387	1.0537
NaN	NaN	NaN	NaN	NaN	NaN	NaN	NaN	NaN	NaN	NaN	NaN	NaN	NaN	NaN	NaN	NaN	NaN	NaN	NaN	NaN	NaN	NaN	1.592	1.9339	1.6197	1.5332	NaN	NaN	NaN	NaN	NaN	NaN	NaN	NaN	NaN	NaN	NaN	NaN	NaN	NaN	NaN	NaN	NaN	NaN	NaN	NaN	NaN	NaN	NaN
NaN	NaN	NaN	NaN	NaN	NaN	NaN	NaN	NaN	NaN	NaN	NaN	NaN	NaN	NaN	NaN	NaN	NaN	NaN	NaN	NaN	NaN	NaN	NaN	NaN	NaN	NaN	NaN	NaN	NaN	NaN	NaN	NaN	NaN	NaN	1.5928	1.8277	1.9923	1.8004	4.4082	NaN	2.3682	1.6866	3.3962	2.5888	2.3714	2.2418	NaN	NaN	NaN
NaN	NaN	NaN	NaN	NaN	NaN	NaN	NaN	NaN	NaN	NaN	NaN	NaN	NaN	NaN	NaN	NaN	NaN	NaN	NaN	NaN	NaN	NaN	NaN	NaN	NaN	NaN	NaN	NaN	NaN	NaN	NaN	NaN	NaN	NaN	NaN	NaN	NaN	NaN	NaN	NaN	NaN	NaN	NaN	NaN	NaN	NaN	NaN	NaN	NaN
NaN	NaN	NaN	NaN	NaN	NaN	NaN	NaN	NaN	NaN	NaN	NaN	NaN	NaN	NaN	NaN	2.875	2.2971	3.2545	NaN	NaN	NaN	NaN	NaN	NaN	NaN	NaN	NaN	NaN	NaN	NaN	NaN	NaN	NaN	NaN	NaN	NaN	NaN	NaN	NaN	NaN	NaN	NaN	NaN	NaN	NaN	NaN	NaN	NaN	NaN
NaN	NaN	NaN	NaN	NaN	NaN	NaN	NaN	NaN	NaN	NaN	NaN	NaN	NaN	NaN	NaN	NaN	NaN	NaN	NaN	NaN	NaN	NaN	NaN	NaN	NaN	NaN	NaN	NaN	NaN	NaN	NaN	10.356	NaN	NaN	NaN	NaN	NaN	NaN	NaN	NaN	NaN	NaN	NaN	NaN	NaN	NaN	NaN	NaN	NaN
NaN	NaN	NaN	NaN	NaN	NaN	NaN	NaN	NaN	NaN	NaN	NaN	NaN	NaN	NaN	NaN	NaN	NaN	NaN	NaN	NaN	NaN	NaN	NaN	NaN	2.3495	1.7253	1.6375	NaN	NaN	NaN	NaN	NaN	NaN	NaN	NaN	NaN	NaN	NaN	NaN	NaN	NaN	NaN	NaN	NaN	NaN	NaN	NaN	NaN	NaN
NaN	NaN	NaN	NaN	NaN	NaN	NaN	NaN	NaN	NaN	NaN	NaN	NaN	NaN	NaN	NaN	NaN	NaN	NaN	NaN	NaN	NaN	NaN	NaN	NaN	NaN	NaN	NaN	NaN	NaN	NaN	NaN	NaN	NaN	NaN	NaN	NaN	NaN	NaN	NaN	NaN	NaN	NaN	NaN	NaN	NaN	NaN	NaN	NaN	NaN
NaN	NaN	NaN	NaN	NaN	NaN	NaN	NaN	NaN	NaN	NaN	NaN	NaN	NaN	NaN	NaN	NaN	NaN	NaN	NaN	NaN	NaN	NaN	NaN	NaN	NaN	NaN	NaN	NaN	NaN	NaN	NaN	NaN	NaN	NaN	NaN	NaN	NaN	NaN	NaN	NaN	NaN	NaN	NaN	NaN	NaN	NaN	NaN	NaN	NaN
NaN	NaN	NaN	NaN	NaN	NaN	NaN	NaN	NaN	NaN	NaN	NaN	NaN	NaN	NaN	NaN	NaN	NaN	NaN	NaN	NaN	NaN	NaN	NaN	NaN	NaN	NaN	NaN	NaN	NaN	NaN	NaN	NaN	NaN	NaN	NaN	NaN	NaN	1.507	2.549	4.7725	1.8337	NaN	NaN	NaN	NaN	NaN	NaN	NaN	NaN
NaN	0.14427	0.15891	0.10987	0.14734	0.12514	0.11489	0.16654	0.11448	0.15423	0.12306	0.12247	0.09422	0.13934	0.26334	0.29128	0.20257	0.15032	0.071513	0.13959	0.13063	0.21308	0.39623	0.20168	0.19423	0.21895	0.29319	0.35505	0.35084	0.30724	0.60416	0.93492	1.0044	1.0171	1.1719	1.2358	1.8993	1.8097	1.7587	2.4338	2.404	5.7659	5.0405	3.2161	2.4744	1.6344	1.0897	0.52548	0.21962	0.15632
NaN	NaN	NaN	NaN	NaN	NaN	NaN	NaN	NaN	NaN	NaN	NaN	NaN	NaN	0.14794	NaN	NaN	0.30289	NaN	NaN	NaN	1.106	NaN	NaN	NaN	NaN	NaN	NaN	NaN	NaN	NaN	NaN	1.2057	NaN	NaN	NaN	NaN	NaN	NaN	NaN	NaN	NaN	NaN	NaN	NaN	NaN	NaN	NaN	NaN	NaN
NaN	0.15208	0.12814	0.35683	0.48103	0.37777	0.30495	NaN	NaN	NaN	NaN	NaN	0.50015	NaN	NaN	0.26931	NaN	0.5893	0.43267	NaN	NaN	NaN	0.42136	0.44524	0.39565	0.32332	NaN	NaN	NaN	0.83873	0.86473	0.78161	0.8103	0.99516	1.2826	1.1497	1.3971	1.5642	1.5432	2.0432	1.8287	2.3459	2.7044	3.4234	2.7896	4.1655	4.1953	2.8559	3.1945	2.4487
NaN	NaN	NaN	NaN	NaN	NaN	NaN	NaN	NaN	NaN	NaN	NaN	NaN	NaN	NaN	NaN	NaN	NaN	NaN	NaN	NaN	NaN	NaN	NaN	NaN	NaN	NaN	NaN	NaN	NaN	NaN	NaN	NaN	NaN	NaN	NaN	NaN	NaN	NaN	NaN	NaN	NaN	NaN	NaN	NaN	NaN	NaN	NaN	NaN	NaN
NaN	NaN	NaN	NaN	NaN	NaN	NaN	NaN	NaN	NaN	1.4773	2.4853	NaN	NaN	NaN	NaN	NaN	NaN	NaN	NaN	NaN	NaN	NaN	NaN	NaN	NaN	NaN	2.1879	NaN	3.7552	1.3448	NaN	NaN	NaN	NaN	NaN	NaN	NaN	NaN	NaN	NaN	NaN	3.481	NaN	2.3609	NaN	NaN	3.6996	3.6648	3.1309
NaN	NaN	NaN	NaN	NaN	NaN	NaN	NaN	NaN	NaN	NaN	NaN	NaN	NaN	NaN	NaN	NaN	NaN	NaN	NaN	NaN	NaN	NaN	NaN	NaN	NaN	NaN	NaN	NaN	NaN	NaN	NaN	NaN	NaN	NaN	NaN	NaN	NaN	NaN	NaN	NaN	NaN	NaN	NaN	NaN	13.69	NaN	NaN	NaN	NaN
NaN	NaN	NaN	NaN	NaN	NaN	NaN	NaN	NaN	NaN	NaN	NaN	NaN	NaN	NaN	NaN	NaN	NaN	NaN	NaN	NaN	0.1524	NaN	NaN	NaN	NaN	NaN	NaN	NaN	NaN	NaN	NaN	NaN	NaN	NaN	NaN	NaN	NaN	NaN	NaN	3.648	3.0045	1.1312	NaN	NaN	NaN	NaN	NaN	NaN	NaN
NaN	NaN	NaN	NaN	NaN	NaN	NaN	NaN	NaN	NaN	NaN	NaN	NaN	NaN	NaN	NaN	NaN	NaN	NaN	NaN	NaN	NaN	NaN	NaN	NaN	NaN	NaN	NaN	NaN	NaN	NaN	NaN	NaN	NaN	NaN	NaN	NaN	NaN	NaN	NaN	NaN	NaN	NaN	NaN	NaN	NaN	NaN	NaN	2.7741	3.4197
NaN	NaN	NaN	NaN	NaN	NaN	NaN	NaN	NaN	NaN	NaN	NaN	NaN	NaN	NaN	NaN	NaN	NaN	NaN	NaN	NaN	NaN	NaN	NaN	NaN	NaN	NaN	NaN	NaN	NaN	NaN	NaN	NaN	NaN	NaN	NaN	NaN	NaN	NaN	NaN	NaN	NaN	NaN	NaN	NaN	NaN	NaN	NaN	NaN	NaN
1.6833	NaN	NaN	NaN	1.22	1.7577	2.0675	1.6256	NaN	NaN	NaN	NaN	NaN	NaN	1.1104	NaN	NaN	NaN	NaN	NaN	NaN	NaN	NaN	NaN	NaN	NaN	NaN	NaN	NaN	NaN	NaN	NaN	NaN	NaN	NaN	NaN	NaN	NaN	NaN	NaN	NaN	NaN	NaN	NaN	NaN	NaN	NaN	NaN	NaN	NaN
NaN	NaN	NaN	NaN	NaN	NaN	NaN	NaN	NaN	NaN	NaN	NaN	NaN	NaN	NaN	NaN	0.5894	0.73781	0.6676	1.0994	1.1012	0.86961	0.77461	0.7891	0.93182	0.89803	NaN	1.144	1.0687	1.0017	1.3402	1.8154	1.9949	2.088	2.0614	1.8409	1.5319	NaN	0.84651	NaN	NaN	NaN	0.32278	NaN	NaN	NaN	NaN	NaN	NaN	NaN
0.42475	0.097268	0.09098	0.084729	NaN	NaN	NaN	0.12967	NaN	0.18515	0.23096	NaN	NaN	0.12887	0.16676	0.16218	NaN	0.13373	0.14908	NaN	0.23032	0.22808	0.25503	0.27675	0.3635	0.36519	0.34152	0.58775	0.39785	0.41807	0.99345	1.1584	1.0874	1.2238	1.3679	1.7445	2.1072	3.5935	3.677	6.5705	4.4552	9.4937	11.434	11.963	12.927	11.414	14.06	10.873	10.002	8.0165
NaN	NaN	NaN	NaN	NaN	NaN	NaN	NaN	NaN	NaN	NaN	NaN	NaN	NaN	NaN	NaN	NaN	NaN	NaN	NaN	NaN	NaN	NaN	NaN	NaN	NaN	NaN	NaN	NaN	NaN	NaN	NaN	NaN	NaN	NaN	NaN	NaN	NaN	NaN	NaN	NaN	NaN	8.4404	NaN	9.4375	8.9511	2.9994	NaN	NaN	NaN
0.46668	0.088929	0.087479	0.12311	0.16859	0.15701	0.3046	0.91064	1.407	1.3597	4.5777	8.6498	4.7858	0.87067	0.90559	0.89979	1.7258	2.1071	2.1535	2.5432	2.8282	0.58176	0.29151	0.18193	0.24571	0.15189	0.36647	0.17577	0.25349	0.12345	0.31717	0.15983	0.29185	1.3902	0.42955	0.18369	0.26745	0.29869	0.20705	0.37898	0.40954	0.32432	0.6001	0.53047	0.66003	0.77859	0.9978	0.65609	1.0168	1.2733
NaN	NaN	NaN	NaN	NaN	NaN	NaN	NaN	NaN	NaN	NaN	NaN	NaN	NaN	NaN	NaN	NaN	NaN	NaN	NaN	NaN	NaN	NaN	NaN	NaN	NaN	NaN	NaN	NaN	NaN	NaN	NaN	NaN	NaN	NaN	NaN	NaN	NaN	NaN	NaN	NaN	NaN	NaN	NaN	NaN	1.7208	NaN	NaN	NaN	NaN
NaN	NaN	NaN	NaN	NaN	NaN	NaN	NaN	NaN	NaN	NaN	NaN	NaN	NaN	NaN	NaN	NaN	NaN	NaN	NaN	NaN	NaN	NaN	NaN	NaN	NaN	NaN	NaN	NaN	NaN	NaN	NaN	NaN	NaN	NaN	NaN	NaN	2.1539	NaN	NaN	NaN	NaN	NaN	NaN	NaN	NaN	NaN	NaN	NaN	NaN
NaN	NaN	0.13697	0.20581	NaN	0.35573	NaN	NaN	NaN	NaN	NaN	NaN	NaN	NaN	NaN	NaN	NaN	NaN	NaN	NaN	NaN	NaN	NaN	NaN	NaN	NaN	NaN	NaN	NaN	NaN	NaN	NaN	NaN	3.0363	2.6127	NaN	NaN	NaN	NaN	NaN	NaN	NaN	NaN	NaN	NaN	NaN	NaN	NaN	NaN	NaN
NaN	NaN	NaN	NaN	NaN	NaN	NaN	NaN	NaN	NaN	NaN	NaN	NaN	NaN	NaN	NaN	NaN	NaN	NaN	NaN	NaN	NaN	NaN	NaN	NaN	NaN	NaN	NaN	NaN	NaN	NaN	NaN	NaN	NaN	NaN	NaN	NaN	NaN	NaN	NaN	NaN	NaN	NaN	NaN	NaN	NaN	NaN	1.3023	NaN	NaN
NaN	NaN	NaN	NaN	NaN	NaN	NaN	NaN	NaN	NaN	NaN	NaN	NaN	NaN	NaN	NaN	NaN	NaN	NaN	NaN	NaN	NaN	NaN	NaN	NaN	NaN	NaN	NaN	NaN	NaN	NaN	NaN	NaN	NaN	NaN	NaN	NaN	NaN	0.83559	NaN	NaN	NaN	NaN	NaN	NaN	NaN	NaN	NaN	NaN	NaN
NaN	NaN	NaN	NaN	NaN	NaN	NaN	NaN	NaN	NaN	NaN	NaN	NaN	NaN	NaN	NaN	NaN	NaN	NaN	NaN	NaN	NaN	NaN	NaN	NaN	NaN	NaN	NaN	NaN	NaN	NaN	NaN	NaN	NaN	NaN	NaN	NaN	NaN	NaN	NaN	NaN	NaN	NaN	NaN	NaN	NaN	6.2139	6.7279	5.382	NaN
0.92009	0.10312	0.068174	0.15191	0.2489	0.25506	0.62303	1.8769	2.2661	2.4521	2.0556	1.2827	0.94755	0.67019	0.68729	0.56451	0.7862	0.90727	0.81687	1.3271	1.2797	1.1299	0.97278	1.3529	1.1554	1.0589	0.99169	1.2877	0.64644	0.35845	0.21731	0.067078	0.059605	0.030268	0.068544	0.030875	0.10433	0.076956	0.06064	0.52499	0.084959	0.16889	0.20056	0.14877	0.11806	0.039144	0.06963	0.027469	0.028051	0.032225
NaN	NaN	NaN	NaN	NaN	NaN	NaN	NaN	NaN	NaN	NaN	NaN	NaN	NaN	NaN	NaN	NaN	NaN	NaN	NaN	NaN	NaN	NaN	NaN	NaN	NaN	NaN	NaN	NaN	NaN	NaN	NaN	NaN	NaN	NaN	NaN	NaN	NaN	NaN	NaN	NaN	2.8755	1.417	1.4794	2.8973	NaN	NaN	1.7885	1.8978	3.9607
NaN	NaN	NaN	NaN	NaN	NaN	NaN	NaN	NaN	NaN	NaN	NaN	NaN	NaN	NaN	NaN	NaN	NaN	NaN	NaN	NaN	NaN	NaN	NaN	NaN	NaN	NaN	NaN	NaN	NaN	NaN	NaN	NaN	NaN	NaN	NaN	NaN	NaN	NaN	NaN	NaN	NaN	NaN	2.008	5.4439	4.4377	5.0076	NaN	NaN	NaN
NaN	NaN	NaN	NaN	NaN	NaN	NaN	NaN	NaN	NaN	NaN	NaN	NaN	NaN	NaN	NaN	NaN	NaN	NaN	NaN	NaN	1.5956	NaN	2.6277	2.9004	NaN	NaN	NaN	NaN	NaN	NaN	NaN	NaN	NaN	NaN	NaN	NaN	NaN	NaN	NaN	NaN	NaN	NaN	NaN	NaN	NaN	NaN	NaN	NaN	NaN
1.8524	0.24169	0.23225	0.18775	NaN	0.38691	1.0498	0.9507	1.7535	2.8905	4.233	1.319	NaN	0.57567	NaN	0.57596	NaN	0.46186	0.55316	NaN	1.1409	1.112	1.9723	1.2736	0.72104	NaN	NaN	0.67421	0.47848	NaN	1.0988	3.7215	1.6084	1.8139	2.1295	1.6446	1.2029	0.5898	NaN	2.0515	1.4382	1.6291	2.9353	1.0081	0.87811	1.1334	1.5147	1.1108	1.1089	0.71602
NaN	NaN	NaN	NaN	NaN	NaN	NaN	NaN	NaN	NaN	NaN	NaN	NaN	NaN	NaN	NaN	NaN	NaN	NaN	NaN	NaN	NaN	NaN	NaN	NaN	NaN	NaN	NaN	NaN	NaN	NaN	NaN	NaN	NaN	NaN	NaN	NaN	NaN	NaN	0.97656	NaN	1.5404	NaN	NaN	NaN	NaN	NaN	NaN	NaN	NaN
1.2682	NaN	0.23728	NaN	0.47453	0.38321	0.46315	0.56054	0.78962	1.0321	1.1646	0.8889	1.039	1.1485	2.5717	2.6875	3.3344	3.9601	1.8837	2.3582	3.551	1.4818	1.3473	0.88964	NaN	NaN	NaN	NaN	NaN	NaN	NaN	NaN	NaN	NaN	NaN	NaN	NaN	NaN	NaN	NaN	NaN	NaN	NaN	NaN	NaN	NaN	NaN	NaN	NaN	NaN
NaN	NaN	NaN	NaN	NaN	NaN	NaN	NaN	NaN	NaN	NaN	NaN	NaN	NaN	NaN	NaN	NaN	NaN	NaN	NaN	NaN	NaN	NaN	NaN	NaN	NaN	NaN	NaN	NaN	NaN	NaN	NaN	NaN	NaN	NaN	NaN	NaN	NaN	NaN	NaN	NaN	NaN	NaN	NaN	NaN	NaN	NaN	NaN	NaN	NaN
NaN	NaN	NaN	NaN	NaN	NaN	NaN	NaN	NaN	NaN	NaN	NaN	NaN	NaN	NaN	NaN	NaN	NaN	NaN	NaN	NaN	NaN	NaN	NaN	NaN	NaN	NaN	NaN	NaN	NaN	NaN	NaN	NaN	NaN	NaN	NaN	NaN	NaN	NaN	NaN	NaN	NaN	NaN	NaN	NaN	NaN	NaN	NaN	NaN	NaN
NaN	NaN	NaN	NaN	NaN	NaN	NaN	NaN	NaN	NaN	NaN	NaN	NaN	NaN	NaN	NaN	NaN	NaN	NaN	NaN	NaN	NaN	NaN	NaN	NaN	NaN	NaN	NaN	NaN	NaN	0.42266	1.3887	3.2813	NaN	NaN	1.6166	NaN	5.0519	NaN	1.4593	1.5347	NaN	1.7103	1.5037	4.417	2.9603	2.8998	1.3658	NaN	NaN
4.1204	0.66227	0.70936	2.5438	4.0233	1.6715	0.65646	0.53115	1.146	0.72961	0.68745	0.38155	0.5811	0.799	0.92036	0.72442	1.0386	0.94277	0.68273	1.3314	1.3404	1.0442	0.95421	0.5129	0.90738	0.83274	0.70999	0.82849	0.72054	0.41587	1.208	1.3596	0.90776	0.82613	1.0508	0.9019	1.2761	1.3677	1.1063	0.71563	1.0154	0.97706	1.448	1.3431	NaN	1.4915	1.7223	1.374	1.7507	2.4915
NaN	NaN	NaN	NaN	NaN	NaN	NaN	NaN	NaN	NaN	NaN	NaN	NaN	NaN	NaN	NaN	NaN	NaN	NaN	NaN	NaN	NaN	NaN	0.50876	NaN	NaN	NaN	NaN	NaN	NaN	NaN	NaN	2.5946	NaN	NaN	NaN	NaN	NaN	NaN	1.6135	NaN	NaN	4.3247	1.9596	5.5248	4.4248	3.0792	1.1076	NaN	NaN
NaN	NaN	NaN	NaN	NaN	NaN	NaN	NaN	NaN	NaN	NaN	NaN	NaN	NaN	NaN	NaN	NaN	NaN	NaN	NaN	1.2675	1.3247	1.5717	1.5612	1.1737	1.2084	1.6007	2.1546	1.9278	1.1092	NaN	0.79913	1.0839	0.7832	0.71316	0.74515	1.1214	1.3902	1.2296	NaN	NaN	NaN	NaN	NaN	NaN	NaN	NaN	NaN	NaN	NaN
NaN	NaN	NaN	NaN	NaN	NaN	NaN	NaN	NaN	NaN	NaN	NaN	NaN	NaN	NaN	NaN	NaN	NaN	NaN	NaN	NaN	NaN	NaN	NaN	NaN	NaN	NaN	NaN	NaN	NaN	NaN	NaN	NaN	NaN	NaN	NaN	NaN	NaN	NaN	NaN	NaN	NaN	3.7429	NaN	2.3043	7.0926	4.0063	13.56	6.6251	10.012
2.2802	NaN	NaN	1.6507	2.3566	1.9294	NaN	NaN	NaN	NaN	NaN	NaN	NaN	NaN	NaN	NaN	NaN	NaN	NaN	NaN	NaN	NaN	NaN	NaN	NaN	NaN	NaN	NaN	NaN	NaN	NaN	NaN	NaN	NaN	NaN	NaN	NaN	NaN	NaN	NaN	NaN	NaN	NaN	NaN	NaN	NaN	NaN	NaN	NaN	NaN
NaN	NaN	NaN	NaN	NaN	NaN	NaN	NaN	NaN	NaN	NaN	NaN	NaN	NaN	NaN	NaN	NaN	NaN	NaN	NaN	NaN	NaN	NaN	NaN	0.76983	1.3819	NaN	NaN	NaN	NaN	NaN	1.3553	1.2543	1.0445	NaN	NaN	NaN	NaN	NaN	NaN	NaN	NaN	NaN	NaN	NaN	NaN	NaN	NaN	NaN	NaN
NaN	NaN	NaN	NaN	NaN	NaN	NaN	NaN	NaN	NaN	NaN	NaN	NaN	NaN	NaN	NaN	NaN	NaN	NaN	NaN	NaN	NaN	NaN	NaN	NaN	NaN	NaN	NaN	NaN	NaN	NaN	NaN	NaN	NaN	NaN	NaN	NaN	NaN	NaN	NaN	NaN	NaN	NaN	NaN	NaN	NaN	2.81	NaN	NaN	NaN
NaN	NaN	NaN	NaN	NaN	NaN	NaN	NaN	NaN	0.897	NaN	0.96917	NaN	NaN	NaN	NaN	NaN	2.1109	NaN	NaN	2.8389	2.6576	NaN	NaN	NaN	NaN	NaN	NaN	1.9268	NaN	2.8352	NaN	NaN	NaN	NaN	NaN	NaN	NaN	NaN	NaN	NaN	NaN	NaN	NaN	NaN	NaN	NaN	NaN	NaN	NaN
3.8744	NaN	NaN	NaN	NaN	NaN	NaN	NaN	NaN	NaN	NaN	NaN	NaN	NaN	NaN	NaN	NaN	NaN	NaN	NaN	NaN	NaN	NaN	NaN	NaN	NaN	NaN	NaN	NaN	NaN	NaN	NaN	NaN	NaN	NaN	NaN	NaN	NaN	NaN	NaN	NaN	NaN	NaN	NaN	NaN	NaN	1.6811	1.8597	NaN	NaN
NaN	NaN	NaN	NaN	NaN	NaN	NaN	NaN	NaN	NaN	NaN	NaN	NaN	NaN	NaN	NaN	NaN	NaN	NaN	NaN	NaN	NaN	NaN	NaN	NaN	NaN	NaN	NaN	NaN	NaN	NaN	NaN	NaN	NaN	NaN	NaN	NaN	1.3256	NaN	NaN	NaN	NaN	NaN	NaN	NaN	NaN	NaN	NaN	NaN	NaN
NaN	NaN	NaN	NaN	NaN	NaN	NaN	NaN	NaN	NaN	NaN	NaN	NaN	NaN	NaN	NaN	NaN	NaN	NaN	NaN	NaN	NaN	NaN	NaN	NaN	NaN	NaN	NaN	NaN	NaN	NaN	NaN	NaN	NaN	NaN	NaN	NaN	NaN	NaN	NaN	NaN	NaN	NaN	NaN	NaN	NaN	NaN	NaN	NaN	NaN
NaN	NaN	NaN	NaN	NaN	NaN	NaN	NaN	NaN	NaN	NaN	NaN	NaN	NaN	NaN	NaN	NaN	NaN	NaN	NaN	NaN	NaN	NaN	NaN	NaN	NaN	NaN	NaN	NaN	NaN	NaN	NaN	NaN	NaN	NaN	NaN	NaN	NaN	NaN	NaN	NaN	NaN	NaN	NaN	1.981	NaN	NaN	NaN	NaN	NaN
2.0642	0.26775	0.15964	0.37183	0.72406	1.0012	1.7566	2.3475	2.5852	2.5996	2.523	1.5003	2.0731	2.2694	2.0848	2.171	3.7993	4.1976	2.4799	3.5208	2.4758	1.5619	1.0012	0.26767	0.15243	0.24413	0.1081	0.13756	0.24492	0.21266	0.24583	0.19218	0.13419	0.097348	0.091128	0.060588	0.15724	0.11261	0.12572	0.15773	0.17398	0.1128	0.13777	0.12182	0.20549	0.19221	0.273	0.29206	0.30877	0.42605
NaN	NaN	NaN	NaN	NaN	NaN	NaN	NaN	NaN	NaN	NaN	NaN	NaN	NaN	NaN	NaN	NaN	NaN	NaN	NaN	NaN	NaN	NaN	NaN	NaN	NaN	NaN	NaN	NaN	NaN	NaN	NaN	NaN	1.4713	1.8296	2.3338	2.6801	2.3336	2.4761	NaN	NaN	2.3704	NaN	NaN	NaN	1.3509	1.5467	NaN	1.5258	NaN
NaN	NaN	NaN	NaN	NaN	NaN	NaN	NaN	NaN	NaN	NaN	NaN	NaN	NaN	NaN	NaN	NaN	NaN	NaN	NaN	NaN	NaN	NaN	NaN	NaN	NaN	NaN	NaN	NaN	NaN	NaN	NaN	NaN	NaN	NaN	NaN	NaN	NaN	NaN	NaN	NaN	NaN	NaN	NaN	NaN	NaN	NaN	14.053	3.9133	3.1475
2.3579	NaN	NaN	1.3855	NaN	NaN	NaN	NaN	NaN	NaN	NaN	NaN	NaN	NaN	NaN	NaN	NaN	NaN	NaN	NaN	NaN	NaN	NaN	NaN	NaN	NaN	NaN	NaN	NaN	NaN	NaN	NaN	NaN	NaN	NaN	NaN	NaN	NaN	NaN	NaN	NaN	NaN	2.919	NaN	NaN	NaN	NaN	NaN	NaN	NaN
NaN	NaN	NaN	NaN	NaN	NaN	NaN	NaN	NaN	NaN	NaN	NaN	NaN	NaN	NaN	NaN	NaN	NaN	NaN	NaN	NaN	NaN	NaN	NaN	NaN	NaN	NaN	NaN	NaN	NaN	NaN	NaN	NaN	NaN	NaN	NaN	NaN	NaN	NaN	NaN	NaN	NaN	NaN	NaN	NaN	NaN	8.2507	13.842	12.845	2.9371
NaN	NaN	NaN	NaN	NaN	NaN	NaN	NaN	NaN	NaN	NaN	NaN	NaN	NaN	NaN	NaN	NaN	NaN	NaN	NaN	NaN	NaN	NaN	NaN	NaN	NaN	NaN	NaN	NaN	NaN	NaN	2.328	NaN	NaN	NaN	2.641	2.414	NaN	NaN	NaN	5.0316	6.2289	10.052	NaN	NaN	NaN	NaN	NaN	NaN	NaN
NaN	NaN	NaN	NaN	NaN	NaN	NaN	NaN	NaN	NaN	NaN	NaN	NaN	NaN	NaN	NaN	NaN	NaN	NaN	NaN	NaN	NaN	NaN	NaN	2.3427	2.2001	NaN	NaN	NaN	NaN	NaN	NaN	NaN	NaN	NaN	NaN	NaN	NaN	2.2179	NaN	1.9284	2.4558	2.7809	2.6554	2.8248	3.0015	3.5126	3.0978	3.11	3.1428
1.3001	NaN	NaN	NaN	NaN	NaN	NaN	NaN	0.34699	NaN	NaN	NaN	NaN	NaN	0.71453	0.54121	0.78301	0.82723	NaN	NaN	NaN	1.4164	0.76315	0.46242	NaN	NaN	0.44476	NaN	0.35894	NaN	NaN	NaN	NaN	NaN	NaN	NaN	NaN	1.2435	NaN	1.4127	NaN	1.6135	NaN	NaN	NaN	NaN	NaN	NaN	NaN	NaN
NaN	NaN	0.71228	NaN	NaN	NaN	NaN	NaN	NaN	NaN	NaN	NaN	NaN	NaN	NaN	NaN	NaN	NaN	NaN	NaN	NaN	NaN	NaN	NaN	NaN	NaN	NaN	1.1934	NaN	1.0552	2.0336	2.3395	2.3197	0.90192	NaN	NaN	NaN	NaN	NaN	NaN	NaN	NaN	NaN	NaN	NaN	NaN	NaN	NaN	NaN	NaN
NaN	NaN	NaN	NaN	NaN	NaN	NaN	NaN	NaN	NaN	NaN	NaN	NaN	NaN	NaN	NaN	NaN	NaN	NaN	NaN	NaN	NaN	NaN	NaN	NaN	NaN	NaN	NaN	NaN	NaN	NaN	NaN	NaN	NaN	NaN	NaN	NaN	NaN	NaN	NaN	NaN	NaN	NaN	NaN	NaN	NaN	NaN	NaN	NaN	NaN
NaN	NaN	NaN	NaN	NaN	NaN	NaN	NaN	NaN	NaN	NaN	NaN	NaN	NaN	NaN	NaN	NaN	NaN	NaN	NaN	NaN	NaN	NaN	NaN	NaN	NaN	1.9089	1.075	NaN	NaN	1.1552	1.3528	1.5465	1.0172	1.754	2.098	NaN	2.1889	NaN	2.0699	3.1168	3.3368	2.4193	1.3199	NaN	NaN	NaN	NaN	NaN	NaN
NaN	NaN	NaN	NaN	NaN	NaN	NaN	NaN	NaN	NaN	NaN	NaN	NaN	NaN	NaN	NaN	NaN	NaN	NaN	NaN	NaN	NaN	0.82337	0.87923	0.7646	NaN	NaN	1.2629	0.90664	1.069	1.752	1.4085	2.4089	1.797	1.6096	1.6769	2.2783	2.1011	1.3768	1.6049	NaN	NaN	NaN	NaN	NaN	NaN	NaN	NaN	NaN	NaN
NaN	NaN	NaN	NaN	NaN	NaN	NaN	NaN	NaN	NaN	NaN	NaN	NaN	NaN	NaN	NaN	NaN	NaN	0.39581	NaN	NaN	NaN	NaN	NaN	NaN	NaN	NaN	NaN	NaN	NaN	NaN	NaN	NaN	NaN	NaN	NaN	NaN	NaN	NaN	2.1627	2.4408	3.7393	1.8307	NaN	NaN	NaN	NaN	NaN	NaN	NaN
NaN	NaN	NaN	NaN	NaN	NaN	NaN	NaN	NaN	NaN	NaN	NaN	NaN	NaN	NaN	NaN	NaN	NaN	NaN	NaN	NaN	NaN	NaN	NaN	NaN	NaN	NaN	NaN	NaN	NaN	NaN	NaN	NaN	NaN	NaN	NaN	NaN	NaN	NaN	NaN	NaN	NaN	NaN	NaN	NaN	NaN	NaN	NaN	NaN	NaN
NaN	NaN	NaN	NaN	NaN	NaN	NaN	NaN	NaN	NaN	NaN	NaN	NaN	NaN	NaN	NaN	NaN	NaN	NaN	NaN	NaN	NaN	NaN	NaN	NaN	NaN	NaN	NaN	NaN	NaN	NaN	NaN	NaN	NaN	NaN	NaN	NaN	NaN	NaN	NaN	NaN	NaN	NaN	NaN	NaN	NaN	NaN	NaN	NaN	NaN
NaN	NaN	NaN	NaN	NaN	NaN	NaN	NaN	NaN	NaN	NaN	NaN	NaN	NaN	NaN	NaN	NaN	NaN	NaN	NaN	NaN	NaN	NaN	NaN	NaN	NaN	NaN	NaN	2.3738	1.4352	2.5898	NaN	NaN	NaN	NaN	NaN	NaN	NaN	NaN	NaN	NaN	NaN	NaN	NaN	NaN	NaN	NaN	NaN	NaN	NaN
NaN	NaN	NaN	NaN	NaN	NaN	NaN	NaN	NaN	NaN	NaN	NaN	NaN	NaN	NaN	NaN	NaN	NaN	NaN	NaN	NaN	NaN	NaN	NaN	NaN	NaN	NaN	NaN	NaN	NaN	NaN	NaN	NaN	NaN	NaN	NaN	NaN	NaN	NaN	NaN	NaN	NaN	NaN	NaN	NaN	NaN	NaN	2.089	1.3557	NaN
0.72875	NaN	0.28956	2.0295	NaN	2.1211	2.0786	NaN	NaN	NaN	NaN	NaN	NaN	NaN	1.578	NaN	2.2142	2.1282	NaN	NaN	NaN	NaN	NaN	NaN	NaN	NaN	NaN	NaN	NaN	NaN	1.1361	1.5022	1.8461	2.0213	2.4987	2.2443	3.8533	3.133	2.261	1.8666	NaN	NaN	NaN	NaN	NaN	NaN	NaN	NaN	NaN	NaN
NaN	NaN	NaN	NaN	NaN	NaN	NaN	NaN	NaN	NaN	NaN	NaN	NaN	NaN	NaN	NaN	NaN	NaN	NaN	NaN	NaN	NaN	NaN	NaN	NaN	NaN	NaN	NaN	NaN	NaN	NaN	NaN	NaN	1.9031	1.1048	3.5604	NaN	NaN	NaN	NaN	NaN	NaN	NaN	NaN	NaN	NaN	NaN	NaN	NaN	NaN
3.7696	0.94213	0.88175	3.377	3.0914	2.7218	0.95517	0.73199	0.36356	0.80057	0.81397	0.73422	0.68699	0.48709	0.57068	0.51025	0.66043	0.75381	0.68669	NaN	0.78287	0.62524	0.95817	NaN	NaN	0.55292	NaN	NaN	NaN	NaN	NaN	0.98087	NaN	NaN	NaN	NaN	NaN	NaN	0.95838	1.2001	1.3228	1.4735	1.4889	1.2244	1.6886	1.6713	1.837	1.6889	2.0618	2.3943
NaN	NaN	NaN	NaN	NaN	NaN	NaN	NaN	NaN	NaN	NaN	NaN	NaN	NaN	NaN	NaN	NaN	NaN	NaN	NaN	NaN	NaN	NaN	NaN	NaN	NaN	NaN	NaN	1.2236	2.574	2.7603	NaN	NaN	NaN	NaN	NaN	NaN	NaN	NaN	NaN	NaN	NaN	NaN	NaN	NaN	NaN	NaN	NaN	NaN	NaN
NaN	NaN	NaN	NaN	NaN	NaN	NaN	NaN	NaN	NaN	NaN	NaN	NaN	NaN	NaN	NaN	NaN	NaN	NaN	NaN	NaN	NaN	NaN	NaN	NaN	NaN	1.7727	1.753	2.7512	2.1085	NaN	NaN	NaN	NaN	NaN	NaN	NaN	NaN	NaN	NaN	NaN	NaN	NaN	NaN	NaN	NaN	NaN	NaN	NaN	NaN
NaN	NaN	NaN	NaN	NaN	NaN	NaN	NaN	NaN	NaN	NaN	NaN	NaN	NaN	NaN	NaN	NaN	NaN	NaN	NaN	NaN	NaN	NaN	NaN	NaN	NaN	NaN	NaN	NaN	NaN	NaN	NaN	NaN	NaN	NaN	NaN	NaN	NaN	NaN	NaN	NaN	NaN	NaN	NaN	NaN	NaN	NaN	NaN	NaN	NaN
NaN	NaN	NaN	NaN	NaN	NaN	NaN	NaN	NaN	NaN	NaN	NaN	NaN	NaN	NaN	NaN	NaN	NaN	NaN	NaN	NaN	NaN	NaN	NaN	NaN	NaN	NaN	NaN	NaN	NaN	NaN	NaN	NaN	NaN	NaN	NaN	NaN	NaN	NaN	NaN	NaN	NaN	NaN	NaN	NaN	NaN	NaN	NaN	NaN	NaN
NaN	0.087137	0.057895	0.089121	NaN	NaN	NaN	0.2283	NaN	NaN	NaN	NaN	NaN	NaN	NaN	0.77633	NaN	0.32402	0.28481	0.40626	NaN	0.2729	NaN	0.32886	0.36743	0.33162	0.29543	0.44252	0.32818	0.38268	0.73697	0.68106	1.0057	0.86792	1.3674	1.2932	2.2793	1.5385	1.8378	2.88	6.3609	9.2429	9.37	10.714	15.408	11.264	9.9918	16.684	12.831	5.1817
NaN	NaN	NaN	NaN	NaN	NaN	NaN	NaN	NaN	NaN	NaN	NaN	NaN	NaN	NaN	NaN	NaN	NaN	NaN	NaN	NaN	NaN	NaN	NaN	NaN	NaN	NaN	NaN	NaN	NaN	NaN	NaN	NaN	NaN	NaN	NaN	NaN	12.63	2.4095	NaN	NaN	NaN	NaN	NaN	NaN	NaN	NaN	NaN	NaN	NaN
NaN	NaN	NaN	NaN	NaN	NaN	NaN	NaN	NaN	NaN	NaN	NaN	NaN	NaN	NaN	NaN	NaN	NaN	NaN	NaN	NaN	NaN	NaN	NaN	NaN	1.6672	NaN	NaN	NaN	2.1642	1.8401	NaN	NaN	NaN	NaN	NaN	NaN	NaN	NaN	NaN	NaN	NaN	NaN	NaN	NaN	NaN	NaN	NaN	NaN	NaN
NaN	NaN	NaN	NaN	NaN	NaN	NaN	NaN	NaN	NaN	NaN	NaN	NaN	NaN	NaN	NaN	NaN	NaN	NaN	NaN	NaN	NaN	NaN	NaN	NaN	NaN	NaN	NaN	NaN	NaN	NaN	NaN	NaN	NaN	NaN	NaN	NaN	NaN	NaN	NaN	NaN	NaN	NaN	NaN	NaN	NaN	NaN	NaN	NaN	NaN
NaN	NaN	NaN	NaN	NaN	NaN	0.69267	2.1141	1.864	2.4604	2.4857	1.3484	NaN	NaN	NaN	NaN	NaN	NaN	NaN	NaN	NaN	NaN	NaN	NaN	0.22152	NaN	0.13889	NaN	NaN	NaN	NaN	NaN	NaN	NaN	NaN	NaN	NaN	NaN	NaN	NaN	NaN	NaN	0.4364	NaN	NaN	NaN	NaN	0.16375	0.16889	0.16662
NaN	NaN	NaN	NaN	NaN	NaN	NaN	NaN	NaN	NaN	NaN	NaN	NaN	NaN	NaN	NaN	NaN	NaN	NaN	NaN	NaN	NaN	NaN	NaN	NaN	NaN	NaN	NaN	NaN	NaN	NaN	NaN	NaN	NaN	NaN	1.5217	2.9675	4.6738	7.1836	14.424	6.7515	NaN	4.6753	NaN	NaN	NaN	NaN	NaN	NaN	NaN
NaN	NaN	NaN	NaN	NaN	NaN	NaN	NaN	NaN	NaN	NaN	NaN	NaN	NaN	NaN	NaN	NaN	NaN	NaN	NaN	NaN	NaN	NaN	NaN	NaN	NaN	NaN	NaN	NaN	NaN	NaN	NaN	NaN	NaN	NaN	NaN	NaN	NaN	NaN	NaN	NaN	2.0708	4.833	NaN	NaN	NaN	NaN	NaN	NaN	NaN
NaN	NaN	1.2997	NaN	NaN	NaN	0.26652	0.23678	NaN	NaN	NaN	NaN	0.26674	0.29131	0.31729	0.33238	NaN	NaN	NaN	5.4886	4.9688	2.9329	NaN	NaN	NaN	NaN	NaN	NaN	NaN	NaN	NaN	NaN	NaN	NaN	NaN	NaN	NaN	NaN	NaN	NaN	NaN	NaN	NaN	NaN	NaN	NaN	NaN	2.3316	2.2377	0.8588
NaN	NaN	NaN	NaN	NaN	NaN	NaN	NaN	NaN	NaN	NaN	NaN	NaN	NaN	NaN	NaN	NaN	NaN	NaN	NaN	NaN	NaN	0.9457	NaN	1.515	NaN	NaN	NaN	NaN	NaN	NaN	NaN	NaN	NaN	NaN	NaN	NaN	NaN	NaN	NaN	NaN	NaN	NaN	NaN	NaN	NaN	NaN	NaN	NaN	NaN
NaN	NaN	NaN	NaN	NaN	NaN	NaN	NaN	NaN	NaN	NaN	NaN	NaN	NaN	NaN	NaN	NaN	NaN	NaN	NaN	NaN	NaN	NaN	NaN	0.81719	NaN	NaN	1.0311	NaN	NaN	NaN	1.4021	NaN	1.4524	1.7042	2.3575	2.3109	2.0408	2.4604	2.7508	1.9213	1.509	1.3381	NaN	NaN	NaN	NaN	NaN	NaN	NaN
NaN	NaN	NaN	NaN	0.41435	NaN	NaN	NaN	NaN	NaN	NaN	NaN	NaN	NaN	NaN	NaN	NaN	NaN	NaN	NaN	NaN	NaN	NaN	NaN	NaN	NaN	NaN	0.53034	NaN	NaN	NaN	NaN	NaN	NaN	NaN	1.5856	NaN	5.0564	4.7134	7.5974	8.8529	NaN	4.5711	NaN	NaN	NaN	NaN	NaN	NaN	NaN
NaN	NaN	NaN	NaN	NaN	NaN	NaN	NaN	NaN	NaN	NaN	NaN	NaN	NaN	NaN	NaN	NaN	NaN	NaN	NaN	NaN	NaN	NaN	NaN	NaN	NaN	NaN	NaN	NaN	NaN	NaN	NaN	NaN	NaN	NaN	1.2804	1.5876	1.9371	2.6939	2.2663	1.6562	1.1793	1.9325	2.1637	2.0013	NaN	NaN	NaN	NaN	NaN
NaN	NaN	NaN	NaN	NaN	NaN	NaN	NaN	NaN	NaN	NaN	NaN	NaN	NaN	NaN	NaN	NaN	NaN	NaN	NaN	NaN	NaN	NaN	NaN	NaN	NaN	NaN	NaN	NaN	NaN	NaN	5.0242	2.2893	NaN	NaN	NaN	NaN	NaN	NaN	NaN	NaN	NaN	2.8343	2.4577	1.7754	NaN	2.2803	NaN	NaN	NaN
NaN	NaN	NaN	NaN	NaN	NaN	NaN	NaN	NaN	NaN	NaN	NaN	NaN	NaN	NaN	NaN	NaN	NaN	NaN	NaN	NaN	NaN	NaN	NaN	NaN	NaN	NaN	NaN	NaN	NaN	NaN	1.6079	2.9631	1.8144	3.1314	5.3034	3.253	3.9627	1.2887	NaN	2.1033	3.671	2.3409	1.3461	1.2011	NaN	NaN	NaN	NaN	NaN
NaN	NaN	NaN	NaN	NaN	NaN	NaN	NaN	NaN	NaN	NaN	NaN	NaN	NaN	NaN	NaN	NaN	NaN	NaN	NaN	1.7943	2.4077	1.6894	NaN	NaN	NaN	NaN	NaN	1.6314	1.8666	2.186	NaN	NaN	NaN	NaN	NaN	NaN	NaN	NaN	NaN	NaN	NaN	NaN	NaN	NaN	NaN	NaN	NaN	NaN	NaN
NaN	0.53697	0.1863	0.3673	NaN	NaN	NaN	NaN	NaN	NaN	NaN	NaN	NaN	NaN	NaN	NaN	NaN	0.95278	1.4969	2.4824	2.9103	4.0326	1.9668	0.68998	0.81221	1.1631	NaN	1.2117	1.3566	1.6003	2.05	1.9095	NaN	NaN	NaN	NaN	NaN	NaN	NaN	NaN	NaN	NaN	NaN	NaN	NaN	NaN	NaN	NaN	NaN	NaN
NaN	NaN	0.40348	NaN	0.37072	NaN	0.47877	NaN	NaN	1.4058	1.8095	2.1112	2.214	1.7713	1.3605	0.71272	NaN	0.88697	NaN	1.8131	1.6424	1.4589	NaN	2.3533	2.1393	2.4015	2.5459	1.1969	2.2473	1.7924	NaN	NaN	NaN	NaN	NaN	NaN	NaN	NaN	NaN	NaN	NaN	NaN	NaN	NaN	NaN	NaN	NaN	NaN	NaN	NaN
NaN	NaN	NaN	NaN	NaN	NaN	NaN	NaN	NaN	NaN	NaN	NaN	NaN	NaN	NaN	NaN	NaN	NaN	NaN	NaN	NaN	NaN	0.51122	0.99297	1.0742	NaN	NaN	NaN	NaN	NaN	NaN	7.608	2.2428	5.2798	1.9565	3.2603	NaN	NaN	NaN	NaN	NaN	NaN	NaN	NaN	NaN	NaN	NaN	NaN	NaN	NaN
5.0734	NaN	NaN	NaN	NaN	NaN	NaN	5.1107	4.7593	5.1735	3.9455	NaN	NaN	NaN	NaN	NaN	7.7984	NaN	NaN	NaN	NaN	NaN	NaN	NaN	NaN	NaN	NaN	NaN	NaN	NaN	NaN	NaN	NaN	NaN	NaN	NaN	NaN	NaN	NaN	NaN	NaN	NaN	NaN	NaN	NaN	NaN	NaN	NaN	NaN	NaN
NaN	NaN	NaN	NaN	NaN	NaN	NaN	NaN	NaN	NaN	NaN	NaN	NaN	NaN	NaN	NaN	NaN	NaN	NaN	NaN	NaN	NaN	NaN	NaN	NaN	NaN	NaN	NaN	NaN	NaN	NaN	NaN	NaN	NaN	NaN	NaN	1.7392	NaN	3.0246	NaN	NaN	NaN	NaN	NaN	NaN	NaN	NaN	NaN	NaN	NaN
NaN	NaN	NaN	NaN	NaN	NaN	NaN	NaN	NaN	NaN	NaN	NaN	NaN	NaN	NaN	NaN	NaN	1.0289	2.4489	NaN	NaN	NaN	NaN	NaN	NaN	NaN	NaN	NaN	NaN	NaN	NaN	NaN	NaN	NaN	NaN	NaN	NaN	NaN	NaN	NaN	NaN	NaN	NaN	NaN	NaN	NaN	NaN	NaN	NaN	NaN
NaN	NaN	NaN	NaN	NaN	NaN	NaN	NaN	NaN	NaN	NaN	NaN	NaN	NaN	NaN	NaN	NaN	NaN	NaN	NaN	NaN	NaN	NaN	NaN	NaN	NaN	NaN	NaN	NaN	NaN	NaN	NaN	NaN	NaN	1.0538	NaN	1.859	NaN	NaN	NaN	NaN	NaN	NaN	NaN	NaN	NaN	NaN	NaN	NaN	NaN
NaN	NaN	NaN	NaN	NaN	NaN	NaN	NaN	NaN	NaN	NaN	NaN	NaN	NaN	NaN	NaN	NaN	NaN	NaN	3.9493	1.6	1.9484	NaN	2.5012	3.7905	6.5774	6.3925	2.3597	NaN	NaN	NaN	NaN	NaN	NaN	NaN	NaN	NaN	NaN	NaN	NaN	NaN	NaN	NaN	NaN	NaN	NaN	NaN	NaN	NaN	NaN
NaN	NaN	NaN	NaN	NaN	NaN	NaN	NaN	NaN	NaN	NaN	NaN	NaN	NaN	NaN	NaN	NaN	NaN	NaN	NaN	NaN	NaN	NaN	NaN	NaN	NaN	NaN	NaN	NaN	NaN	NaN	NaN	NaN	NaN	NaN	NaN	NaN	NaN	NaN	NaN	NaN	NaN	NaN	NaN	NaN	NaN	NaN	NaN	NaN	NaN
NaN	NaN	NaN	NaN	NaN	NaN	NaN	NaN	NaN	NaN	NaN	NaN	NaN	NaN	NaN	NaN	NaN	NaN	NaN	NaN	NaN	NaN	NaN	NaN	NaN	NaN	NaN	NaN	NaN	NaN	NaN	NaN	NaN	NaN	NaN	NaN	NaN	0.75312	1.2187	NaN	0.40655	NaN	NaN	1.2847	2.3197	1.4957	NaN	NaN	NaN	NaN
NaN	NaN	NaN	NaN	NaN	NaN	NaN	NaN	NaN	NaN	NaN	NaN	NaN	NaN	NaN	NaN	NaN	NaN	NaN	NaN	NaN	NaN	NaN	NaN	NaN	NaN	NaN	NaN	NaN	NaN	NaN	NaN	NaN	NaN	NaN	NaN	NaN	NaN	NaN	NaN	NaN	0.73682	2.5847	NaN	2.6615	5.0329	3.4877	2.4671	2.8752	1.4784
NaN	NaN	NaN	NaN	NaN	NaN	NaN	NaN	NaN	NaN	NaN	NaN	NaN	NaN	NaN	NaN	NaN	NaN	NaN	NaN	NaN	NaN	NaN	NaN	NaN	2.1906	NaN	NaN	NaN	NaN	NaN	NaN	NaN	NaN	NaN	NaN	NaN	2.8525	NaN	NaN	2.5494	3.0962	3.0306	3.0179	2.738	4.4178	6.9342	4.8328	4.1423	3.2393
0.98484	0.11934	0.10084	0.24715	0.34869	0.22537	0.23268	NaN	NaN	NaN	NaN	NaN	0.39299	NaN	0.42196	0.26218	0.52834	0.50836	NaN	NaN	0.96222	0.8201	0.91026	0.9658	1.1102	NaN	NaN	1.9565	1.465	1.4154	2.4158	3.2717	2.839	3.7607	3.3603	2.3624	2.496	2.1366	1.8514	4.3382	3.8505	3.3138	3.973	2.4775	0.36763	NaN	NaN	NaN	NaN	NaN
0.14073	0.041015	0.036138	0.040206	0.046696	0.039987	0.053649	0.070051	0.079417	0.083894	0.086801	0.092046	0.093839	0.10694	0.087526	0.07291	0.17627	0.12955	0.11475	0.17466	0.23324	0.2182	0.22029	0.30601	0.43004	0.57608	0.86818	1.4277	1.4107	1.6276	3.4136	3.4696	3.7443	3.7069	3.7453	3.2316	3.7496	4.5106	3.5255	4.6485	3.0097	2.9519	2.7705	1.5851	1.6358	1.7391	1.7024	1.4963	1.5518	1.4655
NaN	NaN	NaN	NaN	NaN	NaN	NaN	NaN	NaN	NaN	NaN	NaN	NaN	NaN	NaN	NaN	NaN	NaN	NaN	NaN	NaN	NaN	NaN	NaN	NaN	NaN	NaN	NaN	NaN	NaN	NaN	NaN	NaN	NaN	NaN	NaN	NaN	NaN	NaN	NaN	NaN	NaN	NaN	NaN	NaN	NaN	NaN	NaN	NaN	NaN
2.1445	NaN	NaN	NaN	NaN	NaN	NaN	NaN	NaN	NaN	NaN	NaN	NaN	NaN	NaN	NaN	NaN	NaN	NaN	NaN	NaN	1.439	NaN	NaN	NaN	NaN	1.6171	2.5427	NaN	NaN	2.7489	NaN	NaN	NaN	NaN	NaN	NaN	NaN	NaN	NaN	NaN	NaN	NaN	2.0804	NaN	3.8186	NaN	NaN	NaN	NaN
NaN	NaN	NaN	NaN	NaN	NaN	NaN	NaN	NaN	NaN	NaN	NaN	NaN	NaN	NaN	NaN	NaN	NaN	NaN	NaN	NaN	NaN	NaN	NaN	NaN	NaN	NaN	NaN	NaN	NaN	NaN	NaN	NaN	NaN	NaN	NaN	NaN	NaN	NaN	NaN	NaN	NaN	NaN	NaN	NaN	NaN	NaN	NaN	NaN	NaN
NaN	NaN	NaN	NaN	NaN	NaN	NaN	NaN	NaN	NaN	NaN	NaN	NaN	NaN	NaN	NaN	NaN	NaN	NaN	NaN	NaN	NaN	NaN	NaN	NaN	NaN	NaN	NaN	NaN	NaN	NaN	NaN	NaN	NaN	NaN	NaN	NaN	NaN	NaN	NaN	NaN	NaN	NaN	NaN	NaN	NaN	NaN	NaN	NaN	NaN
NaN	NaN	NaN	NaN	NaN	NaN	NaN	NaN	NaN	NaN	NaN	NaN	NaN	NaN	NaN	NaN	NaN	NaN	NaN	NaN	NaN	NaN	NaN	NaN	NaN	NaN	NaN	NaN	NaN	NaN	NaN	NaN	NaN	NaN	NaN	2.9452	2.9381	NaN	NaN	NaN	NaN	NaN	NaN	NaN	NaN	NaN	NaN	NaN	NaN	NaN
NaN	NaN	NaN	NaN	NaN	NaN	NaN	NaN	NaN	NaN	NaN	NaN	NaN	NaN	NaN	NaN	NaN	NaN	NaN	NaN	4.8477	NaN	NaN	2.8332	NaN	NaN	NaN	NaN	NaN	NaN	NaN	NaN	NaN	NaN	NaN	NaN	NaN	NaN	NaN	NaN	NaN	NaN	NaN	NaN	NaN	NaN	NaN	NaN	NaN	NaN
NaN	NaN	NaN	NaN	NaN	NaN	NaN	NaN	NaN	NaN	NaN	NaN	NaN	NaN	NaN	NaN	NaN	NaN	NaN	NaN	NaN	NaN	NaN	NaN	NaN	NaN	NaN	NaN	NaN	NaN	NaN	NaN	NaN	NaN	NaN	NaN	NaN	NaN	NaN	NaN	NaN	NaN	NaN	NaN	NaN	NaN	NaN	NaN	3.2938	4.0269
NaN	NaN	NaN	NaN	NaN	NaN	NaN	NaN	NaN	NaN	NaN	NaN	NaN	NaN	NaN	NaN	NaN	NaN	NaN	NaN	NaN	NaN	NaN	NaN	NaN	NaN	NaN	NaN	NaN	NaN	NaN	NaN	NaN	NaN	NaN	NaN	NaN	NaN	NaN	NaN	NaN	NaN	NaN	NaN	NaN	NaN	NaN	NaN	NaN	NaN
NaN	0.36072	NaN	NaN	NaN	NaN	NaN	NaN	NaN	NaN	NaN	NaN	NaN	NaN	NaN	NaN	NaN	NaN	NaN	NaN	NaN	NaN	NaN	NaN	NaN	NaN	NaN	NaN	NaN	NaN	NaN	NaN	NaN	NaN	NaN	NaN	NaN	5.0061	1.986	4.6684	3.0177	NaN	NaN	1.6771	2.0798	2.0043	3.2644	2.6071	1.9868	1.6455
NaN	NaN	NaN	NaN	NaN	NaN	NaN	NaN	NaN	NaN	NaN	NaN	NaN	NaN	NaN	NaN	NaN	NaN	NaN	NaN	NaN	NaN	NaN	NaN	NaN	NaN	NaN	NaN	NaN	NaN	NaN	NaN	NaN	NaN	NaN	NaN	NaN	NaN	NaN	5.3631	7.6491	NaN	NaN	NaN	NaN	NaN	NaN	NaN	NaN	NaN
6.8517	1.447	0.91717	4.1192	5.604	4.5862	1.3137	0.88167	0.32448	0.28687	0.21179	0.16458	0.23821	0.17648	0.23479	NaN	0.07808	0.51891	NaN	NaN	0.23873	0.24055	0.21921	0.42857	0.53778	0.45145	NaN	0.39009	0.24688	0.23645	0.29693	0.36607	NaN	0.13626	0.1901	NaN	NaN	0.27793	0.21804	NaN	NaN	0.24271	0.21897	0.18084	0.33249	0.29727	0.40417	0.25878	0.54876	0.4166
NaN	NaN	NaN	NaN	NaN	NaN	NaN	NaN	NaN	NaN	NaN	NaN	NaN	NaN	NaN	NaN	NaN	NaN	NaN	NaN	NaN	NaN	NaN	NaN	NaN	NaN	NaN	NaN	NaN	NaN	NaN	NaN	NaN	NaN	NaN	NaN	NaN	NaN	NaN	NaN	NaN	NaN	NaN	NaN	NaN	NaN	NaN	NaN	NaN	NaN
NaN	NaN	NaN	NaN	NaN	NaN	NaN	NaN	NaN	NaN	NaN	NaN	NaN	NaN	NaN	NaN	NaN	NaN	NaN	NaN	NaN	NaN	NaN	NaN	NaN	NaN	NaN	NaN	NaN	NaN	NaN	NaN	NaN	NaN	NaN	NaN	NaN	NaN	NaN	NaN	NaN	NaN	NaN	NaN	1.4896	1.7396	1.6687	NaN	NaN	NaN
NaN	NaN	NaN	NaN	NaN	NaN	NaN	NaN	NaN	NaN	NaN	NaN	NaN	NaN	NaN	NaN	NaN	NaN	NaN	NaN	2.5935	NaN	NaN	NaN	NaN	NaN	NaN	NaN	NaN	NaN	NaN	NaN	NaN	NaN	NaN	NaN	NaN	NaN	NaN	NaN	NaN	NaN	NaN	NaN	NaN	NaN	NaN	NaN	NaN	NaN
NaN	NaN	NaN	NaN	NaN	NaN	NaN	NaN	NaN	NaN	NaN	NaN	NaN	NaN	NaN	NaN	NaN	NaN	NaN	NaN	NaN	NaN	NaN	NaN	NaN	NaN	NaN	NaN	NaN	NaN	NaN	NaN	NaN	NaN	NaN	NaN	NaN	NaN	NaN	NaN	NaN	NaN	NaN	2.0851	NaN	NaN	NaN	NaN	NaN	NaN
NaN	NaN	NaN	NaN	NaN	NaN	NaN	NaN	NaN	NaN	NaN	NaN	NaN	NaN	NaN	NaN	NaN	NaN	NaN	NaN	NaN	NaN	2.0165	NaN	NaN	NaN	NaN	NaN	NaN	NaN	NaN	NaN	NaN	NaN	NaN	NaN	NaN	NaN	NaN	NaN	NaN	NaN	NaN	NaN	NaN	NaN	NaN	1.863	NaN	NaN
NaN	NaN	NaN	NaN	NaN	NaN	NaN	NaN	NaN	NaN	NaN	NaN	NaN	NaN	NaN	NaN	NaN	NaN	NaN	NaN	NaN	NaN	NaN	NaN	NaN	NaN	NaN	NaN	NaN	NaN	NaN	NaN	NaN	NaN	NaN	NaN	NaN	NaN	NaN	NaN	NaN	NaN	NaN	2.3469	2.2118	1.7791	1.9564	NaN	NaN	NaN
NaN	NaN	NaN	NaN	NaN	NaN	NaN	NaN	NaN	NaN	NaN	NaN	NaN	NaN	NaN	NaN	NaN	NaN	NaN	NaN	NaN	NaN	NaN	NaN	NaN	NaN	NaN	NaN	NaN	NaN	NaN	NaN	NaN	NaN	NaN	NaN	NaN	NaN	NaN	NaN	NaN	NaN	NaN	NaN	NaN	NaN	NaN	NaN	5.4591	NaN
1.1563	0.19473	0.14536	0.16247	0.27251	0.36637	0.81744	2.2852	5.7676	9.8201	7.3307	2.8991	2.0906	1.2689	0.95477	0.55756	0.5513	0.43634	0.26246	0.38974	0.32529	0.26737	0.33636	0.23418	0.2883	0.32557	0.25541	0.20613	0.19636	0.21593	0.19694	0.22586	0.3018	0.22382	0.32142	0.27286	0.277	0.27335	0.2385	0.28068	0.27495	0.30896	0.34531	0.27361	NaN	0.37579	0.40483	0.37492	0.26892	0.20442
NaN	NaN	NaN	NaN	NaN	NaN	NaN	NaN	NaN	NaN	NaN	NaN	NaN	NaN	NaN	NaN	NaN	NaN	NaN	3.5704	3.208	1.8226	5.7812	4.1164	3.9304	NaN	NaN	NaN	NaN	NaN	NaN	NaN	NaN	NaN	NaN	NaN	NaN	NaN	NaN	NaN	NaN	NaN	NaN	NaN	NaN	NaN	NaN	NaN	NaN	NaN
NaN	NaN	NaN	NaN	NaN	NaN	NaN	NaN	NaN	NaN	NaN	NaN	NaN	NaN	NaN	NaN	NaN	NaN	NaN	NaN	NaN	NaN	NaN	NaN	NaN	NaN	NaN	NaN	NaN	NaN	NaN	NaN	NaN	NaN	NaN	NaN	NaN	NaN	NaN	NaN	NaN	NaN	NaN	NaN	NaN	10.117	8.7075	NaN	NaN	NaN
NaN	NaN	NaN	NaN	NaN	NaN	NaN	NaN	NaN	NaN	NaN	NaN	NaN	NaN	NaN	NaN	NaN	NaN	NaN	NaN	NaN	NaN	NaN	NaN	NaN	NaN	NaN	NaN	NaN	NaN	NaN	NaN	NaN	NaN	NaN	NaN	NaN	NaN	5.3627	2.2351	1.9602	NaN	NaN	NaN	NaN	NaN	NaN	NaN	NaN	NaN
NaN	NaN	NaN	NaN	NaN	NaN	NaN	NaN	NaN	NaN	NaN	NaN	NaN	NaN	NaN	NaN	NaN	NaN	NaN	NaN	NaN	NaN	NaN	NaN	NaN	NaN	NaN	NaN	NaN	NaN	NaN	NaN	NaN	NaN	NaN	NaN	NaN	NaN	NaN	NaN	NaN	NaN	NaN	NaN	NaN	NaN	NaN	NaN	NaN	NaN
NaN	NaN	NaN	NaN	NaN	NaN	NaN	NaN	NaN	NaN	NaN	NaN	NaN	NaN	NaN	NaN	NaN	NaN	NaN	NaN	NaN	NaN	NaN	1.3035	NaN	2.4825	1.9032	2.6136	NaN	NaN	1.58	NaN	NaN	NaN	NaN	NaN	NaN	NaN	NaN	NaN	NaN	NaN	NaN	NaN	NaN	NaN	NaN	NaN	NaN	NaN
NaN	NaN	NaN	NaN	NaN	NaN	NaN	NaN	NaN	NaN	NaN	NaN	NaN	NaN	NaN	NaN	NaN	NaN	NaN	NaN	NaN	NaN	NaN	NaN	NaN	1.7556	NaN	NaN	NaN	NaN	NaN	NaN	NaN	NaN	NaN	NaN	NaN	NaN	NaN	NaN	NaN	NaN	NaN	NaN	NaN	NaN	NaN	NaN	NaN	NaN
NaN	NaN	NaN	NaN	NaN	NaN	NaN	NaN	NaN	NaN	NaN	NaN	NaN	NaN	NaN	NaN	NaN	NaN	NaN	NaN	NaN	NaN	NaN	NaN	NaN	NaN	NaN	NaN	NaN	NaN	NaN	NaN	NaN	NaN	NaN	NaN	NaN	NaN	NaN	NaN	NaN	NaN	NaN	NaN	NaN	NaN	NaN	NaN	NaN	NaN
NaN	NaN	NaN	NaN	NaN	NaN	NaN	NaN	NaN	NaN	NaN	NaN	NaN	NaN	NaN	NaN	NaN	NaN	NaN	NaN	NaN	NaN	NaN	NaN	NaN	NaN	NaN	NaN	NaN	NaN	NaN	NaN	NaN	NaN	NaN	NaN	NaN	NaN	NaN	NaN	NaN	NaN	9.3248	4.827	5.7511	5.2291	3.6849	2.6829	2.7877	6.3507
NaN	NaN	NaN	NaN	NaN	NaN	NaN	NaN	NaN	NaN	NaN	NaN	NaN	NaN	NaN	NaN	NaN	NaN	NaN	NaN	NaN	NaN	NaN	NaN	NaN	NaN	NaN	NaN	NaN	NaN	NaN	NaN	NaN	NaN	NaN	NaN	NaN	NaN	NaN	NaN	NaN	NaN	NaN	NaN	2.0727	3.0288	3.324	NaN	NaN	NaN
1.7848	0.18396	NaN	NaN	0.53961	0.36194	0.42264	NaN	NaN	NaN	NaN	NaN	NaN	NaN	NaN	0.52827	NaN	NaN	0.64375	0.83282	0.99819	2.2619	3.8453	6.4969	NaN	NaN	NaN	1.7254	1.4769	1.4878	2.2103	2.7416	1.2969	NaN	NaN	NaN	NaN	NaN	NaN	NaN	NaN	NaN	NaN	NaN	NaN	NaN	NaN	NaN	NaN	NaN
1.0464	0.19504	0.14143	0.15237	0.18256	0.20897	0.20463	0.20949	0.31296	0.44267	0.57291	0.3643	0.42548	0.32217	0.33201	0.2385	0.47758	0.51432	0.44925	0.53736	0.46729	0.32792	0.31276	0.32135	0.29536	0.36205	0.4056	0.51588	0.43623	0.4596	0.76734	1.0653	1.2591	1.3616	1.6513	1.8567	2.5218	2.0683	1.7785	2.361	1.6075	1.4104	1.2113	1.151	0.84744	0.57335	0.33057	0.18894	0.2236	0.12984
NaN	NaN	NaN	NaN	NaN	NaN	NaN	NaN	NaN	NaN	NaN	NaN	NaN	NaN	NaN	NaN	NaN	NaN	NaN	NaN	NaN	NaN	NaN	NaN	NaN	NaN	NaN	NaN	NaN	NaN	NaN	NaN	NaN	NaN	NaN	NaN	NaN	NaN	NaN	NaN	NaN	NaN	NaN	NaN	NaN	NaN	NaN	3.7876	3.8011	NaN
NaN	NaN	NaN	NaN	NaN	NaN	NaN	NaN	NaN	NaN	NaN	NaN	NaN	NaN	NaN	NaN	4.4624	6.1995	NaN	3.5157	NaN	NaN	NaN	NaN	NaN	NaN	NaN	NaN	NaN	NaN	NaN	NaN	NaN	NaN	NaN	NaN	NaN	NaN	NaN	NaN	NaN	NaN	NaN	NaN	NaN	NaN	NaN	NaN	NaN	NaN
NaN	NaN	NaN	NaN	NaN	NaN	NaN	NaN	NaN	NaN	NaN	NaN	NaN	NaN	NaN	NaN	NaN	NaN	NaN	NaN	NaN	NaN	NaN	2.3385	NaN	NaN	NaN	NaN	NaN	NaN	NaN	NaN	NaN	NaN	NaN	NaN	NaN	NaN	NaN	NaN	NaN	NaN	NaN	NaN	NaN	NaN	NaN	NaN	NaN	NaN
NaN	NaN	NaN	NaN	NaN	NaN	NaN	NaN	NaN	NaN	NaN	NaN	NaN	NaN	NaN	NaN	NaN	9.3275	11.493	19.873	NaN	NaN	NaN	NaN	NaN	NaN	NaN	NaN	NaN	NaN	NaN	NaN	NaN	NaN	NaN	NaN	NaN	NaN	NaN	NaN	NaN	NaN	NaN	NaN	NaN	NaN	NaN	NaN	NaN	NaN
0.43897	0.18522	0.23936	0.16199	0.20228	0.24353	0.13047	0.21186	0.18992	0.37127	0.23266	0.21847	0.1802	0.25519	0.31311	0.30481	0.40809	0.6153	0.77632	1.6826	6.8411	4.6002	1.1091	0.11361	0.16556	0.1927	0.18006	0.31165	0.28475	0.58584	NaN	NaN	0.85289	0.15944	NaN	0.15094	0.34991	NaN	0.3663	NaN	NaN	0.10686	0.61421	1.9765	NaN	0.24542	0.65115	0.41639	0.387	0.30207
NaN	NaN	NaN	NaN	NaN	NaN	NaN	NaN	NaN	NaN	NaN	NaN	NaN	NaN	NaN	NaN	NaN	NaN	NaN	NaN	1.4275	NaN	2.0445	5.547	3.9696	4.701	NaN	NaN	NaN	NaN	NaN	2.4288	NaN	NaN	NaN	NaN	NaN	NaN	NaN	NaN	NaN	NaN	NaN	NaN	NaN	NaN	NaN	NaN	NaN	NaN
2.4212	0.46525	0.27543	0.47664	0.55319	0.54249	0.52421	0.73024	0.51805	0.36485	0.47379	0.40749	0.54114	0.48609	0.64883	0.64887	0.70409	0.45736	0.35145	0.63517	0.54004	0.46673	0.72433	0.76475	1.6205	2.0772	3.6309	2.3044	1.3976	1.3963	1.618	1.0311	0.79114	0.75909	0.8521	1.1208	0.77015	0.41655	0.33498	0.39933	0.36968	0.23993	0.18162	0.090815	0.15177	0.21153	0.26404	0.10766	0.12086	0.17529
1.1987	0.20703	0.14772	0.28795	0.18704	0.23528	0.86142	0.26413	0.40428	0.30033	0.53573	NaN	0.4814	0.52753	0.5769	0.70761	0.88163	0.82122	0.897	1.3169	1.4878	1.2257	1.3268	1.2556	1.3888	1.7365	1.518	1.4467	1.1672	1.0538	1.2914	1.4557	1.5592	1.5772	2.0555	1.9765	1.789	1.3647	2.0043	NaN	NaN	NaN	NaN	0.038983	0.088474	0.26105	NaN	0.17652	0.41437	NaN
NaN	NaN	NaN	NaN	NaN	NaN	NaN	NaN	NaN	NaN	NaN	NaN	NaN	NaN	NaN	NaN	NaN	NaN	NaN	NaN	NaN	NaN	NaN	NaN	NaN	NaN	NaN	NaN	NaN	NaN	NaN	NaN	NaN	NaN	NaN	NaN	NaN	NaN	NaN	NaN	1.3833	NaN	NaN	NaN	NaN	NaN	NaN	NaN	NaN	NaN
NaN	NaN	NaN	NaN	NaN	NaN	NaN	NaN	NaN	NaN	NaN	NaN	NaN	NaN	NaN	NaN	NaN	NaN	NaN	NaN	NaN	NaN	NaN	1.8515	NaN	0.47277	NaN	1.813	NaN	NaN	NaN	NaN	NaN	NaN	NaN	NaN	NaN	NaN	NaN	NaN	NaN	NaN	NaN	NaN	NaN	NaN	NaN	NaN	NaN	NaN
NaN	NaN	NaN	NaN	NaN	NaN	NaN	NaN	NaN	NaN	NaN	NaN	NaN	NaN	NaN	NaN	NaN	NaN	NaN	NaN	NaN	NaN	NaN	NaN	NaN	NaN	NaN	1.8727	NaN	NaN	NaN	NaN	NaN	NaN	NaN	NaN	NaN	NaN	NaN	NaN	NaN	NaN	1.0785	NaN	NaN	NaN	NaN	NaN	NaN	NaN
2.3205	1.3138	1.0152	1.2649	1.5982	2.1884	2.6138	2.2932	2.5232	NaN	NaN	NaN	NaN	NaN	NaN	NaN	NaN	NaN	NaN	NaN	NaN	NaN	NaN	NaN	NaN	NaN	NaN	NaN	NaN	NaN	NaN	NaN	NaN	NaN	NaN	NaN	NaN	NaN	NaN	NaN	NaN	NaN	NaN	NaN	NaN	NaN	NaN	NaN	NaN	NaN
8.411	1.8169	1.1639	3.0056	4.9112	2.4282	1.019	1.0781	1.3879	1.6937	1.2613	0.60816	0.52494	0.43867	0.49464	0.35884	0.47987	0.42778	0.30121	0.49481	0.36883	0.30371	0.31662	0.2971	0.31298	0.26071	0.36345	0.43869	0.33363	0.31925	0.68746	1.0072	1.1635	0.82683	0.43833	0.26349	0.29143	NaN	0.43276	0.27376	0.18733	0.23675	NaN	NaN	NaN	0.22405	0.29179	0.19432	0.40691	0.23008
NaN	NaN	0.13326	NaN	NaN	NaN	0.052278	NaN	NaN	NaN	NaN	NaN	NaN	NaN	NaN	NaN	NaN	NaN	NaN	NaN	NaN	NaN	NaN	NaN	0.23048	NaN	0.12315	NaN	NaN	0.14834	0.30866	0.38561	0.49732	0.40176	0.49588	0.77191	1.4381	2.2167	5.034	6.3125	4.1798	1.089	0.84378	NaN	0.40356	0.34604	0.49828	0.35024	0.27032	0.13971
NaN	NaN	NaN	NaN	NaN	NaN	NaN	NaN	NaN	NaN	NaN	NaN	NaN	NaN	NaN	NaN	NaN	NaN	NaN	NaN	NaN	NaN	NaN	NaN	NaN	NaN	NaN	NaN	NaN	NaN	NaN	NaN	NaN	NaN	NaN	1.7892	NaN	NaN	NaN	NaN	NaN	NaN	NaN	NaN	NaN	NaN	NaN	NaN	NaN	NaN
NaN	NaN	NaN	NaN	NaN	NaN	NaN	NaN	NaN	NaN	NaN	NaN	NaN	NaN	NaN	NaN	NaN	NaN	NaN	NaN	NaN	NaN	NaN	NaN	NaN	NaN	NaN	NaN	NaN	NaN	NaN	NaN	1.6391	2.0663	1.7555	NaN	NaN	NaN	NaN	NaN	NaN	NaN	NaN	NaN	NaN	NaN	NaN	NaN	NaN	NaN
NaN	NaN	NaN	1.3833	1.7203	1.2293	1.1324	NaN	1.1507	NaN	NaN	NaN	NaN	NaN	NaN	NaN	NaN	NaN	0.53139	NaN	NaN	NaN	NaN	NaN	NaN	NaN	NaN	NaN	NaN	NaN	NaN	NaN	NaN	NaN	NaN	NaN	NaN	NaN	NaN	NaN	NaN	NaN	NaN	NaN	1.4029	NaN	NaN	NaN	3.7338	NaN
NaN	NaN	NaN	NaN	NaN	NaN	NaN	NaN	NaN	NaN	NaN	NaN	NaN	NaN	NaN	NaN	NaN	NaN	NaN	NaN	NaN	NaN	NaN	NaN	NaN	NaN	NaN	2.7711	NaN	NaN	NaN	NaN	NaN	NaN	NaN	NaN	NaN	NaN	NaN	NaN	NaN	NaN	NaN	NaN	NaN	NaN	NaN	NaN	NaN	NaN
2.0438	NaN	NaN	NaN	NaN	NaN	NaN	NaN	NaN	NaN	NaN	1.7318	1.3946	NaN	NaN	NaN	NaN	NaN	NaN	NaN	NaN	NaN	NaN	NaN	NaN	NaN	NaN	NaN	NaN	1.0482	1.2778	1.9163	1.7704	1.7211	NaN	NaN	NaN	NaN	NaN	NaN	NaN	NaN	NaN	NaN	NaN	NaN	NaN	NaN	NaN	NaN
NaN	NaN	NaN	NaN	NaN	NaN	NaN	NaN	NaN	NaN	1.3073	NaN	NaN	0.32196	0.41868	NaN	NaN	NaN	NaN	NaN	NaN	NaN	NaN	NaN	NaN	NaN	NaN	NaN	NaN	NaN	NaN	NaN	NaN	NaN	NaN	NaN	NaN	NaN	NaN	NaN	NaN	NaN	NaN	NaN	NaN	NaN	NaN	NaN	NaN	NaN
NaN	NaN	NaN	NaN	NaN	NaN	NaN	NaN	NaN	NaN	NaN	NaN	NaN	NaN	NaN	NaN	NaN	NaN	NaN	NaN	NaN	NaN	NaN	NaN	NaN	NaN	NaN	NaN	NaN	NaN	NaN	NaN	NaN	NaN	1.4863	2.066	NaN	NaN	NaN	NaN	NaN	NaN	NaN	NaN	NaN	NaN	NaN	NaN	NaN	NaN
NaN	NaN	NaN	NaN	NaN	NaN	NaN	NaN	NaN	NaN	NaN	NaN	NaN	NaN	NaN	NaN	NaN	NaN	NaN	NaN	NaN	NaN	NaN	NaN	NaN	NaN	NaN	NaN	NaN	NaN	NaN	NaN	NaN	NaN	NaN	NaN	NaN	NaN	NaN	NaN	NaN	NaN	NaN	NaN	NaN	NaN	NaN	NaN	NaN	NaN
0.15115	0.064147	0.076708	0.18407	0.13444	0.2371	0.2601	0.87346	0.95197	1.1984	1.9928	2.7522	2.0169	0.5795	0.53473	0.43604	0.43954	0.14374	0.33034	NaN	0.15467	0.34602	NaN	0.23349	0.14414	0.23222	NaN	0.24733	0.18765	0.33829	0.58555	0.47418	0.75779	0.71987	NaN	0.24393	NaN	NaN	NaN	0.22938	NaN	NaN	0.49987	0.98118	0.76306	NaN	0.53923	0.5951	0.83264	0.7946
NaN	NaN	NaN	NaN	NaN	NaN	NaN	NaN	1.8573	2.2741	1.9169	NaN	NaN	NaN	NaN	NaN	NaN	NaN	NaN	NaN	NaN	NaN	NaN	NaN	NaN	NaN	NaN	NaN	NaN	NaN	NaN	NaN	NaN	NaN	NaN	NaN	NaN	NaN	NaN	NaN	NaN	NaN	NaN	NaN	NaN	NaN	NaN	NaN	NaN	NaN
NaN	NaN	NaN	NaN	NaN	NaN	NaN	NaN	NaN	NaN	NaN	NaN	NaN	NaN	NaN	0.63401	NaN	NaN	NaN	NaN	NaN	NaN	NaN	1.2278	1.5697	NaN	NaN	NaN	NaN	NaN	NaN	1.4762	NaN	NaN	NaN	NaN	NaN	NaN	NaN	NaN	NaN	NaN	NaN	NaN	NaN	NaN	NaN	NaN	NaN	NaN
NaN	NaN	NaN	NaN	NaN	NaN	NaN	NaN	NaN	NaN	NaN	NaN	NaN	NaN	NaN	NaN	NaN	NaN	NaN	NaN	NaN	NaN	NaN	NaN	NaN	NaN	NaN	NaN	NaN	NaN	NaN	NaN	NaN	NaN	NaN	NaN	NaN	NaN	NaN	NaN	NaN	NaN	NaN	2.1587	3.7185	2.8715	3.4538	2.5752	NaN	NaN
NaN	NaN	NaN	NaN	NaN	NaN	NaN	NaN	NaN	NaN	NaN	NaN	NaN	NaN	NaN	NaN	NaN	NaN	NaN	NaN	NaN	NaN	NaN	NaN	NaN	NaN	NaN	NaN	NaN	NaN	NaN	NaN	NaN	NaN	NaN	NaN	NaN	NaN	NaN	NaN	NaN	NaN	NaN	NaN	5.7653	NaN	1.9528	1.4557	3.7013	2.8265
NaN	NaN	NaN	NaN	NaN	NaN	NaN	NaN	NaN	NaN	NaN	NaN	NaN	NaN	NaN	NaN	NaN	NaN	NaN	NaN	NaN	NaN	NaN	NaN	NaN	NaN	NaN	NaN	NaN	NaN	NaN	NaN	NaN	NaN	NaN	NaN	NaN	NaN	NaN	NaN	NaN	NaN	NaN	NaN	NaN	NaN	NaN	NaN	NaN	NaN
NaN	0.28566	0.073858	0.087674	NaN	NaN	NaN	0.28119	NaN	NaN	NaN	NaN	NaN	NaN	NaN	NaN	NaN	NaN	NaN	NaN	NaN	0.2809	NaN	NaN	NaN	NaN	NaN	NaN	NaN	NaN	NaN	NaN	NaN	NaN	NaN	NaN	NaN	2.7118	1.6633	2.0434	2.0512	2.4667	2.1617	2.1986	2.1065	2.5337	2.6226	2.2593	2.0654	1.8824
NaN	NaN	NaN	NaN	NaN	NaN	NaN	NaN	NaN	NaN	NaN	NaN	NaN	NaN	NaN	NaN	NaN	NaN	NaN	NaN	NaN	NaN	NaN	NaN	NaN	NaN	NaN	NaN	NaN	NaN	NaN	NaN	NaN	NaN	NaN	NaN	NaN	NaN	NaN	NaN	NaN	NaN	NaN	NaN	NaN	NaN	NaN	NaN	NaN	NaN
NaN	NaN	NaN	NaN	NaN	NaN	NaN	NaN	NaN	NaN	NaN	NaN	NaN	NaN	NaN	NaN	NaN	NaN	NaN	NaN	NaN	NaN	NaN	NaN	NaN	NaN	NaN	NaN	NaN	0.65629	1.1741	NaN	1.8113	2.2875	2.5387	2.6258	2.1048	1.3156	0.98396	NaN	NaN	NaN	NaN	NaN	NaN	NaN	NaN	NaN	NaN	NaN
NaN	NaN	NaN	NaN	NaN	NaN	NaN	NaN	NaN	NaN	NaN	NaN	NaN	NaN	NaN	NaN	NaN	NaN	NaN	NaN	NaN	NaN	NaN	NaN	NaN	NaN	NaN	NaN	NaN	NaN	NaN	NaN	NaN	NaN	NaN	NaN	NaN	NaN	NaN	1.9086	2.2752	2.618	2.6413	0.95144	NaN	NaN	NaN	NaN	NaN	NaN
NaN	NaN	NaN	NaN	NaN	NaN	NaN	NaN	NaN	NaN	3.2818	NaN	NaN	NaN	NaN	NaN	1.7307	1.3022	NaN	NaN	NaN	NaN	NaN	NaN	NaN	NaN	NaN	NaN	NaN	NaN	NaN	NaN	NaN	NaN	NaN	NaN	0.82214	NaN	NaN	NaN	NaN	NaN	14.498	20.46	18.813	13.69	NaN	NaN	NaN	NaN
NaN	NaN	NaN	NaN	NaN	NaN	NaN	NaN	NaN	NaN	NaN	NaN	NaN	1.6521	2.3968	NaN	NaN	NaN	NaN	NaN	NaN	NaN	NaN	NaN	NaN	NaN	NaN	NaN	NaN	NaN	NaN	NaN	NaN	NaN	NaN	NaN	NaN	NaN	NaN	NaN	NaN	NaN	NaN	NaN	NaN	NaN	NaN	NaN	NaN	NaN
NaN	NaN	NaN	NaN	NaN	NaN	NaN	NaN	NaN	NaN	NaN	NaN	NaN	NaN	NaN	NaN	NaN	NaN	NaN	NaN	NaN	NaN	NaN	NaN	NaN	NaN	NaN	NaN	NaN	NaN	NaN	NaN	NaN	NaN	NaN	NaN	NaN	NaN	NaN	NaN	NaN	NaN	NaN	NaN	NaN	NaN	NaN	NaN	NaN	NaN
0.57819	0.13588	0.082763	0.22833	0.35286	0.25097	0.23199	0.32104	0.25407	0.30634	0.4362	0.31844	0.53902	0.58033	0.52938	0.65936	0.85762	1.2604	1.9762	2.5447	1.2622	0.65672	0.62529	0.78794	1.2795	1.0645	2.1097	2.414	1.3642	0.58748	0.64938	0.28503	0.98926	1.0738	1.2095	0.20689	0.10016	0.087689	NaN	0.071788	NaN	0.067881	0.14741	NaN	NaN	NaN	0.085922	0.28924	NaN	NaN
NaN	NaN	NaN	NaN	NaN	NaN	NaN	NaN	NaN	NaN	NaN	NaN	NaN	NaN	NaN	NaN	NaN	NaN	NaN	NaN	NaN	NaN	NaN	NaN	NaN	NaN	NaN	NaN	NaN	NaN	NaN	NaN	NaN	NaN	NaN	NaN	NaN	NaN	NaN	NaN	NaN	NaN	NaN	NaN	NaN	NaN	NaN	NaN	NaN	11.056
2.9617	NaN	NaN	NaN	NaN	NaN	NaN	NaN	NaN	NaN	NaN	NaN	NaN	NaN	NaN	NaN	NaN	NaN	NaN	NaN	NaN	NaN	NaN	NaN	NaN	NaN	NaN	NaN	NaN	NaN	NaN	NaN	NaN	NaN	NaN	NaN	NaN	NaN	NaN	NaN	NaN	NaN	NaN	NaN	NaN	NaN	NaN	NaN	NaN	NaN
NaN	0.62651	NaN	0.54045	NaN	NaN	NaN	NaN	NaN	NaN	NaN	NaN	NaN	NaN	NaN	NaN	NaN	NaN	NaN	NaN	NaN	0.56428	NaN	NaN	NaN	NaN	NaN	NaN	NaN	0.3535	0.71558	0.47917	1.2493	1.1561	1.7599	1.3123	1.7645	1.7028	1.8239	2.0696	1.3068	NaN	NaN	NaN	NaN	NaN	NaN	NaN	NaN	NaN
NaN	NaN	NaN	NaN	NaN	NaN	NaN	NaN	NaN	NaN	NaN	NaN	NaN	NaN	NaN	NaN	NaN	NaN	NaN	NaN	NaN	NaN	NaN	NaN	NaN	NaN	NaN	NaN	NaN	NaN	NaN	NaN	NaN	NaN	NaN	NaN	NaN	NaN	NaN	3.6201	2.39	2.2247	NaN	NaN	NaN	NaN	NaN	NaN	NaN	NaN
2.0951	NaN	NaN	NaN	NaN	NaN	NaN	NaN	NaN	NaN	NaN	NaN	NaN	NaN	NaN	NaN	NaN	NaN	NaN	NaN	NaN	NaN	NaN	NaN	NaN	NaN	NaN	NaN	NaN	NaN	NaN	NaN	NaN	NaN	NaN	NaN	NaN	NaN	NaN	NaN	NaN	NaN	NaN	NaN	NaN	NaN	NaN	NaN	NaN	NaN
NaN	NaN	NaN	NaN	NaN	NaN	NaN	NaN	NaN	NaN	NaN	NaN	NaN	NaN	NaN	NaN	NaN	NaN	NaN	NaN	NaN	NaN	NaN	NaN	NaN	NaN	NaN	NaN	NaN	NaN	NaN	0.71642	NaN	NaN	NaN	NaN	NaN	NaN	NaN	NaN	NaN	NaN	NaN	NaN	NaN	NaN	NaN	NaN	NaN	NaN
NaN	NaN	NaN	NaN	NaN	NaN	NaN	NaN	NaN	NaN	NaN	NaN	NaN	NaN	NaN	NaN	NaN	NaN	NaN	NaN	NaN	NaN	NaN	NaN	NaN	NaN	NaN	NaN	NaN	NaN	NaN	NaN	NaN	NaN	NaN	NaN	NaN	NaN	NaN	NaN	NaN	NaN	NaN	NaN	NaN	NaN	12.927	12.562	9.5423	8.9724
NaN	NaN	NaN	NaN	NaN	NaN	NaN	NaN	NaN	NaN	NaN	NaN	NaN	NaN	NaN	NaN	NaN	NaN	NaN	NaN	NaN	NaN	NaN	NaN	NaN	NaN	NaN	1.6382	NaN	NaN	NaN	NaN	NaN	NaN	NaN	NaN	NaN	NaN	NaN	NaN	NaN	NaN	NaN	NaN	NaN	NaN	NaN	NaN	NaN	NaN
NaN	NaN	NaN	NaN	NaN	NaN	NaN	NaN	NaN	NaN	NaN	NaN	NaN	NaN	NaN	NaN	NaN	NaN	NaN	NaN	NaN	NaN	1.3627	NaN	1.3313	1.9236	1.9886	1.8662	1.4735	0.4302	0.73755	NaN	NaN	NaN	NaN	NaN	NaN	NaN	NaN	NaN	NaN	NaN	NaN	NaN	NaN	NaN	NaN	NaN	NaN	NaN
NaN	NaN	NaN	NaN	NaN	NaN	NaN	NaN	NaN	NaN	NaN	NaN	NaN	NaN	NaN	NaN	NaN	NaN	NaN	NaN	NaN	NaN	NaN	NaN	NaN	NaN	NaN	NaN	NaN	NaN	NaN	NaN	NaN	NaN	NaN	NaN	NaN	NaN	NaN	NaN	NaN	NaN	NaN	NaN	NaN	NaN	NaN	NaN	NaN	NaN
NaN	NaN	NaN	NaN	NaN	NaN	NaN	NaN	NaN	NaN	NaN	NaN	NaN	NaN	NaN	NaN	NaN	NaN	NaN	NaN	NaN	NaN	NaN	1.0415	0.9995	0.80968	NaN	NaN	NaN	0.256	NaN	NaN	NaN	NaN	NaN	NaN	NaN	NaN	NaN	NaN	NaN	NaN	NaN	NaN	NaN	NaN	NaN	NaN	NaN	NaN
NaN	NaN	0.19504	0.20403	NaN	NaN	NaN	NaN	NaN	NaN	NaN	NaN	NaN	NaN	NaN	NaN	NaN	NaN	NaN	NaN	NaN	NaN	NaN	NaN	NaN	NaN	NaN	NaN	NaN	0.69567	1.5217	2.0988	2.5163	2.3221	1.8042	1.5281	1.4008	NaN	NaN	NaN	NaN	NaN	NaN	NaN	NaN	NaN	0.11278	NaN	NaN	NaN
NaN	NaN	NaN	NaN	NaN	NaN	NaN	NaN	NaN	NaN	NaN	NaN	NaN	NaN	NaN	NaN	NaN	NaN	NaN	NaN	NaN	NaN	NaN	NaN	1.8015	2.7203	2.6753	1.9877	NaN	NaN	NaN	NaN	NaN	NaN	NaN	NaN	NaN	NaN	NaN	NaN	NaN	NaN	NaN	NaN	NaN	NaN	NaN	NaN	NaN	NaN
NaN	NaN	NaN	NaN	NaN	NaN	NaN	NaN	NaN	NaN	NaN	NaN	NaN	4.718	2.4623	NaN	NaN	NaN	NaN	NaN	NaN	NaN	NaN	NaN	NaN	NaN	NaN	NaN	NaN	NaN	NaN	NaN	NaN	NaN	NaN	NaN	NaN	NaN	NaN	NaN	NaN	NaN	NaN	NaN	NaN	NaN	NaN	NaN	NaN	NaN
NaN	NaN	NaN	NaN	NaN	NaN	NaN	NaN	NaN	NaN	NaN	NaN	NaN	NaN	NaN	NaN	NaN	NaN	NaN	NaN	NaN	NaN	NaN	NaN	NaN	NaN	NaN	NaN	NaN	NaN	NaN	NaN	NaN	NaN	NaN	NaN	NaN	NaN	NaN	NaN	NaN	2.3082	NaN	NaN	NaN	NaN	NaN	NaN	NaN	NaN
NaN	NaN	NaN	NaN	NaN	NaN	NaN	NaN	NaN	NaN	NaN	NaN	NaN	NaN	2.5917	NaN	NaN	NaN	0.38204	NaN	NaN	0.5687	0.57936	NaN	NaN	NaN	NaN	1.3616	0.74049	0.6582	1.6587	2.6906	1.6638	0.923	1.4649	1.3236	1.9141	NaN	NaN	NaN	NaN	NaN	NaN	NaN	NaN	NaN	0.069689	NaN	NaN	NaN
NaN	NaN	NaN	NaN	NaN	NaN	NaN	NaN	NaN	NaN	NaN	NaN	NaN	NaN	NaN	NaN	NaN	NaN	NaN	NaN	NaN	NaN	NaN	NaN	NaN	NaN	NaN	NaN	NaN	NaN	NaN	NaN	NaN	NaN	NaN	NaN	NaN	NaN	NaN	NaN	NaN	NaN	NaN	NaN	NaN	NaN	NaN	NaN	NaN	NaN
1.0019	0.16019	NaN	0.16596	0.26127	0.2826	0.78666	1.8857	2.4447	2.9687	3.3345	1.2839	0.59958	0.22432	NaN	NaN	NaN	0.18428	0.76679	NaN	NaN	NaN	NaN	NaN	0.76737	0.3025	0.18197	0.4721	NaN	NaN	NaN	NaN	NaN	NaN	0.30125	0.24523	NaN	NaN	0.42895	NaN	NaN	NaN	0.61799	NaN	0.36715	NaN	NaN	NaN	0.28457	0.38557
NaN	NaN	NaN	NaN	NaN	NaN	NaN	NaN	NaN	NaN	NaN	NaN	NaN	NaN	NaN	NaN	1.2983	1.1278	3.9591	2.4644	NaN	NaN	NaN	NaN	NaN	NaN	NaN	NaN	NaN	NaN	NaN	NaN	NaN	NaN	NaN	NaN	NaN	NaN	NaN	NaN	NaN	NaN	NaN	NaN	NaN	NaN	NaN	NaN	NaN	NaN
NaN	NaN	NaN	NaN	NaN	NaN	NaN	NaN	NaN	NaN	NaN	NaN	NaN	NaN	NaN	NaN	NaN	NaN	NaN	NaN	NaN	NaN	NaN	NaN	NaN	NaN	NaN	NaN	NaN	NaN	NaN	NaN	NaN	1.1315	0.92132	NaN	NaN	NaN	NaN	NaN	NaN	NaN	NaN	NaN	NaN	NaN	NaN	NaN	NaN	NaN
NaN	NaN	NaN	NaN	NaN	NaN	NaN	NaN	NaN	NaN	NaN	NaN	1.1929	1.1367	NaN	NaN	NaN	1.6212	3.0973	6.459	3.9729	1.3938	NaN	NaN	NaN	NaN	NaN	NaN	NaN	NaN	NaN	NaN	NaN	1.1322	NaN	NaN	NaN	NaN	NaN	NaN	NaN	NaN	NaN	NaN	NaN	NaN	NaN	NaN	NaN	NaN
NaN	NaN	NaN	NaN	NaN	NaN	NaN	NaN	NaN	NaN	NaN	NaN	NaN	NaN	NaN	NaN	NaN	NaN	NaN	NaN	NaN	NaN	1.9692	1.9369	NaN	NaN	NaN	NaN	NaN	NaN	NaN	NaN	NaN	NaN	NaN	NaN	NaN	NaN	NaN	NaN	NaN	NaN	NaN	NaN	NaN	NaN	NaN	NaN	NaN	NaN
NaN	NaN	NaN	NaN	NaN	NaN	NaN	NaN	NaN	NaN	NaN	NaN	NaN	NaN	NaN	NaN	NaN	NaN	NaN	NaN	NaN	NaN	NaN	NaN	NaN	NaN	NaN	NaN	NaN	NaN	3.8612	2.8098	1.4205	NaN	NaN	NaN	NaN	NaN	NaN	NaN	NaN	NaN	NaN	NaN	NaN	NaN	NaN	NaN	NaN	NaN
2.6431	0.72708	NaN	NaN	NaN	NaN	NaN	NaN	NaN	NaN	NaN	NaN	NaN	NaN	NaN	NaN	NaN	NaN	NaN	NaN	NaN	1.3048	NaN	NaN	NaN	NaN	NaN	NaN	NaN	NaN	NaN	NaN	0.49969	NaN	NaN	1.0378	1.0802	1.6193	0.58342	NaN	NaN	NaN	NaN	NaN	NaN	NaN	NaN	NaN	NaN	NaN
NaN	NaN	NaN	NaN	NaN	NaN	NaN	NaN	NaN	NaN	NaN	NaN	NaN	NaN	NaN	3.1094	3.1022	3.3435	2.9759	2.7168	NaN	NaN	NaN	NaN	NaN	NaN	NaN	NaN	NaN	NaN	NaN	NaN	NaN	NaN	NaN	NaN	NaN	NaN	NaN	NaN	NaN	NaN	NaN	NaN	NaN	NaN	NaN	NaN	NaN	NaN
NaN	NaN	NaN	NaN	NaN	NaN	NaN	NaN	NaN	NaN	NaN	NaN	NaN	NaN	NaN	NaN	NaN	NaN	NaN	NaN	NaN	NaN	NaN	NaN	NaN	NaN	NaN	NaN	NaN	NaN	NaN	NaN	NaN	2.7656	3.6412	2.66	NaN	NaN	2.124	NaN	NaN	NaN	NaN	NaN	NaN	NaN	NaN	NaN	NaN	NaN
NaN	NaN	NaN	NaN	NaN	NaN	NaN	NaN	NaN	NaN	NaN	NaN	NaN	NaN	NaN	NaN	NaN	NaN	NaN	NaN	NaN	NaN	NaN	NaN	NaN	NaN	NaN	NaN	NaN	NaN	NaN	NaN	NaN	NaN	NaN	NaN	NaN	NaN	NaN	NaN	0.71243	NaN	NaN	NaN	NaN	NaN	NaN	NaN	NaN	NaN
0.95443	NaN	0.12719	0.1404	0.26007	0.261	1.0034	2.8715	5.0699	7.0707	4.2654	1.2518	0.46472	0.59786	0.46084	0.28281	0.38679	0.35828	0.39749	0.52432	0.90771	0.40568	0.54555	0.38776	0.50336	0.41931	0.41406	0.52849	0.38805	0.34052	0.76151	0.86002	0.61865	0.68646	0.54859	0.62952	0.77126	0.8517	0.68998	0.97522	0.95424	0.86504	0.78927	0.39517	0.41577	0.27183	0.22456	0.17105	0.21682	NaN
NaN	NaN	NaN	NaN	NaN	NaN	NaN	NaN	NaN	NaN	NaN	NaN	NaN	NaN	NaN	NaN	NaN	NaN	NaN	NaN	NaN	NaN	NaN	NaN	1.7356	NaN	NaN	NaN	NaN	NaN	NaN	NaN	NaN	NaN	NaN	NaN	NaN	NaN	NaN	NaN	NaN	NaN	NaN	NaN	NaN	NaN	NaN	NaN	NaN	NaN
NaN	NaN	NaN	NaN	NaN	NaN	NaN	NaN	NaN	NaN	NaN	NaN	NaN	NaN	NaN	NaN	NaN	NaN	NaN	NaN	NaN	NaN	NaN	NaN	NaN	NaN	NaN	NaN	NaN	NaN	4.285	3.7572	1.4827	NaN	NaN	NaN	NaN	NaN	NaN	NaN	NaN	NaN	NaN	NaN	NaN	NaN	NaN	NaN	NaN	NaN
0.61228	0.083626	0.11686	0.13669	0.11769	0.13054	0.22718	0.20468	0.19618	0.20013	0.2217	0.28434	0.49339	0.29218	0.29373	0.27504	0.39511	0.34505	0.31495	0.59733	0.72	0.60199	0.6025	0.70012	0.66352	0.61286	0.6621	1.1078	0.88328	0.83807	1.7012	1.6713	1.2469	1.3367	1.5562	1.6447	1.6218	1.3633	4.5323	2.4116	2.9773	2.8979	2.7937	0.54401	NaN	NaN	NaN	NaN	NaN	0.054873
NaN	NaN	NaN	1.6214	NaN	NaN	NaN	NaN	NaN	NaN	NaN	NaN	NaN	NaN	NaN	NaN	NaN	NaN	NaN	NaN	NaN	NaN	NaN	NaN	NaN	NaN	NaN	NaN	NaN	NaN	NaN	NaN	NaN	NaN	NaN	1.2771	1.5525	NaN	NaN	1.245	2.1829	2.6056	6.2551	3.1909	3.9829	4.5131	4.4141	3.0871	7.0994	2.2231
NaN	NaN	NaN	NaN	NaN	NaN	NaN	NaN	NaN	NaN	NaN	NaN	NaN	NaN	NaN	NaN	NaN	NaN	NaN	NaN	NaN	NaN	NaN	4.6049	1.1818	NaN	NaN	NaN	NaN	NaN	NaN	NaN	NaN	NaN	NaN	NaN	NaN	NaN	NaN	NaN	NaN	NaN	NaN	NaN	NaN	NaN	NaN	NaN	NaN	NaN
0.73579	0.27259	0.18146	0.29412	0.14185	0.29995	0.2401	0.16354	0.15806	NaN	0.47746	0.7172	0.49411	NaN	0.11902	0.76273	NaN	0.39083	0.23547	NaN	NaN	NaN	0.060642	NaN	NaN	NaN	NaN	NaN	0.27057	0.24825	NaN	0.42642	0.6051	0.73776	1.3255	0.97416	1.3364	1.8757	3.8404	5.5912	6.3518	5.641	5.7759	4.2831	2.8752	2.4299	2.1687	1.2316	0.78452	0.81954
NaN	NaN	NaN	NaN	NaN	NaN	NaN	NaN	NaN	NaN	NaN	NaN	NaN	NaN	NaN	NaN	NaN	NaN	NaN	NaN	NaN	NaN	NaN	NaN	NaN	NaN	NaN	NaN	NaN	NaN	NaN	NaN	NaN	NaN	NaN	NaN	NaN	NaN	NaN	NaN	NaN	NaN	NaN	NaN	NaN	NaN	NaN	NaN	NaN	NaN
NaN	0.20122	NaN	NaN	NaN	NaN	NaN	NaN	NaN	NaN	NaN	NaN	NaN	NaN	0.22969	NaN	NaN	NaN	NaN	NaN	0.41644	0.44158	NaN	0.82831	1.2373	1.4681	2.4653	2.7399	1.9844	1.5055	3.1587	2.5332	1.8641	1.8509	2.2042	3.5647	3.1105	1.0602	NaN	NaN	NaN	NaN	NaN	NaN	NaN	NaN	0.026213	0.10142	0.07853	0.11371
1.5371	0.25267	0.31775	0.53418	0.58276	0.45965	0.59862	0.75448	0.95013	0.91899	0.95814	0.91655	1.4552	1.2146	1.3849	0.95778	1.3302	1.3501	1.1907	1.6551	1.6517	1.4789	1.7521	1.475	1.4688	1.497	1.4686	1.7521	1.6157	1.3655	1.8423	1.4808	NaN	NaN	NaN	0.1688	NaN	NaN	NaN	NaN	NaN	NaN	NaN	NaN	NaN	NaN	NaN	0.26336	NaN	NaN
NaN	NaN	NaN	NaN	NaN	NaN	NaN	NaN	NaN	NaN	NaN	NaN	NaN	NaN	NaN	NaN	NaN	NaN	NaN	NaN	NaN	NaN	NaN	NaN	NaN	NaN	NaN	NaN	NaN	NaN	NaN	NaN	NaN	NaN	NaN	NaN	3.2359	NaN	NaN	NaN	NaN	NaN	NaN	NaN	NaN	NaN	NaN	NaN	NaN	NaN
2.0723	NaN	NaN	NaN	NaN	NaN	NaN	NaN	NaN	NaN	NaN	NaN	NaN	NaN	NaN	NaN	NaN	NaN	NaN	NaN	NaN	NaN	NaN	NaN	NaN	NaN	NaN	NaN	NaN	NaN	NaN	NaN	NaN	NaN	NaN	NaN	NaN	NaN	NaN	NaN	NaN	NaN	NaN	NaN	NaN	NaN	NaN	NaN	NaN	NaN
NaN	NaN	NaN	NaN	NaN	NaN	NaN	NaN	NaN	NaN	NaN	NaN	NaN	NaN	NaN	NaN	NaN	NaN	NaN	NaN	NaN	NaN	NaN	NaN	NaN	NaN	NaN	NaN	NaN	NaN	NaN	NaN	NaN	NaN	NaN	NaN	NaN	NaN	NaN	NaN	NaN	NaN	NaN	NaN	NaN	NaN	NaN	NaN	NaN	NaN
NaN	NaN	NaN	NaN	NaN	NaN	NaN	NaN	NaN	NaN	NaN	NaN	NaN	NaN	NaN	NaN	NaN	NaN	NaN	NaN	NaN	NaN	NaN	NaN	NaN	NaN	NaN	NaN	NaN	NaN	NaN	NaN	NaN	NaN	NaN	NaN	NaN	NaN	NaN	NaN	NaN	NaN	NaN	NaN	14.865	NaN	NaN	NaN	6.6523	NaN
1.2114	0.12549	0.1408	0.252	0.26014	0.29087	0.34583	0.36148	0.44692	0.49808	0.57935	NaN	0.64724	0.61714	0.76532	0.52116	1.0198	1.3538	1.5509	3.4618	3.6281	4.9984	3.3338	1.2254	0.69286	0.3249	0.21322	0.31169	0.40323	NaN	NaN	NaN	0.39065	0.16419	0.17371	0.50428	NaN	NaN	NaN	NaN	NaN	0.79004	0.74958	0.47845	0.23189	NaN	NaN	NaN	NaN	0.11683
NaN	NaN	NaN	NaN	NaN	NaN	NaN	NaN	NaN	NaN	NaN	NaN	NaN	NaN	NaN	NaN	NaN	NaN	1.411	NaN	NaN	NaN	NaN	NaN	NaN	NaN	NaN	NaN	NaN	NaN	NaN	NaN	NaN	NaN	NaN	NaN	NaN	NaN	NaN	NaN	NaN	NaN	NaN	NaN	NaN	NaN	NaN	NaN	NaN	NaN
NaN	NaN	NaN	NaN	NaN	NaN	NaN	NaN	NaN	NaN	NaN	NaN	NaN	NaN	NaN	NaN	NaN	NaN	NaN	NaN	NaN	NaN	NaN	NaN	NaN	NaN	NaN	NaN	NaN	NaN	NaN	NaN	NaN	NaN	NaN	NaN	NaN	NaN	1.6616	1.544	2.2325	1.8526	NaN	NaN	NaN	NaN	NaN	NaN	NaN	NaN
1.4474	NaN	NaN	NaN	NaN	NaN	NaN	NaN	NaN	NaN	NaN	NaN	NaN	NaN	NaN	NaN	NaN	NaN	NaN	1.7409	1.7418	1.6424	2.1078	1.3373	NaN	NaN	NaN	NaN	NaN	NaN	NaN	NaN	NaN	NaN	NaN	NaN	NaN	NaN	NaN	NaN	NaN	NaN	NaN	NaN	NaN	NaN	NaN	NaN	NaN	NaN
NaN	NaN	NaN	NaN	NaN	NaN	NaN	NaN	NaN	NaN	NaN	NaN	NaN	NaN	NaN	NaN	NaN	NaN	NaN	NaN	NaN	NaN	NaN	NaN	2.5923	2.1971	0.88271	NaN	NaN	NaN	NaN	NaN	NaN	NaN	NaN	NaN	NaN	NaN	NaN	NaN	NaN	NaN	NaN	NaN	NaN	NaN	NaN	NaN	NaN	NaN
3.1571	NaN	NaN	NaN	NaN	NaN	NaN	NaN	NaN	NaN	NaN	NaN	NaN	NaN	NaN	NaN	NaN	NaN	NaN	NaN	NaN	NaN	NaN	NaN	NaN	NaN	NaN	NaN	NaN	NaN	4.6319	2.7653	NaN	NaN	NaN	NaN	NaN	NaN	NaN	NaN	NaN	NaN	NaN	NaN	NaN	NaN	NaN	NaN	NaN	NaN
1.3499	NaN	0.32309	0.2197	NaN	NaN	NaN	NaN	NaN	NaN	NaN	0.46524	0.66941	0.76161	1.4933	1.1719	2.0673	2.1806	2.1295	2.369	2.474	1.9747	2.4176	1.1355	0.95118	0.87127	NaN	0.43189	NaN	NaN	NaN	0.30501	0.41022	NaN	NaN	NaN	NaN	NaN	NaN	NaN	NaN	NaN	NaN	NaN	NaN	NaN	NaN	0.30679	NaN	NaN
NaN	NaN	NaN	NaN	NaN	NaN	NaN	NaN	NaN	NaN	NaN	NaN	NaN	NaN	2.9807	4.7276	5.8083	2.0798	3.5166	NaN	NaN	NaN	NaN	NaN	NaN	NaN	NaN	NaN	NaN	NaN	NaN	NaN	NaN	NaN	NaN	NaN	NaN	NaN	NaN	NaN	NaN	NaN	NaN	NaN	NaN	NaN	NaN	NaN	NaN	NaN
NaN	NaN	NaN	0.53125	NaN	NaN	NaN	NaN	NaN	NaN	NaN	NaN	NaN	NaN	NaN	NaN	NaN	NaN	NaN	1.5989	1.0865	NaN	1.2565	1.0693	1.9729	1.7539	NaN	NaN	NaN	NaN	NaN	NaN	NaN	NaN	1.103	1.8117	NaN	NaN	3.227	NaN	NaN	NaN	NaN	NaN	NaN	NaN	NaN	NaN	NaN	NaN
NaN	NaN	NaN	NaN	NaN	NaN	NaN	NaN	NaN	NaN	NaN	NaN	NaN	NaN	NaN	NaN	NaN	NaN	NaN	NaN	NaN	NaN	NaN	NaN	NaN	NaN	NaN	NaN	NaN	NaN	NaN	NaN	NaN	NaN	NaN	NaN	NaN	NaN	NaN	NaN	NaN	NaN	NaN	2.9435	NaN	NaN	NaN	NaN	NaN	NaN
NaN	0.16201	0.14531	NaN	NaN	0.32456	0.18273	0.16793	NaN	NaN	NaN	0.085414	NaN	NaN	NaN	NaN	NaN	0.32473	0.044958	0.10661	NaN	0.30367	0.11032	0.096309	0.14687	0.17473	NaN	0.15115	0.17191	0.2029	0.34371	NaN	0.37493	0.36109	0.43161	0.60108	1.5342	1.9648	2.3927	3.8563	3.9342	1.0572	NaN	0.18832	NaN	NaN	0.096871	0.061892	0.12716	0.13889
1.7799	NaN	NaN	NaN	NaN	NaN	NaN	NaN	NaN	NaN	NaN	NaN	NaN	NaN	NaN	NaN	NaN	NaN	NaN	NaN	NaN	NaN	NaN	NaN	NaN	NaN	NaN	NaN	NaN	NaN	NaN	NaN	NaN	NaN	NaN	NaN	NaN	NaN	NaN	NaN	NaN	4.4879	3.0014	2.7061	NaN	NaN	NaN	NaN	NaN	NaN
NaN	NaN	NaN	NaN	NaN	NaN	NaN	NaN	NaN	NaN	NaN	NaN	NaN	NaN	NaN	NaN	NaN	NaN	NaN	NaN	NaN	NaN	NaN	NaN	NaN	NaN	NaN	NaN	NaN	NaN	NaN	NaN	2.4567	2.6945	NaN	2.2922	1.0063	NaN	NaN	NaN	NaN	NaN	NaN	NaN	NaN	NaN	NaN	NaN	NaN	NaN
7.173	1.1419	0.99631	3.1893	5.1859	3.6079	1.6371	1.1197	0.77902	0.66917	0.65338	0.55893	0.69572	0.5872	0.6558	0.5079	0.71124	0.7161	0.5606	0.89609	0.81576	0.71225	0.61455	0.68725	0.6201	0.59552	0.53026	0.68473	0.43719	0.38703	0.80469	0.81261	0.73649	0.66575	0.45725	0.49487	0.46199	0.49164	0.43709	0.59747	0.45151	0.24398	0.57941	0.26865	0.05436	0.25512	0.4319	0.14373	0.38773	0.31453
5.7884	NaN	NaN	NaN	NaN	NaN	NaN	NaN	NaN	NaN	NaN	NaN	NaN	NaN	NaN	NaN	NaN	NaN	NaN	NaN	NaN	NaN	NaN	NaN	NaN	NaN	NaN	NaN	NaN	NaN	NaN	NaN	NaN	NaN	NaN	3.5289	4.2104	2.0448	NaN	NaN	NaN	NaN	NaN	NaN	NaN	NaN	NaN	NaN	NaN	NaN
NaN	NaN	NaN	NaN	NaN	NaN	NaN	NaN	NaN	NaN	NaN	NaN	NaN	NaN	NaN	NaN	NaN	NaN	NaN	NaN	NaN	NaN	NaN	NaN	NaN	NaN	NaN	NaN	NaN	NaN	NaN	NaN	NaN	NaN	NaN	NaN	NaN	NaN	NaN	NaN	NaN	NaN	NaN	NaN	NaN	NaN	NaN	NaN	NaN	NaN
NaN	NaN	NaN	NaN	NaN	NaN	NaN	NaN	NaN	NaN	NaN	NaN	NaN	NaN	NaN	NaN	NaN	NaN	NaN	NaN	NaN	NaN	NaN	NaN	NaN	2.7107	2.4808	NaN	NaN	NaN	1.7753	NaN	NaN	NaN	NaN	NaN	NaN	NaN	NaN	NaN	NaN	NaN	NaN	NaN	NaN	NaN	NaN	NaN	NaN	NaN
NaN	NaN	NaN	NaN	NaN	NaN	NaN	NaN	NaN	NaN	NaN	NaN	NaN	NaN	NaN	NaN	NaN	NaN	NaN	NaN	NaN	NaN	NaN	NaN	NaN	NaN	NaN	NaN	NaN	NaN	4.0563	4.8444	NaN	NaN	NaN	NaN	NaN	NaN	NaN	NaN	NaN	NaN	NaN	NaN	NaN	NaN	NaN	NaN	NaN	NaN
NaN	0.5128	0.56264	0.34008	0.69991	0.62963	0.42759	0.43816	NaN	0.31469	NaN	NaN	NaN	0.47367	0.84672	1.2062	5.9781	3.5232	1.9653	NaN	NaN	0.4396	0.5114	NaN	NaN	NaN	NaN	NaN	NaN	NaN	NaN	NaN	NaN	NaN	NaN	0.72725	0.85645	NaN	NaN	NaN	1.7864	NaN	1.3275	2.5364	2.7838	1.3567	NaN	0.46546	NaN	0.15668
NaN	NaN	NaN	NaN	NaN	NaN	NaN	NaN	NaN	NaN	NaN	NaN	NaN	NaN	NaN	NaN	NaN	NaN	NaN	NaN	NaN	NaN	NaN	NaN	NaN	NaN	NaN	NaN	NaN	NaN	NaN	NaN	NaN	NaN	NaN	NaN	1.8421	NaN	NaN	NaN	NaN	NaN	NaN	NaN	NaN	NaN	NaN	NaN	NaN	NaN
0.74306	NaN	NaN	NaN	NaN	0.2084	0.30753	NaN	NaN	NaN	NaN	NaN	0.84172	NaN	NaN	0.87215	0.86356	0.98418	1.3281	2.8076	2.6932	0.20989	NaN	NaN	NaN	NaN	NaN	NaN	NaN	0.1439	NaN	NaN	NaN	NaN	NaN	NaN	NaN	NaN	NaN	NaN	NaN	NaN	NaN	0.59727	1.9826	2.7679	NaN	NaN	NaN	NaN
0.44699	0.11491	0.12929	0.52467	0.45472	0.36774	0.26655	0.19415	0.25576	0.17944	NaN	NaN	NaN	0.26347	0.22592	0.21316	0.57948	NaN	0.50796	0.37445	0.43516	0.59726	0.90414	1.2759	1.3806	0.96833	0.60894	0.88779	0.84016	0.81443	1.3646	1.8583	2.0956	1.2068	0.85573	1.0149	1.2395	1.2809	0.95749	NaN	0.39822	0.38752	0.46262	0.39728	0.5597	0.64618	0.29038	0.42334	0.15066	0.20292
NaN	NaN	NaN	NaN	NaN	NaN	NaN	NaN	NaN	NaN	NaN	NaN	NaN	NaN	NaN	NaN	NaN	NaN	NaN	NaN	NaN	NaN	NaN	NaN	NaN	NaN	NaN	NaN	NaN	NaN	NaN	NaN	NaN	NaN	NaN	NaN	NaN	NaN	NaN	NaN	NaN	NaN	NaN	NaN	NaN	NaN	NaN	NaN	NaN	NaN
NaN	NaN	NaN	NaN	NaN	NaN	NaN	NaN	NaN	NaN	NaN	NaN	NaN	NaN	NaN	NaN	NaN	NaN	NaN	NaN	NaN	NaN	NaN	NaN	NaN	NaN	NaN	NaN	NaN	NaN	NaN	NaN	0.76675	1.014	NaN	1.5949	2.2024	2.0419	2.9954	2.5323	3.2383	1.787	NaN	NaN	NaN	NaN	NaN	NaN	NaN	NaN
NaN	NaN	0.078299	NaN	NaN	NaN	NaN	0.29781	NaN	NaN	NaN	NaN	NaN	NaN	NaN	0.29457	NaN	NaN	NaN	1.3467	0.67757	NaN	0.17308	0.36665	NaN	NaN	NaN	0.32957	NaN	0.25644	0.79668	1.0406	1.1951	1.2304	1.444	1.7403	2.1998	2.8451	2.9376	4.6127	5.1173	3.4241	3.049	1.2015	0.66769	NaN	NaN	NaN	NaN	NaN
NaN	NaN	NaN	0.53853	NaN	NaN	NaN	NaN	NaN	NaN	NaN	NaN	0.92782	1.0808	NaN	NaN	NaN	NaN	NaN	NaN	NaN	0.54503	NaN	NaN	NaN	NaN	NaN	NaN	NaN	NaN	NaN	NaN	NaN	NaN	NaN	NaN	NaN	NaN	NaN	NaN	NaN	1.8829	1.5797	NaN	NaN	NaN	NaN	NaN	NaN	NaN
NaN	NaN	NaN	NaN	NaN	NaN	NaN	NaN	NaN	NaN	NaN	NaN	NaN	NaN	NaN	NaN	NaN	NaN	NaN	NaN	NaN	NaN	NaN	NaN	NaN	NaN	NaN	NaN	NaN	NaN	NaN	NaN	NaN	NaN	NaN	NaN	NaN	1.2818	NaN	NaN	NaN	1.2028	2.2763	1.4384	NaN	NaN	NaN	NaN	NaN	NaN
NaN	NaN	NaN	NaN	NaN	NaN	NaN	NaN	NaN	NaN	NaN	NaN	NaN	NaN	NaN	NaN	NaN	NaN	NaN	NaN	NaN	NaN	NaN	NaN	NaN	NaN	NaN	NaN	NaN	NaN	NaN	NaN	NaN	NaN	NaN	NaN	NaN	NaN	NaN	NaN	NaN	NaN	NaN	NaN	NaN	NaN	NaN	NaN	NaN	NaN
NaN	NaN	NaN	NaN	NaN	NaN	NaN	NaN	NaN	NaN	NaN	NaN	NaN	NaN	NaN	NaN	NaN	NaN	NaN	NaN	NaN	NaN	NaN	NaN	NaN	NaN	NaN	NaN	NaN	NaN	NaN	NaN	NaN	NaN	NaN	NaN	NaN	NaN	NaN	NaN	NaN	NaN	NaN	NaN	NaN	NaN	NaN	NaN	NaN	NaN
NaN	NaN	NaN	NaN	NaN	NaN	NaN	NaN	NaN	NaN	NaN	NaN	NaN	NaN	NaN	NaN	NaN	NaN	NaN	NaN	NaN	NaN	2.1901	NaN	NaN	NaN	NaN	NaN	NaN	NaN	NaN	NaN	NaN	NaN	NaN	NaN	NaN	NaN	NaN	NaN	NaN	NaN	NaN	NaN	NaN	NaN	NaN	NaN	NaN	NaN
5.2228	1.1525	3.2623	1.5325	NaN	NaN	NaN	NaN	NaN	NaN	NaN	NaN	NaN	NaN	NaN	NaN	NaN	NaN	NaN	NaN	0.48608	NaN	NaN	NaN	NaN	NaN	NaN	NaN	NaN	NaN	NaN	NaN	NaN	NaN	NaN	NaN	NaN	NaN	NaN	0.8899	NaN	NaN	NaN	2.2253	2.9111	1.9829	1.6771	0.98273	NaN	NaN
7.9501	0.91751	0.8466	2.9398	4.4816	3.3219	1.12	0.98257	0.75329	0.75726	0.79742	0.56168	0.65364	0.65708	0.70673	0.55175	0.86968	0.82559	0.66778	0.90615	0.99973	0.68996	0.64439	0.60809	0.41584	0.53283	0.837	0.65539	0.38134	0.35648	0.72277	0.54252	NaN	NaN	0.59949	1.0823	1.5127	NaN	1.088	NaN	0.5649	0.87745	1.2572	1.4451	1.2577	1.4827	1.9297	1.2095	1.7207	1.8712
NaN	NaN	NaN	NaN	NaN	NaN	NaN	NaN	NaN	NaN	NaN	NaN	NaN	NaN	NaN	NaN	NaN	NaN	NaN	1.4526	NaN	0.70728	1.1976	1.8068	5.192	7.8361	6.8677	4.8579	0.33994	NaN	NaN	NaN	NaN	NaN	NaN	NaN	NaN	NaN	NaN	NaN	NaN	NaN	NaN	NaN	NaN	NaN	NaN	NaN	NaN	NaN
1.7919	NaN	NaN	NaN	0.99479	NaN	NaN	NaN	NaN	NaN	NaN	NaN	NaN	NaN	NaN	NaN	NaN	NaN	NaN	NaN	NaN	NaN	NaN	NaN	NaN	NaN	NaN	1.968	NaN	NaN	NaN	NaN	NaN	NaN	NaN	NaN	NaN	NaN	NaN	NaN	NaN	NaN	NaN	NaN	NaN	NaN	NaN	NaN	NaN	NaN
NaN	NaN	NaN	NaN	NaN	NaN	NaN	NaN	NaN	NaN	NaN	NaN	NaN	NaN	NaN	NaN	NaN	NaN	NaN	NaN	NaN	NaN	NaN	NaN	NaN	NaN	NaN	NaN	NaN	NaN	NaN	NaN	1.4009	NaN	NaN	NaN	NaN	NaN	NaN	NaN	NaN	NaN	NaN	NaN	NaN	NaN	NaN	NaN	NaN	NaN
NaN	NaN	NaN	NaN	NaN	NaN	NaN	NaN	NaN	NaN	NaN	NaN	NaN	NaN	NaN	NaN	NaN	NaN	NaN	NaN	NaN	NaN	3.4747	NaN	NaN	NaN	NaN	NaN	NaN	NaN	NaN	NaN	NaN	NaN	NaN	NaN	NaN	NaN	NaN	NaN	NaN	NaN	NaN	NaN	NaN	NaN	NaN	NaN	NaN	NaN
NaN	0.16808	0.10424	0.16802	0.32274	0.092365	0.18624	0.23692	NaN	NaN	0.87407	NaN	0.39062	0.32174	0.33707	0.28915	0.32068	0.19691	0.11313	NaN	0.17763	0.17458	0.19553	0.46011	0.22749	0.25219	0.2136	1.1769	0.15434	0.21154	0.31995	0.60001	0.63605	1.011	0.92552	3.0195	4.7415	6.1852	4.7029	3.1323	2.9934	2.1697	0.86188	NaN	0.38544	0.4602	0.47211	0.51009	0.47152	0.5993
NaN	NaN	NaN	NaN	NaN	NaN	NaN	NaN	NaN	NaN	NaN	NaN	NaN	NaN	NaN	NaN	NaN	NaN	NaN	NaN	NaN	NaN	NaN	NaN	NaN	NaN	NaN	NaN	0.079856	NaN	NaN	NaN	NaN	NaN	NaN	NaN	NaN	NaN	NaN	NaN	NaN	NaN	NaN	NaN	NaN	NaN	NaN	NaN	NaN	NaN
NaN	NaN	NaN	NaN	NaN	NaN	NaN	NaN	NaN	NaN	NaN	NaN	NaN	NaN	NaN	1.3867	2.4435	2.5223	2.2121	NaN	2.712	2.0195	1.9119	2.5022	3.7461	3.0887	NaN	NaN	NaN	0.68793	NaN	1.8652	1.8106	NaN	NaN	NaN	NaN	NaN	NaN	NaN	NaN	NaN	NaN	NaN	NaN	NaN	NaN	NaN	NaN	NaN
0.83784	0.17559	0.22444	0.18726	0.25538	0.26337	0.31144	0.46693	0.78505	0.71078	0.8742	0.22932	0.34862	0.53864	0.35454	0.18721	0.62895	0.42539	0.60142	0.60607	0.74343	0.62475	0.7768	0.89625	1.1191	1.6057	2.677	3.5751	2.9549	2.9213	3.2532	2.5231	1.8848	1.0935	1.4014	1.2128	1.9577	2.6795	2.2644	3.2882	2.4783	2.725	3.1915	3.1274	2.9773	2.7365	1.5941	0.61367	0.21234	0.35256
NaN	NaN	NaN	NaN	NaN	NaN	NaN	NaN	NaN	NaN	NaN	NaN	NaN	NaN	NaN	NaN	NaN	NaN	NaN	NaN	NaN	NaN	NaN	NaN	NaN	NaN	NaN	NaN	NaN	NaN	NaN	NaN	NaN	NaN	NaN	NaN	NaN	NaN	2.0168	NaN	NaN	NaN	NaN	NaN	NaN	NaN	NaN	NaN	NaN	NaN
NaN	NaN	NaN	NaN	NaN	NaN	NaN	NaN	NaN	NaN	NaN	NaN	0.86401	0.69035	0.82457	0.77478	2.7722	1.12	NaN	NaN	1.5081	NaN	1.1118	1.3786	NaN	NaN	NaN	1.2546	3.5269	NaN	NaN	NaN	NaN	1.5972	NaN	NaN	NaN	NaN	NaN	NaN	0.53828	1.0469	1.3711	2.1109	3.4419	NaN	NaN	NaN	4.1997	2.4346
NaN	NaN	NaN	NaN	NaN	NaN	NaN	NaN	NaN	NaN	NaN	NaN	NaN	NaN	NaN	NaN	NaN	NaN	NaN	NaN	NaN	NaN	NaN	NaN	NaN	NaN	NaN	NaN	NaN	NaN	NaN	NaN	NaN	NaN	NaN	NaN	NaN	NaN	NaN	NaN	NaN	NaN	5.7749	3.736	4.3328	3.2712	3.8551	2.7718	NaN	NaN
NaN	NaN	NaN	NaN	NaN	NaN	NaN	NaN	NaN	NaN	NaN	NaN	NaN	NaN	NaN	NaN	NaN	NaN	NaN	NaN	NaN	NaN	NaN	NaN	NaN	NaN	NaN	NaN	NaN	NaN	NaN	NaN	NaN	NaN	NaN	NaN	4.9651	5.1693	NaN	8.7616	5.2975	NaN	NaN	NaN	NaN	NaN	NaN	NaN	NaN	NaN
NaN	NaN	NaN	NaN	NaN	NaN	NaN	NaN	NaN	NaN	NaN	NaN	NaN	NaN	NaN	NaN	NaN	NaN	NaN	NaN	NaN	NaN	NaN	NaN	NaN	NaN	NaN	NaN	NaN	NaN	NaN	NaN	NaN	NaN	NaN	NaN	NaN	NaN	NaN	4.8916	12.443	11.473	NaN	1.7814	2.3501	NaN	NaN	NaN	NaN	NaN
NaN	NaN	NaN	NaN	NaN	NaN	NaN	NaN	NaN	NaN	NaN	NaN	NaN	NaN	NaN	NaN	NaN	NaN	NaN	NaN	NaN	NaN	NaN	NaN	NaN	NaN	NaN	NaN	NaN	NaN	NaN	NaN	NaN	NaN	NaN	NaN	NaN	NaN	NaN	NaN	NaN	NaN	NaN	NaN	NaN	6.3319	2.8597	2.9149	17.663	NaN
2.0115	0.44349	0.38294	0.47726	0.69706	0.53731	0.68989	1.0893	1.1349	1.2328	1.3219	NaN	NaN	NaN	1.3261	NaN	NaN	NaN	NaN	1.3287	1.2221	0.75291	NaN	0.72828	1.0855	NaN	1.1508	1.4585	1.2125	1.232	1.3528	0.975	NaN	NaN	NaN	NaN	NaN	NaN	NaN	NaN	NaN	NaN	NaN	NaN	NaN	NaN	NaN	NaN	NaN	NaN
5.6698	NaN	NaN	NaN	NaN	NaN	NaN	NaN	1.9021	NaN	NaN	NaN	NaN	NaN	3.7647	2.314	NaN	NaN	NaN	NaN	NaN	NaN	NaN	NaN	NaN	NaN	NaN	NaN	NaN	NaN	NaN	NaN	NaN	NaN	NaN	NaN	NaN	NaN	NaN	NaN	NaN	NaN	NaN	NaN	NaN	NaN	NaN	NaN	NaN	NaN
NaN	NaN	NaN	NaN	NaN	NaN	NaN	NaN	NaN	NaN	NaN	NaN	NaN	NaN	NaN	NaN	NaN	NaN	NaN	NaN	NaN	NaN	NaN	NaN	NaN	NaN	NaN	NaN	NaN	NaN	NaN	NaN	NaN	NaN	NaN	NaN	NaN	2.8824	NaN	NaN	NaN	NaN	NaN	NaN	NaN	NaN	NaN	NaN	NaN	NaN
NaN	NaN	NaN	NaN	0.23535	NaN	0.30357	0.20028	0.24652	0.26465	NaN	NaN	0.40063	0.3658	0.48356	0.48706	0.89646	0.82587	0.81889	1.2377	2.0136	1.6004	2.1697	1.8016	2.0863	4.0522	3.6795	NaN	NaN	NaN	NaN	1.2057	1.5153	NaN	2.1225	1.6805	NaN	NaN	NaN	NaN	NaN	NaN	NaN	NaN	NaN	NaN	NaN	NaN	NaN	NaN
NaN	NaN	NaN	NaN	NaN	NaN	NaN	NaN	NaN	NaN	NaN	NaN	NaN	NaN	NaN	NaN	NaN	NaN	NaN	NaN	NaN	NaN	NaN	NaN	NaN	2.2158	3.2567	3.73	1.9337	NaN	NaN	NaN	NaN	NaN	NaN	NaN	NaN	NaN	NaN	NaN	NaN	1.6977	NaN	NaN	NaN	NaN	NaN	NaN	NaN	NaN
2.9616	0.18536	0.13633	0.27805	NaN	NaN	0.56229	0.8615	1.183	0.99069	1.353	1.0515	1.0638	1.2637	1.1444	0.91166	1.5323	1.9516	NaN	1.7732	2.1021	1.2095	1.5929	2.0386	1.7111	1.1674	1.5246	NaN	1.1529	1.3095	NaN	NaN	NaN	NaN	NaN	NaN	NaN	NaN	NaN	NaN	NaN	NaN	NaN	NaN	NaN	NaN	NaN	NaN	NaN	1.4173
NaN	NaN	NaN	NaN	NaN	NaN	NaN	NaN	NaN	NaN	NaN	NaN	NaN	NaN	NaN	NaN	NaN	NaN	NaN	NaN	NaN	NaN	NaN	NaN	8.3857	11.787	NaN	NaN	NaN	NaN	NaN	NaN	NaN	NaN	NaN	NaN	NaN	NaN	NaN	NaN	NaN	NaN	NaN	NaN	NaN	NaN	NaN	NaN	NaN	NaN
NaN	NaN	NaN	NaN	NaN	NaN	NaN	NaN	NaN	NaN	NaN	NaN	NaN	NaN	NaN	NaN	NaN	NaN	NaN	NaN	NaN	NaN	NaN	NaN	NaN	NaN	NaN	NaN	NaN	NaN	NaN	NaN	NaN	NaN	NaN	NaN	NaN	NaN	NaN	NaN	NaN	NaN	NaN	NaN	NaN	NaN	NaN	NaN	NaN	NaN
NaN	NaN	NaN	NaN	NaN	NaN	NaN	NaN	NaN	NaN	NaN	NaN	NaN	NaN	NaN	NaN	NaN	NaN	NaN	NaN	NaN	NaN	NaN	NaN	NaN	NaN	NaN	NaN	NaN	NaN	NaN	NaN	NaN	NaN	NaN	NaN	NaN	NaN	NaN	NaN	NaN	NaN	NaN	NaN	NaN	2.8438	4.8368	3.3552	2.0283	2.3777
1.2331	NaN	NaN	NaN	0.80918	0.9144	0.86051	1.7589	1.6749	2.0414	1.923	NaN	NaN	1.3962	NaN	0.91822	1.1996	1.7348	NaN	NaN	NaN	NaN	NaN	NaN	NaN	NaN	NaN	NaN	NaN	NaN	NaN	2.3745	NaN	NaN	NaN	NaN	NaN	NaN	NaN	NaN	NaN	NaN	NaN	NaN	NaN	NaN	NaN	NaN	NaN	NaN
NaN	NaN	NaN	NaN	NaN	NaN	NaN	NaN	NaN	NaN	NaN	NaN	NaN	NaN	NaN	NaN	NaN	NaN	NaN	3.0609	1.8381	NaN	NaN	NaN	NaN	NaN	NaN	NaN	NaN	NaN	NaN	NaN	NaN	NaN	NaN	NaN	NaN	NaN	NaN	NaN	NaN	NaN	NaN	NaN	NaN	NaN	NaN	NaN	NaN	NaN
NaN	NaN	NaN	NaN	NaN	NaN	NaN	NaN	NaN	NaN	NaN	NaN	NaN	NaN	NaN	NaN	1.174	1.5585	NaN	2.0283	2.3289	1.9323	2.2401	2.0973	1.7997	1.5235	NaN	NaN	NaN	NaN	NaN	NaN	NaN	NaN	NaN	NaN	NaN	NaN	NaN	NaN	NaN	NaN	NaN	NaN	NaN	NaN	NaN	NaN	NaN	NaN
NaN	NaN	NaN	NaN	NaN	NaN	NaN	NaN	NaN	NaN	NaN	NaN	NaN	NaN	NaN	NaN	NaN	NaN	NaN	NaN	NaN	NaN	0.70217	NaN	NaN	NaN	NaN	NaN	NaN	NaN	NaN	NaN	NaN	NaN	NaN	NaN	NaN	NaN	NaN	NaN	NaN	NaN	NaN	NaN	NaN	NaN	NaN	NaN	NaN	NaN
NaN	NaN	NaN	NaN	NaN	NaN	NaN	NaN	NaN	NaN	NaN	NaN	NaN	NaN	NaN	NaN	NaN	NaN	NaN	NaN	NaN	NaN	NaN	NaN	NaN	2.7077	2.7973	2.5188	NaN	NaN	NaN	NaN	NaN	NaN	NaN	NaN	NaN	NaN	NaN	NaN	NaN	NaN	NaN	NaN	NaN	NaN	NaN	NaN	NaN	NaN
NaN	NaN	NaN	NaN	NaN	NaN	NaN	NaN	NaN	NaN	NaN	NaN	NaN	NaN	NaN	NaN	NaN	NaN	NaN	NaN	NaN	NaN	NaN	NaN	NaN	NaN	NaN	NaN	0.82449	1.0721	1.4724	2.14	2.2582	1.7865	1.9822	1.446	NaN	NaN	NaN	NaN	NaN	NaN	NaN	NaN	NaN	NaN	NaN	NaN	NaN	NaN
NaN	NaN	NaN	NaN	NaN	NaN	NaN	NaN	NaN	NaN	NaN	NaN	NaN	NaN	NaN	NaN	NaN	NaN	NaN	NaN	NaN	NaN	NaN	NaN	NaN	NaN	NaN	NaN	NaN	NaN	NaN	NaN	NaN	NaN	NaN	NaN	NaN	NaN	NaN	NaN	NaN	6.8405	NaN	NaN	NaN	NaN	NaN	NaN	NaN	NaN
NaN	NaN	NaN	NaN	NaN	NaN	NaN	NaN	NaN	NaN	NaN	NaN	NaN	NaN	NaN	NaN	NaN	NaN	NaN	NaN	NaN	NaN	NaN	NaN	NaN	NaN	NaN	NaN	NaN	NaN	NaN	NaN	NaN	NaN	NaN	NaN	NaN	NaN	NaN	NaN	NaN	NaN	NaN	1.7187	2.5454	2.1728	NaN	NaN	NaN	NaN
NaN	NaN	NaN	NaN	NaN	NaN	NaN	NaN	NaN	NaN	NaN	NaN	NaN	NaN	NaN	NaN	NaN	NaN	NaN	NaN	NaN	NaN	NaN	NaN	NaN	NaN	NaN	NaN	NaN	NaN	NaN	NaN	NaN	NaN	NaN	NaN	NaN	NaN	NaN	NaN	NaN	NaN	NaN	NaN	NaN	NaN	NaN	NaN	NaN	NaN
NaN	NaN	NaN	NaN	NaN	NaN	NaN	NaN	NaN	NaN	NaN	NaN	NaN	NaN	NaN	NaN	NaN	NaN	NaN	NaN	NaN	NaN	NaN	NaN	NaN	NaN	NaN	NaN	NaN	NaN	NaN	NaN	NaN	NaN	NaN	3.5478	NaN	NaN	NaN	NaN	NaN	NaN	NaN	NaN	NaN	NaN	NaN	NaN	NaN	NaN
NaN	NaN	NaN	NaN	NaN	NaN	NaN	NaN	NaN	NaN	NaN	NaN	NaN	NaN	NaN	NaN	NaN	NaN	NaN	NaN	NaN	NaN	NaN	NaN	NaN	NaN	NaN	NaN	NaN	NaN	NaN	NaN	NaN	NaN	2.8381	2.6261	3.6049	NaN	NaN	NaN	NaN	NaN	NaN	NaN	NaN	NaN	NaN	NaN	NaN	NaN
2.1699	0.47661	0.45556	NaN	NaN	1.0971	NaN	NaN	NaN	1.9998	1.1358	1.1205	1.7144	1.8123	2.3152	2.2259	2.5884	2.3216	2.2671	NaN	NaN	NaN	NaN	NaN	NaN	NaN	NaN	NaN	NaN	NaN	NaN	NaN	NaN	NaN	NaN	NaN	NaN	NaN	NaN	NaN	NaN	NaN	NaN	NaN	NaN	NaN	NaN	NaN	NaN	NaN
NaN	NaN	NaN	NaN	NaN	NaN	NaN	NaN	NaN	NaN	1.4988	NaN	NaN	NaN	NaN	NaN	NaN	NaN	NaN	NaN	NaN	0.38371	NaN	NaN	NaN	NaN	NaN	NaN	NaN	NaN	NaN	NaN	NaN	NaN	NaN	NaN	NaN	NaN	NaN	NaN	NaN	NaN	NaN	NaN	NaN	NaN	NaN	NaN	NaN	NaN
NaN	NaN	NaN	NaN	NaN	NaN	NaN	NaN	NaN	NaN	NaN	NaN	NaN	NaN	NaN	NaN	NaN	NaN	NaN	NaN	NaN	NaN	NaN	NaN	NaN	NaN	NaN	2.7155	2.5108	3.4337	2.6636	NaN	NaN	NaN	NaN	NaN	NaN	NaN	NaN	NaN	NaN	NaN	NaN	NaN	NaN	NaN	NaN	NaN	NaN	NaN
5.3408	NaN	NaN	NaN	NaN	NaN	NaN	NaN	NaN	NaN	NaN	NaN	NaN	NaN	NaN	NaN	NaN	NaN	NaN	NaN	NaN	NaN	NaN	NaN	NaN	NaN	NaN	NaN	NaN	NaN	NaN	NaN	NaN	NaN	NaN	NaN	NaN	NaN	NaN	NaN	NaN	NaN	NaN	NaN	NaN	NaN	NaN	NaN	NaN	NaN
NaN	NaN	NaN	NaN	NaN	NaN	NaN	NaN	NaN	NaN	NaN	NaN	NaN	NaN	NaN	NaN	NaN	NaN	NaN	NaN	NaN	NaN	NaN	NaN	NaN	NaN	NaN	NaN	NaN	NaN	NaN	NaN	NaN	NaN	NaN	NaN	NaN	NaN	NaN	NaN	NaN	NaN	NaN	NaN	NaN	NaN	NaN	NaN	NaN	NaN
NaN	NaN	NaN	NaN	NaN	NaN	NaN	NaN	NaN	NaN	NaN	NaN	NaN	NaN	NaN	NaN	NaN	NaN	NaN	NaN	NaN	NaN	NaN	NaN	NaN	NaN	1.5646	2.0355	2.6476	1.735	2.3928	0.81951	0.517	NaN	NaN	NaN	NaN	NaN	NaN	NaN	NaN	NaN	NaN	NaN	NaN	NaN	NaN	NaN	NaN	NaN
NaN	NaN	NaN	NaN	NaN	NaN	NaN	NaN	NaN	NaN	NaN	NaN	NaN	NaN	NaN	NaN	NaN	NaN	NaN	NaN	NaN	NaN	NaN	NaN	NaN	NaN	NaN	NaN	NaN	NaN	NaN	NaN	NaN	NaN	NaN	NaN	NaN	NaN	NaN	NaN	NaN	NaN	NaN	NaN	NaN	NaN	NaN	NaN	NaN	NaN
NaN	NaN	NaN	NaN	NaN	NaN	NaN	NaN	NaN	NaN	NaN	NaN	NaN	NaN	NaN	NaN	NaN	NaN	NaN	NaN	NaN	1.4625	NaN	NaN	NaN	NaN	NaN	1.7631	1.4595	1.5753	NaN	NaN	NaN	NaN	NaN	NaN	NaN	NaN	NaN	NaN	NaN	NaN	NaN	NaN	NaN	NaN	NaN	NaN	NaN	NaN
1.9071	0.19185	0.19676	0.23812	0.3092	0.32913	0.5019	0.83783	0.92974	1.1859	1.5075	1.508	2.7751	5.3847	6.8624	5.15	4.3954	2.0381	0.96604	1.241	0.90854	0.7426	0.64405	0.57884	0.50847	0.19171	0.10586	0.084445	0.19288	0.13348	0.32813	0.064341	0.20144	0.049493	0.26067	0.069491	0.06913	0.15036	0.061779	0.090773	0.29776	0.064415	0.044483	0.25894	0.072743	0.11482	0.094997	0.094075	0.15128	0.059658
NaN	NaN	NaN	NaN	NaN	NaN	NaN	NaN	NaN	NaN	NaN	NaN	NaN	NaN	NaN	NaN	NaN	NaN	NaN	NaN	NaN	NaN	NaN	NaN	NaN	NaN	NaN	NaN	NaN	NaN	NaN	NaN	NaN	NaN	NaN	NaN	NaN	NaN	NaN	NaN	NaN	NaN	NaN	NaN	NaN	NaN	NaN	1.6073	NaN	NaN
1.6236	0.36184	0.26782	0.82896	1.1703	0.83324	0.6391	0.68087	1.1542	1.1602	1.1172	0.93847	1.2044	1.2517	0.96542	0.73139	0.9191	1.3424	1.0737	1.5306	1.4939	1.7966	1.9568	1.52	1.8474	1.4169	1.6893	2.1943	1.6356	1.1303	1.3604	2.2263	1.596	1.567	1.2023	1.1192	1.3259	NaN	NaN	NaN	NaN	NaN	0.80278	NaN	NaN	NaN	NaN	NaN	NaN	NaN
NaN	NaN	NaN	NaN	NaN	NaN	NaN	NaN	NaN	NaN	NaN	NaN	NaN	NaN	NaN	NaN	NaN	NaN	NaN	NaN	3.8713	NaN	NaN	NaN	NaN	NaN	NaN	NaN	NaN	NaN	NaN	NaN	NaN	NaN	NaN	NaN	NaN	NaN	NaN	NaN	NaN	NaN	NaN	NaN	NaN	NaN	NaN	NaN	NaN	NaN
NaN	NaN	NaN	NaN	NaN	NaN	NaN	NaN	NaN	NaN	NaN	NaN	NaN	NaN	NaN	NaN	NaN	NaN	NaN	NaN	NaN	NaN	NaN	NaN	NaN	NaN	NaN	NaN	NaN	NaN	NaN	NaN	NaN	NaN	NaN	NaN	NaN	NaN	NaN	NaN	NaN	NaN	NaN	NaN	26.56	NaN	41.651	NaN	NaN	NaN
1.0227	NaN	NaN	NaN	NaN	NaN	0.72655	0.57829	NaN	NaN	NaN	NaN	NaN	NaN	NaN	NaN	NaN	NaN	NaN	NaN	0.99692	0.54875	0.71839	1.0259	NaN	NaN	NaN	1.0544	0.69788	0.62889	NaN	1.3927	NaN	1.0308	NaN	1.4097	NaN	NaN	1.61	NaN	6.8233	2.0527	7.7527	4.3524	7.8925	5.7454	3.8649	1.3483	NaN	NaN
NaN	0.1708	0.089018	0.23427	0.23117	0.31211	0.4709	0.37141	NaN	0.55047	NaN	NaN	0.92482	NaN	NaN	NaN	1.0321	NaN	NaN	NaN	NaN	0.56754	NaN	0.4967	0.86169	0.96748	0.97117	2.3003	1.3504	1.3742	2.8064	3.1805	5.3115	3.0816	0.87099	NaN	NaN	NaN	NaN	NaN	NaN	NaN	NaN	NaN	NaN	NaN	NaN	NaN	NaN	NaN
NaN	NaN	NaN	NaN	NaN	NaN	NaN	NaN	NaN	NaN	NaN	NaN	NaN	NaN	NaN	NaN	NaN	NaN	NaN	NaN	NaN	NaN	NaN	NaN	NaN	NaN	NaN	NaN	NaN	NaN	NaN	NaN	NaN	NaN	NaN	NaN	NaN	NaN	NaN	5.7573	3.5264	8.3936	5.9084	7.2794	3.0066	2.6662	2.4863	2.3618	NaN	NaN
NaN	NaN	NaN	NaN	NaN	NaN	NaN	NaN	NaN	NaN	NaN	NaN	NaN	NaN	NaN	NaN	NaN	NaN	NaN	NaN	NaN	1.2883	NaN	NaN	NaN	NaN	NaN	NaN	2.7135	NaN	NaN	NaN	NaN	NaN	NaN	NaN	NaN	NaN	NaN	NaN	NaN	NaN	NaN	NaN	NaN	NaN	NaN	NaN	NaN	NaN
NaN	NaN	NaN	NaN	NaN	NaN	NaN	NaN	NaN	NaN	NaN	NaN	NaN	NaN	NaN	0.72	NaN	NaN	NaN	NaN	NaN	NaN	NaN	NaN	NaN	NaN	NaN	NaN	NaN	1.8275	3.0661	2.1995	1.3588	NaN	NaN	NaN	NaN	NaN	NaN	NaN	NaN	NaN	NaN	NaN	NaN	NaN	NaN	NaN	NaN	NaN
NaN	NaN	NaN	NaN	NaN	NaN	NaN	NaN	NaN	NaN	NaN	NaN	NaN	NaN	NaN	NaN	NaN	NaN	NaN	NaN	NaN	NaN	NaN	NaN	NaN	NaN	NaN	NaN	NaN	NaN	NaN	NaN	NaN	1.2017	2.2773	1.7917	3.0688	4.0428	3.0325	5.3288	7.2906	NaN	2.4567	1.7435	1.8806	1.9255	1.6287	NaN	NaN	NaN
NaN	NaN	NaN	NaN	NaN	NaN	NaN	NaN	NaN	NaN	NaN	NaN	NaN	NaN	NaN	NaN	NaN	NaN	NaN	NaN	NaN	NaN	NaN	NaN	NaN	NaN	NaN	NaN	NaN	NaN	NaN	NaN	NaN	NaN	NaN	NaN	0.33659	1.3436	1.1005	NaN	NaN	NaN	NaN	NaN	NaN	NaN	NaN	NaN	NaN	NaN
2.0523	0.2033	0.15487	0.33032	0.37544	0.38571	0.59153	0.60332	0.79851	0.52077	0.59888	NaN	0.45137	NaN	0.37205	0.41654	0.75151	1.1015	0.55419	NaN	NaN	NaN	NaN	0.71268	0.91619	0.74614	0.44522	0.67953	0.48311	0.45814	1.4004	1.6845	2.8298	5.4504	7.9724	6.5172	3.6633	1.3956	NaN	NaN	NaN	NaN	NaN	NaN	NaN	NaN	0.43963	1.6808	0.86558	0.14923
NaN	NaN	NaN	NaN	NaN	NaN	NaN	NaN	NaN	NaN	0.32805	0.18562	0.39697	0.22659	0.38631	NaN	0.53374	0.54195	0.5463	NaN	1.1611	1.237	1.3882	1.4454	2.1196	2.5245	2.3986	2.0791	0.98819	0.74512	0.77314	0.65765	NaN	NaN	NaN	NaN	NaN	NaN	NaN	NaN	NaN	NaN	NaN	NaN	NaN	NaN	NaN	NaN	NaN	NaN
NaN	NaN	NaN	NaN	NaN	NaN	NaN	NaN	NaN	NaN	NaN	NaN	NaN	NaN	NaN	NaN	NaN	NaN	NaN	NaN	NaN	NaN	NaN	NaN	NaN	NaN	NaN	NaN	NaN	NaN	NaN	NaN	NaN	NaN	NaN	NaN	NaN	NaN	NaN	NaN	NaN	NaN	NaN	NaN	NaN	NaN	NaN	NaN	NaN	NaN
1.9624	NaN	NaN	NaN	NaN	NaN	NaN	NaN	NaN	NaN	NaN	NaN	NaN	NaN	NaN	NaN	NaN	NaN	NaN	NaN	NaN	NaN	NaN	NaN	NaN	NaN	NaN	NaN	NaN	NaN	NaN	NaN	NaN	NaN	NaN	NaN	NaN	NaN	NaN	NaN	NaN	NaN	NaN	NaN	NaN	NaN	NaN	NaN	NaN	NaN
2.1959	NaN	NaN	NaN	NaN	NaN	NaN	NaN	NaN	NaN	NaN	NaN	1.9008	NaN	NaN	NaN	1.5578	NaN	NaN	1.3206	4.522	2.1487	1.5494	NaN	NaN	NaN	NaN	NaN	NaN	NaN	NaN	NaN	NaN	NaN	NaN	NaN	NaN	NaN	NaN	NaN	NaN	NaN	NaN	NaN	NaN	NaN	NaN	NaN	NaN	NaN
NaN	NaN	NaN	NaN	NaN	NaN	NaN	1.786	2.033	1.9789	NaN	NaN	NaN	1.3412	NaN	NaN	NaN	NaN	NaN	NaN	NaN	NaN	NaN	NaN	NaN	NaN	NaN	NaN	NaN	NaN	NaN	NaN	NaN	NaN	NaN	NaN	NaN	NaN	NaN	NaN	NaN	NaN	NaN	NaN	NaN	NaN	NaN	NaN	NaN	NaN
NaN	NaN	NaN	NaN	NaN	NaN	NaN	NaN	NaN	NaN	NaN	NaN	NaN	NaN	NaN	NaN	NaN	NaN	NaN	NaN	NaN	NaN	NaN	NaN	NaN	NaN	NaN	1.3453	NaN	NaN	NaN	2.7089	3.5301	NaN	NaN	NaN	NaN	14.136	6.1184	8.7876	5.1899	2.4782	4.043	NaN	NaN	NaN	1.6621	NaN	NaN	NaN
NaN	NaN	NaN	NaN	NaN	NaN	NaN	NaN	NaN	NaN	NaN	NaN	NaN	NaN	NaN	NaN	NaN	NaN	NaN	NaN	NaN	NaN	NaN	NaN	NaN	NaN	NaN	NaN	NaN	NaN	NaN	NaN	NaN	NaN	NaN	NaN	NaN	NaN	NaN	NaN	NaN	NaN	NaN	NaN	NaN	NaN	NaN	NaN	NaN	NaN
NaN	NaN	NaN	NaN	NaN	NaN	NaN	NaN	NaN	NaN	NaN	NaN	NaN	NaN	NaN	NaN	NaN	NaN	NaN	NaN	NaN	NaN	NaN	NaN	NaN	NaN	NaN	NaN	NaN	NaN	NaN	NaN	NaN	NaN	NaN	NaN	NaN	NaN	NaN	NaN	NaN	NaN	NaN	NaN	NaN	NaN	NaN	NaN	NaN	NaN
NaN	NaN	NaN	NaN	NaN	NaN	NaN	NaN	NaN	NaN	NaN	NaN	NaN	NaN	NaN	NaN	NaN	NaN	NaN	NaN	NaN	NaN	NaN	NaN	NaN	NaN	NaN	NaN	NaN	NaN	NaN	NaN	NaN	NaN	NaN	NaN	NaN	NaN	NaN	3.09	4.4563	5.2469	2.6472	5.137	NaN	NaN	NaN	NaN	NaN	NaN
NaN	0.5306	NaN	0.50545	0.24044	0.52147	0.28188	NaN	NaN	NaN	NaN	NaN	NaN	NaN	NaN	NaN	NaN	0.60161	NaN	NaN	0.94616	0.76102	1.5193	1.5858	2.9741	2.124	4.3294	4.0745	3.2723	2.9068	2.5766	0.72091	NaN	NaN	NaN	NaN	NaN	NaN	NaN	NaN	NaN	NaN	NaN	NaN	NaN	NaN	NaN	1.6395	NaN	NaN
NaN	NaN	NaN	NaN	NaN	NaN	NaN	NaN	NaN	NaN	3.6186	NaN	NaN	NaN	NaN	NaN	NaN	NaN	NaN	NaN	NaN	NaN	NaN	NaN	NaN	NaN	NaN	NaN	NaN	NaN	NaN	NaN	NaN	NaN	NaN	NaN	2.9009	3.1048	3.3223	4.6657	6.4076	4.8847	3.244	3.0886	3.2158	3.3277	3.1794	2.9272	1.4147	0.60988
2.5241	NaN	NaN	NaN	NaN	NaN	NaN	1.2738	NaN	NaN	NaN	NaN	NaN	NaN	NaN	NaN	NaN	NaN	NaN	NaN	NaN	NaN	NaN	NaN	NaN	NaN	NaN	2.0613	2.997	NaN	NaN	NaN	NaN	NaN	NaN	NaN	NaN	NaN	NaN	NaN	NaN	NaN	NaN	NaN	NaN	NaN	NaN	NaN	NaN	NaN
NaN	NaN	0.28462	0.46754	1.0807	0.99187	NaN	2.4511	NaN	NaN	NaN	NaN	NaN	NaN	NaN	1.0988	NaN	NaN	NaN	NaN	NaN	NaN	NaN	NaN	NaN	NaN	0.22637	0.39053	NaN	NaN	NaN	0.49614	1.3464	2.893	5.6613	3.2689	2.6207	1.5793	NaN	NaN	NaN	NaN	NaN	NaN	NaN	NaN	NaN	0.43838	0.49928	0.54535
NaN	NaN	NaN	NaN	NaN	NaN	NaN	NaN	NaN	NaN	NaN	NaN	NaN	NaN	NaN	NaN	NaN	NaN	NaN	NaN	NaN	NaN	NaN	NaN	NaN	NaN	NaN	NaN	NaN	NaN	NaN	NaN	NaN	NaN	NaN	NaN	NaN	0.97608	2.0374	NaN	NaN	NaN	NaN	NaN	NaN	NaN	NaN	NaN	NaN	NaN
NaN	NaN	NaN	NaN	NaN	NaN	NaN	NaN	NaN	NaN	NaN	NaN	NaN	NaN	NaN	NaN	NaN	NaN	NaN	1.8117	1.578	2.0937	1.9389	2.3373	2.3859	NaN	NaN	NaN	NaN	NaN	NaN	NaN	NaN	NaN	NaN	NaN	NaN	NaN	NaN	NaN	NaN	NaN	NaN	NaN	NaN	NaN	NaN	NaN	NaN	NaN
0.095324	0.050108	0.040054	0.059873	0.051852	0.038005	0.066329	0.080132	0.060656	0.060806	0.098964	0.10837	0.086197	0.12932	0.11566	0.090919	0.11636	0.20594	0.1379	0.22307	0.37387	0.39126	0.68323	1.3386	3.0528	2.4456	0.8055	0.57634	0.56059	0.43417	0.64145	0.81867	0.763	0.69924	0.80218	0.79479	1.0422	1.0826	1.0481	1.5355	1.4013	1.4281	2.3366	3.1603	3.558	5.0995	4.6175	1.8185	1.1228	0.78921
1.6425	NaN	NaN	NaN	NaN	NaN	NaN	NaN	NaN	1.5567	1.339	NaN	NaN	1.3585	NaN	NaN	NaN	NaN	NaN	NaN	NaN	NaN	1.5171	NaN	NaN	NaN	NaN	NaN	NaN	NaN	1.1775	NaN	NaN	NaN	NaN	NaN	NaN	NaN	NaN	NaN	NaN	NaN	NaN	NaN	NaN	NaN	NaN	NaN	NaN	NaN
NaN	NaN	NaN	NaN	NaN	NaN	NaN	NaN	NaN	NaN	NaN	NaN	NaN	NaN	NaN	NaN	NaN	NaN	NaN	NaN	NaN	NaN	0.83146	1.2643	2.4483	1.9486	1.2585	0.79893	NaN	NaN	NaN	1.9929	NaN	NaN	NaN	NaN	NaN	1.842	NaN	NaN	NaN	2.5964	2.3171	1.9863	2.0237	1.9792	1.3141	1.0961	NaN	NaN
NaN	NaN	NaN	NaN	NaN	NaN	NaN	NaN	NaN	NaN	1.4957	NaN	NaN	NaN	NaN	NaN	NaN	NaN	NaN	NaN	NaN	NaN	NaN	NaN	NaN	NaN	NaN	NaN	NaN	NaN	NaN	NaN	NaN	NaN	NaN	NaN	NaN	NaN	NaN	NaN	NaN	NaN	NaN	NaN	NaN	NaN	NaN	NaN	NaN	NaN
NaN	NaN	NaN	NaN	NaN	NaN	NaN	NaN	NaN	NaN	NaN	NaN	1.4384	NaN	NaN	NaN	1.9368	1.0852	NaN	6.5308	4.6427	2.4656	NaN	NaN	NaN	NaN	NaN	NaN	NaN	2.0844	NaN	NaN	NaN	NaN	NaN	NaN	NaN	NaN	NaN	NaN	NaN	NaN	NaN	NaN	NaN	NaN	NaN	NaN	NaN	NaN
NaN	NaN	NaN	NaN	NaN	NaN	NaN	NaN	NaN	NaN	NaN	NaN	NaN	NaN	NaN	NaN	NaN	NaN	NaN	NaN	NaN	NaN	NaN	NaN	NaN	NaN	NaN	NaN	NaN	NaN	NaN	NaN	NaN	NaN	NaN	NaN	NaN	NaN	4.5715	3.3214	8.0585	4.685	NaN	NaN	NaN	NaN	NaN	NaN	NaN	NaN
NaN	NaN	NaN	NaN	NaN	NaN	NaN	NaN	NaN	NaN	NaN	NaN	NaN	NaN	NaN	NaN	NaN	NaN	NaN	NaN	NaN	NaN	NaN	NaN	NaN	NaN	NaN	NaN	NaN	NaN	1.961	2.4271	1.8909	1.6153	NaN	NaN	NaN	NaN	NaN	NaN	NaN	NaN	NaN	1.2574	NaN	NaN	NaN	NaN	NaN	NaN
NaN	NaN	NaN	NaN	NaN	NaN	NaN	NaN	NaN	NaN	NaN	NaN	NaN	NaN	NaN	NaN	NaN	NaN	NaN	NaN	NaN	NaN	NaN	NaN	NaN	NaN	NaN	NaN	1.4	NaN	NaN	NaN	NaN	NaN	NaN	NaN	NaN	NaN	NaN	NaN	NaN	NaN	NaN	NaN	NaN	NaN	NaN	NaN	NaN	NaN
NaN	0.093804	0.083875	0.11957	0.19303	0.13247	0.19368	0.20475	NaN	NaN	0.2216	NaN	0.20439	NaN	0.23895	0.20957	0.23463	0.13306	0.13562	NaN	NaN	0.28441	NaN	0.14109	NaN	0.13971	NaN	NaN	0.21267	0.27121	NaN	NaN	NaN	NaN	1.0353	1.138	3.0492	2.2996	3.7166	5.9112	1.9278	1.5985	NaN	NaN	NaN	NaN	NaN	0.32306	0.43064	0.36012
0.24716	0.10353	0.092845	0.15011	0.14066	0.14448	0.1539	0.37191	0.29887	0.29455	0.58831	0.43419	0.29022	0.17355	0.23439	0.23563	0.62328	0.43358	0.24936	0.62908	0.85888	0.99283	1.2729	1.5289	2.0526	2.8393	4.2131	6.8828	3.1774	2.5991	1.7497	0.37818	0.32431	0.42073	0.47222	0.31971	0.15316	0.1574	0.30411	0.10191	0.22849	0.26461	0.11738	0.39173	0.32435	0.22874	0.24274	0.13564	0.3187	0.2041
NaN	NaN	NaN	NaN	NaN	NaN	NaN	NaN	NaN	NaN	NaN	NaN	NaN	NaN	NaN	NaN	NaN	NaN	NaN	NaN	NaN	NaN	NaN	NaN	NaN	NaN	NaN	NaN	NaN	NaN	NaN	NaN	NaN	NaN	NaN	NaN	NaN	NaN	NaN	NaN	NaN	NaN	2.6425	2.0648	2.0395	NaN	NaN	NaN	NaN	NaN
NaN	NaN	NaN	NaN	NaN	NaN	NaN	NaN	NaN	NaN	NaN	NaN	NaN	NaN	NaN	NaN	NaN	NaN	NaN	NaN	NaN	NaN	NaN	NaN	NaN	NaN	NaN	NaN	NaN	NaN	NaN	NaN	NaN	1.2428	NaN	NaN	1.698	NaN	NaN	2.0562	1.9858	1.8716	1.4554	2.1296	2.2035	2.3723	2.6832	2.3365	NaN	NaN
NaN	NaN	NaN	NaN	NaN	NaN	NaN	NaN	NaN	NaN	NaN	NaN	NaN	NaN	NaN	NaN	NaN	NaN	NaN	NaN	1.2807	NaN	NaN	1.0769	NaN	2.5883	2.3015	NaN	NaN	NaN	NaN	NaN	NaN	NaN	NaN	NaN	NaN	NaN	NaN	NaN	NaN	NaN	NaN	NaN	NaN	NaN	NaN	NaN	NaN	NaN
NaN	NaN	NaN	NaN	NaN	NaN	NaN	NaN	NaN	NaN	NaN	NaN	NaN	NaN	NaN	NaN	NaN	NaN	NaN	NaN	NaN	NaN	NaN	NaN	NaN	NaN	NaN	NaN	NaN	NaN	NaN	NaN	NaN	NaN	2.5455	NaN	NaN	NaN	2.3036	NaN	NaN	NaN	NaN	NaN	NaN	NaN	NaN	NaN	NaN	NaN
NaN	NaN	NaN	NaN	NaN	NaN	NaN	NaN	NaN	NaN	NaN	NaN	NaN	NaN	NaN	NaN	NaN	NaN	NaN	NaN	NaN	NaN	NaN	NaN	NaN	NaN	NaN	NaN	NaN	NaN	NaN	NaN	NaN	NaN	NaN	3.0101	2.4718	8.4608	3.7663	NaN	NaN	NaN	NaN	NaN	NaN	NaN	NaN	NaN	NaN	NaN
NaN	NaN	NaN	NaN	NaN	NaN	0.10078	NaN	0.10831	NaN	NaN	NaN	NaN	NaN	NaN	NaN	NaN	NaN	NaN	NaN	NaN	NaN	0.12511	NaN	0.17946	NaN	NaN	NaN	NaN	NaN	NaN	1.0586	2.2816	7.9128	3.4157	2.6525	1.4425	1.0415	0.28591	0.68504	0.66155	NaN	0.72529	0.36182	0.40397	NaN	NaN	NaN	0.36836	NaN
NaN	NaN	NaN	NaN	NaN	NaN	NaN	NaN	NaN	NaN	NaN	NaN	NaN	NaN	NaN	NaN	NaN	NaN	NaN	NaN	NaN	NaN	NaN	NaN	NaN	NaN	NaN	NaN	NaN	NaN	NaN	NaN	NaN	NaN	NaN	NaN	NaN	NaN	NaN	2.4099	NaN	2.6317	4.6547	4.019	4.5252	5.9043	8.9765	3.3722	NaN	NaN
NaN	NaN	NaN	NaN	NaN	NaN	NaN	NaN	NaN	NaN	NaN	NaN	NaN	NaN	NaN	NaN	NaN	NaN	NaN	NaN	NaN	NaN	NaN	NaN	NaN	NaN	NaN	NaN	NaN	NaN	NaN	NaN	NaN	NaN	NaN	NaN	NaN	NaN	NaN	NaN	NaN	NaN	NaN	1.2011	NaN	NaN	NaN	NaN	NaN	NaN
NaN	NaN	NaN	NaN	NaN	NaN	NaN	NaN	NaN	NaN	NaN	NaN	NaN	NaN	NaN	NaN	NaN	NaN	NaN	NaN	NaN	NaN	NaN	NaN	NaN	NaN	NaN	NaN	NaN	NaN	NaN	NaN	NaN	NaN	NaN	NaN	NaN	NaN	NaN	1.4705	1.8437	1.6541	2.0673	2.13	2.4637	2.8929	NaN	NaN	NaN	NaN
NaN	NaN	NaN	NaN	NaN	NaN	NaN	NaN	NaN	NaN	NaN	NaN	NaN	NaN	NaN	NaN	NaN	NaN	NaN	NaN	NaN	NaN	NaN	NaN	NaN	NaN	NaN	NaN	NaN	NaN	NaN	NaN	NaN	NaN	NaN	NaN	NaN	NaN	NaN	2.0021	2.9307	2.0479	NaN	NaN	NaN	NaN	NaN	NaN	NaN	NaN
NaN	NaN	NaN	NaN	NaN	NaN	NaN	NaN	NaN	NaN	NaN	NaN	NaN	NaN	NaN	NaN	NaN	NaN	NaN	NaN	NaN	NaN	NaN	NaN	NaN	NaN	NaN	6.8065	NaN	NaN	NaN	4.2101	3.5928	NaN	NaN	NaN	NaN	NaN	NaN	NaN	NaN	NaN	NaN	NaN	NaN	NaN	NaN	NaN	NaN	NaN
NaN	NaN	NaN	NaN	NaN	NaN	NaN	NaN	NaN	NaN	NaN	NaN	NaN	NaN	NaN	NaN	NaN	NaN	NaN	NaN	NaN	NaN	NaN	NaN	NaN	NaN	0.48648	NaN	NaN	NaN	NaN	0.89917	0.81486	NaN	0.94925	NaN	NaN	1.1445	1.1766	1.6349	2.2166	2.6851	2.7122	2.5009	2.6853	2.2898	1.319	NaN	NaN	NaN
NaN	NaN	NaN	NaN	NaN	NaN	NaN	NaN	NaN	NaN	NaN	NaN	NaN	NaN	NaN	NaN	NaN	NaN	NaN	NaN	NaN	NaN	NaN	0.31741	NaN	NaN	NaN	NaN	0.5216	NaN	1.1741	1.1753	NaN	2.8272	NaN	7.3453	NaN	NaN	NaN	NaN	NaN	NaN	NaN	NaN	NaN	NaN	NaN	NaN	NaN	NaN
NaN	NaN	NaN	NaN	NaN	NaN	NaN	NaN	NaN	NaN	NaN	NaN	NaN	NaN	NaN	NaN	NaN	NaN	NaN	NaN	NaN	NaN	NaN	NaN	NaN	NaN	NaN	NaN	NaN	NaN	NaN	NaN	NaN	NaN	NaN	NaN	NaN	NaN	NaN	NaN	NaN	NaN	NaN	1.5988	2.6203	1.7531	1.9701	NaN	1.8952	NaN
NaN	NaN	NaN	NaN	NaN	NaN	NaN	NaN	NaN	NaN	NaN	NaN	NaN	NaN	NaN	NaN	NaN	NaN	NaN	NaN	NaN	NaN	NaN	NaN	NaN	NaN	NaN	NaN	NaN	NaN	NaN	NaN	NaN	NaN	NaN	NaN	NaN	NaN	NaN	NaN	NaN	NaN	NaN	NaN	NaN	NaN	NaN	NaN	NaN	NaN
NaN	NaN	NaN	NaN	NaN	NaN	NaN	NaN	NaN	NaN	NaN	NaN	NaN	NaN	NaN	NaN	NaN	NaN	NaN	NaN	NaN	NaN	NaN	NaN	NaN	NaN	NaN	NaN	NaN	NaN	NaN	NaN	NaN	NaN	NaN	NaN	NaN	NaN	NaN	NaN	NaN	0.57561	NaN	NaN	NaN	NaN	NaN	NaN	NaN	NaN
NaN	NaN	NaN	NaN	NaN	NaN	NaN	NaN	NaN	NaN	NaN	NaN	NaN	NaN	NaN	NaN	NaN	NaN	NaN	NaN	NaN	NaN	NaN	NaN	NaN	NaN	NaN	NaN	NaN	NaN	1.6938	1.5205	1.7358	1.6333	1.4387	NaN	NaN	NaN	NaN	NaN	NaN	NaN	NaN	NaN	NaN	NaN	NaN	NaN	NaN	NaN
NaN	NaN	NaN	NaN	NaN	NaN	NaN	NaN	NaN	NaN	NaN	NaN	NaN	NaN	NaN	NaN	NaN	NaN	NaN	1.5433	1.0215	NaN	NaN	NaN	NaN	NaN	0.96731	NaN	NaN	NaN	NaN	NaN	NaN	NaN	NaN	NaN	NaN	NaN	NaN	NaN	NaN	NaN	NaN	NaN	NaN	NaN	NaN	NaN	NaN	NaN
0.73457	0.18329	0.098467	0.20116	0.37145	0.37894	0.55896	1.0403	2.238	2.655	2.6546	0.47087	NaN	0.28278	0.43669	0.471	0.80927	1.4814	0.58962	0.92664	1.2085	1.2141	1.2562	1.5526	2.2611	3.0485	4.2436	5.1882	2.2593	1.3493	2.0122	1.3916	NaN	0.76341	0.61967	0.62707	0.80972	NaN	NaN	NaN	NaN	NaN	NaN	NaN	NaN	NaN	NaN	NaN	NaN	0.21226
NaN	NaN	NaN	NaN	NaN	NaN	NaN	NaN	NaN	NaN	NaN	NaN	NaN	NaN	NaN	NaN	NaN	NaN	NaN	NaN	NaN	NaN	NaN	NaN	NaN	NaN	NaN	NaN	NaN	NaN	NaN	NaN	NaN	NaN	NaN	NaN	NaN	NaN	NaN	NaN	NaN	NaN	NaN	NaN	NaN	NaN	NaN	NaN	NaN	NaN
NaN	NaN	NaN	NaN	NaN	NaN	NaN	NaN	NaN	NaN	NaN	NaN	NaN	NaN	NaN	NaN	NaN	NaN	NaN	NaN	NaN	NaN	NaN	NaN	NaN	NaN	NaN	NaN	NaN	NaN	NaN	NaN	NaN	NaN	NaN	NaN	NaN	NaN	NaN	NaN	NaN	NaN	NaN	NaN	NaN	NaN	NaN	NaN	1.5689	1.4787
NaN	NaN	NaN	NaN	NaN	NaN	NaN	NaN	NaN	NaN	NaN	NaN	NaN	NaN	NaN	NaN	NaN	NaN	NaN	NaN	NaN	NaN	NaN	NaN	NaN	NaN	NaN	NaN	NaN	NaN	NaN	NaN	NaN	NaN	NaN	NaN	NaN	NaN	NaN	NaN	NaN	NaN	NaN	NaN	NaN	NaN	NaN	NaN	NaN	NaN
NaN	NaN	NaN	NaN	NaN	NaN	NaN	NaN	NaN	NaN	NaN	NaN	NaN	NaN	NaN	NaN	NaN	NaN	NaN	NaN	NaN	NaN	NaN	NaN	NaN	NaN	NaN	NaN	NaN	NaN	NaN	NaN	NaN	NaN	NaN	NaN	NaN	NaN	NaN	NaN	NaN	NaN	NaN	NaN	NaN	7.0759	NaN	4.6554	3.7318	6.0384
NaN	NaN	NaN	NaN	NaN	NaN	NaN	NaN	NaN	NaN	NaN	NaN	NaN	NaN	NaN	NaN	NaN	NaN	NaN	NaN	NaN	NaN	NaN	NaN	NaN	NaN	NaN	NaN	NaN	NaN	NaN	NaN	NaN	NaN	NaN	NaN	NaN	NaN	1.9176	2.7758	NaN	NaN	3.7439	2.9421	2.6306	NaN	NaN	NaN	NaN	NaN
NaN	NaN	NaN	NaN	NaN	NaN	NaN	NaN	NaN	NaN	NaN	NaN	NaN	NaN	NaN	NaN	NaN	NaN	NaN	NaN	NaN	NaN	NaN	NaN	NaN	NaN	NaN	NaN	NaN	NaN	NaN	5.5673	2.7002	2.2661	NaN	NaN	NaN	NaN	NaN	NaN	NaN	NaN	NaN	NaN	NaN	NaN	NaN	NaN	NaN	NaN
NaN	0.55988	0.35093	NaN	NaN	NaN	0.39865	NaN	NaN	NaN	NaN	NaN	NaN	NaN	NaN	NaN	NaN	NaN	0.66914	NaN	NaN	NaN	NaN	NaN	0.56177	NaN	0.28206	0.54527	0.47496	0.45736	1.1974	3.1342	3.677	4.2003	4.5915	3.6464	2.2959	1.9694	1.3346	1.6642	1.7409	1.7895	1.3544	0.78379	1.299	NaN	NaN	0.43641	0.43755	0.54401
0.15891	0.13425	0.10351	0.1225	0.15955	0.13004	0.18366	0.19533	0.1604	0.1511	0.12327	0.19256	0.11817	0.19183	0.19923	0.1868	0.38286	0.17021	0.16887	0.28953	0.32318	0.37127	0.47764	0.5401	1.0081	1.8552	2.4287	3.2712	3.5696	5.6158	3.9376	3.091	2.8128	2.8931	1.1459	0.26993	0.28209	0.15233	0.16119	0.10708	0.11645	0.11926	0.25104	0.24134	0.22489	0.43887	0.2111	0.26287	0.15361	0.25964
NaN	NaN	NaN	NaN	NaN	NaN	NaN	NaN	NaN	NaN	NaN	NaN	NaN	NaN	NaN	NaN	NaN	NaN	NaN	NaN	NaN	NaN	NaN	NaN	NaN	NaN	NaN	NaN	NaN	NaN	NaN	NaN	NaN	NaN	NaN	NaN	NaN	NaN	NaN	NaN	NaN	NaN	NaN	NaN	NaN	NaN	NaN	NaN	NaN	NaN
NaN	NaN	NaN	NaN	NaN	NaN	NaN	NaN	NaN	NaN	NaN	NaN	NaN	NaN	NaN	NaN	NaN	NaN	NaN	NaN	NaN	NaN	NaN	NaN	NaN	NaN	NaN	NaN	NaN	NaN	NaN	NaN	NaN	NaN	NaN	NaN	NaN	NaN	NaN	NaN	NaN	NaN	NaN	NaN	NaN	NaN	NaN	NaN	NaN	NaN
NaN	NaN	NaN	NaN	NaN	NaN	NaN	NaN	NaN	NaN	NaN	NaN	NaN	NaN	NaN	NaN	NaN	NaN	NaN	NaN	NaN	NaN	NaN	NaN	NaN	NaN	NaN	NaN	NaN	NaN	NaN	NaN	NaN	NaN	NaN	NaN	NaN	NaN	NaN	NaN	NaN	NaN	NaN	NaN	NaN	NaN	NaN	NaN	NaN	NaN
NaN	NaN	NaN	NaN	NaN	NaN	NaN	NaN	NaN	NaN	NaN	NaN	NaN	NaN	NaN	NaN	NaN	NaN	NaN	NaN	NaN	NaN	NaN	NaN	NaN	NaN	NaN	NaN	NaN	NaN	NaN	NaN	NaN	NaN	NaN	NaN	NaN	NaN	NaN	NaN	NaN	NaN	3.9286	5.1782	3.3786	NaN	NaN	NaN	NaN	NaN
NaN	NaN	NaN	NaN	NaN	NaN	NaN	NaN	NaN	NaN	NaN	NaN	NaN	NaN	NaN	NaN	NaN	NaN	NaN	NaN	NaN	NaN	NaN	NaN	NaN	0.74716	NaN	NaN	NaN	NaN	NaN	NaN	NaN	1.1789	0.95549	1.2318	NaN	1.9882	3.9779	NaN	NaN	NaN	NaN	NaN	NaN	2.1884	2.3392	1.9167	1.8247	1.4069
NaN	NaN	NaN	NaN	NaN	NaN	NaN	NaN	NaN	NaN	NaN	NaN	NaN	NaN	NaN	NaN	NaN	NaN	NaN	NaN	NaN	NaN	NaN	NaN	NaN	NaN	NaN	NaN	NaN	NaN	NaN	NaN	NaN	NaN	NaN	NaN	2.5745	NaN	NaN	NaN	1.3554	NaN	NaN	NaN	NaN	NaN	NaN	NaN	NaN	NaN
NaN	NaN	NaN	NaN	NaN	NaN	NaN	NaN	NaN	NaN	NaN	NaN	NaN	NaN	NaN	NaN	NaN	NaN	NaN	NaN	NaN	NaN	NaN	NaN	NaN	NaN	NaN	NaN	NaN	NaN	2.3594	2.3833	0.31867	NaN	NaN	NaN	NaN	NaN	NaN	NaN	NaN	NaN	NaN	NaN	NaN	NaN	NaN	NaN	NaN	NaN
NaN	NaN	NaN	NaN	NaN	NaN	NaN	3.8723	2.2683	NaN	NaN	NaN	NaN	NaN	NaN	NaN	NaN	NaN	NaN	NaN	NaN	NaN	NaN	NaN	NaN	NaN	NaN	NaN	NaN	NaN	NaN	NaN	NaN	NaN	NaN	NaN	NaN	NaN	NaN	NaN	NaN	NaN	NaN	NaN	NaN	NaN	NaN	NaN	NaN	NaN
NaN	NaN	NaN	NaN	NaN	NaN	NaN	NaN	NaN	NaN	NaN	NaN	NaN	NaN	NaN	NaN	NaN	NaN	NaN	NaN	NaN	NaN	NaN	NaN	NaN	NaN	0.59873	NaN	NaN	NaN	NaN	1.2264	NaN	NaN	NaN	NaN	1.844	1.8387	1.829	1.8057	2.2316	1.9912	1.749	1.9046	1.4536	NaN	NaN	NaN	NaN	NaN
NaN	NaN	NaN	NaN	NaN	NaN	NaN	NaN	NaN	NaN	NaN	NaN	NaN	NaN	NaN	NaN	NaN	NaN	NaN	NaN	NaN	NaN	NaN	NaN	NaN	NaN	NaN	NaN	NaN	NaN	NaN	NaN	NaN	NaN	NaN	NaN	NaN	NaN	NaN	NaN	NaN	NaN	NaN	NaN	NaN	NaN	NaN	NaN	NaN	NaN
NaN	0.39398	0.036549	NaN	NaN	NaN	NaN	NaN	NaN	NaN	NaN	NaN	NaN	NaN	NaN	NaN	NaN	NaN	NaN	NaN	NaN	NaN	NaN	NaN	NaN	NaN	NaN	NaN	NaN	NaN	NaN	NaN	1.0679	NaN	NaN	NaN	1.0221	1.3918	1.5206	1.8963	2.3884	2.4706	1.7761	NaN	NaN	NaN	NaN	NaN	NaN	NaN
NaN	NaN	NaN	NaN	NaN	NaN	NaN	NaN	NaN	NaN	NaN	NaN	NaN	NaN	NaN	NaN	NaN	NaN	NaN	NaN	NaN	NaN	NaN	NaN	NaN	NaN	NaN	NaN	NaN	NaN	NaN	NaN	NaN	NaN	NaN	NaN	NaN	NaN	NaN	NaN	2.955	2.8786	5.0498	5.1577	7.0769	8.1232	3.4233	3.1625	NaN	NaN
NaN	NaN	NaN	NaN	NaN	NaN	NaN	NaN	NaN	NaN	NaN	NaN	NaN	NaN	NaN	NaN	NaN	NaN	NaN	NaN	NaN	NaN	NaN	NaN	NaN	NaN	NaN	NaN	NaN	NaN	NaN	NaN	NaN	NaN	NaN	NaN	NaN	NaN	NaN	NaN	NaN	NaN	NaN	NaN	NaN	NaN	NaN	NaN	NaN	NaN
NaN	NaN	NaN	NaN	NaN	NaN	NaN	NaN	NaN	NaN	NaN	NaN	0.98718	NaN	0.83382	0.74961	0.73146	NaN	NaN	1.2974	1.374	NaN	NaN	1.2035	NaN	NaN	NaN	1.4046	NaN	0.91947	1.2284	NaN	NaN	NaN	NaN	NaN	NaN	NaN	NaN	NaN	NaN	NaN	NaN	NaN	NaN	NaN	NaN	NaN	NaN	NaN
NaN	0.086121	0.095512	0.25706	0.14169	0.16198	0.24596	0.82117	1.0882	1.0042	3.3485	8.7304	3.0137	0.73569	0.78036	0.71167	1.538	1.6863	1.6171	1.4127	NaN	0.90136	0.6416	0.46122	0.68429	0.81273	0.7656	0.78784	0.59446	0.54909	0.61891	0.8832	1.1657	1.7404	2.5228	0.70527	0.45629	0.59181	0.52466	0.33662	0.40911	NaN	0.45925	0.79657	NaN	0.48098	0.76929	0.24403	NaN	0.27495
NaN	NaN	NaN	NaN	NaN	NaN	NaN	NaN	NaN	NaN	NaN	NaN	NaN	NaN	NaN	NaN	NaN	NaN	NaN	NaN	NaN	NaN	NaN	NaN	NaN	NaN	NaN	NaN	NaN	NaN	1.2857	NaN	NaN	NaN	NaN	NaN	NaN	NaN	NaN	NaN	NaN	NaN	NaN	NaN	NaN	NaN	NaN	NaN	NaN	NaN
NaN	NaN	NaN	NaN	NaN	NaN	NaN	NaN	NaN	NaN	NaN	NaN	NaN	NaN	NaN	NaN	NaN	NaN	NaN	NaN	NaN	NaN	1.0452	5.0851	5.3957	21.357	NaN	NaN	NaN	NaN	NaN	NaN	NaN	NaN	NaN	NaN	NaN	NaN	NaN	NaN	NaN	NaN	NaN	NaN	NaN	NaN	NaN	NaN	NaN	NaN
NaN	NaN	NaN	NaN	NaN	NaN	NaN	NaN	NaN	NaN	NaN	NaN	NaN	NaN	NaN	NaN	NaN	NaN	NaN	NaN	NaN	NaN	NaN	NaN	NaN	NaN	NaN	NaN	NaN	NaN	NaN	NaN	NaN	NaN	NaN	8.0676	NaN	NaN	NaN	NaN	NaN	NaN	NaN	NaN	NaN	NaN	NaN	NaN	NaN	NaN
NaN	NaN	NaN	NaN	NaN	NaN	NaN	NaN	NaN	NaN	NaN	NaN	NaN	NaN	NaN	NaN	NaN	NaN	NaN	NaN	NaN	1.8975	3.4425	2.1644	2.6226	NaN	NaN	NaN	NaN	NaN	NaN	NaN	NaN	NaN	NaN	2.1914	2.4844	NaN	2.5127	NaN	NaN	NaN	NaN	NaN	NaN	NaN	NaN	NaN	NaN	NaN
NaN	NaN	NaN	NaN	NaN	NaN	NaN	NaN	NaN	NaN	NaN	NaN	NaN	NaN	NaN	NaN	NaN	NaN	NaN	NaN	NaN	NaN	NaN	NaN	NaN	NaN	NaN	NaN	NaN	NaN	NaN	NaN	NaN	NaN	NaN	NaN	NaN	NaN	NaN	NaN	4.0519	NaN	NaN	NaN	NaN	NaN	NaN	NaN	NaN	NaN
NaN	NaN	NaN	NaN	NaN	NaN	NaN	NaN	NaN	NaN	NaN	NaN	NaN	NaN	NaN	NaN	NaN	NaN	NaN	NaN	NaN	NaN	NaN	NaN	NaN	NaN	NaN	NaN	NaN	NaN	NaN	NaN	NaN	NaN	NaN	NaN	NaN	NaN	NaN	NaN	NaN	NaN	NaN	NaN	NaN	NaN	NaN	NaN	NaN	NaN
NaN	NaN	NaN	NaN	NaN	NaN	NaN	NaN	NaN	NaN	NaN	NaN	NaN	NaN	NaN	NaN	NaN	NaN	NaN	NaN	NaN	NaN	NaN	NaN	NaN	NaN	NaN	NaN	NaN	NaN	NaN	NaN	NaN	NaN	NaN	NaN	NaN	NaN	NaN	NaN	NaN	NaN	NaN	NaN	NaN	NaN	NaN	NaN	NaN	6.3405
NaN	NaN	NaN	NaN	NaN	NaN	NaN	NaN	2.2618	NaN	NaN	NaN	NaN	NaN	NaN	NaN	NaN	NaN	NaN	NaN	NaN	NaN	NaN	NaN	NaN	NaN	NaN	NaN	NaN	NaN	NaN	NaN	NaN	NaN	NaN	NaN	NaN	NaN	NaN	NaN	NaN	NaN	NaN	NaN	NaN	NaN	NaN	NaN	NaN	NaN
NaN	NaN	NaN	NaN	NaN	NaN	NaN	NaN	NaN	NaN	NaN	NaN	NaN	NaN	NaN	NaN	NaN	NaN	NaN	NaN	NaN	NaN	NaN	NaN	NaN	NaN	NaN	NaN	NaN	NaN	NaN	NaN	NaN	NaN	NaN	NaN	NaN	NaN	NaN	NaN	NaN	NaN	NaN	NaN	NaN	NaN	NaN	NaN	NaN	NaN
1.5055	NaN	1.4199	1.839	1.2252	NaN	NaN	NaN	NaN	NaN	NaN	NaN	NaN	NaN	NaN	NaN	NaN	NaN	NaN	NaN	NaN	NaN	NaN	NaN	NaN	NaN	NaN	NaN	NaN	NaN	NaN	NaN	NaN	NaN	NaN	NaN	NaN	NaN	NaN	NaN	NaN	NaN	NaN	NaN	NaN	NaN	NaN	NaN	NaN	NaN
0.75571	0.082098	0.092101	0.16247	0.24411	0.25767	0.31367	0.31727	0.24381	0.30357	0.31996	0.25981	0.27646	0.29212	0.35418	0.33721	0.51839	0.52587	0.50143	0.92789	0.98907	0.79665	0.98241	0.92331	1.1916	1.0646	1.0243	1.807	2.4177	1.9104	2.4192	2.5725	2.4727	1.7947	1.8783	1.3903	1.6743	2.4187	1.8806	2.6163	2.6593	2.6455	3.4165	2.0793	1.2059	0.94723	0.32473	0.23281	0.13765	0.18317
NaN	NaN	NaN	NaN	NaN	NaN	NaN	NaN	NaN	NaN	NaN	NaN	NaN	NaN	NaN	NaN	NaN	NaN	NaN	NaN	NaN	NaN	0.56066	NaN	NaN	NaN	NaN	NaN	NaN	NaN	NaN	1.2283	NaN	NaN	NaN	NaN	2.588	2.6848	2.2582	2.2091	1.2801	1.2818	NaN	NaN	NaN	NaN	NaN	NaN	NaN	NaN
NaN	NaN	NaN	NaN	NaN	NaN	NaN	NaN	NaN	NaN	NaN	NaN	NaN	NaN	NaN	NaN	NaN	NaN	NaN	NaN	NaN	NaN	NaN	NaN	NaN	NaN	NaN	NaN	NaN	NaN	NaN	NaN	NaN	NaN	NaN	NaN	NaN	1.2461	NaN	NaN	NaN	NaN	NaN	NaN	NaN	NaN	NaN	NaN	NaN	NaN
NaN	NaN	NaN	NaN	NaN	NaN	2.2284	3.9001	NaN	2.6338	7.179	11.999	15.441	5.6585	NaN	NaN	NaN	NaN	NaN	NaN	NaN	NaN	NaN	NaN	NaN	NaN	1.8393	NaN	NaN	NaN	NaN	NaN	NaN	NaN	NaN	NaN	NaN	NaN	NaN	NaN	NaN	NaN	NaN	NaN	NaN	NaN	NaN	NaN	NaN	NaN
NaN	NaN	NaN	NaN	NaN	NaN	NaN	NaN	NaN	NaN	NaN	NaN	NaN	NaN	NaN	NaN	NaN	NaN	NaN	NaN	NaN	NaN	NaN	NaN	NaN	NaN	NaN	NaN	NaN	NaN	NaN	NaN	NaN	NaN	NaN	NaN	1.5004	1.7458	1.5947	1.8597	1.2844	1.5409	1.1811	2.4127	1.3667	NaN	NaN	NaN	NaN	NaN
NaN	NaN	NaN	NaN	NaN	NaN	NaN	NaN	NaN	NaN	NaN	NaN	NaN	NaN	NaN	NaN	NaN	NaN	NaN	NaN	NaN	NaN	NaN	NaN	NaN	NaN	NaN	NaN	NaN	NaN	1.1309	NaN	1.1182	NaN	1.594	2.0316	1.9683	1.8969	1.5461	1.5162	0.7463	NaN	NaN	NaN	NaN	NaN	NaN	NaN	NaN	NaN
NaN	NaN	NaN	NaN	NaN	NaN	NaN	NaN	NaN	NaN	NaN	NaN	NaN	NaN	NaN	NaN	NaN	NaN	NaN	NaN	NaN	NaN	NaN	NaN	NaN	NaN	NaN	NaN	NaN	NaN	4.7287	2.6477	2.6753	2.7472	2.1989	1.6679	NaN	NaN	NaN	NaN	NaN	NaN	NaN	NaN	NaN	NaN	NaN	NaN	NaN	NaN
NaN	NaN	NaN	NaN	NaN	NaN	NaN	NaN	NaN	NaN	NaN	NaN	NaN	NaN	NaN	NaN	NaN	NaN	NaN	NaN	NaN	NaN	NaN	NaN	NaN	NaN	NaN	NaN	NaN	NaN	NaN	NaN	NaN	NaN	NaN	NaN	NaN	NaN	NaN	NaN	NaN	NaN	1.9003	1.9175	2.0973	3.1817	NaN	NaN	NaN	NaN
NaN	NaN	NaN	NaN	NaN	NaN	NaN	NaN	NaN	NaN	NaN	NaN	NaN	NaN	NaN	NaN	NaN	NaN	NaN	NaN	NaN	NaN	NaN	NaN	NaN	NaN	NaN	1.8906	1.1705	NaN	NaN	NaN	NaN	NaN	NaN	NaN	NaN	NaN	NaN	NaN	NaN	NaN	NaN	NaN	NaN	NaN	NaN	NaN	NaN	NaN
NaN	NaN	NaN	NaN	NaN	NaN	NaN	NaN	NaN	NaN	NaN	NaN	NaN	NaN	NaN	NaN	NaN	NaN	NaN	NaN	NaN	NaN	NaN	NaN	NaN	NaN	NaN	NaN	NaN	NaN	NaN	NaN	NaN	NaN	NaN	NaN	NaN	NaN	NaN	NaN	NaN	NaN	NaN	NaN	NaN	NaN	NaN	NaN	NaN	NaN
NaN	NaN	0.78245	NaN	NaN	NaN	NaN	NaN	NaN	NaN	NaN	NaN	NaN	NaN	NaN	NaN	NaN	NaN	NaN	NaN	NaN	NaN	NaN	NaN	NaN	NaN	NaN	NaN	0.56345	NaN	1.1103	1.5002	2.4002	3.4835	4.4059	4.8142	2.9338	2.5197	4.8116	2.4547	2.3864	2.3536	2.2979	2.6756	4.1862	1.5977	3.4262	2.5963	2.556	2.0137
NaN	NaN	NaN	NaN	NaN	NaN	NaN	NaN	NaN	NaN	NaN	NaN	NaN	NaN	NaN	NaN	NaN	NaN	NaN	NaN	NaN	NaN	NaN	NaN	NaN	NaN	NaN	NaN	NaN	NaN	NaN	NaN	NaN	NaN	NaN	NaN	NaN	NaN	NaN	NaN	NaN	NaN	NaN	11.967	6.1861	41.519	42.022	53.27	30.435	38.478
NaN	NaN	NaN	NaN	NaN	NaN	NaN	NaN	NaN	NaN	NaN	NaN	NaN	NaN	NaN	NaN	NaN	NaN	NaN	NaN	NaN	NaN	NaN	NaN	NaN	NaN	NaN	NaN	NaN	NaN	NaN	NaN	NaN	NaN	NaN	NaN	NaN	NaN	NaN	1.3394	1.3564	NaN	2.2098	2.6385	2.607	2.7174	2.8013	1.4253	NaN	NaN
NaN	NaN	NaN	NaN	1.1891	2.3417	2.682	1.8317	NaN	NaN	NaN	NaN	NaN	NaN	NaN	NaN	NaN	1.6883	NaN	NaN	NaN	NaN	NaN	NaN	NaN	NaN	NaN	NaN	NaN	NaN	NaN	NaN	NaN	NaN	NaN	NaN	NaN	NaN	NaN	NaN	NaN	NaN	NaN	NaN	NaN	NaN	NaN	NaN	NaN	NaN
NaN	NaN	NaN	NaN	NaN	NaN	NaN	NaN	NaN	NaN	NaN	NaN	NaN	NaN	3.5343	1.0955	NaN	NaN	NaN	NaN	NaN	NaN	NaN	NaN	NaN	NaN	NaN	NaN	NaN	NaN	NaN	NaN	NaN	NaN	NaN	NaN	NaN	NaN	NaN	NaN	NaN	NaN	NaN	NaN	NaN	NaN	NaN	NaN	NaN	NaN
NaN	NaN	NaN	NaN	NaN	NaN	NaN	NaN	NaN	NaN	NaN	NaN	NaN	NaN	NaN	0.84226	NaN	NaN	NaN	NaN	1.8096	1.8532	1.9601	1.9278	1.4646	NaN	NaN	NaN	NaN	NaN	NaN	NaN	NaN	NaN	NaN	NaN	NaN	NaN	NaN	NaN	NaN	NaN	NaN	NaN	NaN	NaN	NaN	NaN	NaN	NaN
2.773	1.6699	0.87369	1.2621	1.4914	1.979	NaN	NaN	NaN	NaN	NaN	NaN	NaN	NaN	NaN	NaN	NaN	NaN	NaN	NaN	NaN	NaN	NaN	NaN	NaN	NaN	NaN	NaN	NaN	NaN	NaN	NaN	NaN	NaN	NaN	NaN	NaN	NaN	NaN	NaN	NaN	NaN	NaN	NaN	NaN	NaN	NaN	NaN	NaN	NaN
NaN	0.10627	0.070306	0.1167	0.15035	0.14888	0.18358	0.28439	0.34574	NaN	NaN	NaN	NaN	NaN	NaN	NaN	0.63352	NaN	NaN	NaN	NaN	0.44551	0.40332	0.36296	0.4133	0.46939	0.48347	1.2097	0.76974	0.84484	1.5114	1.2795	1.1394	1.1589	1.0337	0.93331	1.8152	2.2381	2.7466	3.867	5.4731	3.3514	4.0352	1.0576	0.39668	0.13575	0.1187	0.10702	NaN	NaN
NaN	NaN	NaN	NaN	NaN	NaN	NaN	NaN	NaN	NaN	NaN	NaN	NaN	NaN	NaN	NaN	NaN	NaN	NaN	NaN	NaN	NaN	NaN	NaN	NaN	NaN	NaN	NaN	NaN	NaN	NaN	NaN	NaN	NaN	NaN	NaN	NaN	NaN	NaN	NaN	NaN	NaN	NaN	NaN	NaN	NaN	NaN	NaN	NaN	NaN
0.086612	NaN	NaN	NaN	NaN	NaN	NaN	NaN	NaN	NaN	NaN	NaN	NaN	NaN	NaN	NaN	NaN	NaN	NaN	NaN	NaN	NaN	NaN	NaN	NaN	NaN	NaN	NaN	NaN	NaN	NaN	NaN	NaN	NaN	NaN	NaN	NaN	NaN	NaN	NaN	NaN	NaN	NaN	NaN	NaN	NaN	NaN	NaN	NaN	NaN
NaN	NaN	NaN	NaN	NaN	NaN	NaN	NaN	NaN	NaN	NaN	NaN	NaN	NaN	NaN	NaN	NaN	NaN	NaN	NaN	NaN	NaN	NaN	NaN	NaN	NaN	NaN	NaN	NaN	NaN	NaN	NaN	NaN	0.46057	NaN	0.58654	NaN	NaN	3.5371	8.2526	2.1856	1.4913	4.4219	0.39207	NaN	NaN	NaN	NaN	NaN	NaN
NaN	NaN	NaN	NaN	NaN	NaN	NaN	NaN	NaN	NaN	NaN	NaN	NaN	NaN	NaN	NaN	NaN	NaN	NaN	NaN	NaN	NaN	NaN	NaN	NaN	NaN	29.757	NaN	NaN	NaN	NaN	NaN	NaN	NaN	NaN	NaN	NaN	NaN	NaN	2.6663	NaN	NaN	NaN	NaN	NaN	NaN	NaN	NaN	NaN	NaN
NaN	NaN	NaN	NaN	NaN	NaN	NaN	NaN	NaN	NaN	NaN	NaN	NaN	NaN	NaN	NaN	NaN	NaN	NaN	NaN	NaN	NaN	NaN	NaN	NaN	NaN	NaN	NaN	NaN	NaN	NaN	NaN	NaN	NaN	NaN	NaN	NaN	NaN	NaN	NaN	NaN	NaN	NaN	NaN	NaN	NaN	NaN	NaN	NaN	NaN
3.2989	NaN	NaN	NaN	NaN	NaN	NaN	NaN	NaN	1.8379	2.2748	NaN	NaN	NaN	NaN	NaN	NaN	NaN	NaN	NaN	NaN	NaN	NaN	NaN	NaN	NaN	NaN	NaN	NaN	NaN	NaN	NaN	NaN	NaN	NaN	NaN	NaN	NaN	NaN	NaN	NaN	NaN	NaN	NaN	NaN	NaN	NaN	NaN	NaN	NaN
NaN	NaN	NaN	NaN	NaN	NaN	NaN	NaN	NaN	NaN	NaN	NaN	NaN	NaN	NaN	NaN	NaN	NaN	NaN	NaN	NaN	NaN	NaN	NaN	NaN	NaN	NaN	NaN	NaN	NaN	NaN	NaN	NaN	NaN	NaN	NaN	NaN	NaN	NaN	NaN	NaN	NaN	NaN	2.7484	NaN	NaN	NaN	NaN	NaN	NaN
1.5135	NaN	NaN	NaN	0.65743	NaN	NaN	NaN	0.41449	NaN	0.54806	NaN	1.4005	1.1213	NaN	0.58707	NaN	1.1385	NaN	0.55094	1.5394	1.2071	1.099	NaN	NaN	NaN	NaN	NaN	NaN	NaN	NaN	NaN	NaN	NaN	NaN	NaN	NaN	NaN	NaN	NaN	NaN	NaN	NaN	NaN	NaN	NaN	NaN	NaN	NaN	NaN
NaN	0.21059	NaN	0.16061	NaN	NaN	NaN	NaN	NaN	NaN	NaN	NaN	NaN	NaN	NaN	NaN	NaN	0.83136	NaN	1.5584	2.2498	1.8768	2.2274	3.3116	4.2558	3.2437	2.2719	2.389	1.6399	0.98699	NaN	NaN	NaN	NaN	NaN	0.56036	0.68884	NaN	NaN	NaN	2.0015	2.6708	2.5791	2.7376	2.1677	0.89918	1.1908	0.92809	0.85293	NaN
NaN	NaN	NaN	NaN	NaN	NaN	NaN	NaN	NaN	NaN	NaN	NaN	NaN	NaN	NaN	NaN	NaN	NaN	NaN	NaN	NaN	NaN	NaN	NaN	NaN	NaN	NaN	NaN	NaN	NaN	2.4688	5.1949	NaN	NaN	NaN	NaN	NaN	NaN	NaN	NaN	NaN	NaN	NaN	NaN	NaN	NaN	NaN	NaN	NaN	NaN
NaN	NaN	NaN	NaN	NaN	NaN	NaN	NaN	2.001	NaN	NaN	NaN	NaN	NaN	NaN	NaN	NaN	NaN	NaN	NaN	NaN	NaN	NaN	NaN	NaN	NaN	NaN	NaN	NaN	NaN	NaN	NaN	NaN	NaN	NaN	NaN	NaN	NaN	NaN	NaN	NaN	NaN	NaN	NaN	NaN	NaN	NaN	NaN	NaN	NaN
NaN	NaN	NaN	NaN	NaN	NaN	NaN	NaN	NaN	NaN	NaN	NaN	NaN	NaN	NaN	NaN	NaN	NaN	NaN	NaN	NaN	NaN	NaN	NaN	NaN	NaN	NaN	NaN	NaN	NaN	NaN	NaN	NaN	NaN	NaN	NaN	NaN	NaN	0.63005	NaN	1.6745	1.4858	0.91617	0.91384	0.83433	0.67237	1.5073	1.2199	0.73896	1.5804
2.9835	NaN	NaN	NaN	NaN	NaN	2.3935	2.7455	3.0972	2.8719	2.4275	4.4472	2.1681	NaN	NaN	NaN	NaN	NaN	NaN	NaN	NaN	NaN	NaN	NaN	NaN	NaN	NaN	NaN	NaN	NaN	NaN	NaN	NaN	NaN	2.049	NaN	NaN	NaN	NaN	NaN	NaN	NaN	NaN	NaN	NaN	NaN	NaN	NaN	NaN	NaN
NaN	NaN	NaN	NaN	NaN	NaN	NaN	NaN	NaN	NaN	NaN	NaN	NaN	NaN	NaN	NaN	NaN	NaN	NaN	NaN	NaN	NaN	NaN	NaN	NaN	NaN	NaN	1.2645	1.2869	NaN	NaN	NaN	NaN	NaN	NaN	NaN	NaN	NaN	NaN	NaN	NaN	NaN	NaN	NaN	NaN	NaN	NaN	NaN	NaN	NaN
0.40281	0.092121	0.06689	0.078771	0.10202	0.067346	0.11302	0.13889	0.14152	0.15451	0.19701	0.23721	0.10249	0.080532	0.12028	0.1039	0.20163	0.53065	0.17905	0.14112	0.16108	0.23521	0.17772	0.14945	0.13173	0.13107	0.24225	0.21173	0.25463	0.20803	0.40376	0.6101	0.64029	0.76845	0.81584	1.0236	1.2738	1.5344	2.5877	5.707	6.7625	10.101	7.413	2.6156	6.3613	6.3979	7.1422	3.5844	2.9654	1.4133
NaN	NaN	NaN	NaN	NaN	NaN	NaN	NaN	NaN	NaN	NaN	NaN	NaN	NaN	NaN	NaN	NaN	NaN	NaN	NaN	NaN	NaN	NaN	NaN	NaN	NaN	NaN	NaN	NaN	NaN	NaN	NaN	NaN	NaN	NaN	NaN	NaN	NaN	NaN	NaN	NaN	NaN	NaN	NaN	NaN	NaN	NaN	NaN	NaN	NaN
NaN	NaN	NaN	NaN	NaN	NaN	NaN	NaN	NaN	NaN	NaN	NaN	NaN	NaN	NaN	NaN	NaN	NaN	NaN	NaN	NaN	NaN	NaN	NaN	NaN	NaN	2.1488	4.7315	1.9576	1.4602	2.646	NaN	NaN	NaN	NaN	NaN	NaN	NaN	NaN	NaN	NaN	NaN	NaN	NaN	NaN	NaN	NaN	NaN	NaN	NaN
NaN	NaN	NaN	NaN	NaN	NaN	NaN	NaN	NaN	NaN	NaN	NaN	NaN	NaN	NaN	NaN	NaN	NaN	NaN	NaN	NaN	NaN	NaN	NaN	NaN	NaN	NaN	NaN	NaN	NaN	NaN	NaN	NaN	NaN	NaN	NaN	NaN	NaN	NaN	NaN	NaN	NaN	NaN	NaN	NaN	NaN	NaN	2.4377	2.9064	2.7281
0.64469	0.16428	0.15556	0.27395	0.29784	0.27076	0.30061	0.3474	0.46425	0.57464	0.58295	NaN	NaN	0.80938	1.1033	1.1708	1.626	1.3614	1.3717	1.875	2.053	2.2918	2.3963	2.2335	1.8957	0.25806	0.15973	NaN	0.15673	NaN	NaN	NaN	NaN	0.39875	0.21805	NaN	NaN	NaN	NaN	NaN	NaN	NaN	NaN	NaN	NaN	NaN	NaN	NaN	NaN	NaN
NaN	NaN	NaN	NaN	NaN	NaN	NaN	NaN	NaN	NaN	NaN	NaN	NaN	NaN	NaN	NaN	NaN	NaN	NaN	NaN	0.96896	NaN	1.575	1.5027	1.2987	1.2114	2.2321	1.7181	2.1557	1.8249	2.4492	1.6388	NaN	NaN	NaN	NaN	NaN	NaN	NaN	NaN	NaN	NaN	NaN	NaN	NaN	NaN	NaN	NaN	NaN	NaN
NaN	NaN	NaN	NaN	NaN	NaN	NaN	NaN	NaN	NaN	NaN	NaN	NaN	NaN	1.5261	NaN	1.5908	NaN	NaN	NaN	2.6278	2.4365	3.2717	NaN	NaN	NaN	NaN	NaN	NaN	NaN	NaN	NaN	NaN	NaN	NaN	NaN	NaN	NaN	NaN	NaN	NaN	NaN	NaN	NaN	NaN	NaN	NaN	NaN	NaN	NaN
NaN	NaN	NaN	NaN	NaN	NaN	NaN	NaN	NaN	NaN	NaN	NaN	NaN	NaN	NaN	NaN	NaN	NaN	NaN	NaN	NaN	NaN	2.8894	4.0425	NaN	NaN	NaN	NaN	NaN	NaN	NaN	NaN	NaN	NaN	NaN	NaN	NaN	NaN	NaN	NaN	NaN	NaN	NaN	NaN	NaN	NaN	NaN	NaN	NaN	NaN
NaN	NaN	NaN	NaN	NaN	NaN	NaN	NaN	NaN	NaN	NaN	NaN	NaN	NaN	NaN	NaN	NaN	NaN	NaN	NaN	NaN	NaN	NaN	NaN	NaN	NaN	NaN	NaN	NaN	NaN	NaN	NaN	NaN	NaN	NaN	NaN	NaN	NaN	NaN	NaN	NaN	NaN	1.1675	2.5619	2.8667	NaN	NaN	NaN	NaN	NaN
NaN	NaN	NaN	NaN	NaN	NaN	NaN	NaN	NaN	NaN	NaN	NaN	NaN	NaN	NaN	NaN	NaN	NaN	NaN	NaN	NaN	NaN	NaN	NaN	NaN	NaN	NaN	NaN	NaN	NaN	NaN	NaN	NaN	NaN	NaN	NaN	NaN	NaN	NaN	NaN	NaN	NaN	NaN	NaN	NaN	NaN	NaN	NaN	NaN	NaN
NaN	NaN	NaN	NaN	NaN	NaN	NaN	NaN	NaN	NaN	NaN	NaN	NaN	1.3894	5.3699	3.2305	1.1818	1.2303	1.8606	4.1386	5.0695	8.5538	5.9383	4.9216	0.81397	NaN	NaN	NaN	NaN	NaN	NaN	NaN	NaN	NaN	NaN	NaN	NaN	NaN	NaN	NaN	NaN	NaN	NaN	NaN	NaN	NaN	NaN	NaN	NaN	NaN
0.10893	0.087821	0.094403	0.13293	0.16656	0.108	0.11896	0.11811	0.15607	0.12651	0.17436	0.11552	0.17403	0.14002	0.21249	0.14634	0.33229	0.15728	0.19514	0.38423	0.50183	0.59341	0.98157	1.0916	1.2618	1.0254	0.79051	1.1025	1.5409	5.3252	3.2742	0.25699	0.1462	0.16513	0.22266	0.12687	0.14786	0.19267	0.22808	0.349	0.27404	0.31199	0.34644	0.24046	0.18574	0.19246	0.15171	0.17456	0.14059	0.078186
NaN	0.4788	0.46611	NaN	NaN	0.53426	NaN	NaN	NaN	NaN	NaN	NaN	NaN	NaN	NaN	NaN	NaN	NaN	NaN	NaN	NaN	NaN	NaN	NaN	NaN	NaN	NaN	NaN	NaN	NaN	NaN	NaN	NaN	1.8936	1.2384	NaN	NaN	NaN	4.2174	7.494	8.4641	8.5081	4.86	3.485	3.4838	3.3929	NaN	NaN	NaN	NaN
NaN	NaN	NaN	NaN	NaN	NaN	NaN	NaN	NaN	NaN	NaN	NaN	NaN	NaN	NaN	NaN	NaN	NaN	NaN	NaN	NaN	NaN	NaN	NaN	NaN	NaN	NaN	NaN	NaN	NaN	NaN	NaN	NaN	NaN	NaN	NaN	NaN	NaN	NaN	2.4623	2.0653	2.713	2.3079	NaN	NaN	NaN	NaN	NaN	NaN	NaN
NaN	NaN	NaN	NaN	NaN	NaN	NaN	NaN	NaN	NaN	NaN	NaN	NaN	0.79055	1.3438	1.5069	2.7059	3.2947	3.7456	3.119	4.8514	0.73887	NaN	NaN	NaN	NaN	NaN	NaN	NaN	NaN	NaN	NaN	NaN	NaN	NaN	NaN	NaN	NaN	NaN	NaN	NaN	NaN	NaN	NaN	NaN	NaN	NaN	NaN	1.1287	1.5783
NaN	NaN	NaN	NaN	NaN	NaN	NaN	1.2324	1.2746	1.2356	0.6662	NaN	NaN	NaN	NaN	NaN	NaN	NaN	NaN	NaN	NaN	NaN	NaN	NaN	NaN	NaN	NaN	NaN	NaN	NaN	NaN	NaN	NaN	NaN	NaN	NaN	NaN	NaN	NaN	NaN	NaN	NaN	NaN	NaN	NaN	NaN	NaN	NaN	NaN	NaN
0.6444	0.11966	0.22169	0.27931	0.18944	0.20918	0.34096	0.64517	1.217	1.7041	2.7833	3.9785	4.1341	0.91271	0.74336	0.50684	0.59445	0.44697	0.4871	0.82691	1.0141	0.89536	1.1547	1.8023	1.9654	1.6736	0.83628	0.66518	0.19527	0.14581	0.18714	0.23816	0.10818	NaN	0.2287	0.22208	0.30171	0.33266	NaN	NaN	NaN	NaN	0.14835	NaN	NaN	NaN	NaN	0.093299	0.11139	0.11181
1.4813	NaN	NaN	NaN	NaN	NaN	NaN	NaN	NaN	NaN	NaN	NaN	NaN	NaN	NaN	NaN	NaN	NaN	NaN	NaN	NaN	NaN	NaN	NaN	NaN	NaN	NaN	NaN	NaN	NaN	NaN	1.5716	NaN	NaN	NaN	NaN	NaN	NaN	NaN	6.9317	NaN	NaN	NaN	NaN	NaN	NaN	NaN	NaN	NaN	NaN
NaN	NaN	NaN	NaN	NaN	NaN	NaN	NaN	NaN	NaN	NaN	NaN	NaN	NaN	NaN	NaN	NaN	NaN	NaN	NaN	NaN	NaN	NaN	NaN	NaN	NaN	NaN	NaN	NaN	NaN	NaN	2.9306	NaN	NaN	NaN	NaN	NaN	NaN	NaN	NaN	NaN	NaN	NaN	NaN	NaN	NaN	NaN	NaN	NaN	NaN
NaN	NaN	NaN	NaN	NaN	NaN	NaN	NaN	NaN	NaN	NaN	NaN	NaN	NaN	NaN	NaN	NaN	NaN	NaN	NaN	NaN	NaN	NaN	NaN	NaN	NaN	NaN	NaN	NaN	NaN	NaN	2.4712	2.3456	1.864	NaN	NaN	NaN	NaN	NaN	NaN	NaN	NaN	NaN	NaN	NaN	NaN	NaN	NaN	NaN	NaN
NaN	NaN	NaN	NaN	NaN	NaN	NaN	NaN	NaN	NaN	NaN	NaN	NaN	NaN	NaN	NaN	NaN	NaN	NaN	NaN	NaN	NaN	NaN	NaN	NaN	NaN	NaN	NaN	2.2632	2.7532	NaN	NaN	NaN	NaN	NaN	NaN	NaN	NaN	NaN	NaN	NaN	NaN	NaN	NaN	NaN	NaN	NaN	NaN	NaN	NaN
0.79457	NaN	NaN	0.24607	0.22727	0.27266	0.5586	1.5108	1.6621	1.3179	1.9073	0.68536	0.70114	0.81822	0.88386	0.33162	0.50284	NaN	NaN	0.9325	0.67052	0.71563	0.78612	0.82569	1.0218	0.94823	0.66881	1.5357	0.90285	1.3959	3.1232	1.615	1.8589	1.357	1.1432	1.2266	1.2	1.1204	1.9349	2.2344	2.5353	3.9127	5.063	4.1977	3.6221	NaN	NaN	NaN	NaN	NaN
0.18188	0.1442	0.12042	0.12179	0.12794	0.08571	0.072034	0.082847	0.17576	0.12708	0.10913	0.12694	0.090616	0.13331	0.13185	0.11833	0.3497	0.11485	0.24793	0.17982	0.1834	0.20187	0.25392	0.29646	0.41487	0.58694	0.5896	1.3339	2.5187	4.2015	4.8093	6.2072	3.2825	0.67664	0.13574	0.11525	0.10695	0.18331	0.1761	0.23951	0.17389	0.15633	0.26832	0.19846	0.26307	0.15535	0.14758	0.097604	0.15324	0.13744
NaN	NaN	NaN	NaN	NaN	NaN	NaN	NaN	NaN	NaN	NaN	NaN	NaN	NaN	NaN	NaN	NaN	NaN	NaN	NaN	NaN	NaN	NaN	NaN	NaN	NaN	NaN	NaN	NaN	NaN	NaN	NaN	2.0936	5.5166	NaN	NaN	NaN	NaN	NaN	NaN	NaN	NaN	NaN	NaN	NaN	NaN	NaN	NaN	NaN	NaN
NaN	NaN	NaN	NaN	NaN	NaN	NaN	NaN	NaN	NaN	NaN	NaN	NaN	NaN	NaN	NaN	NaN	NaN	NaN	NaN	NaN	NaN	NaN	NaN	NaN	NaN	NaN	NaN	NaN	NaN	NaN	NaN	NaN	NaN	NaN	NaN	NaN	NaN	NaN	NaN	NaN	NaN	NaN	NaN	NaN	NaN	NaN	NaN	NaN	NaN
NaN	NaN	NaN	NaN	NaN	NaN	NaN	NaN	NaN	NaN	NaN	NaN	NaN	NaN	NaN	NaN	NaN	NaN	2.6399	3.8066	NaN	NaN	NaN	NaN	NaN	NaN	NaN	NaN	NaN	NaN	NaN	NaN	NaN	NaN	NaN	NaN	NaN	NaN	NaN	NaN	NaN	NaN	NaN	NaN	NaN	NaN	NaN	NaN	NaN	NaN
NaN	NaN	NaN	NaN	NaN	NaN	NaN	NaN	NaN	NaN	NaN	NaN	NaN	NaN	NaN	NaN	NaN	NaN	NaN	NaN	NaN	NaN	NaN	NaN	NaN	NaN	NaN	2.4044	NaN	NaN	NaN	NaN	NaN	NaN	NaN	NaN	NaN	NaN	NaN	NaN	NaN	NaN	NaN	NaN	NaN	NaN	NaN	NaN	NaN	NaN
NaN	NaN	NaN	NaN	NaN	NaN	NaN	NaN	NaN	NaN	NaN	NaN	NaN	NaN	NaN	NaN	NaN	NaN	NaN	NaN	NaN	NaN	NaN	NaN	NaN	NaN	NaN	NaN	NaN	NaN	NaN	NaN	NaN	NaN	NaN	NaN	NaN	NaN	NaN	2.2715	NaN	NaN	NaN	NaN	NaN	NaN	NaN	NaN	NaN	NaN
NaN	NaN	NaN	NaN	NaN	NaN	NaN	NaN	NaN	NaN	NaN	NaN	NaN	NaN	NaN	NaN	NaN	NaN	NaN	NaN	NaN	NaN	NaN	NaN	NaN	NaN	NaN	NaN	NaN	NaN	NaN	NaN	NaN	NaN	NaN	NaN	NaN	NaN	NaN	0.48379	0.91208	1.9818	3.0173	2.9528	4.6592	3.4782	2.6891	NaN	NaN	NaN
NaN	0.057291	0.053331	0.22882	0.27805	0.27515	0.79106	2.5716	5.7068	8.8135	2.9888	2.9637	1.8812	0.80769	0.40177	0.52377	0.40168	NaN	NaN	NaN	NaN	NaN	NaN	NaN	NaN	NaN	NaN	NaN	NaN	NaN	NaN	NaN	NaN	NaN	NaN	NaN	NaN	NaN	NaN	3.437	5.8365	8.1624	13.249	12.966	9.3184	2.9449	1.0318	0.73839	0.93908	1.4945
NaN	NaN	NaN	NaN	NaN	NaN	NaN	NaN	NaN	NaN	NaN	NaN	NaN	NaN	NaN	NaN	NaN	NaN	NaN	NaN	NaN	NaN	1.0919	1.4877	2.2361	2.5451	2.6195	NaN	NaN	NaN	NaN	NaN	NaN	NaN	NaN	NaN	NaN	NaN	NaN	NaN	NaN	NaN	NaN	NaN	NaN	NaN	NaN	NaN	NaN	NaN
NaN	NaN	NaN	NaN	NaN	NaN	NaN	NaN	NaN	NaN	NaN	NaN	NaN	NaN	NaN	NaN	NaN	NaN	NaN	NaN	NaN	NaN	NaN	NaN	NaN	NaN	NaN	NaN	NaN	NaN	NaN	NaN	NaN	NaN	NaN	NaN	NaN	NaN	NaN	NaN	NaN	NaN	NaN	NaN	NaN	NaN	71.47	4.8778	NaN	30.363
NaN	NaN	NaN	NaN	NaN	NaN	NaN	NaN	NaN	NaN	NaN	NaN	NaN	NaN	NaN	NaN	NaN	NaN	NaN	NaN	NaN	2.7656	2.6623	1.8177	NaN	NaN	NaN	NaN	NaN	NaN	NaN	2.1405	2.4873	2.3886	1.5049	1.2337	0.84909	NaN	NaN	NaN	NaN	NaN	NaN	NaN	NaN	NaN	NaN	NaN	NaN	NaN
NaN	NaN	NaN	NaN	NaN	NaN	NaN	NaN	1.6444	NaN	NaN	NaN	NaN	NaN	NaN	NaN	NaN	NaN	NaN	NaN	NaN	NaN	NaN	NaN	NaN	NaN	NaN	NaN	NaN	NaN	NaN	NaN	NaN	NaN	NaN	NaN	NaN	NaN	NaN	NaN	NaN	NaN	NaN	NaN	NaN	NaN	NaN	NaN	NaN	NaN
NaN	NaN	NaN	NaN	NaN	NaN	NaN	NaN	NaN	NaN	NaN	NaN	NaN	NaN	NaN	NaN	NaN	NaN	NaN	NaN	NaN	NaN	NaN	NaN	NaN	NaN	NaN	NaN	NaN	NaN	NaN	NaN	NaN	NaN	NaN	NaN	NaN	NaN	NaN	NaN	NaN	NaN	NaN	NaN	NaN	NaN	NaN	NaN	NaN	NaN
NaN	NaN	NaN	NaN	NaN	NaN	NaN	NaN	NaN	NaN	NaN	NaN	NaN	NaN	NaN	NaN	NaN	0.83601	NaN	1.3543	4.5521	1.287	NaN	NaN	NaN	NaN	1.7522	NaN	NaN	NaN	NaN	NaN	NaN	NaN	NaN	NaN	NaN	NaN	NaN	NaN	NaN	NaN	NaN	NaN	NaN	NaN	NaN	NaN	NaN	NaN
NaN	NaN	NaN	NaN	NaN	NaN	NaN	NaN	NaN	NaN	NaN	NaN	NaN	NaN	NaN	NaN	NaN	NaN	NaN	NaN	NaN	NaN	NaN	NaN	NaN	NaN	NaN	NaN	NaN	NaN	NaN	NaN	NaN	NaN	NaN	NaN	NaN	NaN	NaN	NaN	NaN	NaN	NaN	NaN	NaN	NaN	NaN	NaN	NaN	NaN
NaN	NaN	NaN	NaN	NaN	NaN	NaN	NaN	NaN	NaN	NaN	NaN	NaN	NaN	NaN	NaN	NaN	NaN	NaN	NaN	NaN	NaN	NaN	5.5842	8.5157	1.421	3.6452	NaN	NaN	NaN	NaN	NaN	NaN	NaN	NaN	NaN	NaN	NaN	NaN	NaN	NaN	NaN	NaN	NaN	NaN	NaN	NaN	NaN	NaN	NaN
NaN	NaN	NaN	NaN	NaN	NaN	NaN	NaN	NaN	NaN	NaN	NaN	NaN	NaN	NaN	NaN	NaN	NaN	NaN	NaN	NaN	NaN	NaN	NaN	NaN	NaN	NaN	NaN	NaN	NaN	NaN	NaN	NaN	NaN	NaN	NaN	NaN	NaN	NaN	NaN	NaN	1.7113	NaN	NaN	NaN	NaN	NaN	NaN	NaN	NaN
NaN	NaN	NaN	NaN	NaN	NaN	NaN	NaN	NaN	NaN	NaN	NaN	NaN	NaN	NaN	NaN	NaN	NaN	NaN	NaN	NaN	NaN	NaN	NaN	NaN	NaN	NaN	NaN	NaN	NaN	NaN	NaN	NaN	NaN	NaN	NaN	NaN	NaN	5.6641	15.416	3.1878	NaN	NaN	NaN	NaN	NaN	NaN	NaN	NaN	NaN
2.5964	NaN	NaN	NaN	NaN	NaN	NaN	NaN	NaN	NaN	NaN	NaN	NaN	NaN	NaN	NaN	NaN	NaN	NaN	NaN	NaN	NaN	NaN	NaN	NaN	NaN	NaN	NaN	NaN	NaN	NaN	NaN	NaN	NaN	NaN	NaN	NaN	NaN	NaN	NaN	NaN	NaN	NaN	NaN	NaN	NaN	NaN	NaN	NaN	NaN
NaN	NaN	NaN	NaN	NaN	NaN	NaN	NaN	NaN	NaN	NaN	NaN	NaN	NaN	NaN	NaN	NaN	NaN	NaN	NaN	NaN	NaN	NaN	NaN	NaN	NaN	NaN	NaN	NaN	NaN	NaN	NaN	NaN	NaN	NaN	NaN	NaN	NaN	NaN	NaN	NaN	NaN	NaN	NaN	NaN	NaN	NaN	4.0263	5.2197	4.3732
NaN	NaN	NaN	NaN	NaN	NaN	NaN	NaN	NaN	NaN	NaN	NaN	NaN	NaN	NaN	NaN	NaN	NaN	NaN	NaN	NaN	1.5431	2.246	1.2709	NaN	NaN	NaN	NaN	NaN	NaN	NaN	NaN	NaN	NaN	NaN	NaN	NaN	NaN	NaN	NaN	NaN	NaN	NaN	NaN	NaN	NaN	NaN	NaN	NaN	NaN
NaN	NaN	NaN	NaN	NaN	NaN	NaN	NaN	NaN	NaN	NaN	NaN	NaN	NaN	NaN	NaN	NaN	NaN	NaN	NaN	NaN	NaN	3.0611	1.9484	1.7093	NaN	NaN	2.0231	2.208	1.7166	NaN	NaN	NaN	NaN	NaN	NaN	NaN	NaN	NaN	NaN	NaN	NaN	NaN	NaN	NaN	NaN	NaN	NaN	NaN	NaN
NaN	NaN	NaN	NaN	NaN	NaN	NaN	NaN	NaN	NaN	NaN	NaN	NaN	NaN	NaN	NaN	NaN	1.6154	1.9944	2.4646	2.0735	NaN	NaN	NaN	NaN	NaN	NaN	NaN	NaN	NaN	NaN	NaN	NaN	NaN	NaN	NaN	NaN	NaN	NaN	NaN	NaN	NaN	NaN	NaN	NaN	NaN	NaN	NaN	NaN	NaN
NaN	NaN	NaN	NaN	NaN	NaN	NaN	NaN	NaN	NaN	NaN	NaN	NaN	NaN	NaN	NaN	NaN	NaN	NaN	NaN	NaN	NaN	NaN	NaN	NaN	NaN	NaN	NaN	NaN	NaN	2.2619	7.2347	4.1	11.335	NaN	NaN	NaN	NaN	NaN	NaN	NaN	NaN	NaN	NaN	NaN	NaN	NaN	NaN	NaN	NaN
NaN	NaN	NaN	NaN	NaN	NaN	NaN	NaN	NaN	NaN	NaN	NaN	NaN	NaN	NaN	NaN	NaN	NaN	NaN	NaN	2.1661	NaN	NaN	NaN	NaN	NaN	NaN	NaN	NaN	NaN	NaN	NaN	NaN	NaN	NaN	NaN	NaN	NaN	NaN	NaN	NaN	NaN	NaN	NaN	NaN	NaN	NaN	NaN	NaN	NaN
NaN	NaN	NaN	NaN	NaN	NaN	NaN	NaN	NaN	NaN	NaN	NaN	NaN	NaN	NaN	NaN	NaN	NaN	NaN	NaN	NaN	NaN	NaN	NaN	NaN	NaN	NaN	NaN	NaN	NaN	NaN	1.5665	NaN	1.8976	1.638	2.0706	1.6582	2.379	3.8755	NaN	NaN	NaN	NaN	NaN	NaN	NaN	NaN	NaN	NaN	NaN
NaN	NaN	NaN	NaN	NaN	NaN	NaN	NaN	NaN	NaN	NaN	NaN	NaN	NaN	NaN	NaN	NaN	NaN	NaN	NaN	NaN	NaN	NaN	NaN	NaN	NaN	NaN	NaN	NaN	2.275	NaN	NaN	NaN	NaN	NaN	NaN	NaN	NaN	NaN	NaN	NaN	NaN	NaN	NaN	NaN	NaN	NaN	NaN	NaN	NaN
0.47726	0.090356	0.06416	0.1134	0.13391	0.1176	0.11634	0.2262	0.22807	0.21517	0.20158	0.19792	0.23723	0.22961	0.28521	0.18823	0.26401	0.32876	0.25492	0.4835	0.38687	0.36559	0.43899	0.49347	0.57417	0.46268	0.5057	0.91563	0.61753	0.65091	1.3787	1.8384	1.9737	1.7347	1.3321	1.6809	1.9902	2.5902	2.167	2.0614	1.0325	0.57368	0.6131	0.31792	0.31921	0.32277	0.12463	0.27788	0.12282	0.11619
NaN	NaN	NaN	NaN	NaN	NaN	NaN	NaN	NaN	NaN	NaN	NaN	NaN	NaN	NaN	NaN	NaN	NaN	NaN	NaN	NaN	2.0391	NaN	1.5246	1.6996	NaN	1.8898	1.3929	4.1515	2.0497	3.7171	1.9331	1.2929	NaN	NaN	NaN	NaN	NaN	NaN	NaN	NaN	NaN	NaN	NaN	NaN	NaN	NaN	NaN	NaN	NaN
NaN	NaN	NaN	NaN	NaN	NaN	NaN	NaN	NaN	NaN	NaN	NaN	NaN	NaN	NaN	NaN	NaN	NaN	NaN	NaN	NaN	NaN	NaN	NaN	NaN	NaN	NaN	NaN	NaN	2.1123	2.9371	2.2229	NaN	NaN	NaN	NaN	NaN	NaN	NaN	NaN	NaN	NaN	NaN	NaN	NaN	NaN	NaN	NaN	NaN	NaN
NaN	NaN	NaN	NaN	NaN	NaN	NaN	NaN	NaN	NaN	NaN	NaN	NaN	NaN	NaN	NaN	NaN	NaN	NaN	NaN	NaN	NaN	NaN	NaN	NaN	NaN	NaN	NaN	NaN	NaN	NaN	NaN	NaN	NaN	NaN	NaN	NaN	NaN	NaN	NaN	1.5515	2.9006	NaN	NaN	1.0242	NaN	NaN	NaN	NaN	NaN
NaN	NaN	NaN	NaN	1.5663	NaN	NaN	NaN	NaN	NaN	NaN	NaN	NaN	NaN	NaN	NaN	NaN	NaN	NaN	NaN	NaN	NaN	NaN	NaN	NaN	NaN	NaN	NaN	NaN	NaN	NaN	NaN	NaN	NaN	NaN	NaN	NaN	NaN	NaN	NaN	NaN	NaN	NaN	NaN	NaN	NaN	NaN	NaN	NaN	NaN
NaN	NaN	NaN	NaN	NaN	NaN	NaN	NaN	NaN	NaN	NaN	NaN	NaN	NaN	NaN	NaN	NaN	NaN	NaN	NaN	NaN	NaN	NaN	NaN	NaN	NaN	NaN	NaN	NaN	NaN	NaN	NaN	NaN	NaN	NaN	NaN	NaN	NaN	NaN	NaN	NaN	NaN	1.6833	1.839	NaN	NaN	NaN	NaN	NaN	NaN
NaN	NaN	NaN	NaN	NaN	NaN	NaN	NaN	NaN	NaN	NaN	NaN	NaN	NaN	NaN	NaN	NaN	NaN	NaN	NaN	NaN	1.614	NaN	3.0384	3.1398	NaN	NaN	2.6877	NaN	1.6705	2.0285	NaN	NaN	NaN	NaN	NaN	NaN	NaN	NaN	NaN	NaN	NaN	NaN	NaN	NaN	NaN	NaN	NaN	NaN	NaN
NaN	NaN	NaN	NaN	NaN	NaN	NaN	NaN	0.12557	NaN	0.28168	0.26919	0.40631	0.54041	0.84008	0.91192	1.6487	2.5217	3.2564	2.9017	0.71877	0.46095	NaN	0.46398	0.50461	NaN	NaN	0.79441	0.72551	0.80213	1.9515	2.6221	2.0009	0.98518	NaN	NaN	NaN	NaN	NaN	NaN	NaN	NaN	NaN	NaN	0.69895	0.57707	NaN	NaN	NaN	NaN
NaN	NaN	NaN	NaN	NaN	NaN	NaN	NaN	NaN	NaN	NaN	NaN	NaN	NaN	NaN	NaN	NaN	NaN	NaN	NaN	NaN	NaN	NaN	NaN	2.0404	2.6456	2.0695	2.5786	2.1331	3.3367	1.4099	0.85525	NaN	NaN	NaN	NaN	NaN	NaN	NaN	NaN	NaN	NaN	NaN	NaN	NaN	NaN	NaN	NaN	NaN	NaN
NaN	NaN	NaN	NaN	NaN	NaN	NaN	NaN	NaN	NaN	NaN	NaN	NaN	NaN	NaN	NaN	NaN	NaN	NaN	NaN	NaN	NaN	NaN	NaN	NaN	NaN	NaN	NaN	0.43318	NaN	NaN	NaN	NaN	NaN	NaN	NaN	NaN	NaN	NaN	NaN	NaN	NaN	NaN	NaN	NaN	NaN	NaN	NaN	NaN	NaN
2.5113	NaN	NaN	NaN	0.37823	NaN	0.31243	NaN	NaN	NaN	NaN	NaN	NaN	NaN	NaN	NaN	NaN	NaN	NaN	NaN	NaN	NaN	0.83528	0.5793	1.2481	1.0396	NaN	1.1273	1.5327	1.4746	2.3655	4.1412	NaN	NaN	NaN	NaN	NaN	NaN	NaN	NaN	NaN	NaN	NaN	NaN	NaN	NaN	NaN	NaN	NaN	NaN
NaN	NaN	NaN	NaN	NaN	NaN	NaN	NaN	NaN	NaN	NaN	NaN	NaN	NaN	NaN	NaN	NaN	NaN	NaN	NaN	NaN	NaN	NaN	NaN	NaN	NaN	NaN	NaN	NaN	NaN	NaN	NaN	NaN	NaN	NaN	NaN	NaN	2.2366	2.3077	3.3286	NaN	NaN	NaN	NaN	NaN	NaN	NaN	NaN	NaN	NaN
1.0193	0.099551	0.10283	0.10387	0.16636	0.16839	0.22551	0.2825	0.29281	0.29743	0.326	0.25609	0.96382	0.35035	0.4878	0.36693	0.75521	0.73319	0.72095	1.2992	1.0793	1.3092	1.7148	1.4879	1.5907	1.73	2.07	2.333	2.2905	2.2081	1.5953	0.71099	0.52432	0.33849	0.27972	0.50834	0.57726	0.47132	0.33557	0.35594	0.3374	NaN	0.18332	NaN	NaN	NaN	NaN	NaN	0.34244	NaN
0.12249	0.094432	0.098688	0.095291	0.10468	0.1282	0.13416	0.12811	0.16599	0.095697	0.12846	0.1038	0.095547	0.1011	0.13712	0.12986	0.16782	0.1643	0.14648	0.32512	0.37438	0.25894	0.31491	0.38	0.4579	0.59681	2.0236	4.6046	2.455	1.1415	3.6553	4.9269	3.6397	1.1054	0.20659	0.14876	0.18737	0.17257	0.13833	0.2941	0.19669	0.20324	0.16662	0.15256	0.12994	0.14292	0.11459	0.10675	0.16013	0.10747
NaN	NaN	NaN	NaN	NaN	NaN	NaN	NaN	NaN	NaN	NaN	NaN	NaN	NaN	NaN	NaN	NaN	NaN	NaN	NaN	NaN	NaN	NaN	NaN	NaN	NaN	NaN	NaN	NaN	NaN	NaN	NaN	NaN	NaN	NaN	NaN	NaN	NaN	NaN	NaN	NaN	NaN	NaN	2.464	NaN	NaN	NaN	NaN	NaN	NaN
1.6995	0.30759	0.27722	0.83442	0.81911	0.47006	0.51136	0.65986	0.79043	0.73251	0.84989	0.72778	1.0764	0.91638	1.2044	1.222	0.98277	0.9667	0.8062	1.1695	1.2415	0.93158	NaN	NaN	0.68483	NaN	0.93047	NaN	NaN	0.81678	0.75386	0.92601	0.81295	0.28548	NaN	NaN	1.4117	0.89639	NaN	NaN	NaN	NaN	NaN	NaN	NaN	NaN	NaN	NaN	NaN	NaN
1.3006	NaN	NaN	NaN	NaN	NaN	NaN	NaN	NaN	NaN	NaN	NaN	NaN	NaN	NaN	NaN	1.0251	1.2195	1.491	3.0528	3.3183	4.2718	3.4274	3.8992	2.2927	1.7578	1.209	1.3708	0.93819	1.432	2.2344	1.3162	2.4358	NaN	1.0977	1.2925	2.6852	3.5312	2.973	3.0557	2.3368	0.46114	NaN	NaN	NaN	NaN	NaN	NaN	NaN	NaN
1.0517	0.16656	NaN	0.15923	0.21693	0.31271	0.91902	2.2284	7.645	10.04	7.0118	2.7563	1.6228	1.3494	1.0609	0.52099	0.45126	NaN	NaN	NaN	0.13681	0.16334	0.14137	0.065537	0.10503	NaN	NaN	NaN	0.070181	0.09289	NaN	NaN	NaN	NaN	NaN	NaN	NaN	NaN	NaN	NaN	0.085085	NaN	NaN	NaN	NaN	NaN	NaN	0.17453	NaN	NaN
NaN	NaN	NaN	NaN	0.1726	NaN	0.24062	NaN	NaN	NaN	0.27956	NaN	NaN	NaN	NaN	NaN	NaN	NaN	NaN	NaN	NaN	0.47925	0.45898	NaN	NaN	NaN	NaN	1.3917	NaN	0.75746	1.0905	1.3184	1.2193	NaN	3.5513	7.4974	4.1441	4.2554	4.5517	2.6804	NaN	NaN	NaN	NaN	NaN	NaN	NaN	NaN	NaN	NaN
4.6078	NaN	NaN	NaN	NaN	NaN	3.8697	2.7971	NaN	NaN	NaN	NaN	NaN	NaN	NaN	NaN	NaN	NaN	NaN	NaN	NaN	NaN	NaN	NaN	NaN	NaN	NaN	NaN	NaN	NaN	NaN	NaN	NaN	NaN	NaN	NaN	NaN	NaN	NaN	NaN	NaN	NaN	NaN	NaN	NaN	NaN	NaN	NaN	NaN	NaN
1.8192	NaN	NaN	1.948	NaN	NaN	NaN	NaN	NaN	NaN	NaN	NaN	NaN	NaN	NaN	NaN	NaN	NaN	NaN	NaN	NaN	NaN	NaN	NaN	NaN	NaN	NaN	NaN	NaN	NaN	NaN	NaN	NaN	NaN	NaN	NaN	NaN	NaN	NaN	NaN	NaN	NaN	NaN	NaN	NaN	NaN	NaN	NaN	NaN	NaN
NaN	NaN	NaN	NaN	NaN	NaN	NaN	NaN	NaN	NaN	NaN	NaN	NaN	NaN	NaN	NaN	NaN	NaN	NaN	NaN	NaN	NaN	NaN	0.24541	NaN	NaN	NaN	4.361	0.75979	1.4169	1.8525	1.8544	1.0406	NaN	NaN	NaN	NaN	NaN	NaN	NaN	NaN	NaN	NaN	NaN	NaN	NaN	NaN	NaN	NaN	NaN
NaN	NaN	NaN	NaN	NaN	NaN	NaN	NaN	NaN	NaN	NaN	NaN	NaN	NaN	NaN	NaN	NaN	NaN	NaN	NaN	NaN	NaN	NaN	NaN	NaN	NaN	NaN	NaN	NaN	NaN	NaN	NaN	NaN	NaN	NaN	3.1533	3.7132	2.4515	3.3644	2.9298	NaN	NaN	NaN	NaN	NaN	NaN	NaN	NaN	NaN	NaN
NaN	NaN	NaN	NaN	NaN	NaN	NaN	NaN	NaN	NaN	NaN	NaN	NaN	NaN	NaN	NaN	NaN	NaN	NaN	NaN	NaN	NaN	NaN	NaN	NaN	NaN	NaN	NaN	NaN	NaN	NaN	NaN	NaN	NaN	NaN	NaN	NaN	NaN	NaN	NaN	NaN	NaN	NaN	NaN	NaN	NaN	NaN	0.85482	2.6067	3.1788
0.24645	0.043364	0.12066	0.054337	0.037932	0.079157	0.63556	0.65734	0.08381	0.08992	0.068371	0.087947	0.072996	0.069983	0.076211	0.063896	0.12749	0.099001	0.088814	0.11254	0.12019	0.094343	0.13144	0.1084	0.13784	0.1598	0.13633	0.20613	0.17856	0.20911	0.34395	0.46698	0.44682	0.59663	0.79171	1.1175	3.1087	4.0965	6.4682	6.7309	3.0318	0.8441	1.2207	1.0903	0.9514	0.56947	0.50519	0.41314	0.26798	0.17957
NaN	NaN	NaN	NaN	NaN	NaN	NaN	NaN	NaN	NaN	NaN	NaN	NaN	NaN	NaN	NaN	NaN	NaN	NaN	NaN	NaN	NaN	NaN	NaN	NaN	NaN	NaN	NaN	NaN	NaN	NaN	NaN	NaN	NaN	NaN	NaN	NaN	NaN	NaN	NaN	NaN	NaN	NaN	NaN	NaN	NaN	NaN	NaN	NaN	NaN
NaN	NaN	NaN	NaN	NaN	NaN	NaN	NaN	NaN	NaN	NaN	0.7372	NaN	1.3545	NaN	2.4951	5.1986	2.8802	2.9457	2.6574	NaN	1.3033	NaN	NaN	NaN	NaN	NaN	1.2007	0.82957	0.59385	NaN	NaN	NaN	NaN	NaN	NaN	NaN	NaN	NaN	NaN	NaN	NaN	NaN	NaN	NaN	NaN	NaN	NaN	NaN	NaN
NaN	NaN	NaN	NaN	NaN	NaN	NaN	NaN	NaN	NaN	NaN	NaN	NaN	NaN	NaN	NaN	NaN	NaN	NaN	NaN	NaN	NaN	NaN	NaN	NaN	NaN	NaN	NaN	NaN	NaN	NaN	NaN	NaN	NaN	NaN	NaN	NaN	NaN	NaN	NaN	NaN	NaN	NaN	NaN	2.7719	NaN	2.2521	NaN	NaN	NaN
NaN	NaN	NaN	NaN	NaN	NaN	NaN	NaN	NaN	NaN	NaN	NaN	NaN	NaN	NaN	NaN	NaN	NaN	NaN	NaN	NaN	NaN	NaN	NaN	NaN	NaN	NaN	2.1169	NaN	NaN	NaN	NaN	NaN	NaN	NaN	NaN	NaN	NaN	NaN	NaN	NaN	NaN	NaN	NaN	NaN	NaN	NaN	NaN	NaN	NaN
NaN	NaN	NaN	NaN	NaN	NaN	NaN	NaN	NaN	NaN	NaN	NaN	NaN	NaN	NaN	NaN	NaN	NaN	NaN	NaN	NaN	NaN	NaN	NaN	NaN	NaN	NaN	NaN	NaN	NaN	NaN	NaN	NaN	NaN	NaN	NaN	NaN	NaN	NaN	NaN	NaN	NaN	NaN	NaN	NaN	NaN	NaN	NaN	NaN	NaN
NaN	NaN	NaN	NaN	NaN	NaN	NaN	NaN	NaN	NaN	NaN	NaN	NaN	1.531	2.186	1.8525	NaN	NaN	NaN	1.2537	1.2808	1.4056	2.3707	2.277	NaN	NaN	NaN	NaN	NaN	NaN	NaN	NaN	NaN	NaN	NaN	NaN	NaN	NaN	NaN	NaN	NaN	NaN	NaN	NaN	NaN	NaN	NaN	NaN	NaN	NaN
NaN	NaN	NaN	NaN	NaN	NaN	NaN	NaN	NaN	NaN	NaN	NaN	NaN	NaN	NaN	NaN	NaN	NaN	NaN	2.2246	NaN	NaN	NaN	NaN	NaN	NaN	NaN	NaN	NaN	NaN	NaN	NaN	NaN	NaN	NaN	NaN	NaN	NaN	NaN	NaN	NaN	NaN	NaN	NaN	NaN	NaN	NaN	NaN	NaN	NaN
NaN	NaN	NaN	NaN	NaN	NaN	NaN	NaN	NaN	NaN	NaN	NaN	NaN	NaN	NaN	NaN	NaN	NaN	NaN	NaN	NaN	NaN	NaN	NaN	NaN	NaN	NaN	NaN	NaN	NaN	NaN	NaN	NaN	NaN	NaN	NaN	NaN	NaN	NaN	NaN	NaN	NaN	NaN	NaN	NaN	NaN	NaN	NaN	NaN	NaN
NaN	NaN	NaN	NaN	NaN	NaN	NaN	NaN	NaN	NaN	NaN	NaN	NaN	NaN	NaN	NaN	NaN	NaN	NaN	NaN	NaN	NaN	NaN	NaN	NaN	NaN	NaN	NaN	NaN	NaN	NaN	NaN	NaN	NaN	NaN	NaN	NaN	NaN	NaN	NaN	NaN	NaN	NaN	NaN	NaN	NaN	NaN	NaN	2.8564	2.4924
NaN	NaN	NaN	NaN	NaN	NaN	NaN	NaN	NaN	NaN	NaN	NaN	NaN	NaN	NaN	NaN	NaN	NaN	NaN	NaN	NaN	NaN	NaN	NaN	NaN	NaN	NaN	NaN	NaN	NaN	NaN	NaN	NaN	NaN	NaN	2.8978	4.247	0.76171	NaN	NaN	NaN	NaN	NaN	NaN	NaN	NaN	NaN	NaN	NaN	NaN
NaN	NaN	NaN	NaN	NaN	NaN	NaN	NaN	NaN	NaN	NaN	NaN	NaN	NaN	NaN	NaN	NaN	NaN	NaN	NaN	NaN	NaN	NaN	NaN	NaN	NaN	NaN	5.9239	NaN	NaN	NaN	NaN	NaN	NaN	NaN	NaN	NaN	NaN	NaN	NaN	NaN	NaN	NaN	NaN	NaN	NaN	NaN	NaN	NaN	NaN
1.2748	0.32933	0.22152	0.15079	0.20351	0.27709	0.95407	3.3888	5.2796	5.4557	7.4623	2.2181	0.89599	0.67686	0.32282	0.22015	0.33186	0.1895	NaN	NaN	NaN	0.25046	0.21355	0.20901	0.24873	0.29425	0.15646	0.28171	0.2441	0.31404	0.25879	0.47215	NaN	0.17976	0.2281	NaN	0.41286	0.57432	0.63614	0.61532	0.70368	0.74312	1.0468	0.86895	1.4399	1.2496	1.2471	0.8634	0.77313	0.51893
0.71412	NaN	NaN	NaN	NaN	NaN	NaN	NaN	1.6358	NaN	3.2619	1.723	2.4257	4.4795	NaN	NaN	NaN	NaN	NaN	NaN	NaN	NaN	NaN	NaN	NaN	NaN	NaN	NaN	NaN	NaN	NaN	NaN	NaN	NaN	NaN	NaN	NaN	NaN	NaN	NaN	NaN	NaN	NaN	NaN	NaN	NaN	NaN	NaN	NaN	NaN
1.475	0.39839	0.49944	0.54382	1.0709	0.60957	0.59513	0.58266	0.80129	NaN	NaN	NaN	NaN	0.48075	0.61607	0.42996	0.5394	0.58092	0.84979	NaN	NaN	0.66429	0.76626	0.87091	0.88253	0.8589	0.9858	1.7115	2.4218	1.8673	3.8319	2.2628	1.7155	0.97553	1.6212	1.7968	2.5349	2.7152	2.2584	1.8015	1.5661	1.7268	NaN	NaN	NaN	NaN	NaN	NaN	NaN	0.31621
NaN	NaN	NaN	NaN	NaN	NaN	NaN	NaN	NaN	NaN	NaN	NaN	NaN	NaN	NaN	NaN	NaN	NaN	NaN	NaN	NaN	NaN	NaN	NaN	NaN	NaN	NaN	NaN	NaN	NaN	NaN	NaN	NaN	NaN	NaN	NaN	NaN	NaN	NaN	NaN	NaN	NaN	NaN	NaN	NaN	NaN	NaN	2.1338	3.0917	2.6338
NaN	NaN	NaN	NaN	NaN	NaN	NaN	NaN	NaN	NaN	NaN	NaN	NaN	NaN	NaN	NaN	NaN	NaN	NaN	NaN	NaN	NaN	NaN	NaN	NaN	NaN	NaN	NaN	NaN	1.5824	2.2291	2.3519	2.0949	1.6774	2.0541	1.2348	2.0573	0.66082	1.7267	1.3197	1.867	1.0707	0.46916	NaN	NaN	NaN	NaN	NaN	NaN	NaN
NaN	NaN	NaN	NaN	NaN	NaN	NaN	1.3146	2.0609	NaN	NaN	NaN	NaN	NaN	NaN	NaN	NaN	NaN	NaN	NaN	NaN	NaN	NaN	NaN	NaN	NaN	NaN	NaN	NaN	NaN	NaN	NaN	NaN	NaN	NaN	NaN	NaN	NaN	NaN	NaN	NaN	NaN	NaN	NaN	NaN	NaN	NaN	NaN	NaN	NaN
1.6387	NaN	NaN	0.61062	0.93078	0.7928	0.57775	NaN	NaN	NaN	NaN	NaN	NaN	0.77155	1.0077	0.97967	0.99326	1.5757	NaN	NaN	1.1684	1.1686	1.2068	1.3541	1.4972	1.4561	1.543	1.6088	1.443	1.1579	1.3815	1.0887	0.8733	0.95951	0.51493	0.5594	0.31748	NaN	NaN	NaN	NaN	NaN	NaN	NaN	NaN	NaN	NaN	NaN	NaN	NaN
1.8117	0.2241	0.27358	0.31621	0.38714	0.33321	0.3507	0.45584	0.50105	NaN	0.41648	0.29923	NaN	0.45642	0.33673	0.19574	NaN	0.29031	0.29498	0.42294	0.22688	0.29538	NaN	0.50756	0.57692	0.47809	0.52432	0.79455	0.62656	0.70226	1.8005	2.7393	3.723	4.9423	7.4417	6.2017	5.6375	1.9819	0.45945	NaN	NaN	NaN	NaN	NaN	NaN	NaN	NaN	0.18594	0.31623	0.27457
NaN	NaN	NaN	NaN	NaN	NaN	NaN	NaN	NaN	NaN	NaN	NaN	NaN	NaN	NaN	NaN	NaN	NaN	NaN	NaN	NaN	NaN	NaN	NaN	NaN	NaN	NaN	NaN	NaN	NaN	NaN	NaN	NaN	NaN	NaN	NaN	NaN	NaN	NaN	NaN	NaN	NaN	NaN	2.4513	NaN	1.4501	2.1042	2.2838	NaN	NaN
0.14584	NaN	NaN	0.09446	0.060306	0.11504	0.052347	0.10124	0.22073	0.10584	0.11889	0.10665	0.28589	0.14346	0.11524	0.090032	0.16798	0.25519	0.3008	0.73427	0.90072	0.89925	0.44515	0.24161	0.24026	0.22643	0.2961	0.33872	0.24336	0.22312	0.55211	NaN	NaN	0.696	0.50313	0.28999	2.4152	7.0724	7.2829	3.184	6.6896	4.7985	2.1221	0.95769	NaN	0.47217	1.1859	0.58884	0.9206	1.9165
NaN	NaN	NaN	NaN	NaN	NaN	NaN	NaN	NaN	NaN	NaN	NaN	NaN	NaN	NaN	NaN	NaN	NaN	NaN	NaN	NaN	NaN	NaN	NaN	NaN	NaN	NaN	NaN	NaN	NaN	NaN	NaN	NaN	NaN	NaN	NaN	NaN	1.573	2.6028	1.9584	NaN	NaN	NaN	NaN	NaN	NaN	NaN	NaN	NaN	NaN
2.4835	0.51602	0.33499	0.67578	0.84762	0.71325	0.78943	1.033	0.89934	1.0282	0.95334	0.59451	0.81121	0.5358	NaN	NaN	NaN	NaN	NaN	NaN	0.44117	0.48332	0.47135	0.3708	NaN	NaN	NaN	NaN	NaN	0.54508	1.3992	1.4351	1.6963	1.8581	2.8698	2.5593	2.1413	2.0766	4.3476	2.9955	2.0174	2.2955	NaN	NaN	NaN	NaN	NaN	0.78992	NaN	NaN
2.479	NaN	NaN	NaN	NaN	NaN	NaN	NaN	NaN	NaN	NaN	NaN	NaN	NaN	NaN	NaN	NaN	NaN	NaN	NaN	NaN	NaN	NaN	NaN	NaN	NaN	NaN	NaN	NaN	NaN	1.9134	NaN	NaN	NaN	NaN	NaN	NaN	NaN	NaN	NaN	NaN	NaN	NaN	NaN	NaN	NaN	NaN	NaN	NaN	NaN
NaN	NaN	NaN	NaN	NaN	NaN	NaN	NaN	NaN	NaN	NaN	NaN	NaN	NaN	NaN	NaN	NaN	NaN	NaN	NaN	NaN	NaN	NaN	NaN	NaN	NaN	NaN	NaN	NaN	NaN	NaN	NaN	NaN	NaN	NaN	NaN	NaN	NaN	NaN	NaN	NaN	NaN	NaN	NaN	NaN	NaN	NaN	1.3184	2.8272	NaN
NaN	NaN	NaN	NaN	NaN	NaN	NaN	NaN	NaN	NaN	NaN	NaN	NaN	NaN	NaN	NaN	NaN	NaN	NaN	NaN	NaN	NaN	NaN	NaN	NaN	NaN	NaN	NaN	NaN	NaN	NaN	NaN	2.0763	2.8122	1.9895	2.1441	3.0711	NaN	NaN	NaN	NaN	NaN	NaN	NaN	NaN	NaN	NaN	NaN	NaN	NaN
NaN	NaN	NaN	NaN	NaN	NaN	NaN	NaN	NaN	NaN	NaN	NaN	NaN	NaN	0.89432	NaN	NaN	NaN	NaN	1.1708	NaN	0.92294	NaN	0.62028	NaN	NaN	NaN	NaN	NaN	NaN	NaN	NaN	NaN	NaN	NaN	NaN	NaN	NaN	NaN	NaN	NaN	NaN	NaN	1.8807	9.211	2.8172	3.1129	2.5463	NaN	NaN
NaN	NaN	NaN	NaN	NaN	NaN	NaN	NaN	NaN	NaN	NaN	NaN	NaN	NaN	NaN	NaN	NaN	NaN	NaN	NaN	NaN	NaN	NaN	NaN	NaN	NaN	NaN	NaN	NaN	NaN	NaN	NaN	NaN	NaN	NaN	NaN	NaN	NaN	NaN	NaN	NaN	NaN	NaN	NaN	2.5384	NaN	5.4449	16.976	2.563	15.149
2.1971	NaN	NaN	NaN	NaN	NaN	NaN	NaN	NaN	NaN	NaN	NaN	NaN	NaN	NaN	NaN	NaN	NaN	NaN	NaN	NaN	NaN	NaN	NaN	NaN	NaN	0.17674	NaN	NaN	0.82149	1.6077	1.4657	1.2483	3.6622	1.1508	NaN	NaN	NaN	NaN	NaN	NaN	NaN	NaN	NaN	NaN	NaN	NaN	NaN	NaN	NaN
NaN	NaN	NaN	NaN	NaN	NaN	NaN	NaN	NaN	NaN	NaN	NaN	NaN	NaN	NaN	NaN	NaN	NaN	NaN	NaN	NaN	NaN	NaN	NaN	NaN	NaN	NaN	NaN	NaN	NaN	NaN	NaN	NaN	NaN	NaN	NaN	NaN	NaN	NaN	NaN	NaN	3.4363	9.7648	3.3964	4.4518	4.4892	2.9712	NaN	NaN	NaN
NaN	NaN	NaN	NaN	NaN	NaN	NaN	NaN	NaN	NaN	NaN	NaN	NaN	NaN	NaN	NaN	NaN	NaN	NaN	NaN	NaN	NaN	NaN	NaN	NaN	NaN	NaN	NaN	NaN	NaN	NaN	NaN	NaN	NaN	NaN	NaN	NaN	NaN	NaN	NaN	1.2797	6.2687	3.0685	3.0051	3.8056	2.0731	NaN	NaN	NaN	NaN
NaN	NaN	NaN	NaN	NaN	NaN	NaN	NaN	NaN	NaN	NaN	NaN	NaN	NaN	NaN	NaN	NaN	NaN	NaN	NaN	NaN	NaN	NaN	NaN	NaN	NaN	NaN	1.0671	0.54681	0.7626	1.7265	0.9767	0.95335	1.4174	2.2023	2.2977	2.2106	1.8347	1.0995	NaN	0.65702	NaN	1.032	NaN	NaN	NaN	NaN	NaN	NaN	NaN
NaN	NaN	NaN	NaN	NaN	NaN	NaN	NaN	NaN	NaN	NaN	NaN	NaN	NaN	NaN	NaN	NaN	NaN	NaN	NaN	NaN	NaN	NaN	NaN	NaN	NaN	NaN	NaN	NaN	NaN	NaN	NaN	3.7436	NaN	NaN	NaN	1.6721	NaN	NaN	2.4757	3.0983	NaN	2.1085	NaN	NaN	NaN	NaN	NaN	NaN	NaN
NaN	NaN	NaN	NaN	NaN	NaN	NaN	NaN	NaN	NaN	NaN	NaN	NaN	NaN	NaN	NaN	NaN	NaN	NaN	NaN	NaN	NaN	NaN	NaN	NaN	NaN	NaN	NaN	NaN	NaN	NaN	NaN	2.823	NaN	NaN	NaN	NaN	NaN	NaN	NaN	NaN	NaN	NaN	NaN	NaN	NaN	NaN	NaN	NaN	NaN
NaN	NaN	NaN	NaN	NaN	NaN	NaN	NaN	NaN	NaN	NaN	NaN	NaN	NaN	NaN	NaN	NaN	NaN	NaN	NaN	NaN	NaN	NaN	NaN	NaN	NaN	NaN	NaN	NaN	NaN	NaN	NaN	NaN	NaN	NaN	NaN	NaN	NaN	NaN	NaN	NaN	2.0865	1.6454	3.7982	NaN	NaN	NaN	NaN	NaN	NaN
NaN	NaN	NaN	NaN	NaN	NaN	NaN	NaN	NaN	NaN	NaN	NaN	NaN	NaN	NaN	NaN	NaN	NaN	NaN	NaN	NaN	NaN	NaN	NaN	NaN	NaN	NaN	NaN	NaN	NaN	NaN	NaN	NaN	NaN	NaN	1.9652	0.7822	NaN	NaN	NaN	NaN	NaN	NaN	NaN	NaN	3.616	2.1174	3.3558	5.966	2.5182
NaN	NaN	NaN	NaN	NaN	NaN	NaN	NaN	NaN	NaN	NaN	NaN	NaN	NaN	NaN	0.98319	NaN	NaN	NaN	NaN	NaN	NaN	NaN	NaN	NaN	NaN	NaN	NaN	0.44432	NaN	NaN	NaN	NaN	NaN	NaN	NaN	NaN	NaN	NaN	NaN	NaN	NaN	NaN	NaN	NaN	NaN	NaN	NaN	NaN	NaN
NaN	NaN	NaN	NaN	NaN	NaN	NaN	NaN	NaN	NaN	NaN	NaN	NaN	NaN	NaN	NaN	NaN	NaN	NaN	NaN	NaN	0.11384	NaN	NaN	NaN	NaN	NaN	NaN	NaN	NaN	4.0728	6.1638	5.3896	NaN	NaN	NaN	NaN	NaN	NaN	NaN	NaN	NaN	NaN	NaN	NaN	NaN	NaN	NaN	NaN	NaN
NaN	NaN	NaN	NaN	NaN	NaN	NaN	NaN	NaN	NaN	NaN	NaN	NaN	NaN	NaN	NaN	NaN	NaN	NaN	NaN	NaN	NaN	NaN	NaN	NaN	NaN	NaN	NaN	NaN	NaN	NaN	NaN	NaN	NaN	NaN	1.4532	NaN	NaN	1.6716	NaN	NaN	NaN	NaN	NaN	NaN	NaN	NaN	NaN	NaN	NaN
0.23222	0.071359	0.079089	0.060381	0.071843	0.079938	0.10739	0.13222	0.12885	0.10995	0.10473	0.16531	0.15067	0.10863	0.11262	0.094418	0.10138	0.10397	0.092389	0.132	0.156	0.12202	0.14467	0.10959	0.13039	0.17392	0.16436	0.28098	0.22915	0.28334	0.74715	1.4236	1.315	1.0527	1.0197	1.2407	2.9066	2.6009	3.6137	3.0676	4.7606	2.8016	2.4394	1.3055	0.35496	0.086907	0.092279	0.087918	0.095253	0.094341
NaN	NaN	NaN	NaN	NaN	NaN	NaN	NaN	NaN	NaN	NaN	NaN	NaN	NaN	NaN	NaN	NaN	NaN	NaN	NaN	NaN	NaN	NaN	NaN	NaN	NaN	NaN	NaN	NaN	NaN	NaN	NaN	NaN	NaN	NaN	NaN	NaN	1.7345	4.401	NaN	NaN	NaN	NaN	NaN	NaN	NaN	NaN	NaN	NaN	NaN
NaN	NaN	NaN	NaN	NaN	NaN	NaN	NaN	NaN	NaN	NaN	NaN	NaN	NaN	NaN	NaN	NaN	NaN	NaN	NaN	NaN	NaN	NaN	NaN	NaN	NaN	NaN	NaN	NaN	NaN	NaN	NaN	NaN	NaN	NaN	NaN	NaN	NaN	NaN	NaN	NaN	NaN	NaN	NaN	NaN	3.2645	4.2422	NaN	NaN	NaN
NaN	NaN	NaN	NaN	0.20052	0.14848	NaN	NaN	NaN	NaN	NaN	NaN	NaN	NaN	0.20953	NaN	0.27549	NaN	NaN	NaN	NaN	0.27779	NaN	NaN	0.52146	NaN	0.49644	NaN	0.40474	NaN	0.95971	1.5604	NaN	1.4567	1.1047	1.0851	2.1626	5.6624	3.5525	3.4391	2.1075	3.4355	0.94116	NaN	0.479	NaN	0.29753	0.18386	NaN	0.19983
NaN	0.5047	0.078119	0.48239	0.562	0.37658	0.51465	0.57157	1.7355	3.8977	2.1062	4.0619	2.3715	0.54682	0.74833	0.48648	NaN	NaN	NaN	NaN	1.2681	1.7497	1.7181	0.57957	NaN	0.34569	NaN	0.099235	NaN	NaN	0.35023	0.64722	0.88391	NaN	0.18826	0.1608	NaN	NaN	NaN	NaN	NaN	NaN	NaN	NaN	NaN	NaN	0.36986	0.26325	NaN	NaN
NaN	NaN	NaN	NaN	NaN	NaN	NaN	NaN	NaN	NaN	NaN	NaN	NaN	NaN	NaN	NaN	NaN	NaN	NaN	NaN	NaN	NaN	NaN	NaN	NaN	NaN	NaN	NaN	NaN	NaN	NaN	NaN	NaN	NaN	NaN	NaN	NaN	NaN	NaN	NaN	NaN	NaN	NaN	NaN	NaN	NaN	NaN	NaN	NaN	NaN
NaN	0.33141	0.26731	0.19478	0.24095	0.071251	0.091578	0.13668	0.15888	NaN	0.10647	NaN	0.1477	0.21847	0.17291	0.078401	0.14886	0.25165	NaN	0.64226	0.46816	0.28035	0.2778	0.28484	0.40984	0.32126	0.41261	0.83471	0.79309	0.99061	1.3667	2.429	2.0878	2.7906	5.1065	4.3445	3.3922	2.1255	1.4825	1.5375	1.1616	1.4643	1.368	0.77697	0.7799	0.5889	0.53434	0.24194	NaN	NaN
NaN	NaN	NaN	NaN	NaN	NaN	0.39192	NaN	NaN	NaN	NaN	NaN	0.81285	1.3314	0.99594	1.18	1.6201	1.4065	1.5809	3.0905	2.6975	2.2336	2.6813	2.3793	1.9991	2.6315	3.0296	1.8583	0.98334	1.7592	2.5825	NaN	NaN	NaN	NaN	NaN	NaN	NaN	NaN	NaN	NaN	NaN	NaN	NaN	NaN	NaN	NaN	NaN	NaN	NaN
NaN	NaN	NaN	NaN	NaN	NaN	NaN	NaN	NaN	NaN	NaN	NaN	NaN	NaN	NaN	NaN	NaN	NaN	NaN	NaN	NaN	NaN	NaN	NaN	NaN	NaN	NaN	NaN	NaN	NaN	1.9302	2.9313	3.1827	NaN	NaN	NaN	NaN	NaN	NaN	NaN	NaN	NaN	NaN	NaN	NaN	NaN	NaN	NaN	NaN	NaN
NaN	NaN	NaN	NaN	NaN	NaN	NaN	0.69012	0.85619	NaN	1.1672	1.0039	2.1175	1.6719	NaN	0.81862	1.3727	1.3773	NaN	NaN	0.85867	NaN	0.73174	NaN	NaN	NaN	NaN	2.8098	1.7151	1.1909	NaN	1.5971	1.3736	NaN	2.1296	1.1304	0.93191	NaN	NaN	NaN	NaN	NaN	NaN	NaN	NaN	NaN	NaN	NaN	NaN	NaN
NaN	NaN	NaN	NaN	NaN	NaN	NaN	NaN	NaN	NaN	NaN	NaN	NaN	NaN	NaN	NaN	NaN	NaN	NaN	NaN	NaN	NaN	NaN	NaN	NaN	NaN	NaN	NaN	NaN	NaN	NaN	NaN	NaN	NaN	NaN	NaN	NaN	NaN	NaN	NaN	NaN	NaN	NaN	NaN	NaN	NaN	NaN	NaN	NaN	1.1206
NaN	NaN	NaN	NaN	NaN	NaN	NaN	NaN	NaN	NaN	NaN	NaN	NaN	NaN	NaN	NaN	NaN	NaN	NaN	NaN	NaN	NaN	NaN	NaN	NaN	NaN	4.2424	NaN	NaN	NaN	NaN	NaN	NaN	NaN	NaN	NaN	NaN	NaN	NaN	NaN	NaN	NaN	NaN	NaN	NaN	NaN	NaN	NaN	NaN	NaN
0.73832	0.12984	0.14943	0.29471	0.29119	0.46231	0.96225	1.2954	1.5295	2.374	2.7045	1.1604	1.0375	1.0586	1.5714	1.5662	2.1886	2.0258	0.98871	0.5131	0.48122	0.12883	0.47641	NaN	0.23179	0.1074	0.31263	0.40701	0.20091	0.42989	0.12499	NaN	0.22147	0.52586	0.74111	0.59078	NaN	NaN	NaN	NaN	NaN	NaN	NaN	NaN	NaN	NaN	NaN	0.14617	0.68811	0.55438
NaN	0.070947	0.26558	0.088131	0.092869	0.08905	NaN	NaN	0.81722	NaN	NaN	NaN	NaN	NaN	1.1049	0.76158	NaN	NaN	0.1791	NaN	0.30919	0.31763	0.34016	0.456	NaN	NaN	0.54502	0.83861	0.7715	0.8373	1.0623	1.5082	1.4823	2.3522	1.8926	5.234	3.5066	2.7673	2.8083	2.0392	NaN	0.36561	NaN	NaN	NaN	NaN	NaN	NaN	NaN	NaN
NaN	NaN	NaN	NaN	NaN	NaN	NaN	NaN	NaN	NaN	NaN	NaN	NaN	NaN	NaN	NaN	NaN	NaN	NaN	NaN	NaN	1.088	2.2822	NaN	NaN	NaN	NaN	NaN	NaN	NaN	NaN	NaN	NaN	NaN	NaN	NaN	NaN	NaN	NaN	NaN	NaN	NaN	NaN	NaN	NaN	NaN	NaN	NaN	NaN	NaN
1.524	0.24099	0.16313	0.21061	0.31349	0.27975	0.39346	0.51961	0.47165	0.4954	0.50681	0.40172	0.49964	0.44255	0.45382	0.30962	0.48229	0.41853	0.34085	0.5372	0.51722	0.52308	0.46288	0.46577	0.54341	0.6335	0.68578	0.64302	0.54759	0.54187	0.96621	1.1455	1.1251	1.0034	1.2943	1.3699	1.5977	1.6677	1.656	2.4408	2.5521	2.8368	3.8727	2.9175	3.1902	2.9263	2.6431	2.9995	2.5162	1.7094
NaN	NaN	NaN	NaN	NaN	NaN	NaN	NaN	NaN	NaN	NaN	NaN	NaN	NaN	NaN	NaN	NaN	NaN	NaN	NaN	NaN	NaN	NaN	NaN	NaN	NaN	NaN	NaN	NaN	NaN	NaN	NaN	NaN	NaN	NaN	NaN	NaN	NaN	NaN	NaN	NaN	NaN	NaN	NaN	NaN	NaN	NaN	NaN	NaN	NaN
NaN	NaN	NaN	NaN	NaN	NaN	NaN	NaN	NaN	NaN	NaN	NaN	NaN	NaN	NaN	NaN	NaN	NaN	NaN	NaN	NaN	NaN	NaN	NaN	NaN	NaN	NaN	NaN	NaN	NaN	NaN	NaN	NaN	NaN	NaN	NaN	NaN	NaN	NaN	NaN	NaN	NaN	2.8675	3.3583	5.1062	3.8451	3.943	NaN	NaN	NaN
1.321	0.13933	0.17919	0.2276	0.49196	0.28962	0.22622	1.2599	0.25265	0.23106	NaN	0.63531	NaN	NaN	0.19734	NaN	0.24725	0.857	0.24612	0.33608	0.383	0.33633	0.33177	0.4194	0.43025	0.51598	0.45441	0.66616	0.51424	0.5317	0.84218	1.2082	0.76713	0.87502	1.0304	1.0749	1.5128	1.6569	2.3968	5.6324	3.8865	4.3362	5.0173	6.4615	9.1494	5.1664	7.4413	6.2352	5.4455	7.4857
NaN	NaN	NaN	NaN	NaN	NaN	NaN	NaN	NaN	NaN	NaN	NaN	NaN	NaN	NaN	NaN	NaN	NaN	NaN	NaN	1.6988	2.193	2.0504	1.9784	2.0285	NaN	0.6752	1.3931	0.76892	0.92385	1.6084	1.9183	2.4235	3.2104	1.872	NaN	NaN	NaN	NaN	NaN	NaN	NaN	NaN	NaN	NaN	NaN	NaN	NaN	NaN	NaN
NaN	NaN	NaN	NaN	NaN	NaN	NaN	NaN	NaN	NaN	NaN	NaN	NaN	NaN	NaN	NaN	NaN	NaN	NaN	NaN	NaN	NaN	NaN	NaN	1.728	3.9927	2.5478	1.3475	NaN	NaN	NaN	NaN	NaN	NaN	NaN	NaN	NaN	NaN	NaN	NaN	NaN	NaN	NaN	NaN	NaN	NaN	NaN	NaN	NaN	NaN
NaN	NaN	NaN	NaN	NaN	NaN	NaN	NaN	NaN	NaN	NaN	NaN	NaN	NaN	NaN	NaN	NaN	NaN	NaN	NaN	NaN	0.64242	NaN	NaN	NaN	NaN	NaN	NaN	0.73685	NaN	NaN	0.85456	0.80897	NaN	NaN	NaN	0.8924	NaN	NaN	NaN	NaN	NaN	1.0644	NaN	NaN	NaN	NaN	NaN	NaN	NaN
NaN	NaN	NaN	NaN	NaN	NaN	NaN	NaN	NaN	NaN	NaN	NaN	NaN	NaN	NaN	NaN	NaN	NaN	NaN	NaN	NaN	NaN	NaN	NaN	NaN	NaN	NaN	NaN	NaN	NaN	NaN	NaN	NaN	NaN	NaN	NaN	NaN	NaN	NaN	NaN	NaN	NaN	NaN	3.3555	7.2913	1.687	2.61	1.9332	2.2831	2.2193
NaN	NaN	NaN	NaN	2.22	3.1214	5.158	2.4378	1.3456	NaN	NaN	NaN	NaN	NaN	NaN	NaN	0.55616	NaN	NaN	1.3232	NaN	NaN	NaN	NaN	NaN	NaN	NaN	NaN	NaN	NaN	NaN	NaN	NaN	NaN	NaN	NaN	NaN	NaN	NaN	NaN	NaN	NaN	NaN	NaN	NaN	NaN	NaN	NaN	NaN	NaN
1.3842	NaN	NaN	NaN	NaN	NaN	NaN	1.3628	NaN	NaN	NaN	NaN	NaN	NaN	1.1162	NaN	1.2362	NaN	NaN	NaN	NaN	NaN	NaN	NaN	NaN	NaN	NaN	NaN	NaN	NaN	NaN	NaN	NaN	NaN	NaN	NaN	NaN	NaN	NaN	NaN	NaN	NaN	NaN	NaN	NaN	NaN	NaN	NaN	NaN	NaN
NaN	NaN	NaN	NaN	NaN	NaN	NaN	NaN	NaN	NaN	NaN	NaN	NaN	NaN	NaN	NaN	NaN	NaN	NaN	NaN	NaN	NaN	NaN	NaN	NaN	NaN	NaN	NaN	NaN	NaN	NaN	NaN	NaN	NaN	NaN	NaN	NaN	NaN	NaN	NaN	NaN	NaN	NaN	NaN	NaN	NaN	NaN	NaN	NaN	NaN
NaN	NaN	NaN	NaN	NaN	NaN	NaN	NaN	NaN	NaN	NaN	NaN	NaN	NaN	NaN	NaN	NaN	NaN	NaN	NaN	NaN	NaN	NaN	NaN	NaN	NaN	NaN	NaN	NaN	NaN	NaN	NaN	NaN	NaN	NaN	NaN	NaN	NaN	NaN	NaN	NaN	NaN	10.67	NaN	4.1266	NaN	NaN	NaN	NaN	NaN
NaN	NaN	NaN	NaN	NaN	NaN	NaN	NaN	NaN	NaN	NaN	NaN	NaN	NaN	NaN	NaN	NaN	NaN	NaN	NaN	NaN	NaN	NaN	NaN	NaN	NaN	NaN	NaN	NaN	0.84897	NaN	NaN	NaN	NaN	NaN	NaN	NaN	NaN	NaN	NaN	NaN	NaN	NaN	NaN	NaN	NaN	NaN	NaN	NaN	NaN
1.5173	0.27116	0.23884	0.4495	0.56283	0.6877	0.82077	1.3719	0.90823	1.1829	1.3959	0.73212	0.74839	0.71078	0.79047	0.80118	1.4898	0.86749	0.65282	0.84785	1.1782	1.0098	1.0081	0.85106	0.82089	0.771	0.71454	0.98661	0.60296	0.62604	0.90008	1.3306	1.3071	1.1019	1.3136	1.1593	1.4364	1.7837	2.362	3.393	2.3728	2.2488	2.3591	2.252	2.5	2.4054	2.2347	3.8604	1.4376	1.1832
NaN	NaN	NaN	NaN	NaN	NaN	NaN	NaN	NaN	NaN	NaN	NaN	NaN	NaN	NaN	NaN	NaN	NaN	NaN	NaN	NaN	NaN	NaN	0.88433	NaN	NaN	NaN	NaN	NaN	NaN	NaN	11.856	15.376	5.1672	2.1416	2.2152	NaN	NaN	NaN	NaN	NaN	NaN	NaN	NaN	NaN	NaN	NaN	NaN	NaN	NaN
NaN	NaN	NaN	NaN	NaN	NaN	NaN	NaN	NaN	NaN	NaN	NaN	NaN	NaN	NaN	NaN	NaN	NaN	NaN	NaN	NaN	NaN	2.6421	NaN	NaN	NaN	NaN	NaN	NaN	NaN	NaN	NaN	NaN	NaN	NaN	NaN	NaN	NaN	NaN	NaN	NaN	NaN	NaN	NaN	NaN	NaN	NaN	NaN	NaN	NaN
NaN	NaN	NaN	NaN	NaN	NaN	NaN	NaN	NaN	NaN	NaN	NaN	NaN	NaN	NaN	NaN	NaN	NaN	NaN	NaN	NaN	0.64088	0.9061	NaN	1.3139	NaN	0.8212	1.6083	1.5461	1.5073	1.432	1.3728	1.7249	NaN	NaN	NaN	NaN	NaN	NaN	NaN	1.8502	NaN	NaN	NaN	NaN	NaN	1.1861	1.167	1.8946	2.0844
2.529	NaN	NaN	NaN	1.6656	2.4111	2.4791	1.7461	2.1778	2.3023	NaN	NaN	NaN	NaN	NaN	NaN	NaN	1.7703	2.1353	NaN	NaN	NaN	NaN	NaN	NaN	NaN	NaN	NaN	NaN	NaN	NaN	NaN	NaN	NaN	NaN	NaN	NaN	NaN	NaN	NaN	NaN	NaN	NaN	NaN	NaN	NaN	NaN	NaN	NaN	NaN
NaN	NaN	NaN	NaN	NaN	NaN	NaN	NaN	0.82058	1.5573	1.7319	1.6779	3.0218	2.4175	1.9896	1.2991	NaN	NaN	NaN	NaN	NaN	0.6698	1.01	NaN	0.41326	NaN	NaN	NaN	NaN	NaN	NaN	NaN	NaN	NaN	NaN	NaN	NaN	NaN	NaN	NaN	NaN	NaN	NaN	NaN	NaN	NaN	NaN	NaN	NaN	NaN
NaN	NaN	NaN	NaN	NaN	NaN	NaN	NaN	NaN	NaN	NaN	NaN	NaN	NaN	NaN	NaN	NaN	NaN	NaN	5.7301	NaN	NaN	NaN	NaN	NaN	NaN	NaN	NaN	NaN	NaN	NaN	NaN	NaN	NaN	NaN	NaN	NaN	NaN	NaN	NaN	NaN	NaN	NaN	NaN	NaN	NaN	NaN	NaN	NaN	NaN
NaN	NaN	NaN	NaN	NaN	NaN	NaN	NaN	NaN	NaN	NaN	NaN	NaN	NaN	NaN	NaN	NaN	NaN	NaN	NaN	NaN	NaN	NaN	NaN	NaN	NaN	NaN	NaN	NaN	NaN	NaN	NaN	NaN	NaN	NaN	NaN	NaN	1.7287	NaN	2.2235	2.3879	2.5441	NaN	NaN	1.7906	1.7692	NaN	NaN	NaN	NaN
1.8108	NaN	NaN	NaN	NaN	NaN	NaN	0.33286	NaN	NaN	NaN	NaN	NaN	NaN	NaN	NaN	NaN	NaN	NaN	NaN	NaN	NaN	1.2355	1.3495	NaN	NaN	NaN	1.4562	0.54954	0.9186	NaN	1.2576	3.7792	1.4273	1.1706	NaN	NaN	NaN	NaN	2.5908	0.61795	1.2525	2.3015	1.4902	NaN	NaN	NaN	NaN	NaN	NaN
NaN	NaN	NaN	NaN	NaN	NaN	NaN	NaN	NaN	NaN	NaN	NaN	NaN	NaN	NaN	NaN	NaN	NaN	NaN	NaN	NaN	NaN	NaN	NaN	NaN	NaN	NaN	NaN	NaN	NaN	NaN	NaN	NaN	NaN	NaN	NaN	NaN	NaN	NaN	NaN	1.5405	NaN	NaN	5.5934	2.8649	3.1195	7.7544	6.2987	6.5406	8.1708
0.57013	0.1215	0.10716	0.21933	0.22783	0.34125	0.32853	0.33961	0.38656	0.35381	0.56265	0.57493	0.37769	0.34276	0.35585	0.38421	0.47042	0.59199	0.7177	NaN	1.0211	0.72055	0.68905	0.66599	1.9832	1.5617	1.0841	1.3406	0.84527	0.79912	1.658	1.4969	1.5921	1.2822	1.1661	1.3194	1.7233	2.3814	1.5401	2.092	1.6819	2.251	2.2916	2.5711	2.701	3.4018	2.7407	2.4812	2.66	2.4628
NaN	NaN	NaN	NaN	NaN	NaN	NaN	NaN	NaN	NaN	NaN	NaN	NaN	NaN	NaN	NaN	NaN	NaN	NaN	NaN	NaN	NaN	NaN	NaN	NaN	NaN	NaN	NaN	NaN	NaN	NaN	NaN	NaN	NaN	NaN	NaN	NaN	NaN	NaN	NaN	NaN	NaN	2.8193	2.5098	3.4114	2.8505	5.1463	NaN	NaN	NaN
1.8086	0.19966	0.12382	0.26535	0.3106	0.37349	0.66113	0.9762	1.2099	1.5458	4.2196	8.4492	8.3546	3.1177	1.1028	0.61347	0.42128	0.16346	0.18638	0.23927	0.20625	0.21378	0.31926	0.42322	0.98311	1.3154	1.3793	1.4813	0.83476	0.47992	0.23046	0.17823	0.1325	0.1695	0.17411	0.13173	0.14296	0.14985	0.15772	0.23304	0.1543	0.16488	0.19134	0.15498	0.15396	0.14162	0.17217	0.10654	0.13809	0.1099
NaN	NaN	NaN	NaN	NaN	NaN	NaN	NaN	NaN	NaN	NaN	NaN	NaN	NaN	NaN	NaN	2.3454	4.2501	2.2509	NaN	NaN	NaN	NaN	NaN	NaN	NaN	NaN	NaN	NaN	NaN	NaN	NaN	NaN	NaN	NaN	NaN	NaN	NaN	NaN	NaN	NaN	NaN	NaN	NaN	NaN	NaN	NaN	NaN	NaN	NaN
NaN	NaN	NaN	NaN	NaN	NaN	NaN	NaN	NaN	NaN	NaN	NaN	NaN	NaN	NaN	NaN	NaN	NaN	NaN	NaN	12.006	NaN	NaN	NaN	NaN	NaN	NaN	NaN	NaN	NaN	NaN	NaN	NaN	NaN	NaN	NaN	NaN	NaN	NaN	NaN	NaN	NaN	NaN	NaN	NaN	NaN	NaN	NaN	NaN	NaN
NaN	NaN	NaN	NaN	NaN	NaN	NaN	NaN	NaN	NaN	NaN	NaN	NaN	NaN	NaN	NaN	NaN	NaN	NaN	NaN	NaN	NaN	NaN	NaN	NaN	NaN	NaN	NaN	NaN	NaN	NaN	NaN	NaN	NaN	NaN	NaN	3.131	3.1609	2.1604	NaN	NaN	NaN	NaN	NaN	NaN	NaN	NaN	NaN	NaN	NaN
NaN	NaN	NaN	NaN	NaN	NaN	NaN	NaN	NaN	NaN	NaN	NaN	NaN	NaN	NaN	NaN	NaN	NaN	NaN	NaN	NaN	NaN	NaN	NaN	NaN	NaN	NaN	NaN	NaN	NaN	NaN	NaN	NaN	NaN	NaN	1.7052	0.98039	1.692	NaN	NaN	NaN	NaN	NaN	NaN	NaN	NaN	NaN	NaN	NaN	NaN
NaN	NaN	NaN	NaN	NaN	NaN	NaN	NaN	NaN	NaN	NaN	0.6768	0.35872	NaN	NaN	NaN	NaN	NaN	NaN	NaN	NaN	NaN	NaN	NaN	NaN	NaN	NaN	NaN	0.19601	NaN	NaN	NaN	NaN	NaN	NaN	NaN	NaN	NaN	NaN	NaN	NaN	NaN	NaN	NaN	NaN	NaN	NaN	NaN	NaN	NaN
NaN	NaN	NaN	NaN	NaN	NaN	NaN	NaN	NaN	NaN	NaN	NaN	NaN	NaN	NaN	NaN	NaN	NaN	NaN	NaN	NaN	NaN	NaN	NaN	NaN	NaN	NaN	NaN	NaN	NaN	NaN	NaN	NaN	NaN	NaN	NaN	NaN	NaN	NaN	NaN	NaN	NaN	NaN	NaN	NaN	NaN	NaN	NaN	NaN	NaN
NaN	NaN	NaN	NaN	NaN	NaN	NaN	NaN	NaN	NaN	NaN	NaN	NaN	NaN	NaN	NaN	NaN	NaN	NaN	NaN	NaN	NaN	NaN	NaN	NaN	NaN	NaN	NaN	NaN	NaN	NaN	NaN	NaN	NaN	NaN	NaN	NaN	NaN	NaN	NaN	NaN	NaN	NaN	NaN	NaN	NaN	NaN	NaN	NaN	NaN
1.0157	NaN	0.18616	0.16375	NaN	NaN	0.24877	0.52381	0.60037	0.60297	0.55998	0.39732	NaN	NaN	0.56214	0.36089	0.72458	0.9055	2.7685	1.4874	0.90033	0.71345	1.1158	1.0221	1.2956	1.0315	0.93622	1.8319	1.5712	1.253	2.3376	1.0494	0.58784	1.4646	1.0835	1.3447	1.8733	1.4324	1.6325	2.9588	3.4944	3.5419	4.2681	3.3876	5.4925	8.2514	5.3186	5.6853	6.7757	8.0211
NaN	NaN	NaN	NaN	NaN	NaN	NaN	NaN	NaN	NaN	NaN	NaN	NaN	NaN	NaN	NaN	NaN	NaN	NaN	NaN	NaN	NaN	NaN	NaN	NaN	NaN	NaN	NaN	NaN	NaN	1.3688	1.6184	NaN	NaN	NaN	NaN	NaN	NaN	NaN	NaN	NaN	NaN	NaN	NaN	NaN	NaN	NaN	NaN	NaN	NaN
NaN	NaN	NaN	NaN	NaN	NaN	NaN	NaN	NaN	NaN	NaN	NaN	NaN	NaN	NaN	NaN	NaN	NaN	NaN	NaN	NaN	NaN	NaN	NaN	NaN	NaN	NaN	NaN	NaN	NaN	NaN	NaN	NaN	NaN	NaN	NaN	NaN	NaN	NaN	NaN	NaN	NaN	NaN	NaN	NaN	NaN	NaN	NaN	NaN	NaN
NaN	NaN	NaN	NaN	NaN	NaN	NaN	NaN	NaN	NaN	NaN	NaN	NaN	NaN	NaN	NaN	NaN	1.3005	1.4956	1.9147	2.6683	2.2143	1.9613	2.0471	1.5814	NaN	NaN	NaN	NaN	NaN	NaN	NaN	NaN	NaN	NaN	NaN	NaN	NaN	NaN	NaN	NaN	NaN	NaN	NaN	NaN	NaN	NaN	NaN	NaN	NaN
2.1092	NaN	NaN	NaN	NaN	NaN	NaN	NaN	NaN	NaN	NaN	NaN	NaN	NaN	NaN	NaN	NaN	NaN	NaN	NaN	NaN	NaN	NaN	NaN	NaN	0.59379	NaN	NaN	1.2716	1.5266	2.6925	4.0067	1.6221	NaN	NaN	NaN	NaN	2.6235	1.7521	2.7326	2.1162	NaN	NaN	NaN	NaN	NaN	NaN	NaN	NaN	NaN
NaN	NaN	NaN	NaN	NaN	NaN	NaN	NaN	NaN	NaN	NaN	NaN	NaN	NaN	NaN	NaN	NaN	NaN	NaN	NaN	NaN	NaN	NaN	NaN	NaN	NaN	NaN	NaN	NaN	NaN	NaN	NaN	NaN	NaN	NaN	NaN	NaN	NaN	NaN	NaN	NaN	2.4719	2.8793	3.3395	8.3543	3.4806	9.0693	3.6082	16.595	2.7376
NaN	NaN	NaN	NaN	NaN	NaN	NaN	NaN	NaN	NaN	NaN	NaN	NaN	NaN	NaN	NaN	NaN	NaN	NaN	NaN	NaN	NaN	NaN	NaN	NaN	NaN	NaN	NaN	NaN	NaN	NaN	NaN	NaN	NaN	NaN	NaN	NaN	NaN	NaN	NaN	NaN	NaN	NaN	NaN	NaN	NaN	NaN	NaN	NaN	NaN
3.6721	NaN	NaN	NaN	NaN	NaN	1.1618	1.82	3.1569	3.6097	2.9308	3.4692	NaN	NaN	NaN	NaN	NaN	NaN	NaN	NaN	NaN	NaN	NaN	NaN	NaN	NaN	NaN	NaN	NaN	NaN	NaN	NaN	NaN	NaN	NaN	NaN	NaN	NaN	NaN	NaN	NaN	NaN	NaN	NaN	NaN	NaN	NaN	NaN	NaN	NaN
NaN	NaN	NaN	NaN	NaN	NaN	NaN	NaN	NaN	NaN	NaN	NaN	NaN	NaN	NaN	NaN	NaN	NaN	NaN	NaN	NaN	NaN	NaN	NaN	NaN	NaN	NaN	NaN	NaN	NaN	NaN	NaN	NaN	NaN	NaN	NaN	NaN	NaN	NaN	NaN	NaN	NaN	NaN	NaN	1.8902	NaN	NaN	NaN	NaN	1.4234
NaN	NaN	NaN	NaN	NaN	NaN	NaN	NaN	NaN	NaN	NaN	NaN	NaN	NaN	NaN	NaN	NaN	NaN	NaN	NaN	NaN	NaN	NaN	NaN	NaN	NaN	NaN	NaN	NaN	NaN	NaN	NaN	NaN	NaN	NaN	NaN	NaN	NaN	NaN	NaN	NaN	NaN	3.6471	2.1096	2.42	2.5664	2.657	1.292	NaN	NaN
NaN	NaN	NaN	NaN	NaN	NaN	NaN	NaN	NaN	NaN	NaN	NaN	NaN	NaN	NaN	NaN	NaN	NaN	NaN	NaN	NaN	NaN	NaN	NaN	NaN	NaN	NaN	NaN	NaN	NaN	NaN	NaN	NaN	NaN	NaN	NaN	NaN	NaN	NaN	NaN	NaN	NaN	NaN	NaN	3.1068	NaN	NaN	NaN	NaN	NaN
NaN	NaN	NaN	NaN	NaN	NaN	NaN	NaN	NaN	NaN	NaN	NaN	NaN	NaN	NaN	NaN	NaN	NaN	NaN	NaN	NaN	NaN	NaN	NaN	NaN	NaN	NaN	NaN	NaN	NaN	NaN	NaN	NaN	NaN	1.1366	NaN	1.483	1.753	2.3568	2.0864	2.2736	NaN	NaN	NaN	NaN	NaN	NaN	NaN	NaN	NaN
NaN	NaN	NaN	NaN	NaN	NaN	NaN	NaN	NaN	NaN	NaN	NaN	NaN	NaN	NaN	NaN	NaN	NaN	NaN	NaN	NaN	NaN	NaN	NaN	NaN	NaN	NaN	NaN	NaN	NaN	NaN	NaN	NaN	NaN	NaN	NaN	NaN	NaN	NaN	NaN	1.6742	2.2114	2.8085	4.2387	NaN	NaN	NaN	NaN	NaN	NaN
NaN	NaN	NaN	NaN	NaN	NaN	NaN	NaN	NaN	NaN	NaN	NaN	NaN	NaN	NaN	NaN	NaN	NaN	NaN	NaN	NaN	NaN	NaN	NaN	NaN	NaN	NaN	NaN	NaN	NaN	NaN	NaN	NaN	NaN	NaN	NaN	NaN	NaN	NaN	2.2235	2.9535	2.9318	2.4859	NaN	NaN	NaN	NaN	NaN	NaN	NaN
NaN	NaN	NaN	NaN	NaN	NaN	NaN	NaN	NaN	NaN	NaN	NaN	NaN	NaN	NaN	NaN	NaN	NaN	NaN	NaN	NaN	NaN	NaN	1.5436	NaN	NaN	NaN	NaN	NaN	NaN	NaN	NaN	NaN	NaN	NaN	NaN	NaN	NaN	NaN	NaN	NaN	NaN	NaN	NaN	NaN	NaN	NaN	NaN	NaN	NaN
NaN	NaN	NaN	NaN	0.16528	0.16098	NaN	NaN	NaN	NaN	NaN	NaN	NaN	NaN	0.69431	0.66421	0.76754	NaN	NaN	NaN	NaN	0.83418	NaN	NaN	NaN	NaN	NaN	1.9828	0.73149	NaN	1.0699	2.6269	1.9358	2.9142	2.4614	2.6269	2.2019	2.9782	NaN	NaN	NaN	NaN	NaN	NaN	NaN	NaN	NaN	NaN	NaN	NaN
NaN	NaN	NaN	NaN	NaN	NaN	NaN	NaN	NaN	NaN	NaN	NaN	NaN	NaN	NaN	NaN	1.4709	2.0924	3.3017	4.1574	2.4984	2.0118	1.6365	0.96898	NaN	NaN	NaN	NaN	NaN	NaN	NaN	NaN	NaN	NaN	NaN	NaN	NaN	NaN	NaN	NaN	NaN	NaN	NaN	NaN	NaN	NaN	NaN	NaN	NaN	NaN
NaN	NaN	NaN	NaN	NaN	NaN	NaN	NaN	NaN	NaN	NaN	NaN	NaN	NaN	NaN	NaN	NaN	NaN	NaN	NaN	NaN	NaN	NaN	NaN	NaN	NaN	NaN	NaN	NaN	NaN	NaN	NaN	NaN	NaN	NaN	NaN	NaN	NaN	NaN	NaN	NaN	NaN	NaN	NaN	NaN	NaN	NaN	NaN	NaN	NaN
NaN	NaN	NaN	NaN	NaN	NaN	NaN	NaN	NaN	NaN	NaN	NaN	NaN	NaN	NaN	NaN	NaN	NaN	NaN	NaN	NaN	NaN	NaN	NaN	NaN	NaN	NaN	NaN	NaN	NaN	NaN	NaN	NaN	NaN	NaN	NaN	NaN	NaN	NaN	NaN	NaN	NaN	NaN	NaN	NaN	NaN	NaN	NaN	NaN	NaN
2.3257	NaN	NaN	NaN	NaN	NaN	NaN	NaN	NaN	NaN	NaN	NaN	NaN	NaN	NaN	NaN	NaN	NaN	NaN	NaN	NaN	NaN	NaN	NaN	NaN	NaN	NaN	NaN	NaN	NaN	NaN	NaN	NaN	NaN	NaN	NaN	NaN	NaN	NaN	NaN	NaN	NaN	NaN	NaN	NaN	NaN	NaN	NaN	NaN	NaN
3.6723	NaN	NaN	NaN	NaN	NaN	NaN	NaN	NaN	NaN	NaN	NaN	NaN	NaN	NaN	NaN	NaN	NaN	NaN	NaN	NaN	NaN	NaN	NaN	NaN	NaN	NaN	NaN	NaN	2.5916	2.7577	7.2263	3.8102	NaN	NaN	NaN	NaN	NaN	NaN	NaN	NaN	NaN	NaN	NaN	NaN	NaN	NaN	NaN	NaN	NaN
2.1356	NaN	NaN	NaN	1.3827	1.7309	1.6701	NaN	NaN	NaN	NaN	NaN	NaN	NaN	NaN	NaN	NaN	NaN	NaN	NaN	NaN	NaN	NaN	NaN	NaN	NaN	NaN	1.925	NaN	NaN	NaN	NaN	NaN	NaN	NaN	NaN	NaN	NaN	NaN	NaN	NaN	NaN	NaN	NaN	NaN	NaN	NaN	NaN	NaN	NaN
NaN	NaN	NaN	NaN	NaN	NaN	NaN	NaN	NaN	NaN	NaN	NaN	NaN	NaN	NaN	NaN	NaN	NaN	NaN	NaN	NaN	0.98788	1.4465	1.7093	1.7356	1.3809	1.654	1.6338	0.92545	1.1326	3.0081	7.8431	5.3178	2.725	1.2746	0.47778	NaN	NaN	NaN	NaN	NaN	NaN	NaN	NaN	NaN	NaN	NaN	NaN	NaN	NaN
NaN	NaN	NaN	NaN	NaN	NaN	NaN	1.5003	2.8317	4.3403	4.6386	NaN	NaN	0.11179	NaN	NaN	NaN	NaN	NaN	NaN	NaN	0.21023	NaN	NaN	NaN	NaN	NaN	NaN	NaN	NaN	NaN	NaN	NaN	NaN	NaN	NaN	NaN	NaN	NaN	2.5514	3.6061	2.3501	4.7763	NaN	NaN	NaN	NaN	NaN	NaN	NaN
NaN	NaN	NaN	NaN	NaN	NaN	NaN	NaN	0.36607	NaN	NaN	NaN	NaN	NaN	NaN	NaN	0.97365	0.67982	NaN	NaN	3.7802	15.068	NaN	NaN	NaN	NaN	NaN	NaN	NaN	NaN	NaN	NaN	NaN	NaN	NaN	NaN	NaN	NaN	NaN	NaN	NaN	NaN	NaN	NaN	NaN	NaN	NaN	NaN	NaN	NaN
NaN	NaN	NaN	NaN	NaN	NaN	NaN	NaN	NaN	NaN	NaN	NaN	NaN	NaN	NaN	NaN	NaN	NaN	NaN	NaN	NaN	NaN	NaN	NaN	NaN	NaN	NaN	NaN	NaN	NaN	NaN	NaN	NaN	NaN	2.2259	2.2722	2.7604	NaN	NaN	NaN	NaN	NaN	NaN	NaN	NaN	NaN	NaN	NaN	NaN	NaN
NaN	NaN	NaN	NaN	NaN	NaN	NaN	NaN	NaN	NaN	NaN	NaN	NaN	NaN	NaN	NaN	NaN	NaN	NaN	NaN	NaN	NaN	NaN	NaN	NaN	NaN	NaN	NaN	NaN	NaN	NaN	NaN	NaN	NaN	NaN	NaN	NaN	NaN	NaN	NaN	NaN	NaN	NaN	NaN	NaN	NaN	NaN	NaN	NaN	NaN
0.41972	0.055363	0.067702	0.10493	0.14852	0.09457	0.085214	0.15156	0.25763	0.30343	0.22828	0.29735	0.32114	0.39004	0.3454	0.42872	0.819	1.0688	1.0057	2.1192	2.0605	1.8058	2.2645	1.9242	2.0155	1.94	2.0269	2.4282	2.2932	1.1393	0.41039	0.313	0.64593	0.13542	0.30871	0.1916	0.18155	0.22692	0.31436	0.26848	0.32114	0.87896	NaN	NaN	NaN	0.040097	0.14007	0.15153	0.080084	0.11448
NaN	NaN	NaN	NaN	NaN	NaN	NaN	NaN	NaN	NaN	NaN	NaN	NaN	NaN	NaN	NaN	NaN	NaN	NaN	NaN	NaN	NaN	NaN	NaN	NaN	NaN	NaN	NaN	NaN	0.80433	3.0231	NaN	NaN	NaN	NaN	4.3686	NaN	NaN	NaN	NaN	NaN	NaN	NaN	NaN	NaN	NaN	NaN	NaN	NaN	NaN
NaN	NaN	NaN	NaN	NaN	NaN	NaN	NaN	NaN	NaN	NaN	NaN	NaN	NaN	NaN	NaN	NaN	NaN	NaN	NaN	NaN	NaN	NaN	NaN	NaN	NaN	NaN	NaN	NaN	2.2514	2.2176	1.728	NaN	1.6143	NaN	1.6315	1.5425	2.2329	NaN	NaN	NaN	NaN	1.7236	NaN	3.2285	4.4158	3.0389	5.5754	NaN	NaN
NaN	NaN	NaN	1.5439	1.1253	0.60398	NaN	NaN	NaN	NaN	NaN	NaN	NaN	NaN	NaN	NaN	NaN	NaN	NaN	NaN	NaN	NaN	NaN	NaN	NaN	NaN	NaN	NaN	0.63643	NaN	NaN	1.2551	NaN	NaN	1.4634	1.7051	1.9001	0.67299	0.29634	0.88255	NaN	NaN	NaN	NaN	NaN	NaN	NaN	NaN	NaN	NaN
NaN	NaN	NaN	NaN	NaN	NaN	NaN	NaN	NaN	NaN	NaN	NaN	NaN	NaN	NaN	NaN	NaN	NaN	NaN	NaN	NaN	NaN	NaN	5.2632	4.3406	NaN	NaN	NaN	NaN	NaN	NaN	NaN	NaN	NaN	NaN	NaN	NaN	NaN	NaN	NaN	NaN	NaN	NaN	NaN	NaN	NaN	NaN	NaN	NaN	NaN
NaN	0.16917	0.15595	NaN	NaN	0.33551	NaN	0.29696	0.33828	0.35702	0.40023	0.34751	0.47003	0.66552	NaN	0.51589	0.88039	0.87365	NaN	1.6743	2.1761	1.7845	1.3623	1.7551	1.9737	1.6465	1.8837	2.6353	2.0153	2.3857	4.4602	4.81	5.0657	3.6941	1.9268	2.0582	2.5129	2.2143	2.2519	2.5756	NaN	NaN	NaN	NaN	NaN	NaN	NaN	NaN	NaN	NaN
NaN	NaN	NaN	NaN	NaN	NaN	NaN	NaN	NaN	NaN	NaN	NaN	NaN	NaN	NaN	NaN	NaN	NaN	NaN	NaN	NaN	1.4437	0.90135	1.1399	2.2978	1.7914	5.4651	2.5526	3.3401	1.5697	NaN	NaN	NaN	NaN	NaN	NaN	NaN	NaN	NaN	NaN	NaN	NaN	NaN	NaN	NaN	NaN	NaN	NaN	NaN	NaN
0.28936	0.2391	0.27023	0.21201	0.37923	0.32877	0.34523	0.9264	1.4917	1.1754	3.5387	8.7893	3.5055	0.77248	0.64491	0.58142	0.59722	0.41447	0.3742	0.51697	0.30466	0.49258	0.25923	0.20206	0.17706	0.2672	0.27715	0.14982	0.2029	0.38867	0.72272	0.34184	0.98671	0.96363	0.33723	0.1786	0.21452	0.36979	0.23871	0.36925	0.33888	0.48231	0.79236	0.81217	0.9404	0.50898	0.33096	0.18776	0.28172	0.19177
NaN	NaN	NaN	NaN	NaN	NaN	NaN	NaN	NaN	NaN	NaN	NaN	NaN	NaN	NaN	NaN	NaN	NaN	NaN	NaN	NaN	NaN	NaN	NaN	NaN	NaN	NaN	NaN	NaN	NaN	NaN	NaN	NaN	NaN	NaN	NaN	NaN	NaN	NaN	NaN	NaN	NaN	NaN	NaN	NaN	NaN	NaN	NaN	NaN	NaN
NaN	NaN	NaN	NaN	NaN	NaN	NaN	NaN	NaN	1.0218	NaN	NaN	NaN	NaN	NaN	1.8006	1.8391	NaN	NaN	NaN	NaN	NaN	NaN	NaN	NaN	NaN	NaN	NaN	NaN	NaN	NaN	NaN	NaN	NaN	NaN	NaN	NaN	NaN	NaN	NaN	NaN	NaN	NaN	NaN	NaN	NaN	NaN	NaN	NaN	NaN
NaN	NaN	NaN	NaN	NaN	NaN	2.0366	4.0859	4.8479	1.7485	2.094	NaN	NaN	NaN	NaN	NaN	NaN	NaN	NaN	NaN	NaN	NaN	NaN	NaN	NaN	NaN	NaN	NaN	NaN	NaN	NaN	NaN	NaN	NaN	NaN	NaN	NaN	NaN	NaN	NaN	NaN	NaN	3.236	2.7002	3.6902	4.6266	2.9693	NaN	NaN	NaN
NaN	NaN	NaN	NaN	NaN	NaN	NaN	NaN	NaN	NaN	NaN	NaN	NaN	NaN	NaN	NaN	NaN	NaN	NaN	NaN	NaN	NaN	NaN	NaN	NaN	NaN	NaN	NaN	NaN	NaN	NaN	NaN	NaN	NaN	NaN	NaN	NaN	NaN	NaN	NaN	NaN	NaN	NaN	NaN	NaN	NaN	NaN	NaN	3.7561	4.3882
NaN	NaN	NaN	NaN	NaN	NaN	NaN	NaN	NaN	NaN	NaN	NaN	NaN	NaN	NaN	NaN	NaN	NaN	NaN	NaN	NaN	NaN	NaN	NaN	NaN	NaN	NaN	NaN	NaN	NaN	NaN	NaN	NaN	NaN	NaN	NaN	NaN	NaN	NaN	NaN	1.5456	4.1934	2.7965	1.8319	NaN	NaN	NaN	NaN	NaN	NaN
NaN	0.038389	0.10676	0.15118	0.15933	0.15204	0.12951	0.11767	0.14005	0.48535	0.29134	0.33514	0.14972	0.14547	0.23746	0.17984	0.51975	0.27466	0.18021	1.2913	0.51644	0.59925	0.6729	0.87486	0.81224	0.58278	0.65402	1.2811	1.1753	1.5075	2.6836	2.8229	2.4102	1.1777	0.22018	0.14733	0.18697	0.21433	0.11068	NaN	0.52867	0.086792	NaN	NaN	NaN	NaN	NaN	0.12221	0.11253	0.092403
1.3331	NaN	NaN	0.75873	NaN	NaN	NaN	NaN	NaN	NaN	NaN	NaN	NaN	NaN	NaN	NaN	NaN	NaN	NaN	NaN	NaN	NaN	NaN	NaN	1.8458	NaN	1.8893	2.5911	1.8841	0.60924	NaN	NaN	NaN	NaN	NaN	NaN	NaN	NaN	NaN	NaN	NaN	NaN	NaN	NaN	NaN	NaN	NaN	NaN	NaN	NaN
NaN	NaN	NaN	NaN	NaN	NaN	NaN	NaN	NaN	NaN	NaN	NaN	NaN	NaN	NaN	NaN	NaN	NaN	NaN	NaN	NaN	NaN	NaN	NaN	NaN	NaN	NaN	NaN	NaN	NaN	2.8736	8.4537	NaN	NaN	NaN	NaN	NaN	NaN	NaN	NaN	NaN	NaN	NaN	NaN	NaN	NaN	NaN	NaN	NaN	NaN
NaN	NaN	NaN	NaN	NaN	NaN	NaN	NaN	NaN	NaN	NaN	NaN	NaN	NaN	NaN	NaN	NaN	NaN	NaN	NaN	NaN	NaN	NaN	NaN	NaN	NaN	NaN	NaN	NaN	1.3718	3.0972	1.6443	2.5886	NaN	NaN	1.759	3.2553	2.2771	NaN	NaN	NaN	NaN	NaN	NaN	NaN	NaN	NaN	NaN	NaN	NaN
NaN	NaN	NaN	NaN	NaN	NaN	1.0258	NaN	NaN	NaN	NaN	NaN	NaN	0.89961	NaN	0.8048	NaN	1.0032	NaN	NaN	NaN	NaN	NaN	NaN	1.6536	NaN	NaN	NaN	NaN	1.3321	NaN	2.9454	1.6158	NaN	NaN	NaN	NaN	2.6896	5.9307	7.5777	5.7335	7.3524	5.2747	4.8308	4.1955	5.1247	3.8702	2.4886	NaN	1.1618
NaN	NaN	NaN	NaN	NaN	NaN	NaN	NaN	NaN	NaN	NaN	NaN	NaN	NaN	NaN	NaN	NaN	NaN	NaN	NaN	NaN	NaN	NaN	NaN	NaN	NaN	NaN	NaN	NaN	NaN	NaN	NaN	NaN	NaN	NaN	NaN	NaN	NaN	NaN	NaN	NaN	NaN	NaN	NaN	NaN	NaN	NaN	1.851	1.8087	NaN
NaN	NaN	NaN	NaN	NaN	NaN	NaN	NaN	NaN	NaN	NaN	NaN	NaN	NaN	NaN	NaN	NaN	NaN	NaN	NaN	NaN	NaN	NaN	NaN	NaN	NaN	NaN	NaN	NaN	NaN	NaN	NaN	NaN	NaN	NaN	NaN	NaN	NaN	NaN	NaN	NaN	NaN	NaN	NaN	NaN	NaN	NaN	8.7623	12.697	12.232
NaN	NaN	NaN	NaN	NaN	NaN	NaN	NaN	NaN	NaN	NaN	NaN	NaN	NaN	NaN	NaN	NaN	NaN	NaN	NaN	NaN	NaN	NaN	NaN	NaN	NaN	NaN	NaN	NaN	NaN	NaN	NaN	NaN	NaN	NaN	NaN	NaN	NaN	2.5047	4.9241	4.4777	2.8138	2.7897	3.9996	6.384	4.5744	5.1844	3.4542	5.279	2.9683
NaN	NaN	NaN	NaN	NaN	NaN	NaN	NaN	NaN	NaN	NaN	NaN	NaN	1.5875	5.143	4.8799	NaN	NaN	NaN	NaN	NaN	NaN	NaN	NaN	NaN	NaN	NaN	NaN	NaN	1.5366	NaN	NaN	NaN	NaN	NaN	NaN	NaN	NaN	NaN	NaN	NaN	NaN	NaN	NaN	NaN	NaN	NaN	NaN	NaN	NaN
NaN	NaN	NaN	NaN	NaN	NaN	NaN	NaN	NaN	NaN	NaN	NaN	NaN	NaN	NaN	NaN	NaN	NaN	NaN	NaN	NaN	NaN	NaN	NaN	NaN	NaN	NaN	NaN	NaN	NaN	NaN	NaN	NaN	NaN	NaN	NaN	NaN	NaN	NaN	NaN	NaN	NaN	NaN	NaN	NaN	10.034	5.8322	4.6825	2.4521	2.6901
0.13124	0.016459	0.01395	0.025293	0.035789	0.024527	0.20166	1.7323	1.4586	0.38485	0.1091	0.092527	0.39847	0.75174	0.23646	0.27235	0.77718	1.6256	2.4941	2.731	0.82163	0.32459	0.18922	0.14487	0.15719	0.098413	0.095012	0.089138	0.25717	0.077143	0.090202	0.18505	0.14101	0.14817	0.21142	0.32716	0.54758	0.50146	0.49759	0.47624	0.29401	0.12253	0.048717	0.043407	0.049493	0.033465	0.037084	0.040493	0.034659	0.04007
NaN	NaN	NaN	NaN	NaN	NaN	NaN	NaN	NaN	NaN	NaN	NaN	NaN	NaN	NaN	NaN	NaN	NaN	NaN	NaN	NaN	NaN	NaN	3.132	NaN	NaN	NaN	NaN	NaN	NaN	NaN	NaN	NaN	NaN	NaN	NaN	NaN	NaN	NaN	NaN	NaN	NaN	NaN	NaN	NaN	NaN	NaN	NaN	NaN	NaN
3.7346	0.67189	1.0367	1.968	2.4282	1.6967	0.89424	1.6316	1.0271	1.6733	NaN	1.1419	1.77	0.65529	1.1719	0.90707	2.0958	1.513	NaN	NaN	1.494	2.6492	1.2121	1.2864	1.6378	1.1391	1.2381	1.4158	1.1941	1.3819	2.0108	1.2283	1.6009	NaN	NaN	NaN	NaN	NaN	NaN	NaN	NaN	NaN	NaN	NaN	NaN	NaN	NaN	NaN	NaN	NaN
0.41491	0.042815	0.080155	0.039524	0.03617	NaN	0.044293	NaN	0.16958	0.12009	0.2093	NaN	0.6181	1.285	0.52076	0.39174	1.3103	4.6338	11.017	17.383	1.4348	0.42919	NaN	0.2146	0.20074	0.14447	0.10313	NaN	0.14833	NaN	NaN	NaN	NaN	NaN	NaN	NaN	NaN	0.53791	NaN	NaN	NaN	0.41677	NaN	NaN	0.34493	0.21948	0.22878	0.20062	0.24382	0.26471
NaN	NaN	NaN	NaN	NaN	NaN	NaN	NaN	NaN	NaN	NaN	NaN	NaN	NaN	NaN	NaN	NaN	NaN	NaN	NaN	NaN	NaN	NaN	NaN	NaN	NaN	NaN	NaN	NaN	NaN	NaN	NaN	NaN	NaN	NaN	NaN	NaN	NaN	NaN	NaN	NaN	13.987	7.6179	7.4019	6.402	NaN	NaN	NaN	NaN	NaN
NaN	NaN	NaN	NaN	NaN	NaN	NaN	NaN	NaN	NaN	NaN	NaN	NaN	2.0698	4.968	1.3988	NaN	NaN	NaN	NaN	NaN	NaN	NaN	NaN	NaN	NaN	NaN	NaN	NaN	NaN	NaN	NaN	NaN	NaN	NaN	NaN	NaN	NaN	NaN	NaN	NaN	NaN	NaN	NaN	NaN	NaN	NaN	NaN	NaN	NaN
NaN	NaN	NaN	NaN	NaN	NaN	NaN	NaN	NaN	NaN	NaN	NaN	NaN	NaN	NaN	NaN	NaN	NaN	NaN	NaN	NaN	NaN	NaN	NaN	NaN	NaN	NaN	NaN	NaN	NaN	NaN	NaN	NaN	NaN	NaN	NaN	NaN	NaN	NaN	NaN	NaN	NaN	NaN	NaN	1.9892	NaN	NaN	NaN	NaN	NaN
NaN	NaN	NaN	NaN	NaN	NaN	NaN	NaN	NaN	NaN	NaN	NaN	NaN	NaN	NaN	NaN	NaN	NaN	NaN	NaN	NaN	NaN	NaN	NaN	NaN	NaN	NaN	NaN	NaN	NaN	NaN	NaN	NaN	NaN	NaN	2.7263	4.1577	2.1586	NaN	3.5787	3.5762	NaN	NaN	NaN	NaN	NaN	NaN	NaN	NaN	NaN
NaN	NaN	NaN	NaN	NaN	NaN	NaN	NaN	NaN	NaN	NaN	NaN	NaN	NaN	NaN	NaN	NaN	NaN	NaN	NaN	NaN	NaN	NaN	NaN	NaN	NaN	NaN	NaN	NaN	NaN	NaN	NaN	NaN	NaN	NaN	NaN	NaN	NaN	NaN	NaN	NaN	NaN	NaN	NaN	NaN	NaN	NaN	0.52116	2.5894	5.4952
NaN	NaN	NaN	NaN	NaN	NaN	NaN	NaN	NaN	NaN	NaN	NaN	NaN	NaN	NaN	NaN	NaN	NaN	NaN	NaN	NaN	NaN	NaN	NaN	NaN	NaN	NaN	2.0362	2.3477	NaN	NaN	NaN	NaN	NaN	NaN	NaN	NaN	NaN	NaN	NaN	NaN	NaN	NaN	NaN	NaN	NaN	NaN	NaN	NaN	NaN
NaN	NaN	NaN	NaN	NaN	NaN	NaN	NaN	NaN	NaN	NaN	NaN	NaN	NaN	NaN	NaN	NaN	NaN	NaN	NaN	NaN	NaN	NaN	NaN	NaN	NaN	NaN	NaN	NaN	NaN	NaN	NaN	NaN	2.6655	NaN	NaN	NaN	NaN	NaN	NaN	NaN	NaN	NaN	NaN	NaN	NaN	NaN	NaN	NaN	NaN
NaN	NaN	NaN	NaN	NaN	NaN	NaN	NaN	NaN	NaN	NaN	NaN	NaN	NaN	NaN	NaN	NaN	NaN	NaN	NaN	NaN	NaN	NaN	1.0757	NaN	NaN	NaN	NaN	NaN	NaN	NaN	NaN	NaN	NaN	NaN	NaN	NaN	NaN	NaN	NaN	NaN	NaN	NaN	NaN	NaN	NaN	NaN	NaN	NaN	NaN
NaN	NaN	NaN	NaN	NaN	NaN	NaN	0.88037	1.2606	4.6942	3.7066	1.9145	1.4039	1.2377	NaN	NaN	NaN	NaN	NaN	NaN	NaN	NaN	NaN	NaN	NaN	NaN	NaN	NaN	NaN	NaN	NaN	NaN	NaN	NaN	NaN	NaN	NaN	NaN	NaN	NaN	NaN	NaN	NaN	NaN	NaN	NaN	NaN	NaN	NaN	NaN
NaN	NaN	NaN	NaN	NaN	NaN	0.14746	NaN	1.135	0.94131	NaN	NaN	NaN	NaN	NaN	NaN	NaN	NaN	NaN	NaN	NaN	NaN	NaN	NaN	NaN	NaN	NaN	NaN	NaN	NaN	NaN	NaN	NaN	NaN	NaN	NaN	NaN	NaN	NaN	NaN	NaN	NaN	NaN	NaN	NaN	NaN	NaN	NaN	NaN	NaN
NaN	NaN	NaN	NaN	NaN	NaN	NaN	NaN	NaN	NaN	NaN	NaN	NaN	NaN	NaN	NaN	NaN	NaN	NaN	NaN	NaN	NaN	NaN	NaN	NaN	NaN	2.0604	NaN	NaN	NaN	NaN	NaN	NaN	NaN	NaN	NaN	NaN	NaN	NaN	NaN	NaN	NaN	NaN	NaN	NaN	NaN	NaN	NaN	NaN	NaN
NaN	NaN	NaN	NaN	NaN	NaN	NaN	NaN	NaN	NaN	NaN	NaN	NaN	NaN	NaN	NaN	NaN	NaN	NaN	NaN	NaN	NaN	NaN	NaN	NaN	NaN	NaN	NaN	NaN	NaN	NaN	NaN	NaN	NaN	NaN	NaN	NaN	NaN	NaN	NaN	NaN	NaN	NaN	NaN	NaN	NaN	NaN	NaN	NaN	NaN
NaN	NaN	NaN	NaN	NaN	NaN	NaN	NaN	NaN	NaN	NaN	NaN	NaN	NaN	NaN	NaN	NaN	NaN	NaN	NaN	NaN	NaN	NaN	NaN	NaN	NaN	NaN	NaN	NaN	NaN	NaN	NaN	NaN	NaN	NaN	NaN	NaN	NaN	NaN	1.6911	1.7483	NaN	NaN	NaN	NaN	NaN	NaN	NaN	NaN	NaN
NaN	0.45644	0.61071	NaN	0.6891	NaN	0.16877	NaN	NaN	NaN	NaN	NaN	NaN	0.36751	0.32757	NaN	0.39254	NaN	0.38076	NaN	0.55235	NaN	0.42938	0.50133	NaN	0.65088	NaN	0.86448	0.82469	1.7872	2.7825	3.1479	2.6143	1.427	0.62957	NaN	NaN	NaN	NaN	NaN	NaN	NaN	NaN	NaN	NaN	NaN	NaN	0.386	NaN	NaN
NaN	NaN	NaN	NaN	NaN	NaN	NaN	NaN	NaN	NaN	NaN	NaN	NaN	NaN	NaN	NaN	NaN	NaN	NaN	NaN	1.309	NaN	1.1654	NaN	NaN	NaN	NaN	NaN	NaN	NaN	NaN	NaN	NaN	NaN	NaN	NaN	NaN	NaN	NaN	NaN	NaN	NaN	NaN	NaN	NaN	NaN	NaN	NaN	NaN	NaN
NaN	NaN	NaN	NaN	NaN	NaN	NaN	NaN	NaN	NaN	NaN	NaN	NaN	NaN	NaN	NaN	NaN	NaN	NaN	NaN	NaN	NaN	NaN	NaN	NaN	NaN	NaN	NaN	NaN	NaN	NaN	NaN	NaN	1.3369	NaN	NaN	NaN	NaN	NaN	NaN	NaN	NaN	NaN	NaN	NaN	NaN	NaN	NaN	NaN	NaN
NaN	NaN	NaN	NaN	NaN	NaN	NaN	NaN	NaN	NaN	NaN	NaN	NaN	NaN	NaN	NaN	NaN	NaN	NaN	NaN	NaN	NaN	NaN	NaN	NaN	NaN	NaN	NaN	NaN	NaN	NaN	NaN	NaN	NaN	NaN	1.0446	NaN	1.6177	1.3132	1.7837	1.9894	3.3741	2.4772	1.6572	2.3635	NaN	NaN	NaN	NaN	NaN
0.35674	0.069629	0.042321	0.063707	0.07637	0.074979	0.070123	0.078041	0.086099	0.10335	0.083694	0.06633	0.087576	0.10469	0.11432	0.10052	0.33929	0.16103	0.15717	0.36109	0.45262	0.50194	0.69653	0.7444	0.92651	1.3776	1.6527	3.2933	3.9611	6.3293	6.6068	4.3602	0.28227	0.18884	0.13445	0.10741	0.15086	0.17722	0.16477	0.36791	0.41395	0.45307	0.4531	0.3103	0.26362	0.18331	0.10541	0.099244	0.041664	0.079757
NaN	NaN	NaN	NaN	NaN	NaN	NaN	NaN	NaN	NaN	NaN	NaN	NaN	NaN	NaN	NaN	NaN	NaN	NaN	NaN	NaN	NaN	NaN	NaN	NaN	NaN	NaN	NaN	NaN	NaN	NaN	NaN	NaN	NaN	NaN	NaN	NaN	NaN	NaN	NaN	1.5149	2.2189	4.3691	2.5656	1.269	NaN	NaN	NaN	NaN	NaN
NaN	NaN	NaN	NaN	NaN	NaN	NaN	NaN	NaN	NaN	NaN	NaN	NaN	NaN	NaN	NaN	NaN	NaN	NaN	NaN	NaN	NaN	NaN	NaN	NaN	NaN	NaN	NaN	NaN	NaN	3.6465	2.7608	NaN	NaN	NaN	2.7027	3.2234	3.9935	NaN	3.9189	NaN	NaN	NaN	NaN	NaN	NaN	NaN	NaN	NaN	NaN
NaN	NaN	NaN	NaN	NaN	NaN	NaN	NaN	NaN	NaN	NaN	NaN	NaN	NaN	NaN	NaN	NaN	NaN	NaN	NaN	NaN	NaN	NaN	NaN	NaN	NaN	NaN	NaN	NaN	NaN	NaN	2.1595	1.4601	4.2756	1.8694	3.2614	2.2011	1.8039	2.0338	NaN	NaN	NaN	NaN	NaN	NaN	NaN	NaN	NaN	NaN	NaN
NaN	NaN	NaN	NaN	NaN	NaN	NaN	NaN	NaN	NaN	NaN	NaN	NaN	NaN	NaN	NaN	NaN	NaN	NaN	NaN	NaN	NaN	NaN	NaN	NaN	NaN	NaN	NaN	NaN	NaN	NaN	NaN	NaN	NaN	NaN	3.1447	NaN	NaN	NaN	NaN	NaN	NaN	NaN	NaN	NaN	NaN	NaN	NaN	NaN	NaN
NaN	NaN	NaN	NaN	NaN	NaN	NaN	NaN	NaN	NaN	NaN	NaN	NaN	NaN	NaN	NaN	NaN	NaN	NaN	NaN	NaN	NaN	NaN	NaN	NaN	NaN	NaN	3.0052	NaN	NaN	NaN	NaN	NaN	NaN	NaN	NaN	NaN	NaN	NaN	NaN	NaN	NaN	NaN	NaN	NaN	NaN	NaN	NaN	NaN	NaN
NaN	NaN	NaN	NaN	NaN	NaN	NaN	NaN	NaN	NaN	NaN	NaN	NaN	NaN	NaN	NaN	NaN	NaN	NaN	NaN	NaN	NaN	NaN	NaN	NaN	NaN	NaN	NaN	NaN	NaN	NaN	NaN	NaN	NaN	NaN	NaN	NaN	NaN	NaN	4.6441	2.4729	2.919	2.6835	NaN	NaN	NaN	NaN	NaN	NaN	NaN
0.51182	0.096759	0.1163	0.12385	0.17206	0.19497	0.17989	0.1594	0.14987	0.15306	0.13669	0.18686	0.17653	0.18121	0.16555	0.18648	0.20607	0.21764	0.21146	0.37953	0.33647	0.3397	0.36169	0.43105	0.56625	0.45762	0.47638	0.76963	0.59572	0.73886	1.8031	2.7861	2.8114	1.9589	2.1349	2.506	2.5237	2.085	0.36166	0.26144	0.15819	0.16217	0.12925	0.21851	0.1653	0.3046	0.21157	0.15826	0.17275	0.11537
NaN	NaN	NaN	NaN	NaN	NaN	NaN	NaN	NaN	NaN	NaN	NaN	NaN	NaN	NaN	NaN	NaN	NaN	NaN	NaN	NaN	NaN	NaN	NaN	NaN	NaN	NaN	NaN	NaN	NaN	NaN	NaN	NaN	NaN	NaN	NaN	NaN	NaN	NaN	NaN	NaN	NaN	NaN	NaN	NaN	NaN	NaN	NaN	NaN	NaN
NaN	NaN	NaN	NaN	NaN	NaN	NaN	NaN	NaN	NaN	NaN	NaN	NaN	NaN	NaN	NaN	NaN	NaN	NaN	NaN	NaN	NaN	NaN	NaN	NaN	NaN	NaN	NaN	NaN	NaN	NaN	NaN	NaN	NaN	NaN	NaN	NaN	NaN	NaN	NaN	NaN	NaN	NaN	NaN	NaN	1.7621	1.5053	NaN	6.4265	NaN
0.16918	0.18504	0.18207	0.23113	0.3616	0.33463	0.18833	0.1605	0.26461	0.28951	0.12852	0.089554	0.11757	0.093024	0.40246	0.077762	0.42315	0.15273	0.19736	0.168	0.25586	0.1765	0.28821	0.19161	0.24155	0.2223	0.22857	0.44277	0.39406	0.40498	0.92287	1.0071	0.88451	1.1785	1.4984	1.8771	2.3312	2.8432	3.6819	5.9791	3.474	1.3498	0.29371	0.15454	0.52883	0.49169	0.088947	0.17517	0.14785	0.14935
NaN	NaN	NaN	NaN	NaN	NaN	NaN	NaN	NaN	NaN	NaN	NaN	1.7271	1.2726	1.5273	NaN	1.0555	NaN	NaN	NaN	2.9536	1.8453	NaN	NaN	NaN	0.65969	NaN	NaN	NaN	NaN	NaN	NaN	NaN	NaN	NaN	NaN	NaN	NaN	NaN	NaN	NaN	NaN	NaN	NaN	NaN	NaN	NaN	NaN	NaN	NaN
0.9767	0.15816	0.11289	0.15009	0.26496	0.28853	0.64918	1.7331	5.3	5.4744	3.8793	1.3255	0.94384	0.72261	0.71161	0.60974	0.91544	0.98255	0.75514	1.3091	1.4243	1.2301	1.175	1.3029	1.3876	1.3266	1.0339	1.4169	0.7632	0.39936	0.39908	0.26357	0.20828	0.19918	0.28783	0.21014	0.25729	0.17802	0.27326	NaN	0.11203	0.28857	0.20671	0.18836	0.1708	0.24357	0.1819	0.15256	0.16611	0.16537
NaN	NaN	NaN	NaN	NaN	NaN	NaN	NaN	NaN	NaN	NaN	NaN	NaN	NaN	NaN	NaN	NaN	NaN	NaN	NaN	NaN	NaN	NaN	NaN	NaN	NaN	NaN	NaN	NaN	NaN	NaN	NaN	NaN	NaN	NaN	2.0053	2.6882	2.3928	1.8639	4.2345	2.0223	7.3621	3.1871	NaN	NaN	NaN	NaN	NaN	NaN	NaN
NaN	NaN	NaN	NaN	NaN	NaN	NaN	NaN	NaN	NaN	NaN	NaN	NaN	NaN	NaN	NaN	NaN	NaN	NaN	NaN	NaN	NaN	NaN	NaN	NaN	NaN	NaN	NaN	NaN	NaN	NaN	NaN	NaN	NaN	NaN	NaN	NaN	NaN	NaN	NaN	NaN	NaN	NaN	NaN	NaN	NaN	NaN	NaN	NaN	NaN
1.5418	0.26333	0.18844	0.27049	0.40341	0.37147	0.47611	0.58024	0.65838	0.60248	0.52445	0.442	0.50059	0.48881	0.48323	0.33755	0.43822	0.48223	0.4453	0.60716	0.58866	0.58496	0.59119	0.5614	0.66714	0.54114	0.52112	0.6749	0.5782	0.5403	0.92386	1.1351	0.9685	0.9462	1.0682	1.0786	1.5039	1.7203	1.6229	1.4884	1.4144	1.8544	2.3182	2.4113	2.4967	2.4742	2.2843	1.9419	1.4712	0.84334
NaN	NaN	NaN	NaN	NaN	NaN	NaN	NaN	NaN	NaN	NaN	NaN	NaN	NaN	NaN	NaN	NaN	NaN	NaN	NaN	NaN	NaN	NaN	NaN	NaN	NaN	NaN	NaN	NaN	NaN	NaN	NaN	NaN	NaN	NaN	NaN	NaN	NaN	NaN	NaN	0.66935	NaN	NaN	NaN	NaN	NaN	NaN	NaN	NaN	NaN
NaN	NaN	NaN	NaN	NaN	NaN	NaN	NaN	NaN	NaN	NaN	NaN	NaN	NaN	NaN	NaN	NaN	NaN	NaN	NaN	NaN	NaN	NaN	NaN	NaN	NaN	NaN	NaN	NaN	3.5511	NaN	NaN	NaN	NaN	NaN	NaN	NaN	NaN	NaN	NaN	NaN	NaN	NaN	NaN	NaN	NaN	NaN	NaN	NaN	NaN
NaN	NaN	NaN	NaN	NaN	NaN	NaN	NaN	NaN	NaN	NaN	NaN	NaN	NaN	NaN	NaN	NaN	NaN	NaN	NaN	NaN	NaN	NaN	NaN	NaN	NaN	NaN	NaN	NaN	NaN	1.087	2.0955	1.263	1.1245	0.74814	NaN	0.34414	NaN	NaN	NaN	NaN	NaN	NaN	NaN	NaN	NaN	NaN	NaN	NaN	NaN
NaN	NaN	NaN	NaN	NaN	NaN	NaN	NaN	NaN	NaN	NaN	NaN	NaN	NaN	NaN	NaN	NaN	NaN	NaN	NaN	NaN	NaN	NaN	NaN	NaN	NaN	NaN	NaN	NaN	NaN	NaN	NaN	NaN	NaN	NaN	NaN	NaN	0.99778	NaN	2.0837	2.1692	2.2172	2.3077	2.1411	1.962	NaN	NaN	NaN	NaN	NaN
1.3691	NaN	NaN	NaN	NaN	NaN	NaN	NaN	NaN	NaN	NaN	NaN	NaN	NaN	NaN	NaN	NaN	NaN	NaN	NaN	NaN	NaN	NaN	NaN	NaN	NaN	NaN	NaN	NaN	NaN	NaN	NaN	NaN	NaN	NaN	NaN	NaN	NaN	NaN	NaN	NaN	NaN	NaN	NaN	NaN	NaN	NaN	NaN	NaN	NaN
NaN	NaN	NaN	NaN	NaN	NaN	NaN	NaN	NaN	NaN	NaN	NaN	NaN	NaN	NaN	NaN	NaN	NaN	NaN	NaN	NaN	NaN	NaN	NaN	1.9948	NaN	NaN	NaN	NaN	NaN	3.5474	3.3815	NaN	NaN	NaN	NaN	NaN	NaN	NaN	NaN	NaN	NaN	NaN	NaN	NaN	NaN	NaN	NaN	NaN	NaN
NaN	NaN	NaN	NaN	NaN	NaN	NaN	NaN	NaN	NaN	NaN	NaN	NaN	NaN	NaN	NaN	NaN	NaN	NaN	NaN	NaN	NaN	NaN	NaN	NaN	NaN	NaN	NaN	NaN	NaN	NaN	NaN	NaN	NaN	NaN	NaN	2.7227	NaN	NaN	NaN	NaN	NaN	NaN	NaN	NaN	NaN	NaN	NaN	NaN	NaN
NaN	NaN	NaN	NaN	NaN	NaN	NaN	NaN	NaN	NaN	NaN	NaN	NaN	NaN	NaN	NaN	NaN	NaN	NaN	NaN	NaN	NaN	NaN	NaN	NaN	NaN	NaN	NaN	NaN	NaN	NaN	NaN	NaN	NaN	NaN	NaN	NaN	NaN	NaN	NaN	1.147	3.3773	1.4	NaN	NaN	NaN	NaN	NaN	NaN	NaN
NaN	NaN	NaN	NaN	NaN	NaN	NaN	NaN	NaN	NaN	NaN	NaN	NaN	NaN	NaN	NaN	NaN	NaN	NaN	NaN	NaN	NaN	1.9452	2.338	NaN	NaN	NaN	NaN	NaN	NaN	NaN	NaN	NaN	NaN	NaN	NaN	NaN	NaN	NaN	NaN	NaN	NaN	NaN	NaN	NaN	NaN	NaN	NaN	NaN	NaN
NaN	NaN	NaN	NaN	NaN	NaN	NaN	NaN	NaN	NaN	NaN	NaN	NaN	NaN	NaN	NaN	NaN	NaN	NaN	NaN	NaN	NaN	NaN	NaN	NaN	NaN	NaN	NaN	NaN	NaN	NaN	NaN	NaN	NaN	NaN	NaN	NaN	NaN	NaN	NaN	NaN	NaN	NaN	0.41731	0.53862	NaN	NaN	NaN	NaN	NaN
NaN	NaN	NaN	NaN	NaN	NaN	NaN	NaN	NaN	NaN	NaN	NaN	NaN	NaN	NaN	NaN	NaN	NaN	NaN	NaN	NaN	NaN	NaN	NaN	NaN	NaN	NaN	NaN	NaN	NaN	NaN	NaN	NaN	NaN	NaN	NaN	NaN	NaN	NaN	NaN	NaN	NaN	NaN	NaN	NaN	NaN	NaN	NaN	NaN	NaN
NaN	NaN	NaN	NaN	NaN	NaN	NaN	NaN	NaN	NaN	NaN	NaN	NaN	NaN	NaN	NaN	NaN	NaN	NaN	NaN	NaN	NaN	NaN	NaN	NaN	NaN	NaN	NaN	NaN	NaN	NaN	NaN	NaN	NaN	NaN	NaN	NaN	NaN	NaN	NaN	NaN	NaN	NaN	NaN	NaN	NaN	NaN	NaN	NaN	NaN
NaN	NaN	NaN	NaN	NaN	NaN	NaN	NaN	NaN	NaN	NaN	NaN	NaN	NaN	NaN	NaN	NaN	NaN	NaN	NaN	NaN	NaN	NaN	NaN	NaN	NaN	NaN	NaN	NaN	NaN	NaN	NaN	NaN	NaN	NaN	NaN	NaN	NaN	NaN	NaN	NaN	NaN	NaN	NaN	NaN	NaN	NaN	NaN	NaN	3.915
1.3292	NaN	NaN	NaN	NaN	NaN	NaN	NaN	NaN	1.2409	NaN	NaN	NaN	NaN	NaN	NaN	NaN	1.4298	1.1597	0.90196	NaN	NaN	NaN	NaN	NaN	NaN	NaN	NaN	NaN	NaN	NaN	NaN	NaN	NaN	NaN	NaN	NaN	NaN	NaN	NaN	NaN	NaN	NaN	NaN	NaN	NaN	NaN	NaN	NaN	NaN
NaN	NaN	NaN	NaN	NaN	NaN	NaN	NaN	NaN	NaN	NaN	NaN	NaN	NaN	NaN	NaN	NaN	NaN	NaN	NaN	NaN	NaN	NaN	NaN	NaN	NaN	NaN	NaN	NaN	NaN	NaN	NaN	NaN	NaN	NaN	NaN	NaN	NaN	NaN	NaN	NaN	NaN	11.873	7.8974	5.4148	NaN	5.5095	6.2339	3.7036	3.975
NaN	NaN	NaN	NaN	NaN	NaN	NaN	NaN	NaN	NaN	NaN	NaN	NaN	NaN	NaN	NaN	NaN	NaN	NaN	NaN	NaN	NaN	NaN	NaN	NaN	NaN	NaN	NaN	NaN	NaN	NaN	NaN	NaN	NaN	NaN	NaN	NaN	NaN	NaN	NaN	NaN	NaN	NaN	NaN	NaN	NaN	NaN	NaN	NaN	NaN
NaN	NaN	NaN	NaN	NaN	NaN	NaN	NaN	NaN	NaN	NaN	NaN	NaN	NaN	NaN	NaN	NaN	NaN	NaN	NaN	NaN	NaN	NaN	NaN	NaN	NaN	NaN	NaN	NaN	NaN	NaN	NaN	NaN	NaN	NaN	NaN	NaN	NaN	NaN	NaN	NaN	NaN	NaN	NaN	NaN	NaN	NaN	NaN	NaN	NaN
NaN	NaN	NaN	NaN	NaN	NaN	NaN	NaN	NaN	NaN	NaN	NaN	NaN	NaN	NaN	NaN	NaN	NaN	NaN	NaN	NaN	NaN	NaN	NaN	NaN	NaN	NaN	NaN	NaN	NaN	NaN	NaN	NaN	3.4344	2.39	3.2354	NaN	NaN	NaN	NaN	NaN	NaN	NaN	NaN	NaN	NaN	NaN	NaN	NaN	NaN
NaN	NaN	NaN	NaN	NaN	NaN	NaN	NaN	NaN	NaN	NaN	NaN	NaN	NaN	NaN	NaN	NaN	NaN	NaN	NaN	NaN	NaN	NaN	NaN	NaN	NaN	NaN	NaN	NaN	NaN	NaN	NaN	NaN	NaN	NaN	NaN	NaN	NaN	NaN	NaN	NaN	NaN	NaN	NaN	NaN	0.95718	2.0556	0.73329	NaN	NaN
0.26175	0.043256	0.10445	0.052514	NaN	0.14497	0.16961	0.62077	1.0913	1.0579	3.1449	10.241	3.9572	1.3627	1.4558	0.99313	2.0678	2.2927	1.8923	2.5491	2.4129	0.84363	0.61803	0.46165	0.44735	0.50603	NaN	1.1121	1.0667	0.87548	1.3508	0.96669	0.587	0.35669	0.26982	0.26867	0.39975	0.44233	0.43871	NaN	0.23561	0.1982	0.51909	NaN	NaN	NaN	NaN	NaN	NaN	NaN
NaN	NaN	NaN	NaN	NaN	NaN	NaN	NaN	NaN	NaN	NaN	NaN	NaN	NaN	NaN	NaN	NaN	NaN	NaN	NaN	NaN	NaN	NaN	NaN	NaN	NaN	NaN	NaN	NaN	NaN	NaN	NaN	NaN	NaN	NaN	NaN	NaN	NaN	NaN	3.5125	NaN	NaN	NaN	NaN	NaN	NaN	NaN	NaN	NaN	NaN
NaN	NaN	NaN	NaN	NaN	NaN	NaN	NaN	NaN	NaN	NaN	NaN	NaN	NaN	NaN	NaN	NaN	NaN	NaN	NaN	NaN	NaN	NaN	NaN	NaN	NaN	NaN	NaN	NaN	NaN	NaN	NaN	NaN	NaN	NaN	NaN	1.5199	NaN	NaN	NaN	NaN	NaN	NaN	NaN	NaN	NaN	NaN	NaN	NaN	NaN
NaN	NaN	NaN	NaN	NaN	NaN	NaN	NaN	NaN	NaN	NaN	NaN	NaN	NaN	NaN	NaN	NaN	NaN	NaN	NaN	NaN	NaN	NaN	NaN	NaN	NaN	NaN	NaN	NaN	NaN	NaN	NaN	NaN	NaN	NaN	NaN	NaN	NaN	NaN	NaN	NaN	NaN	NaN	NaN	NaN	4.1893	10.518	5.7885	1.3414	NaN
NaN	NaN	NaN	NaN	NaN	NaN	NaN	NaN	NaN	NaN	NaN	NaN	NaN	NaN	NaN	NaN	NaN	NaN	NaN	NaN	1.9756	1.8872	2.1773	1.72	NaN	NaN	NaN	NaN	NaN	NaN	NaN	NaN	NaN	NaN	NaN	NaN	NaN	NaN	NaN	NaN	NaN	NaN	NaN	NaN	NaN	NaN	NaN	NaN	NaN	NaN
NaN	NaN	NaN	NaN	NaN	NaN	NaN	NaN	NaN	NaN	NaN	NaN	NaN	NaN	NaN	NaN	NaN	NaN	NaN	NaN	NaN	NaN	NaN	NaN	NaN	NaN	NaN	NaN	NaN	NaN	NaN	NaN	NaN	NaN	NaN	NaN	NaN	NaN	NaN	NaN	NaN	2.5556	3.1569	3.9386	1.9296	2.8138	3.0662	4.6841	2.4881	2.2056
NaN	NaN	NaN	NaN	NaN	NaN	NaN	NaN	NaN	NaN	NaN	NaN	NaN	NaN	NaN	NaN	NaN	NaN	NaN	NaN	NaN	NaN	NaN	NaN	NaN	NaN	NaN	NaN	NaN	NaN	NaN	NaN	NaN	NaN	NaN	NaN	NaN	NaN	NaN	NaN	NaN	NaN	NaN	NaN	NaN	NaN	NaN	NaN	NaN	NaN
NaN	NaN	NaN	NaN	NaN	NaN	NaN	NaN	NaN	NaN	NaN	NaN	NaN	NaN	NaN	NaN	NaN	NaN	NaN	NaN	NaN	NaN	NaN	NaN	NaN	NaN	NaN	NaN	NaN	NaN	NaN	NaN	NaN	NaN	NaN	NaN	NaN	NaN	NaN	NaN	NaN	NaN	NaN	NaN	NaN	NaN	NaN	NaN	NaN	NaN
2.6044	0.37676	0.34378	0.83656	1.4673	0.99798	1.0016	1.6736	1.6503	1.5929	1.5418	1.0516	1.1128	1.0338	1.0803	0.85348	1.1267	1.2153	0.95575	1.6376	1.5767	1.2637	1.396	1.3158	1.456	1.2103	1.1365	1.5286	1.0758	1.0256	1.8286	2.0308	1.8537	1.6854	1.7231	1.512	1.9026	1.8853	1.8045	1.9148	1.6982	1.6607	1.6025	1.1059	0.8858	0.47602	0.384	0.31391	0.26874	0.23902
NaN	NaN	NaN	NaN	NaN	NaN	NaN	NaN	NaN	NaN	NaN	NaN	NaN	NaN	NaN	NaN	NaN	NaN	NaN	NaN	NaN	NaN	NaN	NaN	NaN	NaN	NaN	NaN	NaN	NaN	NaN	1.9718	NaN	NaN	NaN	NaN	NaN	NaN	NaN	NaN	NaN	NaN	NaN	NaN	NaN	NaN	NaN	NaN	NaN	NaN
NaN	NaN	NaN	NaN	NaN	NaN	NaN	NaN	NaN	NaN	NaN	NaN	NaN	NaN	NaN	NaN	NaN	NaN	NaN	NaN	NaN	NaN	NaN	NaN	NaN	NaN	NaN	NaN	NaN	NaN	NaN	NaN	NaN	NaN	NaN	NaN	3.3174	NaN	1.0089	1.6229	1.5504	NaN	1.6699	2.5457	NaN	NaN	NaN	1.2629	0.95468	NaN
NaN	NaN	NaN	NaN	NaN	NaN	NaN	NaN	NaN	NaN	NaN	NaN	NaN	NaN	NaN	NaN	NaN	NaN	NaN	NaN	NaN	NaN	NaN	NaN	1.9405	2.7032	NaN	NaN	NaN	NaN	NaN	NaN	1.945	5.1752	3.4061	NaN	NaN	NaN	NaN	NaN	NaN	NaN	NaN	NaN	NaN	NaN	NaN	NaN	NaN	NaN
NaN	NaN	NaN	NaN	NaN	NaN	NaN	NaN	NaN	NaN	NaN	NaN	NaN	NaN	NaN	NaN	NaN	NaN	NaN	NaN	NaN	NaN	NaN	NaN	NaN	NaN	NaN	NaN	NaN	NaN	NaN	NaN	NaN	NaN	NaN	NaN	NaN	NaN	NaN	NaN	NaN	NaN	NaN	NaN	NaN	NaN	NaN	NaN	NaN	NaN
0.50841	0.80337	0.70242	0.49541	0.60363	0.60108	0.46121	0.67466	1.147	0.50215	NaN	0.54881	NaN	0.82462	0.98396	0.60886	1.0637	0.74221	1.0615	1.1593	1.1157	1.0802	1.1263	1.0902	1.0705	1.0945	0.88243	1.1296	0.77705	0.75372	1.147	1.3093	1.252	1.1272	1.3997	1.2457	1.3475	1.3771	2.2919	1.9885	1.6239	2.1401	2.6403	1.1217	NaN	NaN	0.67143	0.2243	NaN	NaN
NaN	NaN	NaN	NaN	NaN	NaN	NaN	NaN	NaN	NaN	NaN	NaN	NaN	NaN	NaN	NaN	NaN	NaN	NaN	NaN	NaN	NaN	NaN	NaN	NaN	NaN	NaN	NaN	NaN	NaN	NaN	NaN	NaN	NaN	NaN	NaN	NaN	NaN	NaN	NaN	NaN	NaN	NaN	NaN	NaN	NaN	NaN	NaN	NaN	NaN
NaN	NaN	NaN	NaN	NaN	NaN	NaN	NaN	NaN	NaN	NaN	NaN	NaN	NaN	NaN	NaN	NaN	NaN	NaN	NaN	NaN	NaN	NaN	NaN	NaN	NaN	NaN	NaN	NaN	NaN	4.177	3.0015	2.8125	NaN	NaN	2.9677	2.5152	NaN	NaN	NaN	NaN	NaN	NaN	NaN	NaN	NaN	NaN	NaN	NaN	NaN
NaN	NaN	NaN	NaN	NaN	NaN	NaN	NaN	NaN	NaN	NaN	NaN	NaN	NaN	NaN	NaN	NaN	NaN	NaN	NaN	NaN	NaN	1.4679	2.0866	3.7288	3.3947	NaN	2.5651	NaN	2.3147	NaN	NaN	NaN	NaN	NaN	NaN	NaN	NaN	NaN	NaN	NaN	NaN	NaN	NaN	NaN	NaN	NaN	NaN	NaN	NaN
NaN	NaN	NaN	NaN	NaN	NaN	NaN	NaN	NaN	NaN	NaN	NaN	NaN	NaN	NaN	NaN	NaN	NaN	NaN	NaN	NaN	NaN	NaN	NaN	NaN	NaN	NaN	NaN	NaN	NaN	NaN	NaN	NaN	NaN	NaN	NaN	NaN	NaN	NaN	NaN	NaN	NaN	NaN	NaN	NaN	NaN	NaN	NaN	NaN	NaN
1.2686	NaN	0.49306	NaN	NaN	NaN	NaN	1.9826	2.0578	1.2108	NaN	NaN	NaN	NaN	NaN	NaN	NaN	NaN	NaN	NaN	NaN	NaN	0.84191	0.88284	NaN	0.89889	NaN	0.99188	NaN	0.8057	NaN	NaN	NaN	NaN	NaN	0.6955	NaN	NaN	0.85342	0.54097	NaN	NaN	NaN	NaN	0.66723	0.77922	1.1858	1.0798	0.78773	0.37694
NaN	NaN	NaN	NaN	NaN	NaN	NaN	NaN	NaN	NaN	NaN	NaN	NaN	NaN	NaN	NaN	NaN	NaN	NaN	NaN	NaN	NaN	NaN	NaN	NaN	NaN	NaN	NaN	NaN	NaN	NaN	NaN	NaN	NaN	NaN	NaN	NaN	NaN	NaN	NaN	NaN	NaN	NaN	NaN	NaN	1.9686	1.9552	1.6936	1.5647	3.727
NaN	NaN	NaN	NaN	NaN	NaN	NaN	NaN	NaN	NaN	NaN	NaN	NaN	NaN	NaN	NaN	NaN	NaN	NaN	NaN	NaN	NaN	NaN	NaN	NaN	NaN	NaN	NaN	NaN	NaN	NaN	NaN	NaN	NaN	NaN	NaN	NaN	NaN	NaN	3.5433	3.1496	2.5617	NaN	NaN	NaN	NaN	NaN	NaN	NaN	NaN
NaN	NaN	NaN	NaN	NaN	NaN	NaN	NaN	NaN	NaN	NaN	NaN	NaN	NaN	NaN	NaN	NaN	NaN	NaN	NaN	NaN	NaN	NaN	1.7495	NaN	NaN	1.4804	NaN	NaN	NaN	NaN	NaN	NaN	NaN	NaN	NaN	NaN	NaN	NaN	NaN	NaN	NaN	NaN	NaN	NaN	NaN	NaN	NaN	NaN	NaN
0.1599	NaN	NaN	NaN	NaN	NaN	NaN	NaN	NaN	NaN	NaN	NaN	NaN	NaN	0.25695	NaN	0.24215	0.32981	0.25198	0.35227	0.27404	NaN	NaN	0.6052	0.69572	0.92375	0.79619	1.0025	0.91214	0.75611	1.7397	2.0113	1.6127	2.4462	2.5309	2.2024	1.992	1.875	0.77761	NaN	NaN	NaN	NaN	0.096984	NaN	NaN	NaN	NaN	NaN	NaN
NaN	NaN	NaN	NaN	NaN	NaN	NaN	NaN	NaN	NaN	NaN	NaN	NaN	NaN	NaN	NaN	NaN	NaN	NaN	NaN	NaN	NaN	NaN	NaN	NaN	NaN	NaN	NaN	NaN	NaN	NaN	NaN	NaN	NaN	NaN	NaN	NaN	NaN	NaN	NaN	NaN	NaN	NaN	NaN	NaN	NaN	NaN	NaN	NaN	NaN
NaN	NaN	NaN	NaN	NaN	NaN	NaN	NaN	NaN	0.79501	NaN	NaN	0.97861	NaN	1.1647	NaN	NaN	1.4828	NaN	3.5287	2.7958	3.8903	2.3895	2.1842	NaN	NaN	NaN	1.7647	NaN	NaN	NaN	NaN	NaN	NaN	NaN	NaN	NaN	NaN	NaN	NaN	NaN	NaN	NaN	NaN	NaN	NaN	NaN	NaN	NaN	NaN
NaN	NaN	NaN	NaN	NaN	NaN	NaN	NaN	NaN	NaN	NaN	NaN	NaN	NaN	NaN	NaN	NaN	NaN	NaN	NaN	NaN	NaN	NaN	NaN	NaN	NaN	NaN	1.3292	NaN	NaN	1.4997	2.0554	2.5233	1.8724	3.9346	2.7555	2.5996	4.4937	NaN	NaN	NaN	1.1464	NaN	NaN	NaN	NaN	NaN	2.0469	NaN	NaN
NaN	NaN	NaN	NaN	NaN	NaN	NaN	NaN	NaN	NaN	NaN	NaN	NaN	NaN	NaN	NaN	NaN	NaN	NaN	NaN	NaN	NaN	NaN	NaN	2.7101	2.1696	NaN	7.21	NaN	NaN	NaN	NaN	NaN	NaN	NaN	NaN	NaN	NaN	NaN	NaN	NaN	NaN	NaN	NaN	NaN	NaN	NaN	NaN	NaN	NaN
NaN	0.089433	0.081708	0.079585	0.24134	0.27486	NaN	NaN	0.26161	NaN	NaN	0.44278	NaN	NaN	NaN	NaN	0.86651	1.1119	0.93791	1.5658	1.7519	1.5923	NaN	1.6821	1.7721	1.2478	NaN	1.1603	1.2569	0.76203	1.8809	1.5097	1.5183	1.4118	NaN	0.83948	4.4057	5.2711	NaN	NaN	NaN	NaN	NaN	NaN	NaN	NaN	NaN	NaN	NaN	NaN
NaN	NaN	NaN	NaN	NaN	NaN	NaN	NaN	NaN	NaN	NaN	NaN	NaN	NaN	NaN	NaN	NaN	NaN	NaN	NaN	NaN	NaN	NaN	NaN	NaN	NaN	NaN	NaN	NaN	NaN	NaN	NaN	4.0012	7.5756	NaN	NaN	NaN	NaN	NaN	NaN	NaN	NaN	NaN	NaN	NaN	NaN	NaN	NaN	NaN	NaN
NaN	NaN	NaN	NaN	NaN	NaN	NaN	NaN	NaN	NaN	NaN	NaN	NaN	NaN	1.9196	NaN	NaN	NaN	NaN	NaN	5.6094	NaN	NaN	NaN	NaN	NaN	NaN	NaN	NaN	NaN	NaN	NaN	NaN	NaN	NaN	NaN	NaN	NaN	NaN	NaN	NaN	NaN	NaN	NaN	NaN	NaN	NaN	NaN	NaN	NaN
5.0671	NaN	NaN	NaN	NaN	NaN	NaN	NaN	NaN	NaN	NaN	NaN	NaN	NaN	NaN	NaN	NaN	NaN	NaN	NaN	NaN	NaN	NaN	NaN	NaN	NaN	NaN	NaN	NaN	NaN	NaN	NaN	NaN	NaN	NaN	NaN	NaN	NaN	NaN	NaN	NaN	NaN	NaN	NaN	NaN	NaN	NaN	NaN	NaN	NaN
NaN	NaN	NaN	NaN	NaN	NaN	NaN	NaN	NaN	NaN	NaN	NaN	NaN	NaN	NaN	NaN	NaN	NaN	NaN	NaN	NaN	NaN	NaN	NaN	NaN	NaN	NaN	NaN	NaN	NaN	NaN	NaN	NaN	NaN	NaN	NaN	NaN	1.3335	NaN	2.014	0.82327	1.8481	2.5144	2.4524	2.3696	2.338	2.3397	2.1031	2.1579	2.0562
NaN	NaN	NaN	NaN	NaN	NaN	NaN	NaN	NaN	NaN	NaN	NaN	NaN	NaN	NaN	NaN	NaN	NaN	NaN	NaN	1.9594	1.8061	NaN	NaN	NaN	NaN	NaN	NaN	NaN	NaN	1.0253	NaN	NaN	NaN	NaN	NaN	NaN	NaN	NaN	NaN	NaN	NaN	NaN	NaN	NaN	NaN	NaN	NaN	NaN	NaN
NaN	NaN	NaN	NaN	NaN	NaN	NaN	NaN	NaN	NaN	NaN	NaN	NaN	NaN	NaN	NaN	NaN	NaN	NaN	NaN	NaN	NaN	NaN	NaN	NaN	NaN	NaN	NaN	NaN	NaN	NaN	NaN	NaN	NaN	NaN	NaN	NaN	NaN	NaN	NaN	NaN	NaN	3.8899	3.8374	3.3648	3.1183	3.3247	3.2529	2.0934	2.1968
0.12895	0.12909	0.12039	0.11087	0.10865	0.10334	0.11343	0.17446	0.19234	0.26123	0.18679	0.18463	0.24379	0.17549	0.41458	0.58944	1.9774	5.4454	4.3112	3.3464	2.0566	1.0642	0.41058	0.44619	0.65765	0.68067	0.65433	1.0032	1.5537	2.2511	2.755	2.225	0.67233	0.49291	0.60318	0.84751	1.6711	1.551	1.839	0.7248	0.14904	0.13619	0.10495	0.24236	0.17049	0.19779	0.12068	0.1856	0.10104	0.11398
NaN	NaN	NaN	NaN	NaN	NaN	NaN	NaN	NaN	NaN	NaN	NaN	NaN	NaN	NaN	NaN	NaN	NaN	NaN	NaN	NaN	NaN	NaN	NaN	NaN	NaN	NaN	NaN	NaN	NaN	1.7969	NaN	1.2306	NaN	NaN	2.367	2.2717	NaN	1.7965	NaN	NaN	NaN	NaN	NaN	NaN	NaN	NaN	NaN	NaN	NaN
1.1092	0.15731	0.12524	0.2045	0.31012	0.24811	0.27382	0.29395	0.35083	0.35467	0.3534	0.25283	0.28534	0.27626	0.27388	0.22915	0.30166	0.27339	0.26113	0.45975	0.41813	0.42523	0.38083	0.45773	0.47242	0.40188	0.43299	0.62306	0.54685	0.53165	0.94668	1.1777	1.0866	1.1995	1.1638	1.2826	1.5246	1.8829	1.8433	2.1858	2.2539	2.4318	2.4866	1.3304	0.6388	0.2899	0.22333	0.25754	0.31381	0.34296
NaN	NaN	NaN	NaN	NaN	NaN	NaN	NaN	NaN	NaN	NaN	NaN	NaN	NaN	NaN	NaN	NaN	NaN	NaN	NaN	NaN	NaN	NaN	NaN	NaN	NaN	NaN	NaN	NaN	NaN	NaN	NaN	NaN	NaN	NaN	NaN	NaN	NaN	NaN	NaN	2.7122	NaN	NaN	NaN	NaN	NaN	NaN	NaN	NaN	NaN
NaN	NaN	NaN	NaN	NaN	NaN	NaN	NaN	NaN	NaN	NaN	NaN	NaN	NaN	NaN	NaN	NaN	NaN	NaN	NaN	NaN	NaN	NaN	NaN	NaN	NaN	NaN	NaN	NaN	NaN	NaN	NaN	NaN	NaN	NaN	NaN	NaN	NaN	NaN	NaN	NaN	NaN	NaN	NaN	NaN	NaN	NaN	NaN	NaN	NaN
NaN	NaN	NaN	NaN	NaN	NaN	NaN	NaN	NaN	NaN	NaN	NaN	NaN	NaN	NaN	NaN	NaN	NaN	NaN	NaN	NaN	NaN	NaN	NaN	NaN	NaN	NaN	NaN	2.7402	2.0726	NaN	NaN	NaN	NaN	NaN	NaN	NaN	NaN	NaN	NaN	NaN	NaN	NaN	NaN	NaN	NaN	NaN	NaN	NaN	NaN
NaN	NaN	NaN	NaN	NaN	NaN	NaN	NaN	NaN	NaN	NaN	NaN	NaN	NaN	NaN	NaN	NaN	NaN	NaN	NaN	NaN	NaN	NaN	NaN	NaN	NaN	NaN	NaN	NaN	NaN	NaN	NaN	NaN	NaN	NaN	NaN	NaN	NaN	NaN	2.175	3.9736	2.5863	2.4742	NaN	NaN	NaN	NaN	NaN	NaN	NaN
NaN	NaN	0.28464	NaN	NaN	NaN	NaN	NaN	NaN	NaN	NaN	NaN	NaN	0.7973	0.9203	NaN	NaN	NaN	1.9794	2.2278	2.1218	NaN	NaN	1.7688	3.983	2.7785	3.1178	2.2061	1.4054	NaN	NaN	NaN	NaN	NaN	NaN	NaN	NaN	NaN	NaN	NaN	NaN	NaN	NaN	NaN	NaN	1.3942	NaN	0.7291	NaN	NaN
NaN	NaN	NaN	NaN	NaN	NaN	NaN	NaN	NaN	NaN	NaN	NaN	NaN	NaN	NaN	NaN	NaN	NaN	NaN	NaN	NaN	NaN	NaN	NaN	NaN	NaN	NaN	NaN	NaN	NaN	NaN	NaN	NaN	NaN	NaN	NaN	NaN	NaN	NaN	NaN	NaN	NaN	NaN	NaN	NaN	1.5898	NaN	NaN	NaN	NaN
NaN	NaN	NaN	NaN	NaN	NaN	NaN	NaN	NaN	NaN	NaN	NaN	NaN	NaN	NaN	NaN	NaN	NaN	NaN	NaN	NaN	NaN	NaN	NaN	NaN	NaN	NaN	NaN	NaN	NaN	NaN	NaN	NaN	NaN	NaN	NaN	NaN	NaN	NaN	NaN	NaN	NaN	NaN	NaN	NaN	NaN	NaN	NaN	NaN	NaN
1.5572	0.32552	0.28425	1.1496	1.3399	0.93343	0.61509	0.56296	0.49665	0.54608	0.68445	0.57845	0.62541	0.67295	0.57345	0.43535	0.51132	0.68996	NaN	0.79944	0.95691	0.72369	0.74072	0.66555	0.70441	0.81866	NaN	0.96306	0.62354	0.95096	2.1149	2.4916	1.4121	1.1787	0.96261	0.84542	2.0164	2.4391	2.2713	4.6985	2.4423	3.6579	1.2283	1.0761	0.94984	0.58274	0.53042	0.53972	0.66436	0.72729
NaN	NaN	NaN	NaN	NaN	NaN	NaN	NaN	NaN	NaN	NaN	NaN	NaN	NaN	NaN	NaN	NaN	NaN	NaN	NaN	NaN	NaN	NaN	NaN	NaN	NaN	NaN	NaN	NaN	NaN	NaN	NaN	NaN	NaN	NaN	NaN	NaN	NaN	NaN	NaN	NaN	NaN	NaN	NaN	NaN	NaN	1.2811	1.8176	NaN	NaN
NaN	0.21003	0.22915	0.26099	NaN	0.18075	0.99216	NaN	NaN	NaN	NaN	NaN	NaN	NaN	NaN	NaN	NaN	NaN	NaN	NaN	NaN	NaN	NaN	NaN	0.14988	NaN	NaN	NaN	NaN	NaN	0.53103	1.361	1.2754	1.7822	2.2381	2.0759	2.3373	2.3017	1.8322	1.695	0.73296	1.2471	1.8621	1.371	1.1923	1.779	1.2476	0.68619	NaN	NaN
2.5588	0.64963	0.38573	0.79478	NaN	NaN	1.4069	1.1881	1.2316	2.0441	2.336	2.5849	2.3528	2.9917	2.3369	1.9253	NaN	NaN	NaN	NaN	NaN	NaN	NaN	NaN	NaN	NaN	NaN	NaN	NaN	NaN	NaN	NaN	NaN	NaN	NaN	NaN	NaN	NaN	NaN	NaN	NaN	NaN	NaN	NaN	NaN	NaN	NaN	NaN	NaN	NaN
NaN	NaN	NaN	0.19453	0.4235	0.34443	0.30734	NaN	NaN	NaN	NaN	NaN	NaN	NaN	NaN	NaN	NaN	NaN	NaN	NaN	NaN	0.98233	NaN	1.2568	2.1396	NaN	NaN	NaN	NaN	0.92209	NaN	NaN	1.3187	NaN	NaN	1.3749	1.8625	2.1291	1.7269	2.1625	2.9143	3.528	3.0487	3.5578	6.8672	5.8644	4.5454	2.9363	2.9278	2.7666
NaN	NaN	NaN	NaN	NaN	NaN	NaN	NaN	NaN	NaN	NaN	NaN	NaN	NaN	NaN	NaN	NaN	NaN	NaN	NaN	7.5767	NaN	6.313	NaN	NaN	NaN	NaN	NaN	NaN	NaN	NaN	NaN	NaN	NaN	NaN	NaN	NaN	NaN	NaN	NaN	NaN	NaN	NaN	NaN	NaN	NaN	NaN	NaN	NaN	NaN
NaN	0.62027	NaN	NaN	NaN	NaN	0.75656	0.67039	NaN	NaN	NaN	NaN	NaN	NaN	NaN	NaN	NaN	1.2706	NaN	NaN	NaN	NaN	1.2062	1.0785	1.8745	NaN	NaN	NaN	NaN	NaN	NaN	NaN	1.1821	NaN	NaN	NaN	1.9485	2.0469	1.5729	NaN	0.93346	0.73287	2.338	2.1072	3.1096	3.4251	2.9231	2.9974	4.1492	2.1992
NaN	NaN	NaN	NaN	NaN	NaN	NaN	NaN	NaN	NaN	NaN	NaN	NaN	NaN	NaN	NaN	NaN	NaN	NaN	3.3711	3.3822	2.21	2.0968	3.4211	2.2367	2.6459	3.0453	NaN	NaN	NaN	NaN	NaN	NaN	NaN	NaN	NaN	NaN	NaN	NaN	NaN	NaN	NaN	NaN	NaN	NaN	NaN	NaN	NaN	NaN	NaN
NaN	NaN	NaN	NaN	NaN	NaN	NaN	NaN	NaN	NaN	NaN	NaN	NaN	NaN	NaN	NaN	NaN	NaN	NaN	NaN	NaN	NaN	NaN	NaN	NaN	NaN	NaN	NaN	NaN	NaN	NaN	NaN	NaN	NaN	NaN	NaN	NaN	NaN	NaN	NaN	NaN	NaN	NaN	NaN	NaN	NaN	NaN	NaN	NaN	NaN
NaN	NaN	NaN	NaN	NaN	NaN	NaN	NaN	NaN	NaN	NaN	NaN	NaN	NaN	NaN	NaN	NaN	NaN	NaN	NaN	NaN	NaN	NaN	NaN	NaN	NaN	NaN	NaN	NaN	NaN	NaN	NaN	NaN	1.2364	2.6926	3.1741	2.3093	1.9579	NaN	NaN	NaN	NaN	NaN	NaN	NaN	NaN	NaN	NaN	NaN	NaN
NaN	NaN	NaN	NaN	NaN	NaN	NaN	NaN	NaN	NaN	NaN	NaN	NaN	NaN	NaN	NaN	NaN	NaN	NaN	NaN	NaN	NaN	NaN	NaN	NaN	NaN	NaN	NaN	NaN	NaN	NaN	NaN	NaN	NaN	NaN	NaN	NaN	NaN	NaN	NaN	NaN	3.243	3.7898	4.4686	5.7991	5.9478	5.5821	2.1893	3.3264	1.9532
NaN	NaN	NaN	NaN	NaN	NaN	NaN	NaN	NaN	NaN	NaN	NaN	NaN	NaN	NaN	NaN	NaN	NaN	NaN	NaN	NaN	NaN	NaN	NaN	NaN	NaN	NaN	NaN	1.7042	NaN	NaN	NaN	NaN	NaN	NaN	NaN	NaN	NaN	NaN	NaN	NaN	NaN	NaN	NaN	NaN	NaN	NaN	NaN	NaN	NaN
NaN	NaN	NaN	NaN	NaN	NaN	NaN	NaN	NaN	NaN	NaN	NaN	NaN	NaN	NaN	NaN	NaN	NaN	NaN	NaN	NaN	NaN	2.5682	NaN	NaN	NaN	NaN	1.5585	NaN	NaN	0.89149	NaN	2.5277	2.679	NaN	NaN	NaN	NaN	NaN	NaN	NaN	NaN	NaN	NaN	NaN	NaN	NaN	NaN	NaN	NaN
NaN	NaN	NaN	NaN	NaN	NaN	NaN	NaN	NaN	NaN	NaN	NaN	NaN	NaN	NaN	NaN	NaN	NaN	NaN	NaN	NaN	NaN	NaN	NaN	NaN	NaN	NaN	NaN	NaN	NaN	NaN	NaN	NaN	NaN	NaN	NaN	NaN	NaN	NaN	NaN	NaN	NaN	NaN	NaN	NaN	NaN	1.5256	3.2018	3.4823	NaN
NaN	NaN	NaN	NaN	NaN	NaN	NaN	NaN	NaN	NaN	NaN	NaN	NaN	NaN	NaN	NaN	NaN	NaN	NaN	NaN	NaN	NaN	NaN	NaN	NaN	NaN	NaN	NaN	NaN	NaN	NaN	NaN	1.2192	NaN	NaN	NaN	NaN	2.3397	1.9169	NaN	NaN	NaN	NaN	NaN	NaN	NaN	NaN	NaN	NaN	NaN
NaN	NaN	NaN	NaN	NaN	NaN	NaN	NaN	NaN	NaN	NaN	NaN	NaN	NaN	NaN	NaN	NaN	NaN	NaN	NaN	NaN	NaN	NaN	NaN	NaN	NaN	NaN	NaN	NaN	NaN	1.1194	NaN	NaN	NaN	NaN	NaN	NaN	NaN	NaN	NaN	NaN	NaN	NaN	NaN	NaN	NaN	NaN	NaN	NaN	NaN
NaN	NaN	NaN	NaN	NaN	NaN	NaN	NaN	NaN	NaN	NaN	NaN	NaN	NaN	NaN	NaN	NaN	NaN	NaN	NaN	NaN	NaN	NaN	NaN	NaN	NaN	NaN	NaN	NaN	NaN	NaN	NaN	NaN	NaN	NaN	NaN	NaN	NaN	NaN	NaN	NaN	NaN	NaN	NaN	2.0631	4.4993	6.0228	3.9346	6.3717	2.3176
NaN	NaN	NaN	NaN	NaN	NaN	NaN	NaN	NaN	NaN	NaN	NaN	NaN	NaN	NaN	NaN	NaN	NaN	NaN	NaN	NaN	NaN	NaN	NaN	NaN	NaN	NaN	NaN	NaN	NaN	NaN	NaN	NaN	NaN	NaN	NaN	NaN	NaN	NaN	NaN	NaN	NaN	NaN	NaN	5.2551	NaN	7.1296	9.1502	NaN	NaN
NaN	NaN	0.2604	0.29488	NaN	0.14585	0.17717	NaN	NaN	NaN	NaN	NaN	NaN	0.13679	NaN	NaN	NaN	NaN	NaN	NaN	NaN	NaN	NaN	NaN	NaN	NaN	1.1885	2.0643	1.772	1.3179	2.9731	7.9807	3.4457	2.5337	NaN	NaN	NaN	NaN	NaN	NaN	NaN	NaN	NaN	NaN	NaN	NaN	NaN	NaN	NaN	NaN
1.494	0.25099	0.24406	0.2896	0.34979	0.48665	0.88729	1.0692	1.4299	1.4227	2.1619	1.7554	2.2718	1.763	2.1246	1.936	2.4033	5.5647	2.4607	2.0883	1.1999	1.2297	1.5048	1.3338	2.0929	1.6979	0.97444	0.62971	0.29239	0.30343	0.34782	0.50237	NaN	0.60053	0.80006	0.47793	0.36262	NaN	0.61981	NaN	NaN	0.21218	0.36564	0.45405	1.0754	NaN	NaN	0.43941	NaN	0.25142
NaN	NaN	NaN	NaN	NaN	NaN	NaN	NaN	NaN	NaN	NaN	NaN	NaN	NaN	NaN	NaN	NaN	NaN	NaN	NaN	3.189	1.3944	NaN	0.91343	NaN	NaN	NaN	NaN	NaN	NaN	NaN	NaN	NaN	NaN	NaN	NaN	NaN	NaN	NaN	NaN	NaN	NaN	NaN	NaN	NaN	NaN	NaN	NaN	NaN	NaN
2.345	NaN	NaN	NaN	NaN	NaN	NaN	NaN	NaN	NaN	NaN	2.2807	1.8291	2.4681	1.7211	NaN	NaN	NaN	NaN	NaN	NaN	NaN	NaN	NaN	NaN	NaN	NaN	NaN	NaN	NaN	NaN	NaN	NaN	NaN	NaN	NaN	NaN	NaN	NaN	NaN	NaN	NaN	NaN	NaN	NaN	NaN	NaN	NaN	NaN	NaN
NaN	NaN	NaN	NaN	NaN	NaN	NaN	NaN	NaN	NaN	NaN	NaN	NaN	NaN	NaN	NaN	NaN	1.1925	NaN	NaN	NaN	NaN	NaN	0.20299	NaN	NaN	NaN	NaN	1.3517	NaN	0.79026	NaN	NaN	1.0441	1.9234	1.9617	1.7545	NaN	NaN	NaN	NaN	NaN	NaN	NaN	NaN	NaN	NaN	NaN	NaN	NaN
2.0209	0.36862	0.2389	0.49137	0.83192	0.6899	0.87592	1.1564	1.1503	1.2084	1.0539	0.74469	0.72242	0.64104	0.6119	0.46025	0.66238	0.61917	0.63588	0.89448	1.0008	0.77898	0.79952	0.75773	0.79128	0.70627	0.78468	1.1645	0.92997	1.0039	1.5038	1.6905	1.5412	1.3099	0.94648	0.50322	0.41849	NaN	0.38753	NaN	NaN	0.052481	0.17587	0.5169	0.43707	0.23742	0.47363	0.28053	0.29662	0.19631
NaN	NaN	NaN	NaN	NaN	NaN	NaN	NaN	NaN	NaN	NaN	NaN	NaN	NaN	NaN	NaN	NaN	NaN	NaN	NaN	NaN	NaN	NaN	NaN	NaN	NaN	NaN	NaN	NaN	NaN	NaN	NaN	NaN	NaN	NaN	NaN	NaN	NaN	NaN	NaN	NaN	NaN	NaN	NaN	NaN	NaN	NaN	NaN	NaN	NaN
NaN	NaN	NaN	NaN	NaN	NaN	NaN	NaN	NaN	NaN	NaN	NaN	NaN	NaN	NaN	NaN	NaN	NaN	NaN	NaN	NaN	NaN	NaN	NaN	NaN	NaN	NaN	NaN	NaN	NaN	NaN	NaN	NaN	NaN	NaN	NaN	NaN	NaN	NaN	NaN	NaN	NaN	NaN	NaN	NaN	NaN	NaN	NaN	NaN	NaN
NaN	NaN	NaN	NaN	NaN	NaN	NaN	NaN	NaN	NaN	NaN	NaN	NaN	1.1842	1.9427	NaN	NaN	NaN	NaN	NaN	NaN	NaN	NaN	NaN	NaN	NaN	NaN	NaN	NaN	NaN	NaN	NaN	NaN	NaN	NaN	NaN	NaN	NaN	NaN	NaN	NaN	NaN	NaN	NaN	NaN	NaN	NaN	NaN	NaN	NaN
NaN	NaN	NaN	NaN	NaN	NaN	NaN	NaN	NaN	NaN	NaN	NaN	NaN	NaN	NaN	NaN	NaN	NaN	NaN	NaN	NaN	NaN	NaN	NaN	NaN	NaN	NaN	NaN	NaN	NaN	2.6937	2.7468	NaN	NaN	NaN	NaN	NaN	NaN	NaN	NaN	NaN	NaN	NaN	NaN	NaN	NaN	NaN	NaN	NaN	NaN
NaN	NaN	NaN	NaN	NaN	NaN	NaN	1.7148	2.0082	NaN	NaN	NaN	NaN	NaN	NaN	NaN	NaN	NaN	NaN	NaN	NaN	NaN	NaN	NaN	NaN	NaN	NaN	NaN	NaN	NaN	NaN	NaN	NaN	NaN	NaN	NaN	NaN	NaN	NaN	NaN	NaN	NaN	NaN	NaN	NaN	NaN	NaN	NaN	NaN	NaN
NaN	NaN	NaN	NaN	NaN	NaN	NaN	NaN	NaN	NaN	NaN	NaN	NaN	NaN	NaN	NaN	NaN	NaN	NaN	NaN	NaN	NaN	NaN	NaN	NaN	NaN	NaN	NaN	NaN	NaN	NaN	NaN	4.2948	7.1473	NaN	NaN	NaN	NaN	NaN	NaN	NaN	NaN	NaN	NaN	NaN	NaN	NaN	NaN	NaN	NaN
NaN	NaN	NaN	NaN	NaN	NaN	NaN	NaN	NaN	NaN	NaN	NaN	NaN	NaN	NaN	NaN	NaN	NaN	NaN	NaN	NaN	NaN	NaN	NaN	NaN	NaN	NaN	NaN	NaN	NaN	2.2543	2.7001	1.6634	1.8256	NaN	NaN	NaN	NaN	NaN	NaN	NaN	NaN	NaN	NaN	NaN	NaN	NaN	NaN	NaN	NaN
NaN	NaN	NaN	NaN	NaN	NaN	NaN	NaN	NaN	NaN	NaN	NaN	NaN	NaN	NaN	NaN	NaN	NaN	NaN	NaN	NaN	NaN	NaN	NaN	NaN	NaN	NaN	NaN	NaN	NaN	NaN	NaN	NaN	NaN	NaN	NaN	NaN	NaN	NaN	NaN	NaN	NaN	NaN	NaN	NaN	NaN	NaN	NaN	NaN	0.34267
NaN	NaN	NaN	NaN	NaN	NaN	NaN	NaN	NaN	2.5691	2.1904	NaN	NaN	NaN	NaN	NaN	NaN	NaN	NaN	NaN	NaN	NaN	NaN	NaN	NaN	NaN	NaN	NaN	NaN	NaN	NaN	NaN	NaN	NaN	NaN	1.2304	NaN	NaN	NaN	NaN	NaN	NaN	NaN	NaN	NaN	NaN	NaN	NaN	NaN	NaN
NaN	NaN	NaN	NaN	NaN	NaN	NaN	NaN	NaN	NaN	NaN	NaN	NaN	NaN	NaN	NaN	NaN	NaN	NaN	NaN	NaN	NaN	NaN	NaN	NaN	NaN	NaN	NaN	NaN	NaN	NaN	NaN	NaN	NaN	NaN	NaN	NaN	NaN	NaN	NaN	NaN	2.9084	2.7196	1.3809	NaN	NaN	NaN	NaN	NaN	NaN
NaN	NaN	NaN	NaN	NaN	NaN	NaN	NaN	NaN	NaN	NaN	NaN	NaN	NaN	NaN	NaN	NaN	NaN	NaN	NaN	NaN	NaN	NaN	NaN	NaN	NaN	NaN	NaN	NaN	NaN	NaN	NaN	NaN	NaN	NaN	NaN	NaN	NaN	NaN	NaN	NaN	2.3605	NaN	NaN	NaN	NaN	NaN	NaN	NaN	NaN
NaN	NaN	NaN	NaN	NaN	NaN	NaN	NaN	NaN	NaN	NaN	NaN	NaN	NaN	NaN	NaN	NaN	0.33482	0.3707	NaN	NaN	NaN	NaN	NaN	0.42068	NaN	NaN	NaN	NaN	NaN	NaN	1.3424	NaN	NaN	NaN	NaN	NaN	NaN	NaN	NaN	NaN	2.6412	NaN	2.8352	3.0002	2.9227	2.9186	2.463	1.7659	NaN
NaN	NaN	NaN	NaN	NaN	NaN	NaN	NaN	NaN	NaN	NaN	NaN	NaN	NaN	NaN	NaN	NaN	NaN	NaN	NaN	NaN	NaN	NaN	NaN	NaN	NaN	NaN	NaN	NaN	NaN	NaN	NaN	NaN	0.50131	0.64611	0.98621	1.0426	1.6258	1.6111	1.4313	0.97419	NaN	NaN	NaN	NaN	NaN	NaN	1.8201	NaN	1.6514
1.42	NaN	NaN	NaN	0.42182	0.38374	0.57956	NaN	NaN	0.63524	0.70323	NaN	0.63266	0.68293	0.84091	0.61438	0.82995	0.60118	NaN	NaN	NaN	NaN	NaN	NaN	NaN	NaN	NaN	0.87555	NaN	0.48184	NaN	NaN	1.0908	NaN	NaN	NaN	NaN	NaN	NaN	4.4342	NaN	4.4145	13.467	15.63	20.756	22.012	25.394	5.157	26.313	5.1016
NaN	NaN	NaN	NaN	NaN	NaN	NaN	NaN	NaN	NaN	NaN	NaN	NaN	NaN	NaN	NaN	NaN	NaN	NaN	NaN	NaN	NaN	NaN	NaN	NaN	NaN	NaN	NaN	NaN	NaN	NaN	NaN	NaN	NaN	NaN	NaN	NaN	NaN	NaN	NaN	NaN	NaN	NaN	NaN	NaN	NaN	NaN	NaN	9.1814	NaN
NaN	NaN	NaN	NaN	NaN	NaN	NaN	NaN	NaN	NaN	NaN	NaN	NaN	NaN	NaN	NaN	NaN	NaN	NaN	NaN	NaN	NaN	NaN	NaN	NaN	NaN	NaN	NaN	NaN	NaN	NaN	1.2101	1.4787	2.0117	NaN	NaN	NaN	NaN	NaN	NaN	NaN	NaN	NaN	NaN	NaN	NaN	NaN	NaN	NaN	NaN
NaN	NaN	NaN	NaN	NaN	NaN	NaN	NaN	NaN	NaN	NaN	NaN	NaN	NaN	NaN	NaN	NaN	NaN	NaN	NaN	NaN	NaN	NaN	NaN	NaN	NaN	NaN	NaN	NaN	NaN	NaN	NaN	NaN	NaN	NaN	NaN	NaN	NaN	NaN	NaN	NaN	NaN	NaN	NaN	NaN	NaN	NaN	NaN	NaN	3.0941
NaN	NaN	NaN	NaN	NaN	NaN	NaN	NaN	NaN	NaN	NaN	NaN	NaN	NaN	NaN	NaN	NaN	NaN	NaN	1.6405	NaN	1.7799	NaN	NaN	NaN	NaN	NaN	NaN	NaN	NaN	NaN	NaN	NaN	NaN	NaN	NaN	NaN	NaN	NaN	NaN	NaN	NaN	NaN	NaN	NaN	NaN	NaN	NaN	NaN	NaN
NaN	NaN	NaN	NaN	NaN	NaN	NaN	NaN	NaN	NaN	NaN	NaN	NaN	NaN	NaN	NaN	NaN	NaN	NaN	NaN	NaN	NaN	NaN	NaN	NaN	NaN	NaN	NaN	NaN	NaN	NaN	NaN	NaN	NaN	NaN	NaN	NaN	NaN	NaN	NaN	5.2016	NaN	NaN	NaN	NaN	NaN	NaN	NaN	NaN	NaN
NaN	NaN	NaN	NaN	NaN	NaN	NaN	NaN	NaN	NaN	NaN	NaN	NaN	NaN	NaN	NaN	NaN	NaN	NaN	NaN	NaN	NaN	NaN	NaN	NaN	NaN	NaN	NaN	NaN	NaN	NaN	NaN	NaN	NaN	NaN	NaN	NaN	NaN	NaN	NaN	NaN	NaN	NaN	NaN	NaN	NaN	NaN	NaN	NaN	NaN
2.0953	0.31438	NaN	0.40061	0.76928	0.98513	1.6636	1.5469	2.5292	2.5897	1.5608	1.1566	1.7909	1.7953	1.9097	1.9902	2.5703	3.8565	2.4691	4.0505	NaN	NaN	NaN	NaN	NaN	NaN	NaN	NaN	0.3462	NaN	NaN	NaN	NaN	NaN	NaN	NaN	NaN	NaN	NaN	NaN	NaN	NaN	1.6293	1.2434	1.4347	1.6419	1.6377	2.0456	1.4618	1.9867
NaN	NaN	NaN	NaN	NaN	NaN	NaN	NaN	NaN	NaN	NaN	NaN	NaN	NaN	NaN	NaN	NaN	NaN	NaN	NaN	NaN	NaN	NaN	NaN	NaN	NaN	NaN	NaN	NaN	NaN	NaN	NaN	2.4439	2.3208	NaN	NaN	NaN	NaN	NaN	NaN	NaN	NaN	NaN	NaN	NaN	NaN	NaN	NaN	NaN	NaN
NaN	NaN	NaN	NaN	NaN	NaN	NaN	NaN	NaN	NaN	NaN	NaN	NaN	NaN	NaN	NaN	NaN	NaN	NaN	NaN	NaN	NaN	NaN	NaN	NaN	NaN	NaN	NaN	NaN	NaN	NaN	NaN	NaN	NaN	NaN	NaN	NaN	NaN	NaN	NaN	NaN	NaN	NaN	NaN	NaN	NaN	NaN	NaN	NaN	NaN
3.4271	1.2488	1.369	4.2816	3.6857	1.9756	0.75019	0.63668	NaN	NaN	NaN	NaN	NaN	NaN	0.40551	NaN	NaN	NaN	NaN	NaN	NaN	NaN	NaN	NaN	NaN	NaN	NaN	NaN	NaN	NaN	NaN	NaN	NaN	NaN	NaN	NaN	1.5725	1.3528	NaN	NaN	NaN	NaN	NaN	NaN	NaN	NaN	NaN	NaN	NaN	NaN
NaN	NaN	NaN	NaN	NaN	NaN	NaN	NaN	NaN	NaN	NaN	NaN	NaN	NaN	NaN	NaN	NaN	NaN	NaN	NaN	NaN	NaN	NaN	NaN	NaN	NaN	NaN	NaN	NaN	NaN	NaN	NaN	NaN	NaN	NaN	NaN	NaN	NaN	NaN	NaN	NaN	NaN	4.3884	NaN	NaN	NaN	NaN	NaN	NaN	NaN
NaN	NaN	NaN	NaN	NaN	NaN	NaN	NaN	NaN	NaN	NaN	NaN	NaN	NaN	NaN	NaN	NaN	NaN	NaN	NaN	NaN	NaN	NaN	NaN	NaN	NaN	NaN	NaN	NaN	NaN	NaN	NaN	NaN	NaN	NaN	NaN	NaN	NaN	NaN	NaN	NaN	3.1554	NaN	NaN	6.9543	NaN	NaN	NaN	NaN	NaN
NaN	NaN	NaN	NaN	NaN	NaN	NaN	NaN	NaN	NaN	NaN	NaN	NaN	NaN	NaN	NaN	NaN	NaN	NaN	NaN	NaN	NaN	NaN	NaN	NaN	NaN	NaN	NaN	NaN	NaN	NaN	NaN	NaN	NaN	NaN	NaN	NaN	NaN	NaN	NaN	NaN	NaN	NaN	NaN	NaN	NaN	NaN	5.9799	NaN	3.5153
NaN	NaN	NaN	NaN	NaN	NaN	NaN	NaN	0.41368	NaN	NaN	NaN	NaN	NaN	NaN	NaN	NaN	NaN	NaN	NaN	NaN	NaN	NaN	NaN	NaN	NaN	NaN	NaN	NaN	NaN	NaN	NaN	NaN	NaN	NaN	NaN	NaN	NaN	NaN	NaN	NaN	NaN	NaN	NaN	NaN	NaN	NaN	NaN	NaN	NaN
NaN	NaN	NaN	NaN	NaN	NaN	NaN	NaN	NaN	NaN	NaN	NaN	NaN	NaN	NaN	NaN	NaN	NaN	NaN	NaN	NaN	NaN	NaN	NaN	NaN	NaN	NaN	NaN	NaN	NaN	NaN	NaN	NaN	NaN	NaN	NaN	NaN	NaN	NaN	NaN	NaN	NaN	NaN	NaN	NaN	NaN	NaN	NaN	1.445	NaN
NaN	NaN	NaN	NaN	NaN	NaN	NaN	NaN	NaN	0.098256	NaN	NaN	NaN	NaN	0.1191	NaN	0.2082	NaN	NaN	NaN	0.30635	0.37051	0.521	NaN	0.59629	0.77925	0.91888	2.0686	1.2343	1.591	2.7692	5.3408	5.8586	3.2599	3.0378	2.3798	1.6132	0.75917	NaN	NaN	NaN	NaN	0.1304	0.05357	NaN	NaN	NaN	NaN	NaN	NaN
NaN	NaN	NaN	NaN	NaN	NaN	NaN	NaN	NaN	NaN	NaN	NaN	NaN	NaN	NaN	NaN	NaN	NaN	NaN	NaN	NaN	NaN	NaN	NaN	NaN	NaN	NaN	NaN	NaN	NaN	NaN	5.9788	NaN	NaN	NaN	NaN	NaN	NaN	NaN	NaN	NaN	NaN	NaN	NaN	NaN	NaN	NaN	NaN	NaN	NaN
NaN	NaN	NaN	NaN	NaN	NaN	1.0214	3.8945	7.3361	10.698	10.218	2.7865	0.76475	NaN	NaN	NaN	NaN	NaN	NaN	NaN	NaN	NaN	NaN	NaN	NaN	NaN	NaN	NaN	0.88703	0.29519	NaN	NaN	NaN	NaN	NaN	NaN	NaN	NaN	NaN	NaN	NaN	NaN	NaN	NaN	NaN	NaN	NaN	NaN	NaN	NaN
NaN	NaN	NaN	NaN	NaN	NaN	NaN	NaN	NaN	NaN	NaN	NaN	NaN	NaN	NaN	NaN	NaN	NaN	NaN	NaN	NaN	NaN	NaN	NaN	NaN	NaN	NaN	NaN	1.6924	NaN	NaN	NaN	NaN	NaN	NaN	NaN	NaN	NaN	NaN	NaN	NaN	NaN	NaN	NaN	NaN	NaN	NaN	NaN	NaN	NaN
NaN	NaN	NaN	NaN	NaN	NaN	NaN	NaN	NaN	NaN	NaN	NaN	NaN	NaN	NaN	NaN	NaN	NaN	NaN	NaN	NaN	NaN	NaN	NaN	NaN	NaN	NaN	NaN	NaN	NaN	NaN	NaN	NaN	NaN	NaN	NaN	NaN	NaN	NaN	NaN	NaN	NaN	2.5126	4.5062	2.7712	NaN	NaN	NaN	NaN	NaN
NaN	NaN	NaN	NaN	NaN	NaN	NaN	NaN	NaN	NaN	NaN	NaN	NaN	NaN	NaN	NaN	NaN	NaN	4.218	NaN	NaN	NaN	NaN	NaN	NaN	NaN	NaN	NaN	NaN	NaN	NaN	NaN	NaN	NaN	NaN	NaN	NaN	NaN	NaN	NaN	NaN	0.72408	NaN	NaN	NaN	NaN	NaN	NaN	NaN	NaN
0.93383	0.23539	0.12129	0.15928	0.21468	0.27222	0.63277	1.9278	6.4414	7.634	4.9945	1.7121	1.0957	0.85013	0.90105	0.6215	1.0297	0.99498	0.79399	1.7179	1.6634	1.4611	1.0913	1.2392	1.3375	1.4807	1.4971	1.5316	0.77351	0.3925	0.38397	0.28436	0.22321	NaN	NaN	0.19111	0.20836	0.21185	0.19708	NaN	NaN	NaN	NaN	NaN	NaN	NaN	NaN	NaN	NaN	NaN
NaN	NaN	NaN	NaN	NaN	NaN	NaN	NaN	NaN	NaN	NaN	NaN	NaN	NaN	NaN	NaN	NaN	NaN	NaN	NaN	NaN	NaN	NaN	NaN	NaN	NaN	NaN	NaN	NaN	NaN	NaN	NaN	NaN	NaN	NaN	NaN	NaN	NaN	NaN	1.7615	1.7842	1.9455	2.5734	1.9857	1.1249	NaN	NaN	NaN	NaN	NaN
NaN	NaN	NaN	NaN	NaN	NaN	NaN	NaN	NaN	NaN	NaN	NaN	NaN	NaN	NaN	NaN	NaN	NaN	NaN	NaN	NaN	NaN	NaN	NaN	NaN	NaN	NaN	NaN	NaN	NaN	NaN	NaN	NaN	NaN	NaN	NaN	NaN	NaN	NaN	2.0285	NaN	NaN	NaN	NaN	NaN	NaN	NaN	NaN	NaN	NaN
NaN	NaN	NaN	NaN	NaN	NaN	NaN	NaN	NaN	NaN	NaN	NaN	NaN	NaN	NaN	NaN	NaN	NaN	NaN	NaN	NaN	NaN	NaN	NaN	NaN	1.0266	NaN	NaN	NaN	NaN	NaN	NaN	NaN	NaN	NaN	NaN	NaN	NaN	NaN	NaN	NaN	NaN	NaN	NaN	NaN	NaN	NaN	NaN	NaN	NaN
0.18949	0.13057	0.13185	0.14528	0.17516	0.12474	0.14672	0.17257	0.2529	0.33846	0.37614	0.30515	0.3646	0.51979	0.85935	1.031	1.9675	2.362	1.2244	1.5902	1.092	0.96853	0.97094	0.90623	0.93231	0.92192	0.92678	1.1884	0.98962	0.97384	1.5765	1.5087	1.2389	1.4341	1.7987	1.5391	2.1231	2.2325	2.4577	2.1751	1.6901	0.80001	0.24972	0.29063	0.15008	0.5409	0.30269	0.18499	0.34718	0.25915
NaN	NaN	NaN	NaN	NaN	NaN	NaN	NaN	NaN	NaN	NaN	NaN	NaN	NaN	NaN	NaN	NaN	NaN	NaN	NaN	NaN	NaN	NaN	NaN	NaN	NaN	NaN	NaN	NaN	NaN	NaN	NaN	NaN	NaN	NaN	NaN	NaN	NaN	NaN	NaN	NaN	NaN	NaN	NaN	NaN	NaN	NaN	NaN	NaN	NaN
NaN	NaN	NaN	NaN	NaN	NaN	NaN	NaN	NaN	NaN	NaN	NaN	NaN	NaN	NaN	NaN	NaN	0.94596	NaN	NaN	1.0903	NaN	NaN	NaN	1.7218	2.1556	NaN	2.4821	1.3137	1.1004	1.3699	NaN	NaN	1.1559	NaN	NaN	NaN	NaN	NaN	1.4346	1.9997	NaN	NaN	NaN	0.71935	NaN	NaN	NaN	NaN	NaN
NaN	NaN	NaN	NaN	NaN	NaN	NaN	NaN	NaN	NaN	NaN	NaN	NaN	NaN	NaN	NaN	NaN	NaN	NaN	NaN	NaN	NaN	NaN	NaN	NaN	NaN	NaN	NaN	NaN	NaN	NaN	NaN	NaN	NaN	NaN	NaN	NaN	NaN	NaN	NaN	NaN	NaN	NaN	NaN	NaN	NaN	2.4883	3.57	NaN	NaN
NaN	NaN	NaN	NaN	NaN	NaN	NaN	NaN	NaN	NaN	NaN	2.9195	2.4568	NaN	NaN	NaN	NaN	NaN	NaN	NaN	NaN	NaN	NaN	NaN	NaN	NaN	NaN	NaN	NaN	NaN	NaN	NaN	NaN	NaN	NaN	NaN	NaN	NaN	NaN	NaN	NaN	NaN	NaN	NaN	NaN	NaN	NaN	NaN	NaN	NaN
NaN	NaN	NaN	NaN	NaN	NaN	NaN	NaN	NaN	NaN	NaN	NaN	NaN	NaN	NaN	NaN	NaN	NaN	NaN	NaN	NaN	NaN	NaN	NaN	NaN	NaN	NaN	NaN	NaN	NaN	NaN	NaN	NaN	NaN	NaN	NaN	NaN	NaN	NaN	NaN	NaN	NaN	NaN	NaN	NaN	NaN	NaN	NaN	NaN	NaN
NaN	NaN	NaN	NaN	NaN	NaN	NaN	NaN	NaN	NaN	NaN	NaN	NaN	NaN	NaN	NaN	NaN	NaN	NaN	NaN	NaN	NaN	NaN	NaN	NaN	NaN	NaN	NaN	NaN	NaN	NaN	NaN	NaN	NaN	NaN	NaN	NaN	3.0055	NaN	2.6771	2.8409	4.6084	3.427	3.1714	3.8556	1.973	2.0299	3.5782	2.3466	NaN
NaN	NaN	NaN	NaN	NaN	NaN	NaN	NaN	NaN	NaN	NaN	NaN	NaN	NaN	NaN	NaN	NaN	NaN	NaN	NaN	NaN	1.9612	2.1613	2.4476	2.4014	NaN	NaN	NaN	NaN	NaN	NaN	NaN	NaN	NaN	NaN	NaN	NaN	NaN	NaN	NaN	NaN	NaN	NaN	NaN	NaN	NaN	NaN	NaN	NaN	NaN
2.3505	NaN	NaN	NaN	NaN	NaN	NaN	NaN	NaN	NaN	NaN	NaN	NaN	NaN	NaN	NaN	NaN	NaN	NaN	NaN	NaN	NaN	NaN	NaN	NaN	NaN	NaN	NaN	NaN	NaN	NaN	NaN	NaN	NaN	NaN	NaN	NaN	NaN	NaN	NaN	NaN	NaN	NaN	NaN	NaN	NaN	NaN	NaN	NaN	NaN
NaN	NaN	NaN	NaN	NaN	NaN	NaN	NaN	NaN	NaN	NaN	NaN	NaN	NaN	NaN	NaN	NaN	NaN	NaN	NaN	NaN	NaN	NaN	NaN	NaN	NaN	NaN	NaN	NaN	NaN	NaN	NaN	NaN	NaN	NaN	NaN	NaN	NaN	NaN	NaN	NaN	NaN	NaN	NaN	NaN	NaN	NaN	NaN	NaN	NaN
NaN	NaN	NaN	NaN	NaN	NaN	NaN	NaN	NaN	NaN	NaN	NaN	NaN	NaN	NaN	NaN	NaN	NaN	NaN	NaN	NaN	NaN	NaN	NaN	NaN	NaN	NaN	NaN	NaN	NaN	NaN	NaN	NaN	NaN	NaN	NaN	NaN	NaN	NaN	NaN	NaN	NaN	NaN	NaN	NaN	NaN	NaN	NaN	NaN	NaN
NaN	NaN	NaN	NaN	NaN	NaN	NaN	NaN	NaN	NaN	NaN	NaN	NaN	NaN	NaN	NaN	NaN	NaN	NaN	NaN	NaN	NaN	NaN	NaN	NaN	NaN	NaN	NaN	NaN	NaN	NaN	NaN	NaN	NaN	NaN	NaN	NaN	NaN	NaN	NaN	NaN	NaN	NaN	NaN	NaN	NaN	NaN	NaN	NaN	NaN
2.9437	0.2068	0.17451	0.49712	0.59623	0.52647	1.0804	2.0426	3.4804	3.9151	4.6363	2.0075	5.1959	NaN	0.63259	0.35284	NaN	NaN	NaN	NaN	NaN	0.38486	0.40674	NaN	0.69195	NaN	NaN	0.87351	0.44888	NaN	2.6941	0.78528	NaN	1.685	1.5767	1.3672	1.3802	1.3031	1.6764	2.3327	1.449	0.88718	NaN	NaN	1.692	2.1292	2.3522	1.9848	1.3599	1.905
NaN	0.19868	0.27461	0.41008	0.53317	0.17735	NaN	NaN	NaN	NaN	NaN	NaN	NaN	0.51574	0.8392	0.53801	NaN	NaN	NaN	NaN	NaN	NaN	NaN	NaN	NaN	NaN	NaN	NaN	NaN	NaN	NaN	NaN	NaN	2.7658	NaN	NaN	1.9759	3.6253	3.1107	2.9845	2.0899	1.1852	NaN	NaN	1.1557	NaN	2.4304	1.996	3.058	3.6059
NaN	NaN	NaN	NaN	NaN	NaN	NaN	NaN	NaN	NaN	NaN	NaN	NaN	NaN	NaN	NaN	NaN	NaN	NaN	NaN	NaN	NaN	NaN	NaN	NaN	NaN	NaN	NaN	NaN	NaN	NaN	NaN	NaN	NaN	1.7686	1.5766	NaN	1.9163	1.5287	1.6945	1.3723	1.9164	2.7611	2.4999	3.0854	3.2431	3.3157	2.5979	1.8163	1.1056
0.29879	0.12485	0.10814	0.13887	0.15996	0.15771	0.16945	0.31518	0.31742	0.37641	0.30296	0.23877	0.24267	0.25516	0.27179	0.31012	0.40165	0.41153	0.28255	0.35107	0.32376	0.24528	0.42005	0.46418	0.53027	1.1257	1.7988	1.8121	0.60306	0.68585	4.5086	10.977	9.4645	2.5549	1.0663	0.39032	0.40896	0.51123	0.44907	0.66585	0.83062	0.84936	0.94563	0.67375	0.52107	0.38803	0.27954	0.32699	0.26531	0.30128
NaN	0.27531	0.3484	0.46392	NaN	0.56354	NaN	NaN	NaN	NaN	NaN	NaN	NaN	NaN	NaN	NaN	NaN	NaN	NaN	NaN	NaN	NaN	NaN	NaN	NaN	NaN	0.51982	0.79975	0.98624	0.67951	1.0368	1.2636	1.2652	1.1509	1.2843	1.4779	1.589	1.5117	1.2568	1.2663	0.44599	1.3658	1.3446	1.5393	1.6154	1.484	1.0418	0.97066	NaN	NaN
NaN	NaN	NaN	NaN	NaN	NaN	NaN	NaN	NaN	NaN	NaN	1.8415	1.9688	NaN	NaN	NaN	NaN	NaN	NaN	NaN	NaN	NaN	NaN	NaN	NaN	NaN	NaN	NaN	NaN	NaN	NaN	NaN	NaN	NaN	NaN	NaN	NaN	NaN	NaN	NaN	NaN	NaN	NaN	NaN	NaN	NaN	NaN	NaN	NaN	NaN
2.4115	0.43011	0.36798	NaN	NaN	NaN	0.56148	NaN	1.0327	NaN	NaN	NaN	NaN	NaN	1.1913	NaN	NaN	0.7915	NaN	NaN	NaN	NaN	NaN	NaN	NaN	NaN	NaN	NaN	NaN	NaN	NaN	NaN	NaN	NaN	NaN	NaN	NaN	1.0973	0.60184	1.6974	1.9144	2.5122	3.2028	2.6296	2.7666	2.9841	2.7178	2.6174	2.5467	2.1518
NaN	NaN	NaN	NaN	NaN	NaN	NaN	NaN	NaN	NaN	NaN	NaN	NaN	NaN	NaN	NaN	NaN	NaN	NaN	NaN	NaN	NaN	NaN	NaN	NaN	NaN	NaN	NaN	NaN	NaN	NaN	NaN	NaN	NaN	NaN	NaN	NaN	NaN	NaN	NaN	1.8759	2.6529	4.6613	2.9937	3.1422	3.0896	3.107	2.9673	2.5896	3.3866
0.33483	0.34262	0.32716	0.40187	NaN	0.27061	NaN	NaN	NaN	NaN	NaN	NaN	NaN	NaN	NaN	0.4881	NaN	NaN	NaN	NaN	NaN	NaN	NaN	NaN	NaN	NaN	NaN	NaN	NaN	NaN	NaN	NaN	NaN	NaN	0.79387	1.1286	2.218	2.5382	2.3923	1.9796	1.1679	0.51521	0.6589	NaN	1.0137	0.96549	1.6152	0.82291	1.2846	1.0674
NaN	0.1584	0.07185	0.11393	0.1449	0.1662	0.10417	0.30401	0.21217	NaN	NaN	NaN	NaN	NaN	0.45564	0.2861	0.34979	0.26438	NaN	0.38539	0.48703	0.49731	NaN	0.43193	0.5145	NaN	NaN	NaN	1.0717	1.0327	1.8756	1.8376	1.4582	1.9763	1.9937	2.8088	2.7905	2.918	2.3802	2.2151	1.4302	1.1198	1.5651	1.4176	1.5489	0.64469	NaN	NaN	0.45129	0.39534
1.0193	0.23334	0.2056	0.18782	0.39588	0.34475	0.50408	0.56906	0.81525	0.71649	0.6444	0.54214	0.67493	0.68131	0.79672	0.51139	0.74734	0.77753	0.70571	1.0381	0.95848	0.6527	NaN	0.68526	0.79074	0.68372	0.62609	0.8547	0.59944	0.6305	1.0105	1.0921	1.019	0.96082	0.9928	0.95499	1.2957	1.5311	1.2732	2.2677	2.0358	2.1552	1.7557	1.7597	2.3113	2.5902	2.8581	2.6296	2.6933	2.8015
NaN	NaN	NaN	NaN	NaN	NaN	NaN	NaN	NaN	NaN	NaN	NaN	NaN	NaN	NaN	NaN	NaN	NaN	NaN	NaN	NaN	NaN	NaN	NaN	NaN	NaN	NaN	NaN	NaN	NaN	NaN	NaN	NaN	NaN	NaN	NaN	NaN	NaN	NaN	NaN	NaN	NaN	NaN	NaN	NaN	2.3457	4.4262	2.7851	2.7046	2.616
NaN	NaN	NaN	NaN	NaN	NaN	NaN	NaN	NaN	NaN	NaN	NaN	NaN	NaN	NaN	NaN	NaN	NaN	NaN	NaN	NaN	NaN	NaN	NaN	NaN	NaN	NaN	NaN	NaN	NaN	NaN	NaN	NaN	NaN	NaN	NaN	NaN	NaN	NaN	NaN	NaN	NaN	NaN	NaN	NaN	NaN	NaN	NaN	NaN	NaN
0.58132	0.2755	0.24953	0.30168	0.13445	0.22806	0.31202	0.56866	0.70416	0.77078	0.75364	0.56723	0.58495	0.55659	0.6624	0.64854	1.324	2.0062	1.6169	1.7754	2.5051	2.0403	1.7876	1.7949	1.7326	1.6124	1.4473	1.316	0.85369	0.8422	1.2008	0.90026	0.59642	0.54469	0.54187	0.34769	0.51652	0.36667	0.41597	NaN	0.34138	0.28301	NaN	NaN	NaN	0.23716	0.25949	0.17239	0.2237	0.21717
NaN	NaN	NaN	NaN	NaN	NaN	NaN	NaN	NaN	NaN	NaN	NaN	NaN	NaN	NaN	NaN	NaN	NaN	NaN	NaN	0.72894	NaN	NaN	NaN	NaN	NaN	NaN	NaN	NaN	NaN	NaN	NaN	NaN	NaN	NaN	NaN	3.0828	2.3936	2.0415	3.8577	3.0849	2.3043	2.7349	2.8908	3.1309	NaN	NaN	NaN	NaN	NaN
NaN	0.049743	0.082295	0.10746	0.15519	0.13757	0.22917	0.55845	0.86932	1.6776	2.8165	5.2931	2.9832	0.40974	0.5029	0.37393	0.55822	NaN	0.40917	0.76404	1.3473	2.6589	1.2892	1.8664	2.2712	2.008	2.1352	1.0188	0.43132	NaN	NaN	NaN	0.33524	NaN	NaN	0.3997	NaN	NaN	NaN	NaN	NaN	NaN	NaN	1.0788	1.1723	1.3328	1.0985	1.1973	0.81846	0.45362
NaN	0.13189	0.16334	0.12329	NaN	NaN	0.26365	0.56424	1.3732	2.33	3.8611	3.5871	5.5945	0.64102	0.45553	NaN	0.50126	0.38242	NaN	NaN	1.5662	2.8729	2.2035	1.186	2.1038	2.4551	2.2192	0.91118	0.57204	0.38586	0.32977	NaN	NaN	NaN	NaN	NaN	0.30092	NaN	NaN	NaN	NaN	NaN	NaN	NaN	NaN	NaN	NaN	NaN	NaN	NaN
NaN	NaN	NaN	NaN	NaN	NaN	NaN	NaN	NaN	NaN	NaN	NaN	NaN	NaN	NaN	NaN	NaN	NaN	NaN	NaN	NaN	NaN	NaN	NaN	NaN	NaN	NaN	NaN	NaN	NaN	NaN	2.0154	2.069	NaN	NaN	0.88204	NaN	1.6872	2.0401	1.3339	1.737	NaN	5.2004	NaN	1.7919	NaN	3.1012	2.7338	2.3349	1.7896
NaN	NaN	NaN	NaN	NaN	NaN	NaN	NaN	NaN	NaN	NaN	NaN	NaN	NaN	NaN	NaN	NaN	NaN	NaN	NaN	NaN	NaN	NaN	NaN	NaN	NaN	NaN	NaN	NaN	NaN	NaN	NaN	NaN	NaN	NaN	NaN	2.6643	NaN	NaN	NaN	NaN	NaN	NaN	NaN	NaN	NaN	NaN	NaN	NaN	NaN
NaN	NaN	NaN	NaN	NaN	NaN	NaN	NaN	NaN	NaN	NaN	NaN	NaN	NaN	NaN	NaN	NaN	NaN	NaN	NaN	NaN	NaN	NaN	0.80839	NaN	NaN	NaN	NaN	0.91335	NaN	1.6544	1.4182	1.9128	1.7021	2.4856	2.1126	2.0606	2.0777	1.4741	NaN	NaN	3.0533	2.0728	1.9012	2.8211	3.3173	2.933	2.7444	2.6825	3.187
NaN	NaN	NaN	NaN	NaN	NaN	NaN	NaN	NaN	NaN	NaN	NaN	NaN	NaN	NaN	NaN	NaN	NaN	NaN	NaN	NaN	NaN	NaN	NaN	NaN	NaN	NaN	2.4732	2.2431	2.3958	2.5279	NaN	NaN	NaN	NaN	NaN	NaN	NaN	NaN	NaN	NaN	NaN	NaN	NaN	NaN	NaN	NaN	NaN	NaN	NaN
NaN	NaN	NaN	NaN	NaN	NaN	NaN	NaN	NaN	NaN	NaN	NaN	NaN	NaN	NaN	NaN	NaN	NaN	NaN	NaN	NaN	NaN	NaN	NaN	NaN	NaN	NaN	NaN	NaN	NaN	NaN	NaN	NaN	NaN	NaN	NaN	NaN	1.1146	2.6808	NaN	NaN	NaN	NaN	NaN	NaN	NaN	NaN	NaN	NaN	2.2489
NaN	NaN	NaN	NaN	NaN	NaN	NaN	NaN	NaN	NaN	NaN	NaN	NaN	NaN	NaN	NaN	NaN	NaN	NaN	NaN	NaN	NaN	NaN	NaN	NaN	NaN	NaN	NaN	NaN	NaN	NaN	NaN	NaN	NaN	NaN	NaN	NaN	NaN	NaN	NaN	NaN	NaN	NaN	NaN	NaN	NaN	NaN	NaN	NaN	NaN
NaN	NaN	NaN	NaN	NaN	NaN	NaN	NaN	NaN	NaN	NaN	NaN	NaN	NaN	NaN	NaN	NaN	NaN	NaN	NaN	NaN	NaN	NaN	NaN	NaN	NaN	NaN	NaN	NaN	NaN	NaN	NaN	NaN	NaN	NaN	NaN	NaN	NaN	NaN	NaN	NaN	NaN	NaN	2.7206	2.773	3.5921	2.8059	3.5921	2.3714	4.5933
NaN	NaN	NaN	NaN	NaN	NaN	NaN	NaN	NaN	NaN	NaN	NaN	NaN	NaN	NaN	NaN	NaN	NaN	NaN	NaN	NaN	NaN	NaN	NaN	NaN	NaN	NaN	NaN	NaN	NaN	NaN	NaN	NaN	NaN	NaN	NaN	1.7807	9.2342	3.6983	3.797	2.2404	NaN	NaN	NaN	NaN	NaN	NaN	NaN	NaN	NaN
0.77558	0.15463	0.098913	0.14654	0.21019	0.22856	0.36894	0.41505	0.44144	0.34498	0.39329	0.3421	0.29319	0.3427	0.35464	0.29896	0.56326	0.41911	0.34184	0.51733	0.66782	0.52104	0.53871	0.5591	0.7682	0.79933	0.9622	1.1911	1.1834	1.3364	2.7314	3.0508	2.4498	2.6537	1.6573	1.1984	0.82732	0.4409	0.33517	0.47158	0.40309	0.15367	0.14066	0.089235	0.16859	0.093856	0.29169	0.17492	0.28939	0.13799
1.1232	0.40224	0.2489	0.48137	0.70095	0.50433	0.60419	0.91323	1.1761	2.3292	1.1906	NaN	0.76932	0.59885	0.66042	0.57757	NaN	0.82077	0.83742	1.1402	1.032	1.2015	1.2882	0.65385	0.90724	1.1692	1.0163	1.3509	1.1976	1.5756	2.8711	1.2608	1.2445	1.2647	1.2977	0.57277	NaN	NaN	NaN	NaN	NaN	NaN	NaN	NaN	NaN	NaN	NaN	NaN	NaN	NaN
NaN	NaN	NaN	NaN	NaN	0.30263	0.48173	NaN	NaN	NaN	NaN	NaN	0.65388	NaN	NaN	0.47738	1.6325	1.4009	2.4305	5.5693	1.6691	1.5704	1.8757	2.4747	2.6948	2.8747	NaN	3.3911	1.9101	1.5297	1.1438	NaN	NaN	NaN	NaN	NaN	NaN	NaN	NaN	NaN	NaN	NaN	NaN	NaN	NaN	NaN	NaN	NaN	NaN	NaN
1.8266	NaN	NaN	0.59332	NaN	NaN	1.2626	NaN	NaN	NaN	NaN	NaN	NaN	NaN	NaN	NaN	NaN	NaN	NaN	NaN	NaN	NaN	NaN	NaN	NaN	NaN	NaN	NaN	NaN	NaN	NaN	NaN	NaN	NaN	NaN	NaN	NaN	1.3283	NaN	1.5352	1.542	1.9375	NaN	NaN	NaN	NaN	NaN	NaN	NaN	NaN
NaN	NaN	NaN	NaN	NaN	NaN	NaN	NaN	NaN	NaN	NaN	NaN	NaN	NaN	NaN	NaN	NaN	NaN	NaN	NaN	NaN	NaN	NaN	NaN	NaN	NaN	NaN	NaN	NaN	NaN	NaN	NaN	NaN	NaN	NaN	NaN	NaN	1.3088	1.1509	1.3522	NaN	NaN	NaN	NaN	NaN	NaN	NaN	NaN	NaN	NaN
NaN	NaN	NaN	NaN	NaN	NaN	NaN	NaN	NaN	NaN	NaN	NaN	NaN	NaN	NaN	NaN	NaN	NaN	NaN	NaN	2.2463	NaN	NaN	NaN	NaN	NaN	NaN	NaN	NaN	NaN	NaN	NaN	NaN	NaN	NaN	NaN	NaN	NaN	NaN	NaN	NaN	NaN	NaN	NaN	NaN	NaN	NaN	NaN	NaN	NaN
0.22565	0.039192	0.066451	0.082297	0.088482	0.11183	0.15139	0.28377	0.38253	0.59583	1.9389	4.4229	0.99462	0.28974	0.22264	0.16202	0.75668	0.29934	0.66485	0.88807	0.64581	1.633	1.1443	0.2391	0.40619	0.57974	1.0527	2.866	3.0988	8.9284	4.3875	0.71467	0.19797	0.16831	0.15601	0.13118	0.25091	0.23477	0.24911	0.51824	0.41094	0.4383	0.19319	0.173	0.25352	0.29215	0.37094	0.34634	0.48815	0.60037
0.47987	NaN	NaN	NaN	NaN	NaN	NaN	0.41182	1.0558	1.8358	3.3276	3.7432	3.8194	0.6495	0.33327	0.29619	NaN	NaN	NaN	NaN	1.4377	1.5781	1.5084	1.313	2.3767	1.7561	1.551	NaN	0.23182	0.15947	NaN	NaN	NaN	NaN	NaN	NaN	NaN	NaN	NaN	NaN	NaN	NaN	NaN	NaN	NaN	NaN	NaN	NaN	NaN	NaN
NaN	NaN	NaN	NaN	NaN	NaN	NaN	NaN	NaN	NaN	NaN	NaN	NaN	NaN	NaN	NaN	NaN	NaN	NaN	NaN	0.7772	NaN	0.66653	0.71421	0.98716	NaN	0.86703	1.0343	NaN	NaN	1.5874	3.217	2.1194	2.4583	2.21	2.07	NaN	2.6861	1.7744	2.964	2.836	2.2186	2.665	NaN	NaN	NaN	NaN	NaN	NaN	NaN
NaN	NaN	NaN	NaN	NaN	NaN	NaN	NaN	NaN	NaN	NaN	NaN	NaN	NaN	NaN	NaN	NaN	NaN	NaN	NaN	NaN	NaN	NaN	NaN	NaN	NaN	NaN	NaN	NaN	NaN	NaN	NaN	NaN	NaN	NaN	NaN	NaN	NaN	NaN	NaN	NaN	NaN	NaN	NaN	NaN	NaN	NaN	NaN	NaN	NaN
4.9521	NaN	NaN	NaN	NaN	NaN	NaN	NaN	NaN	NaN	NaN	NaN	NaN	NaN	NaN	NaN	NaN	NaN	NaN	NaN	NaN	NaN	NaN	NaN	NaN	NaN	NaN	NaN	NaN	NaN	NaN	NaN	NaN	NaN	NaN	NaN	NaN	NaN	NaN	NaN	NaN	NaN	NaN	NaN	NaN	NaN	NaN	NaN	NaN	NaN
2.9528	0.56831	0.66794	0.87101	0.88974	0.59345	0.67283	NaN	NaN	NaN	NaN	NaN	NaN	NaN	0.77845	0.66751	NaN	0.70911	NaN	0.40609	1.3709	1.2368	1.4711	1.5549	1.6195	0.94499	1.0006	2.0307	1.3141	1.3864	2.2266	1.3472	1.2031	NaN	NaN	NaN	1.2118	NaN	0.93547	0.7109	1.1716	0.90888	NaN	NaN	NaN	NaN	0.34303	NaN	NaN	NaN
0.93029	0.19052	0.1407	0.32788	0.38411	0.32763	0.37325	0.51015	0.42341	0.43145	0.44946	0.45985	0.72254	0.43543	0.3986	0.28062	0.38285	0.30994	0.25601	0.51674	0.658	0.49027	0.39875	0.38182	0.5452	0.52193	0.65001	0.86512	0.64151	0.70232	1.2476	1.4649	1.7625	1.9908	2.0804	2.2001	2.573	2.3158	2.0905	1.8757	1.8556	0.99468	0.62697	0.47796	NaN	0.30099	NaN	0.15204	0.088448	NaN
NaN	NaN	NaN	0.54973	0.57222	NaN	0.864	0.64963	NaN	NaN	NaN	NaN	NaN	NaN	NaN	1.2991	1.4546	0.88704	NaN	NaN	NaN	NaN	NaN	NaN	0.9846	NaN	NaN	1.9719	1.7157	1.7223	2.3215	2.6665	2.9375	1.7297	1.6502	3.0199	2.6878	2.6506	1.1538	2.8339	2.719	6.1176	5.6729	2.1466	2.7047	NaN	2.028	1.3337	1.2149	NaN
NaN	NaN	NaN	NaN	NaN	NaN	NaN	NaN	NaN	NaN	NaN	NaN	NaN	NaN	NaN	NaN	NaN	NaN	NaN	NaN	NaN	NaN	NaN	NaN	NaN	NaN	NaN	NaN	NaN	NaN	NaN	NaN	NaN	NaN	NaN	NaN	NaN	NaN	NaN	NaN	NaN	NaN	NaN	NaN	NaN	NaN	NaN	NaN	NaN	NaN
0.73736	NaN	NaN	NaN	NaN	NaN	0.28638	NaN	NaN	NaN	NaN	NaN	NaN	NaN	0.80712	NaN	1.6218	1.9002	0.82347	1.1171	0.81574	0.81437	1.1389	1.2153	0.8556	NaN	NaN	2.5577	NaN	NaN	1.2135	4.5766	7.1277	2.0386	1.8786	NaN	NaN	NaN	NaN	NaN	NaN	NaN	NaN	NaN	NaN	NaN	NaN	NaN	NaN	NaN
NaN	NaN	NaN	NaN	NaN	NaN	NaN	NaN	NaN	NaN	NaN	NaN	NaN	NaN	NaN	NaN	NaN	NaN	NaN	NaN	NaN	NaN	NaN	NaN	NaN	NaN	NaN	NaN	NaN	NaN	NaN	NaN	NaN	NaN	NaN	NaN	NaN	NaN	NaN	NaN	NaN	NaN	NaN	NaN	3.194	2.8202	3.0707	NaN	NaN	NaN
0.52444	0.080441	NaN	0.09441	0.17513	NaN	NaN	0.2739	NaN	NaN	NaN	NaN	NaN	0.27308	NaN	0.25731	NaN	NaN	NaN	NaN	NaN	0.39744	NaN	NaN	NaN	NaN	NaN	NaN	NaN	NaN	1.3214	NaN	NaN	NaN	NaN	NaN	NaN	NaN	5.4412	5.6298	NaN	3.4913	NaN	NaN	NaN	NaN	NaN	NaN	NaN	NaN
NaN	NaN	NaN	NaN	NaN	NaN	NaN	NaN	NaN	NaN	NaN	NaN	NaN	NaN	NaN	NaN	NaN	NaN	NaN	NaN	NaN	NaN	NaN	NaN	NaN	NaN	NaN	4.135	2.9752	NaN	NaN	NaN	NaN	NaN	NaN	NaN	NaN	NaN	NaN	NaN	NaN	NaN	NaN	NaN	NaN	NaN	NaN	NaN	NaN	NaN
NaN	NaN	NaN	NaN	NaN	NaN	NaN	NaN	NaN	NaN	NaN	NaN	NaN	NaN	NaN	NaN	NaN	NaN	NaN	NaN	NaN	0.48735	NaN	0.83068	1.0687	0.63488	NaN	1.1519	1.7052	2.0718	2.8228	2.2083	1.6878	NaN	NaN	NaN	NaN	NaN	NaN	NaN	NaN	NaN	NaN	NaN	NaN	NaN	NaN	NaN	NaN	NaN
NaN	NaN	NaN	NaN	NaN	NaN	NaN	NaN	NaN	NaN	NaN	NaN	NaN	NaN	NaN	NaN	NaN	NaN	NaN	NaN	NaN	NaN	NaN	NaN	NaN	NaN	NaN	NaN	NaN	NaN	NaN	NaN	NaN	NaN	NaN	NaN	NaN	NaN	2.1338	1.5449	1.4869	1.769	NaN	NaN	NaN	NaN	NaN	NaN	NaN	NaN
NaN	NaN	NaN	NaN	NaN	NaN	NaN	NaN	NaN	NaN	NaN	NaN	NaN	NaN	NaN	NaN	NaN	NaN	NaN	NaN	NaN	NaN	NaN	NaN	NaN	NaN	NaN	NaN	NaN	NaN	NaN	NaN	1.264	1.6525	NaN	NaN	NaN	NaN	NaN	NaN	NaN	NaN	NaN	NaN	NaN	NaN	NaN	NaN	NaN	NaN
NaN	NaN	NaN	NaN	NaN	NaN	0.8698	1.6438	1.7386	1.9242	1.8842	4.8164	1.2485	NaN	NaN	NaN	NaN	NaN	2.013	2.1437	NaN	1.6138	3.0663	NaN	NaN	NaN	NaN	NaN	NaN	1.4668	0.83525	NaN	NaN	NaN	NaN	NaN	NaN	NaN	NaN	NaN	NaN	NaN	NaN	NaN	NaN	NaN	NaN	NaN	NaN	NaN
NaN	NaN	NaN	NaN	NaN	0.16972	NaN	0.73339	1.0921	0.68884	3.3482	15.037	4.4958	0.79802	0.51658	0.42152	0.88418	0.95	0.61485	0.80972	0.44961	NaN	NaN	NaN	0.16518	NaN	0.23813	NaN	0.17426	0.092308	0.69224	0.33478	0.31978	0.41473	0.62765	0.84762	1.3033	1.459	1.2294	0.79686	0.61259	0.68315	0.96274	0.92203	1.3864	1.2402	2.0854	2.1579	3.4848	1.3288
NaN	NaN	NaN	NaN	NaN	NaN	NaN	NaN	NaN	NaN	NaN	NaN	NaN	NaN	NaN	NaN	NaN	NaN	NaN	NaN	NaN	NaN	NaN	NaN	NaN	NaN	NaN	NaN	NaN	NaN	NaN	NaN	NaN	NaN	NaN	NaN	NaN	NaN	NaN	NaN	NaN	NaN	NaN	NaN	NaN	NaN	NaN	NaN	NaN	NaN
NaN	NaN	NaN	NaN	NaN	NaN	0.50365	NaN	NaN	NaN	NaN	NaN	NaN	NaN	1.3162	1.2182	2.1405	2.3616	2.4382	2.2868	1.821	1.4463	1.6787	1.8092	1.445	1.1024	1.4198	1.4146	1.2785	1.1398	NaN	0.48278	NaN	NaN	NaN	NaN	NaN	NaN	NaN	NaN	NaN	NaN	NaN	NaN	NaN	NaN	NaN	NaN	NaN	NaN
NaN	NaN	NaN	NaN	NaN	NaN	NaN	NaN	NaN	NaN	NaN	NaN	NaN	NaN	NaN	NaN	NaN	NaN	NaN	NaN	NaN	NaN	NaN	NaN	NaN	NaN	NaN	NaN	NaN	NaN	NaN	NaN	NaN	NaN	NaN	NaN	NaN	NaN	NaN	NaN	NaN	2.901	1.7796	NaN	4.1783	3.7254	2.9747	1.7325	5.9276	1.9835
NaN	NaN	NaN	NaN	NaN	NaN	NaN	NaN	NaN	NaN	NaN	NaN	NaN	NaN	NaN	NaN	NaN	NaN	NaN	NaN	3.276	1.1336	NaN	NaN	NaN	NaN	NaN	NaN	NaN	NaN	NaN	NaN	NaN	NaN	NaN	NaN	NaN	NaN	NaN	NaN	NaN	NaN	NaN	NaN	NaN	NaN	NaN	NaN	NaN	NaN
NaN	NaN	NaN	NaN	NaN	NaN	NaN	NaN	NaN	NaN	NaN	NaN	NaN	NaN	NaN	NaN	NaN	NaN	NaN	3.4187	2.3312	3.2641	4.8358	2.8364	2.3502	NaN	NaN	NaN	NaN	NaN	NaN	NaN	NaN	NaN	NaN	NaN	NaN	NaN	NaN	NaN	NaN	NaN	NaN	NaN	NaN	NaN	NaN	NaN	NaN	NaN
NaN	NaN	NaN	NaN	NaN	NaN	NaN	NaN	NaN	NaN	NaN	NaN	NaN	NaN	NaN	NaN	NaN	NaN	NaN	NaN	NaN	NaN	NaN	NaN	NaN	NaN	NaN	NaN	NaN	NaN	NaN	NaN	NaN	NaN	NaN	1.015	NaN	NaN	NaN	1.392	NaN	1.987	0.65608	5.952	3.9848	3.9999	3.2321	6.2535	5.2139	2.8395
NaN	NaN	NaN	NaN	NaN	NaN	NaN	NaN	NaN	NaN	NaN	NaN	NaN	NaN	NaN	NaN	NaN	NaN	NaN	NaN	NaN	NaN	NaN	NaN	NaN	NaN	NaN	NaN	NaN	NaN	NaN	NaN	NaN	NaN	NaN	NaN	NaN	NaN	NaN	NaN	NaN	NaN	NaN	NaN	3.5111	2.8878	3.4388	2.5629	3.7371	2.8515
0.66974	0.16568	0.13407	0.30695	0.38046	0.11741	0.26475	0.52257	0.52308	0.59233	0.48767	0.34327	0.55771	0.39489	0.40147	0.28551	0.70405	0.62135	0.73321	1.2337	0.99937	0.79719	0.94144	1.0068	1.2387	1.131	0.89184	1.544	1.3914	1.3659	2.0388	2.0368	3.1129	2.8212	1.7826	1.2887	1.1647	0.88401	0.44221	0.26007	0.056501	NaN	0.13737	0.2404	0.067639	0.10544	0.27579	0.17445	0.40941	0.2802
NaN	NaN	NaN	NaN	NaN	NaN	NaN	NaN	NaN	NaN	NaN	NaN	NaN	NaN	NaN	NaN	NaN	NaN	NaN	NaN	NaN	NaN	NaN	NaN	NaN	NaN	NaN	NaN	NaN	NaN	NaN	NaN	NaN	NaN	NaN	NaN	NaN	NaN	NaN	NaN	NaN	NaN	NaN	NaN	NaN	NaN	NaN	NaN	NaN	NaN
NaN	NaN	NaN	NaN	NaN	NaN	NaN	NaN	NaN	NaN	NaN	NaN	NaN	NaN	NaN	NaN	NaN	NaN	NaN	NaN	NaN	NaN	NaN	NaN	NaN	NaN	NaN	NaN	NaN	NaN	NaN	NaN	NaN	NaN	NaN	NaN	NaN	NaN	NaN	NaN	NaN	NaN	NaN	NaN	NaN	NaN	NaN	NaN	NaN	2.3045
NaN	NaN	NaN	NaN	NaN	NaN	NaN	NaN	NaN	NaN	NaN	NaN	NaN	NaN	NaN	NaN	NaN	NaN	1.6184	2.1919	2.0569	2.0501	3.9747	4.0049	2.9834	2.7271	NaN	NaN	NaN	NaN	NaN	NaN	NaN	NaN	NaN	NaN	NaN	NaN	NaN	NaN	NaN	NaN	NaN	NaN	NaN	NaN	NaN	NaN	NaN	NaN
1.0665	0.39703	0.38053	0.49518	0.35769	0.42416	0.74874	1.5299	2.6395	1.4677	1.6998	5.3531	2.5463	5.714	3.6833	1.2811	0.90789	0.40885	0.28471	NaN	0.24682	0.28276	0.29481	NaN	NaN	NaN	NaN	NaN	NaN	NaN	NaN	NaN	NaN	NaN	NaN	NaN	1.8727	1.673	1.8233	6.0129	5.3579	7.9049	6.2974	5.8641	2.9607	2.0766	NaN	NaN	NaN	NaN
NaN	NaN	NaN	NaN	NaN	NaN	NaN	NaN	NaN	NaN	NaN	NaN	NaN	NaN	NaN	NaN	NaN	NaN	NaN	NaN	NaN	NaN	NaN	NaN	1.3975	2.7285	2.5603	3.6908	1.2149	NaN	NaN	NaN	NaN	NaN	NaN	NaN	NaN	NaN	NaN	NaN	NaN	NaN	NaN	NaN	NaN	NaN	NaN	NaN	NaN	NaN
0.17271	0.21072	0.49204	0.31546	0.40289	0.42757	0.5351	0.28339	0.6427	2.0109	2.2652	3.7373	2.2716	0.46924	0.57824	0.48754	1.0962	1.4083	1.5906	2.8563	5.7524	0.41883	0.55038	1.125	1.3161	1.9964	2.0532	1.1079	0.24087	0.46746	0.36931	0.32374	0.32119	NaN	NaN	0.11787	0.21758	0.1754	NaN	0.29331	NaN	NaN	NaN	0.44595	0.23661	0.17868	0.21217	0.2571	0.33174	0.34198
NaN	0.34536	0.32567	0.43214	NaN	NaN	NaN	NaN	NaN	NaN	NaN	NaN	NaN	NaN	NaN	NaN	NaN	NaN	0.62013	0.83731	NaN	0.84543	1.0727	0.95432	0.64032	0.46856	0.63278	0.81468	0.68036	0.79962	1.5042	2.414	2.011	1.4672	1.5404	1.5186	1.9214	2.2914	2.206	1.633	1.8226	1.5099	1.2595	NaN	NaN	NaN	NaN	0.63074	0.28219	0.32392
NaN	0.70092	0.43894	NaN	0.71016	NaN	NaN	NaN	NaN	NaN	NaN	NaN	NaN	NaN	NaN	NaN	NaN	NaN	NaN	NaN	NaN	NaN	1.0375	2.0188	2.972	2.1939	NaN	NaN	NaN	NaN	NaN	NaN	NaN	NaN	NaN	1.316	NaN	NaN	2.907	4.9962	5.3315	3.431	3.562	NaN	NaN	NaN	0.96321	0.96683	NaN	0.95105
NaN	NaN	NaN	NaN	NaN	NaN	NaN	NaN	NaN	NaN	NaN	NaN	NaN	NaN	NaN	NaN	NaN	NaN	NaN	NaN	NaN	NaN	NaN	NaN	NaN	NaN	NaN	NaN	NaN	NaN	NaN	NaN	NaN	NaN	NaN	NaN	NaN	NaN	NaN	NaN	1.4778	NaN	1.0061	1.1626	1.2461	0.60032	0.64155	1.274	NaN	NaN
0.47161	0.049351	0.090763	0.074248	0.17011	0.15959	0.17675	0.36893	0.4413	0.43859	0.55589	0.42577	0.47206	0.32867	0.28022	0.2443	0.42829	0.50631	0.43752	0.9987	0.5632	0.40714	0.28252	0.30121	NaN	NaN	0.66436	0.42232	0.45017	0.3684	0.60255	1.2306	1.3236	0.96748	1.3927	1.4095	3.277	5.0323	5.426	4.276	2.8319	3.3447	1.8636	1.4623	0.85394	NaN	0.62505	0.28197	0.32099	0.46906
NaN	NaN	NaN	NaN	NaN	NaN	NaN	NaN	NaN	NaN	NaN	NaN	NaN	NaN	NaN	NaN	NaN	NaN	NaN	NaN	NaN	NaN	NaN	NaN	NaN	NaN	NaN	NaN	NaN	NaN	NaN	NaN	NaN	NaN	NaN	NaN	NaN	NaN	NaN	NaN	NaN	NaN	2.6365	5.512	3.3817	5.5696	2.2299	2.7449	3.1864	3.8516
0.23858	0.070203	0.12656	0.053419	0.050549	0.11747	0.17521	0.55041	0.80769	0.80681	2.355	3.7309	2.5325	0.35088	0.15827	0.12432	0.18026	0.16099	0.62348	0.71373	0.41813	1.4586	7.2178	1.6331	0.10945	0.0907	0.13578	0.11408	0.13471	0.20576	0.14432	0.11646	0.13841	0.25171	0.12766	0.19816	0.19666	0.12677	0.17176	NaN	0.063532	0.081791	0.13275	0.084043	0.39251	0.069724	0.11879	0.09943	0.066514	0.093053
1.6567	0.27012	0.22194	0.27506	0.44809	0.41091	0.63703	0.94047	1.0458	1.4653	2.2609	2.7091	2.6944	2.0416	1.353	0.95174	0.67588	0.38647	0.34951	0.39519	0.37657	0.31968	0.3059	0.29696	0.36542	0.46917	0.40882	0.8177	0.42535	0.27228	0.49424	0.57564	0.46245	0.48439	0.42656	0.41039	0.50058	0.54598	0.49897	0.66529	0.56062	0.73529	0.7348	0.76482	0.95959	0.91822	0.99225	0.97806	1.4304	1.7274
NaN	NaN	NaN	NaN	NaN	NaN	NaN	NaN	NaN	NaN	NaN	NaN	NaN	NaN	NaN	NaN	NaN	NaN	NaN	NaN	NaN	NaN	NaN	NaN	NaN	NaN	NaN	NaN	NaN	NaN	NaN	NaN	NaN	NaN	NaN	NaN	NaN	NaN	NaN	NaN	NaN	NaN	NaN	NaN	NaN	NaN	NaN	NaN	NaN	NaN
NaN	NaN	NaN	NaN	NaN	NaN	NaN	NaN	NaN	NaN	NaN	NaN	NaN	NaN	NaN	NaN	NaN	NaN	NaN	NaN	NaN	2.6252	2.3086	2.4407	2.4978	1.3786	1.7727	NaN	NaN	NaN	NaN	2.0574	2.0222	NaN	NaN	NaN	NaN	NaN	NaN	NaN	NaN	NaN	NaN	NaN	NaN	NaN	NaN	NaN	NaN	NaN
NaN	NaN	NaN	NaN	NaN	NaN	NaN	NaN	NaN	NaN	NaN	NaN	NaN	NaN	NaN	NaN	NaN	NaN	NaN	NaN	NaN	NaN	NaN	NaN	NaN	NaN	NaN	NaN	NaN	NaN	NaN	NaN	NaN	NaN	NaN	NaN	NaN	NaN	NaN	NaN	NaN	NaN	NaN	NaN	NaN	NaN	NaN	NaN	2.1219	NaN
NaN	NaN	NaN	NaN	NaN	NaN	NaN	NaN	NaN	NaN	NaN	NaN	NaN	NaN	NaN	NaN	NaN	NaN	NaN	NaN	NaN	NaN	1.5531	1.9511	NaN	1.4929	1.2646	2.4046	2.1163	2.0374	3.2443	2.1672	2.8201	2.4763	2.7249	1.4986	NaN	NaN	NaN	NaN	NaN	NaN	NaN	NaN	NaN	NaN	NaN	NaN	NaN	NaN
NaN	NaN	NaN	NaN	NaN	NaN	NaN	NaN	NaN	NaN	NaN	NaN	NaN	NaN	NaN	NaN	NaN	NaN	NaN	NaN	NaN	NaN	NaN	NaN	NaN	NaN	NaN	NaN	NaN	NaN	NaN	NaN	NaN	NaN	NaN	0.9964	2.4439	NaN	3.1345	3.0454	2.0708	2.7649	4.0801	3.0929	2.0546	4.2374	8.3733	4.7938	5.699	7.367
NaN	NaN	NaN	NaN	NaN	NaN	NaN	NaN	NaN	NaN	NaN	NaN	NaN	NaN	NaN	NaN	NaN	NaN	NaN	NaN	NaN	NaN	NaN	NaN	NaN	NaN	NaN	NaN	NaN	NaN	NaN	NaN	NaN	NaN	NaN	NaN	NaN	NaN	NaN	NaN	NaN	NaN	NaN	NaN	NaN	17.955	NaN	NaN	NaN	NaN
1.0377	0.19608	0.12918	0.23032	0.25052	0.44868	0.52676	0.48311	0.54125	0.48991	0.51024	0.38228	0.45868	0.49427	0.53625	0.45625	0.31036	0.31674	0.13149	0.49288	0.51917	0.54939	0.46683	0.49228	0.55587	NaN	0.7727	1.0287	0.999	1.0758	2.0898	3.5525	3.3445	2.3471	2.4155	2.8467	3.4265	3.0352	1.651	NaN	NaN	NaN	NaN	NaN	0.35112	NaN	NaN	NaN	0.075667	0.45489
NaN	NaN	NaN	NaN	NaN	NaN	NaN	NaN	NaN	NaN	NaN	NaN	NaN	NaN	NaN	NaN	NaN	NaN	NaN	NaN	NaN	0.82005	NaN	NaN	NaN	2.1598	NaN	1.1449	NaN	0.46508	NaN	NaN	NaN	NaN	NaN	NaN	NaN	NaN	NaN	NaN	NaN	NaN	NaN	NaN	NaN	NaN	NaN	NaN	NaN	NaN
NaN	NaN	NaN	NaN	NaN	NaN	NaN	NaN	NaN	NaN	NaN	NaN	NaN	NaN	NaN	NaN	NaN	NaN	NaN	NaN	NaN	NaN	NaN	1.8592	3.0022	NaN	NaN	NaN	NaN	NaN	NaN	NaN	NaN	NaN	NaN	NaN	NaN	NaN	NaN	NaN	NaN	NaN	NaN	NaN	NaN	NaN	NaN	NaN	NaN	NaN
2.529	NaN	NaN	NaN	0.67669	0.8142	NaN	0.66718	0.77784	2.0059	1.8235	NaN	2.5468	2.4164	1.8863	2.8777	2.7371	2.1937	1.8383	1.1943	0.91288	0.82832	0.7864	NaN	NaN	NaN	NaN	NaN	NaN	NaN	NaN	NaN	NaN	NaN	NaN	0.53476	NaN	NaN	NaN	NaN	NaN	NaN	NaN	NaN	NaN	NaN	NaN	NaN	NaN	NaN
NaN	0.10467	0.093776	NaN	0.11139	0.09366	0.19044	NaN	NaN	NaN	NaN	NaN	NaN	NaN	0.23007	0.17651	NaN	NaN	NaN	NaN	NaN	NaN	NaN	NaN	NaN	NaN	NaN	NaN	NaN	NaN	NaN	0.864	0.91402	0.78333	1.3211	1.1326	1.1616	1.5163	1.5473	2.2192	2.3602	1.7962	NaN	NaN	NaN	NaN	NaN	1.0528	NaN	NaN
NaN	NaN	NaN	NaN	NaN	NaN	NaN	NaN	NaN	NaN	NaN	NaN	NaN	NaN	1.5419	NaN	NaN	NaN	NaN	NaN	NaN	NaN	NaN	NaN	NaN	NaN	NaN	NaN	NaN	NaN	NaN	NaN	NaN	NaN	NaN	NaN	NaN	NaN	NaN	NaN	NaN	NaN	NaN	NaN	NaN	NaN	NaN	NaN	NaN	NaN
NaN	NaN	NaN	NaN	NaN	NaN	NaN	NaN	NaN	NaN	NaN	NaN	NaN	NaN	NaN	NaN	NaN	NaN	NaN	NaN	NaN	NaN	NaN	NaN	NaN	NaN	NaN	NaN	NaN	NaN	NaN	NaN	NaN	1.4039	NaN	2.1082	1.5176	NaN	NaN	NaN	1.3786	2.9577	NaN	NaN	NaN	NaN	NaN	NaN	NaN	NaN
NaN	NaN	NaN	NaN	NaN	NaN	NaN	NaN	NaN	NaN	NaN	NaN	NaN	NaN	NaN	NaN	NaN	NaN	NaN	NaN	2.3823	2.2511	NaN	NaN	NaN	NaN	NaN	NaN	NaN	NaN	NaN	NaN	NaN	NaN	NaN	NaN	NaN	NaN	NaN	NaN	NaN	NaN	NaN	NaN	NaN	NaN	NaN	NaN	NaN	NaN
NaN	NaN	NaN	NaN	NaN	NaN	NaN	NaN	NaN	NaN	NaN	NaN	NaN	NaN	NaN	NaN	NaN	NaN	NaN	NaN	NaN	NaN	NaN	NaN	NaN	NaN	NaN	NaN	NaN	NaN	NaN	NaN	NaN	NaN	NaN	NaN	NaN	NaN	NaN	NaN	NaN	NaN	NaN	NaN	NaN	NaN	NaN	NaN	NaN	2.1151
NaN	NaN	NaN	NaN	NaN	NaN	NaN	NaN	NaN	NaN	NaN	NaN	NaN	NaN	NaN	NaN	NaN	NaN	NaN	NaN	NaN	0.94715	NaN	NaN	NaN	1.6749	3.0338	2.0925	NaN	NaN	NaN	NaN	NaN	NaN	NaN	NaN	NaN	NaN	NaN	NaN	NaN	NaN	NaN	NaN	NaN	NaN	NaN	NaN	NaN	NaN
NaN	NaN	NaN	NaN	NaN	NaN	NaN	NaN	NaN	NaN	NaN	NaN	NaN	NaN	NaN	NaN	NaN	NaN	NaN	NaN	NaN	NaN	NaN	NaN	NaN	NaN	NaN	NaN	NaN	NaN	NaN	NaN	NaN	NaN	NaN	NaN	NaN	NaN	NaN	1.477	2.5977	2.8371	5.0233	NaN	NaN	NaN	NaN	NaN	NaN	NaN
NaN	NaN	NaN	NaN	NaN	NaN	NaN	NaN	NaN	NaN	NaN	NaN	NaN	NaN	NaN	NaN	NaN	NaN	NaN	NaN	NaN	NaN	NaN	NaN	NaN	NaN	NaN	NaN	NaN	NaN	NaN	4.5979	2.9404	1.4624	2.4861	NaN	3.1167	3.1191	4.3978	3.5671	3.8824	NaN	NaN	NaN	NaN	NaN	NaN	NaN	NaN	NaN
NaN	NaN	NaN	NaN	NaN	NaN	NaN	NaN	NaN	NaN	NaN	NaN	NaN	NaN	NaN	NaN	NaN	NaN	NaN	NaN	NaN	NaN	NaN	NaN	NaN	NaN	NaN	NaN	NaN	0.83657	NaN	NaN	NaN	NaN	0.82163	0.79168	1.8826	2.0752	2.366	2.2727	0.65625	NaN	NaN	NaN	NaN	NaN	NaN	NaN	NaN	NaN
0.41425	0.084125	0.089622	0.14599	0.1349	0.11459	0.1328	0.16425	0.26699	0.26993	0.2728	0.34746	0.45438	0.39567	0.51603	0.49483	1.1769	1.5955	1.5189	3.429	3.5524	3.6607	4.0169	4.2133	4.4419	4.2599	4.6359	6.0811	5.2006	1.5799	0.35461	0.23315	0.22279	0.2271	0.095331	0.30481	0.12709	NaN	0.1175	0.17759	0.41261	0.12111	0.29417	0.15309	NaN	0.28546	0.10244	0.10468	0.16945	0.024768
0.51754	0.17037	0.080679	0.11559	0.14958	0.13048	0.13083	0.18739	0.27006	0.30675	0.30035	0.36959	0.3926	0.48209	0.54714	0.57215	1.3253	1.588	1.597	3.2341	3.6793	3.7904	3.4138	3.4898	4.1592	5.1142	4.556	5.0278	3.8262	1.7404	0.57205	0.16338	0.13011	0.72707	NaN	0.070801	0.2487	NaN	NaN	NaN	NaN	NaN	NaN	0.25532	0.56265	0.3872	0.096241	0.16842	0.12363	0.14693
0.87172	0.18262	0.16097	0.30579	NaN	0.21082	0.22183	0.14018	0.20618	0.28932	0.2955	0.25	0.32631	0.33764	0.40762	0.39804	0.9025	1.0156	0.97045	1.5499	1.6663	3.0728	2.0303	1.676	2.2504	1.9968	2.9616	3.8521	2.3951	1.2589	0.36577	NaN	NaN	0.35493	NaN	NaN	0.17963	NaN	0.55832	3.4887	0.61636	1.5523	0.27592	0.2784	0.64725	1.5242	0.3737	0.33659	1.1953	0.37462
NaN	NaN	0.71567	0.68518	NaN	NaN	NaN	NaN	NaN	NaN	NaN	NaN	NaN	NaN	NaN	NaN	NaN	NaN	NaN	NaN	NaN	0.7598	0.9059	NaN	NaN	NaN	NaN	NaN	0.60088	NaN	0.83954	NaN	NaN	0.99207	1.1666	1.3486	0.83794	1.4263	0.75274	1.8669	1.7497	1.7189	2.7008	2.4308	7.1886	9.2097	3.1756	3.0363	3.1561	2.9217
NaN	NaN	NaN	NaN	NaN	NaN	NaN	NaN	NaN	NaN	NaN	NaN	NaN	NaN	NaN	NaN	NaN	NaN	NaN	NaN	NaN	NaN	NaN	NaN	NaN	NaN	NaN	NaN	NaN	NaN	NaN	0.79786	1.5481	NaN	NaN	NaN	NaN	NaN	NaN	NaN	NaN	NaN	NaN	NaN	NaN	NaN	NaN	NaN	NaN	NaN
NaN	NaN	NaN	NaN	NaN	NaN	NaN	NaN	NaN	NaN	NaN	NaN	NaN	NaN	NaN	NaN	NaN	NaN	NaN	NaN	NaN	NaN	NaN	NaN	NaN	NaN	NaN	NaN	NaN	NaN	NaN	NaN	NaN	NaN	NaN	NaN	NaN	NaN	NaN	2.0899	2.6587	NaN	NaN	NaN	NaN	NaN	NaN	NaN	NaN	NaN
NaN	NaN	0.10763	NaN	NaN	0.29785	NaN	NaN	NaN	NaN	NaN	NaN	NaN	NaN	NaN	NaN	0.32088	0.34471	NaN	NaN	NaN	0.34482	NaN	NaN	NaN	NaN	NaN	NaN	NaN	NaN	NaN	NaN	NaN	1.2628	1.2156	0.5863	NaN	1.6135	1.5857	2.4962	2.5722	4.6919	5.0515	1.9045	NaN	NaN	NaN	NaN	NaN	NaN
NaN	NaN	NaN	NaN	NaN	NaN	NaN	NaN	1.4483	1.9532	NaN	NaN	NaN	NaN	NaN	NaN	NaN	NaN	NaN	NaN	NaN	NaN	NaN	NaN	NaN	NaN	NaN	NaN	NaN	NaN	NaN	NaN	NaN	NaN	NaN	NaN	NaN	NaN	NaN	NaN	NaN	NaN	NaN	NaN	NaN	NaN	2.7307	1.5638	0.85238	2.7301
NaN	NaN	NaN	NaN	NaN	NaN	NaN	NaN	NaN	NaN	NaN	2.2506	NaN	NaN	NaN	NaN	NaN	NaN	0.75057	2.0108	NaN	NaN	NaN	NaN	NaN	NaN	NaN	NaN	NaN	NaN	NaN	NaN	NaN	NaN	NaN	NaN	NaN	NaN	NaN	NaN	NaN	NaN	NaN	NaN	NaN	NaN	NaN	NaN	NaN	NaN
NaN	NaN	NaN	NaN	NaN	NaN	NaN	NaN	NaN	NaN	NaN	NaN	NaN	NaN	NaN	NaN	NaN	NaN	NaN	NaN	NaN	NaN	NaN	NaN	NaN	NaN	NaN	NaN	NaN	NaN	NaN	NaN	NaN	NaN	NaN	NaN	NaN	NaN	NaN	NaN	NaN	NaN	NaN	NaN	NaN	NaN	NaN	NaN	NaN	NaN
NaN	NaN	NaN	NaN	NaN	NaN	NaN	NaN	NaN	NaN	NaN	NaN	NaN	NaN	NaN	NaN	NaN	NaN	NaN	NaN	NaN	NaN	NaN	NaN	NaN	NaN	2.847	4.5698	NaN	NaN	NaN	NaN	NaN	NaN	NaN	NaN	NaN	NaN	NaN	NaN	NaN	NaN	NaN	NaN	NaN	NaN	NaN	NaN	NaN	NaN
NaN	0.25069	0.30607	NaN	NaN	NaN	NaN	NaN	NaN	NaN	NaN	NaN	NaN	NaN	0.73252	NaN	NaN	NaN	NaN	NaN	0.79088	NaN	1.2484	1.2903	1.4133	1.4317	1.4958	1.6623	1.3543	1.4965	2.2424	2.6413	2.1038	1.8215	2.0991	2.3836	3.1008	3.603	3.1555	3.4094	3.6556	5.7933	6.0828	5.48	6.0528	3.7863	2.3566	1.6446	1.2431	NaN
NaN	NaN	NaN	NaN	NaN	NaN	NaN	NaN	NaN	NaN	NaN	NaN	NaN	NaN	NaN	NaN	NaN	NaN	NaN	NaN	NaN	NaN	NaN	NaN	NaN	NaN	NaN	0.41738	NaN	0.19333	NaN	NaN	NaN	NaN	0.49423	0.48907	NaN	NaN	0.43643	1.6349	2.6035	2.7095	2.6847	2.6537	2.6623	NaN	NaN	NaN	NaN	NaN
0.54925	0.087408	0.10099	0.10752	0.17693	0.15983	0.19122	NaN	0.1665	NaN	0.40568	0.32324	NaN	0.33048	0.36755	0.34289	0.47244	0.48324	0.50041	1.1156	0.77352	0.78071	0.95909	0.95692	1.0912	1.1315	1.687	2.3345	2.4466	1.2545	1.2991	1.3095	1.2496	1.2377	1.1178	0.92688	0.94929	0.95825	0.94639	NaN	0.57013	NaN	1.2314	0.8277	0.84906	0.62573	0.39088	NaN	NaN	NaN
NaN	0.32974	0.12228	0.28366	0.14963	NaN	0.15928	0.22623	NaN	NaN	NaN	NaN	NaN	NaN	NaN	NaN	NaN	0.50811	NaN	1.5374	0.58412	0.79702	0.98	1.0774	1.217	1.488	2.2886	3.1998	2.6271	0.98866	NaN	NaN	NaN	0.21957	NaN	0.48974	0.41824	0.16118	NaN	NaN	NaN	NaN	NaN	0.53761	NaN	0.44475	NaN	0.39417	0.20305	0.14446
NaN	NaN	NaN	NaN	NaN	NaN	NaN	NaN	NaN	NaN	NaN	NaN	NaN	NaN	NaN	NaN	NaN	NaN	NaN	NaN	NaN	NaN	NaN	NaN	NaN	NaN	NaN	NaN	NaN	NaN	NaN	NaN	NaN	NaN	NaN	NaN	NaN	NaN	NaN	NaN	NaN	NaN	NaN	NaN	NaN	NaN	NaN	NaN	NaN	NaN
NaN	NaN	NaN	NaN	NaN	NaN	NaN	NaN	NaN	NaN	2.0247	3.0751	9.8907	4.8653	3.319	0.97584	NaN	NaN	NaN	NaN	NaN	0.39412	NaN	NaN	NaN	NaN	NaN	NaN	NaN	NaN	NaN	NaN	NaN	NaN	NaN	NaN	NaN	NaN	NaN	NaN	NaN	NaN	NaN	NaN	NaN	NaN	NaN	NaN	NaN	NaN
NaN	NaN	NaN	NaN	NaN	NaN	NaN	NaN	NaN	NaN	NaN	NaN	NaN	NaN	1.1519	2.5052	1.6892	NaN	NaN	NaN	NaN	NaN	NaN	NaN	NaN	NaN	NaN	NaN	NaN	NaN	NaN	NaN	NaN	NaN	NaN	NaN	NaN	NaN	NaN	NaN	NaN	NaN	NaN	NaN	NaN	NaN	NaN	NaN	NaN	NaN
0.15476	0.12437	0.11629	0.12827	0.24185	0.11932	0.12813	0.18374	0.29286	0.29908	0.42452	0.50258	0.36223	0.29295	0.19809	0.14204	0.314	0.25043	0.71675	NaN	NaN	0.22481	0.59808	0.33503	0.27903	0.49162	0.35278	0.63696	0.50296	0.68025	1.3673	2.8594	2.8112	2.9739	3.1235	2.8987	2.4926	1.5964	1.08	0.97998	0.48359	0.31353	0.53364	0.15043	0.12165	0.18975	0.22429	0.13583	0.1874	1.02
NaN	NaN	NaN	NaN	NaN	NaN	NaN	NaN	NaN	NaN	NaN	NaN	NaN	NaN	NaN	NaN	NaN	NaN	NaN	NaN	NaN	NaN	NaN	NaN	NaN	NaN	NaN	NaN	NaN	NaN	2.7228	NaN	NaN	NaN	NaN	NaN	NaN	NaN	NaN	NaN	NaN	NaN	NaN	NaN	NaN	NaN	NaN	NaN	NaN	NaN
NaN	NaN	NaN	NaN	NaN	NaN	NaN	NaN	NaN	NaN	NaN	NaN	NaN	NaN	NaN	NaN	NaN	NaN	NaN	NaN	NaN	NaN	NaN	0.76546	NaN	NaN	NaN	2.2078	1.4982	1.1852	1.6602	2.9878	1.8929	1.9568	2.5848	0.60575	0.93842	NaN	NaN	1.4502	2.5096	1.8729	1.4751	1.5329	NaN	NaN	NaN	NaN	NaN	NaN
NaN	NaN	NaN	NaN	NaN	NaN	NaN	NaN	NaN	NaN	NaN	NaN	NaN	NaN	NaN	NaN	NaN	NaN	NaN	NaN	NaN	NaN	NaN	NaN	NaN	NaN	NaN	NaN	NaN	NaN	2.9242	12.379	4.4987	2.0566	NaN	NaN	NaN	NaN	NaN	NaN	NaN	NaN	NaN	NaN	NaN	NaN	NaN	NaN	NaN	NaN
NaN	NaN	NaN	NaN	NaN	NaN	NaN	NaN	NaN	NaN	NaN	NaN	NaN	NaN	NaN	NaN	NaN	NaN	NaN	NaN	NaN	NaN	NaN	NaN	NaN	NaN	NaN	NaN	NaN	NaN	NaN	NaN	NaN	NaN	NaN	NaN	NaN	NaN	NaN	NaN	NaN	NaN	NaN	NaN	NaN	NaN	NaN	NaN	NaN	NaN
NaN	NaN	NaN	NaN	NaN	NaN	NaN	NaN	NaN	NaN	NaN	NaN	NaN	NaN	NaN	NaN	NaN	NaN	NaN	NaN	NaN	NaN	NaN	NaN	NaN	NaN	1.8636	2.8869	3.0958	1.3669	NaN	NaN	NaN	NaN	NaN	NaN	NaN	NaN	NaN	NaN	NaN	NaN	NaN	NaN	NaN	NaN	NaN	NaN	NaN	NaN
3.4276	NaN	NaN	1.0264	NaN	NaN	2.1705	2.9709	NaN	NaN	NaN	NaN	2.2416	1.6806	1.8382	NaN	NaN	1.2056	NaN	NaN	NaN	NaN	0.74336	NaN	NaN	NaN	NaN	0.93396	NaN	NaN	NaN	NaN	NaN	NaN	NaN	NaN	NaN	NaN	NaN	NaN	NaN	NaN	NaN	4.4364	3.873	8.0699	7.4368	5.096	2.5653	1.506
NaN	NaN	NaN	NaN	NaN	NaN	NaN	NaN	0.16827	NaN	NaN	NaN	NaN	NaN	0.48815	NaN	NaN	NaN	NaN	NaN	2.1604	NaN	3.8279	NaN	3.0229	NaN	2.4136	3.0939	3.1955	1.2706	NaN	NaN	NaN	NaN	NaN	NaN	NaN	NaN	NaN	NaN	NaN	NaN	NaN	NaN	NaN	NaN	NaN	NaN	NaN	NaN
NaN	NaN	NaN	NaN	NaN	NaN	NaN	NaN	NaN	NaN	NaN	NaN	NaN	NaN	NaN	NaN	NaN	NaN	NaN	NaN	NaN	NaN	NaN	NaN	NaN	NaN	NaN	NaN	NaN	NaN	NaN	NaN	NaN	NaN	NaN	NaN	NaN	NaN	NaN	NaN	1.3626	3.2727	4.0088	1.2028	NaN	NaN	NaN	NaN	NaN	NaN
NaN	NaN	NaN	NaN	NaN	NaN	NaN	NaN	1.377	1.1418	NaN	NaN	NaN	NaN	NaN	NaN	NaN	NaN	NaN	NaN	NaN	NaN	NaN	NaN	NaN	NaN	NaN	NaN	NaN	NaN	NaN	NaN	NaN	NaN	NaN	NaN	NaN	NaN	NaN	NaN	NaN	NaN	NaN	NaN	NaN	NaN	NaN	NaN	NaN	NaN
NaN	NaN	NaN	NaN	NaN	NaN	NaN	NaN	NaN	NaN	NaN	NaN	NaN	NaN	NaN	NaN	NaN	1.6164	NaN	NaN	NaN	NaN	NaN	NaN	NaN	NaN	NaN	NaN	NaN	NaN	NaN	NaN	NaN	NaN	NaN	NaN	NaN	NaN	NaN	NaN	NaN	NaN	NaN	NaN	NaN	NaN	NaN	NaN	NaN	NaN
1.6977	NaN	NaN	NaN	NaN	NaN	NaN	NaN	NaN	NaN	NaN	NaN	NaN	NaN	NaN	NaN	NaN	NaN	NaN	NaN	NaN	NaN	NaN	NaN	NaN	NaN	NaN	NaN	NaN	NaN	NaN	NaN	NaN	NaN	NaN	NaN	NaN	NaN	NaN	NaN	NaN	NaN	NaN	NaN	NaN	NaN	NaN	NaN	NaN	NaN
1.9593	NaN	NaN	NaN	NaN	NaN	NaN	NaN	NaN	NaN	NaN	NaN	NaN	NaN	NaN	NaN	NaN	NaN	NaN	NaN	NaN	NaN	NaN	NaN	NaN	NaN	NaN	NaN	NaN	0.88478	2.0047	2.3154	1.4576	NaN	NaN	NaN	NaN	NaN	NaN	NaN	NaN	NaN	NaN	NaN	NaN	NaN	NaN	NaN	NaN	NaN
1.1832	0.13555	0.099449	0.19035	0.27588	0.3118	0.48047	0.48688	0.45791	0.44366	0.42102	0.36717	0.3864	0.31263	0.33482	0.23796	0.31873	0.29769	0.2591	0.46981	0.38987	0.29073	0.30847	0.34104	0.34082	0.36789	0.41234	0.52129	0.38945	0.40081	0.88934	1.0012	0.88919	1.058	1.6387	2.8939	3.0454	2.4148	6.3106	2.6482	2.5814	0.80145	0.42368	0.31651	0.32817	0.20222	0.10543	0.072829	0.084623	0.050963
NaN	0.10908	0.10244	0.1244	0.23129	NaN	0.52757	1.6142	2.277	1.9232	6.332	14.381	7.097	1.4125	NaN	0.7038	NaN	NaN	NaN	NaN	NaN	NaN	NaN	NaN	NaN	NaN	NaN	NaN	0.25611	NaN	0.62928	NaN	NaN	0.37264	0.26652	NaN	NaN	NaN	NaN	NaN	NaN	NaN	NaN	NaN	NaN	NaN	NaN	NaN	0.70347	0.47737
NaN	NaN	NaN	NaN	NaN	NaN	NaN	NaN	NaN	NaN	NaN	NaN	NaN	NaN	NaN	NaN	NaN	NaN	NaN	NaN	NaN	NaN	NaN	NaN	NaN	NaN	NaN	NaN	NaN	NaN	NaN	NaN	NaN	NaN	NaN	NaN	NaN	NaN	NaN	NaN	NaN	NaN	NaN	NaN	NaN	NaN	NaN	NaN	NaN	NaN
NaN	NaN	NaN	NaN	NaN	NaN	NaN	1.1896	1.6612	1.6233	1.1993	1.1418	1.2824	1.4288	1.7981	1.8541	2.1619	NaN	0.4671	0.76736	NaN	0.3678	NaN	0.43678	0.44343	0.42723	NaN	NaN	0.39864	0.37705	0.83324	1.1187	0.99788	NaN	NaN	1.1235	1.6338	2.1185	2.0531	3.1913	3.2914	2.6803	3.5386	2.4965	4.201	2.2028	0.95733	NaN	NaN	NaN
NaN	NaN	NaN	NaN	NaN	NaN	NaN	NaN	NaN	NaN	NaN	NaN	NaN	NaN	NaN	NaN	NaN	NaN	NaN	NaN	NaN	NaN	NaN	NaN	NaN	NaN	2.2507	NaN	NaN	0.91553	NaN	NaN	2.0148	2.0953	1.7835	1.2753	0.95559	NaN	NaN	NaN	NaN	NaN	NaN	NaN	NaN	NaN	NaN	NaN	NaN	NaN
2.7554	0.29996	0.23891	0.43888	NaN	0.48388	0.76053	0.74007	0.64582	1.9192	3.2753	2.1366	2.2626	3.0716	2.6649	2.085	2.0904	1.1677	NaN	NaN	2.4491	1.913	1.5943	1.3786	1.6801	NaN	NaN	NaN	NaN	1.5689	NaN	NaN	NaN	NaN	NaN	0.99901	1.3097	NaN	NaN	NaN	NaN	NaN	NaN	NaN	NaN	NaN	NaN	NaN	0.39719	NaN
1.8778	NaN	NaN	NaN	NaN	NaN	NaN	NaN	NaN	NaN	NaN	NaN	NaN	NaN	NaN	NaN	NaN	NaN	NaN	NaN	NaN	NaN	NaN	1.3353	0.7197	0.77142	NaN	1.891	2.9185	2.8215	2.2338	2.0607	0.87875	NaN	NaN	NaN	NaN	NaN	NaN	NaN	NaN	NaN	NaN	NaN	NaN	NaN	NaN	NaN	NaN	NaN
NaN	NaN	NaN	NaN	NaN	NaN	NaN	NaN	NaN	NaN	NaN	NaN	NaN	NaN	NaN	NaN	NaN	NaN	1.7835	NaN	0.93187	NaN	2.6426	NaN	NaN	NaN	3.3535	NaN	NaN	NaN	NaN	NaN	NaN	NaN	NaN	NaN	NaN	NaN	NaN	NaN	NaN	NaN	NaN	NaN	NaN	NaN	NaN	NaN	NaN	NaN
NaN	NaN	NaN	NaN	NaN	NaN	NaN	NaN	NaN	NaN	NaN	NaN	NaN	NaN	NaN	NaN	NaN	NaN	NaN	NaN	NaN	NaN	NaN	NaN	NaN	NaN	NaN	NaN	NaN	NaN	NaN	NaN	NaN	NaN	NaN	NaN	NaN	NaN	NaN	NaN	NaN	NaN	NaN	NaN	NaN	NaN	NaN	NaN	NaN	NaN
NaN	NaN	NaN	NaN	NaN	NaN	NaN	NaN	NaN	NaN	NaN	NaN	NaN	NaN	NaN	NaN	NaN	NaN	NaN	NaN	NaN	NaN	NaN	NaN	NaN	NaN	NaN	NaN	NaN	NaN	NaN	NaN	NaN	NaN	NaN	NaN	NaN	NaN	NaN	NaN	NaN	NaN	NaN	NaN	NaN	NaN	NaN	NaN	NaN	NaN
1.7013	NaN	0.31048	NaN	0.5554	0.91917	2.2049	6.0343	5.7458	4.1465	2.3769	1.7896	2.1223	1.0747	0.80062	0.37728	NaN	NaN	NaN	NaN	NaN	NaN	NaN	NaN	NaN	NaN	NaN	NaN	NaN	NaN	NaN	NaN	NaN	NaN	NaN	NaN	NaN	NaN	NaN	NaN	NaN	NaN	NaN	NaN	NaN	NaN	NaN	NaN	NaN	NaN
NaN	NaN	NaN	NaN	NaN	NaN	NaN	NaN	2.4486	NaN	1.3542	NaN	NaN	NaN	NaN	NaN	NaN	NaN	NaN	NaN	NaN	NaN	NaN	NaN	NaN	NaN	NaN	NaN	NaN	NaN	NaN	NaN	NaN	NaN	NaN	NaN	NaN	NaN	NaN	NaN	NaN	NaN	NaN	NaN	NaN	NaN	NaN	NaN	NaN	NaN
0.46999	0.18068	0.11605	0.17313	0.17916	0.18427	0.34031	0.4038	0.13552	0.3436	0.25706	0.32306	0.21673	0.22124	0.27776	0.2178	0.29785	0.23848	0.24171	NaN	0.30418	0.32678	0.41349	0.35918	0.48302	0.55237	0.62805	0.46571	0.47598	0.44713	0.66775	0.76432	0.82238	1.1257	1.2029	1.4555	1.6102	2.1165	1.589	2.027	2.352	2.4322	3.6658	2.89	2.8973	2.2207	NaN	0.22476	0.34861	0.16614
NaN	NaN	NaN	NaN	NaN	NaN	NaN	NaN	NaN	NaN	NaN	2.2774	NaN	NaN	NaN	NaN	NaN	NaN	NaN	NaN	NaN	NaN	NaN	NaN	NaN	NaN	NaN	NaN	NaN	NaN	NaN	NaN	NaN	NaN	NaN	NaN	NaN	NaN	NaN	NaN	NaN	NaN	NaN	NaN	NaN	5.13	2.4985	2.6529	3.829	2.5025
NaN	NaN	NaN	0.047977	0.09035	NaN	NaN	NaN	NaN	NaN	NaN	NaN	NaN	NaN	NaN	NaN	NaN	NaN	NaN	NaN	NaN	NaN	NaN	NaN	NaN	NaN	NaN	NaN	NaN	NaN	NaN	NaN	NaN	NaN	NaN	NaN	0.77269	NaN	NaN	1.8689	1.9434	2.1211	2.6643	1.9621	2.305	1.3945	2.9273	0.82678	5.7716	0.96219
NaN	NaN	NaN	NaN	NaN	NaN	NaN	NaN	NaN	NaN	NaN	NaN	NaN	NaN	NaN	NaN	NaN	NaN	NaN	NaN	NaN	NaN	NaN	NaN	NaN	NaN	NaN	NaN	NaN	NaN	NaN	NaN	NaN	NaN	NaN	NaN	NaN	NaN	NaN	NaN	NaN	14.599	19.921	1.2932	NaN	NaN	NaN	NaN	NaN	NaN
NaN	NaN	NaN	0.61524	0.71205	NaN	0.49786	0.56357	NaN	0.84849	0.62239	0.79686	1.1802	1.1022	0.60427	0.57709	1.7146	1.4847	0.82485	NaN	1.4939	1.2489	1.7032	2.0905	2.1758	2.0058	NaN	NaN	NaN	NaN	NaN	NaN	NaN	NaN	NaN	NaN	NaN	NaN	NaN	NaN	NaN	NaN	NaN	NaN	NaN	NaN	NaN	NaN	NaN	NaN
NaN	NaN	NaN	NaN	NaN	NaN	NaN	NaN	NaN	NaN	NaN	NaN	NaN	NaN	NaN	NaN	NaN	NaN	NaN	NaN	NaN	NaN	NaN	NaN	NaN	NaN	NaN	NaN	NaN	NaN	NaN	NaN	NaN	NaN	NaN	NaN	NaN	1.4604	NaN	NaN	NaN	NaN	NaN	NaN	NaN	NaN	NaN	NaN	NaN	NaN
1.6606	NaN	NaN	NaN	NaN	NaN	NaN	NaN	NaN	NaN	NaN	NaN	NaN	NaN	NaN	NaN	NaN	NaN	NaN	NaN	NaN	NaN	NaN	NaN	NaN	NaN	NaN	2.2409	1.8923	2.6865	5.9468	6.6297	3.6934	NaN	2.5225	2.0421	2.1802	1.8735	1.8545	NaN	NaN	NaN	NaN	NaN	NaN	NaN	NaN	NaN	NaN	NaN
NaN	NaN	0.06463	NaN	NaN	0.093428	0.11455	NaN	NaN	NaN	NaN	NaN	NaN	NaN	NaN	NaN	NaN	NaN	NaN	NaN	NaN	NaN	NaN	0.30203	NaN	NaN	NaN	0.69047	0.54876	0.74943	1.384	1.1168	1.1646	NaN	1.4408	1.7108	2.1519	3.1677	2.5184	1.9979	NaN	NaN	NaN	NaN	NaN	NaN	NaN	NaN	NaN	NaN
NaN	NaN	NaN	NaN	NaN	NaN	NaN	NaN	NaN	NaN	NaN	NaN	NaN	NaN	NaN	NaN	NaN	NaN	NaN	NaN	NaN	NaN	NaN	NaN	NaN	NaN	NaN	NaN	NaN	NaN	NaN	NaN	NaN	NaN	NaN	NaN	NaN	NaN	NaN	NaN	NaN	NaN	NaN	NaN	NaN	NaN	NaN	NaN	NaN	NaN
NaN	NaN	NaN	NaN	NaN	NaN	NaN	NaN	NaN	NaN	NaN	NaN	NaN	NaN	NaN	NaN	NaN	NaN	NaN	NaN	NaN	NaN	NaN	NaN	NaN	NaN	NaN	NaN	NaN	NaN	NaN	NaN	NaN	NaN	NaN	NaN	NaN	NaN	NaN	NaN	NaN	NaN	NaN	NaN	NaN	NaN	NaN	NaN	NaN	NaN
NaN	NaN	NaN	NaN	NaN	NaN	NaN	NaN	NaN	NaN	NaN	NaN	NaN	NaN	NaN	NaN	NaN	NaN	NaN	NaN	NaN	NaN	NaN	NaN	NaN	NaN	NaN	NaN	0.73314	NaN	NaN	NaN	0.60731	NaN	NaN	NaN	NaN	NaN	NaN	NaN	NaN	NaN	NaN	NaN	NaN	NaN	NaN	NaN	NaN	NaN
NaN	NaN	NaN	NaN	NaN	NaN	NaN	NaN	NaN	NaN	NaN	NaN	NaN	NaN	NaN	NaN	NaN	NaN	NaN	NaN	NaN	NaN	NaN	NaN	NaN	NaN	NaN	NaN	NaN	NaN	NaN	NaN	NaN	NaN	NaN	NaN	NaN	1.6383	1.919	2.3341	1.1462	NaN	NaN	NaN	NaN	NaN	NaN	NaN	NaN	NaN
0.4329	0.061341	0.044998	0.087976	0.10289	0.12053	0.17552	0.16466	0.15141	0.19219	0.18287	0.11954	0.3153	0.11523	0.14059	0.1867	0.28051	0.23351	0.10104	0.17275	0.27666	0.16716	0.28883	0.15989	0.17694	0.23192	0.21645	0.36639	0.54662	0.67358	0.97393	1.0692	1.6702	3.3372	6.0516	5.1001	3.2428	1.414	1.025	1.3467	1.865	1.7612	2.3244	2.6762	4.2238	3.6634	3.6868	3.0471	1.9567	1.009
NaN	NaN	NaN	NaN	NaN	NaN	NaN	NaN	NaN	NaN	NaN	NaN	NaN	NaN	NaN	NaN	NaN	NaN	NaN	NaN	NaN	NaN	NaN	NaN	NaN	NaN	NaN	NaN	NaN	NaN	NaN	NaN	NaN	NaN	NaN	NaN	NaN	NaN	NaN	NaN	NaN	4.489	6.4294	7.794	12.232	6.0244	6.7479	5.5252	3.222	9.7186
NaN	NaN	NaN	NaN	NaN	NaN	NaN	NaN	NaN	NaN	NaN	NaN	NaN	NaN	NaN	NaN	NaN	NaN	NaN	NaN	NaN	NaN	NaN	NaN	NaN	NaN	NaN	NaN	NaN	NaN	NaN	NaN	NaN	NaN	NaN	NaN	NaN	NaN	NaN	NaN	NaN	NaN	NaN	NaN	7.8773	8.7374	NaN	NaN	NaN	NaN
0.30972	0.3711	0.3863	0.44748	0.19414	NaN	0.41082	1.0005	0.99224	1.1613	2.0857	2.6152	2.5269	1.426	1.4527	0.70398	1.1097	1.3505	1.1161	1.465	0.88142	NaN	0.22303	NaN	NaN	NaN	0.42033	NaN	0.24599	NaN	NaN	NaN	NaN	NaN	NaN	0.1253	NaN	NaN	NaN	NaN	NaN	NaN	NaN	0.16869	NaN	NaN	0.21684	0.19393	0.32642	0.22386
NaN	NaN	NaN	NaN	NaN	NaN	NaN	NaN	NaN	NaN	NaN	3.7143	NaN	NaN	NaN	NaN	NaN	NaN	NaN	NaN	NaN	NaN	NaN	NaN	NaN	NaN	NaN	NaN	NaN	NaN	NaN	NaN	NaN	NaN	NaN	NaN	NaN	NaN	NaN	NaN	NaN	NaN	NaN	NaN	NaN	NaN	NaN	NaN	NaN	NaN
NaN	0.036051	0.031396	0.049219	0.047999	0.10248	0.20697	0.61217	0.88683	0.75943	1.9161	12.145	3.6613	0.6494	0.41028	0.32689	0.47849	NaN	NaN	0.15657	NaN	NaN	NaN	NaN	0.2601	NaN	0.20618	NaN	NaN	NaN	NaN	NaN	0.68798	0.77968	NaN	NaN	0.25322	NaN	NaN	NaN	0.83309	0.92266	0.81947	NaN	0.2026	NaN	0.40399	0.38688	0.62891	0.60881
NaN	NaN	NaN	NaN	NaN	NaN	NaN	NaN	NaN	NaN	NaN	NaN	NaN	NaN	NaN	NaN	NaN	NaN	NaN	NaN	NaN	NaN	NaN	NaN	NaN	NaN	NaN	NaN	NaN	NaN	0.85858	1.1693	NaN	2.4378	NaN	NaN	NaN	NaN	NaN	NaN	NaN	1.5335	1.7308	1.9196	2.0931	2.9849	3.2266	2.6925	NaN	NaN
1.0188	0.10977	NaN	0.26668	0.17514	0.30082	0.30097	0.38692	NaN	0.43127	0.43901	NaN	NaN	NaN	0.44966	0.368	0.48186	0.45614	0.33345	0.58303	0.69557	NaN	0.64065	0.63468	0.90001	0.75241	0.82541	1.0607	1.1494	0.96802	1.4981	1.6179	1.5468	1.2688	1.6913	2.0191	2.0672	6.5343	1.9604	1.9747	1.397	1.9417	1.9769	1.5368	2.0388	2.045	2.4976	2.0953	1.9001	1.1282
0.27046	0.11392	0.13686	0.23174	0.1129	0.18157	0.13181	0.20581	0.12737	0.18857	0.19992	0.22827	0.15351	0.1715	0.18564	0.16717	0.17487	0.21249	0.18618	0.23051	0.27652	0.19329	0.33826	0.40667	0.28193	0.22513	0.36688	0.3377	0.33548	0.33052	0.79527	1.9433	5.8638	3.1952	0.36993	0.38063	0.23556	0.29064	0.29196	0.27884	0.1392	0.22869	0.42063	0.40075	0.13981	0.30187	0.35183	0.20152	0.45914	0.3117
NaN	NaN	NaN	NaN	NaN	NaN	NaN	NaN	NaN	NaN	NaN	NaN	NaN	NaN	NaN	NaN	NaN	NaN	NaN	NaN	NaN	NaN	NaN	NaN	NaN	NaN	NaN	NaN	NaN	NaN	NaN	NaN	NaN	NaN	NaN	NaN	NaN	NaN	NaN	NaN	NaN	NaN	NaN	1.1566	NaN	0.80859	1.3446	0.6689	0.10285	0.8084
NaN	NaN	NaN	NaN	NaN	NaN	NaN	NaN	NaN	NaN	NaN	NaN	NaN	NaN	NaN	NaN	NaN	NaN	NaN	NaN	NaN	NaN	NaN	NaN	NaN	NaN	NaN	NaN	NaN	NaN	NaN	2.6342	4.3337	2.2035	NaN	NaN	NaN	NaN	NaN	NaN	NaN	NaN	NaN	NaN	NaN	NaN	NaN	NaN	NaN	NaN
NaN	NaN	NaN	NaN	NaN	NaN	NaN	NaN	NaN	NaN	NaN	NaN	NaN	NaN	NaN	NaN	NaN	NaN	NaN	NaN	NaN	NaN	NaN	NaN	NaN	NaN	NaN	NaN	NaN	NaN	NaN	NaN	NaN	NaN	NaN	NaN	NaN	NaN	NaN	NaN	NaN	NaN	NaN	NaN	NaN	NaN	NaN	NaN	NaN	NaN
NaN	NaN	NaN	NaN	NaN	NaN	NaN	NaN	NaN	NaN	NaN	NaN	NaN	NaN	NaN	NaN	NaN	NaN	NaN	NaN	NaN	NaN	NaN	NaN	NaN	NaN	NaN	NaN	NaN	NaN	NaN	NaN	NaN	NaN	NaN	NaN	NaN	NaN	NaN	NaN	NaN	1.7249	2.6545	2.3279	2.6577	3.0982	NaN	NaN	NaN	NaN
NaN	NaN	NaN	NaN	NaN	NaN	NaN	NaN	NaN	NaN	NaN	NaN	NaN	NaN	NaN	NaN	NaN	NaN	NaN	NaN	NaN	NaN	NaN	NaN	NaN	NaN	NaN	NaN	NaN	NaN	NaN	NaN	NaN	NaN	NaN	0.67667	NaN	2.448	1.6031	2.1837	2.9722	3.3516	2.5468	1.2281	NaN	NaN	0.64115	0.91535	0.76014	0.8711
NaN	NaN	NaN	NaN	NaN	NaN	NaN	NaN	NaN	NaN	NaN	NaN	NaN	NaN	NaN	NaN	NaN	NaN	NaN	NaN	NaN	NaN	NaN	NaN	NaN	NaN	NaN	NaN	NaN	NaN	NaN	NaN	NaN	NaN	NaN	NaN	NaN	NaN	NaN	NaN	NaN	NaN	NaN	NaN	NaN	NaN	NaN	3.0477	2.706	2.8811
NaN	0.85371	0.66052	1.6315	0.2477	1.4259	NaN	NaN	NaN	NaN	NaN	NaN	NaN	NaN	NaN	NaN	NaN	NaN	NaN	NaN	NaN	NaN	NaN	NaN	NaN	NaN	NaN	NaN	NaN	NaN	NaN	NaN	NaN	NaN	NaN	NaN	1.3337	1.9232	2.8777	7.1049	5.6866	7.4397	4.3582	2.2868	1.6126	NaN	NaN	NaN	NaN	NaN
NaN	NaN	NaN	NaN	NaN	NaN	NaN	NaN	NaN	NaN	NaN	NaN	NaN	NaN	NaN	NaN	NaN	NaN	NaN	NaN	NaN	NaN	NaN	NaN	NaN	NaN	NaN	NaN	NaN	NaN	NaN	NaN	NaN	NaN	NaN	2.9082	2.8351	2.2627	NaN	1.9981	2.1261	2.7547	2.3975	2.657	3.0896	2.9371	NaN	NaN	NaN	NaN
NaN	NaN	NaN	NaN	NaN	NaN	NaN	NaN	NaN	NaN	NaN	NaN	NaN	NaN	NaN	NaN	NaN	NaN	NaN	NaN	NaN	NaN	NaN	NaN	NaN	NaN	NaN	NaN	NaN	NaN	NaN	NaN	NaN	NaN	NaN	NaN	NaN	NaN	NaN	NaN	NaN	NaN	NaN	NaN	NaN	NaN	NaN	NaN	NaN	NaN
NaN	NaN	NaN	NaN	NaN	NaN	NaN	NaN	NaN	NaN	NaN	NaN	NaN	NaN	NaN	NaN	NaN	NaN	NaN	NaN	NaN	NaN	NaN	NaN	NaN	NaN	NaN	NaN	NaN	NaN	NaN	NaN	NaN	NaN	NaN	NaN	NaN	NaN	NaN	NaN	2.8844	2.861	2.6227	2.8163	2.8559	1.9779	NaN	NaN	NaN	NaN
NaN	0.20725	0.17645	NaN	NaN	NaN	0.41547	NaN	NaN	NaN	NaN	NaN	NaN	NaN	NaN	NaN	0.35294	NaN	NaN	NaN	NaN	0.63705	0.41626	0.81596	1.4016	0.90759	2.8734	2.6855	4.5613	2.6569	2.1767	1.7233	1.316	1.1992	1.4022	NaN	NaN	NaN	NaN	NaN	NaN	NaN	NaN	NaN	NaN	NaN	NaN	NaN	NaN	NaN
NaN	NaN	NaN	NaN	NaN	NaN	NaN	NaN	1.3356	NaN	2.6621	4.6816	3.1857	2.3001	0.86526	NaN	NaN	NaN	NaN	NaN	NaN	NaN	NaN	NaN	NaN	NaN	NaN	NaN	NaN	NaN	NaN	NaN	NaN	NaN	NaN	NaN	NaN	NaN	NaN	NaN	NaN	NaN	NaN	NaN	NaN	NaN	NaN	NaN	NaN	NaN
1.646	NaN	NaN	NaN	NaN	NaN	NaN	NaN	NaN	NaN	NaN	NaN	NaN	NaN	NaN	NaN	NaN	NaN	NaN	NaN	NaN	NaN	NaN	NaN	NaN	NaN	NaN	NaN	NaN	NaN	NaN	NaN	NaN	NaN	NaN	NaN	NaN	NaN	NaN	NaN	NaN	NaN	NaN	NaN	NaN	NaN	NaN	NaN	NaN	NaN
NaN	NaN	NaN	NaN	NaN	NaN	NaN	NaN	NaN	NaN	NaN	NaN	NaN	NaN	NaN	NaN	NaN	NaN	NaN	NaN	NaN	NaN	NaN	NaN	NaN	NaN	NaN	0.31841	NaN	NaN	NaN	NaN	NaN	NaN	NaN	1.2092	NaN	1.2456	NaN	1.2025	1.2352	1.331	1.4818	1.6313	1.9176	1.3242	2.002	2.1111	2.229	1.922
NaN	NaN	NaN	NaN	NaN	NaN	NaN	NaN	NaN	NaN	NaN	NaN	NaN	NaN	NaN	NaN	NaN	2.907	1.4742	NaN	2.1642	2.0198	0.90092	NaN	2.0096	NaN	NaN	NaN	NaN	NaN	0.92608	NaN	2.8728	2.0309	NaN	NaN	NaN	NaN	NaN	NaN	NaN	NaN	NaN	NaN	NaN	NaN	NaN	NaN	NaN	NaN
1.0755	0.12812	0.13458	0.18121	0.23594	0.22333	0.27229	0.35025	0.37188	0.49201	0.27057	0.4643	0.3863	0.30079	0.67893	0.24902	0.29965	0.35931	0.30102	0.40156	0.52807	0.381	0.44733	0.45616	0.95677	1.8072	2.0203	1.0186	0.53945	0.58801	1.1552	1.5736	1.0351	1.4859	1.0377	1.3121	1.9024	1.9191	1.9441	2.4245	2.434	2.5541	2.6976	2.5245	6.132	3.1601	2.9917	3.414	2.874	2.3913
NaN	NaN	0.094347	NaN	NaN	NaN	NaN	NaN	NaN	NaN	NaN	NaN	NaN	NaN	NaN	NaN	NaN	NaN	NaN	NaN	NaN	0.33935	NaN	NaN	NaN	NaN	NaN	NaN	NaN	NaN	3.2788	2.8539	2.2268	NaN	NaN	1.8385	1.9095	NaN	NaN	NaN	NaN	0.52956	0.99305	2.4701	7.6837	7.7184	1.1235	NaN	NaN	NaN
NaN	NaN	NaN	NaN	NaN	NaN	NaN	NaN	NaN	NaN	NaN	NaN	NaN	NaN	NaN	NaN	NaN	NaN	NaN	NaN	NaN	NaN	NaN	NaN	NaN	NaN	NaN	NaN	NaN	NaN	NaN	NaN	NaN	NaN	NaN	NaN	NaN	NaN	NaN	NaN	NaN	NaN	NaN	NaN	NaN	2.451	NaN	NaN	NaN	NaN
NaN	NaN	NaN	NaN	NaN	NaN	NaN	NaN	NaN	NaN	NaN	NaN	NaN	NaN	NaN	NaN	NaN	NaN	NaN	NaN	NaN	NaN	NaN	NaN	NaN	NaN	NaN	1.4135	1.2522	NaN	NaN	NaN	NaN	NaN	NaN	NaN	NaN	NaN	NaN	NaN	NaN	NaN	NaN	NaN	NaN	NaN	NaN	NaN	NaN	NaN
NaN	0.092606	0.1174	0.10725	0.11661	0.14594	0.15253	0.54714	0.71246	0.97425	2.4085	6.1991	2.8055	0.97591	0.80082	0.79137	1.4819	1.7456	1.3405	1.6047	1.7599	0.33892	0.27784	0.15518	0.13485	0.16321	NaN	0.47746	0.15612	0.092252	NaN	NaN	0.16669	0.19141	0.33547	NaN	NaN	0.63823	NaN	NaN	NaN	NaN	NaN	NaN	NaN	NaN	NaN	NaN	NaN	NaN
NaN	NaN	NaN	NaN	NaN	NaN	NaN	NaN	NaN	NaN	NaN	NaN	NaN	NaN	NaN	NaN	NaN	NaN	NaN	NaN	NaN	NaN	NaN	NaN	NaN	NaN	NaN	NaN	NaN	NaN	NaN	NaN	NaN	NaN	NaN	NaN	NaN	NaN	NaN	NaN	NaN	NaN	NaN	NaN	NaN	3.3545	3.6385	2.0938	14.274	NaN
NaN	NaN	NaN	NaN	NaN	NaN	NaN	NaN	NaN	NaN	NaN	NaN	NaN	NaN	NaN	NaN	NaN	NaN	NaN	NaN	NaN	NaN	NaN	NaN	NaN	NaN	NaN	NaN	NaN	NaN	NaN	NaN	NaN	NaN	NaN	NaN	NaN	NaN	NaN	NaN	NaN	NaN	12.186	3.7188	10.489	10.5	3.1659	2.7293	6.0681	NaN
NaN	NaN	NaN	NaN	NaN	NaN	NaN	NaN	NaN	NaN	NaN	NaN	NaN	NaN	NaN	NaN	NaN	NaN	NaN	NaN	NaN	NaN	NaN	NaN	NaN	NaN	NaN	NaN	NaN	NaN	NaN	NaN	NaN	NaN	NaN	NaN	NaN	NaN	0.48339	NaN	NaN	NaN	NaN	NaN	NaN	NaN	NaN	NaN	NaN	NaN
2.0281	NaN	NaN	NaN	NaN	NaN	NaN	NaN	NaN	NaN	NaN	NaN	NaN	NaN	NaN	NaN	NaN	NaN	NaN	NaN	NaN	NaN	NaN	NaN	NaN	NaN	NaN	NaN	NaN	NaN	NaN	NaN	2.5554	2.0388	1.6955	3.6054	4.3502	NaN	NaN	NaN	NaN	NaN	NaN	NaN	NaN	NaN	NaN	NaN	NaN	NaN
NaN	NaN	NaN	NaN	NaN	NaN	NaN	NaN	NaN	NaN	NaN	NaN	NaN	NaN	NaN	NaN	NaN	NaN	NaN	NaN	NaN	NaN	NaN	NaN	NaN	NaN	NaN	NaN	NaN	NaN	NaN	NaN	NaN	NaN	NaN	NaN	NaN	NaN	NaN	NaN	NaN	NaN	NaN	1.9737	NaN	NaN	6.4761	5.4616	4.5201	7.4591
NaN	NaN	NaN	NaN	NaN	NaN	NaN	NaN	NaN	NaN	NaN	NaN	NaN	NaN	NaN	1.2361	4.5886	5.6779	3.2305	1.8212	NaN	NaN	NaN	NaN	NaN	NaN	NaN	NaN	NaN	NaN	NaN	NaN	NaN	NaN	NaN	NaN	NaN	NaN	NaN	NaN	NaN	NaN	NaN	NaN	NaN	NaN	NaN	NaN	NaN	NaN
1.6066	NaN	NaN	NaN	NaN	NaN	NaN	NaN	NaN	NaN	NaN	NaN	NaN	NaN	NaN	NaN	NaN	NaN	NaN	NaN	NaN	NaN	NaN	NaN	NaN	NaN	NaN	NaN	NaN	NaN	NaN	NaN	NaN	NaN	NaN	NaN	NaN	NaN	NaN	NaN	NaN	NaN	NaN	NaN	NaN	NaN	NaN	NaN	NaN	NaN
NaN	NaN	NaN	NaN	NaN	NaN	NaN	NaN	NaN	NaN	9.5934	NaN	NaN	NaN	NaN	NaN	NaN	NaN	NaN	NaN	NaN	NaN	NaN	NaN	NaN	NaN	NaN	NaN	NaN	NaN	NaN	NaN	NaN	NaN	NaN	NaN	NaN	NaN	NaN	NaN	NaN	NaN	NaN	NaN	NaN	NaN	NaN	NaN	NaN	NaN
NaN	NaN	NaN	NaN	NaN	NaN	NaN	NaN	NaN	NaN	NaN	NaN	NaN	NaN	NaN	NaN	NaN	NaN	NaN	NaN	NaN	NaN	NaN	NaN	NaN	NaN	NaN	NaN	NaN	NaN	NaN	NaN	NaN	NaN	NaN	NaN	NaN	NaN	NaN	NaN	NaN	NaN	NaN	4.8269	NaN	NaN	NaN	NaN	NaN	NaN
2.5248	0.91985	NaN	2.6571	1.3796	NaN	NaN	NaN	NaN	NaN	NaN	NaN	NaN	NaN	NaN	NaN	NaN	NaN	NaN	NaN	NaN	NaN	NaN	NaN	NaN	NaN	NaN	NaN	0.88794	1.4547	1.9044	2.3031	2.0756	NaN	NaN	NaN	NaN	NaN	NaN	NaN	NaN	NaN	NaN	NaN	NaN	NaN	NaN	NaN	NaN	NaN
0.53957	0.11624	0.099622	0.12392	0.28462	0.26648	0.20813	0.2044	0.25072	0.25521	0.32567	0.21302	0.25182	0.25945	0.37842	0.27748	0.51437	0.61092	0.62822	1.2367	1.3259	1.2093	1.6667	1.5668	2.0122	1.9328	1.9557	2.1325	1.1464	0.96239	1.5946	2.1458	2.7027	2.9754	3.282	3.1943	4.1102	2.7593	1.896	0.94971	0.19932	0.13226	0.13949	0.16641	0.22416	0.23898	0.52655	0.2435	0.13093	0.07899
NaN	NaN	NaN	NaN	NaN	NaN	NaN	NaN	NaN	NaN	NaN	NaN	NaN	NaN	NaN	NaN	NaN	NaN	NaN	NaN	NaN	12.377	NaN	NaN	NaN	NaN	NaN	NaN	NaN	NaN	NaN	NaN	NaN	NaN	NaN	NaN	NaN	NaN	NaN	NaN	NaN	NaN	NaN	NaN	NaN	NaN	NaN	NaN	NaN	NaN
NaN	NaN	NaN	NaN	NaN	NaN	NaN	NaN	NaN	NaN	NaN	NaN	NaN	NaN	NaN	NaN	NaN	NaN	NaN	NaN	NaN	NaN	NaN	NaN	NaN	NaN	NaN	NaN	NaN	NaN	NaN	NaN	NaN	NaN	NaN	0.82376	1.6273	NaN	NaN	2.6071	2.1796	3.0074	3.0417	1.6533	NaN	NaN	NaN	NaN	NaN	NaN
NaN	0.093002	0.17834	0.19083	0.12167	0.11235	0.1682	0.17355	0.13031	0.16266	NaN	0.23698	NaN	0.22236	0.22811	0.1991	0.37848	NaN	NaN	NaN	NaN	NaN	0.34061	NaN	NaN	NaN	NaN	0.68828	0.50545	0.54709	1.4189	1.4482	1.4649	1.4604	1.6942	1.9448	3.8738	3.386	3.2911	3.5557	2.9846	4.0637	5.1134	5.5365	4.2068	NaN	NaN	0.16249	0.21377	0.15703
NaN	NaN	NaN	NaN	NaN	NaN	NaN	NaN	NaN	NaN	NaN	NaN	NaN	NaN	NaN	NaN	NaN	NaN	NaN	NaN	NaN	NaN	NaN	NaN	NaN	NaN	NaN	NaN	NaN	NaN	NaN	NaN	NaN	NaN	NaN	NaN	NaN	NaN	NaN	NaN	3.9878	NaN	2.0704	9.9018	6.8771	3.1944	3.2203	3.4109	2.7014	2.4445
NaN	NaN	NaN	NaN	NaN	NaN	NaN	NaN	NaN	NaN	NaN	NaN	NaN	NaN	NaN	NaN	NaN	NaN	NaN	NaN	NaN	NaN	NaN	NaN	NaN	NaN	NaN	NaN	NaN	0.7098	NaN	NaN	NaN	NaN	NaN	NaN	NaN	NaN	NaN	NaN	NaN	NaN	NaN	NaN	NaN	NaN	NaN	NaN	NaN	NaN
0.46507	0.1659	0.17243	0.21906	0.20858	0.23768	0.11746	0.20374	0.1338	0.098384	0.11989	0.17049	NaN	NaN	0.15559	0.12852	0.15715	0.21019	0.18981	NaN	0.33482	0.27955	0.32579	0.44176	0.53375	0.5334	0.30958	0.57417	0.43492	0.32966	0.79196	0.70288	0.74571	0.85443	1.2638	1.1793	1.9595	2.5106	1.7481	5.6206	4.7328	5.4588	5.873	5.2363	6.7079	1.5986	0.62585	0.21234	0.095917	0.13408
2.5187	NaN	NaN	NaN	NaN	NaN	NaN	NaN	NaN	NaN	NaN	NaN	NaN	NaN	NaN	NaN	NaN	NaN	NaN	NaN	NaN	NaN	NaN	NaN	NaN	NaN	NaN	NaN	NaN	NaN	NaN	NaN	NaN	0.24987	NaN	NaN	NaN	NaN	NaN	NaN	NaN	NaN	NaN	NaN	NaN	NaN	NaN	NaN	NaN	NaN
NaN	NaN	NaN	NaN	NaN	NaN	NaN	NaN	NaN	NaN	NaN	NaN	NaN	NaN	NaN	NaN	NaN	NaN	NaN	NaN	NaN	NaN	NaN	NaN	NaN	NaN	NaN	NaN	NaN	9.1624	NaN	NaN	NaN	NaN	NaN	NaN	NaN	NaN	NaN	NaN	NaN	NaN	NaN	NaN	NaN	NaN	NaN	NaN	NaN	NaN
NaN	NaN	NaN	NaN	NaN	NaN	NaN	NaN	NaN	NaN	NaN	NaN	NaN	NaN	NaN	NaN	NaN	NaN	NaN	NaN	NaN	NaN	NaN	NaN	NaN	NaN	NaN	NaN	NaN	NaN	2.9191	2.2651	2.3988	NaN	NaN	NaN	NaN	NaN	NaN	NaN	NaN	NaN	NaN	NaN	NaN	NaN	NaN	NaN	NaN	NaN
NaN	NaN	NaN	NaN	NaN	NaN	NaN	NaN	NaN	NaN	NaN	NaN	NaN	NaN	NaN	NaN	NaN	NaN	NaN	NaN	NaN	NaN	NaN	NaN	NaN	NaN	NaN	NaN	NaN	NaN	NaN	NaN	NaN	NaN	NaN	NaN	NaN	NaN	NaN	2.4609	NaN	NaN	NaN	NaN	NaN	NaN	NaN	NaN	NaN	NaN
NaN	NaN	NaN	NaN	NaN	NaN	NaN	NaN	NaN	NaN	NaN	NaN	NaN	NaN	NaN	NaN	NaN	NaN	NaN	NaN	NaN	NaN	NaN	NaN	NaN	NaN	0.59841	NaN	NaN	NaN	1.0393	2.881	5.0866	2.7926	1.825	NaN	NaN	NaN	NaN	NaN	NaN	NaN	NaN	NaN	NaN	NaN	NaN	NaN	NaN	NaN
NaN	0.89953	0.54477	0.73034	NaN	0.37936	0.16318	NaN	NaN	NaN	NaN	NaN	NaN	0.18308	NaN	0.69989	0.2713	NaN	NaN	NaN	NaN	0.078958	NaN	NaN	NaN	NaN	NaN	NaN	NaN	NaN	NaN	NaN	NaN	0.85668	0.71845	NaN	NaN	1.0884	1.5622	3.3628	2.4871	4.0176	3.1118	1.2852	NaN	NaN	NaN	NaN	NaN	NaN
NaN	NaN	NaN	NaN	NaN	NaN	NaN	NaN	NaN	NaN	NaN	NaN	NaN	NaN	NaN	NaN	NaN	NaN	NaN	NaN	NaN	NaN	NaN	NaN	NaN	NaN	NaN	NaN	NaN	NaN	NaN	NaN	NaN	NaN	NaN	NaN	NaN	NaN	NaN	NaN	NaN	NaN	NaN	NaN	NaN	NaN	NaN	NaN	NaN	NaN
NaN	NaN	NaN	NaN	NaN	NaN	NaN	NaN	NaN	NaN	NaN	NaN	NaN	NaN	NaN	NaN	NaN	NaN	NaN	NaN	NaN	NaN	NaN	NaN	NaN	NaN	NaN	NaN	NaN	NaN	NaN	NaN	NaN	NaN	NaN	NaN	NaN	NaN	NaN	NaN	NaN	2.0645	2.6613	2.3861	3.0761	1.7972	1.7345	NaN	NaN	NaN
NaN	NaN	NaN	0.16958	NaN	0.13252	0.15643	0.16774	0.21065	0.24484	NaN	NaN	NaN	0.17588	NaN	NaN	NaN	NaN	NaN	NaN	NaN	0.32074	NaN	0.71245	1.1064	0.9982	0.98081	1.6364	1.0263	1.1465	1.8815	3.11	2.3914	3.2127	1.7671	0.86318	1.4433	1.2167	0.67871	4.1395	1.3556	3.7987	1.9482	NaN	NaN	NaN	NaN	NaN	NaN	NaN
NaN	NaN	0.13885	0.24004	NaN	NaN	0.47119	0.51556	0.65565	NaN	0.69325	NaN	NaN	NaN	0.33346	0.44616	1.0284	NaN	NaN	NaN	NaN	0.7691	0.6892	1.0605	1.6659	1.7415	2.7833	5.626	4.8929	2.4906	0.41998	NaN	NaN	0.52406	0.63284	0.73862	0.58223	NaN	NaN	NaN	NaN	NaN	NaN	NaN	NaN	NaN	NaN	NaN	NaN	NaN
NaN	NaN	NaN	NaN	NaN	NaN	NaN	NaN	NaN	NaN	NaN	NaN	NaN	NaN	NaN	NaN	NaN	NaN	NaN	NaN	NaN	NaN	NaN	NaN	NaN	NaN	NaN	NaN	NaN	NaN	NaN	NaN	NaN	NaN	NaN	0.75559	1.3345	NaN	NaN	NaN	NaN	NaN	NaN	NaN	NaN	NaN	NaN	NaN	NaN	NaN
0.95321	NaN	0.12747	0.14822	0.2046	0.29179	0.70649	1.4606	2.3585	2.8029	2.3842	1.6343	1.2823	0.83423	0.71159	0.37409	0.33444	0.25432	0.24368	NaN	0.34497	0.14211	0.2641	NaN	NaN	NaN	0.21838	NaN	NaN	NaN	0.13773	0.25338	0.27636	0.17391	0.31048	0.19379	0.12629	0.1636	0.23454	0.21986	NaN	0.2881	0.25209	NaN	0.2024	0.14511	0.11684	0.10722	0.079694	0.15325
NaN	NaN	NaN	NaN	NaN	NaN	NaN	NaN	NaN	NaN	NaN	NaN	NaN	NaN	NaN	NaN	NaN	1.5549	1.4557	2.8661	2.225	1.9408	0.71563	NaN	NaN	NaN	NaN	NaN	0.94526	2.1275	NaN	NaN	NaN	NaN	NaN	NaN	NaN	NaN	NaN	NaN	NaN	NaN	NaN	NaN	NaN	NaN	NaN	NaN	NaN	NaN
NaN	NaN	NaN	NaN	NaN	NaN	NaN	NaN	NaN	NaN	NaN	NaN	NaN	NaN	NaN	NaN	NaN	NaN	NaN	NaN	NaN	NaN	NaN	NaN	NaN	NaN	NaN	NaN	NaN	NaN	NaN	NaN	NaN	NaN	NaN	NaN	NaN	NaN	NaN	NaN	NaN	NaN	NaN	NaN	NaN	NaN	2.4712	2.7357	2.5774	10.09
NaN	NaN	0.18167	0.23205	NaN	NaN	NaN	NaN	NaN	NaN	NaN	NaN	NaN	NaN	NaN	NaN	NaN	NaN	NaN	NaN	NaN	0.78079	NaN	NaN	NaN	NaN	NaN	NaN	NaN	NaN	NaN	NaN	NaN	NaN	NaN	2.0092	3.0718	2.4381	2.3999	5.6581	4.3845	4.2257	NaN	NaN	NaN	NaN	NaN	NaN	NaN	NaN
NaN	NaN	NaN	NaN	NaN	NaN	NaN	NaN	NaN	NaN	NaN	NaN	NaN	NaN	NaN	NaN	NaN	NaN	NaN	NaN	NaN	NaN	NaN	NaN	NaN	NaN	NaN	NaN	NaN	NaN	1.3994	NaN	NaN	NaN	2.1707	1.1303	1.8221	NaN	0.94234	NaN	NaN	NaN	3.4385	6.545	3.1423	2.6647	2.7815	2.7903	6.2371	2.6849
NaN	NaN	NaN	NaN	NaN	NaN	NaN	NaN	NaN	NaN	NaN	NaN	NaN	NaN	NaN	NaN	1.036	1.0763	1.1185	3.0623	2.0149	3.986	3.8609	2.682	2.2718	1.7848	NaN	1.0344	NaN	1.0906	1.3898	NaN	NaN	NaN	NaN	NaN	NaN	NaN	NaN	NaN	NaN	NaN	NaN	NaN	NaN	NaN	NaN	NaN	NaN	NaN
NaN	NaN	NaN	NaN	NaN	NaN	NaN	NaN	NaN	NaN	NaN	NaN	NaN	NaN	NaN	NaN	NaN	NaN	NaN	NaN	NaN	NaN	NaN	NaN	NaN	NaN	1.2437	1.4524	2.58	NaN	NaN	NaN	NaN	NaN	NaN	NaN	NaN	NaN	NaN	NaN	NaN	NaN	0.35718	NaN	NaN	NaN	NaN	NaN	NaN	NaN
NaN	NaN	NaN	NaN	NaN	NaN	NaN	NaN	NaN	NaN	NaN	NaN	NaN	NaN	NaN	NaN	NaN	NaN	NaN	NaN	NaN	NaN	NaN	NaN	NaN	NaN	NaN	NaN	NaN	NaN	NaN	NaN	NaN	NaN	NaN	NaN	NaN	NaN	NaN	NaN	NaN	NaN	NaN	NaN	NaN	NaN	3.2831	NaN	5.754	6.3604
NaN	NaN	NaN	NaN	NaN	NaN	NaN	NaN	NaN	NaN	NaN	NaN	NaN	NaN	NaN	NaN	NaN	NaN	NaN	NaN	NaN	NaN	NaN	NaN	NaN	NaN	NaN	NaN	NaN	NaN	NaN	NaN	NaN	NaN	NaN	NaN	NaN	NaN	NaN	NaN	NaN	NaN	2.616	NaN	NaN	1.7276	2.5457	3.6551	4.3932	4.8122
1.3189	NaN	NaN	0.28509	0.33585	NaN	0.57414	0.55508	NaN	0.5887	0.71522	NaN	0.61645	0.58773	0.64229	0.50984	0.67434	NaN	NaN	0.88904	1.9694	0.74679	0.86522	NaN	NaN	NaN	NaN	NaN	NaN	NaN	NaN	NaN	1.0416	NaN	1.2634	0.92244	0.96254	1.7544	1.148	1.5768	1.1035	NaN	NaN	NaN	NaN	NaN	NaN	NaN	NaN	NaN
NaN	NaN	NaN	NaN	NaN	NaN	NaN	NaN	NaN	NaN	NaN	NaN	NaN	NaN	NaN	NaN	NaN	NaN	NaN	NaN	NaN	NaN	NaN	NaN	NaN	NaN	NaN	NaN	NaN	NaN	NaN	1.4528	NaN	NaN	NaN	NaN	NaN	NaN	NaN	1.6752	NaN	NaN	NaN	NaN	NaN	NaN	NaN	NaN	NaN	NaN
NaN	NaN	NaN	NaN	NaN	NaN	NaN	NaN	NaN	NaN	NaN	NaN	NaN	NaN	NaN	NaN	NaN	NaN	NaN	NaN	NaN	NaN	NaN	NaN	NaN	NaN	NaN	NaN	NaN	NaN	NaN	NaN	NaN	NaN	NaN	2.4692	4.1109	NaN	NaN	NaN	NaN	NaN	NaN	NaN	NaN	NaN	NaN	NaN	NaN	NaN
NaN	NaN	NaN	NaN	NaN	NaN	NaN	NaN	NaN	NaN	NaN	NaN	NaN	NaN	NaN	NaN	NaN	NaN	NaN	NaN	NaN	NaN	NaN	NaN	NaN	NaN	NaN	NaN	NaN	NaN	NaN	NaN	NaN	NaN	NaN	NaN	NaN	NaN	NaN	NaN	NaN	NaN	NaN	NaN	NaN	NaN	3.3185	NaN	NaN	NaN
NaN	NaN	NaN	NaN	NaN	NaN	NaN	NaN	NaN	NaN	NaN	NaN	NaN	NaN	NaN	NaN	NaN	NaN	NaN	NaN	NaN	NaN	NaN	NaN	NaN	NaN	NaN	NaN	NaN	NaN	NaN	NaN	NaN	NaN	NaN	NaN	NaN	NaN	NaN	NaN	NaN	NaN	NaN	NaN	NaN	NaN	NaN	NaN	NaN	NaN
NaN	0.047961	0.061298	0.088316	0.063135	0.083406	0.092499	0.18387	0.089354	0.17647	0.15975	0.10679	0.14824	0.2145	0.36431	0.157	0.11855	0.20716	0.16279	0.29954	0.13865	0.13809	0.2859	0.18911	0.074702	0.1722	0.11775	0.13658	0.14352	0.24012	0.31434	NaN	NaN	0.13809	0.36697	0.38185	0.44678	0.73855	1.6488	8.0031	9.9411	5.6079	3.1386	2.0243	1.9412	1.4681	1.2444	0.47969	0.14442	0.36662
NaN	NaN	NaN	NaN	NaN	NaN	NaN	NaN	NaN	NaN	NaN	NaN	NaN	NaN	NaN	NaN	NaN	NaN	NaN	NaN	2.1358	NaN	NaN	NaN	1.6214	NaN	NaN	NaN	NaN	NaN	NaN	NaN	NaN	NaN	NaN	NaN	NaN	NaN	NaN	NaN	NaN	NaN	NaN	NaN	NaN	NaN	2.4743	NaN	NaN	NaN
NaN	NaN	NaN	NaN	NaN	NaN	NaN	NaN	NaN	NaN	NaN	NaN	NaN	NaN	NaN	NaN	NaN	NaN	NaN	NaN	NaN	NaN	NaN	NaN	NaN	NaN	NaN	NaN	NaN	NaN	NaN	NaN	NaN	NaN	NaN	NaN	NaN	NaN	NaN	NaN	NaN	NaN	NaN	NaN	NaN	NaN	NaN	NaN	NaN	NaN
NaN	NaN	NaN	NaN	NaN	NaN	NaN	NaN	NaN	NaN	NaN	NaN	NaN	NaN	1.2799	1.9167	2.3586	2.4748	2.3421	NaN	NaN	NaN	NaN	NaN	NaN	NaN	NaN	NaN	NaN	NaN	NaN	4.1007	NaN	NaN	NaN	NaN	NaN	NaN	NaN	0.74998	NaN	NaN	NaN	NaN	NaN	NaN	NaN	NaN	NaN	NaN
NaN	NaN	NaN	NaN	NaN	NaN	NaN	NaN	NaN	NaN	NaN	NaN	NaN	NaN	NaN	NaN	NaN	NaN	NaN	NaN	NaN	NaN	NaN	NaN	NaN	NaN	NaN	NaN	NaN	NaN	NaN	NaN	NaN	3.1433	3.0932	1.8079	1.6489	NaN	1.2231	NaN	NaN	NaN	2.1466	1.2859	NaN	NaN	NaN	NaN	NaN	NaN
2.5958	0.39252	NaN	0.35115	NaN	NaN	0.87821	NaN	0.77312	0.70463	NaN	NaN	NaN	NaN	0.96325	NaN	1.3922	1.8588	1.384	2.0005	2.0313	2.0845	3.0726	2.6511	2.2101	NaN	NaN	NaN	NaN	NaN	NaN	NaN	NaN	NaN	NaN	NaN	NaN	NaN	NaN	NaN	NaN	NaN	NaN	NaN	NaN	NaN	NaN	NaN	NaN	NaN
NaN	NaN	NaN	NaN	NaN	NaN	NaN	NaN	NaN	NaN	NaN	NaN	NaN	NaN	NaN	NaN	NaN	NaN	2.034	2.0636	1.6441	1.9548	2.0566	NaN	NaN	NaN	NaN	NaN	NaN	NaN	NaN	NaN	NaN	NaN	NaN	NaN	NaN	NaN	NaN	NaN	NaN	NaN	NaN	NaN	NaN	NaN	NaN	NaN	NaN	NaN
NaN	NaN	NaN	NaN	NaN	NaN	NaN	NaN	NaN	NaN	NaN	NaN	NaN	NaN	NaN	NaN	NaN	NaN	NaN	2.6913	1.2184	1.5341	1.4628	1.7714	1.4016	NaN	NaN	NaN	NaN	NaN	NaN	NaN	NaN	NaN	NaN	NaN	NaN	NaN	NaN	NaN	NaN	NaN	NaN	NaN	NaN	NaN	NaN	NaN	NaN	NaN
3.0892	NaN	NaN	NaN	NaN	2.3754	2.1406	NaN	NaN	NaN	NaN	NaN	NaN	NaN	NaN	NaN	NaN	NaN	NaN	NaN	NaN	NaN	NaN	NaN	NaN	NaN	NaN	NaN	NaN	NaN	NaN	NaN	NaN	NaN	NaN	NaN	NaN	NaN	NaN	NaN	NaN	NaN	NaN	NaN	NaN	NaN	NaN	NaN	NaN	NaN
NaN	NaN	NaN	NaN	NaN	NaN	NaN	NaN	NaN	NaN	NaN	NaN	NaN	NaN	NaN	NaN	NaN	NaN	NaN	NaN	NaN	NaN	NaN	NaN	NaN	NaN	NaN	NaN	NaN	NaN	NaN	NaN	NaN	NaN	NaN	NaN	NaN	NaN	NaN	NaN	NaN	NaN	NaN	NaN	NaN	NaN	3.2616	3.5274	3.5737	3.5225
0.35397	0.085022	NaN	0.094667	0.11563	NaN	NaN	0.69476	1.023	0.8788	2.1246	2.5263	2.6763	0.73175	1.0112	0.74422	1.7571	1.2367	1.4306	1.5794	0.38462	NaN	0.23302	0.27159	0.22587	0.28089	0.90543	0.53345	0.78011	0.47817	0.64893	0.64123	0.80152	2.913	1.8659	0.5739	1.347	1.5166	2.1201	0.19636	0.11485	NaN	1.9943	1.1578	0.90451	0.89803	NaN	NaN	0.59988	NaN
0.48908	0.15759	0.15924	0.15545	0.21471	0.2048	0.24419	0.61991	0.90912	0.9132	1.7639	3.8257	1.8463	0.69322	0.71869	0.68111	1.2872	1.2371	1.4112	1.4778	0.43446	0.3097	0.28824	0.43715	0.56034	0.68392	0.66487	0.62898	0.60837	0.5452	0.74108	0.82736	0.98305	1.6256	1.7746	0.66564	0.38647	0.52851	0.4801	0.27859	0.24372	0.30384	0.22436	0.10959	0.080082	0.10283	0.099645	0.093815	0.093874	0.076954
NaN	NaN	NaN	0.40382	NaN	NaN	NaN	NaN	NaN	NaN	NaN	NaN	NaN	NaN	NaN	NaN	NaN	NaN	NaN	0.7495	0.57451	NaN	0.93335	1.1181	0.93846	NaN	1.4801	1.5897	1.7085	1.802	2.1891	2.2642	2.1606	1.856	2.2139	1.9079	1.2053	3.0687	NaN	NaN	2.5554	NaN	NaN	0.50966	0.71661	NaN	NaN	NaN	NaN	NaN
NaN	NaN	NaN	NaN	NaN	NaN	NaN	NaN	NaN	NaN	NaN	NaN	NaN	3.7076	2.8341	3.4812	NaN	NaN	NaN	NaN	NaN	NaN	NaN	NaN	NaN	NaN	NaN	NaN	NaN	NaN	NaN	NaN	NaN	NaN	NaN	NaN	NaN	NaN	NaN	NaN	NaN	NaN	NaN	NaN	NaN	1.2001	NaN	NaN	1.9027	3.3549
NaN	NaN	NaN	NaN	NaN	NaN	NaN	NaN	NaN	NaN	NaN	NaN	NaN	NaN	NaN	NaN	NaN	NaN	NaN	NaN	NaN	NaN	NaN	NaN	NaN	NaN	NaN	NaN	NaN	NaN	NaN	NaN	NaN	NaN	NaN	NaN	NaN	NaN	NaN	NaN	NaN	9.6566	6.985	2.4865	3.812	3.5727	NaN	NaN	NaN	NaN
NaN	NaN	NaN	NaN	NaN	NaN	NaN	NaN	NaN	NaN	NaN	NaN	NaN	NaN	NaN	NaN	NaN	NaN	NaN	NaN	NaN	NaN	NaN	NaN	NaN	NaN	NaN	NaN	NaN	NaN	NaN	NaN	NaN	NaN	NaN	NaN	NaN	NaN	NaN	NaN	NaN	NaN	NaN	NaN	5.1001	7.586	6.9318	4.8461	4.3695	6.8054
NaN	NaN	NaN	NaN	NaN	NaN	NaN	NaN	NaN	NaN	NaN	NaN	NaN	NaN	NaN	NaN	NaN	NaN	NaN	NaN	NaN	NaN	NaN	NaN	NaN	NaN	NaN	NaN	NaN	NaN	NaN	NaN	NaN	NaN	NaN	NaN	NaN	NaN	NaN	NaN	NaN	NaN	NaN	NaN	NaN	NaN	NaN	NaN	NaN	NaN
0.73588	0.22002	0.17396	0.20621	0.23383	0.22916	0.29643	0.5839	0.52052	0.54466	0.52209	0.50346	0.75831	1.3095	2.6479	1.4329	1.0426	1.1603	1.0949	2.0131	3.5495	5.3478	7.6395	5.0798	0.95946	0.2665	0.13242	0.23963	0.39808	0.31236	0.26661	0.16055	0.11454	0.23315	0.095788	0.15762	0.13651	0.36079	0.22203	0.27275	0.31224	0.42272	0.19807	0.22588	0.13797	0.20775	0.1255	0.27457	0.197	0.2585
NaN	NaN	NaN	NaN	NaN	NaN	NaN	NaN	NaN	NaN	NaN	NaN	NaN	2.6184	2.5173	2.6884	3.5163	1.1491	NaN	NaN	NaN	NaN	NaN	NaN	NaN	NaN	NaN	NaN	NaN	NaN	NaN	NaN	NaN	NaN	NaN	NaN	NaN	NaN	NaN	NaN	NaN	NaN	NaN	NaN	NaN	NaN	NaN	NaN	NaN	NaN
0.27197	0.27571	0.29187	0.30578	NaN	NaN	0.28885	0.99219	1.4781	1.4245	3.8602	9.3207	3.6309	0.6147	0.47137	0.27767	NaN	NaN	NaN	NaN	NaN	4.0569	0.49659	0.32036	0.381	0.10447	0.33066	0.4362	0.22964	0.32133	0.50378	0.13172	0.15656	0.55127	0.43809	0.4462	0.48853	0.7003	0.59133	0.19627	0.21958	0.23565	0.43487	0.3897	0.52566	0.44967	0.76699	0.55567	1.1862	0.93539
NaN	NaN	NaN	NaN	NaN	NaN	NaN	NaN	NaN	NaN	1.1363	NaN	1.2187	0.46521	2.0385	0.69138	1.6957	2.5818	3.9715	7.3815	4.4074	2.6225	1.5603	0.56382	0.12777	NaN	NaN	NaN	NaN	0.051102	NaN	NaN	NaN	NaN	NaN	NaN	NaN	NaN	NaN	NaN	NaN	0.36829	NaN	NaN	NaN	NaN	NaN	NaN	NaN	NaN
NaN	NaN	NaN	NaN	NaN	NaN	NaN	NaN	NaN	NaN	NaN	NaN	NaN	NaN	NaN	NaN	NaN	NaN	NaN	NaN	NaN	NaN	NaN	NaN	NaN	NaN	NaN	NaN	NaN	NaN	NaN	NaN	NaN	NaN	NaN	NaN	NaN	NaN	NaN	NaN	NaN	NaN	NaN	NaN	NaN	NaN	NaN	NaN	NaN	NaN
NaN	NaN	NaN	NaN	NaN	NaN	NaN	2.4998	4.837	8.0912	7.5544	1.9462	NaN	NaN	NaN	NaN	NaN	NaN	NaN	NaN	NaN	NaN	NaN	NaN	NaN	NaN	NaN	NaN	NaN	NaN	NaN	NaN	NaN	NaN	NaN	NaN	NaN	NaN	NaN	NaN	NaN	NaN	NaN	NaN	NaN	NaN	NaN	NaN	NaN	NaN
1.0276	0.15329	0.129	0.25896	0.36788	0.29749	0.43638	0.5453	0.6921	0.5526	0.79609	0.77113	0.90994	0.51907	0.60324	0.50207	0.77391	0.80122	0.57151	0.9079	0.88099	1.0383	0.85546	0.84028	0.8123	1.2197	1.0888	1.1963	0.97562	0.93368	1.3321	1.3307	1.1536	1.1973	1.1891	1.0544	1.2825	1.5709	1.4068	1.7783	2.651	1.4634	1.7394	1.5581	1.9288	2.0031	2.0159	1.877	1.8579	1.8515
NaN	NaN	NaN	NaN	NaN	NaN	NaN	NaN	NaN	NaN	NaN	NaN	NaN	NaN	NaN	NaN	1.6934	2.0668	1.5257	NaN	1.6365	1.7426	1.9711	1.8566	1.6807	1.3462	1.0182	1.393	1.2608	1.1201	1.7412	NaN	NaN	NaN	NaN	NaN	NaN	NaN	NaN	NaN	NaN	NaN	NaN	NaN	NaN	NaN	NaN	NaN	NaN	NaN
2.0621	0.26307	0.22667	0.3566	0.81181	1.142	2.1721	2.8495	3.1308	2.6362	2.5326	1.7591	1.9487	2.1828	2.541	2.5986	4.2723	2.6861	1.2116	0.84715	0.66927	0.58577	0.53207	0.52132	0.49416	0.4075	0.36482	0.41412	0.33214	0.3187	0.76429	0.62934	0.69065	0.67957	0.74962	0.71203	0.48041	0.39602	NaN	NaN	NaN	NaN	NaN	0.28956	0.25749	0.116	0.16022	0.17768	0.20786	0.18042
NaN	NaN	NaN	NaN	NaN	NaN	NaN	NaN	NaN	NaN	NaN	NaN	NaN	NaN	NaN	NaN	NaN	NaN	NaN	NaN	NaN	NaN	NaN	NaN	NaN	NaN	NaN	NaN	NaN	NaN	1.7366	1.0161	1.6413	1.9912	3.4604	2.0211	NaN	NaN	NaN	NaN	NaN	NaN	NaN	NaN	NaN	NaN	NaN	NaN	NaN	NaN
NaN	0.041733	0.036564	0.037649	0.062438	0.092575	0.2443	0.61723	0.79489	0.87425	1.9448	2.6682	1.9125	1.0408	1.2633	1.0335	1.5308	1.4741	1.141	1.5082	1.6705	0.68971	0.43645	NaN	0.25482	0.21996	NaN	0.59054	0.54449	0.52239	0.59684	0.64794	0.25542	NaN	NaN	NaN	NaN	0.19327	0.17269	0.23617	NaN	0.14682	NaN	NaN	NaN	0.16053	NaN	0.22201	0.27266	0.26771
0.10477	0.18251	0.12932	0.11999	0.14712	0.35142	0.21027	0.1318	0.14398	0.22547	0.26666	0.21901	0.22987	0.21996	0.26412	0.28338	0.17281	0.21344	0.19396	0.27793	0.10962	0.24134	0.45367	0.68624	0.1682	0.39117	0.15611	0.51768	0.38536	0.17148	0.24641	0.29285	0.4008	0.38641	0.47876	0.70047	1.4501	2.087	2.1456	2.7487	2.8931	2.5743	2.3168	1.4171	1.1319	0.59259	0.38337	0.21719	0.14444	0.15196
2.2627	0.6824	0.58857	0.98702	2.6121	2.6603	3.1223	2.7882	2.5654	1.0951	0.95223	0.75756	1.2733	0.68005	0.78258	NaN	0.76475	NaN	NaN	NaN	NaN	NaN	2.1994	2.0058	NaN	NaN	NaN	NaN	NaN	NaN	NaN	NaN	NaN	NaN	NaN	0.98777	NaN	NaN	NaN	NaN	NaN	NaN	NaN	NaN	NaN	NaN	NaN	NaN	NaN	NaN
0.2016	0.039449	0.069475	0.0338	0.050415	0.09743	0.15893	0.54664	0.79841	0.8125	1.727	2.9158	1.7761	0.61434	0.65422	0.64876	1.0889	1.204	1.2623	1.3424	0.26998	0.16353	0.23992	0.36444	0.41558	0.59889	0.51603	0.45334	0.40999	0.56006	0.73847	0.79409	0.93218	1.6649	1.6538	0.68683	0.39553	0.64259	0.60165	0.36016	0.24293	0.28848	0.28044	0.13262	0.11141	0.11466	0.1767	0.15372	0.30278	0.43009
NaN	NaN	NaN	NaN	NaN	NaN	NaN	NaN	NaN	NaN	NaN	NaN	NaN	NaN	NaN	NaN	NaN	NaN	NaN	NaN	NaN	NaN	NaN	NaN	1.8734	NaN	2.1312	2.5234	NaN	NaN	NaN	NaN	NaN	NaN	NaN	NaN	NaN	NaN	NaN	NaN	NaN	2.3478	4.159	2.6313	2.2899	2.2196	2.3668	2.2332	2.1691	2.4104
NaN	NaN	NaN	NaN	NaN	NaN	NaN	NaN	NaN	NaN	NaN	NaN	NaN	NaN	NaN	NaN	NaN	NaN	NaN	NaN	NaN	NaN	NaN	NaN	NaN	NaN	NaN	NaN	NaN	NaN	NaN	NaN	NaN	NaN	NaN	NaN	NaN	NaN	NaN	NaN	NaN	2.3877	3.2243	3.4146	3.2384	2.9192	5.1547	NaN	NaN	NaN
NaN	NaN	NaN	NaN	NaN	NaN	NaN	NaN	NaN	NaN	NaN	NaN	NaN	NaN	NaN	NaN	NaN	NaN	NaN	NaN	NaN	1.999	3.1953	1.2259	1.0167	1.6251	5.8361	1.8985	NaN	NaN	NaN	NaN	NaN	NaN	NaN	NaN	NaN	NaN	NaN	NaN	NaN	NaN	NaN	NaN	NaN	NaN	NaN	NaN	NaN	NaN
NaN	NaN	NaN	NaN	NaN	NaN	NaN	NaN	NaN	NaN	NaN	NaN	NaN	NaN	NaN	NaN	NaN	NaN	NaN	NaN	NaN	NaN	NaN	NaN	NaN	NaN	NaN	NaN	NaN	NaN	NaN	NaN	1.9574	0.59626	NaN	NaN	NaN	NaN	NaN	NaN	NaN	NaN	NaN	NaN	NaN	NaN	NaN	NaN	NaN	NaN
7.9472	NaN	NaN	NaN	NaN	NaN	NaN	NaN	NaN	NaN	NaN	NaN	NaN	NaN	NaN	NaN	NaN	NaN	NaN	NaN	NaN	NaN	NaN	NaN	NaN	NaN	NaN	NaN	NaN	NaN	NaN	NaN	NaN	NaN	NaN	NaN	NaN	NaN	NaN	NaN	NaN	NaN	NaN	NaN	NaN	NaN	NaN	NaN	NaN	NaN
3.4645	0.86758	0.36062	0.68262	0.77488	0.94681	1.3247	1.4746	1.2746	1.3939	1.3313	1.0759	1.0556	0.89264	0.82548	0.82205	1.0656	1.0538	0.79722	0.98488	1.3978	1.3675	1.4529	1.8301	2.2591	2.8465	1.2799	0.64601	0.16812	0.59968	NaN	NaN	NaN	0.65867	0.67675	0.35785	NaN	NaN	NaN	NaN	0.57984	0.5212	NaN	NaN	NaN	NaN	NaN	0.49818	1.0441	0.2753
NaN	NaN	NaN	NaN	NaN	NaN	NaN	NaN	NaN	NaN	NaN	NaN	NaN	NaN	NaN	NaN	NaN	NaN	NaN	NaN	NaN	NaN	NaN	NaN	NaN	NaN	NaN	NaN	NaN	NaN	NaN	NaN	NaN	NaN	NaN	NaN	NaN	NaN	NaN	NaN	NaN	NaN	NaN	NaN	NaN	NaN	NaN	3.9478	2.1522	3.2751
NaN	NaN	NaN	NaN	NaN	NaN	NaN	NaN	NaN	NaN	NaN	NaN	NaN	NaN	NaN	NaN	NaN	NaN	NaN	NaN	NaN	NaN	NaN	NaN	NaN	NaN	NaN	NaN	NaN	NaN	NaN	NaN	NaN	NaN	NaN	NaN	NaN	NaN	NaN	NaN	NaN	NaN	NaN	NaN	NaN	NaN	NaN	NaN	NaN	3.8798
1.2465	NaN	NaN	NaN	NaN	NaN	0.40811	1.0156	2.8553	4.244	3.1083	1.7789	1.431	0.77274	0.83455	0.47777	0.83503	NaN	NaN	NaN	3.7676	1.2327	1.3792	NaN	1.0489	0.67268	1.1968	NaN	NaN	NaN	NaN	0.83548	NaN	NaN	NaN	NaN	1.3943	1.3486	NaN	1.1684	NaN	1.261	1.8807	1.5015	3.2514	3.4678	4.3247	2.0718	3.4165	1.3539
2.6643	0.8045	0.41298	0.64795	0.83859	0.74497	0.88594	1.0992	1.0139	1.0225	1.1739	0.91119	1.6164	1.4399	1.8416	1.5698	1.6796	1.3282	0.75627	1.2001	0.99196	1.1012	1.3445	1.4547	1.5348	1.7551	2.0017	1.6636	0.62482	0.19215	NaN	0.23551	NaN	0.26419	0.40842	0.26549	0.2565	0.36891	NaN	NaN	NaN	NaN	NaN	0.69639	NaN	0.35947	0.60175	0.57633	0.56352	NaN
NaN	NaN	NaN	NaN	NaN	NaN	NaN	NaN	NaN	NaN	NaN	NaN	NaN	NaN	NaN	NaN	NaN	NaN	NaN	NaN	NaN	NaN	NaN	NaN	NaN	NaN	NaN	NaN	NaN	NaN	NaN	NaN	NaN	NaN	NaN	NaN	NaN	NaN	NaN	NaN	NaN	NaN	NaN	NaN	6.2899	7.4847	6.6978	3.3768	NaN	NaN
1.7762	NaN	NaN	NaN	NaN	NaN	0.80166	NaN	NaN	NaN	NaN	NaN	NaN	NaN	NaN	NaN	NaN	NaN	NaN	NaN	NaN	NaN	NaN	NaN	NaN	NaN	NaN	NaN	NaN	NaN	NaN	NaN	NaN	NaN	NaN	NaN	NaN	NaN	NaN	NaN	NaN	NaN	NaN	NaN	NaN	NaN	NaN	3.5004	2.7702	3.892
2.1187	NaN	NaN	NaN	NaN	NaN	NaN	NaN	NaN	NaN	NaN	NaN	NaN	NaN	NaN	NaN	NaN	NaN	NaN	NaN	NaN	NaN	NaN	NaN	NaN	NaN	NaN	NaN	NaN	NaN	NaN	NaN	NaN	NaN	NaN	NaN	NaN	NaN	NaN	NaN	NaN	NaN	NaN	NaN	NaN	NaN	NaN	NaN	NaN	NaN
2.1527	NaN	NaN	NaN	0.1659	NaN	NaN	NaN	NaN	NaN	NaN	NaN	NaN	NaN	NaN	NaN	NaN	NaN	NaN	NaN	NaN	2.5088	NaN	NaN	NaN	NaN	NaN	NaN	NaN	NaN	NaN	NaN	NaN	NaN	NaN	NaN	NaN	NaN	NaN	NaN	NaN	NaN	NaN	NaN	NaN	NaN	NaN	NaN	NaN	NaN
1.0759	0.13174	0.10167	0.15154	0.23084	0.13206	0.19204	0.19116	0.22554	0.18688	0.26591	0.28679	0.27849	0.21818	0.21072	0.16558	0.25571	0.2736	0.33883	0.53364	0.47441	0.5723	0.4192	0.43602	0.60887	0.59885	0.79986	0.97604	1.0208	1.1345	2.2777	2.7519	2.8119	2.3406	1.0667	0.31531	0.14572	0.21877	0.53637	0.60896	0.20185	0.37214	0.18785	0.29103	0.36569	0.24003	0.51427	0.35169	0.22087	0.15073
NaN	NaN	NaN	NaN	NaN	NaN	NaN	NaN	NaN	NaN	NaN	NaN	NaN	NaN	NaN	NaN	NaN	NaN	NaN	NaN	NaN	NaN	NaN	NaN	NaN	NaN	NaN	NaN	NaN	NaN	NaN	NaN	NaN	NaN	NaN	NaN	NaN	NaN	NaN	NaN	2.3294	6.6272	9.172	4.7107	2.727	2.4838	12.534	7.0947	NaN	NaN
NaN	NaN	0.20756	NaN	NaN	NaN	NaN	0.26129	0.4245	NaN	1.0348	1.2243	2.5315	3.3143	4.0599	4.3777	4.3041	3.1562	2.1706	NaN	NaN	NaN	NaN	NaN	NaN	NaN	0.3191	NaN	NaN	0.67205	0.70505	NaN	NaN	0.41215	NaN	NaN	NaN	0.64593	NaN	NaN	NaN	NaN	NaN	NaN	NaN	0.33237	NaN	NaN	0.41763	NaN
NaN	NaN	NaN	NaN	NaN	NaN	NaN	NaN	NaN	NaN	NaN	NaN	NaN	NaN	NaN	NaN	NaN	NaN	NaN	NaN	NaN	NaN	NaN	NaN	NaN	NaN	NaN	NaN	NaN	NaN	NaN	1.041	NaN	2.4303	1.379	NaN	NaN	1.5361	1.5747	1.6396	1.9791	2.2994	2.5696	2.6618	2.0276	2.3375	2.1354	1.6112	1.7768	NaN
0.32237	0.14818	0.11923	0.1312	0.18701	0.18414	0.31347	0.084822	0.13605	0.1638	0.14198	0.37234	0.1712	0.24983	0.37525	0.38212	0.36587	0.40297	0.25235	0.20239	0.27077	0.35207	0.24021	0.25105	0.36548	0.68717	1.8161	4.5675	3.0682	3.3104	2.1569	1.4082	1.4732	2.2058	1.7926	1.4619	1.5737	1.2729	1.2737	1.484	0.97893	0.7023	0.35159	0.13635	0.27153	0.061976	0.1304	0.15388	0.1228	0.1026
NaN	NaN	NaN	NaN	NaN	NaN	NaN	NaN	NaN	NaN	NaN	NaN	NaN	NaN	NaN	NaN	NaN	NaN	NaN	NaN	NaN	NaN	NaN	NaN	NaN	NaN	NaN	NaN	NaN	NaN	NaN	NaN	NaN	NaN	NaN	NaN	NaN	NaN	NaN	NaN	NaN	NaN	NaN	NaN	NaN	NaN	NaN	NaN	NaN	NaN
NaN	NaN	NaN	NaN	NaN	NaN	NaN	NaN	NaN	NaN	NaN	NaN	NaN	NaN	NaN	NaN	NaN	NaN	NaN	NaN	NaN	NaN	NaN	NaN	NaN	NaN	NaN	NaN	NaN	NaN	NaN	NaN	1.4354	NaN	NaN	NaN	NaN	NaN	NaN	NaN	NaN	NaN	NaN	NaN	NaN	NaN	2.1441	2.8398	2.3731	NaN
NaN	NaN	NaN	0.20473	NaN	NaN	NaN	NaN	NaN	NaN	NaN	NaN	NaN	NaN	NaN	NaN	NaN	NaN	NaN	NaN	NaN	NaN	NaN	NaN	NaN	NaN	NaN	NaN	NaN	NaN	NaN	NaN	NaN	NaN	0.89723	0.90939	2.0675	1.449	2.3309	4.4721	2.3853	2.572	2.2646	NaN	NaN	NaN	NaN	NaN	1.7214	1.8323
NaN	NaN	0.1668	0.32232	NaN	0.40162	0.4257	0.51514	0.57793	0.89129	1.1634	1.9654	3.6658	5.1678	3.5973	1.4319	1.117	1.1051	NaN	NaN	NaN	NaN	NaN	0.1524	NaN	NaN	0.19373	NaN	0.80746	1.8734	1.6957	NaN	NaN	NaN	NaN	NaN	NaN	NaN	NaN	NaN	NaN	0.95824	0.85819	2.4438	2.0797	0.86819	0.74366	NaN	NaN	NaN
NaN	0.27605	0.21575	NaN	NaN	NaN	0.12503	NaN	0.20506	NaN	NaN	NaN	NaN	NaN	NaN	0.2291	NaN	NaN	NaN	NaN	NaN	0.2229	NaN	0.43189	0.69117	0.43207	NaN	NaN	0.3148	0.47196	0.46464	1.6524	2.5712	2.0785	3.0989	6.6231	5.1451	3.5121	2.6741	NaN	NaN	NaN	0.81454	0.77017	0.94344	1.0291	1.0263	0.68774	NaN	NaN
NaN	0.46762	0.20308	0.26716	0.30155	0.31616	0.3646	0.29138	0.10036	0.086053	0.21021	0.23711	NaN	0.064233	0.26446	0.096873	0.1872	NaN	0.1237	NaN	NaN	NaN	NaN	NaN	NaN	NaN	NaN	NaN	NaN	0.2838	NaN	NaN	0.43833	1.3022	0.45237	0.59605	3.0338	6.9275	11.612	6.7966	9.4358	4.7948	0.82766	NaN	NaN	NaN	NaN	NaN	NaN	NaN
NaN	NaN	NaN	NaN	NaN	NaN	NaN	NaN	NaN	NaN	NaN	NaN	NaN	NaN	NaN	NaN	NaN	NaN	NaN	NaN	NaN	NaN	NaN	NaN	NaN	NaN	NaN	NaN	NaN	NaN	NaN	NaN	NaN	NaN	NaN	NaN	NaN	NaN	NaN	NaN	1.4397	4.1687	8.2669	2.4621	NaN	NaN	NaN	NaN	NaN	NaN
NaN	NaN	NaN	NaN	NaN	NaN	NaN	NaN	NaN	NaN	NaN	NaN	NaN	NaN	NaN	NaN	NaN	NaN	NaN	NaN	NaN	NaN	NaN	NaN	NaN	NaN	NaN	NaN	NaN	NaN	NaN	NaN	NaN	NaN	NaN	NaN	NaN	NaN	NaN	NaN	NaN	NaN	2.0719	2.1987	3.5958	4.2245	4.3437	3.4111	2.2552	2.2333
NaN	NaN	NaN	NaN	NaN	NaN	NaN	NaN	NaN	NaN	NaN	NaN	NaN	NaN	NaN	NaN	NaN	NaN	NaN	NaN	2.1826	3.3572	4.4392	3.2952	1.5467	NaN	NaN	NaN	NaN	NaN	NaN	NaN	NaN	NaN	NaN	NaN	NaN	NaN	NaN	NaN	NaN	NaN	NaN	NaN	NaN	NaN	NaN	NaN	NaN	NaN
NaN	NaN	NaN	NaN	NaN	NaN	NaN	NaN	NaN	NaN	NaN	NaN	NaN	NaN	NaN	NaN	NaN	NaN	NaN	NaN	NaN	4.7889	3.644	6.5842	NaN	NaN	NaN	NaN	NaN	NaN	NaN	NaN	NaN	NaN	NaN	NaN	NaN	NaN	NaN	NaN	NaN	NaN	NaN	NaN	NaN	NaN	NaN	NaN	NaN	NaN
NaN	NaN	NaN	NaN	NaN	NaN	NaN	NaN	NaN	NaN	NaN	NaN	NaN	NaN	NaN	NaN	NaN	NaN	NaN	NaN	NaN	NaN	NaN	NaN	NaN	NaN	NaN	NaN	NaN	1.3761	4.5389	3.5337	NaN	NaN	NaN	NaN	NaN	NaN	NaN	NaN	NaN	NaN	NaN	NaN	NaN	NaN	NaN	NaN	NaN	NaN
1.1505	0.36347	0.33785	NaN	NaN	0.62733	NaN	NaN	NaN	NaN	NaN	NaN	NaN	NaN	0.99479	NaN	NaN	1.0616	NaN	NaN	NaN	1.0913	1.0712	NaN	1.1373	0.90045	1.0361	1.2349	0.9299	0.85812	1.2088	2.1303	1.7927	1.31	1.1432	1.3305	1.1946	1.3008	1.8208	2.8463	1.9707	3.27	2.3013	2.5019	2.6866	3.9115	2.177	1.005	0.43879	0.15322
1.6432	0.70511	NaN	NaN	NaN	NaN	NaN	NaN	NaN	NaN	NaN	NaN	NaN	NaN	NaN	NaN	NaN	NaN	NaN	NaN	1.548	1.3268	NaN	NaN	NaN	NaN	NaN	NaN	NaN	NaN	NaN	NaN	NaN	NaN	NaN	NaN	NaN	NaN	NaN	NaN	NaN	NaN	NaN	NaN	NaN	NaN	NaN	NaN	NaN	NaN
NaN	NaN	NaN	NaN	NaN	NaN	NaN	NaN	NaN	NaN	NaN	NaN	NaN	NaN	NaN	NaN	NaN	2.7158	4.77	3.0618	NaN	NaN	NaN	NaN	NaN	NaN	NaN	NaN	NaN	NaN	2.7508	4.6268	4.2233	1.8213	NaN	NaN	NaN	NaN	NaN	NaN	NaN	NaN	NaN	NaN	NaN	NaN	NaN	NaN	NaN	NaN
NaN	NaN	NaN	NaN	NaN	NaN	NaN	NaN	NaN	NaN	NaN	NaN	NaN	NaN	NaN	NaN	NaN	NaN	NaN	NaN	NaN	NaN	NaN	NaN	NaN	NaN	NaN	NaN	NaN	NaN	NaN	NaN	NaN	NaN	NaN	NaN	NaN	NaN	NaN	NaN	NaN	NaN	NaN	4.4132	3.7527	8.6421	6.7109	11.528	11.239	18.124
NaN	NaN	NaN	NaN	NaN	NaN	NaN	NaN	NaN	NaN	NaN	NaN	NaN	NaN	NaN	NaN	NaN	NaN	NaN	NaN	NaN	NaN	NaN	NaN	NaN	NaN	NaN	NaN	NaN	NaN	NaN	NaN	NaN	NaN	NaN	NaN	NaN	NaN	NaN	NaN	NaN	NaN	NaN	NaN	3.5317	4.4568	7.4089	6.7242	4.2509	3.1254
0.15371	0.10998	0.080884	0.11107	0.13838	0.12539	0.12273	0.14214	0.15797	0.19817	0.17359	0.14817	0.55437	1.0704	0.33823	0.40401	1.1955	3.6693	10.479	12.015	1.3154	0.39376	0.27317	0.21783	0.19799	0.14141	0.13232	0.14889	0.19983	0.14864	0.21047	0.18346	0.27659	0.37818	0.15758	0.22369	0.14779	0.11707	0.10603	0.26091	0.20818	0.19811	0.13213	0.086351	0.18954	0.14182	0.24183	0.13381	0.14886	0.23144
0.15345	0.031269	0.037017	0.036474	0.035195	0.040193	0.037914	0.051889	0.092933	0.088364	0.079911	0.089618	0.39053	0.94422	0.25541	0.28801	0.92362	3.0656	8.6974	10.591	1.0168	0.28003	0.19035	0.16391	0.15969	0.13552	0.079665	0.10256	0.054394	0.047709	0.080226	0.11108	0.1052	0.16127	0.25339	0.32157	0.53801	0.58458	0.56329	0.55849	0.29926	0.21387	0.11807	0.10317	0.12452	0.072311	0.090089	0.07498	0.092305	0.10879
NaN	NaN	NaN	NaN	NaN	NaN	NaN	NaN	NaN	NaN	NaN	NaN	NaN	NaN	NaN	NaN	NaN	NaN	NaN	NaN	NaN	NaN	NaN	2.0588	2.9399	2.2269	4.2501	2.8998	1.8202	NaN	NaN	NaN	NaN	NaN	NaN	NaN	NaN	NaN	NaN	NaN	NaN	NaN	NaN	NaN	NaN	NaN	NaN	NaN	NaN	NaN
NaN	NaN	NaN	NaN	NaN	NaN	NaN	NaN	NaN	NaN	NaN	NaN	NaN	NaN	NaN	NaN	NaN	NaN	NaN	NaN	NaN	NaN	NaN	NaN	NaN	NaN	NaN	NaN	NaN	NaN	NaN	NaN	NaN	NaN	NaN	NaN	NaN	NaN	NaN	NaN	NaN	NaN	2.7233	2.5288	6.0313	5.7136	3.9032	8.6652	3.2903	2.827
4.707	0.7914	0.78572	2.3813	2.0217	0.90574	0.34232	0.28846	NaN	NaN	NaN	NaN	NaN	NaN	NaN	NaN	NaN	NaN	NaN	NaN	0.49289	NaN	0.33408	0.26674	NaN	0.39927	0.51163	0.44539	0.3692	0.42195	0.81538	1.4068	1.1422	1.1546	2.0073	1.5053	3.0456	2.1145	2.6827	2.2404	1.6437	0.82609	NaN	NaN	0.99312	NaN	NaN	NaN	NaN	NaN
NaN	NaN	NaN	NaN	NaN	NaN	NaN	NaN	NaN	NaN	NaN	NaN	NaN	NaN	NaN	NaN	NaN	NaN	NaN	2.4696	2.6132	NaN	NaN	NaN	NaN	NaN	NaN	NaN	NaN	NaN	NaN	NaN	NaN	NaN	NaN	NaN	NaN	NaN	NaN	NaN	NaN	NaN	NaN	NaN	NaN	NaN	NaN	NaN	NaN	NaN
0.26001	0.044756	0.066337	0.1855	0.19739	0.12909	0.077306	0.13785	0.11129	0.17795	0.18745	0.16268	0.15953	0.20588	0.25296	0.26015	0.46525	0.62853	0.70458	1.7441	1.8239	1.3892	1.4927	1.0503	0.91473	0.77024	0.72932	0.95264	0.66241	0.62376	1.1665	1.3736	1.0943	1.1712	1.5389	1.7764	3.1281	3.5873	3.1352	4.0044	4.3492	3.0715	2.4919	0.55736	0.39066	0.28039	0.2736	0.66249	0.24788	0.1089
1.0266	0.3159	0.14126	0.48023	0.74945	0.37909	0.23407	0.35695	0.27214	0.31547	0.31462	NaN	NaN	0.46619	NaN	0.21888	NaN	0.48491	0.28938	NaN	NaN	0.47016	0.81094	0.79051	0.79188	0.529	1.0895	1.2444	1.4904	1.3318	1.8744	1.5746	1.0578	1.1626	1.5039	2.1536	1.7963	1.7217	2.2497	1.7239	1.3032	0.29655	NaN	0.45568	NaN	NaN	NaN	NaN	NaN	NaN
NaN	NaN	NaN	NaN	NaN	NaN	NaN	NaN	NaN	NaN	NaN	NaN	NaN	NaN	NaN	NaN	NaN	NaN	NaN	NaN	NaN	NaN	NaN	NaN	NaN	NaN	NaN	NaN	NaN	NaN	NaN	NaN	NaN	NaN	NaN	NaN	NaN	1.4369	NaN	2.3586	2.7679	3.8723	NaN	NaN	NaN	NaN	NaN	NaN	NaN	NaN
NaN	NaN	NaN	NaN	NaN	NaN	NaN	NaN	NaN	NaN	NaN	NaN	NaN	NaN	NaN	NaN	NaN	NaN	NaN	NaN	NaN	NaN	NaN	NaN	NaN	NaN	NaN	NaN	NaN	NaN	NaN	NaN	NaN	NaN	NaN	NaN	NaN	NaN	NaN	NaN	NaN	NaN	NaN	NaN	NaN	NaN	NaN	NaN	NaN	NaN
1.0249	0.1567	0.13517	0.24775	0.21962	0.18588	0.31814	0.39927	0.43489	NaN	0.74573	0.77508	1.1277	1.0129	0.72918	0.53127	0.84085	0.99807	1.2051	1.8804	1.7669	0.97021	1.3807	0.97141	0.88113	NaN	NaN	NaN	0.69188	0.99561	1.4002	1.5807	1.2061	0.93987	1.0932	NaN	NaN	0.70061	NaN	NaN	NaN	NaN	NaN	NaN	NaN	NaN	NaN	NaN	NaN	NaN
NaN	NaN	NaN	NaN	NaN	NaN	NaN	NaN	NaN	NaN	NaN	NaN	NaN	NaN	NaN	NaN	NaN	NaN	NaN	NaN	NaN	NaN	NaN	NaN	NaN	NaN	NaN	NaN	NaN	NaN	NaN	NaN	NaN	NaN	NaN	NaN	NaN	NaN	NaN	NaN	NaN	NaN	NaN	NaN	NaN	NaN	NaN	NaN	NaN	NaN
0.20733	0.22481	0.11075	0.12993	0.10423	0.18491	0.28212	0.29875	0.15794	0.18807	0.17384	0.20271	0.1872	0.17872	0.27975	0.22248	0.19912	0.14462	0.26237	0.57123	0.29475	0.31105	0.34715	0.49248	0.7	0.71515	0.64403	0.62083	0.41729	0.41889	0.81539	0.99117	1.08	1.1047	1.3447	1.8172	3.946	4.3438	6.6551	7.0936	5.199	2.3982	1.0034	0.15809	0.089721	0.16779	0.36526	0.4729	0.47823	0.56136
0.94489	0.26095	0.20388	0.42608	0.68691	0.35398	0.47795	0.47263	0.47824	0.59761	NaN	0.76355	0.77243	0.85249	0.97896	0.8956	1.3082	1.2577	1.622	2.5566	2.0178	2.0785	2.0378	3.2673	2.0437	1.829	1.5716	1.4718	1.1496	1.07	1.1101	0.30964	NaN	NaN	NaN	NaN	NaN	NaN	NaN	NaN	NaN	NaN	NaN	NaN	NaN	NaN	NaN	NaN	NaN	NaN
NaN	NaN	NaN	NaN	NaN	NaN	NaN	NaN	NaN	NaN	NaN	NaN	NaN	NaN	NaN	NaN	NaN	NaN	NaN	NaN	NaN	NaN	NaN	NaN	NaN	NaN	NaN	1.5888	NaN	NaN	NaN	1.6726	2.7496	NaN	NaN	NaN	NaN	NaN	NaN	NaN	NaN	NaN	NaN	NaN	NaN	NaN	NaN	NaN	NaN	NaN
NaN	NaN	NaN	NaN	NaN	NaN	NaN	NaN	NaN	NaN	NaN	NaN	NaN	NaN	NaN	NaN	NaN	NaN	NaN	NaN	NaN	NaN	NaN	NaN	NaN	NaN	NaN	1.1473	0.88175	0.74911	NaN	NaN	NaN	NaN	NaN	2.9963	8.3388	4.0464	6.0858	NaN	NaN	NaN	3.3073	2.5737	NaN	1.353	NaN	NaN	NaN	NaN
NaN	NaN	NaN	NaN	NaN	NaN	NaN	NaN	NaN	NaN	NaN	NaN	NaN	NaN	NaN	NaN	NaN	NaN	NaN	NaN	NaN	NaN	NaN	NaN	NaN	NaN	NaN	NaN	NaN	NaN	NaN	NaN	NaN	NaN	NaN	NaN	NaN	NaN	NaN	NaN	NaN	NaN	NaN	NaN	2.1881	1.4596	2.1345	1.6158	2.5237	2.2632
2.2818	0.72997	0.62225	1.3922	2.8618	4.2369	8.7284	5.9189	2.154	0.39765	0.34206	0.28658	0.31057	0.31422	0.31513	0.33801	0.43731	0.40888	0.29397	0.57746	0.45637	0.35528	0.29521	0.2383	0.23547	0.16409	NaN	0.19599	0.14728	0.11022	NaN	NaN	0.20188	NaN	NaN	0.095348	NaN	NaN	NaN	NaN	NaN	0.35346	0.31283	NaN	0.42908	NaN	0.58789	0.49963	0.57682	NaN
1.4469	NaN	0.39081	NaN	NaN	NaN	NaN	NaN	NaN	NaN	NaN	0.77344	1.5592	1.5584	1.2888	NaN	1.0946	NaN	NaN	NaN	NaN	NaN	NaN	NaN	NaN	NaN	NaN	NaN	NaN	NaN	1.6238	1.887	1.4793	1.6765	1.6909	0.90341	0.59374	NaN	NaN	NaN	NaN	NaN	NaN	NaN	NaN	NaN	NaN	NaN	NaN	NaN
NaN	NaN	NaN	NaN	NaN	NaN	NaN	NaN	NaN	NaN	NaN	NaN	NaN	NaN	NaN	NaN	NaN	NaN	NaN	NaN	0.95432	NaN	NaN	NaN	NaN	NaN	NaN	2.1957	2.6746	2	1.7572	NaN	NaN	NaN	NaN	NaN	NaN	NaN	NaN	NaN	NaN	NaN	NaN	NaN	NaN	NaN	NaN	NaN	NaN	NaN
0.11763	0.14392	0.10462	0.11327	0.072008	0.067051	0.089826	0.13175	0.11543	0.23733	0.17946	0.11062	0.090031	0.1562	0.11383	0.12673	0.18222	0.081646	0.18807	0.24044	0.086888	0.091545	0.16161	0.17806	0.32529	0.28623	0.32032	0.69298	0.7085	0.71092	0.80695	2.1018	3.1854	4.393	2.9054	4.0344	2.7815	1.5488	1.4141	2.3123	3.3388	5.617	6.9305	5.1412	5.5329	2.5151	0.74654	0.27205	0.096262	0.31917
NaN	NaN	0.15202	0.16252	NaN	0.16334	NaN	NaN	NaN	NaN	NaN	NaN	NaN	NaN	0.50333	0.26377	NaN	NaN	NaN	NaN	NaN	NaN	0.38128	NaN	NaN	NaN	NaN	0.49129	0.75552	0.57491	NaN	1.3226	2.2612	3.2373	2.2319	2.1391	2.332	1.4766	1.5268	1.8033	2.5012	6.3363	3.6103	5.2847	3.8678	1.8095	0.62115	NaN	NaN	NaN
2.1681	0.58789	NaN	0.75973	1.429	0.71994	0.61458	0.75219	NaN	NaN	1.6492	1.8074	1.1276	1.2928	1.2915	1.1164	1.497	1.7555	1.4545	1.9938	2.0959	2.3386	3.6776	2.4049	2.518	NaN	NaN	NaN	NaN	NaN	NaN	NaN	NaN	NaN	NaN	NaN	NaN	NaN	NaN	NaN	NaN	NaN	NaN	NaN	NaN	NaN	NaN	NaN	NaN	NaN
NaN	NaN	NaN	NaN	NaN	NaN	NaN	NaN	1.4742	2.132	NaN	NaN	NaN	NaN	2.5201	NaN	NaN	NaN	NaN	NaN	NaN	NaN	NaN	NaN	NaN	NaN	NaN	NaN	NaN	NaN	NaN	NaN	NaN	NaN	NaN	NaN	NaN	NaN	NaN	NaN	NaN	NaN	NaN	NaN	NaN	NaN	NaN	NaN	NaN	NaN
NaN	NaN	NaN	NaN	NaN	NaN	NaN	NaN	NaN	NaN	NaN	NaN	NaN	NaN	NaN	NaN	NaN	NaN	NaN	NaN	0.17515	3.3316	NaN	1.4952	1.2104	1.1325	NaN	NaN	NaN	NaN	NaN	NaN	NaN	NaN	NaN	NaN	NaN	NaN	NaN	NaN	NaN	NaN	NaN	NaN	NaN	NaN	NaN	NaN	NaN	NaN
NaN	NaN	NaN	NaN	NaN	NaN	NaN	NaN	1.3362	0.95327	3.5661	8.7235	4.103	1.5998	1.8167	NaN	2.126	2.8056	NaN	NaN	3.1237	0.74747	NaN	NaN	NaN	NaN	NaN	NaN	NaN	NaN	NaN	NaN	NaN	NaN	NaN	NaN	NaN	NaN	NaN	NaN	NaN	NaN	NaN	NaN	NaN	NaN	NaN	NaN	NaN	NaN
NaN	0.077893	0.11899	NaN	0.09448	NaN	NaN	0.16261	NaN	NaN	NaN	NaN	NaN	NaN	NaN	0.27604	NaN	NaN	NaN	NaN	0.50833	NaN	NaN	NaN	NaN	NaN	1.6329	1.7428	1.4992	1.2947	NaN	NaN	NaN	NaN	0.75401	1.7788	2.4168	2.1505	1.5377	1.3823	NaN	NaN	NaN	NaN	NaN	NaN	NaN	NaN	NaN	NaN
NaN	NaN	NaN	NaN	NaN	NaN	NaN	NaN	NaN	NaN	NaN	NaN	NaN	NaN	NaN	NaN	NaN	NaN	NaN	NaN	NaN	NaN	NaN	NaN	NaN	NaN	NaN	NaN	NaN	NaN	NaN	NaN	NaN	NaN	NaN	NaN	NaN	NaN	NaN	NaN	NaN	NaN	NaN	NaN	NaN	NaN	NaN	NaN	NaN	NaN
NaN	NaN	NaN	NaN	NaN	NaN	NaN	NaN	NaN	NaN	NaN	NaN	NaN	NaN	NaN	NaN	NaN	NaN	NaN	NaN	NaN	NaN	NaN	NaN	NaN	NaN	6.7812	2.9734	NaN	NaN	NaN	NaN	NaN	NaN	NaN	NaN	4.5763	NaN	NaN	NaN	NaN	NaN	NaN	NaN	NaN	NaN	NaN	NaN	NaN	NaN
NaN	NaN	NaN	NaN	NaN	NaN	NaN	NaN	3.4337	NaN	3.5473	6.8002	1.5066	1.1973	NaN	0.72829	0.98885	1.6268	1.768	NaN	2.5687	NaN	NaN	NaN	NaN	NaN	0.9054	NaN	NaN	NaN	NaN	NaN	NaN	NaN	NaN	NaN	NaN	NaN	NaN	NaN	NaN	NaN	NaN	NaN	NaN	NaN	NaN	NaN	NaN	NaN
0.24485	0.10162	0.072611	0.10237	0.14257	0.143	0.21051	0.70811	1.0429	1.0042	2.1411	4.5678	2.122	0.8736	0.9084	0.79555	1.2503	1.3736	1.2495	1.4733	1.5964	0.41884	0.31025	0.3266	0.19797	0.25885	0.18259	0.26994	0.44359	0.4593	0.83561	0.27551	0.37147	0.0652	0.054301	0.059066	0.10847	0.096984	0.13292	0.10848	0.054817	0.13199	0.1655	0.16541	0.4046	0.15709	0.28669	0.38682	0.39593	0.23138
NaN	NaN	NaN	0.36752	NaN	0.097543	NaN	NaN	0.82991	1.1575	2.1581	3.8183	2.1369	0.80054	1.4675	NaN	1.2565	1.1434	0.83502	0.48528	0.70397	NaN	NaN	NaN	0.17908	NaN	0.24544	NaN	0.13312	NaN	NaN	NaN	NaN	NaN	NaN	NaN	NaN	NaN	NaN	NaN	NaN	NaN	NaN	NaN	NaN	NaN	NaN	NaN	NaN	NaN
NaN	0.094115	0.14706	0.10101	0.10591	0.15725	0.25232	0.92764	1.3694	1.1563	5.2589	13.069	6.0766	NaN	0.3141	0.35356	0.38695	0.10281	0.10256	0.12576	NaN	0.33319	0.12665	0.46294	0.093867	NaN	0.1059	0.089684	NaN	NaN	0.078362	NaN	0.093694	NaN	NaN	NaN	0.11705	0.098951	0.099405	NaN	NaN	NaN	NaN	0.13728	0.10535	0.085607	0.083035	NaN	0.11015	0.084594
NaN	0.31914	0.16416	NaN	NaN	NaN	0.83636	NaN	NaN	NaN	NaN	NaN	NaN	NaN	NaN	NaN	NaN	NaN	NaN	NaN	NaN	NaN	NaN	NaN	NaN	NaN	NaN	NaN	NaN	1.3556	NaN	NaN	2.2279	NaN	NaN	3.2	5.4905	4.723	7.0411	6.6033	NaN	NaN	NaN	NaN	NaN	7.8902	2.9256	4.1014	2.3343	4.2619
NaN	0.12128	0.13115	NaN	NaN	NaN	NaN	0.49607	0.65077	0.72592	1.0332	0.96073	0.91594	0.84424	0.64091	0.62908	0.87072	0.88436	0.82255	1.3212	1.0889	0.93968	NaN	0.73485	0.84445	0.49353	0.7675	1.0662	1.3918	0.94894	1.329	2.49	2.4415	1.7322	1.0304	0.94047	NaN	NaN	NaN	NaN	NaN	0.44976	NaN	NaN	NaN	0.62005	0.3274	NaN	NaN	NaN
0.65971	0.12074	0.081127	0.12241	0.16258	0.19255	0.21174	0.36053	0.51913	0.60986	0.68294	0.44977	0.38007	0.28903	0.32785	0.35871	0.65986	0.48479	0.46614	0.95949	1.2468	1.5345	1.399	1.1498	1.0097	0.98801	1.0791	1.6341	1.6264	2.0852	4.778	6.2817	5.0443	2.008	0.50321	0.16125	0.31319	0.19648	0.1695	0.23169	0.21201	0.21104	0.28447	0.26967	0.1298	0.26284	0.22213	0.25112	0.32577	0.21925
NaN	NaN	NaN	NaN	NaN	NaN	NaN	NaN	NaN	NaN	NaN	NaN	NaN	NaN	NaN	NaN	NaN	NaN	NaN	NaN	NaN	NaN	NaN	NaN	NaN	NaN	NaN	NaN	NaN	NaN	NaN	NaN	NaN	NaN	NaN	NaN	NaN	NaN	NaN	NaN	NaN	0.74924	1.212	2.4762	1.6237	NaN	NaN	NaN	NaN	NaN
NaN	NaN	NaN	NaN	NaN	NaN	NaN	NaN	NaN	NaN	NaN	NaN	NaN	NaN	NaN	NaN	NaN	NaN	NaN	NaN	NaN	NaN	NaN	NaN	NaN	NaN	NaN	NaN	NaN	NaN	NaN	NaN	NaN	NaN	NaN	NaN	NaN	NaN	NaN	NaN	NaN	4.1285	2.306	7.1427	5.7624	NaN	NaN	NaN	NaN	NaN
NaN	NaN	NaN	NaN	NaN	NaN	NaN	NaN	NaN	NaN	NaN	NaN	NaN	NaN	NaN	NaN	NaN	NaN	NaN	0.78475	NaN	NaN	NaN	NaN	1.204	NaN	1.2534	1.6155	1.1839	1.4395	2.3284	2.6297	2.0834	1.73	2.1198	3.0287	4.4311	2.7606	3.4199	3.4075	2.5854	3.9152	4.6478	2.6953	1.9642	NaN	NaN	NaN	NaN	NaN
NaN	NaN	NaN	NaN	NaN	NaN	NaN	NaN	NaN	NaN	NaN	NaN	NaN	NaN	NaN	NaN	NaN	NaN	NaN	NaN	NaN	NaN	NaN	NaN	NaN	NaN	NaN	NaN	NaN	NaN	2.9449	2.0542	NaN	NaN	NaN	NaN	NaN	NaN	NaN	NaN	NaN	NaN	NaN	NaN	NaN	NaN	NaN	NaN	NaN	NaN
NaN	NaN	NaN	NaN	NaN	NaN	NaN	NaN	NaN	NaN	NaN	NaN	NaN	NaN	NaN	NaN	NaN	NaN	NaN	NaN	NaN	NaN	NaN	NaN	NaN	NaN	NaN	NaN	NaN	NaN	NaN	NaN	NaN	NaN	NaN	NaN	NaN	NaN	NaN	NaN	NaN	NaN	NaN	NaN	NaN	NaN	NaN	NaN	NaN	NaN
NaN	NaN	NaN	NaN	NaN	NaN	NaN	NaN	NaN	NaN	NaN	NaN	NaN	NaN	NaN	NaN	NaN	NaN	NaN	NaN	NaN	NaN	NaN	NaN	NaN	NaN	NaN	NaN	NaN	NaN	NaN	NaN	NaN	NaN	NaN	NaN	NaN	NaN	NaN	NaN	NaN	2.5307	2.537	2.4656	7.7977	2.0975	2.3979	NaN	NaN	NaN
NaN	0.11556	0.13926	0.096423	NaN	0.14427	0.21618	0.73813	1.1086	1.2114	3.4202	8.0377	3.4264	1.3766	1.2178	1.1034	2.0524	2.3322	2.3546	3.2398	2.5117	1.1672	0.96575	1.2562	1.3799	1.1647	0.88707	0.74199	NaN	0.17395	NaN	0.10396	NaN	NaN	NaN	0.17215	NaN	0.24144	NaN	NaN	NaN	NaN	NaN	NaN	NaN	NaN	NaN	NaN	NaN	NaN
NaN	NaN	NaN	NaN	NaN	NaN	NaN	NaN	NaN	NaN	NaN	NaN	NaN	NaN	NaN	NaN	NaN	NaN	NaN	NaN	NaN	NaN	NaN	NaN	NaN	NaN	NaN	NaN	NaN	NaN	NaN	NaN	NaN	NaN	NaN	NaN	NaN	NaN	NaN	NaN	NaN	NaN	NaN	NaN	NaN	NaN	NaN	NaN	NaN	1.945
2.3623	NaN	0.52784	1.2835	1.4448	1.1224	1.9774	1.5063	2.1154	1.7548	2.7609	3.43	3.1056	2.739	2.5269	NaN	3.3894	2.6165	NaN	NaN	NaN	NaN	NaN	NaN	NaN	NaN	NaN	NaN	NaN	NaN	NaN	NaN	NaN	NaN	NaN	NaN	NaN	NaN	NaN	NaN	NaN	NaN	NaN	NaN	NaN	NaN	NaN	NaN	NaN	NaN
NaN	NaN	NaN	NaN	NaN	NaN	NaN	NaN	NaN	NaN	NaN	NaN	NaN	NaN	NaN	NaN	NaN	NaN	NaN	NaN	NaN	NaN	NaN	NaN	NaN	NaN	NaN	NaN	NaN	NaN	NaN	NaN	NaN	NaN	NaN	NaN	NaN	1.0258	NaN	NaN	NaN	0.98155	5.7256	4.1668	2.74	2.9043	3.2052	3.2498	3.5948	NaN
2.955	NaN	NaN	NaN	NaN	NaN	0.61213	NaN	NaN	NaN	NaN	NaN	NaN	NaN	NaN	NaN	NaN	NaN	NaN	NaN	NaN	NaN	NaN	NaN	1.2226	1.2889	1.3342	1.4461	1.5541	2.2648	2.6187	3.0281	4.39	2.3192	NaN	NaN	NaN	NaN	NaN	NaN	NaN	NaN	NaN	NaN	NaN	NaN	NaN	NaN	NaN	NaN
NaN	NaN	NaN	NaN	NaN	NaN	NaN	NaN	NaN	NaN	NaN	NaN	NaN	NaN	NaN	NaN	NaN	NaN	NaN	NaN	NaN	NaN	NaN	NaN	NaN	NaN	NaN	NaN	NaN	NaN	NaN	NaN	NaN	NaN	NaN	NaN	NaN	NaN	NaN	NaN	NaN	NaN	NaN	NaN	NaN	NaN	NaN	NaN	NaN	NaN
2.1444	NaN	NaN	0.67699	1.0961	NaN	1.1472	1.0511	0.81025	NaN	0.89332	1.303	0.94278	NaN	NaN	NaN	NaN	NaN	NaN	1.8757	NaN	NaN	0.74202	NaN	NaN	0.79931	NaN	NaN	0.63968	0.58922	NaN	0.89261	1.9133	NaN	NaN	NaN	NaN	NaN	NaN	NaN	NaN	1.3305	1.5054	1.9477	2.1514	2.3953	2.6105	2.2131	2.5974	2.4655
NaN	NaN	NaN	NaN	NaN	NaN	NaN	NaN	NaN	NaN	NaN	NaN	NaN	NaN	NaN	NaN	NaN	NaN	NaN	NaN	NaN	NaN	NaN	NaN	NaN	NaN	NaN	NaN	NaN	NaN	NaN	4.0605	2.5401	3.2213	2.9893	NaN	NaN	NaN	NaN	NaN	NaN	NaN	NaN	NaN	NaN	NaN	NaN	NaN	NaN	NaN
NaN	NaN	NaN	NaN	NaN	NaN	NaN	NaN	NaN	NaN	NaN	NaN	NaN	NaN	NaN	NaN	NaN	0.79469	1.7109	NaN	0.28681	NaN	1.0238	1.056	1.9326	5.2745	4.4566	3.3787	NaN	NaN	NaN	1.1773	NaN	NaN	NaN	NaN	NaN	NaN	NaN	NaN	0.78486	NaN	NaN	NaN	NaN	NaN	NaN	NaN	NaN	NaN
NaN	0.39587	0.35556	0.30588	0.38206	0.37907	0.56256	0.74218	NaN	NaN	NaN	NaN	NaN	NaN	0.76069	0.9295	1.934	3.6231	1.5583	1.2817	1.6907	1.1987	1.3788	1.6659	1.7249	1.4777	1.4355	1.8516	1.4769	1.5086	1.4272	0.38759	0.6271	1.8293	NaN	NaN	NaN	NaN	NaN	NaN	NaN	NaN	NaN	NaN	NaN	NaN	2.2771	1.0986	NaN	0.15177
3.5532	NaN	NaN	2.0691	1.5686	1.9391	NaN	NaN	NaN	NaN	NaN	NaN	NaN	NaN	2.226	1.6705	2.1076	1.7697	2.0386	5.2755	2.6808	2.1234	1.357	1.1345	2.5009	1.9608	1.9782	2.1025	NaN	NaN	NaN	NaN	NaN	NaN	NaN	NaN	NaN	NaN	NaN	NaN	NaN	NaN	NaN	NaN	NaN	NaN	NaN	NaN	NaN	NaN
1.8209	0.84614	NaN	1.76	1.8064	NaN	NaN	NaN	NaN	NaN	NaN	NaN	NaN	NaN	NaN	NaN	NaN	NaN	NaN	NaN	NaN	NaN	NaN	NaN	NaN	NaN	NaN	NaN	NaN	NaN	NaN	NaN	NaN	NaN	NaN	NaN	NaN	NaN	NaN	NaN	NaN	NaN	NaN	NaN	NaN	0.086907	NaN	NaN	NaN	NaN
NaN	NaN	NaN	NaN	NaN	NaN	NaN	NaN	NaN	NaN	NaN	NaN	NaN	NaN	NaN	NaN	NaN	NaN	NaN	NaN	NaN	NaN	NaN	NaN	NaN	NaN	NaN	NaN	1.566	1.8025	1.9367	2.8828	2.6592	NaN	NaN	NaN	NaN	NaN	NaN	NaN	NaN	NaN	NaN	NaN	NaN	NaN	NaN	NaN	NaN	NaN
NaN	NaN	NaN	NaN	NaN	NaN	NaN	NaN	NaN	NaN	NaN	NaN	NaN	NaN	NaN	NaN	NaN	NaN	NaN	NaN	NaN	NaN	NaN	NaN	NaN	NaN	NaN	2.6968	2.7612	2.0787	1.3256	NaN	NaN	NaN	NaN	NaN	NaN	NaN	NaN	NaN	NaN	NaN	NaN	NaN	NaN	NaN	NaN	NaN	NaN	NaN
NaN	NaN	NaN	NaN	NaN	NaN	NaN	NaN	NaN	NaN	NaN	NaN	NaN	NaN	NaN	NaN	NaN	NaN	NaN	NaN	NaN	NaN	NaN	NaN	NaN	NaN	NaN	NaN	NaN	NaN	NaN	NaN	NaN	NaN	NaN	NaN	NaN	NaN	NaN	NaN	NaN	NaN	NaN	NaN	NaN	NaN	NaN	NaN	NaN	NaN
NaN	0.10015	0.081384	0.23786	0.15251	NaN	0.15686	0.32673	0.42288	0.15625	NaN	NaN	NaN	NaN	NaN	0.10346	0.23697	0.15037	0.28531	NaN	0.2169	0.33058	0.15932	0.12728	NaN	NaN	0.11406	0.17073	0.081651	0.15796	0.11079	0.1213	0.28912	0.17628	0.36063	0.46585	1.1037	2.5104	4.1151	7.8921	9.6492	13.921	8.4229	5.7323	6.4719	2.3917	0.63937	0.48915	0.31525	0.22793
NaN	NaN	NaN	NaN	NaN	NaN	NaN	NaN	NaN	NaN	NaN	NaN	NaN	NaN	NaN	NaN	NaN	NaN	NaN	NaN	NaN	NaN	NaN	NaN	NaN	NaN	NaN	NaN	NaN	NaN	NaN	NaN	NaN	NaN	NaN	NaN	NaN	NaN	NaN	NaN	NaN	NaN	1.7875	NaN	2.4737	3.1935	3.1988	3.1207	2.798	2.9021
0.50607	0.088906	0.094606	0.13719	0.2307	0.20565	0.23466	0.54922	NaN	0.34382	0.22827	0.59323	0.48987	0.35252	0.35851	0.30039	NaN	0.40372	0.26524	0.52406	0.55109	0.49643	0.42337	0.33223	0.49564	0.39298	0.36586	0.64748	0.54479	0.6904	1.1263	1.2059	1.2621	1.2334	1.4983	1.8369	2.4561	2.9152	3.1122	3.5106	1.898	1.0156	NaN	2.4082	0.66973	NaN	0.89306	NaN	NaN	NaN
1.7306	NaN	NaN	NaN	NaN	NaN	NaN	NaN	NaN	NaN	NaN	NaN	NaN	NaN	NaN	NaN	NaN	NaN	NaN	NaN	NaN	NaN	NaN	NaN	NaN	NaN	NaN	NaN	NaN	NaN	NaN	NaN	NaN	NaN	NaN	NaN	NaN	NaN	NaN	NaN	NaN	NaN	NaN	NaN	NaN	NaN	NaN	NaN	NaN	NaN
NaN	NaN	NaN	NaN	NaN	NaN	NaN	NaN	NaN	NaN	NaN	NaN	NaN	NaN	NaN	NaN	NaN	NaN	NaN	NaN	NaN	NaN	NaN	NaN	NaN	NaN	NaN	NaN	NaN	NaN	NaN	NaN	NaN	NaN	NaN	NaN	NaN	NaN	NaN	NaN	6.3609	6.4294	3.7094	NaN	NaN	NaN	NaN	NaN	NaN	NaN
NaN	NaN	NaN	NaN	NaN	NaN	NaN	NaN	NaN	NaN	NaN	NaN	NaN	NaN	NaN	NaN	NaN	NaN	NaN	NaN	NaN	NaN	NaN	NaN	NaN	NaN	NaN	NaN	NaN	NaN	NaN	NaN	NaN	NaN	NaN	NaN	NaN	NaN	NaN	NaN	NaN	NaN	NaN	NaN	NaN	NaN	NaN	NaN	NaN	NaN
NaN	NaN	NaN	NaN	NaN	NaN	NaN	NaN	NaN	NaN	NaN	NaN	NaN	NaN	NaN	NaN	NaN	NaN	NaN	NaN	NaN	NaN	NaN	NaN	NaN	NaN	1.3643	1.4567	NaN	3.0046	3.7593	6.7665	5.7463	2.8618	NaN	NaN	NaN	NaN	NaN	NaN	NaN	NaN	NaN	NaN	NaN	NaN	NaN	NaN	NaN	NaN
NaN	NaN	NaN	NaN	NaN	NaN	NaN	NaN	NaN	NaN	NaN	NaN	NaN	NaN	NaN	NaN	NaN	NaN	NaN	NaN	NaN	NaN	NaN	NaN	NaN	NaN	NaN	NaN	NaN	NaN	NaN	NaN	NaN	NaN	NaN	NaN	NaN	NaN	NaN	NaN	NaN	NaN	NaN	NaN	NaN	NaN	NaN	NaN	NaN	NaN
2.8336	NaN	NaN	NaN	NaN	NaN	2.0087	1.2689	NaN	NaN	NaN	NaN	NaN	NaN	NaN	NaN	NaN	NaN	NaN	NaN	NaN	NaN	NaN	NaN	NaN	NaN	NaN	NaN	NaN	NaN	NaN	NaN	NaN	NaN	NaN	NaN	NaN	NaN	NaN	NaN	NaN	NaN	NaN	NaN	NaN	NaN	NaN	NaN	NaN	NaN
NaN	NaN	NaN	NaN	NaN	NaN	NaN	NaN	NaN	NaN	NaN	NaN	NaN	NaN	NaN	NaN	NaN	NaN	NaN	NaN	NaN	NaN	NaN	NaN	NaN	NaN	NaN	NaN	NaN	NaN	NaN	NaN	NaN	NaN	NaN	NaN	NaN	NaN	NaN	NaN	NaN	NaN	NaN	2.9728	3.3518	12.692	6.5872	8.6258	8.6725	5.2365
NaN	NaN	NaN	NaN	NaN	NaN	NaN	NaN	NaN	NaN	NaN	NaN	NaN	NaN	NaN	NaN	NaN	NaN	NaN	NaN	NaN	NaN	NaN	NaN	0.98779	1.0599	0.97205	1.5078	1.0963	1.2378	2.3066	1.2689	1.5388	2.4698	NaN	3.0163	2.3157	2.686	NaN	2.4477	1.4589	4.1976	NaN	NaN	2.2559	1.7918	1.8688	1.7876	1.9541	2.6536
1.6835	0.1995	0.12305	0.27568	0.33275	0.44544	0.46347	0.74706	0.75738	0.61961	0.70161	0.46272	0.50704	0.37014	0.45105	0.33246	0.38817	0.44145	NaN	NaN	NaN	0.47691	NaN	NaN	NaN	NaN	NaN	NaN	NaN	NaN	1.1949	NaN	1.1199	1.1085	2.7025	1.2538	1.7054	2.2654	3.2465	2.3583	2.4271	1.9502	NaN	NaN	NaN	NaN	NaN	NaN	NaN	NaN
NaN	NaN	NaN	NaN	NaN	NaN	NaN	NaN	NaN	NaN	NaN	NaN	NaN	NaN	NaN	NaN	NaN	NaN	NaN	NaN	NaN	NaN	NaN	NaN	NaN	NaN	NaN	NaN	NaN	NaN	NaN	NaN	NaN	NaN	NaN	NaN	NaN	NaN	NaN	NaN	NaN	NaN	2.7518	NaN	NaN	1.7372	1.6563	NaN	NaN	NaN
2.1277	0.33788	0.2454	0.64572	1.0668	0.76954	0.59204	0.7634	0.66286	0.72597	0.82816	0.76323	1.0575	0.87502	1.0501	1.013	1.6795	2.0759	1.6091	1.7896	2.0979	2.0562	2.0481	2.2176	2.3031	2.1191	0.96816	0.42218	0.37449	0.31377	0.26286	0.16541	NaN	NaN	0.24758	0.24989	NaN	NaN	NaN	NaN	NaN	0.39949	NaN	NaN	NaN	NaN	0.22039	NaN	NaN	NaN
NaN	NaN	NaN	NaN	NaN	NaN	NaN	NaN	NaN	NaN	NaN	NaN	NaN	NaN	NaN	NaN	NaN	NaN	NaN	NaN	NaN	NaN	NaN	NaN	NaN	NaN	NaN	NaN	NaN	NaN	NaN	NaN	NaN	NaN	NaN	NaN	NaN	NaN	NaN	NaN	NaN	8.5663	NaN	5.1241	3.4672	NaN	NaN	NaN	NaN	NaN
NaN	NaN	NaN	NaN	NaN	NaN	NaN	NaN	NaN	NaN	NaN	NaN	NaN	NaN	NaN	NaN	NaN	NaN	NaN	NaN	NaN	NaN	NaN	NaN	NaN	NaN	NaN	NaN	NaN	NaN	NaN	NaN	NaN	NaN	NaN	NaN	NaN	NaN	NaN	NaN	NaN	NaN	NaN	NaN	NaN	NaN	NaN	NaN	NaN	NaN
NaN	NaN	NaN	NaN	NaN	NaN	NaN	NaN	NaN	NaN	NaN	NaN	NaN	NaN	NaN	NaN	NaN	NaN	NaN	NaN	NaN	NaN	NaN	NaN	NaN	NaN	NaN	NaN	NaN	NaN	NaN	NaN	NaN	NaN	NaN	NaN	NaN	NaN	NaN	NaN	NaN	NaN	NaN	NaN	NaN	NaN	NaN	NaN	NaN	NaN
2.1383	0.50533	0.29422	0.52905	0.68657	0.7524	1.1179	1.716	1.7775	1.3537	1.7941	1.2769	0.82834	0.80309	2.7449	1.4485	2.3543	1.6978	NaN	NaN	NaN	NaN	NaN	0.7176	NaN	NaN	NaN	NaN	NaN	0.72046	NaN	NaN	0.71766	0.76015	NaN	NaN	NaN	NaN	NaN	NaN	NaN	NaN	NaN	NaN	NaN	NaN	0.47936	0.33903	0.43111	0.46869
NaN	NaN	NaN	NaN	NaN	NaN	NaN	NaN	NaN	NaN	NaN	NaN	NaN	NaN	NaN	NaN	NaN	NaN	NaN	NaN	NaN	NaN	NaN	NaN	NaN	NaN	NaN	NaN	NaN	NaN	1.6984	1.9563	2.539	NaN	1.3185	NaN	NaN	NaN	NaN	NaN	NaN	NaN	NaN	NaN	NaN	NaN	NaN	NaN	NaN	NaN
NaN	NaN	NaN	NaN	NaN	NaN	NaN	NaN	NaN	NaN	NaN	NaN	NaN	NaN	NaN	NaN	NaN	NaN	NaN	NaN	NaN	NaN	NaN	NaN	NaN	1.8369	NaN	NaN	NaN	NaN	NaN	NaN	NaN	NaN	NaN	NaN	NaN	NaN	NaN	NaN	NaN	NaN	NaN	NaN	NaN	NaN	NaN	NaN	NaN	NaN
0.31047	0.06441	0.074507	0.073319	0.088305	0.072122	0.098146	0.12322	0.14846	0.12837	0.11783	0.13668	0.1224	0.11231	0.12369	0.11169	0.13183	0.10953	0.14483	0.25462	0.22772	0.20837	0.26359	0.26846	0.29677	0.34045	0.42149	0.5207	0.40296	0.44273	1.0297	1.3725	1.2029	1.2422	1.3143	1.3532	2.3183	2.7362	4.3669	5.4046	5.3186	5.7774	7.0131	5.4516	3.4461	0.73908	0.26588	0.20571	0.17662	0.13553
0.39528	0.068963	0.036911	0.11047	0.16295	0.090268	0.11691	0.14367	0.14542	0.18429	0.19701	0.16093	0.18817	0.17012	0.19534	0.14576	0.19536	0.24955	0.1541	0.20915	0.26969	0.25565	0.2491	0.25262	0.30874	0.28325	0.31141	0.35123	0.32337	0.33381	0.55084	0.59584	0.62706	0.83078	0.93745	1.0142	1.1407	1.7157	3.7731	4.2584	5.0469	6.4053	5.5291	1.6744	0.24506	0.074476	0.068357	0.048975	0.070296	0.14293
NaN	NaN	NaN	NaN	NaN	NaN	NaN	NaN	NaN	NaN	NaN	NaN	NaN	NaN	NaN	NaN	NaN	NaN	NaN	NaN	NaN	NaN	NaN	NaN	NaN	NaN	NaN	NaN	NaN	NaN	NaN	NaN	NaN	NaN	NaN	NaN	NaN	NaN	NaN	NaN	NaN	NaN	NaN	NaN	NaN	2.2376	3.1315	7.4259	NaN	NaN
NaN	NaN	NaN	0.20264	NaN	NaN	NaN	NaN	NaN	NaN	NaN	NaN	NaN	NaN	NaN	NaN	NaN	NaN	NaN	NaN	NaN	NaN	NaN	NaN	NaN	NaN	NaN	NaN	NaN	NaN	NaN	NaN	NaN	NaN	NaN	NaN	NaN	NaN	NaN	NaN	4.1606	2.4557	2.6035	2.1922	NaN	NaN	NaN	NaN	NaN	NaN
NaN	NaN	NaN	NaN	NaN	NaN	1.3579	2.2172	2.5673	NaN	NaN	NaN	NaN	NaN	NaN	NaN	NaN	NaN	NaN	NaN	NaN	NaN	NaN	NaN	NaN	NaN	NaN	NaN	NaN	NaN	NaN	NaN	NaN	NaN	NaN	NaN	2.5006	5.4421	7.0868	15.361	14.185	17.881	24.578	17.834	18.381	13.216	NaN	2.2477	1.942	1.4867
NaN	NaN	NaN	NaN	NaN	NaN	NaN	NaN	NaN	NaN	NaN	NaN	NaN	NaN	NaN	NaN	NaN	NaN	NaN	NaN	NaN	NaN	NaN	NaN	NaN	NaN	NaN	NaN	NaN	NaN	NaN	NaN	NaN	NaN	NaN	NaN	NaN	NaN	NaN	NaN	NaN	NaN	NaN	NaN	NaN	NaN	NaN	NaN	NaN	NaN
NaN	NaN	NaN	NaN	NaN	NaN	NaN	NaN	NaN	NaN	NaN	NaN	NaN	NaN	NaN	NaN	NaN	NaN	NaN	NaN	NaN	NaN	NaN	NaN	NaN	NaN	NaN	NaN	NaN	NaN	NaN	NaN	NaN	NaN	NaN	NaN	NaN	NaN	NaN	NaN	NaN	NaN	NaN	NaN	NaN	NaN	NaN	NaN	NaN	NaN
NaN	NaN	NaN	NaN	NaN	NaN	NaN	NaN	NaN	NaN	NaN	NaN	NaN	NaN	NaN	NaN	NaN	NaN	NaN	4.7796	3.0781	NaN	NaN	NaN	NaN	NaN	NaN	NaN	NaN	NaN	NaN	NaN	NaN	NaN	NaN	NaN	NaN	NaN	NaN	NaN	NaN	NaN	NaN	NaN	NaN	NaN	NaN	NaN	NaN	NaN
0.27995	0.23528	0.18129	0.43781	0.68055	0.27544	0.20415	0.66265	0.93194	1.1955	2.4678	6.0374	2.519	1.3292	1.2878	1.0453	1.7459	1.9227	1.6595	2.1031	2.17	0.83265	0.7326	0.43918	0.48788	0.60833	0.7106	0.98901	0.722	0.96105	1.3689	1.3043	0.6404	0.4823	0.37458	0.39455	0.49599	0.4588	0.50082	0.60376	0.46929	0.48709	0.45505	0.27632	0.26327	0.2845	0.23522	0.18214	0.20177	0.22025
NaN	0.14025	0.15878	0.1494	NaN	0.21366	0.19861	0.20033	0.34962	0.28717	0.44671	0.21961	0.30372	0.30253	0.52552	0.35303	0.67516	0.5925	0.45238	0.8428	0.95784	1.0067	1.1545	0.98571	1.0605	0.96792	1.1255	1.5071	1.12	1.2237	1.9617	2.1251	2.3909	2.1518	1.5953	1.0441	NaN	0.16964	NaN	NaN	0.48477	0.1204	0.30958	0.23107	0.21809	NaN	0.1716	NaN	0.12162	0.1431
0.20373	0.062613	0.080928	0.068268	0.083857	0.082703	0.11902	0.14211	0.13416	0.17189	0.17484	0.16302	0.20436	0.15174	0.17953	0.17503	0.27954	0.33635	0.36971	0.71458	0.75348	0.64967	0.88585	1.7865	1.9362	2.507	2.768	1.942	0.31157	0.17525	0.27333	0.29987	0.35959	0.34718	0.44257	0.85768	1.4932	1.6087	1.0832	0.93026	0.50612	0.29237	0.14855	0.15481	0.17387	0.20602	0.20484	0.15638	0.13468	0.1591
NaN	0.20686	0.28337	NaN	0.29102	0.31369	0.30706	NaN	NaN	NaN	NaN	NaN	NaN	NaN	0.31949	NaN	NaN	0.45662	NaN	NaN	NaN	NaN	NaN	NaN	NaN	NaN	0.80858	1.3302	0.72012	0.68446	0.95432	1.1124	0.73152	0.81303	0.97824	1.396	2.1661	2.4722	2.2845	2.0786	1.8307	1.0511	NaN	NaN	0.23559	0.60432	NaN	NaN	NaN	NaN
NaN	NaN	NaN	NaN	NaN	NaN	NaN	NaN	1.9258	NaN	NaN	NaN	NaN	NaN	NaN	NaN	NaN	NaN	NaN	NaN	NaN	NaN	NaN	NaN	NaN	NaN	NaN	NaN	NaN	NaN	NaN	NaN	NaN	NaN	NaN	NaN	NaN	NaN	NaN	NaN	NaN	NaN	NaN	NaN	NaN	NaN	NaN	10.361	2.7638	4.0825
NaN	NaN	NaN	NaN	NaN	NaN	NaN	0.54313	0.44522	1.0013	1.5175	7.2112	2.0329	0.49187	NaN	NaN	NaN	NaN	NaN	NaN	NaN	1.7485	3.0776	NaN	NaN	NaN	NaN	NaN	NaN	NaN	NaN	NaN	NaN	NaN	NaN	0.79933	NaN	NaN	NaN	NaN	NaN	NaN	NaN	NaN	NaN	NaN	NaN	NaN	NaN	NaN
NaN	NaN	NaN	NaN	NaN	NaN	NaN	NaN	NaN	NaN	NaN	NaN	NaN	NaN	NaN	NaN	NaN	NaN	NaN	NaN	NaN	NaN	NaN	NaN	NaN	NaN	NaN	NaN	NaN	NaN	NaN	NaN	NaN	NaN	NaN	NaN	NaN	NaN	NaN	NaN	NaN	NaN	NaN	NaN	2.4709	2.974	22.898	5.6282	13.407	3.6556
0.14894	0.06819	0.050905	0.072041	0.083154	0.1117	0.080002	0.080908	0.088293	0.086512	0.084644	0.068319	0.069436	0.10335	0.070963	0.082165	0.092655	0.066242	0.050492	0.14881	0.09639	0.10819	0.09567	0.10175	0.14184	0.13999	0.14279	0.18047	0.22237	0.2478	0.46811	0.86492	1.011	1.5419	2.4068	5.9691	5.7539	6.4783	7.3133	3.6372	3.3406	0.85574	0.10539	0.13786	0.154	0.10873	0.16956	0.117	0.1471	0.11633
0.42609	0.10745	0.19841	0.13493	NaN	0.19042	0.17554	0.18227	0.25246	NaN	0.14847	0.65355	0.19752	NaN	0.38696	NaN	0.20237	0.31359	0.31318	0.39037	0.46542	0.42425	0.44098	0.61269	0.89081	0.69869	0.51204	0.48157	0.4203	0.35476	0.82894	0.80067	0.92896	0.86864	1.158	0.91276	1.7116	1.3907	1.8287	1.9401	2.4142	4.6093	5.4331	5.6321	6.0676	4.7523	5.3707	2.6168	1.8685	1.0577
0.77212	0.12416	0.063347	0.11204	0.24471	0.2447	0.13677	0.18302	0.33536	0.34238	0.31279	0.30305	0.28556	0.22185	0.2964	0.29075	0.44487	0.38759	0.45381	0.78857	2.1977	1.4296	1.0951	0.99847	1.0122	1.0328	1.1531	2.6022	1.3091	1.7437	3.4239	3.2976	2.6074	2.8553	2.568	1.5218	1.3484	0.83923	0.3067	NaN	NaN	NaN	NaN	NaN	0.27161	NaN	NaN	0.28093	0.22753	0.16308
NaN	NaN	NaN	NaN	NaN	NaN	NaN	NaN	NaN	NaN	NaN	NaN	NaN	NaN	NaN	NaN	NaN	NaN	NaN	NaN	NaN	NaN	NaN	NaN	NaN	NaN	NaN	NaN	9.8342	9.4885	3.7882	NaN	NaN	NaN	NaN	NaN	NaN	NaN	NaN	NaN	NaN	NaN	NaN	NaN	NaN	NaN	NaN	NaN	NaN	NaN
0.28479	0.07107	0.082607	0.10353	0.11089	0.081356	0.14437	0.28625	0.3277	0.56188	1.2	3.4482	0.9323	0.31491	0.2385	0.16753	0.69751	0.27731	0.59607	0.72819	0.69001	1.2959	1.123	0.36081	0.4985	0.8946	1.8156	4.4612	8.8576	8.7347	4.4613	1.2501	0.33249	0.20252	0.18555	0.19907	0.22731	0.27792	0.21926	0.15351	0.17258	0.31365	0.28554	0.33406	0.38238	0.30589	0.17024	0.14322	0.16583	0.14219
0.13047	NaN	NaN	NaN	NaN	NaN	NaN	NaN	NaN	0.82108	1.604	4.4322	1.1366	0.31111	0.23257	0.18319	0.87226	0.33145	0.81763	0.9633	0.70923	1.9241	1.4367	0.31498	0.47557	0.86743	2.0105	5.3097	11.876	11.702	6.8539	1.0183	NaN	NaN	0.11267	0.14387	0.30923	NaN	0.57459	0.53913	0.31374	NaN	NaN	NaN	NaN	NaN	NaN	NaN	NaN	NaN
NaN	NaN	NaN	NaN	NaN	NaN	NaN	NaN	NaN	NaN	NaN	NaN	NaN	NaN	NaN	NaN	NaN	NaN	NaN	NaN	NaN	NaN	NaN	NaN	NaN	NaN	NaN	NaN	NaN	NaN	NaN	NaN	NaN	NaN	NaN	NaN	NaN	NaN	NaN	NaN	NaN	2.2448	4.8234	8.2405	5.8241	2.908	3.1251	NaN	NaN	NaN
NaN	0.13446	NaN	0.23164	0.48233	0.10472	0.1261	0.1307	0.12877	0.10628	NaN	NaN	NaN	0.12297	0.15259	NaN	NaN	NaN	NaN	NaN	0.093338	0.085198	NaN	0.15082	NaN	NaN	NaN	NaN	NaN	NaN	NaN	NaN	NaN	NaN	NaN	NaN	NaN	NaN	1.4383	2.9929	4.437	2.7196	1.1019	NaN	NaN	NaN	NaN	NaN	NaN	NaN
NaN	NaN	NaN	NaN	0.46035	NaN	NaN	NaN	NaN	NaN	NaN	NaN	NaN	NaN	NaN	0.4341	NaN	NaN	0.6135	NaN	NaN	NaN	NaN	NaN	0.95179	NaN	NaN	0.49539	NaN	0.71375	0.83937	1.4313	2.3688	2.6861	2.8118	2.9812	2.1829	3.8778	2.8356	2.3022	2.2865	2.0315	1.8665	1.0053	0.92649	NaN	NaN	NaN	NaN	NaN
5.6056	2.0468	1.8474	2.8153	3.3952	2.0572	1.5153	1.4941	1.8189	1.6452	1.2049	0.63219	0.57905	0.56066	0.5238	0.35667	0.39769	0.31978	0.25452	0.32417	0.29094	0.16609	0.19791	0.14591	0.17234	0.12523	0.12026	0.1235	0.10055	0.069446	0.12277	0.16574	0.12366	0.12731	0.13793	0.11792	0.11146	0.13177	0.13969	0.12094	0.11114	0.087106	0.10653	0.076421	0.089043	0.10101	0.10352	0.10543	0.082545	0.091399
0.24712	0.14052	0.088849	0.08855	0.070537	0.10032	0.079387	0.075477	0.22966	0.18006	0.16241	0.097051	0.12553	0.089841	0.080771	0.056866	0.10596	0.11956	0.13997	0.17118	0.30528	0.12103	0.13716	0.17739	0.19825	0.42163	0.1599	0.21612	0.19668	0.22027	0.38515	0.53129	0.68095	1.1476	1.4245	1.86	2.952	3.3707	5.0412	6.6739	5.546	6.2146	4.489	3.9918	3.9836	4.0338	3.2751	1.8091	0.6598	0.21726
NaN	NaN	NaN	NaN	NaN	NaN	NaN	NaN	NaN	NaN	NaN	NaN	NaN	NaN	NaN	NaN	NaN	NaN	NaN	NaN	NaN	NaN	NaN	NaN	NaN	NaN	NaN	NaN	NaN	NaN	NaN	NaN	NaN	NaN	NaN	1.7887	2.1424	2.7043	2.5714	2.8504	3.7119	6.0739	5.964	3.7908	4.0724	5.6522	5.7981	2.754	2.4611	1.6587
NaN	NaN	NaN	NaN	NaN	NaN	NaN	0.073032	NaN	NaN	NaN	NaN	0.61536	1.3071	0.37501	NaN	1.5707	5.6573	14.706	15.871	1.4848	NaN	NaN	NaN	NaN	NaN	NaN	0.075032	0.032793	NaN	NaN	NaN	NaN	NaN	NaN	NaN	NaN	NaN	NaN	NaN	NaN	NaN	NaN	NaN	NaN	NaN	NaN	NaN	NaN	NaN
NaN	NaN	NaN	NaN	NaN	NaN	NaN	NaN	NaN	NaN	NaN	NaN	NaN	NaN	NaN	NaN	NaN	NaN	NaN	NaN	NaN	NaN	NaN	NaN	NaN	NaN	NaN	NaN	NaN	NaN	NaN	NaN	1.9454	1.5411	NaN	NaN	NaN	NaN	NaN	2.4118	NaN	NaN	NaN	NaN	NaN	NaN	NaN	NaN	NaN	NaN
NaN	NaN	NaN	NaN	NaN	NaN	NaN	NaN	NaN	NaN	NaN	NaN	NaN	NaN	NaN	NaN	NaN	NaN	NaN	NaN	NaN	NaN	NaN	NaN	NaN	NaN	NaN	NaN	NaN	NaN	NaN	NaN	NaN	NaN	NaN	NaN	NaN	NaN	1.7062	1.1296	1.7172	2.4478	2.6514	1.004	1.4532	2.4254	1.2117	1.0547	NaN	1.2659
NaN	NaN	NaN	NaN	NaN	NaN	NaN	NaN	NaN	NaN	NaN	NaN	NaN	NaN	NaN	NaN	NaN	NaN	NaN	NaN	NaN	NaN	NaN	NaN	NaN	NaN	NaN	NaN	NaN	NaN	NaN	NaN	NaN	NaN	NaN	NaN	NaN	NaN	NaN	NaN	9.127	4.885	3.1882	4.451	3.5596	2.6721	6.106	4.2452	4.4857	NaN
NaN	NaN	NaN	NaN	NaN	NaN	NaN	NaN	NaN	NaN	NaN	NaN	NaN	NaN	NaN	NaN	NaN	NaN	NaN	NaN	NaN	NaN	NaN	NaN	NaN	NaN	NaN	NaN	NaN	NaN	NaN	NaN	NaN	NaN	NaN	NaN	NaN	NaN	NaN	1.7175	1.95	2.2573	NaN	1.8134	2.6232	2.1504	2.3846	1.7945	NaN	2.0974
NaN	NaN	NaN	NaN	NaN	NaN	NaN	NaN	NaN	NaN	NaN	NaN	NaN	NaN	NaN	NaN	NaN	NaN	NaN	NaN	NaN	NaN	NaN	NaN	NaN	NaN	NaN	NaN	NaN	NaN	NaN	NaN	NaN	NaN	NaN	NaN	NaN	NaN	NaN	NaN	NaN	NaN	NaN	NaN	NaN	NaN	NaN	NaN	NaN	NaN
[truncated: 2,699 more rows]
[truncated: 60 more columns]

## Sheet: Legend
Table EV 1, Protein identification within BN-PAGE-PCP-SILAC of untreated mitochondrial preparations- MaxQuant output: Information on the M/L ratios, H/L ratios, PEP, Intensity, Protein IDs, Majority Protein IDs, Protein names, Gene name and Fasta headers for all protein groups are given.
