# Supplementary material for: Interactome disassembly during apoptosis occurs independent of caspase cleavage
Source: Mol Syst Biol. 2017 Jan 12;13(1):906. doi: 10.15252/msb.20167067 (PMC5293159; doi:10.15252/msb.20167067)
Supplement: Supplementary file 4 — Table EV2 [file MSB-13-906-s004.xlsx]

## Sheet: Summary_observed_protein_PCP_SI
Table EV 2: Coverage observed for protein group (based on the amount of reference observed)
Replicate number	Isotopologue Channel	Average PCP_SILAC coverage	Average coverage of the SEC	Median PCP_SILAC coverage	Number of proteins with a coverage less then 0.5	Number of proteins with a coverage less then 0.7	Number of proteins with a coverage less then 0.85	Number of proteins with a coverage less then 1	Number of proteins with a coverage less then 1.5	Number of proteins with a coverage less then 2	Number of proteins with a coverage greater then 2	Minimum coverage observed	Maximum coverage observed
Replicate 1	MvsL	0.4926	0.3879	0.4541	1352	612	230	109	67	11	3	0.0714	2.3402
Replicate 1	HvsL	0.5148	0.3853	0.4715	1299	600	239	134	92	15	5	0.0713	2.4831

## Sheet: Legend
Table EV 2, Coverage observed for protein group within BN separation gradient: SEC-PCP-SILAC Coverage for all protein groups for both experimental channels compared to the reference (MvsL and HvsL). The average PCP-SILAC coverage refers to the summed area of the observed PCP-SILAC features based as compared to the reference sample. The Average coverage of the SEC refers to the average number of f…
