# Supplementary material for: Interactome disassembly during apoptosis occurs independent of caspase cleavage
Source: Mol Syst Biol. 2017 Jan 12;13(1):906. doi: 10.15252/msb.20167067 (PMC5293159; doi:10.15252/msb.20167067)
Supplement: Supplementary file 5 — Table EV3 [file MSB-13-906-s005.xlsx]

## Sheet: Master_guassian_list_fold_compa
Table EV 3: Unique Gaussian features determined from BN PAGE profiles
Protein name	Unique_identifier (of best gaussian)	Replicate (of best gaussian)	Channel (of best gaussian)	Guassian_index_number (of best gaussian)	Center (of best gaussian)	Height (of best gaussian)	Width (of best gaussian)	SSE (of best gaussian)	adjrsquare (of best gaussian)	Gaussian Area (of best gaussian)	Complex Size (of best gaussian)	Change observed replicate 1	Normalised fold change	Normalised fold change replicate 1	Average fold change	Fold change replicate 1	p-value (ttest)	Below Adjusted_pvalue(bonferroni correction) (ttest)	p-value (MWW)	Below Adjusted_pvalue(bonferroni correction) (MWW)
A0AVT1	1_2_HvsL_A0AVT1	1	HvsL	2	40.164	1.884	2.428	0.138	0.995	8.109	410	No change	0.197	0.197	0.219	0.219	0.685904		0.72619
A0PJW6	1_2_MvsL_A0PJW6	1	MvsL	2	44.977	2.591	2.43	0.569	0.994	11.156	300	No change	-0.027	-0.027	-0.005	-0.005	0.912627		0.757143
A0PJW6	1_3_MvsL_A0PJW6	1	MvsL	3	48.331	5.744	1.742	0.569	0.994	17.731	220	No change	-0.689	-0.689	-0.667	-0.667	0.0542538		0.0142857
A1L0T0	1_4_HvsL_A1L0T0	1	HvsL	4	35.013	3.188	4.691	0.987	0.979	26.507	530	No change	0.045	0.045	0.067	0.067	0.238592		0.924603
A2A2D0	1_7_MvsL_A2A2D0	1	MvsL	7	49.385	7.619	1.872	3.135	0.974	25.275	200	No change	0.044	0.044	0.066	0.066	0.979735		0.557143
A2RRP1	1_15_MvsL_A2RRP1	1	MvsL	15	13.083	2.928	4.587	0.362	0.99	23.801	1040	No change	-0.18	-0.18	-0.159	-0.159	0.900294		0.420635
A2VDJ0-3	1_16_MvsL_A2VDJ0-3	1	MvsL	16	17.985	2.023	4.879	0.881	0.961	17.491	930	No change	-0.183	-0.183	-0.161	-0.161	0.250016		0.0753968
A2VDJ0-3	1_17_MvsL_A2VDJ0-3	1	MvsL	17	9.114	1.662	2.25	0.881	0.961	6.626	1130	No change	0.067	0.067	0.088	0.088	0.950866		0.5
A2VDJ0-3	1_16_HvsL_A2VDJ0-3	1	HvsL	16	15.746	1.677	8.397	4.195	0.815	24.8	980	No change	-0.095	-0.095	-0.074	-0.074	0.70665		0.342857
A4D1E9	1_18_HvsL_A4D1E9	1	HvsL	18	46.898	4.489	1.78	0.629	0.992	14.162	260	No change	-0.079	-0.079	-0.057	-0.057	0.831216		0.345238
A4D1E9	1_19_HvsL_A4D1E9	1	HvsL	19	40.92	3.417	3.92	0.629	0.992	23.744	400	No change	-0.184	-0.184	-0.162	-0.162	0.917022		0.5
A4QN19	1_22_MvsL_A4QN19	1	MvsL	22	11.123	3.009	2.394	0.199	0.991	12.766	1090	No change	-0.148	-0.148	-0.126	-0.126	0.902578		0.579365
A5YKK6	1_22_HvsL_A5YKK6	1	HvsL	22	11.874	2.011	8.457	2.637	0.909	29.109	1070	No change	-0.049	-0.049	-0.028	-0.028	0.878995		0.579365
A6H8Z7	1_23_HvsL_A6H8Z7	1	HvsL	23	43.012	2.881	2.648	0.298	0.987	13.52	350	No change	-0.038	-0.038	-0.017	-0.017	0.911607		0.5
A6NDG6	1_27_HvsL_A6NDG6	1	HvsL	27	44.815	3.545	2.541	0.236	0.993	15.966	300	No change	0.063	0.063	0.084	0.084	0.804073		0.5
A6NDJ8	1_28_HvsL_A6NDJ8	1	HvsL	28	47.852	2.046	2.819	0.226	0.981	10.222	230	No change	-0.289	-0.289	-0.268	-0.268	0.28789		0.154762
A6NEM5	1_31_HvsL_A6NEM5	1	HvsL	31	23.27	3.839	3.604	0.537	0.99	24.521	810	No change	-0.093	-0.093	-0.071	-0.071	0.319526		0.111111
A6NG10	1_34_HvsL_A6NG10	1	HvsL	34	46.028	2.482	2.339	0.138	0.991	10.291	280	No change	-0.098	-0.098	-0.077	-0.077	0.498113		0.420635
A6NGS4	1_39_MvsL_A6NGS4	1	MvsL	39	22.227	1.52	2.608	0.337	0.99	7.029	830	No change	0.102	0.102	0.123	0.123	0.133326		0.924603
A6NGS4	1_40_MvsL_A6NGS4	1	MvsL	40	15.242	1.991	6.847	0.337	0.99	24.117	990	No change	0.126	0.126	0.148	0.148	0.186169		0.888889
A6NGW1	1_41_MvsL_A6NGW1	1	MvsL	41	37.127	2.09	2.727	0.267	0.979	10.1	480	No change	-0.206	-0.206	-0.185	-0.185	0.594697		0.27381
A6NIH7	1_45_HvsL_A6NIH7	1	HvsL	45	44.241	1.616	2.406	0.316	0.952	6.891	320	No change	-0.031	-0.031	-0.01	-0.01	0.942927		0.442857
A6NIW1	1_47_MvsL_A6NIW1	1	MvsL	47	43.956	3.234	4.401	0.814	0.982	25.222	320	No change	-0.124	-0.124	-0.102	-0.102	0.153312		0.0753968
A6NJ78	1_48_MvsL_A6NJ78	1	MvsL	48	47.759	2.889	3.062	0.706	0.974	15.668	240	No change	-0.213	-0.213	-0.191	-0.191	0.374928		0.154762
A6NJA2	1_49_MvsL_A6NJA2	1	MvsL	49	45.965	3.473	3.639	0.359	0.998	22.395	280	No change	0.023	0.023	0.045	0.045	0.247532		0.888889
A6NJA2	1_48_HvsL_A6NJA2	1	HvsL	48	42.25	3.369	1.589	1.821	0.981	9.488	360	No change	-0.252	-0.252	-0.23	-0.23	0.652193		0.65
A6NKT7	1_52_HvsL_A6NKT7	1	HvsL	52	12.946	2.745	1.985	0.189	0.994	9.658	1050	No change	0.085	0.085	0.107	0.107	0.217774		0.888889
A6NKT7	1_53_HvsL_A6NKT7	1	HvsL	53	9.229	2.209	2.147	0.189	0.994	8.406	1130	No change	0.075	0.075	0.097	0.097	0.0402007		0.985714
A6NM69	1_54_MvsL_A6NM69	1	MvsL	54	46.507	7.047	1.919	1.622	0.995	23.972	270	No change	-0.123	-0.123	-0.101	-0.101	0.51078		0.242857
A6NM69	1_55_MvsL_A6NM69	1	MvsL	55	49.215	9.392	1.788	1.622	0.995	29.77	200	No change	-0.071	-0.071	-0.05	-0.05	0.639623		0.342857
A6NN80	1_60_MvsL_A6NN80	1	MvsL	60	44.064	8.146	3.781	2.372	0.991	54.596	320	No change	-0.004	-0.004	0.018	0.018	0.939775		0.420635
A8MTG3	1_67_MvsL_A8MTG3	1	MvsL	67	37.7	2.571	2.413	0.735	0.966	10.996	470	No change	0.119	0.119	0.141	0.141	0.226439		0.942857
A8MTG3	1_68_MvsL_A8MTG3	1	MvsL	68	28.522	0.851	7.623	0.735	0.966	11.498	680	No change	0.119	0.119	0.14	0.14	0.266937		0.845238
A8MUH3	1_70_HvsL_A8MUH3	1	HvsL	70	31.874	1.823	7.184	2.205	0.899	23.218	610	No change	0.033	0.033	0.055	0.055	0.896805		0.789683
A8MUW5	1_70_MvsL_A8MUW5	1	MvsL	70	29.312	1.692	2.227	0.108	0.995	6.68	660	No change	0.049	0.049	0.071	0.071	0.623085		0.845238
A8MUW5	1_71_MvsL_A8MUW5	1	MvsL	71	19.807	0.922	1.941	0.108	0.995	3.172	890	No change	-0.33	-0.33	-0.308	-0.308	0.232294		0.1
A8MUW5	1_72_MvsL_A8MUW5	1	MvsL	72	25.563	1.648	3.715	0.108	0.995	10.848	750	No change	0.033	0.033	0.055	0.055	0.722614		0.789683
A8MV37	1_73_MvsL_A8MV37	1	MvsL	73	20.684	3.394	2.408	0.459	0.985	14.483	870	No change	-0.108	-0.108	-0.086	-0.086	0.87872		0.442857
B0I1T2	1_85_HvsL_B0I1T2	1	HvsL	85	32.813	2.515	4.838	0.942	0.969	21.572	580	No change	0.118	0.118	0.14	0.14	0.273841		0.952381
B0QYY6	1_32_MvsL_B0QYY6	1	MvsL	32	40.786	6.699	2.088	0.275	0.997	24.798	400	No change	0.143	0.143	0.165	0.165	0.700625		0.757143
B1AH77	1_101_MvsL_B1AH77	1	MvsL	101	43.636	10.278	4.704	3.757	0.994	85.67	330	No change	-0.119	-0.119	-0.098	-0.098	0.450794		0.154762
B1AH77	1_102_MvsL_B1AH77	1	MvsL	102	49.225	6.637	1.829	3.757	0.994	21.521	200	No change	-0.11	-0.11	-0.089	-0.089	0.83116		0.342857
B1AH77	1_103_MvsL_B1AH77	1	MvsL	103	32.622	0.793	9.217	3.757	0.994	12.957	590	No change	-0.135	-0.135	-0.113	-0.113	0.909175		0.557143
B1AH77	1_100_HvsL_B1AH77	1	HvsL	100	30.322	0.744	7.259	4.136	0.992	9.57	640	No change	-0.195	-0.195	-0.173	-0.173	0.955775		0.420635
B1AH77	1_97_HvsL_B1AH77	1	HvsL	97	46.37	2.785	1.013	4.136	0.992	5	270	No change	-0.132	-0.132	-0.11	-0.11	0.28954		0.210317
B1AH89	1_104_MvsL_B1AH89	1	MvsL	104	42.507	2.697	1.755	0.472	0.983	8.391	360	No change	-0.411	-0.411	-0.389	-0.389	0.824649		0.35
B1AH89	1_105_MvsL_B1AH89	1	MvsL	105	46.131	2.613	1.821	0.472	0.983	8.434	270	No change	-0.186	-0.186	-0.164	-0.164	0.799298		0.442857
B1AJQ6	1_104_HvsL_B1AJQ6	1	HvsL	104	43.427	2.078	2.483	3.719	0.906	9.149	340	No change	-0.255	-0.255	-0.233	-0.233	0.273732		0.27381
B1AJQ6	1_107_MvsL_B1AJQ6	1	MvsL	107	19.689	1.444	2.842	4.108	0.901	7.275	890	No change	-0.209	-0.209	-0.188	-0.188	0.845376		0.442857
B1AJQ6	1_103_HvsL_B1AJQ6	1	HvsL	103	26.556	2.372	7.18	3.719	0.906	30.184	730	No change	0.006	0.006	0.027	0.027	0.696216		0.72619
B1AJQ6	1_105_HvsL_B1AJQ6	1	HvsL	105	38.704	1.715	2.425	3.719	0.906	7.369	450	No change	-0.032	-0.032	-0.01	-0.01	0.853575		0.654762
B1AK13	1_109_MvsL_B1AK13	1	MvsL	109	45.026	3.079	1.986	0.299	0.992	10.841	300	No change	-0.264	-0.264	-0.242	-0.242	0.0772335		0.1
B1AK13	1_110_MvsL_B1AK13	1	MvsL	110	48.659	2.39	2.135	0.299	0.992	9.041	220	No change	-0.236	-0.236	-0.215	-0.215	0.073099		0.047619
B1ANH0	1_119_MvsL_B1ANH0	1	MvsL	119	49.325	2.727	1.856	0.462	0.987	8.971	200	No change	-0.241	-0.241	-0.22	-0.22	0.821276		0.557143
B1ANH0	1_120_MvsL_B1ANH0	1	MvsL	120	45.648	2.406	2.548	0.462	0.987	10.867	290	No change	-0.144	-0.144	-0.122	-0.122	0.796493		0.442857
B1P7G3	1_122_HvsL_B1P7G3	1	HvsL	122	48.524	5.291	2.488	1.458	0.981	23.328	220	No change	-0.189	-0.189	-0.167	-0.167	0.639646		0.27381
B2CI53	1_123_HvsL_B2CI53	1	HvsL	123	20.235	3.112	2.16	0.136	0.996	11.915	880	No change	-0.024	-0.024	-0.003	-0.003	0.622648		0.72619
B2CI53	1_124_HvsL_B2CI53	1	HvsL	124	16.704	1.321	3.553	0.136	0.996	8.321	960	No change	0.023	0.023	0.045	0.045	0.434052		0.789683
B2R5P6	1_128_MvsL_B2R5P6	1	MvsL	128	37.864	2.103	2.566	0.099	0.996	9.564	470	No change	0.012	0.012	0.034	0.034	0.754886		0.579365
B2R5P6	1_129_MvsL_B2R5P6	1	MvsL	129	35.313	0.947	5.255	0.099	0.996	8.822	530	No change	0.081	0.081	0.102	0.102	0.767432		0.654762
B3KQT9	1_129_HvsL_B3KQT9	1	HvsL	129	36.524	1.807	7.912	0.574	0.998	25.321	500	No change	-0.135	-0.135	-0.114	-0.114	0.389326		0.27381
B3KQT9	1_128_HvsL_B3KQT9	1	HvsL	128	47.381	3.5	1.871	0.574	0.998	11.609	250	No change	-0.149	-0.149	-0.127	-0.127	0.701782		0.345238
B3KQT9	1_130_HvsL_B3KQT9	1	HvsL	130	20.818	0.827	3.329	0.574	0.998	4.88	860	No change	-0.211	-0.211	-0.19	-0.19	0.663228		0.27381
B3KQT9	1_131_HvsL_B3KQT9	1	HvsL	131	43.82	7.955	3.414	0.574	0.998	48.134	330	No change	-0.171	-0.171	-0.149	-0.149	0.404179		0.0753968
B3KTM6	1_136_HvsL_B3KTM6	1	HvsL	136	47.922	4.339	2.837	1.943	0.988	21.816	230	No change	0.276	0.276	0.298	0.298	0.0310737		0.984127
B3KTM6	1_135_HvsL_B3KTM6	1	HvsL	135	40.325	3.874	6.894	1.943	0.988	47.273	410	No change	0.275	0.275	0.297	0.297	0.050351		0.972222
B3KUK2	1_137_HvsL_B3KUK2	1	HvsL	137	28.851	2.037	6.296	0.157	0.998	22.732	680	No change	-0.388	-0.388	-0.367	-0.367	0.14002		0.111111
B3KUK2	1_141_MvsL_B3KUK2	1	MvsL	141	47.84	0.871	2.524	0.295	0.998	3.897	230	Unquantifiable_observed_only_in HvsL channel	0	NaN	0	NaN	NaN		NaN
B3KUK2	1_138_HvsL_B3KUK2	1	HvsL	138	31.76	3.953	2.095	0.157	0.998	14.679	610	No change	-0.363	-0.363	-0.341	-0.341	0.396425		0.154762
B3KW52	1_144_MvsL_B3KW52	1	MvsL	144	44.948	6.042	2.153	0.187	0.998	23.059	300	No change	-0.144	-0.144	-0.122	-0.122	0.976004		0.557143
B3KW52	1_145_MvsL_B3KW52	1	MvsL	145	47.793	2.285	1.985	0.187	0.998	8.039	240	No change	-0.139	-0.139	-0.118	-0.118	0.909497		0.5
B3KXS5	1_146_MvsL_B3KXS5	1	MvsL	146	36.18	2.811	4.474	0.184	0.995	22.293	510	No change	-0.175	-0.175	-0.153	-0.153	0.457767		0.27381
B4DDF4	1_149_MvsL_B4DDF4	1	MvsL	149	48.281	6.073	2.453	0.793	0.992	26.407	220	No change	0.159	0.159	0.181	0.181	0.451656		0.888889
B4DDF7	1_150_MvsL_B4DDF7	1	MvsL	150	38.572	2.197	7.797	0.451	0.983	30.318	450	No change	0.107	0.107	0.129	0.129	0.1756		0.952381
B4DDT7	1_152_MvsL_B4DDT7	1	MvsL	152	33.437	3.053	3.111	0.43	0.986	16.834	570	No change	0.007	0.007	0.029	0.029	0.772258		0.654762
B4DEB1	1_150_HvsL_B4DEB1	1	HvsL	150	5.554	1.298	6.984	3.025	0.817	13.201	1220	No change	-0.004	-0.004	0.017	0.017	0.618128		0.72619
B4DEB1	1_149_HvsL_B4DEB1	1	HvsL	149	24.934	1.602	9.691	3.025	0.817	27.505	770	No change	0.023	0.023	0.045	0.045	0.619172		0.5
B4DEB8	1_147_HvsL_B4DEB8	1	HvsL	147	41.174	5.65	2.146	0.721	0.99	21.486	390	No change	0.031	0.031	0.052	0.052	0.84971		0.5
B4DEI4	1_155_MvsL_B4DEI4	1	MvsL	155	33.566	1.478	4.425	0.359	0.994	11.593	570	No change	0.275	0.275	0.297	0.297	0.118029		0.952381
B4DEI4	1_156_MvsL_B4DEI4	1	MvsL	156	37.55	4.424	2.024	0.359	0.994	15.87	470	No change	0.189	0.189	0.21	0.21	0.583944		0.789683
B4DER1	1_153_HvsL_B4DER1	1	HvsL	153	32.762	3.205	2.929	0.196	0.994	16.638	580	No change	0.064	0.064	0.086	0.086	0.790029		0.654762
B4DER1	1_154_HvsL_B4DER1	1	HvsL	154	8.555	1.693	2.182	0.196	0.994	6.55	1150	No change	-0.075	-0.075	-0.053	-0.053	0.766399		0.654762
B4DER1	1_156_HvsL_B4DER1	1	HvsL	156	25.032	1.072	4.496	0.196	0.994	8.545	760	No change	0.078	0.078	0.1	0.1	0.299535		0.888889
B4DER1	1_155_HvsL_B4DER1	1	HvsL	155	12.973	1.052	2.824	0.196	0.994	5.263	1040	No change	0.108	0.108	0.13	0.13	0.405821		0.72619
B4DF47	1_158_HvsL_B4DF47	1	HvsL	158	48.139	2.945	1.904	0.31	0.99	9.938	230	No change	0.348	0.348	0.369	0.369	0.0676373		0.985714
B4DF47	1_157_HvsL_B4DF47	1	HvsL	157	44.699	1.886	2.503	0.31	0.99	8.365	310	No change	-0.04	-0.04	-0.018	-0.018	0.897799		0.442857
B4DG42	1_163_MvsL_B4DG42	1	MvsL	163	41.516	2.167	3.101	0.638	0.964	11.912	380	No change	0.136	0.136	0.158	0.158	0.103677		0.972222
B4DG42	1_164_MvsL_B4DG42	1	MvsL	164	26.092	1.242	4.483	0.638	0.964	9.872	740	No change	0.166	0.166	0.188	0.188	0.564316		0.789683
B4DG62	1_165_MvsL_B4DG62	1	MvsL	165	21.551	1.665	1.734	0.389	0.975	5.115	850	No change	-0.173	-0.173	-0.152	-0.152	0.865718		0.420635
B4DG62	1_166_MvsL_B4DG62	1	MvsL	166	17.581	1.176	5.981	0.389	0.975	12.47	940	No change	-0.229	-0.229	-0.208	-0.208	0.973042		0.5
B4DG62	1_167_MvsL_B4DG62	1	MvsL	167	35.301	0.621	11.876	0.389	0.975	12.953	530	No change	-0.129	-0.129	-0.107	-0.107	0.562935		0.345238
B4DGU4	1_166_HvsL_B4DGU4	1	HvsL	166	20.848	1.666	4.688	0.472	0.978	13.847	860	No change	-0.215	-0.215	-0.194	-0.194	0.79202		0.5
B4DGU4	1_165_HvsL_B4DGU4	1	HvsL	165	16.006	1.765	1.711	0.472	0.978	5.351	970	No change	0.044	0.044	0.065	0.065	0.630034		0.9
B4DGX2	1_167_HvsL_B4DGX2	1	HvsL	167	33.306	2.289	1.958	0.187	0.992	7.942	570	No change	0	0	0.021	0.021	0.755894		0.828571
B4DGX2	1_168_HvsL_B4DGX2	1	HvsL	168	42.656	1.359	1.609	0.187	0.992	3.877	350	No change	0.046	0.046	0.067	0.067	0.864252		0.442857
B4DGX2	1_169_HvsL_B4DGX2	1	HvsL	169	37.305	1.327	3.842	0.187	0.992	9.039	480	No change	-0.02	-0.02	0.001	0.001	0.982423		0.579365
B4DHT5	1_162_MvsL_B4DHT5	1	MvsL	162	46.163	3.54	3.388	0.875	0.98	21.257	270	No change	-0.345	-0.345	-0.323	-0.323	0.000617365		0.00396825
B4DI03	1_174_HvsL_B4DI03	1	HvsL	174	36.629	3.218	2.662	0.203	0.996	15.181	490	No change	-0.05	-0.05	-0.028	-0.028	0.932382		0.579365
B4DI03	1_173_HvsL_B4DI03	1	HvsL	173	32.394	3.289	1.932	0.203	0.996	11.261	590	No change	0.696	0.696	0.717	0.717	0.132415		0.942857
B4DJG8	1_178_MvsL_B4DJG8	1	MvsL	178	47.697	2.178	3.137	0.445	0.971	12.104	240	No change	-0.107	-0.107	-0.085	-0.085	0.994726		0.579365
B4DJP7	1_178_HvsL_B4DJP7	1	HvsL	178	28.039	2.878	5.479	4.779	0.862	27.953	690	No change	0.141	0.141	0.162	0.162	0.705267		0.789683
B4DJP7	1_179_HvsL_B4DJP7	1	HvsL	179	10.949	0.71	8.07	4.779	0.862	9.742	1090	No change	0.068	0.068	0.09	0.09	0.400205		0.789683
B4DJV2	1_180_HvsL_B4DJV2	1	HvsL	180	37.023	0.966	5.382	0.21	0.997	9.217	490	No change	-0.187	-0.187	-0.165	-0.165	0.753968		0.27381
B4DJV2	1_181_HvsL_B4DJV2	1	HvsL	181	41.848	4.374	2.807	0.21	0.997	21.76	370	No change	-0.195	-0.195	-0.173	-0.173	0.628221		0.27381
B4DK30	1_182_HvsL_B4DK30	1	HvsL	182	15.857	2.188	4.867	0.805	0.962	18.878	980	No change	0.098	0.098	0.12	0.12	0.520626		0.789683
B4DK30	1_182_MvsL_B4DK30	1	MvsL	182	4.288	1.211	5.835	3.224	0.816	9.858	1250	No change	-0.033	-0.033	-0.011	-0.011	0.390455		0.888889
B4DK30	1_183_MvsL_B4DK30	1	MvsL	183	41.362	0.932	6.67	3.224	0.816	10.998	380	No change	-0.043	-0.043	-0.021	-0.021	0.527955		0.420635
B4DK30	1_183_HvsL_B4DK30	1	HvsL	183	6.803	1.329	3.377	0.805	0.962	7.895	1190	No change	-0.027	-0.027	-0.005	-0.005	0.280643		0.972222
B4DK30	1_184_HvsL_B4DK30	1	HvsL	184	37.906	0.766	6.792	0.805	0.962	9.218	470	No change	0.268	0.268	0.29	0.29	0.375165		0.845238
B4DLG2	1_185_MvsL_B4DLG2	1	MvsL	185	31.788	1.754	1.933	0.432	0.98	6.011	610	No change	0.099	0.099	0.12	0.12	0.440724		0.845238
B4DLG2	1_186_MvsL_B4DLG2	1	MvsL	186	24.762	1.241	10.847	0.432	0.98	23.831	770	No change	0.06	0.06	0.082	0.082	0.161187		0.924603
B4DLN1	1_187_MvsL_B4DLN1	1	MvsL	187	29.53	4.627	2.393	0.625	0.991	19.622	660	No change	-0.046	-0.046	-0.024	-0.024	0.923432		0.5
B4DLN1	1_188_MvsL_B4DLN1	1	MvsL	188	42.758	2.805	5.109	0.625	0.991	25.386	350	No change	-0.042	-0.042	-0.021	-0.021	0.965005		0.579365
B4DLN1	1_189_MvsL_B4DLN1	1	MvsL	189	9.281	2.177	1.818	0.625	0.991	7.014	1130	No change	-0.094	-0.094	-0.072	-0.072	0.948892		0.579365
B4DLN1	1_190_MvsL_B4DLN1	1	MvsL	190	24.222	0.758	5.903	0.625	0.991	7.929	780	No change	-0.021	-0.021	0.001	0.001	0.881953		0.72619
B4DMQ3	1_194_HvsL_B4DMQ3	1	HvsL	194	27.824	1.273	3.377	0.136	0.975	7.618	700	No change	-0.042	-0.042	-0.02	-0.02	0.647818		0.789683
B4DMT5	1_135_MvsL_B4DMT5	1	MvsL	135	13.048	2.594	1.989	1.549	0.947	9.145	1040	No change	0.076	0.076	0.098	0.098	0.967442		0.654762
B4DMT5	1_136_MvsL_B4DMT5	1	MvsL	136	41.918	1.982	4.462	1.549	0.947	15.675	370	No change	0.146	0.146	0.167	0.167	0.646867		0.579365
B4DMT5	1_137_MvsL_B4DMT5	1	MvsL	137	24.902	0.742	19.63	1.549	0.947	24.319	770	No change	0.188	0.188	0.21	0.21	0.10292		0.952381
B4DMT5	1_134_HvsL_B4DMT5	1	HvsL	134	21.981	0.838	21.175	3.253	0.903	28.483	840	No change	0.111	0.111	0.133	0.133	0.341217		0.924603
B4DNM1	1_201_MvsL_B4DNM1	1	MvsL	201	8.669	1.618	2.253	1.025	0.968	6.459	1140	No change	0.126	0.126	0.147	0.147	0.433279		0.888889
B4DNM1	1_202_MvsL_B4DNM1	1	MvsL	202	21.21	1.895	12.037	1.025	0.968	40.075	850	No change	-0.022	-0.022	0	0	0.923218		0.420635
B4DQI6	1_207_HvsL_B4DQI6	1	HvsL	207	46.966	6.256	1.775	0.43	0.997	19.686	250	No change	0.22	0.22	0.241	0.241	0.55474		0.789683
B4DQI6	1_208_HvsL_B4DQI6	1	HvsL	208	44.405	4.572	2.069	0.43	0.997	16.766	310	No change	0.264	0.264	0.285	0.285	0.543677		0.828571
B4DQI8	1_209_HvsL_B4DQI8	1	HvsL	209	42.467	4.093	3.636	0.849	0.993	26.374	360	No change	-0.048	-0.048	-0.026	-0.026	0.86481		0.72619
B4DQI8	1_210_HvsL_B4DQI8	1	HvsL	210	48.729	2.647	2.205	0.849	0.993	10.344	210	No change	-0.015	-0.015	0.007	0.007	0.61657		0.72619
B4DQI8	1_211_HvsL_B4DQI8	1	HvsL	211	38.108	1.571	7.622	0.849	0.993	21.206	460	No change	-0.098	-0.098	-0.077	-0.077	0.999013		0.579365
B4DQJ8	1_212_HvsL_B4DQJ8	1	HvsL	212	38.864	3.494	2.2	3.415	0.948	13.62	440	No change	-0.009	-0.009	0.013	0.013	0.792191		0.654762
B4DQJ8	1_213_HvsL_B4DQJ8	1	HvsL	213	32.827	2.047	7.815	3.415	0.948	28.359	580	No change	-0.04	-0.04	-0.018	-0.018	0.826288		0.789683
B4DQX7	1_216_HvsL_B4DQX7	1	HvsL	216	37.309	4.651	2.183	0.233	0.995	17.993	480	No change	0.203	0.203	0.224	0.224	0.536097		0.845238
B4DR12	1_214_MvsL_B4DR12	1	MvsL	214	23.366	5.034	2.203	0.36	0.994	19.653	800	No change	-0.099	-0.099	-0.077	-0.077	0.431525		0.345238
B4DR31	1_215_MvsL_B4DR31	1	MvsL	215	30.822	2.318	1.931	0.311	0.988	7.935	630	No change	0.041	0.041	0.063	0.063	0.914901		0.5
B4DR31	1_217_MvsL_B4DR31	1	MvsL	217	7.638	0.518	7.742	0.311	0.988	6.309	1170	Unquantifiable_observed_only_in HvsL channel	0	NaN	0	NaN	NaN		NaN
B4DR70	1_223_HvsL_B4DR70	1	HvsL	223	45.227	6.753	2.079	1.966	0.99	24.88	300	No change	0.197	0.197	0.219	0.219	0.53877		0.845238
B4DR70	1_224_HvsL_B4DR70	1	HvsL	224	39.815	3.844	4.963	1.966	0.99	33.815	420	No change	0.263	0.263	0.285	0.285	0.486325		0.789683
B4DRN8	1_223_MvsL_B4DRN8	1	MvsL	223	38.894	1.59	1.74	0.309	0.992	4.904	440	No change	-0.053	-0.053	-0.031	-0.031	0.99566		0.65
B4DRN8	1_224_MvsL_B4DRN8	1	MvsL	224	41.838	4	1.763	0.309	0.992	12.497	370	No change	-0.121	-0.121	-0.099	-0.099	0.940271		0.420635
B4DSM5	1_232_MvsL_B4DSM5	1	MvsL	232	4.857	2.394	1.989	0.449	0.978	8.416	1230	No change	0.095	0.095	0.117	0.117	0.449961		0.888889
B4DSM5	1_233_MvsL_B4DSM5	1	MvsL	233	8.888	1.54	1.996	0.449	0.978	5.45	1140	No change	0.024	0.024	0.045	0.045	0.313263		0.845238
B4DSM5	1_234_MvsL_B4DSM5	1	MvsL	234	38.536	1.074	4.162	0.449	0.978	7.925	450	No change	0.263	0.263	0.285	0.285	0.253338		0.888889
B4DT33	1_235_MvsL_B4DT33	1	MvsL	235	24.944	2.535	2.56	0.195	0.989	11.504	770	No change	0.109	0.109	0.13	0.13	0.463488		0.828571
B4DT35	1_238_HvsL_B4DT35	1	HvsL	238	26.062	3.448	2.242	1.082	0.978	13.7	740	No change	-0.009	-0.009	0.012	0.012	0.911433		0.654762
B4DT35	1_239_HvsL_B4DT35	1	HvsL	239	22.055	1.283	7.375	1.082	0.978	16.765	830	No change	-0.119	-0.119	-0.097	-0.097	0.962138		0.654762
B4DT77	1_172_HvsL_B4DT77	1	HvsL	172	45.899	2.883	2.795	0.294	0.988	14.281	280	No change	0.093	0.093	0.115	0.115	0.758705		0.789683
B4DTG6	1_240_MvsL_B4DTG6	1	MvsL	240	43.599	3.71	2.467	0.424	0.988	16.225	330	No change	-0.222	-0.222	-0.2	-0.2	0.223954		0.1
B4DTT0	1_244_HvsL_B4DTT0	1	HvsL	244	36.553	1.509	3.557	0.489	0.941	9.515	500	No change	0.163	0.163	0.185	0.185	0.476596		0.72619
B4DUS9	1_244_MvsL_B4DUS9	1	MvsL	244	48.387	3.258	2.836	1.327	0.959	16.368	220	No change	-0.013	-0.013	0.009	0.009	0.930293		0.579365
B4DV79	1_245_MvsL_B4DV79	1	MvsL	245	13.981	3.597	3.545	1.414	0.97	22.601	1020	No change	0.011	0.011	0.032	0.032	0.822721		0.654762
B4DV79	1_246_MvsL_B4DV79	1	MvsL	246	30.076	1.897	2.073	1.414	0.97	6.968	650	No change	0.291	0.291	0.313	0.313	0.87478		0.5
B4DVE1	1_250_HvsL_B4DVE1	1	HvsL	250	33.789	1.771	3.257	0.366	0.981	10.221	560	No change	-0.039	-0.039	-0.017	-0.017	0.517708		0.154762
B4DVE1	1_251_HvsL_B4DVE1	1	HvsL	251	8.529	1.327	2.797	0.366	0.981	6.581	1150	No change	-0.314	-0.314	-0.292	-0.292	0.693315		0.27381
B4DVE1	1_252_HvsL_B4DVE1	1	HvsL	252	26.038	0.955	8.61	0.366	0.981	14.573	740	No change	-0.284	-0.284	-0.263	-0.263	0.368449		0.210317
B4DVQ5	1_250_MvsL_B4DVQ5	1	MvsL	250	13.002	2.321	2.884	0.179	0.992	11.864	1040	No change	0.055	0.055	0.076	0.076	0.556504		0.72619
B4DVQ5	1_251_MvsL_B4DVQ5	1	MvsL	251	32.484	1.151	2.661	0.179	0.992	5.429	590	No change	0.099	0.099	0.121	0.121	0.837028		0.72619
B4DVQ5	1_255_HvsL_B4DVQ5	1	HvsL	255	19.333	0.559	14.618	0.271	0.99	13.936	900	No change	0.066	0.066	0.087	0.087	0.721367		0.579365
B4DVY1	1_77_MvsL_B4DVY1	1	MvsL	77	13.969	2.785	1.99	0.117	0.995	9.824	1020	No change	-0.016	-0.016	0.006	0.006	0.713986		0.654762
B4DVY1	1_78_MvsL_B4DVY1	1	MvsL	78	11.193	1.004	2.702	0.117	0.995	4.808	1090	No change	-0.21	-0.21	-0.188	-0.188	0.797067		0.420635
B4DWB0	1_256_HvsL_B4DWB0	1	HvsL	256	45.497	4.946	2.322	0.541	0.991	20.354	290	No change	-0.169	-0.169	-0.147	-0.147	0.694493		0.342857
B4DWN1	1_253_MvsL_B4DWN1	1	MvsL	253	42.037	3.136	4.354	3.375	0.932	24.197	370	No change	0.102	0.102	0.124	0.124	0.251317		0.952381
B4DWN1	1_254_MvsL_B4DWN1	1	MvsL	254	28.912	0.78	17.446	3.375	0.932	23.431	670	No change	0.213	0.213	0.234	0.234	0.349061		0.888889
B4DY08	1_256_MvsL_B4DY08	1	MvsL	256	26.781	3.462	2.063	0.073	0.998	12.661	720	No change	0.171	0.171	0.192	0.192	0.352459		0.888889
B4DY08	1_257_MvsL_B4DY08	1	MvsL	257	24.154	1.067	6.723	0.073	0.998	12.716	780	No change	0.159	0.159	0.181	0.181	0.546967		0.789683
B4DYB4	1_258_MvsL_B4DYB4	1	MvsL	258	48.137	1.906	2.588	0.303	0.987	8.741	230	No change	0.209	0.209	0.231	0.231	0.110481		0.924603
B4DYB4	1_259_MvsL_B4DYB4	1	MvsL	259	39.384	1.652	5.984	0.303	0.987	17.522	430	No change	0.074	0.074	0.096	0.096	0.20721		0.789683
B4DZI8	1_264_HvsL_B4DZI8	1	HvsL	264	19.42	1.857	8.242	1.687	0.934	27.101	890	No change	0.021	0.021	0.043	0.043	0.550019		0.72619
B4DZI8	1_265_HvsL_B4DZI8	1	HvsL	265	36.757	1.852	4.457	1.687	0.934	14.632	490	No change	0.074	0.074	0.095	0.095	0.526859		0.845238
B4DZM8	1_262_MvsL_B4DZM8	1	MvsL	262	24.088	2.234	3.101	0.184	0.988	12.277	790	No change	0.151	0.151	0.172	0.172	0.537134		0.789683
B4E0K9	1_272_HvsL_B4E0K9	1	HvsL	272	27.303	1.652	3.07	0.171	0.991	8.989	710	No change	-0.162	-0.162	-0.14	-0.14	0.153097		0.111111
B4E0K9	1_271_HvsL_B4E0K9	1	HvsL	271	20.701	1.974	3.138	0.171	0.991	10.977	870	No change	0.203	0.203	0.225	0.225	0.48327		0.579365
B4E0X8	1_268_MvsL_B4E0X8	1	MvsL	268	39.995	3.541	3.018	1.731	0.954	18.941	420	No change	0.153	0.153	0.175	0.175	0.723182		0.654762
B4E100	1_271_MvsL_B4E100	1	MvsL	271	30.006	1.44	4.958	0.603	0.995	12.653	650	No change	-0.129	-0.129	-0.107	-0.107	0.805625		0.345238
B4E100	1_276_HvsL_B4E100	1	HvsL	276	32.304	2.318	2.685	0.133	0.999	11.035	600	No change	-0.135	-0.135	-0.113	-0.113	0.881428		0.420635
B4E100	1_277_HvsL_B4E100	1	HvsL	277	27.622	0.67	5.372	0.133	0.999	6.378	700	No change	-0.098	-0.098	-0.076	-0.076	0.386502		0.210317
B4E152	1_279_HvsL_B4E152	1	HvsL	279	47.086	3.269	2.617	0.422	0.986	15.165	250	No change	-0.192	-0.192	-0.17	-0.17	0.0238747		0.015873
B4E241	1_275_MvsL_B4E241	1	MvsL	275	44.407	3.234	3.657	0.422	0.991	20.96	310	No change	0.026	0.026	0.047	0.047	0.767909		0.420635
B4E241	1_276_MvsL_B4E241	1	MvsL	276	49.008	1.899	1.872	0.422	0.991	6.302	210	No change	0.143	0.143	0.165	0.165	0.0545077		0.971429
B4E2S7	1_277_MvsL_B4E2S7	1	MvsL	277	32.956	2.01	1.94	0.138	0.993	6.912	580	No change	0.068	0.068	0.09	0.09	0.791196		0.72619
B4E2S7	1_278_MvsL_B4E2S7	1	MvsL	278	29.218	2.05	2.301	0.138	0.993	8.36	670	No change	0.236	0.236	0.257	0.257	0.660202		0.579365
B4E2W0	1_279_MvsL_B4E2W0	1	MvsL	279	26.734	1.628	1.45	2.975	0.923	4.187	720	No change	-0.078	-0.078	-0.057	-0.057	0.984212		0.5
B4E2W0	1_280_MvsL_B4E2W0	1	MvsL	280	23.755	2.167	7.254	2.975	0.923	27.858	790	No change	-0.067	-0.067	-0.045	-0.045	0.609032		0.27381
B5MC72	1_281_MvsL_B5MC72	1	MvsL	281	7.689	4.732	2.592	2.11	0.968	21.733	1170	No change	-0.212	-0.212	-0.191	-0.191	0.94319		0.345238
B5MCF9	1_289_HvsL_B5MCF9	1	HvsL	289	3.113	2.158	3.171	1.051	0.965	10.033	1270	No change	0.106	0.106	0.128	0.128	0.456087		0.924603
B5MCF9	1_283_MvsL_B5MCF9	1	MvsL	283	31.888	1.31	9.668	3.146	0.822	22.436	610	No change	0.378	0.378	0.4	0.4	0.181327		0.888889
B5MCF9	1_288_HvsL_B5MCF9	1	HvsL	288	35.739	2.3	4.19	1.051	0.965	17.079	520	No change	0.465	0.465	0.487	0.487	0.00643369		0.996032
B5MCF9	1_287_HvsL_B5MCF9	1	HvsL	287	25.985	1.476	4.474	1.051	0.965	11.708	740	No change	0.282	0.282	0.303	0.303	0.0550361		0.972222
B5MDE0	1_287_MvsL_B5MDE0	1	MvsL	287	37.531	2.548	3.599	2.929	0.871	16.249	470	No change	0.022	0.022	0.043	0.043	0.783637		0.579365
B5ME91	1_299_HvsL_B5ME91	1	HvsL	299	39.355	1.787	2.904	0.39	0.96	9.2	430	No change	-0.033	-0.033	-0.011	-0.011	0.79257		0.345238
B7Z1R5	1_291_MvsL_B7Z1R5	1	MvsL	291	15.03	2.119	2.079	1.212	0.935	7.808	1000	No change	0	0	0.022	0.022	0.775766		0.789683
B7Z1R5	1_292_MvsL_B7Z1R5	1	MvsL	292	47.246	1.871	3.31	1.212	0.935	10.971	250	No change	0.05	0.05	0.071	0.071	0.810532		0.789683
B7Z1R5	1_293_MvsL_B7Z1R5	1	MvsL	293	26.029	1.058	6.936	1.212	0.935	13.007	740	No change	0.162	0.162	0.184	0.184	0.428102		0.952381
B7Z254	1_284_MvsL_B7Z254	1	MvsL	284	48.224	3.305	2.13	1.79	0.979	12.475	230	No change	-0.171	-0.171	-0.15	-0.15	0.389442		0.210317
B7Z254	1_285_MvsL_B7Z254	1	MvsL	285	43.151	3.079	5.662	1.79	0.979	30.853	340	No change	-0.123	-0.123	-0.101	-0.101	0.46251		0.210317
B7Z254	1_286_MvsL_B7Z254	1	MvsL	286	27.51	0.74	17.594	1.79	0.979	22.384	710	No change	0.082	0.082	0.103	0.103	0.818436		0.420635
B7Z254	1_290_HvsL_B7Z254	1	HvsL	290	45.841	3.335	5.377	8.348	0.87	31.527	280	No change	-0.156	-0.156	-0.135	-0.135	0.291276		0.154762
B7Z254	1_291_HvsL_B7Z254	1	HvsL	291	31.699	0.934	16.892	8.348	0.87	27.11	610	No change	0.128	0.128	0.149	0.149	0.78864		0.420635
B7Z367	1_306_HvsL_B7Z367	1	HvsL	306	48.027	10.15	2.326	2.26	0.991	41.84	230	No change	0.216	0.216	0.238	0.238	0.525574		0.924603
B7Z3K8	1_308_HvsL_B7Z3K8	1	HvsL	308	43.221	2.37	4.204	0.368	0.991	17.662	340	No change	-0.086	-0.086	-0.065	-0.065	0.480279		0.27381
B7Z3K8	1_307_HvsL_B7Z3K8	1	HvsL	307	48.437	2.493	2.262	0.368	0.991	9.998	220	No change	-0.161	-0.161	-0.14	-0.14	0.371082		0.0753968
B7Z475	1_302_MvsL_B7Z475	1	MvsL	302	36.556	4.965	1.892	0.203	0.996	16.647	500	No change	-0.222	-0.222	-0.2	-0.2	0.864965		0.420635
B7Z4K6	1_306_MvsL_B7Z4K6	1	MvsL	306	41.774	1.163	3.237	0.181	0.99	6.675	380	No change	0.039	0.039	0.061	0.061	0.640772		0.789683
B7Z4K6	1_307_MvsL_B7Z4K6	1	MvsL	307	44.872	1.922	2.15	0.181	0.99	7.321	300	No change	0.095	0.095	0.116	0.116	0.41791		0.654762
B7Z4Q3	1_308_MvsL_B7Z4Q3	1	MvsL	308	44.679	3.08	3.941	0.856	0.994	21.517	310	No change	0.112	0.112	0.134	0.134	0.98864		0.5
B7Z4Q3	1_309_MvsL_B7Z4Q3	1	MvsL	309	49.005	6.402	1.789	0.856	0.994	20.301	210	No change	-0.362	-0.362	-0.34	-0.34	0.338262		0.1
B7Z4V2	1_318_HvsL_B7Z4V2	1	HvsL	318	42.374	2.64	2.611	1.888	0.959	12.221	360	No change	-0.165	-0.165	-0.143	-0.143	0.68444		0.420635
B7Z4V2	1_319_HvsL_B7Z4V2	1	HvsL	319	33.076	1.745	10.864	1.888	0.959	33.524	580	No change	-0.227	-0.227	-0.205	-0.205	0.482019		0.27381
B7Z6B8	1_323_HvsL_B7Z6B8	1	HvsL	323	38.172	6.086	2.384	2.215	0.982	25.717	460	No change	-0.071	-0.071	-0.05	-0.05	0.920687		0.654762
B7Z817	1_323_MvsL_B7Z817	1	MvsL	323	42.317	3.59	2.618	3.107	0.942	16.659	360	No change	0.092	0.092	0.113	0.113	0.636845		0.420635
B7Z817	1_324_MvsL_B7Z817	1	MvsL	324	34.451	1.462	8.146	3.107	0.942	21.11	550	No change	-0.086	-0.086	-0.064	-0.064	0.807268		0.420635
B7Z8G2	1_334_HvsL_B7Z8G2	1	HvsL	334	44.188	14.597	1.482	0.556	0.999	38.352	320	No change	0.046	0.046	0.068	0.068	0.886595		0.72619
B7Z8G2	1_335_HvsL_B7Z8G2	1	HvsL	335	41.323	8.324	1.034	0.556	0.999	15.261	390	No change	0.047	0.047	0.069	0.069	0.922052		0.8
B7Z8R4	1_336_HvsL_B7Z8R4	1	HvsL	336	46.928	2.406	2.5	0.174	0.989	10.663	260	No change	-0.106	-0.106	-0.085	-0.085	0.48851		0.1
B7Z9I3	1_327_MvsL_B7Z9I3	1	MvsL	327	22.661	4.361	3.208	0.199	0.997	24.795	820	No change	-0.029	-0.029	-0.007	-0.007	0.913017		0.72619
B7Z9I3	1_328_MvsL_B7Z9I3	1	MvsL	328	29.165	0.567	1.868	0.199	0.997	1.876	670	No change	-0.357	-0.357	-0.335	-0.335	0.000871241		0.0142857
B7ZB80	1_329_MvsL_B7ZB80	1	MvsL	329	37.889	4.801	2.379	0.288	0.995	20.244	470	No change	-0.069	-0.069	-0.047	-0.047	0.961653		0.5
B7ZKW8	1_335_MvsL_B7ZKW8	1	MvsL	335	36.942	2.724	5.93	4.304	0.9	28.636	490	No change	-0.216	-0.216	-0.195	-0.195	0.171255		0.0753968
B7ZLZ2	1_337_MvsL_B7ZLZ2	1	MvsL	337	34.363	3.132	2.146	0.319	0.992	11.915	550	No change	-0.111	-0.111	-0.089	-0.089	0.943626		0.579365
B7ZLZ2	1_338_MvsL_B7ZLZ2	1	MvsL	338	29.04	1.296	5.724	0.319	0.992	13.149	670	No change	-0.194	-0.194	-0.173	-0.173	0.587253		0.420635
B8ZZ10	1_83_HvsL_B8ZZ10	1	HvsL	83	44.945	3.774	2.161	0.302	0.991	14.453	300	No change	0.175	0.175	0.196	0.196	0.665559		0.757143
B9A018	1_339_MvsL_B9A018	1	MvsL	339	41.339	3.072	2.724	0.576	0.979	14.83	390	No change	0.237	0.237	0.258	0.258	0.667577		0.72619
C9J0J7	1_341_MvsL_C9J0J7	1	MvsL	341	46.15	2.877	1.914	0.254	0.993	9.758	270	No change	-0.199	-0.199	-0.177	-0.177	0.341712		0.171429
C9J0J7	1_342_MvsL_C9J0J7	1	MvsL	342	49.201	2.633	1.816	0.254	0.993	8.474	200	No change	-0.157	-0.157	-0.136	-0.136	0.580859		0.242857
C9J2U4	1_354_HvsL_C9J2U4	1	HvsL	354	46.534	2.937	3.721	3.937	0.94	19.358	260	No change	0.114	0.114	0.136	0.136	0.245167		0.888889
C9J2U4	1_353_HvsL_C9J2U4	1	HvsL	353	39.624	3.468	3.772	3.937	0.94	23.187	430	No change	0.361	0.361	0.383	0.383	0.0401335		0.924603
C9J2U4	1_355_HvsL_C9J2U4	1	HvsL	355	32.291	1.856	2.281	3.937	0.94	7.503	600	No change	0.818	0.818	0.839	0.839	0.0421875		0.972222
C9J2Y9	1_356_HvsL_C9J2Y9	1	HvsL	356	19.86	2.244	4.142	0.293	0.989	16.475	880	No change	0.179	0.179	0.201	0.201	0.00187941		1
C9J2Y9	1_357_HvsL_C9J2Y9	1	HvsL	357	12.432	1.089	5.07	0.293	0.989	9.781	1060	No change	0.108	0.108	0.13	0.13	0.0131529		0.992063
C9J3L8	1_340_MvsL_C9J3L8	1	MvsL	340	29.301	2.142	9.312	3.645	0.889	35.347	670	No change	0.095	0.095	0.117	0.117	0.0792		0.952381
C9J3L8	1_351_HvsL_C9J3L8	1	HvsL	351	27.259	2.117	8.942	4.472	0.893	33.553	710	No change	0.074	0.074	0.096	0.096	0.110963		0.924603
C9J3L8	1_350_HvsL_C9J3L8	1	HvsL	350	34.753	1.77	2.636	4.472	0.893	8.269	540	No change	0.358	0.358	0.379	0.379	0.0911215		0.972222
C9J4Z3	1_361_HvsL_C9J4Z3	1	HvsL	361	5.218	8.26	2.064	2.461	0.987	30.157	1220	No change	0.024	0.024	0.046	0.046	0.544456		0.72619
C9J9K3	1_352_MvsL_C9J9K3	1	MvsL	352	39.004	1.646	8.12	0.544	0.992	23.626	440	No change	0.157	0.157	0.179	0.179	0.18879		0.924603
C9J9K3	1_353_MvsL_C9J9K3	1	MvsL	353	42.868	3.263	2.525	0.544	0.992	14.604	350	No change	0.163	0.163	0.184	0.184	0.659281		0.789683
C9JF66	1_369_HvsL_C9JF66	1	HvsL	369	34.665	1.89	4.386	0.316	0.984	14.688	540	No change	-0.084	-0.084	-0.062	-0.062	0.297329		0.111111
C9JF66	1_370_HvsL_C9JF66	1	HvsL	370	23.805	1.076	7.201	0.316	0.984	13.735	790	No change	0.11	0.11	0.132	0.132	0.325578		0.888889
C9JFR7	1_358_MvsL_C9JFR7	1	MvsL	358	48.492	6.017	2.11	3.158	0.996	22.508	220	No change	-0.165	-0.165	-0.143	-0.143	0.564957		0.345238
C9JFR7	1_359_MvsL_C9JFR7	1	MvsL	359	39.121	2.402	7.383	3.158	0.996	31.396	440	No change	-0.069	-0.069	-0.047	-0.047	0.802727		0.72619
C9JFR7	1_360_MvsL_C9JFR7	1	MvsL	360	44.728	10.799	4.014	3.158	0.996	76.828	310	No change	-0.187	-0.187	-0.165	-0.165	0.362459		0.210317
C9JLU1	1_380_HvsL_C9JLU1	1	HvsL	380	17.789	3.501	6.229	4.121	0.94	38.65	930	No change	0.157	0.157	0.179	0.179	0.334604		0.845238
C9JP00	1_387_HvsL_C9JP00	1	HvsL	387	45.292	5.486	2.503	0.807	0.99	24.334	290	No change	0.07	0.07	0.091	0.091	0.538947		0.72619
C9JQ41	1_379_MvsL_C9JQ41	1	MvsL	379	45.428	4.137	2.936	0.392	0.998	21.532	290	No change	-0.517	-0.517	-0.495	-0.495	0.30305		0.111111
C9JQ41	1_390_HvsL_C9JQ41	1	HvsL	390	48.755	6.246	2.1	3.337	0.976	23.249	210	No change	-0.539	-0.539	-0.518	-0.518	0.308278		0.210317
C9JS35	1_394_HvsL_C9JS35	1	HvsL	394	36.938	2.58	2.888	0.303	0.985	13.203	490	No change	-0.079	-0.079	-0.057	-0.057	0.716071		0.420635
C9JXA2	1_386_MvsL_C9JXA2	1	MvsL	386	32.254	2.132	2.064	0.106	0.992	7.799	600	No change	0.133	0.133	0.155	0.155	0.686096		0.72619
C9JXA2	1_387_MvsL_C9JXA2	1	MvsL	387	28.96	0.958	2.049	0.106	0.992	3.478	670	No change	0.195	0.195	0.217	0.217	0.0348698		1
C9JXB8	1_384_HvsL_C9JXB8	1	HvsL	384	4.875	3.083	1.837	4.446	0.816	10.025	1230	No change	0.002	0.002	0.024	0.024	0.605514		0.789683
C9JXB8	1_385_HvsL_C9JXB8	1	HvsL	385	46.398	1.414	4.967	4.446	0.816	12.361	270	No change	0.089	0.089	0.111	0.111	0.275635		0.845238
C9JXB8	1_376_MvsL_C9JXB8	1	MvsL	376	27.34	1.041	22	2.953	0.813	37.234	710	No change	0.329	0.329	0.351	0.351	0.00871217		0.996032
C9JXB8	1_386_HvsL_C9JXB8	1	HvsL	386	25.018	1.233	22.163	4.446	0.816	44.057	760	No change	0.316	0.316	0.338	0.338	0.1445		0.972222
C9JYI4	1_401_HvsL_C9JYI4	1	HvsL	401	42.095	2.706	2.188	0.11	0.998	10.492	370	No change	0.115	0.115	0.137	0.137	0.505746		0.845238
C9JYI4	1_399_HvsL_C9JYI4	1	HvsL	399	37.562	2.473	4.025	0.11	0.998	17.643	470	No change	0.087	0.087	0.109	0.109	0.174458		0.952381
C9JYI4	1_400_HvsL_C9JYI4	1	HvsL	400	31.889	1.005	1.754	0.11	0.998	3.124	610	No change	-0.032	-0.032	-0.01	-0.01	0.688968		0.8
D3YTB1	1_406_HvsL_D3YTB1	1	HvsL	406	3.948	2.854	3.477	1.941	0.947	15.562	1250	No change	0.005	0.005	0.027	0.027	0.700175		0.789683
D3YTB1	1_408_HvsL_D3YTB1	1	HvsL	408	43.937	1.949	4.889	1.941	0.947	16.874	330	No change	0.135	0.135	0.156	0.156	0.115569		0.952381
D3YTB1	1_409_HvsL_D3YTB1	1	HvsL	409	16.569	0.892	8.461	1.941	0.947	13.322	960	No change	0.006	0.006	0.028	0.028	0.158231		0.924603
D3YTB1	1_407_HvsL_D3YTB1	1	HvsL	407	48.962	1.956	2.035	1.941	0.947	7.055	210	No change	0.253	0.253	0.274	0.274	0.0989058		0.952381
D6R9P3	1_410_HvsL_D6R9P3	1	HvsL	410	48.508	8.635	1.789	3.068	0.997	27.373	220	No change	0.032	0.032	0.053	0.053	0.753745		0.654762
D6R9P3	1_411_HvsL_D6R9P3	1	HvsL	411	44.651	12.808	3.902	3.068	0.997	88.577	310	No change	0.065	0.065	0.087	0.087	0.501974		0.924603
D6R9P3	1_412_HvsL_D6R9P3	1	HvsL	412	37.277	1.464	8.605	3.068	0.997	22.282	480	No change	0.07	0.07	0.092	0.092	0.405614		0.845238
D6RAN8	1_413_HvsL_D6RAN8	1	HvsL	413	9.749	2.381	2.689	0.185	0.988	11.345	1120	No change	-0.14	-0.14	-0.118	-0.118	0.998122		0.420635
D6RCD0	1_404_MvsL_D6RCD0	1	MvsL	404	37.866	2.507	5.37	0.801	0.975	23.863	470	No change	-0.066	-0.066	-0.044	-0.044	0.655689		0.654762
D6REA0	1_407_MvsL_D6REA0	1	MvsL	407	39.046	2.343	3.179	0.138	0.994	13.201	440	No change	-0.171	-0.171	-0.15	-0.15	0.292071		0.27381
D6REA0	1_408_MvsL_D6REA0	1	MvsL	408	44.046	1.785	1.883	0.138	0.994	5.956	320	No change	-0.252	-0.252	-0.23	-0.23	0.262682		0.1
D6REN6	1_422_HvsL_D6REN6	1	HvsL	422	35.781	4.085	3.372	0.704	0.99	24.411	510	No change	0.22	0.22	0.242	0.242	0.877452		0.579365
D6REN6	1_421_HvsL_D6REN6	1	HvsL	421	42.081	2.567	2.688	0.704	0.99	12.232	370	No change	-0.082	-0.082	-0.06	-0.06	0.974333		0.5
D6RF48	1_426_HvsL_D6RF48	1	HvsL	426	23.318	1.669	7.745	1.293	0.956	22.916	800	No change	-0.439	-0.439	-0.417	-0.417	0.0271175		0.015873
D6RF48	1_425_HvsL_D6RF48	1	HvsL	425	11.991	2.275	2.716	1.293	0.956	10.953	1070	No change	0.074	0.074	0.096	0.096	0.102645		0.942857
D6RGI4	1_427_HvsL_D6RGI4	1	HvsL	427	33.274	4.317	2.597	2.786	0.948	19.875	570	No change	-0.196	-0.196	-0.174	-0.174	0.924887		0.442857
D6RIY6	1_417_MvsL_D6RIY6	1	MvsL	417	26.205	5.684	2.151	0.67	0.992	21.671	740	No change	0.183	0.183	0.205	0.205	0.59758		0.845238
D6RIY6	1_418_MvsL_D6RIY6	1	MvsL	418	21.218	2.362	2.513	0.67	0.992	10.523	850	No change	0.152	0.152	0.174	0.174	0.549344		0.828571
E1B6X3	1_431_HvsL_E1B6X3	1	HvsL	431	47.983	2.441	2.509	0.207	0.994	10.854	230	No change	-0.373	-0.373	-0.352	-0.352	0.142742		0.0753968
E1B6X3	1_430_HvsL_E1B6X3	1	HvsL	430	44.061	2.472	2.302	0.207	0.994	10.088	320	No change	-0.308	-0.308	-0.286	-0.286	0.559574		0.420635
E2QRD0	1_18_MvsL_E2QRD0	1	MvsL	18	26.797	1.74	13.157	4.129	0.828	40.421	720	No change	-0.093	-0.093	-0.072	-0.072	0.425226		0.420635
E2QRH7	1_422_MvsL_E2QRH7	1	MvsL	422	41.632	3.801	2.973	0.894	0.988	20.026	380	No change	0.014	0.014	0.035	0.035	0.487874		0.888889
E2QRH7	1_423_MvsL_E2QRH7	1	MvsL	423	33.947	3.074	4.367	0.894	0.988	23.798	560	No change	0.125	0.125	0.146	0.146	0.204707		0.924603
E2QRH7	1_424_MvsL_E2QRH7	1	MvsL	424	24.139	0.682	10.03	0.894	0.988	12.123	790	No change	0.208	0.208	0.23	0.23	0.170607		0.942857
E2QRM6	1_425_MvsL_E2QRM6	1	MvsL	425	37.304	4.024	9.236	3.092	0.973	65.651	480	No change	-0.151	-0.151	-0.129	-0.129	0.692183		0.27381
E5RI99	1_427_MvsL_E5RI99	1	MvsL	427	5.175	4.62	2.162	3.249	0.946	17.648	1230	No change	-0.008	-0.008	0.014	0.014	0.813526		0.72619
E5RJA0	1_438_HvsL_E5RJA0	1	HvsL	438	46.893	3.065	3.188	0.303	0.99	17.313	260	No change	0.08	0.08	0.101	0.101	0.485803		0.845238
E5RJW1	1_139_HvsL_E5RJW1	1	HvsL	139	12.993	2.661	2.524	0.194	0.99	11.905	1040	No change	0.08	0.08	0.101	0.101	0.179111		0.942857
E7EM64	1_429_MvsL_E7EM64	1	MvsL	429	22.852	4.32	3.058	2.053	0.967	23.415	820	No change	0.048	0.048	0.069	0.069	0.788391		0.579365
E7EMV7	1_312_MvsL_E7EMV7	1	MvsL	312	25.074	2.366	2.176	0.106	0.992	9.126	760	No change	-0.061	-0.061	-0.039	-0.039	0.952256		0.420635
E7EN19	1_433_MvsL_E7EN19	1	MvsL	433	23.227	4.045	2.023	1.736	0.961	14.502	810	No change	0.083	0.083	0.105	0.105	0.424041		0.242857
E7EN19	1_434_MvsL_E7EN19	1	MvsL	434	30.838	2.208	2.841	1.736	0.961	11.119	630	No change	0.07	0.07	0.092	0.092	0.385092		0.888889
E7ENJ6	1_449_HvsL_E7ENJ6	1	HvsL	449	24.089	3.682	2.768	0.813	0.98	18.06	790	No change	-0.048	-0.048	-0.027	-0.027	0.679024		0.5
E7EPB3	1_325_HvsL_E7EPB3	1	HvsL	325	5.356	2.892	2.342	2.421	0.926	11.952	1220	No change	-0.01	-0.01	0.011	0.011	0.462484		0.789683
E7EPC9	1_461_HvsL_E7EPC9	1	HvsL	461	39.639	4.981	2.164	0.176	0.998	19.104	420	No change	0.105	0.105	0.127	0.127	0.598214		0.72619
E7EPM0	1_450_MvsL_E7EPM0	1	MvsL	450	32.321	1.821	2.519	0.16	0.982	8.13	600	No change	0.074	0.074	0.096	0.096	0.730898		0.72619
E7EPM6	1_309_HvsL_E7EPM6	1	HvsL	309	43.124	3.002	2.326	0.173	0.994	12.38	340	No change	-0.07	-0.07	-0.048	-0.048	0.749184		0.345238
E7EPM6	1_310_HvsL_E7EPM6	1	HvsL	310	32.923	2.183	2.409	0.173	0.994	9.319	580	No change	-0.089	-0.089	-0.068	-0.068	0.978932		0.557143
E7EQ69	1_467_HvsL_E7EQ69	1	HvsL	467	45.692	2.936	1.761	0.331	0.991	9.166	280	No change	-0.243	-0.243	-0.221	-0.221	0.556189		0.5
E7EQ69	1_468_HvsL_E7EQ69	1	HvsL	468	49.195	3.075	1.757	0.331	0.991	9.579	200	No change	0.061	0.061	0.083	0.083	0.691379		0.757143
E7EQ72	1_206_HvsL_E7EQ72	1	HvsL	206	26.247	0.656	12.037	0.816	0.991	13.969	740	No change	0.012	0.012	0.034	0.034	0.694988		0.654762
E7EQ72	1_205_HvsL_E7EQ72	1	HvsL	205	35.968	4.907	3.631	0.816	0.991	31.579	510	No change	-0.074	-0.074	-0.052	-0.052	0.767397		0.579365
E7EQT4	1_459_MvsL_E7EQT4	1	MvsL	459	23.75	1.43	11.428	4.204	0.776	28.896	790	No change	0.143	0.143	0.164	0.164	0.500912		0.845238
E7EQT4	1_473_HvsL_E7EQT4	1	HvsL	473	27.924	1.814	5.273	3.892	0.829	16.956	700	No change	0.162	0.162	0.183	0.183	0.499135		0.845238
E7EQT4	1_474_HvsL_E7EQT4	1	HvsL	474	18.902	1.934	3.136	3.892	0.829	10.75	910	No change	0.151	0.151	0.173	0.173	0.714695		0.72619
E7ER01	1_460_MvsL_E7ER01	1	MvsL	460	39.661	1.156	1.965	0.126	0.992	4.025	420	No change	-0.1	-0.1	-0.079	-0.079	0.883399		0.5
E7ER01	1_461_MvsL_E7ER01	1	MvsL	461	35.684	1.526	4.476	0.126	0.992	12.105	520	No change	-0.079	-0.079	-0.058	-0.058	0.782907		0.579365
E7ERV9	1_443_HvsL_E7ERV9	1	HvsL	443	44.49	6.208	2.552	2.775	0.98	28.082	310	No change	-0.064	-0.064	-0.043	-0.043	0.952582		0.557143
E7ERV9	1_444_HvsL_E7ERV9	1	HvsL	444	49.104	3.507	2.18	2.775	0.98	13.552	210	No change	-0.031	-0.031	-0.009	-0.009	0.986367		0.557143
E7ESG6	1_464_MvsL_E7ESG6	1	MvsL	464	32.904	1.792	4.8	0.779	0.948	15.244	580	No change	0.066	0.066	0.088	0.088	0.825974		0.72619
E7ETZ3	1_487_HvsL_E7ETZ3	1	HvsL	487	40.376	2.617	3.081	1.274	0.967	14.291	410	No change	-0.045	-0.045	-0.023	-0.023	0.979989		0.5
E7ETZ3	1_486_HvsL_E7ETZ3	1	HvsL	486	31.664	1.233	10.874	1.274	0.967	23.727	610	No change	-0.079	-0.079	-0.057	-0.057	0.880669		0.420635
E7ETZ4	1_472_MvsL_E7ETZ4	1	MvsL	472	48.528	4.149	2.092	1.058	0.991	15.388	220	No change	0.148	0.148	0.17	0.17	0.850047		0.654762
E7ETZ4	1_473_MvsL_E7ETZ4	1	MvsL	473	43.826	4.453	3.317	1.058	0.991	26.177	330	No change	0.118	0.118	0.14	0.14	0.479454		0.845238
E7EU96	1_475_MvsL_E7EU96	1	MvsL	475	36.342	2.133	1.763	0.506	0.989	6.665	500	No change	0.175	0.175	0.197	0.197	0.822462		0.5
E7EU96	1_476_MvsL_E7EU96	1	MvsL	476	30.015	2.48	6.179	0.506	0.989	27.161	650	No change	0.204	0.204	0.226	0.226	0.50895		0.789683
E7EUU4	1_478_MvsL_E7EUU4	1	MvsL	478	21.552	3.543	2.5	0.218	0.995	15.701	850	No change	0.183	0.183	0.205	0.205	0.446892		0.924603
E7EUU4	1_479_MvsL_E7EUU4	1	MvsL	479	16.577	0.756	10.194	0.218	0.995	13.457	960	No change	0.174	0.174	0.196	0.196	0.484742		0.789683
E7EUU4	1_495_HvsL_E7EUU4	1	HvsL	495	12.257	0.916	11.35	2.278	0.967	16.945	1060	No change	0.187	0.187	0.209	0.209	0.0109766		0.996032
E7EVJ5	1_481_MvsL_E7EVJ5	1	MvsL	481	19.946	2.371	5.915	0.173	0.994	24.858	880	No change	-0.284	-0.284	-0.262	-0.262	0.0471966		0.0753968
E7EVW7	1_502_HvsL_E7EVW7	1	HvsL	502	34.839	0.51	6.833	0.258	0.991	6.173	540	No change	0.003	0.003	0.024	0.024	0.808333		0.654762
E7EVW7	1_501_HvsL_E7EVW7	1	HvsL	501	40.045	3.085	2.442	0.258	0.991	13.354	420	No change	-0.08	-0.08	-0.058	-0.058	0.996582		0.579365
E7EW05	1_503_HvsL_E7EW05	1	HvsL	503	34.778	3.462	2.452	0.246	0.992	15.049	540	No change	0.29	0.29	0.312	0.312	0.000633208		1
E7EWE1	1_453_MvsL_E7EWE1	1	MvsL	453	46.034	3.459	2.515	0.281	0.991	15.419	280	No change	0.053	0.053	0.075	0.075	0.827464		0.654762
E7EWF1	1_504_HvsL_E7EWF1	1	HvsL	504	5.216	4.517	2.071	2.304	0.963	16.552	1220	No change	0.028	0.028	0.05	0.05	0.598784		0.789683
E7EWF1	1_505_HvsL_E7EWF1	1	HvsL	505	21.791	0.873	19.134	2.304	0.963	27.57	840	No change	0.232	0.232	0.253	0.253	0.197962		0.924603
E9PAL9	1_495_MvsL_E9PAL9	1	MvsL	495	31.627	1.286	12.398	1.541	0.885	28.151	610	No change	-0.12	-0.12	-0.098	-0.098	0.862621		0.27381
E9PAU2	1_496_MvsL_E9PAU2	1	MvsL	496	40.571	1.949	2.079	0.181	0.994	7.183	400	No change	-0.05	-0.05	-0.029	-0.029	0.871262		0.579365
E9PAU2	1_497_MvsL_E9PAU2	1	MvsL	497	37.184	1.907	3.785	0.181	0.994	12.796	480	No change	-0.161	-0.161	-0.14	-0.14	0.956714		0.5
E9PB14	1_500_MvsL_E9PB14	1	MvsL	500	45.488	2.406	2.379	0.204	0.986	10.146	290	No change	-0.371	-0.371	-0.349	-0.349	0.937342		0.342857
E9PB30	1_516_HvsL_E9PB30	1	HvsL	516	26.288	6.41	2.195	0.17	0.998	24.933	740	No change	-0.122	-0.122	-0.1	-0.1	0.719629		0.27381
E9PB30	1_517_HvsL_E9PB30	1	HvsL	517	21.025	0.952	2.285	0.17	0.998	3.854	860	No change	-0.206	-0.206	-0.185	-0.185	0.648426		0.242857
E9PBF5	1_414_HvsL_E9PBF5	1	HvsL	414	40.015	9.557	2.8	1.195	0.996	47.431	420	No change	-0.144	-0.144	-0.122	-0.122	0.970965		0.420635
E9PC07	1_295_MvsL_E9PC07	1	MvsL	295	31.776	2.377	1.919	0.13	0.994	8.082	610	No change	0.077	0.077	0.099	0.099	0.867102		0.654762
E9PC07	1_296_MvsL_E9PC07	1	MvsL	296	28.005	2.299	1.863	0.13	0.994	7.589	700	No change	0.03	0.03	0.052	0.052	0.85286		0.657143
E9PC15	1_507_MvsL_E9PC15	1	MvsL	507	29.534	3.12	4.468	0.71	0.988	24.712	660	No change	0.006	0.006	0.027	0.027	0.384891		0.72619
E9PC15	1_508_MvsL_E9PC15	1	MvsL	508	44.631	2.809	3.136	0.71	0.988	15.614	310	No change	0.084	0.084	0.106	0.106	0.0522106		0.984127
E9PC15	1_509_MvsL_E9PC15	1	MvsL	509	39.286	2.543	3.549	0.71	0.988	15.997	430	No change	0.169	0.169	0.19	0.19	0.414664		0.888889
E9PC15	1_510_MvsL_E9PC15	1	MvsL	510	15.332	0.547	11.468	0.71	0.988	10.681	990	No change	-0.193	-0.193	-0.172	-0.172	0.089964		0.031746
E9PC15	1_521_HvsL_E9PC15	1	HvsL	521	42.424	3.717	5.267	4.474	0.948	34.687	360	No change	0.138	0.138	0.16	0.16	0.0739179		0.972222
E9PC52	1_523_HvsL_E9PC52	1	HvsL	523	43.956	2.287	2.332	0.676	0.959	9.451	320	No change	0.169	0.169	0.191	0.191	0.843924		0.72619
E9PC52	1_524_HvsL_E9PC52	1	HvsL	524	16.151	1.384	3.177	0.676	0.959	7.794	970	No change	0.082	0.082	0.104	0.104	0.960735		0.845238
E9PC80	1_514_MvsL_E9PC80	1	MvsL	514	39.224	7.423	2.444	1.198	0.992	32.152	430	No change	0.157	0.157	0.178	0.178	0.561751		0.888889
E9PCR8	1_518_MvsL_E9PCR8	1	MvsL	518	26.173	2.36	1.661	0.977	0.97	6.949	740	No change	0.009	0.009	0.031	0.031	0.81867		0.657143
E9PCR8	1_519_MvsL_E9PCR8	1	MvsL	519	22.026	1.732	5.236	0.977	0.97	16.074	830	No change	-0.045	-0.045	-0.023	-0.023	0.592763		0.654762
E9PCR8	1_520_MvsL_E9PCR8	1	MvsL	520	34.326	1.97	2.424	0.977	0.97	8.466	550	No change	0.064	0.064	0.085	0.085	0.514058		0.72619
E9PCW1	1_534_HvsL_E9PCW1	1	HvsL	534	19.93	2.084	10.745	2.268	0.934	39.435	880	No change	0.038	0.038	0.059	0.059	0.177686		0.924603
E9PCX6	1_515_MvsL_E9PCX6	1	MvsL	515	41.688	10.402	2.139	1.65	0.994	39.436	380	No change	0.071	0.071	0.093	0.093	0.799948		0.757143
E9PD53	1_536_HvsL_E9PD53	1	HvsL	536	9.095	3.172	3.408	1.02	0.977	19.154	1130	No change	0.363	0.363	0.385	0.385	0.00693234		0.996032
E9PD53	1_537_HvsL_E9PD53	1	HvsL	537	16.535	2.235	2.673	1.02	0.977	10.588	960	No change	0.474	0.474	0.495	0.495	0.0299413		0.972222
E9PDB9	1_538_HvsL_E9PDB9	1	HvsL	538	20.106	2.114	3.531	0.253	0.99	13.229	880	No change	0.05	0.05	0.072	0.072	0.745644		0.654762
E9PDB9	1_539_HvsL_E9PDB9	1	HvsL	539	24.697	1.719	2.26	0.253	0.99	6.884	770	No change	0.207	0.207	0.229	0.229	0.319376		0.72619
E9PE68	1_527_MvsL_E9PE68	1	MvsL	527	15.415	2.388	4.835	1.654	0.94	20.46	990	No change	0.007	0.007	0.028	0.028	0.573149		0.789683
E9PEZ3	1_529_MvsL_E9PEZ3	1	MvsL	529	15.202	4.315	2.288	0.19	0.998	17.501	990	No change	-0.184	-0.184	-0.162	-0.162	0.748989		0.5
E9PF19	1_531_MvsL_E9PF19	1	MvsL	531	22.997	1.686	16.383	4.615	0.811	47.396	810	No change	0.036	0.036	0.058	0.058	0.959628		0.72619
E9PF19	1_544_HvsL_E9PF19	1	HvsL	544	30.464	1.439	7.779	2.359	0.906	19.835	640	No change	0.119	0.119	0.14	0.14	0.969597		0.5
E9PF19	1_545_HvsL_E9PF19	1	HvsL	545	14.963	1.322	13.805	2.359	0.906	29.88	1000	No change	0.067	0.067	0.089	0.089	0.232291		0.845238
E9PF74	1_546_HvsL_E9PF74	1	HvsL	546	44.976	6.641	2.709	2.148	0.986	31.888	300	No change	-0.057	-0.057	-0.035	-0.035	0.97133		0.579365
E9PF74	1_547_HvsL_E9PF74	1	HvsL	547	40.896	3.953	1.976	2.148	0.986	13.845	400	No change	-0.254	-0.254	-0.232	-0.232	0.891225		0.342857
E9PF74	1_548_HvsL_E9PF74	1	HvsL	548	32.34	1.431	4.456	2.148	0.986	11.303	590	No change	0.116	0.116	0.137	0.137	0.430668		0.845238
E9PFH8	1_552_HvsL_E9PFH8	1	HvsL	552	42.19	7.351	2.685	2.264	0.989	34.985	370	No change	0.116	0.116	0.138	0.138	0.522877		0.789683
E9PFH8	1_551_HvsL_E9PFH8	1	HvsL	551	45.985	2.546	2.723	2.264	0.989	12.284	280	No change	0.113	0.113	0.134	0.134	0.738856		0.72619
E9PFS5	1_493_MvsL_E9PFS5	1	MvsL	493	20.279	2.24	1.802	0.123	0.99	7.154	870	No change	0.156	0.156	0.178	0.178	0.715529		0.579365
E9PFS5	1_494_MvsL_E9PFS5	1	MvsL	494	17.046	0.794	2.058	0.123	0.99	2.898	950	No change	0.207	0.207	0.229	0.229	0.175292		0.942857
E9PGQ0	1_562_HvsL_E9PGQ0	1	HvsL	562	42.071	5.358	2.463	1.075	0.986	23.387	370	No change	-0.011	-0.011	0.01	0.01	0.663463		0.579365
E9PGT1	1_566_HvsL_E9PGT1	1	HvsL	566	35.33	4.885	2.408	0.419	0.993	20.848	530	No change	0.144	0.144	0.166	0.166	0.702223		0.72619
E9PGT1	1_567_HvsL_E9PGT1	1	HvsL	567	5.96	0.914	3.01	0.419	0.993	4.828	1210	No change	-0.215	-0.215	-0.193	-0.193	0.52717		0.345238
E9PH29	1_552_MvsL_E9PH29	1	MvsL	552	45.921	3.715	2.763	0.565	0.99	18.193	280	No change	-0.332	-0.332	-0.31	-0.31	0.301809		0.210317
E9PH29	1_553_MvsL_E9PH29	1	MvsL	553	25.184	2.169	2.329	0.565	0.99	8.954	760	No change	-0.115	-0.115	-0.093	-0.093	0.725384		0.420635
E9PH29	1_554_MvsL_E9PH29	1	MvsL	554	39.163	1.188	8.63	0.565	0.99	18.083	440	No change	-0.221	-0.221	-0.199	-0.199	0.494336		0.111111
E9PHB7	1_572_HvsL_E9PHB7	1	HvsL	572	44.514	1.903	3.499	0.369	0.979	11.801	310	No change	-0.29	-0.29	-0.268	-0.268	0.0157045		0.00396825
E9PHB7	1_573_HvsL_E9PHB7	1	HvsL	573	25.462	1.763	2.666	0.369	0.979	8.332	750	No change	-0.095	-0.095	-0.074	-0.074	0.722447		0.345238
E9PHJ7	1_574_HvsL_E9PHJ7	1	HvsL	574	20.066	5.995	2.365	0.768	0.992	25.125	880	No change	0.166	0.166	0.188	0.188	0.58798		0.789683
E9PI30	1_580_HvsL_E9PI30	1	HvsL	580	46.387	2.886	2.375	0.401	0.989	12.148	270	No change	0.211	0.211	0.233	0.233	0.21727		0.888889
E9PI30	1_581_HvsL_E9PI30	1	HvsL	581	41.603	2.265	2.587	0.401	0.989	10.387	380	No change	0.215	0.215	0.236	0.236	0.172561		0.9
E9PIC0	1_563_MvsL_E9PIC0	1	MvsL	563	34.277	4.645	2.058	0.74	0.986	16.942	550	No change	0.031	0.031	0.053	0.053	0.861927		0.579365
E9PIC0	1_564_MvsL_E9PIC0	1	MvsL	564	39.696	0.745	5.51	0.74	0.986	7.271	420	No change	0.151	0.151	0.173	0.173	0.633382		0.789683
E9PID8	1_242_MvsL_E9PID8	1	MvsL	242	11.461	1.48	2.966	0.183	0.98	7.784	1080	No change	-0.444	-0.444	-0.422	-0.422	0.116244		0.047619
E9PID8	1_243_MvsL_E9PID8	1	MvsL	243	21.606	1.239	2.605	0.183	0.98	5.722	840	No change	-0.228	-0.228	-0.206	-0.206	0.565201		0.342857
E9PIE4	1_565_MvsL_E9PIE4	1	MvsL	565	43.247	3.871	3.342	0.542	0.996	22.934	340	No change	-0.075	-0.075	-0.053	-0.053	0.92516		0.5
E9PIE4	1_566_MvsL_E9PIE4	1	MvsL	566	46.777	5.277	1.802	0.542	0.996	16.857	260	No change	-0.141	-0.141	-0.119	-0.119	0.760226		0.345238
E9PIM6	1_567_MvsL_E9PIM6	1	MvsL	567	45.084	2.28	1.932	0.163	0.992	7.807	300	No change	0.082	0.082	0.104	0.104	0.418694		0.828571
E9PIM6	1_568_MvsL_E9PIM6	1	MvsL	568	41.586	1.755	2.298	0.163	0.992	7.15	380	No change	0.045	0.045	0.067	0.067	0.780334		0.657143
E9PJ81	1_591_HvsL_E9PJ81	1	HvsL	591	46.515	2.552	3.09	0.446	0.979	13.973	270	No change	0.144	0.144	0.165	0.165	0.194732		0.952381
E9PJK1	1_56_MvsL_E9PJK1	1	MvsL	56	42.489	5.632	3.156	0.578	0.998	31.508	360	No change	0.028	0.028	0.05	0.05	0.613568		0.72619
E9PJK1	1_57_MvsL_E9PJK1	1	MvsL	57	3.885	1.551	3.01	0.578	0.998	7.551	1260	Decrease	-3.049	-3.049	-3.028	-3.028	0.000593676		1
E9PJK1	1_56_HvsL_E9PJK1	1	HvsL	56	44.515	2.891	2.079	0.179	0.999	10.655	310	No change	0.025	0.025	0.047	0.047	0.688091		0.72619
E9PJS4	1_573_MvsL_E9PJS4	1	MvsL	573	32.944	1.787	2.69	0.177	0.98	8.519	580	No change	0.051	0.051	0.072	0.072	0.53802		0.757143
E9PK09	1_593_HvsL_E9PK09	1	HvsL	593	27.294	3.061	1.828	0.422	0.994	9.915	710	No change	0.137	0.137	0.158	0.158	0.545579		0.845238
E9PK09	1_594_HvsL_E9PK09	1	HvsL	594	9.653	2.294	2.212	0.422	0.994	8.993	1120	No change	0.384	0.384	0.405	0.405	0.685642		0.72619
E9PK09	1_595_HvsL_E9PK09	1	HvsL	595	17.527	0.756	11.985	0.422	0.994	15.655	940	No change	0.346	0.346	0.367	0.367	0.689856		0.845238
E9PKB5	1_597_HvsL_E9PKB5	1	HvsL	597	47.738	6.151	2.797	3.356	0.971	30.49	240	No change	0.063	0.063	0.085	0.085	0.721427		0.757143
E9PKG1	1_579_MvsL_E9PKG1	1	MvsL	579	34.328	4.246	3.334	0.139	0.998	25.09	550	No change	0.143	0.143	0.164	0.164	0.215829		0.888889
E9PKG1	1_580_MvsL_E9PKG1	1	MvsL	580	41.549	1.635	3.733	0.139	0.998	10.821	380	No change	0.168	0.168	0.189	0.189	0.0641396		0.924603
E9PL22	1_600_HvsL_E9PL22	1	HvsL	600	30.314	4.05	4.404	0.961	0.986	31.615	640	No change	-0.119	-0.119	-0.097	-0.097	0.718881		0.420635
E9PMM3	1_603_HvsL_E9PMM3	1	HvsL	603	41.258	2.743	4.234	0.625	0.98	20.581	390	No change	0.179	0.179	0.201	0.201	0.0563655		0.984127
E9PNW4	1_587_MvsL_E9PNW4	1	MvsL	587	44.858	6.686	3.267	2.01	0.987	38.716	300	No change	-0.09	-0.09	-0.068	-0.068	0.927643		0.345238
E9PP29	1_588_HvsL_E9PP29	1	HvsL	588	41.887	2.463	3.712	0.151	0.996	16.203	370	No change	0.005	0.005	0.026	0.026	0.815242		0.789683
E9PP29	1_589_HvsL_E9PP29	1	HvsL	589	45.433	1.445	2.132	0.151	0.996	5.46	290	No change	0.005	0.005	0.027	0.027	0.915318		0.72619
E9PPD9	1_559_MvsL_E9PPD9	1	MvsL	559	27.843	4.035	2.592	0.91	0.986	18.536	700	No change	0.01	0.01	0.032	0.032	0.983944		0.5
E9PPD9	1_560_MvsL_E9PPD9	1	MvsL	560	24.491	0.91	10.101	0.91	0.986	16.285	780	No change	-0.022	-0.022	0	0	0.906959		0.579365
E9PPD9	1_578_HvsL_E9PPD9	1	HvsL	578	43.908	0.897	2.307	0.994	0.984	3.667	330	Increase	1.368	1.368	1.39	1.39	0.127826		0.968254
E9PPW7	1_607_HvsL_E9PPW7	1	HvsL	607	11.859	4.911	1.692	3.369	0.942	14.73	1070	No change	-0.011	-0.011	0.011	0.011	0.907371		0.72619
E9PPW7	1_608_HvsL_E9PPW7	1	HvsL	608	34.472	1.654	3.04	3.369	0.942	8.914	550	No change	-0.111	-0.111	-0.089	-0.089	0.924278		0.5
E9PPW7	1_609_HvsL_E9PPW7	1	HvsL	609	18.049	1.124	9.921	3.369	0.942	19.62	930	No change	-0.157	-0.157	-0.135	-0.135	0.496094		0.111111
E9PQA5	1_588_MvsL_E9PQA5	1	MvsL	588	14.769	0.921	2.815	0.119	0.949	4.595	1000	No change	-0.2	-0.2	-0.179	-0.179	0.626645		0.342857
E9PS41	1_610_HvsL_E9PS41	1	HvsL	610	2.874	2.213	2.691	0.291	0.979	8.843	1280	No change	0.048	0.048	0.07	0.07	0.0257842		0.985714
E9PS74	1_471_HvsL_E9PS74	1	HvsL	471	36.346	2.585	2.861	0.147	0.995	13.109	500	No change	0.124	0.124	0.145	0.145	0.334272		0.789683
E9PS74	1_470_HvsL_E9PS74	1	HvsL	470	32.048	1.37	2.705	0.147	0.995	6.568	600	No change	0.24	0.24	0.261	0.261	0.78342		0.579365
E9PSH8	1_611_HvsL_E9PSH8	1	HvsL	611	41.519	2.565	3.901	0.449	0.99	17.735	380	No change	-0.078	-0.078	-0.056	-0.056	0.941739		0.72619
E9PSH8	1_612_HvsL_E9PSH8	1	HvsL	612	31.77	1.668	4.479	0.449	0.99	13.243	610	No change	-0.005	-0.005	0.017	0.017	0.424608		0.72619
E9PSH8	1_613_HvsL_E9PSH8	1	HvsL	613	25.653	1.039	13.973	0.449	0.99	25.531	750	No change	0.05	0.05	0.072	0.072	0.142348		0.924603
E9PSI1	1_614_HvsL_E9PSI1	1	HvsL	614	38.93	2.392	2.8	0.285	0.983	11.87	440	No change	-0.128	-0.128	-0.106	-0.106	0.297734		0.242857
F2Z2V0	1_617_HvsL_F2Z2V0	1	HvsL	617	39.113	1.877	2.822	0.182	0.988	9.388	440	No change	-0.051	-0.051	-0.029	-0.029	0.671593		0.789683
F2Z2V0	1_618_HvsL_F2Z2V0	1	HvsL	618	43.815	1.525	2.108	0.182	0.988	5.698	330	No change	-0.059	-0.059	-0.038	-0.038	0.874252		0.579365
F2Z393	1_621_HvsL_F2Z393	1	HvsL	621	36	4.398	5.101	1.994	0.983	39.76	510	No change	0.179	0.179	0.201	0.201	0.452506		0.789683
F2Z393	1_622_HvsL_F2Z393	1	HvsL	622	45.994	3.134	4.454	1.994	0.983	24.694	280	No change	-0.023	-0.023	-0.001	-0.001	0.855437		0.654762
F5GWC2	1_623_HvsL_F5GWC2	1	HvsL	623	42.26	2.399	2.822	0.211	0.995	12.004	360	No change	0.308	0.308	0.33	0.33	0.159089		0.924603
F5GWC2	1_624_HvsL_F5GWC2	1	HvsL	624	46.213	2.639	2.305	0.211	0.995	10.781	270	No change	0.141	0.141	0.162	0.162	0.544299		0.972222
F5GWH5	1_606_MvsL_F5GWH5	1	MvsL	606	22.919	2.053	2.615	0.17	0.985	9.517	810	No change	0.179	0.179	0.201	0.201	0.487745		0.757143
F5GWP1	1_608_MvsL_F5GWP1	1	MvsL	608	41.1	4.029	2.93	0.491	0.992	20.92	390	No change	-0.076	-0.076	-0.054	-0.054	0.69563		0.654762
F5GWP1	1_609_MvsL_F5GWP1	1	MvsL	609	32.81	1.215	7.966	0.491	0.992	17.16	580	No change	-0.105	-0.105	-0.084	-0.084	0.569751		0.27381
F5GWQ7	1_630_HvsL_F5GWQ7	1	HvsL	630	39.852	5.83	1.654	0.682	0.992	17.094	420	No change	0.213	0.213	0.235	0.235	0.709441		0.8
F5GWQ7	1_629_HvsL_F5GWQ7	1	HvsL	629	42.681	2.63	1.86	0.682	0.992	8.667	350	No change	0.296	0.296	0.317	0.317	0.725512		0.72619
F5GX15	1_633_HvsL_F5GX15	1	HvsL	633	24.671	3.052	4.884	1.223	0.979	26.415	770	No change	-0.111	-0.111	-0.089	-0.089	0.754077		0.345238
F5GX15	1_634_HvsL_F5GX15	1	HvsL	634	43.458	3.083	3.245	1.223	0.979	17.732	340	No change	0.186	0.186	0.208	0.208	0.156128		0.924603
F5GX77	1_636_HvsL_F5GX77	1	HvsL	636	42.283	1.949	3.102	0.296	0.986	10.714	360	No change	0.29	0.29	0.311	0.311	0.0672635		0.984127
F5GX77	1_635_HvsL_F5GX77	1	HvsL	635	48.389	2.096	2.448	0.296	0.986	9.094	220	No change	0.116	0.116	0.138	0.138	0.160975		0.845238
F5GXC8	1_639_HvsL_F5GXC8	1	HvsL	639	41.656	5.818	2.155	0.559	0.997	22.222	380	No change	-0.266	-0.266	-0.245	-0.245	0.625932		0.27381
F5GXC8	1_640_HvsL_F5GXC8	1	HvsL	640	46.416	5.047	2.828	0.559	0.997	25.295	270	No change	-0.267	-0.267	-0.245	-0.245	0.636647		0.154762
F5GXC8	1_641_HvsL_F5GXC8	1	HvsL	641	39.105	1.198	6.872	0.559	0.997	14.582	440	No change	-0.256	-0.256	-0.234	-0.234	0.741533		0.27381
F5GXG3	1_458_MvsL_F5GXG3	1	MvsL	458	41.856	2.577	2.371	0.141	0.992	10.83	370	No change	0.01	0.01	0.032	0.032	0.837084		0.442857
F5GXK8	1_642_HvsL_F5GXK8	1	HvsL	642	28.736	3.17	2.674	0.743	0.974	15.022	680	No change	0.148	0.148	0.169	0.169	0.8118		0.828571
F5GXX5	1_643_HvsL_F5GXX5	1	HvsL	643	21.039	2.152	6.582	2.405	0.909	25.107	860	No change	-0.003	-0.003	0.019	0.019	0.769134		0.72619
F5GY99	1_644_HvsL_F5GY99	1	HvsL	644	28.974	2.51	3.558	0.395	0.987	15.826	670	No change	0.177	0.177	0.199	0.199	0.197766		0.924603
F5GY99	1_645_HvsL_F5GY99	1	HvsL	645	22.892	1.807	2.623	0.395	0.987	8.402	810	No change	0.249	0.249	0.271	0.271	0.0918743		0.971429
F5GYC1	1_493_HvsL_F5GYC1	1	HvsL	493	20.439	1.97	13.678	4.061	0.877	46.7	870	No change	0.105	0.105	0.126	0.126	0.0935834		0.952381
F5GYQ4	1_648_HvsL_F5GYQ4	1	HvsL	648	30.286	2.953	1.833	0.106	0.994	9.592	640	No change	-0.173	-0.173	-0.151	-0.151	0.821469		0.420635
F5GYQ4	1_649_HvsL_F5GYQ4	1	HvsL	649	24.537	1.002	3.882	0.106	0.994	6.898	780	No change	-0.207	-0.207	-0.185	-0.185	0.533656		0.154762
F5GZ16	1_633_MvsL_F5GZ16	1	MvsL	633	11.937	3.36	2.836	1.022	0.972	16.89	1070	No change	0.053	0.053	0.075	0.075	0.640162		0.789683
F5GZ16	1_634_MvsL_F5GZ16	1	MvsL	634	24.033	1.607	4.322	1.022	0.972	12.308	790	No change	0.17	0.17	0.192	0.192	0.388352		0.924603
F5GZS6	1_638_MvsL_F5GZS6	1	MvsL	638	31.134	5.048	2.697	1.281	0.982	24.131	620	No change	0.043	0.043	0.065	0.065	0.856438		0.654762
F5H0B0	1_662_HvsL_F5H0B0	1	HvsL	662	43.791	13.916	2.192	2.124	0.996	54.075	330	No change	0.168	0.168	0.19	0.19	0.4353		0.789683
F5H0B0	1_663_HvsL_F5H0B0	1	HvsL	663	9.822	6.184	2.414	2.124	0.996	26.46	1120	No change	-0.209	-0.209	-0.188	-0.188	0.949243		0.5
F5H0B0	1_665_HvsL_F5H0B0	1	HvsL	665	40.932	4.296	1.77	2.124	0.996	13.479	390	No change	0.169	0.169	0.191	0.191	0.586767		0.8
F5H0B0	1_664_HvsL_F5H0B0	1	HvsL	664	49.199	1.126	1.775	2.124	0.996	3.54	200	No change	0.196	0.196	0.217	0.217	0.435347		0.828571
F5H0L8	1_642_MvsL_F5H0L8	1	MvsL	642	25.552	2.407	2.432	0.251	0.983	10.373	750	No change	0.14	0.14	0.162	0.162	0.661342		0.654762
F5H1W9	1_175_HvsL_F5H1W9	1	HvsL	175	42.652	4.319	2.274	0.297	0.997	17.408	350	No change	0.028	0.028	0.05	0.05	0.745396		0.420635
F5H1W9	1_176_HvsL_F5H1W9	1	HvsL	176	38.704	3.038	3.084	0.297	0.997	16.607	450	No change	-0.043	-0.043	-0.022	-0.022	0.810197		0.72619
F5H217	1_645_MvsL_F5H217	1	MvsL	645	38.346	2.384	1.869	0.294	0.988	7.895	460	No change	-0.109	-0.109	-0.087	-0.087	0.965729		0.657143
F5H217	1_646_MvsL_F5H217	1	MvsL	646	34.135	1.911	2.803	0.294	0.988	9.496	550	No change	-0.104	-0.104	-0.082	-0.082	0.674894		0.654762
F5H2G1	1_632_HvsL_F5H2G1	1	HvsL	632	21.332	1.178	2.776	0.302	0.97	5.795	850	No change	-0.071	-0.071	-0.05	-0.05	0.9936		0.579365
F5H2G1	1_631_HvsL_F5H2G1	1	HvsL	631	13.537	1.371	3.97	0.302	0.97	9.648	1030	No change	0.331	0.331	0.352	0.352	0.357173		0.845238
F5H2Q7	1_346_HvsL_F5H2Q7	1	HvsL	346	26.785	1.872	2.95	0.187	0.982	9.787	720	No change	-0.089	-0.089	-0.067	-0.067	0.636561		0.888889
F5H2U2	1_652_MvsL_F5H2U2	1	MvsL	652	29.538	2.51	2.378	0.185	0.993	10.577	660	No change	0.26	0.26	0.282	0.282	0.642351		0.789683
F5H2U2	1_653_MvsL_F5H2U2	1	MvsL	653	26.033	2.022	1.905	0.185	0.993	6.826	740	No change	0.08	0.08	0.101	0.101	0.82268		0.757143
F5H2U4	1_648_MvsL_F5H2U4	1	MvsL	648	30.004	3.077	3.06	0.62	0.984	16.689	650	No change	-0.053	-0.053	-0.031	-0.031	0.875311		0.654762
F5H2U4	1_649_MvsL_F5H2U4	1	MvsL	649	23.898	1.783	2.951	0.62	0.984	9.326	790	No change	-0.129	-0.129	-0.107	-0.107	0.334572		0.242857
F5H315	1_677_HvsL_F5H315	1	HvsL	677	31.412	2.49	1.695	0.307	0.986	7.48	620	No change	-0.003	-0.003	0.018	0.018	0.829023		0.442857
F5H315	1_678_HvsL_F5H315	1	HvsL	678	27.517	1.133	4.387	0.307	0.986	8.806	710	No change	-0.173	-0.173	-0.152	-0.152	0.447555		0.27381
F5H365	1_656_MvsL_F5H365	1	MvsL	656	26.213	1.888	8.836	2.403	0.899	29.573	740	No change	-0.218	-0.218	-0.197	-0.197	0.318897		0.154762
F5H365	1_679_HvsL_F5H365	1	HvsL	679	28.406	1.32	4.071	0.524	0.971	9.521	690	No change	-0.207	-0.207	-0.185	-0.185	0.0769356		0.0277778
F5H365	1_680_HvsL_F5H365	1	HvsL	680	21.622	0.916	11.375	0.524	0.971	18.376	840	No change	-0.235	-0.235	-0.214	-0.214	0.558068		0.345238
F5H3H6	1_659_MvsL_F5H3H6	1	MvsL	659	14.369	0.952	14.059	3.092	0.662	21.609	1010	No change	0.201	0.201	0.223	0.223	0.248528		0.845238
F5H3H6	1_684_HvsL_F5H3H6	1	HvsL	684	9.782	1.16	10.056	1.396	0.9	18.44	1120	No change	0.289	0.289	0.31	0.31	0.0448962		0.972222
F5H3H6	1_683_HvsL_F5H3H6	1	HvsL	683	19.522	0.96	3.437	1.396	0.9	5.851	890	No change	0.314	0.314	0.336	0.336	0.0235182		0.984127
F5H3H6	1_685_HvsL_F5H3H6	1	HvsL	685	31.823	1.232	2.442	1.396	0.9	5.332	610	No change	0.453	0.453	0.475	0.475	0.00779936		1
F5H3P9	1_691_HvsL_F5H3P9	1	HvsL	691	36.76	5.271	3.307	0.945	0.99	30.898	490	No change	-0.031	-0.031	-0.01	-0.01	0.909691		0.345238
F5H3P9	1_692_HvsL_F5H3P9	1	HvsL	692	29.406	1.115	2.664	0.945	0.99	5.265	660	No change	0.016	0.016	0.037	0.037	0.750243		0.757143
F5H442	1_667_MvsL_F5H442	1	MvsL	667	29.765	1.989	3.442	1.303	0.912	12.134	650	No change	-0.301	-0.301	-0.279	-0.279	0.743272		0.342857
F5H4C2	1_694_HvsL_F5H4C2	1	HvsL	694	37.801	4.079	2.633	0.585	0.988	19.037	470	No change	0.139	0.139	0.16	0.16	0.108226		0.942857
F5H4I0	1_695_HvsL_F5H4I0	1	HvsL	695	39.283	5.543	2.692	2.785	0.968	26.445	430	No change	-0.146	-0.146	-0.125	-0.125	0.885779		0.345238
F5H4N1	1_670_MvsL_F5H4N1	1	MvsL	670	17.65	3.558	3.959	0.565	0.989	24.968	940	No change	-0.461	-0.461	-0.439	-0.439	0.473915		0.111111
F5H5L4	1_672_MvsL_F5H5L4	1	MvsL	672	10.054	5.868	2.586	1.7	0.98	26.897	1110	No change	-0.087	-0.087	-0.065	-0.065	0.963619		0.72619
F5H5L4	1_673_MvsL_F5H5L4	1	MvsL	673	44.247	1.131	6.432	1.7	0.98	12.773	320	No change	-0.175	-0.175	-0.154	-0.154	0.51567		0.27381
F5H6D0	1_677_MvsL_F5H6D0	1	MvsL	677	27.28	1.561	7.746	0.277	0.982	21.432	710	No change	0.014	0.014	0.036	0.036	0.825475		0.420635
F5H6D0	1_678_MvsL_F5H6D0	1	MvsL	678	15.943	0.945	2.34	0.277	0.982	3.922	980	No change	0.086	0.086	0.107	0.107	0.16035		0.942857
F5H6G1	1_704_HvsL_F5H6G1	1	HvsL	704	35.076	5.303	3.316	1.727	0.98	31.17	530	No change	-0.065	-0.065	-0.044	-0.044	0.41293		0.210317
F5H6G1	1_705_HvsL_F5H6G1	1	HvsL	705	18.538	0.57	17.699	1.727	0.98	16.412	920	No change	0.595	0.595	0.617	0.617	0.0907666		0.968254
F5H6G2	1_706_HvsL_F5H6G2	1	HvsL	706	46.183	2.919	2.752	0.531	0.979	14.237	270	No change	0.326	0.326	0.348	0.348	0.0259503		0.984127
F5H6K0	1_684_MvsL_F5H6K0	1	MvsL	684	39.994	2.488	2.477	1.398	0.965	10.923	420	No change	0.148	0.148	0.169	0.169	0.68979		0.72619
F5H6K0	1_685_MvsL_F5H6K0	1	MvsL	685	35.043	2.31	4.364	1.398	0.965	17.867	530	No change	0.084	0.084	0.106	0.106	0.936349		0.654762
F5H6K0	1_686_MvsL_F5H6K0	1	MvsL	686	7.005	0.968	7.74	1.398	0.965	11.465	1180	No change	-0.046	-0.046	-0.024	-0.024	0.0623912		0.972222
F5H6Z1	1_274_MvsL_F5H6Z1	1	MvsL	274	33.118	2.24	2.549	0.168	0.987	10.119	580	No change	0.188	0.188	0.21	0.21	0.173753		0.924603
F5H6Z6	1_712_HvsL_F5H6Z6	1	HvsL	712	35.107	2.59	2.675	0.275	0.986	12.278	530	No change	-0.037	-0.037	-0.016	-0.016	0.72727		0.5
F5H702	1_198_HvsL_F5H702	1	HvsL	198	41.161	4.215	2.298	0.287	0.995	17.167	390	No change	0.023	0.023	0.045	0.045	0.952666		0.579365
F5H702	1_199_HvsL_F5H702	1	HvsL	199	10.019	2.68	2.348	0.287	0.995	11.152	1110	No change	0.054	0.054	0.076	0.076	0.939094		0.5
F5H702	1_200_HvsL_F5H702	1	HvsL	200	35.685	0.775	5.781	0.287	0.995	7.945	520	No change	0.198	0.198	0.22	0.22	0.464584		0.924603
F5H711	1_688_MvsL_F5H711	1	MvsL	688	45.562	5.118	2.193	1.687	0.972	19.897	290	No change	-0.088	-0.088	-0.066	-0.066	0.945821		0.242857
F5H711	1_689_MvsL_F5H711	1	MvsL	689	21.578	1.027	2.682	1.687	0.972	4.882	840	No change	-0.042	-0.042	-0.02	-0.02	0.718493		0.342857
F5H715	1_690_MvsL_F5H715	1	MvsL	690	49.005	10.101	1.218	0.128	1	21.811	210	Increase	2.078	2.078	2.1	2.1	0.261809		0.971429
F5H715	1_691_MvsL_F5H715	1	MvsL	691	46.769	4.533	2.098	0.128	1	16.854	260	Increase	2.507	2.507	2.529	2.529	0.146806		0.9
F5H721	1_716_HvsL_F5H721	1	HvsL	716	33.835	2.676	1.806	0.218	0.988	8.566	560	No change	0.235	0.235	0.257	0.257	0.693833		0.845238
F5H721	1_715_HvsL_F5H721	1	HvsL	715	30.776	1.195	1.694	0.218	0.988	3.588	630	No change	0.261	0.261	0.282	0.282	0.715732		0.65
F5H7G7	1_718_HvsL_F5H7G7	1	HvsL	718	43.236	7.2	1.857	1.367	0.991	23.696	340	No change	0.184	0.184	0.206	0.206	0.667224		0.828571
F5H7G7	1_717_HvsL_F5H7G7	1	HvsL	717	46.147	4.038	1.625	1.367	0.991	11.627	270	No change	0.222	0.222	0.243	0.243	0.233774		0.9
F5H7N9	1_720_HvsL_F5H7N9	1	HvsL	720	35.565	1.794	6.697	0.825	0.957	21.287	520	No change	-0.079	-0.079	-0.058	-0.058	0.706296		0.210317
F5H7W9	1_721_HvsL_F5H7W9	1	HvsL	721	48.371	3.019	2.439	0.452	0.981	13.048	220	No change	-0.387	-0.387	-0.365	-0.365	0.245906		0.154762
F5H897	1_697_MvsL_F5H897	1	MvsL	697	40.268	3.78	3.681	0.579	0.99	24.666	410	No change	-0.177	-0.177	-0.156	-0.156	0.844042		0.345238
F5H897	1_698_MvsL_F5H897	1	MvsL	698	33.157	1.087	3.81	0.579	0.99	7.34	580	No change	-0.144	-0.144	-0.122	-0.122	0.807787		0.345238
F5H8E5	1_330_HvsL_F5H8E5	1	HvsL	330	31.788	2.876	2.559	0.205	0.994	13.042	610	No change	0.355	0.355	0.377	0.377	0.424798		0.845238
F5H8E5	1_331_HvsL_F5H8E5	1	HvsL	331	36.18	2.145	1.947	0.205	0.994	7.402	510	No change	-0.045	-0.045	-0.023	-0.023	0.934236		0.657143
F5H8I7	1_725_HvsL_F5H8I7	1	HvsL	725	39.786	3.534	2.896	1.801	0.978	18.143	420	No change	0.101	0.101	0.123	0.123	0.515466		0.789683
F5H8I7	1_700_MvsL_F5H8I7	1	MvsL	700	31.716	1.041	4.909	2.02	0.963	9.058	610	No change	0.057	0.057	0.079	0.079	0.787939		0.654762
F5H8I7	1_724_HvsL_F5H8I7	1	HvsL	724	36.773	1.474	9.688	1.801	0.978	25.203	490	No change	0.132	0.132	0.154	0.154	0.973589		0.72619
F5H8K4	1_726_HvsL_F5H8K4	1	HvsL	726	11.323	3.438	3.027	0.727	0.98	18.442	1080	No change	-0.039	-0.039	-0.017	-0.017	0.765965		0.579365
F5H8K4	1_702_MvsL_F5H8K4	1	MvsL	702	22.467	1.51	2.339	0.785	0.975	6.259	820	No change	0.301	0.301	0.323	0.323	0.546426		0.828571
F5H8K4	1_727_HvsL_F5H8K4	1	HvsL	727	33.094	1.207	3.091	0.727	0.98	6.612	580	Increase	1.429	1.429	1.451	1.451	0.166248		0.968254
F5HGG6	1_728_HvsL_F5HGG6	1	HvsL	728	35.355	2.978	2.305	0.452	0.994	12.169	520	No change	0.11	0.11	0.132	0.132	0.48915		0.845238
F5HGG6	1_729_HvsL_F5HGG6	1	HvsL	729	19.704	0.511	2.615	0.452	0.994	2.368	890	No change	0.222	0.222	0.244	0.244	0.437642		0.828571
F8VPD4	1_709_MvsL_F8VPD4	1	MvsL	709	10.149	2.069	3.455	0.241	0.989	12.672	1110	No change	0.087	0.087	0.109	0.109	0.606992		0.845238
F8VPD4	1_710_MvsL_F8VPD4	1	MvsL	710	17.106	1.898	2.841	0.241	0.989	9.556	950	No change	-0.079	-0.079	-0.057	-0.057	0.909082		0.579365
F8VPD4	1_734_HvsL_F8VPD4	1	HvsL	734	13.479	1.93	9.042	2.81	0.898	30.142	1030	No change	0.042	0.042	0.063	0.063	0.720527		0.789683
F8VQE1	1_201_HvsL_F8VQE1	1	HvsL	201	36.105	4.86	1.804	0.296	0.996	15.544	510	No change	0.483	0.483	0.505	0.505	0.0494579		0.985714
F8VQE1	1_202_HvsL_F8VQE1	1	HvsL	202	33.167	2.809	1.973	0.296	0.996	9.826	580	No change	0.339	0.339	0.36	0.36	0.107565		0.971429
F8VQW0	1_326_MvsL_F8VQW0	1	MvsL	326	44.083	7.459	2.376	1.138	0.992	31.414	320	No change	-0.003	-0.003	0.018	0.018	0.729999		0.72619
F8VQX6	1_714_MvsL_F8VQX6	1	MvsL	714	45.177	4.501	2.486	0.554	0.99	19.832	300	No change	-0.165	-0.165	-0.143	-0.143	0.474887		0.210317
F8VSC5	1_741_HvsL_F8VSC5	1	HvsL	741	33.473	1.528	2.172	0.204	0.989	5.882	570	No change	-0.545	-0.545	-0.523	-0.523	0.0877319		0.047619
F8VSC5	1_740_HvsL_F8VSC5	1	HvsL	740	22.61	1.716	2.464	0.204	0.989	7.492	820	No change	-0.327	-0.327	-0.305	-0.305	0.601916		0.242857
F8VSC5	1_742_HvsL_F8VSC5	1	HvsL	742	28.014	0.934	4.907	0.204	0.989	8.122	700	No change	-0.217	-0.217	-0.196	-0.196	0.499912		0.27381
F8VUA2	1_743_HvsL_F8VUA2	1	HvsL	743	45.013	3.961	1.827	0.45	0.989	12.829	300	No change	-0.123	-0.123	-0.102	-0.102	0.834995		0.342857
F8VUA2	1_744_HvsL_F8VUA2	1	HvsL	744	48.843	2.152	1.97	0.45	0.989	7.515	210	No change	-0.137	-0.137	-0.116	-0.116	0.756989		0.420635
F8VUH2	1_745_HvsL_F8VUH2	1	HvsL	745	6.71	3.751	2.222	0.209	0.994	14.769	1190	No change	-0.193	-0.193	-0.171	-0.171	0.98912		0.657143
F8VWB4	1_668_HvsL_F8VWB4	1	HvsL	668	20.666	2.512	2.025	0.333	0.976	9.014	870	No change	-0.107	-0.107	-0.085	-0.085	0.962719		0.5
F8VY35	1_126_HvsL_F8VY35	1	HvsL	126	42.036	7.221	3.949	1.863	0.992	50.551	370	No change	0.098	0.098	0.12	0.12	0.488144		0.888889
F8VY35	1_127_HvsL_F8VY35	1	HvsL	127	37.321	0.788	13.532	1.863	0.992	18.295	480	No change	0.028	0.028	0.049	0.049	0.839007		0.579365
F8VYE8	1_727_MvsL_F8VYE8	1	MvsL	727	40.26	2.439	2.645	0.277	0.983	11.434	410	No change	-0.048	-0.048	-0.027	-0.027	0.72497		0.345238
F8VZ44	1_728_MvsL_F8VZ44	1	MvsL	728	32.565	2.072	3.078	1.741	0.909	11.303	590	No change	0.095	0.095	0.116	0.116	0.855716		0.72619
F8VZ44	1_729_MvsL_F8VZ44	1	MvsL	729	42.069	1.698	2.872	1.741	0.909	8.646	370	No change	0.178	0.178	0.199	0.199	0.641149		0.654762
F8VZJ2	1_498_MvsL_F8VZJ2	1	MvsL	498	36.289	1.589	5.768	0.153	0.998	16.242	500	No change	0.17	0.17	0.192	0.192	0.399975		0.789683
F8VZJ2	1_499_MvsL_F8VZJ2	1	MvsL	499	41.01	3.577	2.927	0.153	0.998	18.559	390	No change	0.23	0.23	0.252	0.252	0.149785		0.924603
F8VZJ2	1_513_HvsL_F8VZJ2	1	HvsL	513	20.719	0.619	2.596	0.461	0.995	2.847	860	No change	-0.111	-0.111	-0.089	-0.089	0.77462		0.35
F8W1I9	1_761_HvsL_F8W1I9	1	HvsL	761	45.229	3.248	2.698	0.538	0.982	15.529	300	No change	-0.279	-0.279	-0.257	-0.257	0.461073		0.345238
F8W1R7	1_735_MvsL_F8W1R7	1	MvsL	735	12.441	6.21	1.932	0.128	0.999	21.26	1060	No change	-0.291	-0.291	-0.27	-0.27	0.693242		0.27381
F8W1R7	1_736_MvsL_F8W1R7	1	MvsL	736	26.939	1.352	3.26	0.128	0.999	7.811	720	No change	-0.162	-0.162	-0.141	-0.141	0.497092		0.154762
F8W7Q4	1_765_HvsL_F8W7Q4	1	HvsL	765	49.406	6.187	1.601	3.738	0.981	17.555	200	No change	0.04	0.04	0.062	0.062	0.660383		0.657143
F8W7Q4	1_766_HvsL_F8W7Q4	1	HvsL	766	46.324	5.386	2.041	3.738	0.981	19.485	270	No change	0.073	0.073	0.095	0.095	0.747249		0.72619
F8W7Q4	1_767_HvsL_F8W7Q4	1	HvsL	767	42.467	3.344	3.472	3.738	0.981	20.575	360	No change	0.166	0.166	0.187	0.187	0.170533		0.924603
F8W7Q4	1_768_HvsL_F8W7Q4	1	HvsL	768	30.174	1.76	15.475	3.738	0.981	47.538	640	No change	0.154	0.154	0.176	0.176	0.355021		0.888889
F8W831	1_367_MvsL_F8W831	1	MvsL	367	10.458	2.781	2.945	1.85	0.932	14.516	1100	No change	-0.167	-0.167	-0.145	-0.145	0.852026		0.420635
F8W831	1_368_MvsL_F8W831	1	MvsL	368	32.405	2.149	2.578	1.85	0.932	9.82	590	No change	0.042	0.042	0.063	0.063	0.916341		0.579365
F8W831	1_369_MvsL_F8W831	1	MvsL	369	42.462	1.761	6.78	1.85	0.932	21.073	360	No change	0.051	0.051	0.073	0.073	0.818342		0.654762
F8W831	1_370_MvsL_F8W831	1	MvsL	370	22.1	1.312	4.169	1.85	0.932	9.691	830	No change	-0.161	-0.161	-0.14	-0.14	0.796299		0.27381
F8W8C2	1_738_MvsL_F8W8C2	1	MvsL	738	21.683	2.426	3.714	0.311	0.986	15.974	840	No change	-0.226	-0.226	-0.204	-0.204	0.15813		0.0753968
F8W8I6	1_740_MvsL_F8W8I6	1	MvsL	740	45.887	6.269	3.345	1.52	0.994	37.162	280	No change	0.105	0.105	0.127	0.127	0.72623		0.845238
F8W9T2	1_744_MvsL_F8W9T2	1	MvsL	744	34.374	2.684	4.845	1.835	0.947	23.052	550	No change	0.081	0.081	0.103	0.103	0.288775		0.924603
F8W9X7	1_745_MvsL_F8W9X7	1	MvsL	745	20.035	3.328	3.148	0.344	0.99	18.569	880	No change	-0.156	-0.156	-0.135	-0.135	0.801243		0.420635
F8WDM9	1_751_MvsL_F8WDM9	1	MvsL	751	36.529	1.563	2.513	0.294	0.954	6.96	500	No change	0.221	0.221	0.243	0.243	0.410586		0.828571
F8WF48	1_785_HvsL_F8WF48	1	HvsL	785	32.415	3.772	2.533	0.747	0.992	16.929	590	No change	0.032	0.032	0.053	0.053	0.629452		0.845238
F8WF48	1_786_HvsL_F8WF48	1	HvsL	786	38.192	1.876	2.492	0.747	0.992	8.287	460	No change	-0.122	-0.122	-0.101	-0.101	0.619614		0.27381
F8WF48	1_787_HvsL_F8WF48	1	HvsL	787	25.828	2.177	9.98	0.747	0.992	38.504	750	No change	0.059	0.059	0.08	0.08	0.241479		0.888889
G3V130	1_790_HvsL_G3V130	1	HvsL	790	45.179	3.697	2.464	0.423	0.992	16.143	300	No change	-0.165	-0.165	-0.143	-0.143	0.494639		0.210317
G3V130	1_791_HvsL_G3V130	1	HvsL	791	8.773	3.158	2.208	0.423	0.992	12.358	1140	No change	-0.339	-0.339	-0.317	-0.317	0.596564		0.242857
G3V1J3	1_759_MvsL_G3V1J3	1	MvsL	759	31.822	2.371	2.586	0.31	0.985	10.867	610	No change	0.02	0.02	0.042	0.042	0.949514		0.5
G3V1J3	1_760_MvsL_G3V1J3	1	MvsL	760	24.726	0.825	6.273	0.31	0.985	9.169	770	No change	-0.066	-0.066	-0.045	-0.045	0.723923		0.27381
G3V1U9	1_762_MvsL_G3V1U9	1	MvsL	762	40.273	5.85	2.562	0.875	0.996	26.571	410	No change	0.002	0.002	0.024	0.024	0.634252		0.845238
G3V1U9	1_763_MvsL_G3V1U9	1	MvsL	763	16.084	0.951	2.899	0.875	0.996	4.886	970	No change	0.139	0.139	0.161	0.161	0.00845341		1
G3V1U9	1_764_MvsL_G3V1U9	1	MvsL	764	45.105	4.638	3.947	0.875	0.996	32.441	300	No change	-0.139	-0.139	-0.118	-0.118	0.213822		0.154762
G3V2F7	1_765_MvsL_G3V2F7	1	MvsL	765	45.402	5.235	2.922	0.402	0.997	27.116	290	No change	-0.091	-0.091	-0.07	-0.07	0.483289		0.27381
G3V2F7	1_766_MvsL_G3V2F7	1	MvsL	766	49.048	2.938	1.749	0.402	0.997	9.107	210	No change	0.052	0.052	0.074	0.074	0.832066		0.557143
G3V2F7	1_767_MvsL_G3V2F7	1	MvsL	767	40.371	3.963	1.929	0.402	0.997	13.548	410	No change	-0.09	-0.09	-0.068	-0.068	0.645897		0.757143
G3V2V8	1_215_HvsL_G3V2V8	1	HvsL	215	18.944	1.989	2.349	0.115	0.988	8.282	910	No change	-0.105	-0.105	-0.083	-0.083	0.839995		0.442857
G3V325	1_802_HvsL_G3V325	1	HvsL	802	19.117	2.287	2.603	1.712	0.878	10.553	900	No change	0.051	0.051	0.073	0.073	0.805857		0.72619
G3V529	1_804_HvsL_G3V529	1	HvsL	804	11.21	2.019	4.257	3.47	0.9	15.224	1090	No change	0.453	0.453	0.475	0.475	0.142505		0.888889
G3V529	1_803_HvsL_G3V529	1	HvsL	803	4.794	2.332	1.961	3.47	0.9	8.08	1230	No change	0.011	0.011	0.033	0.033	0.530539		0.789683
G3V529	1_805_HvsL_G3V529	1	HvsL	805	25.43	1.789	7.883	3.47	0.9	24.988	760	No change	0.185	0.185	0.207	0.207	0.419593		0.72619
G3XAN4	1_269_HvsL_G3XAN4	1	HvsL	269	34.09	1.836	2.046	0.142	0.988	6.657	550	No change	0.225	0.225	0.247	0.247	0.253914		0.9
G3XAN4	1_270_HvsL_G3XAN4	1	HvsL	270	37.947	1.376	2.1	0.142	0.988	5.123	460	No change	0.178	0.178	0.199	0.199	0.867802		0.5
G3XAP3	1_810_HvsL_G3XAP3	1	HvsL	810	32.126	2.117	2.701	0.546	0.969	10.135	600	No change	-0.143	-0.143	-0.121	-0.121	0.528398		0.210317
G3XAP3	1_811_HvsL_G3XAP3	1	HvsL	811	24.431	0.601	10.441	0.546	0.969	11.104	780	No change	0.07	0.07	0.091	0.091	0.817353		0.654762
G5E955	1_782_MvsL_G5E955	1	MvsL	782	43.005	3.207	2.155	0.181	0.992	12.249	350	No change	0.271	0.271	0.292	0.292	0.658383		0.72619
G5E9A6	1_817_HvsL_G5E9A6	1	HvsL	817	35.739	2.995	3.897	0.862	0.976	20.686	520	No change	0.115	0.115	0.137	0.137	0.896024		0.579365
G5E9M5	1_785_MvsL_G5E9M5	1	MvsL	785	34.111	2.589	5.023	2.155	0.931	23.047	550	No change	0.121	0.121	0.143	0.143	0.192785		0.952381
G5E9S8	1_482_MvsL_G5E9S8	1	MvsL	482	16.829	4.633	2.398	0.765	0.986	19.691	960	No change	-0.092	-0.092	-0.07	-0.07	0.660345		0.442857
G5E9V1	1_821_HvsL_G5E9V1	1	HvsL	821	14.657	1.539	2.552	0.145	0.977	6.964	1010	No change	-0.172	-0.172	-0.15	-0.15	0.973664		0.557143
G5E9W7	1_789_MvsL_G5E9W7	1	MvsL	789	9.797	4.675	2.247	0.402	0.993	18.619	1120	No change	-0.215	-0.215	-0.194	-0.194	0.984597		0.5
G5E9W7	1_790_MvsL_G5E9W7	1	MvsL	790	22.726	1.361	8.265	0.402	0.993	19.934	820	No change	-0.238	-0.238	-0.216	-0.216	0.208167		0.111111
G5E9Y2	1_824_HvsL_G5E9Y2	1	HvsL	824	41.633	5.003	1.973	1.027	0.987	17.495	380	No change	0.111	0.111	0.133	0.133	0.847921		0.72619
G5E9Y2	1_825_HvsL_G5E9Y2	1	HvsL	825	37.496	3.019	2.296	1.027	0.987	12.285	470	No change	-0.008	-0.008	0.013	0.013	0.162671		0.971429
G8JLJ7	1_830_HvsL_G8JLJ7	1	HvsL	830	40.547	2.307	2.642	0.123	0.995	10.801	400	No change	0.079	0.079	0.101	0.101	0.63095		0.888889
G8JLJ7	1_829_HvsL_G8JLJ7	1	HvsL	829	43.988	1.887	1.941	0.123	0.995	6.492	320	No change	0.111	0.111	0.133	0.133	0.0393325		0.984127
G8JLL2	1_14_MvsL_G8JLL2	1	MvsL	14	48.763	1.746	2.972	1.172	0.884	9.18	210	No change	0.052	0.052	0.074	0.074	0.76494		0.789683
H0Y614	1_797_MvsL_H0Y614	1	MvsL	797	43.601	7.412	1.754	1.889	0.992	23.041	330	No change	-0.222	-0.222	-0.2	-0.2	0.757481		0.35
H0Y614	1_798_MvsL_H0Y614	1	MvsL	798	47.531	5.675	2.786	1.889	0.992	28.025	240	No change	-0.211	-0.211	-0.19	-0.19	0.647365		0.210317
H0Y6I0	1_741_MvsL_H0Y6I0	1	MvsL	741	10.089	3.456	2.732	0.399	0.988	16.737	1110	No change	-0.285	-0.285	-0.263	-0.263	0.735189		0.654762
H0Y6Y6	1_560_HvsL_H0Y6Y6	1	HvsL	560	40.572	5.568	2.537	0.48	0.997	25.04	400	No change	-0.187	-0.187	-0.165	-0.165	0.93024		0.5
H0Y9Y1	1_405_MvsL_H0Y9Y1	1	MvsL	405	38.232	4.002	2.365	0.304	0.998	16.778	460	No change	-0.264	-0.264	-0.242	-0.242	0.738931		0.420635
H0Y9Y1	1_406_MvsL_H0Y9Y1	1	MvsL	406	41.327	6.979	2.122	0.304	0.998	26.246	390	No change	0.01	0.01	0.031	0.031	0.58393		0.72619
H0YDU8	1_836_HvsL_H0YDU8	1	HvsL	836	47.714	3.672	2.498	0.323	0.995	16.256	240	No change	-0.018	-0.018	0.003	0.003	0.771081		0.654762
H0YDU8	1_837_HvsL_H0YDU8	1	HvsL	837	43.47	3.211	2.111	0.323	0.995	12.015	340	No change	0.007	0.007	0.029	0.029	0.780483		0.657143
H0YEN5	1_804_MvsL_H0YEN5	1	MvsL	804	14.634	1.371	15.74	3.024	0.844	34.028	1010	No change	-0.031	-0.031	-0.009	-0.009	0.392005		0.924603
H0YEN5	1_805_MvsL_H0YEN5	1	MvsL	805	37.288	1.747	9.177	3.024	0.844	28.32	480	No change	0.127	0.127	0.149	0.149	0.0939615		0.952381
H0YH24	1_810_MvsL_H0YH24	1	MvsL	810	29.075	1.873	1.906	0.157	0.996	6.329	670	No change	0.16	0.16	0.182	0.182	0.0753128		0.971429
H0YH24	1_811_MvsL_H0YH24	1	MvsL	811	25.538	3.297	2.578	0.157	0.996	15.067	750	No change	-0.029	-0.029	-0.007	-0.007	0.975099		0.654762
H0YH69	1_522_MvsL_H0YH69	1	MvsL	522	47.605	3.734	2.394	0.481	0.987	15.848	240	No change	-0.215	-0.215	-0.193	-0.193	0.653692		0.342857
H0YHS6	1_847_HvsL_H0YHS6	1	HvsL	847	47.227	1.109	2.666	0.109	0.979	5.243	250	No change	-0.083	-0.083	-0.062	-0.062	0.876893		0.579365
H0YHS6	1_848_HvsL_H0YHS6	1	HvsL	848	26.494	0.884	4.115	0.109	0.979	6.448	730	No change	0.028	0.028	0.05	0.05	0.020258		0.0277778
H0YL76	1_851_HvsL_H0YL76	1	HvsL	851	22.171	3.181	2.198	0.198	0.993	12.393	830	No change	-0.175	-0.175	-0.153	-0.153	0.51028		0.27381
H0YL76	1_852_HvsL_H0YL76	1	HvsL	852	18.716	1.424	1.824	0.198	0.993	4.604	910	No change	-0.205	-0.205	-0.183	-0.183	0.317359		0.35
H0YLA2	1_853_HvsL_H0YLA2	1	HvsL	853	37.201	4.184	1.982	1.019	0.989	14.694	480	No change	0.457	0.457	0.479	0.479	0.1456		0.942857
H0YLA2	1_854_HvsL_H0YLA2	1	HvsL	854	33.208	3.853	2.785	1.019	0.989	19.019	570	No change	0.528	0.528	0.55	0.55	0.0565189		0.984127
H0YNE9	1_822_MvsL_H0YNE9	1	MvsL	822	44.721	2.543	6.056	1.94	0.947	27.077	310	No change	-0.109	-0.109	-0.087	-0.087	0.584171		0.210317
H0YNG3	1_815_MvsL_H0YNG3	1	MvsL	815	35.287	1.949	3.721	0.576	0.977	12.854	530	No change	-0.028	-0.028	-0.006	-0.006	0.845056		0.72619
H0YNG3	1_816_MvsL_H0YNG3	1	MvsL	816	29.273	0.893	7.57	0.576	0.977	11.987	670	No change	0.1	0.1	0.122	0.122	0.675404		0.845238
H3BLU7	1_823_MvsL_H3BLU7	1	MvsL	823	47.555	3.113	2.767	0.322	0.994	15.268	240	No change	-0.184	-0.184	-0.162	-0.162	0.333507		0.047619
H3BLU7	1_824_MvsL_H3BLU7	1	MvsL	824	43.905	3.062	1.9	0.322	0.994	10.313	330	No change	-0.486	-0.486	-0.464	-0.464	0.0127392		0.05
H3BLV6	1_825_MvsL_H3BLV6	1	MvsL	825	18.747	4.118	2.369	0.204	0.996	17.293	910	No change	-0.13	-0.13	-0.108	-0.108	0.985503		0.579365
H3BLV6	1_826_MvsL_H3BLV6	1	MvsL	826	30.806	1.89	2.257	0.204	0.996	7.56	630	No change	-0.06	-0.06	-0.038	-0.038	0.97565		0.579365
H3BLV6	1_827_MvsL_H3BLV6	1	MvsL	827	37.996	1.556	2.372	0.204	0.996	6.542	460	No change	-0.048	-0.048	-0.026	-0.026	0.907497		0.579365
H3BLV6	1_828_MvsL_H3BLV6	1	MvsL	828	27.009	0.646	8.118	0.204	0.996	9.292	720	No change	-0.018	-0.018	0.004	0.004	0.869486		0.789683
H3BN98	1_831_MvsL_H3BN98	1	MvsL	831	40.297	2.764	3.223	1.101	0.962	15.788	410	No change	0.183	0.183	0.205	0.205	0.282197		0.888889
H3BN98	1_832_MvsL_H3BN98	1	MvsL	832	4.5	0.728	3.859	1.101	0.962	4.48	1240	No change	-0.023	-0.023	-0.002	-0.002	0.597291		0.845238
H3BN98	1_833_MvsL_H3BN98	1	MvsL	833	31.904	1.231	1.776	1.101	0.962	3.875	600	No change	0.193	0.193	0.215	0.215	0.716004		0.72619
H3BN98	1_834_MvsL_H3BN98	1	MvsL	834	28.503	0.853	21.441	1.101	0.962	29.976	680	No change	0.231	0.231	0.253	0.253	0.0842067		0.972222
H3BPE1	1_837_MvsL_H3BPE1	1	MvsL	837	11.037	2.103	4.007	0.247	0.992	14.936	1090	No change	-0.086	-0.086	-0.064	-0.064	0.938038		0.5
H3BPE1	1_838_MvsL_H3BPE1	1	MvsL	838	14.534	1.578	2.164	0.247	0.992	6.052	1010	No change	-0.115	-0.115	-0.093	-0.093	0.741347		0.654762
H3BQB8	1_839_MvsL_H3BQB8	1	MvsL	839	38.857	1.978	3.466	1.337	0.989	12.148	440	No change	0.036	0.036	0.058	0.058	0.840453		0.72619
H3BQB8	1_840_MvsL_H3BQB8	1	MvsL	840	45.727	5.353	3.878	1.337	0.989	36.785	280	No change	-0.021	-0.021	0	0	0.510421		0.154762
H3BQQ9	1_94_MvsL_H3BQQ9	1	MvsL	94	47.136	5.5	3.073	2.986	0.974	29.956	250	No change	-0.073	-0.073	-0.051	-0.051	0.759855		0.420635
H3BQQ9	1_95_MvsL_H3BQQ9	1	MvsL	95	41.227	3.69	2.01	2.986	0.974	13.146	390	No change	-0.071	-0.071	-0.049	-0.049	0.978401		0.442857
H3BQQ9	1_96_MvsL_H3BQQ9	1	MvsL	96	15.53	3.434	4.795	2.986	0.974	29.189	990	No change	0.042	0.042	0.064	0.064	0.509505		0.789683
H3BSM7	1_879_HvsL_H3BSM7	1	HvsL	879	35.901	3.423	2.265	0.173	0.994	13.745	510	No change	0.014	0.014	0.035	0.035	0.478832		0.828571
H3BSW0	1_847_MvsL_H3BSW0	1	MvsL	847	45.577	5.669	3.711	0.968	0.992	37.287	290	No change	-0.213	-0.213	-0.191	-0.191	0.306336		0.154762
H3BTB7	1_841_MvsL_H3BTB7	1	MvsL	841	48.954	2.036	1.728	0.211	0.996	6.234	210	No change	-0.132	-0.132	-0.111	-0.111	0.996341		0.420635
H3BTB7	1_842_MvsL_H3BTB7	1	MvsL	842	45.53	3.019	3.525	0.211	0.996	18.861	290	No change	-0.18	-0.18	-0.159	-0.159	0.927425		0.5
H3BTB7	1_843_MvsL_H3BTB7	1	MvsL	843	38.247	1.807	2.215	0.211	0.996	7.094	460	No change	0.062	0.062	0.084	0.084	0.169037		0.971429
H3BTL1	1_24_HvsL_H3BTL1	1	HvsL	24	48.42	2.523	2.094	0.29	0.98	9.365	220	No change	0.209	0.209	0.23	0.23	0.719761		0.789683
H3BTV1	1_144_HvsL_H3BTV1	1	HvsL	144	39.708	2.413	2.885	0.233	0.987	12.338	420	No change	-0.171	-0.171	-0.15	-0.15	0.592472		0.210317
H3BU16	1_38_MvsL_H3BU16	1	MvsL	38	48.26	3.892	3.195	3.229	0.939	22.008	220	No change	-0.147	-0.147	-0.125	-0.125	0.866411		0.111111
H3BV80	1_865_HvsL_H3BV80	1	HvsL	865	26.197	3.792	2.627	0.402	0.99	17.653	740	No change	0.167	0.167	0.188	0.188	0.570094		0.72619
H3BV90	1_848_MvsL_H3BV90	1	MvsL	848	47.614	5.516	2.667	0.923	0.989	26.071	240	No change	-0.059	-0.059	-0.037	-0.037	0.975795		0.5
H7BXI1	1_851_MvsL_H7BXI1	1	MvsL	851	18.003	2.183	1.761	2.214	0.944	6.813	930	No change	-0.102	-0.102	-0.08	-0.08	0.921433		0.72619
H7BXI1	1_852_MvsL_H7BXI1	1	MvsL	852	11.846	0.84	3.515	2.214	0.944	5.231	1070	No change	-0.045	-0.045	-0.023	-0.023	0.70717		0.72619
H7BXI1	1_886_HvsL_H7BXI1	1	HvsL	886	22.101	1.251	14.544	4.081	0.907	31.584	830	No change	-0.093	-0.093	-0.071	-0.071	0.989251		0.72619
H7BZJ3	1_855_MvsL_H7BZJ3	1	MvsL	855	46.954	2.748	2.464	0.207	0.995	12.002	250	No change	-0.152	-0.152	-0.13	-0.13	0.0934279		0.047619
H7BZJ3	1_856_MvsL_H7BZJ3	1	MvsL	856	43.308	2.543	2.166	0.207	0.995	9.766	340	No change	-0.098	-0.098	-0.076	-0.076	0.123802		0.1
H7C1U8	1_892_HvsL_H7C1U8	1	HvsL	892	18.552	3.444	2.578	2.4	0.957	15.734	920	No change	0.095	0.095	0.117	0.117	0.706363		0.579365
H7C1U8	1_893_HvsL_H7C1U8	1	HvsL	893	10.01	2.51	5.467	2.4	0.957	24.081	1110	No change	0.14	0.14	0.162	0.162	0.391028		0.845238
H7C1U8	1_894_HvsL_H7C1U8	1	HvsL	894	46.746	2.117	4.09	2.4	0.957	15.312	260	No change	0.164	0.164	0.186	0.186	0.285276		0.924603
I3L0E3	1_898_HvsL_I3L0E3	1	HvsL	898	9.912	5.735	2.247	0.59	0.993	22.836	1120	No change	0.005	0.005	0.026	0.026	0.909733		0.5
I3L0E3	1_899_HvsL_I3L0E3	1	HvsL	899	22.663	1.39	8.488	0.59	0.993	20.913	820	No change	-0.063	-0.063	-0.041	-0.041	0.600931		0.345238
I3L0H8	1_866_MvsL_I3L0H8	1	MvsL	866	42.443	2.295	2.886	0.212	0.987	11.738	360	No change	-0.084	-0.084	-0.062	-0.062	0.986061		0.5
I3L0N3	1_867_MvsL_I3L0N3	1	MvsL	867	39.286	1.58	2.881	0.084	0.997	8.068	430	No change	-0.083	-0.083	-0.061	-0.061	0.926343		0.5
I3L0N3	1_868_MvsL_I3L0N3	1	MvsL	868	17.788	1.087	2.311	0.084	0.997	4.454	930	No change	-0.162	-0.162	-0.14	-0.14	0.794434		0.420635
I3L0N3	1_869_MvsL_I3L0N3	1	MvsL	869	21.62	0.944	9.843	0.084	0.997	16.452	840	No change	-0.094	-0.094	-0.072	-0.072	0.760207		0.654762
I3L0N3	1_870_MvsL_I3L0N3	1	MvsL	870	34.487	1.28	6.024	0.084	0.997	13.664	540	No change	-0.154	-0.154	-0.132	-0.132	1		0.5
I3L0T9	1_904_HvsL_I3L0T9	1	HvsL	904	26.694	2.449	2.233	0.126	0.993	9.69	730	No change	-0.1	-0.1	-0.079	-0.079	0.607254		0.828571
I3L0T9	1_905_HvsL_I3L0T9	1	HvsL	905	30.13	1.006	2.119	0.126	0.993	3.776	650	No change	0.029	0.029	0.051	0.051	0.947897		0.557143
I3L295	1_240_HvsL_I3L295	1	HvsL	240	43.543	10.418	2.542	0.935	0.999	46.941	330	No change	-0.032	-0.032	-0.01	-0.01	0.902242		0.72619
I3L295	1_241_HvsL_I3L295	1	HvsL	241	41.221	0.98	6.917	0.935	0.999	11.987	390	No change	-0.079	-0.079	-0.057	-0.057	0.996879		0.654762
I3L416	1_873_MvsL_I3L416	1	MvsL	873	10.514	3.827	3.481	2.897	0.949	23.609	1100	No change	0.13	0.13	0.151	0.151	0.277899		0.924603
I3L416	1_874_MvsL_I3L416	1	MvsL	874	13.592	1.48	1.514	2.897	0.949	3.97	1030	No change	0.183	0.183	0.205	0.205	0.594633		0.789683
I3L416	1_875_MvsL_I3L416	1	MvsL	875	47.625	2.062	2.681	2.897	0.949	9.797	240	No change	0.042	0.042	0.064	0.064	0.317104		0.924603
I3L416	1_876_MvsL_I3L416	1	MvsL	876	35.72	1.72	7.867	2.897	0.949	23.98	520	No change	-0.109	-0.109	-0.087	-0.087	0.784267		0.579365
I3L4G8	1_879_MvsL_I3L4G8	1	MvsL	879	45.686	3.283	4.05	0.61	0.988	23.552	280	No change	-0.172	-0.172	-0.15	-0.15	0.0703571		0.0753968
I3L4G8	1_880_MvsL_I3L4G8	1	MvsL	880	37.614	1.79	3.578	0.61	0.988	11.347	470	No change	-0.102	-0.102	-0.081	-0.081	0.504472		0.27381
O00116	1_884_MvsL_O00116	1	MvsL	884	38.412	1.499	10.44	2.946	0.832	27.404	450	No change	0.055	0.055	0.076	0.076	0.283206		0.888889
O00116	1_915_HvsL_O00116	1	HvsL	915	35.181	1.551	9.138	0.444	0.978	25.1	530	No change	0.055	0.055	0.076	0.076	0.187293		0.924603
O00116	1_914_HvsL_O00116	1	HvsL	914	45.179	1.21	2.735	0.444	0.978	5.865	300	No change	0.028	0.028	0.049	0.049	0.691007		0.72619
O00148	1_885_MvsL_O00148	1	MvsL	885	43.711	2.893	4.564	0.246	0.995	23.395	330	No change	0.075	0.075	0.096	0.096	0.366231		0.845238
O00148	1_886_MvsL_O00148	1	MvsL	886	48.531	1.672	2.213	0.246	0.995	6.56	220	No change	0.068	0.068	0.09	0.09	0.128791		0.952381
O00151	1_918_HvsL_O00151	1	HvsL	918	43.052	3.412	2.359	0.535	0.99	14.265	350	No change	-0.162	-0.162	-0.14	-0.14	0.851816		0.27381
O00151	1_919_HvsL_O00151	1	HvsL	919	47.853	2.815	2.866	0.535	0.99	14.297	230	No change	-0.198	-0.198	-0.176	-0.176	0.0511126		0.047619
O00154-4	1_920_HvsL_O00154-4	1	HvsL	920	38.45	2.615	3.014	0.177	0.993	13.967	450	No change	-0.015	-0.015	0.007	0.007	0.690991		0.789683
O00154-4	1_921_HvsL_O00154-4	1	HvsL	921	46.933	1.475	3.5	0.177	0.993	9.145	260	No change	0.039	0.039	0.061	0.061	0.472581		0.845238
O00161	1_891_MvsL_O00161	1	MvsL	891	37.035	2.529	7.623	2.704	0.93	34.152	490	No change	0.017	0.017	0.039	0.039	0.425017		0.72619
O00165	1_892_MvsL_O00165	1	MvsL	892	41.987	1.776	6.332	1.099	0.962	19.901	370	No change	-0.003	-0.003	0.018	0.018	0.423863		0.210317
O00165	1_893_MvsL_O00165	1	MvsL	893	22.143	0.843	16.824	1.099	0.962	24.103	830	No change	0.181	0.181	0.203	0.203	0.386875		0.72619
O00165	1_894_MvsL_O00165	1	MvsL	894	48.109	2.137	2.649	1.099	0.962	10.03	230	No change	-0.23	-0.23	-0.208	-0.208	0.000244656		0.00396825
O00165	1_923_HvsL_O00165	1	HvsL	923	45.003	1.875	6.627	4.236	0.777	21.663	300	No change	-0.204	-0.204	-0.182	-0.182	0.270046		0.154762
O00170	1_895_MvsL_O00170	1	MvsL	895	47.83	3.467	2.511	0.399	0.988	15.429	230	No change	-0.096	-0.096	-0.074	-0.074	0.767382		0.242857
O00186	1_927_HvsL_O00186	1	HvsL	927	40.5	3.416	4.991	1.891	0.967	30.212	400	No change	0.056	0.056	0.078	0.078	0.556777		0.72619
O00214	1_382_HvsL_O00214	1	HvsL	382	37.695	2.519	2.185	0.118	0.997	9.756	470	No change	-0.355	-0.355	-0.333	-0.333	0.381968		0.342857
O00214	1_381_HvsL_O00214	1	HvsL	381	46.508	2.53	1.982	0.118	0.997	8.884	270	No change	0.066	0.066	0.088	0.088	0.658271		0.579365
O00214	1_383_HvsL_O00214	1	HvsL	383	42.1	1.6	3.678	0.118	0.997	10.428	370	No change	0.032	0.032	0.053	0.053	0.286893		0.845238
O00231	1_898_MvsL_O00231	1	MvsL	898	11.774	3.658	2.318	0.652	0.983	15.026	1070	No change	0.007	0.007	0.029	0.029	0.729893		0.789683
O00231	1_899_MvsL_O00231	1	MvsL	899	26.659	0.951	1.853	0.652	0.983	3.122	730	No change	0.099	0.099	0.121	0.121	0.492285		0.888889
O00231	1_900_MvsL_O00231	1	MvsL	900	23.255	1.868	4.334	0.652	0.983	14.35	810	No change	0.113	0.113	0.135	0.135	0.587289		0.72619
O00231	1_901_MvsL_O00231	1	MvsL	901	46.488	1.31	3.241	0.652	0.983	7.525	270	No change	0.183	0.183	0.205	0.205	0.287858		0.789683
O00232	1_932_HvsL_O00232	1	HvsL	932	11.812	4.454	2.723	2.073	0.97	21.492	1070	No change	0.014	0.014	0.036	0.036	0.731011		0.72619
O00232	1_933_HvsL_O00232	1	HvsL	933	24.506	2.539	4.583	2.073	0.97	20.624	780	No change	0.131	0.131	0.153	0.153	0.53664		0.789683
O00233	1_904_MvsL_O00233	1	MvsL	904	43.915	3.401	6.052	3.801	0.943	36.304	330	No change	0.315	0.315	0.337	0.337	0.830462		0.845238
O00264	1_935_HvsL_O00264	1	HvsL	935	35.02	2.292	5.542	2.041	0.964	22.512	530	No change	0.059	0.059	0.081	0.081	0.570911		0.72619
O00264	1_936_HvsL_O00264	1	HvsL	936	46.63	3.231	4.107	2.041	0.964	23.469	260	No change	0.03	0.03	0.052	0.052	0.932877		0.654762
O00299	1_907_MvsL_O00299	1	MvsL	907	47.239	3.62	3.685	2.135	0.958	23.612	250	No change	-0.026	-0.026	-0.004	-0.004	0.788541		0.5
O00400	1_938_HvsL_O00400	1	HvsL	938	38.585	4.338	2.214	0.797	0.982	17.021	450	No change	-0.095	-0.095	-0.073	-0.073	0.617934		0.342857
O00410	1_909_MvsL_O00410	1	MvsL	909	32.584	2.23	3.608	0.375	0.985	14.258	590	No change	0.083	0.083	0.105	0.105	0.313764		0.924603
O00410	1_910_MvsL_O00410	1	MvsL	910	24.331	0.606	16.282	0.375	0.985	17.05	780	No change	0.148	0.148	0.169	0.169	0.253837		0.924603
O00411	1_911_MvsL_O00411	1	MvsL	911	31.232	1.488	4.416	2.582	0.85	11.645	620	No change	-0.01	-0.01	0.012	0.012	0.77145		0.789683
O00411	1_912_MvsL_O00411	1	MvsL	912	15.296	1.046	14.387	2.582	0.85	24.543	990	No change	-0.152	-0.152	-0.131	-0.131	0.834908		0.654762
O00411	1_941_HvsL_O00411	1	HvsL	941	10.702	1.064	9.865	2.693	0.843	17.078	1100	No change	-0.091	-0.091	-0.069	-0.069	0.926447		0.579365
O00422	1_943_HvsL_O00422	1	HvsL	943	19.61	3.752	2.577	0.731	0.991	17.138	890	No change	0.151	0.151	0.173	0.173	0.698976		0.888889
O00422	1_944_HvsL_O00422	1	HvsL	944	26.322	3.809	3.597	0.731	0.991	24.283	730	No change	0.177	0.177	0.198	0.198	0.036254		0.992063
O00425	1_945_HvsL_O00425	1	HvsL	945	40.243	2.171	2.676	0.245	0.981	10.295	410	No change	0.229	0.229	0.251	0.251	0.0433003		0.984127
O00429-4	1_770_HvsL_O00429-4	1	HvsL	770	31.475	2.871	2.142	0.172	0.991	10.899	610	No change	-0.078	-0.078	-0.056	-0.056	0.897459		0.5
O00483	1_916_MvsL_O00483	1	MvsL	916	29.888	5.716	2.025	2.562	0.963	20.515	650	No change	0.021	0.021	0.042	0.042	0.893667		0.5
O00483	1_917_MvsL_O00483	1	MvsL	917	11.749	2.612	1.868	2.562	0.963	8.648	1070	No change	-0.091	-0.091	-0.07	-0.07	0.96948		0.5
O00483	1_918_MvsL_O00483	1	MvsL	918	21.823	0.984	4.831	2.562	0.963	8.426	840	No change	-0.047	-0.047	-0.026	-0.026	0.978094		0.579365
O00487	1_949_HvsL_O00487	1	HvsL	949	11.813	4.3	2.479	0.664	0.988	18.894	1070	No change	0.073	0.073	0.095	0.095	0.522501		0.789683
O00487	1_950_HvsL_O00487	1	HvsL	950	24.662	2.229	4.032	0.664	0.988	15.928	770	No change	0.236	0.236	0.258	0.258	0.302043		0.888889
O00505	1_951_HvsL_O00505	1	HvsL	951	39.746	3.564	3.812	1.365	0.981	24.075	420	No change	0.179	0.179	0.2	0.2	0.0485547		0.984127
O00505	1_922_MvsL_O00505	1	MvsL	922	35.133	2.32	7.444	4.018	0.912	30.613	530	No change	0.236	0.236	0.257	0.257	0.0319024		0.992063
O00505	1_952_HvsL_O00505	1	HvsL	952	32.875	3.381	2.817	1.365	0.981	16.877	580	No change	0.405	0.405	0.426	0.426	0.122264		0.971429
O00505	1_953_HvsL_O00505	1	HvsL	953	24.617	1.204	3.811	1.365	0.981	8.133	770	No change	0.229	0.229	0.251	0.251	0.0559303		0.952381
O00567	1_923_MvsL_O00567	1	MvsL	923	30.491	0.517	1.722	3.723	0.762	1.577	640	No change	0.059	0.059	0.081	0.081	0.629315		0.654762
O00567	1_955_HvsL_O00567	1	HvsL	955	25.834	1.778	9.492	2.949	0.86	29.912	750	No change	0.161	0.161	0.183	0.183	0.364944		0.845238
O00567	1_956_HvsL_O00567	1	HvsL	956	2.646	1.343	3.514	2.949	0.86	6.241	1280	No change	-0.013	-0.013	0.009	0.009	0.831966		0.828571
O00567	1_954_HvsL_O00567	1	HvsL	954	40.163	1.196	2.713	2.949	0.86	5.752	410	No change	0.253	0.253	0.275	0.275	0.108252		0.972222
O00571	1_926_MvsL_O00571	1	MvsL	926	36.881	2.241	6.135	0.42	0.983	24.373	490	No change	0.249	0.249	0.271	0.271	0.106968		0.924603
O00571	1_958_HvsL_O00571	1	HvsL	958	46.431	1.081	1.754	0.678	0.979	3.362	270	Increase	1.79	1.79	1.812	1.812	0.095754		0.968254
O00571	1_959_HvsL_O00571	1	HvsL	959	20.897	0.608	18.019	0.678	0.979	18.187	860	No change	0.224	0.224	0.245	0.245	0.406365		0.845238
O00629	1_927_MvsL_O00629	1	MvsL	927	42.25	4.828	2.303	0.52	0.993	19.709	360	No change	0.199	0.199	0.221	0.221	0.617822		0.789683
O00629	1_928_MvsL_O00629	1	MvsL	928	37.271	2.17	2.262	0.52	0.993	8.699	480	No change	0.052	0.052	0.074	0.074	0.573386		0.845238
O00629	1_929_MvsL_O00629	1	MvsL	929	31.785	2.517	4.11	0.52	0.993	18.336	610	No change	-0.139	-0.139	-0.117	-0.117	0.998244		0.420635
O00629	1_930_MvsL_O00629	1	MvsL	930	6.233	0.764	2.706	0.52	0.993	3.653	1200	No change	-0.71	-0.71	-0.688	-0.688	0.0520754		0.0277778
O00629	1_931_MvsL_O00629	1	MvsL	931	46.602	1.987	2.612	0.52	0.993	9.2	260	No change	0.094	0.094	0.115	0.115	0.568384		0.210317
O00743-2	1_960_HvsL_O00743-2	1	HvsL	960	32.834	4.939	1.939	1.322	0.975	16.973	580	No change	-0.061	-0.061	-0.04	-0.04	0.985663		0.657143
O00743-2	1_961_HvsL_O00743-2	1	HvsL	961	18.923	1.296	5.461	1.322	0.975	12.54	910	No change	-0.113	-0.113	-0.092	-0.092	0.966974		0.579365
O00746	1_600_MvsL_O00746	1	MvsL	600	36.357	1.955	4.865	0.455	0.974	16.858	500	No change	-0.114	-0.114	-0.092	-0.092	0.918629		0.5
O14497-2	1_962_HvsL_O14497-2	1	HvsL	962	31.278	2.433	2.355	0.174	0.992	10.154	620	No change	0.032	0.032	0.054	0.054	0.789701		0.579365
O14497-2	1_963_HvsL_O14497-2	1	HvsL	963	26.076	1.071	3.995	0.174	0.992	7.587	740	No change	0.116	0.116	0.137	0.137	0.327403		0.789683
O14548	1_936_MvsL_O14548	1	MvsL	936	10.855	2.7	3.031	1.799	0.945	14.505	1090	No change	0.031	0.031	0.052	0.052	0.792747		0.72619
O14548	1_937_MvsL_O14548	1	MvsL	937	21.204	2.25	2.83	1.799	0.945	11.286	850	No change	-0.132	-0.132	-0.11	-0.11	0.690284		0.345238
O14561	1_966_HvsL_O14561	1	HvsL	966	12.046	9.034	1.787	3.533	0.974	28.619	1070	No change	0.017	0.017	0.039	0.039	0.896862		0.72619
O14561	1_967_HvsL_O14561	1	HvsL	967	48.185	2.355	2.381	3.533	0.974	9.939	230	No change	-0.125	-0.125	-0.103	-0.103	0.880404		0.420635
O14561	1_968_HvsL_O14561	1	HvsL	968	38.977	1.015	6.526	3.533	0.974	11.738	440	No change	-0.179	-0.179	-0.158	-0.158	0.633828		0.27381
O14561	1_969_HvsL_O14561	1	HvsL	969	18.534	1.032	2.739	3.533	0.974	5.009	920	No change	0.096	0.096	0.118	0.118	0.424031		0.845238
O14579	1_942_MvsL_O14579	1	MvsL	942	18.379	2.116	3.567	0.325	0.989	13.378	920	No change	0.017	0.017	0.039	0.039	0.877138		0.420635
O14579	1_943_MvsL_O14579	1	MvsL	943	26.049	1.495	5.692	0.325	0.989	15.085	740	No change	0.198	0.198	0.22	0.22	0.238958		0.72619
O14602	1_944_MvsL_O14602	1	MvsL	944	45.121	3.607	3.367	0.703	0.989	21.527	300	No change	0.179	0.179	0.201	0.201	0.308415		0.845238
O14602	1_945_MvsL_O14602	1	MvsL	945	49.145	2.561	1.597	0.703	0.989	7.251	200	No change	0.131	0.131	0.153	0.153	0.74721		0.828571
O14646-2	1_946_MvsL_O14646-2	1	MvsL	946	22.493	3.842	2.913	0.605	0.987	19.838	820	No change	-0.049	-0.049	-0.027	-0.027	0.913552		0.5
O14656	1_947_MvsL_O14656	1	MvsL	947	48.771	3.079	1.576	1.427	0.986	8.6	210	No change	-0.075	-0.075	-0.053	-0.053	0.684976		0.27381
O14656	1_948_MvsL_O14656	1	MvsL	948	45.298	4.105	3.963	1.427	0.986	28.827	290	No change	0.204	0.204	0.226	0.226	0.881736		0.420635
O14657	1_976_HvsL_O14657	1	HvsL	976	47.586	3.08	3.11	0.802	0.974	16.967	240	No change	-0.288	-0.288	-0.266	-0.266	0.139687		0.0753968
O14672	1_977_HvsL_O14672	1	HvsL	977	33.421	1.952	2.844	0.549	0.98	9.84	570	No change	-0.024	-0.024	-0.002	-0.002	0.777011		0.654762
O14672	1_978_HvsL_O14672	1	HvsL	978	26.575	1.131	13.342	0.549	0.98	26.63	730	No change	0.01	0.01	0.032	0.032	0.860452		0.654762
O14744	1_979_HvsL_O14744	1	HvsL	979	24.317	3.561	2.334	0.203	0.996	14.727	780	No change	0.082	0.082	0.104	0.104	0.702757		0.72619
O14744	1_980_HvsL_O14744	1	HvsL	980	20.881	1.781	2.421	0.203	0.996	7.639	860	No change	-0.17	-0.17	-0.148	-0.148	0.71844		0.557143
O14745	1_954_MvsL_O14745	1	MvsL	954	42.083	6.835	3.486	2.267	0.987	42.228	370	No change	-0.111	-0.111	-0.089	-0.089	0.57635		0.210317
O14745	1_955_MvsL_O14745	1	MvsL	955	13.693	2.774	2.266	2.267	0.987	11.144	1030	No change	0.147	0.147	0.169	0.169	0.748596		0.654762
O14745	1_956_MvsL_O14745	1	MvsL	956	11.267	1.917	5.93	2.267	0.987	20.004	1080	No change	0.006	0.006	0.027	0.027	0.260397		0.888889
O14745	1_982_HvsL_O14745	1	HvsL	982	44.423	0.942	1.561	3.666	0.98	2.606	310	No change	-0.196	-0.196	-0.175	-0.175	0.738338		0.345238
O14773-2	1_233_HvsL_O14773-2	1	HvsL	233	46.323	2.938	3.201	0.279	0.995	16.665	270	No change	0.032	0.032	0.053	0.053	0.341467		0.72619
O14773-2	1_232_HvsL_O14773-2	1	HvsL	232	40.194	2.164	4.311	0.279	0.995	16.538	410	No change	-0.186	-0.186	-0.164	-0.164	0.451136		0.420635
O14776-2	1_984_HvsL_O14776-2	1	HvsL	984	27.183	3.755	2.324	0.319	0.991	15.467	710	No change	0.302	0.302	0.324	0.324	0.390878		0.845238
O14818	1_958_MvsL_O14818	1	MvsL	958	20.293	3.222	2.422	2.106	0.946	13.829	870	No change	0.73	0.73	0.751	0.751	0.523188		0.888889
O14818	1_959_MvsL_O14818	1	MvsL	959	11.673	2.687	2.762	2.106	0.946	13.156	1070	No change	0.216	0.216	0.237	0.237	0.32967		0.845238
O14818	1_960_MvsL_O14818	1	MvsL	960	26.466	1.829	2.432	2.106	0.946	7.887	730	No change	0.217	0.217	0.239	0.239	0.263308		0.845238
O14828	1_961_MvsL_O14828	1	MvsL	961	35.132	1.897	9.537	4.698	0.832	32.016	530	No change	-0.266	-0.266	-0.244	-0.244	0.186936		0.111111
O14880	1_986_HvsL_O14880	1	HvsL	986	41.051	3.963	2.412	0.221	0.995	16.947	390	No change	-0.403	-0.403	-0.381	-0.381	0.229975		0.27381
O14908	1_987_HvsL_O14908	1	HvsL	987	43.743	1.209	4.194	0.379	0.937	8.991	330	No change	-0.057	-0.057	-0.035	-0.035	0.994141		0.579365
O14925	1_964_MvsL_O14925	1	MvsL	964	39.31	4.104	3.779	2.384	0.967	27.485	430	No change	0.068	0.068	0.09	0.09	0.94326		0.5
O14925	1_965_MvsL_O14925	1	MvsL	965	30.225	0.549	22.739	2.384	0.967	19.983	640	No change	0.051	0.051	0.072	0.072	0.998421		0.420635
O14929-2	1_990_HvsL_O14929-2	1	HvsL	990	44.954	5.144	2.49	1.174	0.989	22.708	300	No change	0.216	0.216	0.237	0.237	0.635915		0.757143
O14929-2	1_991_HvsL_O14929-2	1	HvsL	991	49.112	4.175	1.869	1.174	0.989	13.828	200	No change	0.31	0.31	0.332	0.332	0.204843		0.9
O14949	1_968_MvsL_O14949	1	MvsL	968	22.928	3.738	1.75	1.203	0.97	11.592	810	No change	-0.162	-0.162	-0.14	-0.14	0.843962		0.420635
O14949	1_969_MvsL_O14949	1	MvsL	969	11.814	2.792	2.216	1.203	0.97	10.965	1070	No change	0.029	0.029	0.051	0.051	0.876529		0.72619
O14964	1_972_MvsL_O14964	1	MvsL	972	24.113	2.549	3.028	0.418	0.98	13.681	790	No change	0.017	0.017	0.039	0.039	0.883172		0.72619
O14967	1_973_MvsL_O14967	1	MvsL	973	30.473	2.663	6.587	3.351	0.924	31.09	640	No change	-0.015	-0.015	0.007	0.007	0.705963		0.5
O14979	1_998_HvsL_O14979	1	HvsL	998	48.213	6.514	2.606	3.056	0.985	30.088	230	No change	0.138	0.138	0.16	0.16	0.634575		0.654762
O14979	1_999_HvsL_O14979	1	HvsL	999	41.59	3.71	5.299	3.056	0.985	34.839	380	No change	0.106	0.106	0.127	0.127	0.418466		0.72619
O14980	1_976_MvsL_O14980	1	MvsL	976	37.161	2.861	2.193	0.177	0.996	11.122	480	No change	-0.029	-0.029	-0.007	-0.007	0.972894		0.5
O14980	1_977_MvsL_O14980	1	MvsL	977	32.716	2.533	2.439	0.177	0.996	10.949	590	No change	0.022	0.022	0.044	0.044	0.71361		0.72619
O14980	1_978_MvsL_O14980	1	MvsL	978	28.25	0.772	7.825	0.177	0.996	10.707	690	No change	0.151	0.151	0.172	0.172	0.959279		0.654762
O14980	1_979_MvsL_O14980	1	MvsL	979	10.741	0.534	7.047	0.177	0.996	6.502	1100	No change	0.263	0.263	0.284	0.284	0.0102505		0.992063
O14980	1_1001_HvsL_O14980	1	HvsL	1001	14.338	0.668	13.534	3.299	0.929	14.719	1010	No change	0.213	0.213	0.235	0.235	0.0166068		0.996032
O15020-2	1_1002_HvsL_O15020-2	1	HvsL	1002	27.517	1.612	2.598	0.185	0.974	7.426	710	No change	0.218	0.218	0.24	0.24	0.801281		0.657143
O15042-2	1_981_MvsL_O15042-2	1	MvsL	981	14.773	2.567	6.723	0.562	0.985	30.53	1000	No change	0.016	0.016	0.038	0.038	0.700664		0.654762
O15067	1_1005_HvsL_O15067	1	HvsL	1005	40.667	2.217	2.129	0.134	0.993	8.364	400	No change	0.025	0.025	0.046	0.046	0.534792		0.72619
O15067	1_1004_HvsL_O15067	1	HvsL	1004	35.828	1.264	3.866	0.134	0.993	8.662	510	No change	-0.038	-0.038	-0.016	-0.016	0.779884		0.654762
O15117	1_191_MvsL_O15117	1	MvsL	191	49.001	3.474	1.808	0.26	0.994	11.134	210	No change	-0.147	-0.147	-0.126	-0.126	0.675198		0.342857
O15117	1_192_MvsL_O15117	1	MvsL	192	45.953	2.689	1.861	0.26	0.994	8.866	280	No change	-0.144	-0.144	-0.123	-0.123	0.0129224		0.05
O15126	1_984_MvsL_O15126	1	MvsL	984	38.697	4.021	3.164	1.569	0.977	22.553	450	No change	0.079	0.079	0.101	0.101	0.0759948		0.984127
O15126	1_985_MvsL_O15126	1	MvsL	985	32.887	2.788	2.229	1.569	0.977	11.016	580	No change	0.124	0.124	0.145	0.145	0.721875		0.8
O15127	1_986_MvsL_O15127	1	MvsL	986	38.439	2.245	2.813	0.219	0.985	11.191	450	No change	-0.001	-0.001	0.021	0.021	0.543309		0.154762
O15143	1_987_MvsL_O15143	1	MvsL	987	28.117	3.238	1.956	0.763	0.994	11.223	690	No change	-0.245	-0.245	-0.224	-0.224	0.538462		0.210317
O15143	1_988_MvsL_O15143	1	MvsL	988	23.445	4.156	5.561	0.763	0.994	40.962	800	No change	-0.208	-0.208	-0.186	-0.186	0.120073		0.0753968
O15144	1_1011_HvsL_O15144	1	HvsL	1011	27.674	3.392	2.299	0.589	0.995	13.825	700	No change	-0.199	-0.199	-0.177	-0.177	0.958692		0.5
O15144	1_1012_HvsL_O15144	1	HvsL	1012	22.828	3.536	5.485	0.589	0.995	34.378	820	No change	-0.214	-0.214	-0.193	-0.193	0.375822		0.345238
O15145	1_1013_HvsL_O15145	1	HvsL	1013	28.215	1.84	2.011	0.28	0.991	6.557	690	No change	-0.271	-0.271	-0.25	-0.25	0.508016		0.345238
O15145	1_1014_HvsL_O15145	1	HvsL	1014	22.878	1.921	5.494	0.28	0.991	18.708	810	No change	-0.241	-0.241	-0.219	-0.219	0.595726		0.154762
O15145	1_993_MvsL_O15145	1	MvsL	993	42.227	1.161	5.821	3.336	0.909	11.965	360	No change	-0.353	-0.353	-0.331	-0.331	0.384249		0.607143
O15173	1_1015_HvsL_O15173	1	HvsL	1015	46.154	5.441	3.212	3.008	0.972	30.971	270	No change	-0.061	-0.061	-0.04	-0.04	0.853164		0.420635
O15173	1_1016_HvsL_O15173	1	HvsL	1016	39.096	1.48	4.907	3.008	0.972	12.869	440	No change	0.082	0.082	0.104	0.104	0.543652		0.789683
O15226	1_794_HvsL_O15226	1	HvsL	794	27.287	2.717	2.805	0.254	0.988	13.506	710	No change	0.302	0.302	0.324	0.324	0.108073		0.972222
O15228	1_1017_HvsL_O15228	1	HvsL	1017	42.898	2.972	1.797	0.356	0.992	9.464	350	No change	0.07	0.07	0.092	0.092	0.745522		0.5
O15228	1_1018_HvsL_O15228	1	HvsL	1018	38.492	2.405	3.802	0.356	0.992	16.209	450	No change	0.507	0.507	0.529	0.529	0.375707		0.845238
O15258	1_998_MvsL_O15258	1	MvsL	998	43.631	4.636	3.857	2.505	0.983	31.694	330	No change	-0.046	-0.046	-0.024	-0.024	0.891815		0.654762
O15258	1_999_MvsL_O15258	1	MvsL	999	34.348	2.368	10.93	2.505	0.983	45.703	550	No change	-0.007	-0.007	0.015	0.015	0.718283		0.5
O15269	1_1023_HvsL_O15269	1	HvsL	1023	31.211	1.37	9.977	1.328	0.924	24.223	620	No change	-0.081	-0.081	-0.059	-0.059	0.676236		0.72619
O15269	1_1022_HvsL_O15269	1	HvsL	1022	28.244	1.262	1.788	1.328	0.924	3.999	690	No change	0.032	0.032	0.054	0.054	0.457872		0.845238
O15269	1_1024_HvsL_O15269	1	HvsL	1024	42.749	0.698	4.411	1.328	0.924	5.457	350	No change	0.297	0.297	0.319	0.319	0.421725		0.72619
O15269	1_1025_HvsL_O15269	1	HvsL	1025	12.335	0.721	11.085	1.328	0.924	13.107	1060	Increase	1.485	1.485	1.506	1.506	0.0204528		1
O15270	1_1028_HvsL_O15270	1	HvsL	1028	28.567	2.328	1.944	0.105	0.995	8.021	680	No change	0.063	0.063	0.085	0.085	0.789755		0.654762
O15270	1_1003_MvsL_O15270	1	MvsL	1003	21.647	1.058	4.428	1.323	0.936	8.301	840	No change	-0.354	-0.354	-0.333	-0.333	0.755974		0.420635
O15270	1_1027_HvsL_O15270	1	HvsL	1027	19.445	0.823	1.907	0.105	0.995	2.78	890	No change	-0.385	-0.385	-0.363	-0.363	0.678763		0.242857
O15270	1_1026_HvsL_O15270	1	HvsL	1026	24.949	1.415	3.374	0.105	0.995	8.463	770	No change	-0.034	-0.034	-0.012	-0.012	0.491166		0.845238
O15372	1_1029_HvsL_O15372	1	HvsL	1029	13.385	6.225	2.164	0.49	0.995	23.876	1040	No change	-0.027	-0.027	-0.006	-0.006	0.953248		0.579365
O15382	1_1030_HvsL_O15382	1	HvsL	1030	34.778	2.653	4.682	0.357	0.988	22.02	540	No change	-0.283	-0.283	-0.261	-0.261	0.0213003		0.00396825
O15400-2	1_1031_HvsL_O15400-2	1	HvsL	1031	32.102	2.209	4.206	0.745	0.974	16.465	600	No change	-0.095	-0.095	-0.073	-0.073	0.968979		0.5
O15400-2	1_1032_HvsL_O15400-2	1	HvsL	1032	41.895	2.307	2.552	0.745	0.974	10.432	370	No change	0.194	0.194	0.216	0.216	0.344947		0.9
O15498	1_1008_MvsL_O15498	1	MvsL	1008	46.503	6.964	2.716	0.566	0.996	33.518	270	No change	-0.057	-0.057	-0.035	-0.035	0.99993		0.579365
O15511	1_1034_HvsL_O15511	1	HvsL	1034	23.411	3.249	2.72	0.208	0.996	15.665	800	No change	-0.214	-0.214	-0.193	-0.193	0.431497		0.27381
O15511	1_1035_HvsL_O15511	1	HvsL	1035	28.132	2.501	2.283	0.208	0.996	10.121	690	No change	-0.177	-0.177	-0.155	-0.155	0.610887		0.27381
O15533-2	1_10_HvsL_O15533-2	1	HvsL	10	21.918	2.144	5.091	0.078	0.996	19.35	840	No change	-0.21	-0.21	-0.188	-0.188	0.389669		0.0753968
O15533-2	1_11_HvsL_O15533-2	1	HvsL	11	11.081	0.529	3.555	0.078	0.996	3.334	1090	No change	-0.175	-0.175	-0.154	-0.154	0.76604		0.579365
O19617	1_12_HvsL_O19617	1	HvsL	12	39.814	2.061	3.613	1.147	0.935	13.2	420	No change	0.017	0.017	0.039	0.039	0.801626		0.72619
O19617	1_13_MvsL_O19617	1	MvsL	13	21.503	0.686	9.047	1.461	0.916	10.989	850	No change	0.005	0.005	0.027	0.027	0.99719		0.5
O19617	1_13_HvsL_O19617	1	HvsL	13	24.284	0.639	16.178	1.147	0.935	17.877	780	No change	-0.012	-0.012	0.01	0.01	0.91283		0.579365
O43175	1_1011_MvsL_O43175	1	MvsL	1011	38.436	3.606	3.434	1.839	0.962	21.948	450	No change	0.067	0.067	0.089	0.089	0.626457		0.888889
O43175	1_1037_HvsL_O43175	1	HvsL	1037	22.854	0.589	19.964	3.204	0.952	19.347	820	No change	0.31	0.31	0.332	0.332	0.087568		0.952381
O43181	1_1012_MvsL_O43181	1	MvsL	1012	10.814	1.99	4.108	0.518	0.997	14.481	1090	No change	-0.197	-0.197	-0.175	-0.175	0.998337		0.5
O43237	1_1014_MvsL_O43237	1	MvsL	1014	44.955	1.595	1.842	3.669	0.925	5.207	300	No change	-0.209	-0.209	-0.188	-0.188	0.721199		0.345238
O43237	1_1015_MvsL_O43237	1	MvsL	1015	40.997	2.962	4.995	3.669	0.925	26.224	390	No change	-0.376	-0.376	-0.354	-0.354	0.240657		0.210317
O43237	1_1016_MvsL_O43237	1	MvsL	1016	14.356	1.67	7.173	3.669	0.925	21.14	1010	No change	-0.358	-0.358	-0.336	-0.336	0.250339		0.27381
O43237	1_1042_HvsL_O43237	1	HvsL	1042	9.318	1.55	2.055	3.834	0.906	5.646	1130	No change	-0.339	-0.339	-0.317	-0.317	0.871695		0.342857
O43252	1_1043_HvsL_O43252	1	HvsL	1043	34.529	2.193	2.328	0.145	0.988	9.05	540	No change	0.158	0.158	0.18	0.18	0.48962		0.828571
O43264	1_1018_MvsL_O43264	1	MvsL	1018	16.054	1.03	1.922	0.836	0.975	3.509	970	No change	-0.17	-0.17	-0.148	-0.148	0.546358		0.789683
O43264	1_1019_MvsL_O43264	1	MvsL	1019	12.448	2.552	4.413	0.836	0.975	19.963	1060	No change	-0.124	-0.124	-0.102	-0.102	0.412128		0.845238
O43264	1_1020_MvsL_O43264	1	MvsL	1020	22.714	1.899	2.784	0.836	0.975	9.372	820	No change	-0.656	-0.656	-0.634	-0.634	0.052866		0.0285714
O43290	1_1021_MvsL_O43290	1	MvsL	1021	29.788	2.738	3.114	0.141	0.994	15.114	650	No change	0.26	0.26	0.282	0.282	0.653112		0.654762
O43290	1_1022_MvsL_O43290	1	MvsL	1022	24.439	0.708	1.839	0.141	0.994	2.307	780	Increase	1.08	1.08	1.102	1.102	0.0805445		0.95
O43292	1_1048_HvsL_O43292	1	HvsL	1048	21.358	1.453	2.901	0.259	0.959	7.472	850	No change	-0.144	-0.144	-0.122	-0.122	0.372958		0.27381
O43324	1_1049_HvsL_O43324	1	HvsL	1049	10.312	2.93	4.729	0.25	0.997	24.493	1110	No change	0.074	0.074	0.096	0.096	0.675976		0.789683
O43390	1_1052_HvsL_O43390	1	HvsL	1052	44.221	2	2.603	0.094	0.998	9.23	320	No change	0.162	0.162	0.184	0.184	0.748533		0.654762
O43390	1_1051_HvsL_O43390	1	HvsL	1051	39.126	2.325	6.563	0.094	0.998	27.044	440	No change	0.194	0.194	0.216	0.216	0.0386902		0.984127
O43396	1_1053_HvsL_O43396	1	HvsL	1053	47.777	3.996	2.807	1.352	0.972	19.878	240	No change	0.124	0.124	0.146	0.146	0.630631		0.828571
O43399	1_1028_MvsL_O43399	1	MvsL	1028	48.708	2.725	1.882	1.232	0.968	9.091	210	No change	-0.041	-0.041	-0.02	-0.02	0.444296		0.5
O43399	1_1029_MvsL_O43399	1	MvsL	1029	43.21	2.453	3.773	1.232	0.968	16.401	340	No change	0.138	0.138	0.16	0.16	0.136015		0.952381
O43402	1_1030_MvsL_O43402	1	MvsL	1030	24.288	1.538	2.388	0.854	0.952	6.508	780	No change	0.061	0.061	0.083	0.083	0.608189		0.888889
O43402	1_1031_MvsL_O43402	1	MvsL	1031	15.993	1.124	10.002	0.854	0.952	19.588	970	No change	-0.094	-0.094	-0.073	-0.073	0.871427		0.579365
O43447	1_1032_MvsL_O43447	1	MvsL	1032	36.906	2.123	2.8	0.229	0.997	10.537	490	No change	0.117	0.117	0.138	0.138	0.731229		0.654762
O43447	1_1033_MvsL_O43447	1	MvsL	1033	27.865	0.749	1.353	0.229	0.997	1.796	700	Unquantifiable_Not_observed_in_replicate	0	NaN	0	NaN	NaN		NaN
O43447	1_1034_MvsL_O43447	1	MvsL	1034	31.698	5.385	2.602	0.229	0.997	24.832	610	No change	0.072	0.072	0.094	0.094	0.700451		0.789683
O43464	1_1035_MvsL_O43464	1	MvsL	1035	38.329	2.318	2.299	0.169	0.993	9.448	460	No change	-0.097	-0.097	-0.075	-0.075	0.52798		0.420635
O43464	1_1036_MvsL_O43464	1	MvsL	1036	33.119	1.291	4.849	0.169	0.993	11.099	580	No change	-0.124	-0.124	-0.102	-0.102	0.963039		0.5
O43493-4	1_778_HvsL_O43493-4	1	HvsL	778	32.501	5.59	2.11	0.433	0.994	20.904	590	No change	-0.114	-0.114	-0.093	-0.093	0.99403		0.5
O43493-4	1_779_HvsL_O43493-4	1	HvsL	779	25.637	1.642	3.831	0.433	0.994	11.147	750	No change	-0.077	-0.077	-0.055	-0.055	0.311662		0.154762
O43615	1_1037_MvsL_O43615	1	MvsL	1037	36.609	1.456	7.609	0.389	0.996	19.638	500	No change	0.016	0.016	0.038	0.038	0.909104		0.72619
O43615	1_1038_MvsL_O43615	1	MvsL	1038	46.071	3.524	3.512	0.389	0.996	21.933	280	No change	-0.079	-0.079	-0.057	-0.057	0.828355		0.72619
O43633	1_1063_HvsL_O43633	1	HvsL	1063	44.794	9.389	2.752	2.414	0.992	45.802	310	No change	-0.092	-0.092	-0.07	-0.07	0.978566		0.579365
O43633	1_1064_HvsL_O43633	1	HvsL	1064	49.465	5.018	1.805	2.414	0.992	16.051	200	No change	-0.057	-0.057	-0.036	-0.036	0.896148		0.442857
O43660-2	1_75_HvsL_O43660-2	1	HvsL	75	20.868	2.088	2.908	0.621	0.965	10.763	860	No change	-0.173	-0.173	-0.151	-0.151	0.594073		0.345238
O43660-2	1_76_HvsL_O43660-2	1	HvsL	76	34.726	1.289	6.211	0.621	0.965	14.192	540	No change	0.059	0.059	0.08	0.08	0.143071		0.952381
O43674	1_799_MvsL_O43674	1	MvsL	799	12.03	5.992	1.985	1.534	0.98	21.084	1070	No change	0.002	0.002	0.024	0.024	0.905468		0.72619
O43674	1_800_MvsL_O43674	1	MvsL	800	18.934	2.368	3.467	1.534	0.98	14.553	910	No change	-0.099	-0.099	-0.077	-0.077	0.993003		0.579365
O43674	1_801_MvsL_O43674	1	MvsL	801	30.129	1.004	5.861	1.534	0.98	10.425	650	No change	0.19	0.19	0.211	0.211	0.0887414		0.972222
O43676	1_1065_HvsL_O43676	1	HvsL	1065	12.234	2.284	3.674	0.262	0.988	14.875	1060	No change	-0.045	-0.045	-0.024	-0.024	0.931626		0.654762
O43676	1_1066_HvsL_O43676	1	HvsL	1066	19.568	1.222	3.02	0.262	0.988	6.542	890	No change	0.116	0.116	0.137	0.137	0.972148		0.5
O43678	1_1067_HvsL_O43678	1	HvsL	1067	12.09	6.99	1.808	2.426	0.975	22.405	1070	No change	0.055	0.055	0.077	0.077	0.910323		0.72619
O43678	1_1045_MvsL_O43678	1	MvsL	1045	44.242	0.593	5.899	2.573	0.966	6.17	320	Unquantifiable_observed_only_in HvsL channel	0	NaN	0	NaN	NaN		NaN
O43681	1_1069_HvsL_O43681	1	HvsL	1069	46.946	2.941	1.888	0.157	0.995	9.84	260	No change	0.136	0.136	0.158	0.158	0.485241		0.789683
O43681	1_1068_HvsL_O43681	1	HvsL	1068	43.801	1.925	2.362	0.157	0.995	8.057	330	No change	0.179	0.179	0.201	0.201	0.668909		0.757143
O43684-2	1_1048_MvsL_O43684-2	1	MvsL	1048	38.017	2.573	1.966	2.169	0.95	8.964	460	No change	0.22	0.22	0.242	0.242	0.556392		0.972222
O43684-2	1_1049_MvsL_O43684-2	1	MvsL	1049	46.325	1.726	3.853	2.169	0.95	11.775	270	No change	-0.015	-0.015	0.006	0.006	0.333349		0.845238
O43684-2	1_1050_MvsL_O43684-2	1	MvsL	1050	33.558	1.344	13.739	2.169	0.95	32.273	570	No change	0.127	0.127	0.149	0.149	0.00311001		1
O43707	1_1051_MvsL_O43707	1	MvsL	1051	33.08	3.769	1.945	1.576	0.946	12.993	580	No change	-0.178	-0.178	-0.156	-0.156	0.99833		0.579365
O43708	1_1052_MvsL_O43708	1	MvsL	1052	45.868	1.102	2.737	0.131	0.961	5.346	280	No change	-0.206	-0.206	-0.184	-0.184	0.115188		0.0571429
O43716	1_814_MvsL_O43716	1	MvsL	814	48.369	2.233	2.906	0.774	0.95	11.497	220	No change	-0.23	-0.23	-0.209	-0.209	0.70465		0.210317
O43747	1_147_MvsL_O43747	1	MvsL	147	24.826	1.639	12.306	3.41	0.847	35.622	770	No change	-0.195	-0.195	-0.173	-0.173	0.60581		0.27381
O43760	1_1072_HvsL_O43760	1	HvsL	1072	44.306	2.92	2.613	0.344	0.985	13.525	320	No change	0.016	0.016	0.037	0.037	0.800681		0.654762
O43765	1_1054_MvsL_O43765	1	MvsL	1054	41.885	2.95	2.294	0.111	0.996	11.996	370	No change	-0.096	-0.096	-0.074	-0.074	0.362165		0.72619
O43765	1_1055_MvsL_O43765	1	MvsL	1055	37.982	1.777	2.195	0.111	0.996	6.915	460	No change	0.45	0.45	0.472	0.472	0.64435		0.9
O43772	1_1075_HvsL_O43772	1	HvsL	1075	41.383	5.819	3.067	0.457	0.996	31.627	380	No change	0.004	0.004	0.025	0.025	0.622528		0.27381
O43772	1_1057_MvsL_O43772	1	MvsL	1057	4.18	1.056	2.755	0.539	0.996	4.889	1250	Decrease	-1.159	-1.159	-1.137	-1.137	0.166738		0.944444
O43776	1_1058_MvsL_O43776	1	MvsL	1058	45.167	1.982	1.813	0.207	0.995	6.369	300	No change	0.168	0.168	0.19	0.19	0.119909		0.971429
O43776	1_1059_MvsL_O43776	1	MvsL	1059	36.957	2.293	1.962	0.207	0.995	7.972	490	No change	0.259	0.259	0.281	0.281	0.0788668		1
O43776	1_1060_MvsL_O43776	1	MvsL	1060	41.656	2.383	3.381	0.207	0.995	14.277	380	No change	0.187	0.187	0.209	0.209	0.0249807		0.992063
O43795-2	1_540_HvsL_O43795-2	1	HvsL	540	32.985	2.943	3.338	0.231	0.992	17.415	580	No change	0.336	0.336	0.358	0.358	0.169066		0.924603
O43808	1_1061_MvsL_O43808	1	MvsL	1061	43.337	3.09	3.085	0.609	0.98	16.899	340	No change	0.025	0.025	0.046	0.046	0.284395		0.845238
O43809	1_1062_MvsL_O43809	1	MvsL	1062	29.165	3.075	4.522	1.173	0.972	24.648	670	No change	0.146	0.146	0.168	0.168	0.675241		0.72619
O43815-2	1_1063_MvsL_O43815-2	1	MvsL	1063	12.042	3.628	2.706	0.184	0.995	17.403	1070	No change	-0.262	-0.262	-0.241	-0.241	0.407497		0.345238
O43819	1_1064_MvsL_O43819	1	MvsL	1064	44.397	1.853	7.534	3.123	0.871	24.175	310	No change	-0.071	-0.071	-0.049	-0.049	0.91303		0.5
O43823	1_1083_HvsL_O43823	1	HvsL	1083	20.718	1.852	4.144	0.735	0.949	13.603	860	No change	-0.207	-0.207	-0.185	-0.185	0.595342		0.210317
O43837	1_1066_MvsL_O43837	1	MvsL	1066	26.329	0.909	1.329	4.146	0.934	2.141	730	No change	-0.218	-0.218	-0.197	-0.197	0.59904		0.345238
O43837	1_1067_MvsL_O43837	1	MvsL	1067	45.677	3.149	4.46	4.146	0.934	24.854	280	No change	-0.313	-0.313	-0.292	-0.292	0.630864		0.0753968
O43837	1_1068_MvsL_O43837	1	MvsL	1068	35.795	1.425	12.666	4.146	0.934	31.467	510	No change	-0.341	-0.341	-0.319	-0.319	0.388777		0.27381
O43847	1_110_HvsL_O43847	1	HvsL	110	42.541	3.395	1.872	0.151	0.995	11.267	360	No change	-0.006	-0.006	0.015	0.015	0.791773		0.579365
O43847	1_111_HvsL_O43847	1	HvsL	111	39.4	1.501	2.134	0.151	0.995	5.677	430	No change	0.024	0.024	0.045	0.045	0.763927		0.657143
O43852	1_1069_MvsL_O43852	1	MvsL	1069	45.331	6.221	1.863	0.403	0.995	20.546	290	No change	-0.105	-0.105	-0.084	-0.084	0.990157		0.5
O43920	1_1070_MvsL_O43920	1	MvsL	1070	11.971	3.875	2.081	0.51	0.987	14.29	1070	No change	0.068	0.068	0.089	0.089	0.930383		0.72619
O43920	1_1071_MvsL_O43920	1	MvsL	1071	18.876	1.692	3.386	0.51	0.987	10.154	910	No change	-0.041	-0.041	-0.019	-0.019	0.709993		0.789683
O43929	1_1072_MvsL_O43929	1	MvsL	1072	46.896	4.793	2.854	2.291	0.99	24.247	260	No change	0.067	0.067	0.089	0.089	0.849002		0.579365
O43929	1_1073_MvsL_O43929	1	MvsL	1073	44.232	6.825	1.95	2.291	0.99	23.594	320	No change	-0.051	-0.051	-0.029	-0.029	0.916864		0.557143
O60231	1_1090_HvsL_O60231	1	HvsL	1090	33.64	2.32	1.738	0.318	0.992	7.146	560	No change	0.246	0.246	0.267	0.267	0.183699		0.95
O60271-4	1_1075_MvsL_O60271-4	1	MvsL	1075	17.944	4.597	2.077	0.169	0.996	16.923	930	No change	0.074	0.074	0.096	0.096	0.790703		0.657143
O60306	1_1076_MvsL_O60306	1	MvsL	1076	31.493	2.095	2.423	0.434	0.977	8.998	610	No change	0.029	0.029	0.05	0.05	0.560061		0.789683
O60306	1_1077_MvsL_O60306	1	MvsL	1077	3.042	2.014	2.728	0.434	0.977	8.326	1280	No change	-0.712	-0.712	-0.691	-0.691	0.275331		0.0753968
O60313-2	1_1094_HvsL_O60313-2	1	HvsL	1094	36.288	3.248	3.475	0.867	0.985	20.002	500	No change	-0.053	-0.053	-0.031	-0.031	0.902935		0.579365
O60313-2	1_1095_HvsL_O60313-2	1	HvsL	1095	26.148	1.929	8.078	0.867	0.985	27.614	740	No change	-0.021	-0.021	0.001	0.001	0.442417		0.888889
O60341	1_706_MvsL_O60341	1	MvsL	706	28.719	1.705	1.987	0.509	0.976	6.005	680	No change	-0.253	-0.253	-0.231	-0.231	0.820436		0.35
O60341	1_707_MvsL_O60341	1	MvsL	707	33.951	1.815	3.289	0.509	0.976	10.582	560	No change	-0.204	-0.204	-0.183	-0.183	0.357434		0.210317
O60341	1_708_MvsL_O60341	1	MvsL	708	13.532	1.578	5.043	0.509	0.976	14.104	1030	No change	-0.058	-0.058	-0.037	-0.037	0.842688		0.72619
O60427	1_1080_MvsL_O60427	1	MvsL	1080	41.937	2.922	2.522	0.249	0.989	13.058	370	No change	-0.12	-0.12	-0.099	-0.099	0.27879		0.1
O60488-2	1_1081_MvsL_O60488-2	1	MvsL	1081	43.685	4.409	2.072	0.351	0.996	16.193	330	No change	0.083	0.083	0.105	0.105	0.503534		0.789683
O60488-2	1_1082_MvsL_O60488-2	1	MvsL	1082	31.715	1.153	3.391	0.351	0.996	6.93	610	Increase	1.068	1.068	1.09	1.09	0.319067		0.924603
O60488-2	1_1083_MvsL_O60488-2	1	MvsL	1083	38.732	3.529	3.924	0.351	0.996	24.545	450	No change	0.011	0.011	0.032	0.032	0.964017		0.5
O60493	1_1084_MvsL_O60493	1	MvsL	1084	49.079	2.246	1.611	1.506	0.989	6.413	210	No change	0.008	0.008	0.03	0.03	0.74801		0.442857
O60493	1_1085_MvsL_O60493	1	MvsL	1085	44.352	6.346	3.06	1.506	0.989	34.418	320	No change	0.115	0.115	0.137	0.137	0.723597		0.72619
O60506-2	1_1100_HvsL_O60506-2	1	HvsL	1100	41.538	5.297	3.732	1.217	0.992	35.04	380	No change	0.189	0.189	0.21	0.21	0.522275		0.952381
O60506-2	1_1101_HvsL_O60506-2	1	HvsL	1101	34.226	0.964	10.207	1.217	0.992	17.4	550	No change	0.177	0.177	0.198	0.198	0.383594		0.888889
O60506-2	1_1099_HvsL_O60506-2	1	HvsL	1099	44.796	2.662	1.675	1.217	0.992	7.902	310	No change	0.155	0.155	0.176	0.176	0.817813		0.72619
O60613	1_1102_HvsL_O60613	1	HvsL	1102	33.08	3.594	2.14	0.174	0.994	13.633	580	No change	-0.101	-0.101	-0.079	-0.079	0.944237		0.420635
O60664	1_1103_HvsL_O60664	1	HvsL	1103	41.389	3.527	2.902	0.416	0.989	18.139	380	No change	0.119	0.119	0.141	0.141	0.891993		0.579365
O60664	1_1090_MvsL_O60664	1	MvsL	1090	3.608	0.704	2.682	0.447	0.987	3.065	1260	Decrease	-1.408	-1.408	-1.386	-1.386	0.0299658		1
O60711	1_1091_MvsL_O60711	1	MvsL	1091	44.322	2.788	2.907	0.306	0.987	14.362	320	No change	0.075	0.075	0.096	0.096	0.357053		0.845238
O60749	1_1105_HvsL_O60749	1	HvsL	1105	41.381	2.786	2.123	2.058	0.955	10.483	380	No change	-0.015	-0.015	0.007	0.007	0.793993		0.789683
O60749	1_1106_HvsL_O60749	1	HvsL	1106	32.829	2.178	6.987	2.058	0.955	26.97	580	No change	-0.141	-0.141	-0.119	-0.119	0.788315		0.345238
O60762	1_518_HvsL_O60762	1	HvsL	518	38.628	4.474	3.572	3.822	0.943	28.329	450	No change	-0.105	-0.105	-0.084	-0.084	0.601703		0.345238
O60763	1_1107_HvsL_O60763	1	HvsL	1107	28.536	3.999	2.034	0.205	0.995	14.416	680	No change	-0.131	-0.131	-0.109	-0.109	0.766743		0.420635
O60763	1_1109_HvsL_O60763	1	HvsL	1109	24.632	1.456	2.668	0.205	0.995	6.884	770	No change	0.066	0.066	0.088	0.088	0.686789		0.579365
O60763	1_1108_HvsL_O60763	1	HvsL	1108	9.294	0.819	2.745	0.205	0.995	3.984	1130	No change	0.168	0.168	0.19	0.19	0.127592		0.924603
O60783	1_1095_MvsL_O60783	1	MvsL	1095	10.42	2.373	3.616	1.044	0.947	15.212	1100	No change	-0.244	-0.244	-0.223	-0.223	0.579759		0.210317
O60783	1_1111_HvsL_O60783	1	HvsL	1111	41.139	0.778	7.908	1.658	0.885	10.837	390	Increase	1.643	1.643	1.665	1.665	2.893e-05		1
O60826	1_1096_MvsL_O60826	1	MvsL	1096	20.356	2.393	2.633	0.175	0.989	11.169	870	No change	-0.041	-0.041	-0.019	-0.019	0.900181		0.579365
O60830	1_1097_MvsL_O60830	1	MvsL	1097	37.248	2.387	2.036	0.399	0.994	8.616	480	No change	-0.328	-0.328	-0.306	-0.306	0.541946		0.442857
O60830	1_1098_MvsL_O60830	1	MvsL	1098	40.731	4.569	1.987	0.399	0.994	16.094	400	No change	-0.317	-0.317	-0.295	-0.295	0.619638		0.345238
O60831	1_1114_HvsL_O60831	1	HvsL	1114	44.204	4.615	1.949	0.611	0.992	15.941	320	No change	-0.019	-0.019	0.002	0.002	0.989921		0.557143
O60831	1_1115_HvsL_O60831	1	HvsL	1115	48.692	4.061	1.992	0.611	0.992	14.339	210	No change	-0.091	-0.091	-0.069	-0.069	0.896139		0.111111
O60831	1_1116_HvsL_O60831	1	HvsL	1116	36.785	1.55	2.534	0.611	0.992	6.96	490	No change	-0.189	-0.189	-0.168	-0.168	0.503238		0.242857
O60832	1_1117_HvsL_O60832	1	HvsL	1117	22.492	4.11	4.131	0.431	0.994	30.093	820	No change	0.199	0.199	0.221	0.221	0.311714		0.789683
O60832	1_1118_HvsL_O60832	1	HvsL	1118	29.485	1.07	2.634	0.431	0.994	4.996	660	No change	0.091	0.091	0.113	0.113	0.218514		0.888889
O60879-2	1_59_MvsL_O60879-2	1	MvsL	59	18.745	2.421	2.878	0.257	0.985	12.349	910	No change	-0.499	-0.499	-0.478	-0.478	0.135138		0.0753968
O60880-4	1_1104_MvsL_O60880-4	1	MvsL	1104	48.609	4.167	2.374	0.708	0.984	17.535	220	No change	-0.232	-0.232	-0.21	-0.21	0.587876		0.420635
O60884	1_1120_HvsL_O60884	1	HvsL	1120	38.82	1.59	2.79	0.325	0.967	7.862	440	No change	0.039	0.039	0.061	0.061	0.67413		0.789683
O60884	1_1121_HvsL_O60884	1	HvsL	1121	34.239	0.95	2.252	0.325	0.967	3.791	550	No change	-0.109	-0.109	-0.087	-0.087	0.509894		0.342857
O60884	1_1122_HvsL_O60884	1	HvsL	1122	11.241	0.796	7.079	0.325	0.967	9.788	1080	No change	-0.054	-0.054	-0.033	-0.033	0.383865		0.888889
O75083	1_1123_HvsL_O75083	1	HvsL	1123	42.748	2.477	4.31	0.366	0.998	18.923	350	No change	0.029	0.029	0.051	0.051	0.841204		0.654762
O75116	1_1125_HvsL_O75116	1	HvsL	1125	17.221	2.938	2.457	0.216	0.99	12.798	950	No change	-0.018	-0.018	0.004	0.004	0.309013		0.972222
O75131	1_1126_HvsL_O75131	1	HvsL	1126	34.955	2.359	1.812	0.124	0.992	7.577	530	No change	-0.054	-0.054	-0.033	-0.033	0.709472		0.65
O75131	1_1127_HvsL_O75131	1	HvsL	1127	37.946	1.236	1.974	0.124	0.992	4.322	460	No change	-0.085	-0.085	-0.063	-0.063	0.965065		0.579365
O75146	1_1128_HvsL_O75146	1	HvsL	1128	23.401	3.003	2.031	0.277	0.992	10.813	800	No change	-0.104	-0.104	-0.082	-0.082	0.660495		0.27381
O75146	1_1129_HvsL_O75146	1	HvsL	1129	18.707	1.804	3.813	0.277	0.992	12.192	910	No change	-0.026	-0.026	-0.004	-0.004	0.884073		0.579365
O75150	1_1130_HvsL_O75150	1	HvsL	1130	21.014	2.897	2.668	0.315	0.987	13.699	860	No change	0.278	0.278	0.3	0.3	0.0072071		1
O75153	1_1114_MvsL_O75153	1	MvsL	1114	22.203	1.786	3.43	0.585	0.949	10.857	830	No change	0.074	0.074	0.096	0.096	0.850343		0.5
O75251	1_1115_MvsL_O75251	1	MvsL	1115	13.935	1.754	6.474	4.833	0.774	20.08	1020	No change	-0.044	-0.044	-0.023	-0.023	0.804315		0.654762
O75251	1_1135_HvsL_O75251	1	HvsL	1135	33.489	0.536	11.902	0.401	0.98	11.253	570	No change	-0.149	-0.149	-0.127	-0.127	0.985403		0.345238
O75251	1_1117_MvsL_O75251	1	MvsL	1117	37.483	1.225	9.627	4.833	0.774	20.803	480	No change	-0.852	-0.852	-0.831	-0.831	0.153917		0.111111
O75251	1_1132_HvsL_O75251	1	HvsL	1132	11.86	2.541	2.803	0.401	0.98	12.622	1070	No change	0.012	0.012	0.034	0.034	0.68064		0.789683
O75251	1_1134_HvsL_O75251	1	HvsL	1134	18.314	1.33	2.401	0.401	0.98	5.659	920	No change	-0.152	-0.152	-0.13	-0.13	0.64312		0.345238
O75306	1_1136_HvsL_O75306	1	HvsL	1136	13.509	1.706	6.502	4.815	0.754	19.594	1030	No change	-0.017	-0.017	0.005	0.005	0.974641		0.579365
O75306	1_1137_HvsL_O75306	1	HvsL	1137	33.06	1.07	6.487	4.815	0.754	12.308	580	No change	-0.099	-0.099	-0.077	-0.077	0.981245		0.5
O75323	1_1120_MvsL_O75323	1	MvsL	1120	31.653	2.175	8.001	2.037	0.936	30.841	610	No change	-0.152	-0.152	-0.131	-0.131	0.621838		0.420635
O75351	1_1121_MvsL_O75351	1	MvsL	1121	45.429	2.672	1.681	0.819	0.992	7.961	290	No change	0.05	0.05	0.071	0.071	0.339249		0.9
O75351	1_1122_MvsL_O75351	1	MvsL	1122	42.555	6.396	1.704	0.819	0.992	19.318	360	No change	0.015	0.015	0.037	0.037	0.696807		0.8
O75368	1_1140_HvsL_O75368	1	HvsL	1140	49.289	4.6	1.826	0.777	0.996	14.886	200	No change	0.032	0.032	0.054	0.054	0.673228		0.757143
O75368	1_1141_HvsL_O75368	1	HvsL	1141	46.241	8.138	1.836	0.777	0.996	26.489	270	No change	0.042	0.042	0.064	0.064	0.416457		0.828571
O75369-8	1_1142_HvsL_O75369-8	1	HvsL	1142	22.752	5.592	2.16	1.382	0.984	21.408	820	No change	-0.098	-0.098	-0.076	-0.076	0.922935		0.5
O75369-8	1_1143_HvsL_O75369-8	1	HvsL	1143	15.886	1.545	5.847	1.382	0.984	16.004	980	No change	-0.087	-0.087	-0.065	-0.065	0.881096		0.72619
O75376	1_1127_MvsL_O75376	1	MvsL	1127	15.864	2.989	2.464	0.236	0.99	13.052	980	No change	-0.428	-0.428	-0.407	-0.407	0.371764		0.171429
O75380	1_1145_HvsL_O75380	1	HvsL	1145	11.851	6.06	2.143	2.681	0.966	23.012	1070	No change	0.095	0.095	0.116	0.116	0.87463		0.845238
O75381-2	1_1129_MvsL_O75381-2	1	MvsL	1129	20.129	5.253	2.566	0.465	0.994	23.894	880	No change	-0.004	-0.004	0.017	0.017	0.946726		0.579365
O75381-2	1_1130_MvsL_O75381-2	1	MvsL	1130	13.715	1.219	3.621	0.465	0.994	7.823	1030	No change	0.052	0.052	0.074	0.074	0.973601		0.845238
O75394	1_1131_MvsL_O75394	1	MvsL	1131	10.119	6.936	2.068	0.288	0.997	25.421	1110	No change	-0.108	-0.108	-0.087	-0.087	0.974798		0.579365
O75396	1_1132_MvsL_O75396	1	MvsL	1132	44.478	1.595	6.548	2.504	0.88	18.296	310	No change	-0.03	-0.03	-0.009	-0.009	0.971919		0.579365
O75396	1_1133_MvsL_O75396	1	MvsL	1133	27.416	1.087	18.588	2.504	0.88	34.39	710	No change	0.107	0.107	0.128	0.128	0.496422		0.72619
O75410	1_1151_HvsL_O75410	1	HvsL	1151	23.675	1.689	7.688	1.426	0.926	23.018	800	No change	-0.257	-0.257	-0.235	-0.235	0.0442475		0.047619
O75431	1_1135_MvsL_O75431	1	MvsL	1135	16.557	3.051	3.09	0.757	0.983	16.709	960	No change	0.085	0.085	0.107	0.107	0.396345		0.952381
O75431	1_1136_MvsL_O75431	1	MvsL	1136	9.205	2.889	3.75	0.757	0.983	19.187	1130	No change	0.172	0.172	0.194	0.194	0.0149851		0.996032
O75431	1_1137_MvsL_O75431	1	MvsL	1137	30.775	0.613	9.564	0.757	0.983	10.396	630	No change	0.326	0.326	0.348	0.348	0.341673		0.924603
O75436	1_1138_MvsL_O75436	1	MvsL	1138	34.911	2.515	1.846	0.171	0.99	8.226	530	No change	-0.056	-0.056	-0.034	-0.034	0.931775		0.72619
O75436	1_1139_MvsL_O75436	1	MvsL	1139	31.767	1.181	1.912	0.171	0.99	4.003	610	No change	-0.178	-0.178	-0.156	-0.156	0.80561		0.5
O75438	1_1140_MvsL_O75438	1	MvsL	1140	15.472	1.626	8.429	3.493	0.818	24.103	990	No change	-0.111	-0.111	-0.089	-0.089	0.988208		0.579365
O75439	1_1157_HvsL_O75439	1	HvsL	1157	40.657	2.534	4.312	0.274	0.99	19.364	400	No change	-0.181	-0.181	-0.159	-0.159	0.470471		0.210317
O75477	1_1158_HvsL_O75477	1	HvsL	1158	6.764	2.955	3.885	2.401	0.929	19.982	1190	No change	-0.281	-0.281	-0.259	-0.259	0.839489		0.845238
O75489	1_1159_HvsL_O75489	1	HvsL	1159	11.805	2.169	2.879	0.882	0.942	11.068	1070	No change	0.085	0.085	0.106	0.106	0.776793		0.789683
O75489	1_1160_HvsL_O75489	1	HvsL	1160	33.635	0.965	7.306	0.882	0.942	12.499	560	No change	-0.124	-0.124	-0.102	-0.102	0.836595		0.210317
O75489	1_1161_HvsL_O75489	1	HvsL	1161	18.545	1.252	2.566	0.882	0.942	5.692	920	No change	-0.086	-0.086	-0.065	-0.065	0.978156		0.579365
O75494-5	1_1162_HvsL_O75494-5	1	HvsL	1162	43.288	3.699	2.077	0.5	0.991	13.618	340	No change	0.205	0.205	0.227	0.227	0.407141		0.9
O75494-5	1_1163_HvsL_O75494-5	1	HvsL	1163	47.917	2.812	2.847	0.5	0.991	14.189	230	No change	0.155	0.155	0.176	0.176	9.1832e-05		1
O75503	1_1164_HvsL_O75503	1	HvsL	1164	44.921	3.411	3.154	1.143	0.971	19.07	300	No change	-0.192	-0.192	-0.17	-0.17	0.252928		0.111111
O75521-2	1_1149_MvsL_O75521-2	1	MvsL	1149	26.948	3.374	1.733	0.39	0.987	10.366	720	No change	-0.208	-0.208	-0.187	-0.187	0.774564		0.345238
O75521-2	1_1150_MvsL_O75521-2	1	MvsL	1150	22.898	2.22	1.745	0.39	0.987	6.865	810	No change	0.038	0.038	0.059	0.059	0.761618		0.8
O75533	1_1167_HvsL_O75533	1	HvsL	1167	23.975	1.946	4.69	0.954	0.962	16.176	790	No change	0.057	0.057	0.078	0.078	0.530301		0.888889
O75533	1_1168_HvsL_O75533	1	HvsL	1168	10.069	1.513	7.566	0.954	0.962	19.374	1110	No change	0.018	0.018	0.04	0.04	0.0922157		0.952381
O75534	1_786_MvsL_O75534	1	MvsL	786	39.838	3.632	2.208	0.473	0.992	14.213	420	No change	0.086	0.086	0.108	0.108	0.720168		0.72619
O75534	1_787_MvsL_O75534	1	MvsL	787	35.664	1.509	5.618	0.473	0.992	15.021	520	No change	0.062	0.062	0.084	0.084	0.740647		0.72619
O75600	1_420_MvsL_O75600	1	MvsL	420	47.367	5.6	2.822	0.334	0.997	28.006	250	No change	-0.382	-0.382	-0.36	-0.36	0.593535		0.345238
O75600	1_421_MvsL_O75600	1	MvsL	421	42.373	2.808	2.136	0.334	0.997	10.629	360	No change	-0.192	-0.192	-0.17	-0.17	0.0434132		0.0571429
O75616	1_1169_HvsL_O75616	1	HvsL	1169	46.684	3.594	3.204	2.5	0.952	20.408	260	No change	-0.107	-0.107	-0.086	-0.086	0.966299		0.5
O75616	1_1170_HvsL_O75616	1	HvsL	1170	10.427	3.206	2.78	2.5	0.952	15.795	1100	No change	-0.206	-0.206	-0.184	-0.184	0.918619		0.420635
O75616	1_1171_HvsL_O75616	1	HvsL	1171	21.996	1.269	4.79	2.5	0.952	10.773	830	No change	-0.18	-0.18	-0.159	-0.159	0.7901		0.2
O75616	1_1172_HvsL_O75616	1	HvsL	1172	39.808	1.543	3.686	2.5	0.952	10.08	420	No change	-0.03	-0.03	-0.008	-0.008	0.104906		0.952381
O75643	1_1174_HvsL_O75643	1	HvsL	1174	26.191	1.444	2.868	2.985	0.891	7.341	740	No change	0.126	0.126	0.148	0.148	0.140012		0.952381
O75643	1_1173_HvsL_O75643	1	HvsL	1173	13.722	1.599	12.501	2.985	0.891	32.76	1030	No change	0.094	0.094	0.115	0.115	0.449569		0.72619
O75694	1_1175_HvsL_O75694	1	HvsL	1175	32.529	2.211	2.548	0.604	0.968	9.989	590	No change	0.004	0.004	0.025	0.025	0.994347		0.5
O75694	1_1160_MvsL_O75694	1	MvsL	1160	29.279	0.624	15.124	0.628	0.968	16.521	670	No change	0.022	0.022	0.044	0.044	0.888281		0.420635
O75694	1_1176_HvsL_O75694	1	HvsL	1176	26.205	0.567	17.855	0.604	0.968	17.333	740	No change	0.096	0.096	0.118	0.118	0.914937		0.5
O75695	1_1161_MvsL_O75695	1	MvsL	1161	47.164	7.836	1.71	1.207	0.994	23.744	250	No change	-0.005	-0.005	0.016	0.016	0.908575		0.442857
O75695	1_1162_MvsL_O75695	1	MvsL	1162	42.831	7.09	1.967	1.207	0.994	24.717	350	No change	0.059	0.059	0.08	0.08	0.821902		0.757143
O75717	1_1180_HvsL_O75717	1	HvsL	1180	16.595	3.164	2.787	0.318	0.994	15.627	960	No change	-0.271	-0.271	-0.249	-0.249	0.372785		0.154762
O75717	1_1179_HvsL_O75717	1	HvsL	1179	13.072	1.541	4.235	0.318	0.994	11.564	1040	No change	-0.249	-0.249	-0.227	-0.227	0.835799		0.420635
O75746	1_1183_HvsL_O75746	1	HvsL	1183	29.029	2.24	2.398	0.771	0.979	9.52	670	No change	-0.053	-0.053	-0.031	-0.031	0.585658		0.420635
O75746	1_1184_HvsL_O75746	1	HvsL	1184	35.318	1.737	7.602	0.771	0.979	23.397	530	No change	-0.028	-0.028	-0.007	-0.007	0.938316		0.579365
O75792	1_1185_HvsL_O75792	1	HvsL	1185	40.367	3.754	2.791	0.228	0.995	18.575	410	No change	0.005	0.005	0.027	0.027	0.700895		0.789683
O75792	1_1186_HvsL_O75792	1	HvsL	1186	35.755	1.206	1.739	0.228	0.995	3.719	520	No change	0.439	0.439	0.461	0.461	0.530329		0.9
O75821	1_1168_MvsL_O75821	1	MvsL	1168	14.004	3.335	2.265	0.214	0.995	13.388	1020	No change	0.077	0.077	0.099	0.099	0.64681		0.789683
O75821	1_1169_MvsL_O75821	1	MvsL	1169	44.401	1.882	2.445	0.214	0.995	8.155	310	No change	0.08	0.08	0.102	0.102	0.942412		0.654762
O75821	1_1189_HvsL_O75821	1	HvsL	1189	30.105	1.612	1.96	0.302	0.994	5.601	650	No change	0.125	0.125	0.147	0.147	0.851853		0.657143
O75822	1_1171_MvsL_O75822	1	MvsL	1171	36.167	4.921	3.229	2.921	0.961	28.164	510	No change	-0.014	-0.014	0.008	0.008	0.861254		0.5
O75822	1_1172_MvsL_O75822	1	MvsL	1172	45.769	1.083	2.668	2.921	0.961	5.119	280	No change	0.338	0.338	0.36	0.36	0.00659241		0.992063
O75844	1_1193_HvsL_O75844	1	HvsL	1193	39.743	9.568	2.724	1.966	0.993	46.193	420	No change	0.023	0.023	0.044	0.044	0.963177		0.579365
O75880	1_1194_HvsL_O75880	1	HvsL	1194	46.698	4.471	3.335	0.391	0.994	26.42	260	No change	0.03	0.03	0.052	0.052	0.750751		0.789683
O75882	1_1175_MvsL_O75882	1	MvsL	1175	22.905	3.822	2.254	0.151	0.996	15.271	810	No change	-0.014	-0.014	0.007	0.007	0.617392		0.828571
O75915	1_1176_MvsL_O75915	1	MvsL	1176	43.999	2.658	4.524	2.655	0.943	21.307	320	No change	-0.019	-0.019	0.002	0.002	0.614798		0.72619
O75915	1_1177_MvsL_O75915	1	MvsL	1177	32.101	1.438	10.226	2.655	0.943	26.043	600	No change	0.163	0.163	0.185	0.185	0.574941		0.72619
O75940	1_1178_MvsL_O75940	1	MvsL	1178	47.422	6.546	2.603	0.451	0.996	30.205	240	No change	0.271	0.271	0.293	0.293	0.411156		0.845238
O75947	1_1199_HvsL_O75947	1	HvsL	1199	19.339	9.644	1.903	1.841	0.991	32.535	900	No change	0.104	0.104	0.125	0.125	0.872114		0.789683
O75964	1_1180_MvsL_O75964	1	MvsL	1180	19.395	7.736	1.825	2.842	0.976	25.019	900	No change	0.085	0.085	0.107	0.107	0.982375		0.72619
O75976	1_1201_HvsL_O75976	1	HvsL	1201	26.605	3.725	2.691	0.443	0.989	17.768	730	No change	0.029	0.029	0.05	0.05	0.75937		0.5
O75995	1_184_MvsL_O75995	1	MvsL	184	38.954	2.091	4.722	0.549	0.972	17.503	440	No change	0.021	0.021	0.043	0.043	0.703661		0.789683
O76003	1_1202_HvsL_O76003	1	HvsL	1202	46.842	7.634	3.22	2.315	0.988	43.556	260	No change	0.059	0.059	0.081	0.081	0.491869		0.888889
O76021	1_1203_HvsL_O76021	1	HvsL	1203	38.227	3.131	3.596	2.072	0.963	19.953	460	No change	0.416	0.416	0.438	0.438	0.0910625		0.952381
O76021	1_1204_HvsL_O76021	1	HvsL	1204	4.759	2.656	2.239	2.072	0.963	10.448	1240	No change	0.241	0.241	0.263	0.263	0.309998		0.924603
O76021	1_1205_HvsL_O76021	1	HvsL	1205	31.035	0.932	9.082	2.072	0.963	15.004	620	No change	0.433	0.433	0.455	0.455	0.385724		0.845238
O76031	1_1185_MvsL_O76031	1	MvsL	1185	39.576	3.813	4.483	2.686	0.955	30.295	430	No change	-0.187	-0.187	-0.166	-0.166	0.73259		0.345238
O76031	1_1186_MvsL_O76031	1	MvsL	1186	23.997	1.255	8.601	2.686	0.955	19.131	790	No change	0.149	0.149	0.17	0.17	0.468469		0.789683
O76094	1_1208_HvsL_O76094	1	HvsL	1208	35.552	2.107	8.442	3.194	0.888	31.506	520	No change	0.225	0.225	0.246	0.246	0.262093		0.924603
O76095-2	1_1209_HvsL_O76095-2	1	HvsL	1209	40.597	3.216	2.498	0.533	0.981	14.241	400	No change	0.063	0.063	0.085	0.085	0.657481		0.72619
O94776	1_1189_MvsL_O94776	1	MvsL	1189	21.072	1.56	3.823	0.257	0.98	10.572	860	No change	0.088	0.088	0.109	0.109	0.386284		0.888889
O94776	1_1190_MvsL_O94776	1	MvsL	1190	32.136	1.444	3.204	0.257	0.98	8.203	600	No change	0.141	0.141	0.163	0.163	0.754095		0.72619
O94776	1_1191_MvsL_O94776	1	MvsL	1191	12.554	0.885	4.594	0.257	0.98	7.209	1050	No change	0.409	0.409	0.431	0.431	0.0539627		0.984127
O94826	1_1213_HvsL_O94826	1	HvsL	1213	39.435	6.388	2.732	0.799	0.994	30.934	430	No change	-0.004	-0.004	0.018	0.018	0.795731		0.654762
O94826	1_1214_HvsL_O94826	1	HvsL	1214	32.269	0.823	10.186	0.799	0.994	14.848	600	No change	-0.062	-0.062	-0.04	-0.04	0.758717		0.27381
O94874	1_1215_HvsL_O94874	1	HvsL	1215	23.538	2.255	6.79	0.237	0.991	27.134	800	No change	-0.084	-0.084	-0.063	-0.063	0.710777		0.210317
O94874	1_1217_HvsL_O94874	1	HvsL	1217	11.109	0.545	7.525	0.237	0.991	7.055	1090	No change	-0.113	-0.113	-0.092	-0.092	0.630802		0.420635
O94874	1_1216_HvsL_O94874	1	HvsL	1216	2.094	1.419	1.774	0.237	0.991	3.608	1300	Increase	1.509	1.509	1.531	1.531	0.116866		0.971429
O94903	1_1219_HvsL_O94903	1	HvsL	1219	45.932	1.497	1.936	0.232	0.988	5.137	280	No change	-0.173	-0.173	-0.151	-0.151	0.603043		0.2
O94905	1_1220_HvsL_O94905	1	HvsL	1220	7.063	6.626	2.249	3.492	0.964	26.411	1180	No change	-0.138	-0.138	-0.116	-0.116	0.910164		0.654762
O94906	1_1221_HvsL_O94906	1	HvsL	1221	33.608	1.877	3.337	0.276	0.984	11.104	570	No change	0.038	0.038	0.06	0.06	0.716694		0.654762
O94906	1_1222_HvsL_O94906	1	HvsL	1222	14.436	1.678	2.917	0.276	0.984	8.674	1010	No change	0.059	0.059	0.08	0.08	0.59294		0.789683
O94915	1_617_MvsL_O94915	1	MvsL	617	11.787	3.051	1.921	0.195	0.995	10.39	1070	No change	-0.055	-0.055	-0.033	-0.033	0.67261		0.72619
O94915	1_618_MvsL_O94915	1	MvsL	618	8.4	2.762	2.089	0.195	0.995	10.224	1150	No change	-0.215	-0.215	-0.194	-0.194	0.74835		0.557143
O94925	1_1200_MvsL_O94925	1	MvsL	1200	43.292	6.132	2.992	0.971	0.993	32.522	340	No change	-0.3	-0.3	-0.278	-0.278	0.262486		0.154762
O94925	1_1201_MvsL_O94925	1	MvsL	1201	34.716	3.688	3.83	0.971	0.993	25.031	540	No change	-0.254	-0.254	-0.232	-0.232	0.799148		0.5
O94925-3	1_1202_MvsL_O94925-3	1	MvsL	1202	43.174	4.889	3.003	0.729	0.992	26.026	340	No change	-0.192	-0.192	-0.17	-0.17	0.925281		0.5
O94925-3	1_1203_MvsL_O94925-3	1	MvsL	1203	34.743	2.526	4.303	0.729	0.992	19.263	540	No change	-0.251	-0.251	-0.229	-0.229	0.487507		0.154762
O94973	1_1227_HvsL_O94973	1	HvsL	1227	23.321	2.459	2.238	1.334	0.966	9.757	800	No change	0.124	0.124	0.146	0.146	0.522316		0.845238
O94973	1_1205_MvsL_O94973	1	MvsL	1205	13.438	1.247	11.769	3.666	0.892	24.263	1030	No change	-0.32	-0.32	-0.298	-0.298	0.142892		0.0753968
O94973	1_1228_HvsL_O94973	1	HvsL	1228	17.901	1.889	6.208	1.334	0.966	20.779	930	No change	0.083	0.083	0.105	0.105	0.173332		0.888889
O94973	1_1229_HvsL_O94973	1	HvsL	1229	3.598	1.059	4.392	1.334	0.966	6.582	1260	No change	0.218	0.218	0.24	0.24	0.927505		0.5
O94979-3	1_423_HvsL_O94979-3	1	HvsL	423	21.242	2.674	2.739	0.503	0.98	12.982	850	No change	-0.284	-0.284	-0.262	-0.262	0.527313		0.420635
O94979-3	1_424_HvsL_O94979-3	1	HvsL	424	29.734	1.657	3.483	0.503	0.98	10.233	660	No change	-0.11	-0.11	-0.088	-0.088	0.790936		0.5
O95104	1_1206_MvsL_O95104	1	MvsL	1206	23.159	2.266	2.462	0.478	0.965	9.888	810	No change	0.533	0.533	0.555	0.555	0.677021		0.722222
O95139	1_1231_HvsL_O95139	1	HvsL	1231	12.131	5.727	2.185	0.354	0.996	22.179	1060	No change	-0.008	-0.008	0.014	0.014	0.91918		0.654762
O95139	1_1232_HvsL_O95139	1	HvsL	1232	16.962	2.56	1.986	0.354	0.996	9.012	950	No change	0.067	0.067	0.088	0.088	0.39338		0.845238
O95140	1_1233_HvsL_O95140	1	HvsL	1233	37.641	2.234	2.592	0.113	0.992	10.266	470	No change	-0.024	-0.024	-0.002	-0.002	0.934765		0.654762
O95167	1_1234_HvsL_O95167	1	HvsL	1234	11.335	4.512	2.643	0.655	0.989	21.135	1080	No change	-0.12	-0.12	-0.099	-0.099	0.975872		0.5
O95167	1_1235_HvsL_O95167	1	HvsL	1235	19.258	2.09	2.801	0.655	0.989	10.376	900	No change	-0.047	-0.047	-0.026	-0.026	0.964154		0.654762
O95168	1_1236_HvsL_O95168	1	HvsL	1236	11.807	2.899	2.648	0.609	0.978	13.603	1070	No change	0.06	0.06	0.082	0.082	0.908449		0.789683
O95168	1_1237_HvsL_O95168	1	HvsL	1237	19.072	1.523	3.471	0.609	0.978	9.369	900	No change	-0.072	-0.072	-0.051	-0.051	0.469263		0.72619
O95182	1_1216_MvsL_O95182	1	MvsL	1216	12.113	8.435	2.057	1.558	0.99	30.747	1060	No change	-0.018	-0.018	0.004	0.004	0.921569		0.654762
O95183	1_1241_HvsL_O95183	1	HvsL	1241	38.476	6.833	2.48	2.571	0.982	30.036	450	No change	-0.008	-0.008	0.014	0.014	0.711445		0.789683
O95183	1_1242_HvsL_O95183	1	HvsL	1242	46.466	4.082	1.699	2.571	0.982	12.292	270	No change	-0.318	-0.318	-0.297	-0.297	0.741207		0.2
O95183	1_1243_HvsL_O95183	1	HvsL	1243	49.439	2.317	1.584	2.571	0.982	6.505	200	No change	-0.292	-0.292	-0.27	-0.27	0.233403		0.242857
O95197-3	1_1244_HvsL_O95197-3	1	HvsL	1244	32.806	1.941	2.823	0.7	0.964	9.712	580	No change	0.01	0.01	0.031	0.031	0.837938		0.789683
O95197-3	1_1245_HvsL_O95197-3	1	HvsL	1245	20.301	1.082	11.812	0.7	0.964	22.413	870	No change	0.021	0.021	0.042	0.042	0.516359		0.72619
O95202	1_1246_HvsL_O95202	1	HvsL	1246	32.045	4.526	2.204	1.475	0.978	17.678	600	No change	-0.001	-0.001	0.021	0.021	0.996274		0.654762
O95202	1_1247_HvsL_O95202	1	HvsL	1247	24.39	1.211	10.607	1.475	0.978	22.749	780	No change	-0.034	-0.034	-0.012	-0.012	0.875623		0.654762
O95292	1_1248_HvsL_O95292	1	HvsL	1248	43.188	2.252	2.223	0.709	0.991	8.871	340	No change	-0.028	-0.028	-0.007	-0.007	0.904944		0.579365
O95292	1_1249_HvsL_O95292	1	HvsL	1249	38.307	3.373	4.829	0.709	0.991	28.872	460	No change	-0.09	-0.09	-0.068	-0.068	0.820441		0.579365
O95292	1_1226_MvsL_O95292	1	MvsL	1226	31.793	2.039	6.464	0.762	0.991	23.364	610	No change	-0.043	-0.043	-0.022	-0.022	0.726674		0.345238
O95292	1_1250_HvsL_O95292	1	HvsL	1250	28.775	1.974	4.334	0.709	0.991	15.161	680	No change	0.248	0.248	0.269	0.269	0.319302		0.72619
O95298	1_1228_MvsL_O95298	1	MvsL	1228	11.815	4.513	1.853	2.273	0.969	14.82	1070	No change	0.034	0.034	0.056	0.056	0.918844		0.72619
O95298	1_1229_MvsL_O95298	1	MvsL	1229	19.581	2.202	6.944	2.273	0.969	27.098	890	No change	-0.146	-0.146	-0.124	-0.124	0.813988		0.27381
O95299	1_362_MvsL_O95299	1	MvsL	362	11.903	5.917	2.148	1.611	0.98	22.527	1070	No change	0.023	0.023	0.045	0.045	0.807092		0.845238
O95299	1_363_MvsL_O95299	1	MvsL	363	19.3	2.516	3.044	1.611	0.98	13.576	900	No change	-0.149	-0.149	-0.128	-0.128	0.846882		0.420635
O95299	1_364_MvsL_O95299	1	MvsL	364	46.414	0.856	5.524	1.611	0.98	8.264	270	No change	-0.058	-0.058	-0.037	-0.037	0.59774		0.845238
O95319-5	1_525_HvsL_O95319-5	1	HvsL	525	45.528	4.276	3.1	1.276	0.979	23.496	290	No change	-0.071	-0.071	-0.05	-0.05	0.438067		0.345238
O95347-2	1_1230_MvsL_O95347-2	1	MvsL	1230	6.001	1.462	6.348	2.78	0.95	14.273	1210	No change	0.106	0.106	0.128	0.128	0.108272		0.952381
O95347-2	1_1231_MvsL_O95347-2	1	MvsL	1231	14.445	2.996	4.541	2.78	0.95	24.117	1010	No change	-0.062	-0.062	-0.04	-0.04	0.153136		0.924603
O95363	1_1232_MvsL_O95363	1	MvsL	1232	43.671	4.139	1.962	0.408	0.994	14.397	330	No change	-0.159	-0.159	-0.138	-0.138	0.851907		0.342857
O95363	1_1233_MvsL_O95363	1	MvsL	1233	47.691	3.342	2.153	0.408	0.994	12.755	240	No change	-0.156	-0.156	-0.134	-0.134	0.133967		0.111111
O95373	1_1258_HvsL_O95373	1	HvsL	1258	32.261	3.274	2.228	0.2	0.995	12.929	600	No change	0.006	0.006	0.028	0.028	0.953318		0.5
O95373	1_1259_HvsL_O95373	1	HvsL	1259	27.817	1.677	3.438	0.2	0.995	10.218	700	No change	0.075	0.075	0.096	0.096	0.175927		0.924603
O95433	1_1260_HvsL_O95433	1	HvsL	1260	46.443	2.856	4.336	1.527	0.966	21.893	270	No change	0.004	0.004	0.026	0.026	0.247082		0.924603
O95433	1_1263_HvsL_O95433	1	HvsL	1263	31.535	1.465	2.618	1.527	0.966	6.8	610	No change	0.445	0.445	0.467	0.467	0.301965		0.924603
O95433	1_1238_MvsL_O95433	1	MvsL	1238	8.541	1.15	5.282	1.643	0.94	10.532	1150	Increase	0.995	0.995	1.016	1.016	0.00220143		1
O95433	1_1261_HvsL_O95433	1	HvsL	1261	6.29	2.711	3.019	1.527	0.966	14.41	1200	Increase	1.027	1.027	1.049	1.049	0.00103837		1
O95433	1_1262_HvsL_O95433	1	HvsL	1262	11.491	1.97	2.356	1.527	0.966	8.228	1080	No change	0.909	0.909	0.93	0.93	1.2353e-05		1
O95456-2	1_1239_MvsL_O95456-2	1	MvsL	1239	26.501	4.336	2.17	0.507	0.988	16.678	730	No change	0.085	0.085	0.107	0.107	0.692051		0.72619
O95456-2	1_1240_MvsL_O95456-2	1	MvsL	1240	19.791	1.046	2.991	0.507	0.988	5.546	890	Increase	1.148	1.148	1.169	1.169	0.133995		0.942857
O95466-2	1_1241_MvsL_O95466-2	1	MvsL	1241	17.782	1.835	2.114	1.636	0.937	6.875	930	No change	-0.072	-0.072	-0.051	-0.051	0.888178		0.579365
O95466-2	1_1242_MvsL_O95466-2	1	MvsL	1242	26.029	1.683	8.066	1.636	0.937	24.066	740	No change	0.03	0.03	0.051	0.051	0.582627		0.654762
O95470	1_1243_MvsL_O95470	1	MvsL	1243	20.156	3.494	2.441	0.33	0.993	15.113	880	No change	-0.129	-0.129	-0.107	-0.107	0.851776		0.579365
O95470	1_1244_MvsL_O95470	1	MvsL	1244	26.063	2.2	2.718	0.33	0.993	10.601	740	No change	-0.043	-0.043	-0.021	-0.021	0.959985		0.5
O95470	1_1245_MvsL_O95470	1	MvsL	1245	15.864	1.747	1.837	0.33	0.993	5.687	980	No change	-0.133	-0.133	-0.111	-0.111	0.753122		0.8
O95478	1_1269_HvsL_O95478	1	HvsL	1269	3.089	1.749	2.834	0.326	0.964	7.479	1270	No change	0.054	0.054	0.076	0.076	0.55718		0.72619
O95479	1_1270_HvsL_O95479	1	HvsL	1270	31.219	2.239	2.695	0.253	0.982	10.695	620	No change	-0.181	-0.181	-0.16	-0.16	0.634673		0.420635
O95487-2	1_341_HvsL_O95487-2	1	HvsL	341	26.895	2.063	3.836	0.133	0.992	14.024	720	No change	-0.204	-0.204	-0.182	-0.182	0.30888		0.111111
O95487-2	1_342_HvsL_O95487-2	1	HvsL	342	20.368	0.896	2.24	0.133	0.992	3.557	870	No change	-0.13	-0.13	-0.108	-0.108	0.596397		0.442857
O95571	1_1249_MvsL_O95571	1	MvsL	1249	46.898	3.374	3.769	0.97	0.978	22.516	260	No change	-0.223	-0.223	-0.202	-0.202	0.150862		0.111111
O95573	1_1250_MvsL_O95573	1	MvsL	1250	39.047	1.737	2.328	0.266	0.991	7.167	440	No change	0.041	0.041	0.063	0.063	0.302082		0.789683
O95573	1_1251_MvsL_O95573	1	MvsL	1251	44.195	0.946	2.277	0.266	0.991	3.816	320	No change	0.005	0.005	0.027	0.027	0.771218		0.72619
O95573	1_1252_MvsL_O95573	1	MvsL	1252	36.805	1.529	7.609	0.266	0.991	20.61	490	No change	-0.024	-0.024	-0.002	-0.002	0.44849		0.789683
O95573	1_1274_HvsL_O95573	1	HvsL	1274	27.3	0.575	17.09	1.778	0.962	16.97	710	No change	0.486	0.486	0.507	0.507	0.312373		0.845238
O95674	1_1253_MvsL_O95674	1	MvsL	1253	29.47	2.12	2.781	0.188	0.998	10.45	660	No change	0.098	0.098	0.12	0.12	0.78566		0.72619
O95674	1_1254_MvsL_O95674	1	MvsL	1254	32.483	4.944	1.967	0.188	0.998	17.236	590	No change	-0.079	-0.079	-0.057	-0.057	0.986023		0.654762
O95716	1_1277_HvsL_O95716	1	HvsL	1277	47.421	9.396	3.034	4.471	0.984	50.509	240	No change	-0.12	-0.12	-0.099	-0.099	0.97025		0.654762
O95721	1_1256_MvsL_O95721	1	MvsL	1256	36.69	2.602	9.094	2.174	0.957	41.856	490	No change	-0.065	-0.065	-0.043	-0.043	0.965254		0.579365
O95721	1_1257_MvsL_O95721	1	MvsL	1257	48.45	1.654	2.474	2.174	0.957	7.251	220	No change	0.011	0.011	0.033	0.033	0.110589		0.972222
O95747	1_1280_HvsL_O95747	1	HvsL	1280	39.288	3.703	2.492	0.751	0.977	16.354	430	No change	-0.231	-0.231	-0.209	-0.209	0.717008		0.210317
O95747	1_1281_HvsL_O95747	1	HvsL	1281	34.935	1.153	1.394	0.751	0.977	2.849	530	No change	-0.261	-0.261	-0.239	-0.239	0.612524		0.27381
O95747	1_1282_HvsL_O95747	1	HvsL	1282	32.14	1.086	2.112	0.751	0.977	4.066	600	No change	-0.145	-0.145	-0.123	-0.123	0.2895		0.342857
O95747	1_1283_HvsL_O95747	1	HvsL	1283	10.066	0.895	6.415	0.751	0.977	9.94	1110	No change	0.235	0.235	0.256	0.256	0.0738648		0.972222
O95757	1_479_HvsL_O95757	1	HvsL	479	33.7	2.346	3.552	0.219	0.989	14.772	560	No change	0.007	0.007	0.029	0.029	0.856386		0.5
O95782-2	1_1260_MvsL_O95782-2	1	MvsL	1260	22.323	2.119	6.013	1.46	0.945	22.587	830	No change	0.079	0.079	0.1	0.1	0.0611818		0.984127
O95782-2	1_1261_MvsL_O95782-2	1	MvsL	1261	8.635	0.816	10.026	1.46	0.945	12.459	1150	No change	-0.037	-0.037	-0.015	-0.015	0.242585		0.789683
O95782-2	1_1284_HvsL_O95782-2	1	HvsL	1284	6.092	0.958	7.921	1.894	0.941	11.007	1200	No change	-0.082	-0.082	-0.061	-0.061	0.493582		0.72619
O95816	1_1262_MvsL_O95816	1	MvsL	1262	11.744	1.653	8.486	4.013	0.814	23.956	1070	No change	-0.044	-0.044	-0.023	-0.023	0.534391		0.845238
O95816	1_1287_HvsL_O95816	1	HvsL	1287	9.627	1.817	4.465	0.353	0.986	14.334	1120	No change	-0.069	-0.069	-0.047	-0.047	0.528906		0.789683
O95816	1_1286_HvsL_O95816	1	HvsL	1286	16.465	2.333	2.266	0.353	0.986	9.37	960	No change	0.058	0.058	0.08	0.08	0.611134		0.789683
O95817	1_1263_MvsL_O95817	1	MvsL	1263	32.903	2.27	2.453	0.149	0.989	9.868	580	No change	0.186	0.186	0.207	0.207	0.896235		0.657143
O95831	1_1290_HvsL_O95831	1	HvsL	1290	40.36	4.558	2.784	0.365	0.998	22.495	410	No change	0.043	0.043	0.065	0.065	0.486492		0.845238
O95831	1_1291_HvsL_O95831	1	HvsL	1291	35.602	1.425	8.04	0.365	0.998	20.302	520	No change	0.076	0.076	0.097	0.097	0.651864		0.888889
O95831	1_1289_HvsL_O95831	1	HvsL	1289	43.669	4.688	2.041	0.365	0.998	16.954	330	No change	0.024	0.024	0.046	0.046	0.522894		0.845238
O95864	1_1267_MvsL_O95864	1	MvsL	1267	40.368	3.52	2.69	0.314	0.997	16.785	410	No change	-0.016	-0.016	0.005	0.005	0.647338		0.654762
O95864	1_1268_MvsL_O95864	1	MvsL	1268	34.319	0.676	9.261	0.314	0.997	11.088	550	No change	0.007	0.007	0.029	0.029	0.630052		0.72619
O95864	1_1269_MvsL_O95864	1	MvsL	1269	42.525	3.167	1.758	0.314	0.997	9.869	360	No change	-0.008	-0.008	0.013	0.013	0.692775		0.72619
O95900	1_1294_HvsL_O95900	1	HvsL	1294	41.296	14.325	3.247	1.762	0.999	82.441	390	No change	-0.031	-0.031	-0.01	-0.01	0.909019		0.654762
O95900	1_1295_HvsL_O95900	1	HvsL	1295	44.849	14.781	2.932	1.762	0.999	76.826	300	No change	0.064	0.064	0.086	0.086	0.576624		0.845238
O96000	1_1296_HvsL_O96000	1	HvsL	1296	11.975	3.232	1.835	4.713	0.882	10.516	1070	No change	-0.015	-0.015	0.007	0.007	0.910034		0.72619
O96000	1_1297_HvsL_O96000	1	HvsL	1297	20.916	1.216	14.15	4.713	0.882	29.77	860	No change	-0.169	-0.169	-0.147	-0.147	0.799302		0.345238
O96005	1_1298_HvsL_O96005	1	HvsL	1298	33.126	1.68	3.07	0.299	0.986	9.142	580	No change	-0.018	-0.018	0.003	0.003	0.940636		0.72619
O96005	1_1299_HvsL_O96005	1	HvsL	1299	24.922	1.081	10.587	0.299	0.986	20.266	770	No change	-0.116	-0.116	-0.095	-0.095	0.403193		0.210317
O96008	1_1302_HvsL_O96008	1	HvsL	1302	26.225	1.953	2.379	0.214	0.991	8.238	740	No change	0.077	0.077	0.099	0.099	0.582489		0.789683
O96008	1_1301_HvsL_O96008	1	HvsL	1301	37.926	1.494	3.551	0.214	0.991	9.404	460	No change	0.125	0.125	0.147	0.147	0.659256		0.72619
O96008	1_1300_HvsL_O96008	1	HvsL	1300	23.576	0.891	5.682	0.214	0.991	8.971	800	No change	0.087	0.087	0.109	0.109	0.75296		0.72619
O96011-2	1_1278_MvsL_O96011-2	1	MvsL	1278	38.649	2.378	3.474	0.714	0.966	14.644	450	No change	-0.025	-0.025	-0.004	-0.004	0.861987		0.654762
O96011-2	1_1279_MvsL_O96011-2	1	MvsL	1279	30.186	0.98	4.338	0.714	0.966	7.534	640	No change	-0.254	-0.254	-0.233	-0.233	0.394117		0.27381
P00156	1_1280_MvsL_P00156	1	MvsL	1280	11.957	3.909	1.855	0.867	0.972	12.848	1070	No change	-0.027	-0.027	-0.005	-0.005	0.938221		0.654762
P00338	1_1306_HvsL_P00338	1	HvsL	1306	37.939	6.951	3.406	1.167	0.993	41.962	460	No change	-0.013	-0.013	0.009	0.009	0.782301		0.654762
P00387-2	1_1282_MvsL_P00387-2	1	MvsL	1282	44.641	5.341	4.059	1.522	0.988	38.424	310	No change	-0.13	-0.13	-0.108	-0.108	0.498095		0.345238
P00387-2	1_1283_MvsL_P00387-2	1	MvsL	1283	34.107	0.928	13.307	1.522	0.988	21.606	550	No change	-0.161	-0.161	-0.14	-0.14	0.3121		0.154762
P00387-2	1_1308_HvsL_P00387-2	1	HvsL	1308	30.935	0.746	16.114	1.72	0.985	20.851	630	No change	0.026	0.026	0.047	0.047	0.781345		0.72619
P00390-2	1_1309_HvsL_P00390-2	1	HvsL	1309	33.194	2.049	4.227	0.774	0.976	15.351	570	No change	-0.158	-0.158	-0.137	-0.137	0.209263		0.154762
P00390-2	1_1285_MvsL_P00390-2	1	MvsL	1285	22.118	1.268	4.987	1.097	0.973	11.208	830	No change	-0.304	-0.304	-0.283	-0.283	0.618654		0.5
P00390-2	1_1310_HvsL_P00390-2	1	HvsL	1310	24.781	1.103	10.897	0.774	0.976	21.285	770	No change	-0.242	-0.242	-0.221	-0.221	0.895352		0.5
P00403	1_1311_HvsL_P00403	1	HvsL	1311	29.591	8.869	2.106	0.865	0.995	33.108	660	No change	0.068	0.068	0.09	0.09	0.763294		0.789683
P00403	1_1312_HvsL_P00403	1	HvsL	1312	11.878	2.229	1.925	0.865	0.995	7.605	1070	No change	0.038	0.038	0.06	0.06	0.852546		0.72619
P00403	1_1313_HvsL_P00403	1	HvsL	1313	21.802	0.928	4.934	0.865	0.995	8.12	840	No change	0.025	0.025	0.046	0.046	0.929737		0.579365
P00414	1_1289_MvsL_P00414	1	MvsL	1289	29.536	10.476	2.104	1.493	0.993	39.063	660	No change	0.073	0.073	0.095	0.095	0.779434		0.789683
P00414	1_1290_MvsL_P00414	1	MvsL	1290	11.837	2.601	1.836	1.493	0.993	8.464	1070	No change	-0.067	-0.067	-0.045	-0.045	0.875962		0.757143
P00414	1_1291_MvsL_P00414	1	MvsL	1291	21.616	1.196	4.245	1.493	0.993	9.002	840	No change	0.021	0.021	0.043	0.043	0.777603		0.72619
P00441	1_1292_MvsL_P00441	1	MvsL	1292	44.328	6.365	2.448	0.616	0.994	27.618	320	No change	-0.132	-0.132	-0.11	-0.11	0.792468		0.345238
P00491	1_1293_MvsL_P00491	1	MvsL	1293	40.919	3.485	2.106	0.124	0.996	13.011	400	No change	-0.115	-0.115	-0.093	-0.093	0.926696		0.442857
P00492	1_1294_MvsL_P00492	1	MvsL	1294	37.359	3.1	6.433	0.644	0.988	35.343	480	No change	0.028	0.028	0.05	0.05	0.924563		0.5
P00505	1_1295_MvsL_P00505	1	MvsL	1295	2.26	2.129	2.77	2.507	0.937	7.736	1290	No change	-0.552	-0.552	-0.531	-0.531	0.841163		0.342857
P00505	1_1296_MvsL_P00505	1	MvsL	1296	7.435	1.774	5.908	2.507	0.937	17.425	1170	No change	-0.476	-0.476	-0.454	-0.454	0.431255		0.111111
P00558	1_1297_MvsL_P00558	1	MvsL	1297	41.567	5.721	5.816	2.801	0.984	58.941	380	No change	0.049	0.049	0.07	0.07	0.616659		0.72619
P00813	1_1322_HvsL_P00813	1	HvsL	1322	43.57	5.678	5.713	4.195	0.976	57.365	330	No change	-0.014	-0.014	0.008	0.008	0.568017		0.888889
P00846	1_1323_HvsL_P00846	1	HvsL	1323	19.32	12.586	1.848	3.258	0.99	41.221	900	No change	0.045	0.045	0.067	0.067	0.972922		0.72619
P01111	1_1300_MvsL_P01111	1	MvsL	1300	43.786	2.061	5.525	1.047	0.953	20.14	330	No change	0.194	0.194	0.215	0.215	0.601254		0.72619
P01111	1_1324_HvsL_P01111	1	HvsL	1324	41.498	2.58	3.114	0.413	0.986	14.24	380	No change	0.363	0.363	0.384	0.384	0.164885		0.888889
P01111	1_1325_HvsL_P01111	1	HvsL	1325	47.352	1.476	3.292	0.413	0.986	8.611	250	No change	0.033	0.033	0.054	0.054	0.996041		0.579365
P01112	1_1301_MvsL_P01112	1	MvsL	1301	41.842	5.51	2.102	2.591	0.981	20.531	370	No change	0.077	0.077	0.099	0.099	0.815395		0.65
P01112	1_1302_MvsL_P01112	1	MvsL	1302	47.048	4.859	2.73	2.591	0.981	23.515	250	No change	0.05	0.05	0.071	0.071	0.893731		0.72619
P01116-2	1_1328_HvsL_P01116-2	1	HvsL	1328	45.064	2.681	5.255	1.386	0.962	24.883	300	No change	0.064	0.064	0.086	0.086	0.37602		0.888889
P01130-2	1_819_MvsL_P01130-2	1	MvsL	819	37.505	3.512	1.635	0.367	0.99	10.18	470	No change	0.031	0.031	0.052	0.052	0.882697		0.657143
P01130-2	1_820_MvsL_P01130-2	1	MvsL	820	32.453	1.452	3.601	0.367	0.99	9.27	590	No change	0.061	0.061	0.083	0.083	0.683077		0.654762
P01130-2	1_821_MvsL_P01130-2	1	MvsL	821	22.859	1.769	5.71	0.367	0.99	17.901	810	No change	0.08	0.08	0.101	0.101	0.0329606		0.992063
P01130-2	1_856_HvsL_P01130-2	1	HvsL	856	25.566	1.774	9.879	4.333	0.882	31.056	750	No change	0.099	0.099	0.12	0.12	0.432767		0.888889
P01733	1_1304_MvsL_P01733	1	MvsL	1304	33.738	1.528	13.306	2.263	0.889	35.598	560	No change	0.076	0.076	0.098	0.098	0.307376		0.924603
P01850	1_1330_HvsL_P01850	1	HvsL	1330	31.742	1.903	14.544	3.224	0.896	48.412	610	No change	-0.005	-0.005	0.017	0.017	0.882099		0.72619
P01850	1_1331_HvsL_P01850	1	HvsL	1331	45.769	1.312	2.878	3.224	0.896	6.691	280	No change	-0.041	-0.041	-0.019	-0.019	0.864932		0.654762
P02786	1_1305_MvsL_P02786	1	MvsL	1305	23.822	1.594	8.248	0.3	0.997	23.308	790	No change	0.03	0.03	0.051	0.051	0.925181		0.72619
P02786	1_1306_MvsL_P02786	1	MvsL	1306	40.506	0.524	3.182	0.3	0.997	2.955	400	No change	0.039	0.039	0.06	0.06	0.685007		0.789683
P02786	1_1307_MvsL_P02786	1	MvsL	1307	27.165	4.764	2.825	0.3	0.997	23.852	710	No change	0.013	0.013	0.035	0.035	0.900543		0.579365
P02786	1_1308_MvsL_P02786	1	MvsL	1308	30.984	1.897	1.544	0.3	0.997	5.191	630	No change	0.066	0.066	0.088	0.088	0.919003		0.654762
P02794	1_1309_MvsL_P02794	1	MvsL	1309	26.95	0.539	3.175	0.114	0.864	3.035	720	No change	-0.219	-0.219	-0.197	-0.197	0.75729		0.210317
P03905	1_1310_MvsL_P03905	1	MvsL	1310	19.677	3.106	2.736	0.354	0.991	15.06	890	No change	-0.137	-0.137	-0.115	-0.115	0.94964		0.579365
P03905	1_1311_MvsL_P03905	1	MvsL	1311	12.384	2.614	2.812	0.354	0.991	13.028	1060	No change	-0.018	-0.018	0.003	0.003	0.733382		0.72619
P03915	1_1312_MvsL_P03915	1	MvsL	1312	11.198	3.477	2.705	0.537	0.987	16.673	1090	No change	0.066	0.066	0.088	0.088	0.775313		0.72619
P03915	1_1313_MvsL_P03915	1	MvsL	1313	17.94	1.504	3.798	0.537	0.987	10.126	930	No change	0.117	0.117	0.138	0.138	0.414653		0.789683
P03928	1_1314_MvsL_P03928	1	MvsL	1314	19.372	9.263	1.606	0.125	0.999	26.366	900	No change	0.156	0.156	0.178	0.178	0.826827		0.757143
P04040	1_1342_HvsL_P04040	1	HvsL	1342	26.757	2.16	4.48	1.62	0.917	17.154	720	No change	-0.236	-0.236	-0.214	-0.214	0.479932		0.154762
P04066	1_1316_MvsL_P04066	1	MvsL	1316	38.489	3.381	2.284	0.711	0.975	13.686	450	No change	0.003	0.003	0.025	0.025	0.895045		0.828571
P04075	1_1344_HvsL_P04075	1	HvsL	1344	34.715	2.536	3.383	0.106	0.994	15.207	540	No change	-0.142	-0.142	-0.12	-0.12	0.889442		0.579365
P04075	1_1345_HvsL_P04075	1	HvsL	1345	9.842	1.034	3.501	0.106	0.994	6.416	1120	No change	-0.259	-0.259	-0.237	-0.237	0.680045		0.210317
P04075	1_1346_HvsL_P04075	1	HvsL	1346	27.769	0.853	3.001	0.106	0.994	4.535	700	No change	-0.173	-0.173	-0.151	-0.151	0.665498		0.27381
P04083	1_1347_HvsL_P04083	1	HvsL	1347	15.543	2.504	4.732	0.311	0.988	21.003	980	No change	-0.23	-0.23	-0.208	-0.208	0.609025		0.5
P04083	1_1348_HvsL_P04083	1	HvsL	1348	48.266	1.514	2.6	0.311	0.988	6.974	220	No change	-0.124	-0.124	-0.103	-0.103	0.446379		0.345238
P04181	1_1349_HvsL_P04181	1	HvsL	1349	39.849	2.127	3.541	0.12	0.993	13.348	420	No change	-0.385	-0.385	-0.363	-0.363	0.249045		0.154762
P04181	1_1350_HvsL_P04181	1	HvsL	1350	45.563	0.86	1.948	0.12	0.993	2.97	290	No change	-0.3	-0.3	-0.278	-0.278	0.281233		0.154762
P04234	1_1323_MvsL_P04234	1	MvsL	1323	42.683	1.956	3.437	0.267	0.992	11.913	350	No change	-0.038	-0.038	-0.017	-0.017	0.918078		0.420635
P04234	1_1324_MvsL_P04234	1	MvsL	1324	31.879	1.618	10.662	0.267	0.992	30.549	610	No change	0.007	0.007	0.029	0.029	0.802964		0.654762
P04234	1_1351_HvsL_P04234	1	HvsL	1351	35.783	2.112	12.518	4.739	0.859	46.168	510	No change	0.048	0.048	0.07	0.07	0.0176418		0.996032
P04350	1_1325_MvsL_P04350	1	MvsL	1325	44.114	2.717	2.863	0.58	0.974	13.786	320	No change	0.064	0.064	0.085	0.085	0.970858		0.345238
P04406	1_1353_HvsL_P04406	1	HvsL	1353	28.52	1.521	4.383	0.206	0.998	11.818	680	No change	-0.103	-0.103	-0.081	-0.081	0.904403		0.420635
P04406	1_1354_HvsL_P04406	1	HvsL	1354	31.067	4.882	2.354	0.206	0.998	20.373	620	No change	-0.084	-0.084	-0.062	-0.062	0.886877		0.579365
P04439	1_1355_HvsL_P04439	1	HvsL	1355	39.413	2.055	2.919	0.117	0.995	10.634	430	No change	0.003	0.003	0.024	0.024	0.860914		0.27381
P04439	1_1356_HvsL_P04439	1	HvsL	1356	21.315	0.948	3.153	0.117	0.995	5.297	850	No change	-0.147	-0.147	-0.126	-0.126	0.718486		0.420635
P04439	1_1357_HvsL_P04439	1	HvsL	1357	36.008	0.706	9.494	0.117	0.995	11.85	510	No change	-0.061	-0.061	-0.039	-0.039	0.892857		0.5
P04818	1_1359_HvsL_P04818	1	HvsL	1359	43.9	2.233	1.857	0.412	0.995	7.349	330	No change	0.069	0.069	0.091	0.091	0.167662		0.95
P04818	1_1358_HvsL_P04818	1	HvsL	1358	47.025	5.54	1.783	0.412	0.995	17.51	250	No change	0.247	0.247	0.269	0.269	0.623353		0.828571
P04843	1_1361_HvsL_P04843	1	HvsL	1361	22.858	3.403	2.706	1.232	0.975	16.32	810	No change	0.009	0.009	0.031	0.031	0.993395		0.5
P04843	1_1360_HvsL_P04843	1	HvsL	1360	17.343	1.358	6.716	1.232	0.975	16.167	940	No change	-0.001	-0.001	0.021	0.021	0.338818		0.845238
P04843	1_1362_HvsL_P04843	1	HvsL	1362	36.773	1.316	4.33	1.232	0.975	10.098	490	No change	-0.024	-0.024	-0.002	-0.002	0.932155		0.654762
P04844-2	1_1363_HvsL_P04844-2	1	HvsL	1363	22.779	3.955	2.614	0.794	0.989	18.325	820	No change	-0.001	-0.001	0.02	0.02	0.926251		0.5
P04844-2	1_1364_HvsL_P04844-2	1	HvsL	1364	17.057	1.628	6.673	0.794	0.989	19.248	950	No change	-0.024	-0.024	-0.003	-0.003	0.474023		0.27381
P04899	1_1366_HvsL_P04899	1	HvsL	1366	38.562	0.871	11.938	1.28	0.975	17.954	450	No change	-0.01	-0.01	0.012	0.012	0.900086		0.5
P05023	1_657_MvsL_P05023	1	MvsL	657	32.079	4.009	2.014	0.101	0.998	14.314	600	No change	0.068	0.068	0.09	0.09	0.747735		0.845238
P05023	1_658_MvsL_P05023	1	MvsL	658	28.034	2.975	1.896	0.101	0.998	9.996	690	No change	-0.002	-0.002	0.02	0.02	0.972379		0.5
P05107	1_1367_HvsL_P05107	1	HvsL	1367	33.05	2.183	3.347	0.793	0.966	12.953	580	No change	-0.041	-0.041	-0.019	-0.019	0.819973		0.345238
P05107	1_1368_HvsL_P05107	1	HvsL	1368	23.715	1.698	4.814	0.793	0.966	14.487	800	No change	-0.073	-0.073	-0.051	-0.051	0.79605		0.72619
P05141	1_1341_MvsL_P05141	1	MvsL	1341	43.704	8.939	4.613	0.977	0.998	73.067	330	No change	0	0	0.022	0.022	0.857033		0.72619
P05141	1_1342_MvsL_P05141	1	MvsL	1342	37.467	1.097	7.214	0.977	0.998	14.016	480	No change	-0.04	-0.04	-0.018	-0.018	0.986737		0.579365
P05161	1_1370_HvsL_P05161	1	HvsL	1370	28.368	0.889	3.517	1.439	0.846	5.543	690	No change	-0.135	-0.135	-0.114	-0.114	0.60553		0.420635
P05161	1_1371_HvsL_P05161	1	HvsL	1371	18.09	0.799	12.018	1.439	0.846	16.641	930	No change	0.022	0.022	0.044	0.044	0.591465		0.657143
P05161	1_1372_HvsL_P05161	1	HvsL	1372	47.549	1.162	3.432	1.439	0.846	7.063	240	No change	0.057	0.057	0.079	0.079	0.933796		0.654762
P05165	1_1346_MvsL_P05165	1	MvsL	1346	17.355	2.758	2.06	0.123	0.993	10.071	940	No change	-0.391	-0.391	-0.369	-0.369	0.50084		0.210317
P05166	1_490_MvsL_P05166	1	MvsL	490	17.353	3.952	1.993	0.513	0.987	13.957	940	No change	-0.457	-0.457	-0.435	-0.435	0.823777		0.345238
P05166	1_491_MvsL_P05166	1	MvsL	491	44.071	2.232	3.388	0.513	0.987	13.398	320	No change	-0.529	-0.529	-0.508	-0.508	0.385604		0.634921
P05166	1_492_MvsL_P05166	1	MvsL	492	5.669	0.587	4.556	0.513	0.987	4.391	1210	No change	0.101	0.101	0.122	0.122	0.546319		0.365079
P05198	1_1374_HvsL_P05198	1	HvsL	1374	32.739	2.559	2.169	0.339	0.991	9.835	590	No change	0.214	0.214	0.236	0.236	0.543779		0.828571
P05198	1_1375_HvsL_P05198	1	HvsL	1375	36.008	2.226	1.894	0.339	0.991	7.473	510	No change	0.205	0.205	0.226	0.226	0.0417201		0.985714
P05198	1_1376_HvsL_P05198	1	HvsL	1376	46.985	2.515	2.985	0.339	0.991	13.303	250	No change	-0.044	-0.044	-0.022	-0.022	0.299676		0.789683
P05386	1_1350_MvsL_P05386	1	MvsL	1350	35.953	5.06	1.872	0.621	0.99	16.785	510	No change	0.187	0.187	0.209	0.209	0.537407		0.845238
P05386	1_1351_MvsL_P05386	1	MvsL	1351	32.209	2.053	2.124	0.621	0.99	7.729	600	No change	0.245	0.245	0.267	0.267	0.00348293		1
P05386	1_1352_MvsL_P05386	1	MvsL	1352	3.484	0.805	3.517	0.621	0.99	4.221	1270	No change	0.067	0.067	0.089	0.089	0.580809		0.72619
P05387	1_1353_MvsL_P05387	1	MvsL	1353	35.993	3.53	1.713	0.972	0.987	10.719	510	No change	0.213	0.213	0.234	0.234	0.464923		0.845238
P05387	1_1354_MvsL_P05387	1	MvsL	1354	31.916	2.582	5.152	0.972	0.987	23.579	600	No change	0.282	0.282	0.304	0.304	0.420692		0.924603
P05388	1_1382_HvsL_P05388	1	HvsL	1382	35.977	5.044	1.741	1.566	0.984	15.56	510	No change	0.24	0.24	0.261	0.261	0.345703		0.888889
P05388	1_1384_HvsL_P05388	1	HvsL	1384	31.723	2.708	3.607	1.566	0.984	17.313	610	No change	0.216	0.216	0.238	0.238	0.397585		0.888889
P05388	1_1383_HvsL_P05388	1	HvsL	1383	5.244	2.314	2.073	1.566	0.984	8.489	1220	No change	0.148	0.148	0.17	0.17	0.52048		0.789683
P05388	1_1385_HvsL_P05388	1	HvsL	1385	29.462	1.122	18.449	1.566	0.984	35.239	660	No change	0.249	0.249	0.271	0.271	0.47992		0.888889
P05556	1_1386_HvsL_P05556	1	HvsL	1386	24.215	4.296	2.06	0.104	0.998	15.682	780	No change	-0.02	-0.02	0.002	0.002	0.829799		0.579365
P05556	1_1387_HvsL_P05556	1	HvsL	1387	32.429	2.847	1.817	0.104	0.998	9.17	590	No change	-0.308	-0.308	-0.287	-0.287	0.853881		0.420635
P05556	1_1388_HvsL_P05556	1	HvsL	1388	21.628	0.58	6.113	0.104	0.998	6.284	840	No change	-0.034	-0.034	-0.012	-0.012	0.925007		0.420635
P06127	1_1361_MvsL_P06127	1	MvsL	1361	26.809	1.739	8.408	1.894	0.905	25.919	720	No change	0.095	0.095	0.117	0.117	0.292328		0.845238
P06239	1_447_HvsL_P06239	1	HvsL	447	38.018	2.198	6.817	0.219	0.991	26.548	460	No change	0.036	0.036	0.057	0.057	0.731341		0.654762
P06280	1_1390_HvsL_P06280	1	HvsL	1390	41.788	3.142	2.073	0.29	0.992	11.542	380	No change	-0.068	-0.068	-0.047	-0.047	0.97485		0.5
P06280	1_1391_HvsL_P06280	1	HvsL	1391	38.135	2.343	2.183	0.29	0.992	9.066	460	No change	-0.125	-0.125	-0.103	-0.103	0.916897		0.657143
P06493	1_1363_MvsL_P06493	1	MvsL	1363	47.858	2.592	3.052	0.604	0.972	14.015	230	No change	-0.224	-0.224	-0.202	-0.202	0.327837		0.111111
P06576	1_1393_HvsL_P06576	1	HvsL	1393	19.432	1.975	4.067	2.111	0.872	14.234	890	No change	0.081	0.081	0.103	0.103	0.783849		0.654762
P06744	1_1394_HvsL_P06744	1	HvsL	1394	5.345	3.989	2.266	3.663	0.948	15.968	1220	No change	-0.224	-0.224	-0.203	-0.203	0.933281		0.654762
P06748-2	1_1395_HvsL_P06748-2	1	HvsL	1395	44.072	4.844	5.961	3.728	0.976	50.936	320	No change	0.301	0.301	0.323	0.323	0.0240564		0.984127
P06748-2	1_1396_HvsL_P06748-2	1	HvsL	1396	35.511	1.23	10.162	3.728	0.976	22.089	520	No change	0.478	0.478	0.499	0.499	0.0697204		0.984127
P06753-2	1_1368_MvsL_P06753-2	1	MvsL	1368	43.163	7.555	2.57	1.591	0.99	34.408	340	No change	-0.059	-0.059	-0.038	-0.038	0.776454		0.420635
P06753-2	1_1369_MvsL_P06753-2	1	MvsL	1369	35.384	1.31	4.3	1.591	0.99	9.985	520	No change	0.094	0.094	0.115	0.115	0.378167		0.845238
P06865	1_835_MvsL_P06865	1	MvsL	835	36.526	2.307	4.83	0.268	0.991	19.747	500	No change	-0.038	-0.038	-0.017	-0.017	0.966394		0.579365
P06865	1_836_MvsL_P06865	1	MvsL	836	45.072	1.47	3.26	0.268	0.991	8.496	300	No change	0.11	0.11	0.132	0.132	0.8839		0.579365
P07099	1_1371_MvsL_P07099	1	MvsL	1371	39.059	3.318	2.636	0.368	0.988	15.504	440	No change	0.017	0.017	0.039	0.039	0.462582		0.72619
P07195	1_1372_MvsL_P07195	1	MvsL	1372	39.3	6.692	3.148	0.48	0.997	37.336	430	No change	0.015	0.015	0.037	0.037	0.605431		0.888889
P07237	1_1404_HvsL_P07237	1	HvsL	1404	38.17	2.079	10.017	3.4	0.974	36.597	460	No change	-0.129	-0.129	-0.107	-0.107	0.943343		0.345238
P07237	1_1403_HvsL_P07237	1	HvsL	1403	48.573	4.087	2.442	3.4	0.974	17.69	220	No change	-0.157	-0.157	-0.136	-0.136	0.683455		0.27381
P07311	1_768_MvsL_P07311	1	MvsL	768	47.017	6.359	2.295	3.415	0.967	25.868	250	No change	-0.389	-0.389	-0.367	-0.367	0.513563		0.242857
P07339	1_1405_HvsL_P07339	1	HvsL	1405	46.765	6.829	3.012	0.976	0.996	36.455	260	No change	-0.003	-0.003	0.018	0.018	0.783913		0.654762
P07339	1_1406_HvsL_P07339	1	HvsL	1406	41.047	4.322	4.357	0.976	0.996	33.377	390	No change	-0.039	-0.039	-0.017	-0.017	0.667353		0.789683
P07339	1_1407_HvsL_P07339	1	HvsL	1407	32.668	2.251	2.436	0.976	0.996	9.715	590	No change	-0.111	-0.111	-0.089	-0.089	0.547784		0.657143
P07355	1_1378_MvsL_P07355	1	MvsL	1378	14.182	1.105	12.273	3.809	0.579	22.494	1020	No change	-0.169	-0.169	-0.148	-0.148	0.342172		0.210317
P07355	1_1408_HvsL_P07355	1	HvsL	1408	17.238	1.044	13.81	4.02	0.625	24.318	950	No change	0.058	0.058	0.08	0.08	0.59773		0.72619
P07355	1_1409_HvsL_P07355	1	HvsL	1409	42.676	1.046	3.249	4.02	0.625	6.023	350	No change	0.594	0.594	0.616	0.616	0.149627		0.9
P07384	1_1379_MvsL_P07384	1	MvsL	1379	40.807	2.935	2.699	0.219	0.99	14.041	400	No change	-0.039	-0.039	-0.018	-0.018	0.985959		0.5
P07384	1_1380_MvsL_P07384	1	MvsL	1380	6.528	0.603	4.257	0.219	0.99	4.4	1190	No change	0.056	0.056	0.078	0.078	0.345719		0.952381
P07602	1_121_MvsL_P07602	1	MvsL	121	40.044	5.276	2.808	0.761	0.994	26.261	420	No change	-0.227	-0.227	-0.205	-0.205	0.408164		0.210317
P07602	1_122_MvsL_P07602	1	MvsL	122	31.797	1.956	1.52	0.761	0.994	5.272	610	No change	-0.222	-0.222	-0.201	-0.201	0.811683		0.420635
P07686	1_1412_HvsL_P07686	1	HvsL	1412	36.397	3.864	3.909	0.305	0.994	26.77	500	No change	-0.002	-0.002	0.02	0.02	0.507853		0.789683
P07686	1_1413_HvsL_P07686	1	HvsL	1413	20.38	2.083	1.773	0.305	0.994	6.548	870	No change	-0.254	-0.254	-0.232	-0.232	0.846528		0.345238
P07686	1_1414_HvsL_P07686	1	HvsL	1414	15.527	0.562	11.731	0.305	0.994	11.214	990	No change	-0.182	-0.182	-0.16	-0.16	0.780802		0.345238
P07737	1_1384_MvsL_P07737	1	MvsL	1384	33.333	3.102	5.235	1.233	0.982	28.781	570	No change	0.017	0.017	0.039	0.039	0.825306		0.579365
P07737	1_1385_MvsL_P07737	1	MvsL	1385	43.703	2.42	5.674	1.233	0.982	24.281	330	No change	-0.003	-0.003	0.019	0.019	0.345684		0.845238
P07737	1_1416_HvsL_P07737	1	HvsL	1416	39.253	2.737	10.426	2.618	0.965	49.747	430	No change	0.067	0.067	0.088	0.088	0.551313		0.72619
P07814	1_1386_MvsL_P07814	1	MvsL	1386	9.006	2.891	1.992	0.74	0.983	10.205	1140	No change	0.037	0.037	0.059	0.059	0.556288		0.789683
P07814	1_1387_MvsL_P07814	1	MvsL	1387	11.742	1.485	7.017	0.74	0.983	18.193	1070	No change	0.079	0.079	0.101	0.101	0.609123		0.845238
P07858	1_1419_HvsL_P07858	1	HvsL	1419	47.953	8.063	2.385	0.984	0.994	34.09	230	No change	-0.11	-0.11	-0.088	-0.088	0.51988		0.342857
P07900	1_1389_MvsL_P07900	1	MvsL	1389	31.651	2.215	1.681	0.173	0.996	6.598	610	No change	0.072	0.072	0.094	0.094	0.931732		0.654762
P07900	1_1390_MvsL_P07900	1	MvsL	1390	40.663	1.906	2.899	0.173	0.996	9.796	400	No change	0.084	0.084	0.105	0.105	0.738034		0.72619
P07900	1_1391_MvsL_P07900	1	MvsL	1391	34.673	1.534	6.398	0.173	0.996	17.39	540	No change	0.069	0.069	0.091	0.091	0.917685		0.654762
P07954-2	1_1422_HvsL_P07954-2	1	HvsL	1422	33.092	4.807	2.07	0.827	0.984	17.64	580	No change	-0.197	-0.197	-0.175	-0.175	0.91402		0.345238
P08107	1_808_MvsL_P08107	1	MvsL	808	23.185	1.113	18.639	2.103	0.883	34.776	810	No change	-0.117	-0.117	-0.095	-0.095	0.00396119		0.00793651
P08107	1_842_HvsL_P08107	1	HvsL	842	41.703	1.866	2.863	0.868	0.954	9.469	380	No change	-0.095	-0.095	-0.074	-0.074	0.971922		0.420635
P08107	1_844_HvsL_P08107	1	HvsL	844	20.763	0.919	14.041	0.868	0.954	22.324	860	No change	-0.22	-0.22	-0.198	-0.198	0.300217		0.0753968
P08107	1_843_HvsL_P08107	1	HvsL	843	34.74	0.932	6.632	0.868	0.954	10.95	540	No change	-0.104	-0.104	-0.082	-0.082	0.951985		0.345238
P08195-2	1_1423_HvsL_P08195-2	1	HvsL	1423	31.644	14.155	1.77	1.218	0.997	44.41	610	No change	0.01	0.01	0.032	0.032	0.838433		0.654762
P08238	1_1394_MvsL_P08238	1	MvsL	1394	31.901	5.033	2.027	3.651	0.965	18.085	600	No change	0.123	0.123	0.145	0.145	0.929565		0.654762
P08238	1_1395_MvsL_P08238	1	MvsL	1395	40.597	4.226	3.726	3.651	0.965	27.908	400	No change	0.152	0.152	0.173	0.173	0.474366		0.845238
P08559-3	1_1396_MvsL_P08559-3	1	MvsL	1396	3.845	0.966	4.682	4.136	0.761	6.452	1260	No change	-0.408	-0.408	-0.386	-0.386	0.833941		0.345238
P08559-3	1_1397_MvsL_P08559-3	1	MvsL	1397	41.08	1.727	10.36	4.136	0.761	30.803	390	No change	-0.238	-0.238	-0.216	-0.216	0.851772		0.5
P08574	1_1428_HvsL_P08574	1	HvsL	1428	11.795	2.684	2.475	2.497	0.898	11.775	1070	No change	0.005	0.005	0.027	0.027	0.839696		0.72619
P08574	1_1429_HvsL_P08574	1	HvsL	1429	22.906	2.218	2.032	2.497	0.898	7.986	810	No change	-0.147	-0.147	-0.126	-0.126	0.847923		0.420635
P08575	1_1400_MvsL_P08575	1	MvsL	1400	23.204	3.779	2.74	0.357	0.996	18.349	810	No change	-0.014	-0.014	0.008	0.008	0.90067		0.579365
P08579	1_1432_HvsL_P08579	1	HvsL	1432	5.841	0.997	2.127	0.342	0.96	3.755	1210	No change	-0.141	-0.141	-0.119	-0.119	0.801007		0.72619
P08621	1_1433_HvsL_P08621	1	HvsL	1433	23.279	0.746	3.641	0.114	0.999	4.817	810	No change	0.102	0.102	0.123	0.123	0.743058		0.789683
P08621	1_1434_HvsL_P08621	1	HvsL	1434	26.763	5.872	2.002	0.114	0.999	20.838	720	No change	0.13	0.13	0.151	0.151	0.780044		0.72619
P08648	1_1435_HvsL_P08648	1	HvsL	1435	24.967	1.848	2.63	0.136	0.985	8.615	770	No change	-0.089	-0.089	-0.068	-0.068	0.908393		0.420635
P08670	1_1436_HvsL_P08670	1	HvsL	1436	33.657	3.027	2.415	0.429	0.985	12.954	560	No change	0.057	0.057	0.079	0.079	0.750441		0.654762
P08754	1_1439_HvsL_P08754	1	HvsL	1439	39.15	2.867	3.716	1.572	0.947	18.886	440	No change	-0.005	-0.005	0.017	0.017	0.530189		0.789683
P09001	1_484_HvsL_P09001	1	HvsL	484	9.77	5.123	2.172	0.179	0.997	19.724	1120	No change	-0.142	-0.142	-0.12	-0.12	0.874062		0.420635
P09001	1_469_MvsL_P09001	1	MvsL	469	32.507	0.709	16.782	1.271	0.98	20.402	590	No change	-0.12	-0.12	-0.098	-0.098	0.496651		0.210317
P09001	1_485_HvsL_P09001	1	HvsL	485	39.343	0.75	7.348	0.179	0.997	9.748	430	No change	-0.159	-0.159	-0.137	-0.137	0.865091		0.420635
P09012	1_1410_MvsL_P09012	1	MvsL	1410	27.116	6.043	2.344	3.137	0.967	25.104	720	No change	0.05	0.05	0.072	0.072	0.993503		0.5
P09012	1_1411_MvsL_P09012	1	MvsL	1411	45.892	0.615	3.79	3.137	0.967	4.129	280	No change	0.109	0.109	0.131	0.131	0.281847		0.888889
P09012	1_1412_MvsL_P09012	1	MvsL	1412	23.222	0.507	19.584	3.137	0.967	16.459	810	No change	-0.032	-0.032	-0.01	-0.01	0.934414		0.579365
P09012	1_1442_HvsL_P09012	1	HvsL	1442	21.011	0.529	20.012	3.164	0.966	17.148	860	No change	-0.251	-0.251	-0.23	-0.23	0.629262		0.420635
P09110	1_1443_HvsL_P09110	1	HvsL	1443	45.269	2.477	3.828	0.186	0.994	16.804	290	No change	-0.073	-0.073	-0.051	-0.051	0.855397		0.654762
P09110	1_1444_HvsL_P09110	1	HvsL	1444	49.215	1.451	1.734	0.186	0.994	4.458	200	No change	-0.136	-0.136	-0.114	-0.114	0.605795		0.342857
P09110	1_1445_HvsL_P09110	1	HvsL	1445	38.22	1.548	2.637	0.186	0.994	7.235	460	No change	0.077	0.077	0.099	0.099	0.434779		0.924603
P09211	1_1414_MvsL_P09211	1	MvsL	1414	43.819	11.804	1.831	2.228	0.993	38.317	330	No change	-0.358	-0.358	-0.336	-0.336	0.467096		0.35
P09211	1_1415_MvsL_P09211	1	MvsL	1415	48.787	5.432	2.192	2.228	0.993	21.107	210	No change	-0.021	-0.021	0.001	0.001	0.984411		0.654762
P09326	1_1448_HvsL_P09326	1	HvsL	1448	43.35	8.977	2.068	1.288	0.995	32.905	340	No change	-0.094	-0.094	-0.072	-0.072	0.755917		0.442857
P09326	1_1449_HvsL_P09326	1	HvsL	1449	46.815	3.648	2.589	1.288	0.995	16.742	260	No change	0.044	0.044	0.066	0.066	0.999026		0.5
P09429	1_1418_MvsL_P09429	1	MvsL	1418	49.326	6.698	1.78	3.67	0.993	21.129	200	No change	-0.174	-0.174	-0.153	-0.153	0.658342		0.171429
P09429	1_1419_MvsL_P09429	1	MvsL	1419	39.02	2.454	3.516	3.67	0.993	15.291	440	No change	-0.063	-0.063	-0.042	-0.042	0.914895		0.420635
P09429	1_1420_MvsL_P09429	1	MvsL	1420	45.584	9.669	3.6	3.67	0.993	61.684	290	No change	-0.186	-0.186	-0.164	-0.164	0.301081		0.154762
P09429	1_1452_HvsL_P09429	1	HvsL	1452	42.637	4.297	5.231	3.4	0.991	39.821	360	No change	-0.084	-0.084	-0.062	-0.062	0.519123		0.27381
P09496-2	1_1421_MvsL_P09496-2	1	MvsL	1421	8.825	6.224	1.708	2.492	0.967	18.848	1140	No change	0.175	0.175	0.197	0.197	0.866558		0.654762
P09496-2	1_1454_HvsL_P09496-2	1	HvsL	1454	2.038	0.986	3.098	3.72	0.957	3.693	1300	No change	0.256	0.256	0.278	0.278	0.932768		0.685714
P09496-2	1_1455_HvsL_P09496-2	1	HvsL	1455	15.732	0.69	2.497	3.72	0.957	3.053	980	Increase	1.075	1.075	1.097	1.097	0.0122923		1
P09543-2	1_1422_MvsL_P09543-2	1	MvsL	1422	47.867	4.316	2.393	0.263	0.996	18.303	230	No change	0.107	0.107	0.129	0.129	0.664952		0.654762
P09543-2	1_1423_MvsL_P09543-2	1	MvsL	1423	43.39	2.317	2.658	0.263	0.996	10.917	340	No change	0.073	0.073	0.094	0.094	0.5844		0.845238
P09564	1_1424_MvsL_P09564	1	MvsL	1424	38.206	3.414	2.272	0.197	0.993	13.75	460	No change	-0.09	-0.09	-0.069	-0.069	0.767493		0.345238
P09661	1_1459_HvsL_P09661	1	HvsL	1459	29.2	3.363	3.429	3.374	0.911	20.442	670	No change	0.104	0.104	0.126	0.126	0.0541503		0.996032
P09661	1_1460_HvsL_P09661	1	HvsL	1460	7.687	0.941	9.941	3.374	0.911	13.748	1170	No change	-0.081	-0.081	-0.059	-0.059	0.355278		0.789683
P09669	1_1427_MvsL_P09669	1	MvsL	1427	29.558	7.463	2.152	0.304	0.997	28.462	660	No change	0.047	0.047	0.069	0.069	0.836167		0.654762
P09669	1_1428_MvsL_P09669	1	MvsL	1428	11.765	1.887	1.856	0.304	0.997	6.207	1070	No change	0.004	0.004	0.026	0.026	0.972615		0.579365
P09669	1_1429_MvsL_P09669	1	MvsL	1429	21.391	0.799	3.755	0.304	0.997	5.316	850	No change	-0.001	-0.001	0.021	0.021	0.858737		0.654762
P09874	1_1464_HvsL_P09874	1	HvsL	1464	34.545	3.094	2.348	0.308	0.987	12.878	540	No change	-0.08	-0.08	-0.058	-0.058	0.847555		0.654762
P09960	1_1465_HvsL_P09960	1	HvsL	1465	45.3	3.492	1.771	0.269	0.995	10.958	290	No change	0.077	0.077	0.099	0.099	0.590168		0.657143
P09960	1_1466_HvsL_P09960	1	HvsL	1466	42.255	3.271	1.858	0.269	0.995	10.771	360	No change	0.067	0.067	0.088	0.088	0.63861		0.657143
P09972	1_1433_MvsL_P09972	1	MvsL	1433	35.381	1.945	3.099	0.496	0.973	10.683	520	No change	-0.109	-0.109	-0.088	-0.088	0.672913		0.27381
P09972	1_1434_MvsL_P09972	1	MvsL	1434	10.171	1.049	4.727	0.496	0.973	8.762	1110	No change	-0.26	-0.26	-0.238	-0.238	0.348839		0.210317
P09972	1_1435_MvsL_P09972	1	MvsL	1435	27.087	0.816	10.192	0.496	0.973	14.734	720	No change	0.09	0.09	0.111	0.111	0.72822		0.845238
P0CW22	1_1438_HvsL_P0CW22	1	HvsL	1438	46.42	5.425	3.399	4.391	0.984	32.674	270	No change	0.157	0.157	0.179	0.179	0.831588		0.654762
P0CW22	1_1437_HvsL_P0CW22	1	HvsL	1437	49.283	6.731	1.824	4.391	0.984	21.763	200	No change	0.193	0.193	0.214	0.214	0.578628		0.9
P10176	1_1474_HvsL_P10176	1	HvsL	1474	19.869	0.618	3.75	0.286	0.956	4.105	880	No change	0.011	0.011	0.032	0.032	0.538283		0.72619
P10176	1_1473_HvsL_P10176	1	HvsL	1473	11.682	1.751	1.835	0.286	0.956	5.694	1070	No change	0.103	0.103	0.124	0.124	0.824014		0.452381
P10253	1_1475_HvsL_P10253	1	HvsL	1475	40.882	4.116	2.713	1.858	0.963	19.793	400	No change	0.05	0.05	0.071	0.071	0.972543		0.657143
P10515	1_1476_HvsL_P10515	1	HvsL	1476	3.174	3.16	3.285	2.709	0.921	15.183	1270	No change	-0.239	-0.239	-0.217	-0.217	0.819021		0.72619
P10586-2	1_1477_HvsL_P10586-2	1	HvsL	1477	22.812	2.271	2.914	0.239	0.985	11.731	820	No change	-0.085	-0.085	-0.063	-0.063	0.986254		0.579365
P10606	1_1478_HvsL_P10606	1	HvsL	1478	29.756	5.566	2.348	2.029	0.972	23.17	650	No change	0.033	0.033	0.055	0.055	0.962097		0.420635
P10606	1_1479_HvsL_P10606	1	HvsL	1479	11.813	1.557	1.809	2.029	0.972	4.994	1070	No change	0.005	0.005	0.027	0.027	0.95644		0.579365
P10619	1_1481_HvsL_P10619	1	HvsL	1481	46.7	5.027	2.271	1.018	0.997	20.237	260	No change	-0.09	-0.09	-0.068	-0.068	0.941256		0.442857
P10619	1_1480_HvsL_P10619	1	HvsL	1480	49.074	9.466	1.742	1.018	0.997	29.229	210	No change	-0.013	-0.013	0.008	0.008	0.941662		0.757143
P10644	1_1447_MvsL_P10644	1	MvsL	1447	10.658	2.858	3.04	2.558	0.931	15.4	1100	No change	-0.161	-0.161	-0.139	-0.139	0.77474		0.345238
P10644	1_1448_MvsL_P10644	1	MvsL	1448	34.922	2.346	6.114	2.558	0.931	25.422	530	No change	-0.015	-0.015	0.006	0.006	0.997591		0.579365
P10768	1_1484_HvsL_P10768	1	HvsL	1484	35.96	3.999	5.649	2.095	0.975	40.033	510	No change	0.027	0.027	0.049	0.049	0.442924		0.845238
P10809	1_1485_HvsL_P10809	1	HvsL	1485	26.93	4.515	2.121	2.019	0.973	16.972	720	No change	-0.261	-0.261	-0.239	-0.239	0.815924		0.210317
P10809	1_1486_HvsL_P10809	1	HvsL	1486	40.741	3.762	2.74	2.019	0.973	18.271	400	No change	-0.07	-0.07	-0.048	-0.048	0.98562		0.5
P11021	1_1487_HvsL_P11021	1	HvsL	1487	40.957	3.377	3.04	0.415	0.991	18.193	390	No change	-0.054	-0.054	-0.033	-0.033	0.922734		0.420635
P11021	1_1488_HvsL_P11021	1	HvsL	1488	33.089	1.844	4.317	0.415	0.991	14.112	580	No change	-0.089	-0.089	-0.067	-0.067	0.839024		0.5
P11021	1_1489_HvsL_P11021	1	HvsL	1489	23.053	1.319	10.025	0.415	0.991	23.419	810	No change	-0.104	-0.104	-0.082	-0.082	0.438263		0.210317
P11142	1_1490_HvsL_P11142	1	HvsL	1490	41.315	2.698	3.114	0.711	0.979	14.891	390	No change	0.099	0.099	0.12	0.12	0.466301		0.845238
P11142	1_1456_MvsL_P11142	1	MvsL	1456	27.57	1.601	15.81	2.488	0.917	44.168	710	No change	0.051	0.051	0.073	0.073	0.77767		0.888889
P11142	1_1491_HvsL_P11142	1	HvsL	1491	33.488	1.461	4.36	0.711	0.979	11.294	570	No change	0.058	0.058	0.079	0.079	0.50841		0.845238
P11142	1_1492_HvsL_P11142	1	HvsL	1492	21.345	1.4	12.486	0.711	0.979	30.644	850	No change	0.023	0.023	0.045	0.045	0.759351		0.72619
P11166	1_1457_MvsL_P11166	1	MvsL	1457	33.879	0.946	4.237	0.301	0.997	7.102	560	No change	0.044	0.044	0.065	0.065	0.873271		0.5
P11166	1_1458_MvsL_P11166	1	MvsL	1458	37.462	5.911	2.609	0.301	0.997	27.335	480	No change	0.012	0.012	0.034	0.034	0.904053		0.420635
P11172	1_1494_HvsL_P11172	1	HvsL	1494	43.519	6.668	1.767	1.996	0.981	20.879	330	No change	-0.048	-0.048	-0.026	-0.026	0.87818		0.65
P11172	1_1495_HvsL_P11172	1	HvsL	1495	47.927	2.566	2.697	1.996	0.981	12.263	230	No change	-0.03	-0.03	-0.008	-0.008	0.737651		0.654762
P11233	1_1496_HvsL_P11233	1	HvsL	1496	45.439	10.575	3.872	2.667	0.994	72.564	290	No change	-0.005	-0.005	0.017	0.017	0.856523		0.420635
P11279	1_1497_HvsL_P11279	1	HvsL	1497	30.314	3.017	4.838	3.771	0.914	25.875	640	No change	0.097	0.097	0.119	0.119	0.774127		0.72619
P11310	1_1463_MvsL_P11310	1	MvsL	1463	36.208	5.009	1.78	0.211	0.996	15.806	500	No change	-0.262	-0.262	-0.24	-0.24	0.768799		0.420635
P11413	1_1464_MvsL_P11413	1	MvsL	1464	47.325	2.317	3.264	1.035	0.986	13.397	250	No change	-0.056	-0.056	-0.035	-0.035	0.949157		0.5
P11413	1_1465_MvsL_P11413	1	MvsL	1465	39.721	2.844	7.176	1.035	0.986	36.121	420	No change	-0.071	-0.071	-0.049	-0.049	0.723349		0.654762
P11441	1_1502_HvsL_P11441	1	HvsL	1502	15.655	2.305	2.172	0.243	0.993	8.871	980	No change	-0.122	-0.122	-0.1	-0.1	0.886071		0.657143
P11441	1_1501_HvsL_P11441	1	HvsL	1501	18.907	3.062	1.926	0.243	0.993	10.449	910	No change	-0.228	-0.228	-0.206	-0.206	0.708727		0.579365
P11498	1_1504_HvsL_P11498	1	HvsL	1504	36.141	1.386	6.501	0.846	0.94	15.969	510	No change	-0.467	-0.467	-0.446	-0.446	0.0158453		0.00793651
P11498	1_1503_HvsL_P11498	1	HvsL	1503	20.353	1.535	4.108	0.846	0.94	11.176	870	No change	-0.258	-0.258	-0.236	-0.236	0.3478		0.210317
P11586	1_1505_HvsL_P11586	1	HvsL	1505	33.363	4.074	2.572	0.162	0.997	18.569	570	No change	0.066	0.066	0.087	0.087	0.782638		0.789683
P11586	1_1506_HvsL_P11586	1	HvsL	1506	39.868	1.855	2.765	0.162	0.997	9.09	420	No change	-0.378	-0.378	-0.356	-0.356	0.54455		0.27381
P11717	1_1472_MvsL_P11717	1	MvsL	1472	21.071	3.846	2.566	0.366	0.992	17.487	860	No change	-0.124	-0.124	-0.102	-0.102	0.94491		0.579365
P11717	1_1473_MvsL_P11717	1	MvsL	1473	14.241	1.176	3.78	0.366	0.992	7.881	1020	No change	-0.14	-0.14	-0.118	-0.118	0.978516		0.579365
P11717	1_1509_HvsL_P11717	1	HvsL	1509	36.167	0.752	6.714	0.934	0.98	8.949	510	No change	0.475	0.475	0.497	0.497	0.081382		0.952381
P11766	1_1474_MvsL_P11766	1	MvsL	1474	35.016	4.365	3.296	0.171	0.999	25.504	530	No change	0.027	0.027	0.049	0.049	0.826081		0.72619
P11908	1_1511_HvsL_P11908	1	HvsL	1511	45.017	4.028	3.424	2.086	0.964	24.442	300	No change	-0.042	-0.042	-0.02	-0.02	0.915939		0.5
P11940	1_1512_HvsL_P11940	1	HvsL	1512	11.502	2.048	8.59	3.104	0.892	29.869	1080	No change	-0.022	-0.022	-0.001	-0.001	0.760547		0.72619
P11940	1_1513_HvsL_P11940	1	HvsL	1513	39.217	2.178	4.357	3.104	0.892	16.817	430	No change	0.207	0.207	0.229	0.229	0.165822		0.972222
P12004	1_1514_HvsL_P12004	1	HvsL	1514	48.832	6.436	2.274	3.258	0.979	25.941	210	No change	0.1	0.1	0.122	0.122	0.379442		0.789683
P12004	1_1515_HvsL_P12004	1	HvsL	1515	44.658	2.763	3.526	3.258	0.979	17.267	310	No change	-0.023	-0.023	-0.001	-0.001	0.916834		0.579365
P12235	1_1518_HvsL_P12235	1	HvsL	1518	40.548	3.477	6.316	1.191	0.998	38.902	400	No change	-0.171	-0.171	-0.149	-0.149	0.840424		0.5
P12235	1_1517_HvsL_P12235	1	HvsL	1517	45.119	8.705	2.141	1.191	0.998	33.036	300	No change	0.016	0.016	0.038	0.038	0.480627		0.845238
P12236	1_1519_HvsL_P12236	1	HvsL	1519	40.647	5.506	2.625	0.61	0.996	25.617	400	No change	0.01	0.01	0.032	0.032	0.82307		0.654762
P12236	1_1520_HvsL_P12236	1	HvsL	1520	46.418	4.507	2.494	0.61	0.996	19.919	270	No change	0.107	0.107	0.129	0.129	0.677997		0.72619
P12236	1_1521_HvsL_P12236	1	HvsL	1521	38.346	1.42	8.358	0.61	0.996	20.978	460	No change	0.007	0.007	0.029	0.029	0.935342		0.654762
P12268	1_1522_HvsL_P12268	1	HvsL	1522	23.57	5.006	2.158	0.269	0.996	19.15	800	No change	-0.01	-0.01	0.012	0.012	0.859164		0.654762
P12268	1_1523_HvsL_P12268	1	HvsL	1523	30.006	2.109	3.513	0.269	0.996	13.131	650	No change	-0.017	-0.017	0.004	0.004	0.70957		0.5
P12270	1_1488_MvsL_P12270	1	MvsL	1488	9.577	2.427	4.178	0.112	0.995	17.942	1120	No change	-0.073	-0.073	-0.051	-0.051	0.406495		0.72619
P12694	1_1526_HvsL_P12694	1	HvsL	1526	38.242	2.569	2.466	0.167	0.99	11.231	460	No change	-0.12	-0.12	-0.098	-0.098	0.981056		0.579365
P12814	1_1527_HvsL_P12814	1	HvsL	1527	32.697	3.951	1.724	2.471	0.916	12.075	590	No change	-0.016	-0.016	0.006	0.006	0.962389		0.654762
P12931	1_1528_HvsL_P12931	1	HvsL	1528	44.621	2.817	2.17	0.228	0.991	10.837	310	No change	0.123	0.123	0.145	0.145	0.65686		0.845238
P12931	1_1529_HvsL_P12931	1	HvsL	1529	40.684	1.842	1.944	0.228	0.991	6.347	400	No change	0.068	0.068	0.089	0.089	0.887733		0.8
P12956	1_1531_HvsL_P12956	1	HvsL	1531	32.814	2.393	2.74	1.4	0.961	11.62	580	No change	-0.2	-0.2	-0.179	-0.179	0.661984		0.210317
P12956	1_1494_MvsL_P12956	1	MvsL	1494	12.011	1.181	12.785	4.785	0.868	23.778	1070	No change	0.079	0.079	0.101	0.101	0.497087		0.789683
P12956	1_1530_HvsL_P12956	1	HvsL	1530	8.979	1.732	4.863	1.4	0.961	14.776	1140	No change	-0.014	-0.014	0.007	0.007	0.532474		0.888889
P12956	1_1532_HvsL_P12956	1	HvsL	1532	25.156	0.869	11.427	1.4	0.961	17.563	760	No change	-0.045	-0.045	-0.023	-0.023	0.58068		0.72619
P13010	1_1495_MvsL_P13010	1	MvsL	1495	32.454	2.891	3.788	4.027	0.89	19.409	590	No change	-0.18	-0.18	-0.158	-0.158	0.760849		0.27381
P13010	1_1496_MvsL_P13010	1	MvsL	1496	11.477	1.208	11.078	4.027	0.89	21.58	1080	No change	-0.032	-0.032	-0.01	-0.01	0.604176		0.789683
P13073	1_1535_HvsL_P13073	1	HvsL	1535	29.941	3.645	3.113	2.879	0.92	20.113	650	No change	0.04	0.04	0.062	0.062	0.931031		0.5
P13073	1_1537_HvsL_P13073	1	HvsL	1537	46.432	1.615	5.317	2.879	0.92	15.044	270	No change	-0.082	-0.082	-0.061	-0.061	0.896722		0.420635
P13073	1_1536_HvsL_P13073	1	HvsL	1536	11.735	1.888	2.048	2.879	0.92	6.853	1070	No change	0.076	0.076	0.098	0.098	0.777536		0.72619
P13073	1_1538_HvsL_P13073	1	HvsL	1538	20.727	0.928	4.082	2.879	0.92	6.712	860	No change	0.044	0.044	0.066	0.066	0.899319		0.654762
P13489	1_1501_MvsL_P13489	1	MvsL	1501	46.019	2.789	4.213	0.69	0.979	20.794	280	No change	0.002	0.002	0.024	0.024	0.776066		0.5
P13598	1_1502_MvsL_P13598	1	MvsL	1502	40.169	6.311	2.035	0.248	0.997	22.766	410	No change	0.027	0.027	0.049	0.049	0.791045		0.654762
P13598	1_1503_MvsL_P13598	1	MvsL	1503	34.065	1.298	5.655	0.248	0.997	13.012	550	No change	0.05	0.05	0.072	0.072	0.432845		0.654762
P13598	1_1504_MvsL_P13598	1	MvsL	1504	22.174	0.5	6.855	0.248	0.997	6.08	830	No change	0.168	0.168	0.19	0.19	0.523983		0.654762
P13612	1_1544_HvsL_P13612	1	HvsL	1544	22.114	0.98	7.672	0.166	0.998	13.322	830	No change	0.085	0.085	0.106	0.106	0.97291		0.72619
P13612	1_1543_HvsL_P13612	1	HvsL	1543	31.488	3.329	1.965	0.166	0.998	11.596	610	No change	0.206	0.206	0.228	0.228	0.705733		0.924603
P13639	1_1545_HvsL_P13639	1	HvsL	1545	36.192	1.145	6.141	0.286	0.996	12.461	510	No change	0.014	0.014	0.036	0.036	0.882093		0.789683
P13639	1_1546_HvsL_P13639	1	HvsL	1546	40.2	4.708	2.234	0.286	0.996	18.643	410	No change	0.01	0.01	0.031	0.031	0.884314		0.654762
P13667	1_1509_MvsL_P13667	1	MvsL	1509	45.874	8.344	1.858	0.907	0.996	27.479	280	No change	-0.169	-0.169	-0.147	-0.147	0.865001		0.345238
P13667	1_1510_MvsL_P13667	1	MvsL	1510	41.406	3.683	3.935	0.907	0.996	25.686	380	No change	-0.203	-0.203	-0.181	-0.181	0.565882		0.345238
P13667	1_1511_MvsL_P13667	1	MvsL	1511	33.592	1.462	4.063	0.907	0.996	10.525	570	No change	-0.134	-0.134	-0.113	-0.113	0.888468		0.420635
P13674	1_1549_HvsL_P13674	1	HvsL	1549	38.639	5.133	2.8	1.632	0.979	25.474	450	No change	-0.026	-0.026	-0.005	-0.005	0.746477		0.789683
P13674	1_1550_HvsL_P13674	1	HvsL	1550	23.995	0.555	18.611	1.632	0.979	17.389	790	Unquantifiable_observed_only_in HvsL channel	0	NaN	0	NaN	NaN		NaN
P13796	1_1513_MvsL_P13796	1	MvsL	1513	13.591	0.985	14.351	1.948	0.944	22.36	1030	No change	0.295	0.295	0.316	0.316	0.116895		0.972222
P13796	1_1514_MvsL_P13796	1	MvsL	1514	39.348	1.91	7.431	1.948	0.944	25.117	430	No change	0.195	0.195	0.216	0.216	0.456706		0.845238
P13796	1_1515_MvsL_P13796	1	MvsL	1515	46.521	2.839	2.898	1.948	0.944	14.583	270	No change	0.047	0.047	0.068	0.068	0.788468		0.845238
P13796	1_1551_HvsL_P13796	1	HvsL	1551	11.448	1.394	11.486	3.171	0.919	25.562	1080	No change	0.294	0.294	0.316	0.316	0.0504363		0.972222
P13804	1_1554_HvsL_P13804	1	HvsL	1554	41.916	9.948	2.341	0.246	0.999	41.282	370	No change	-0.288	-0.288	-0.266	-0.266	0.748138		0.27381
P13995	1_1555_HvsL_P13995	1	HvsL	1555	48.029	3.575	2.389	1.812	0.975	15.14	230	No change	-0.125	-0.125	-0.103	-0.103	0.855563		0.420635
P13995	1_1556_HvsL_P13995	1	HvsL	1556	41.301	2.862	4.877	1.812	0.975	24.738	390	No change	-0.092	-0.092	-0.071	-0.071	0.968537		0.5
P14151	1_1558_HvsL_P14151	1	HvsL	1558	32.149	2.724	1.884	0.245	0.998	9.098	600	No change	-0.172	-0.172	-0.151	-0.151	0.982431		0.442857
P14151	1_1557_HvsL_P14151	1	HvsL	1557	36.605	5.604	2.485	0.245	0.998	24.685	500	No change	-0.326	-0.326	-0.304	-0.304	0.694621		0.345238
P14174	1_1559_HvsL_P14174	1	HvsL	1559	44.592	2.761	6.324	2.561	0.94	30.642	310	No change	-0.074	-0.074	-0.052	-0.052	0.661246		0.345238
P14314-2	1_1522_MvsL_P14314-2	1	MvsL	1522	30.559	0.974	8.624	0.167	0.997	14.883	640	No change	-0.134	-0.134	-0.113	-0.113	0.876957		0.345238
P14314-2	1_1523_MvsL_P14314-2	1	MvsL	1523	39.489	1.426	4.535	0.167	0.997	11.463	430	No change	-0.031	-0.031	-0.009	-0.009	0.736911		0.72619
P14314-2	1_1524_MvsL_P14314-2	1	MvsL	1524	33.031	3.153	2.184	0.167	0.997	12.206	580	No change	-0.098	-0.098	-0.077	-0.077	0.888939		0.420635
P14406	1_1525_MvsL_P14406	1	MvsL	1525	29.362	3.274	2.535	0.362	0.987	14.714	660	No change	0.084	0.084	0.106	0.106	0.589643		0.845238
P14406	1_1526_MvsL_P14406	1	MvsL	1526	11.717	1.485	2.062	0.362	0.987	5.426	1070	No change	-0.044	-0.044	-0.023	-0.023	0.908334		0.654762
P14406	1_1527_MvsL_P14406	1	MvsL	1527	21.588	0.831	3.976	0.362	0.987	5.859	840	No change	0.022	0.022	0.043	0.043	0.914872		0.654762
P14618	1_1566_HvsL_P14618	1	HvsL	1566	43.695	3.841	3.903	3.014	0.974	26.568	330	No change	-0.029	-0.029	-0.007	-0.007	0.306086		0.845238
P14618	1_1567_HvsL_P14618	1	HvsL	1567	36.22	2.667	7.009	3.014	0.974	33.132	500	No change	0.045	0.045	0.067	0.067	0.378708		0.888889
P14625	1_1530_MvsL_P14625	1	MvsL	1530	37.413	3.358	3.063	0.301	0.995	18.232	480	No change	-0.141	-0.141	-0.119	-0.119	0.750426		0.420635
P14625	1_1531_MvsL_P14625	1	MvsL	1531	29.955	2.2	4.918	0.301	0.995	19.171	650	No change	-0.031	-0.031	-0.009	-0.009	0.860552		0.420635
P14678-2	1_450_HvsL_P14678-2	1	HvsL	450	27.009	1.845	1.718	0.493	0.976	5.618	720	No change	0.084	0.084	0.106	0.106	0.914572		0.5
P14678-2	1_440_MvsL_P14678-2	1	MvsL	440	7.427	0.637	10.666	4.287	0.784	9.672	1170	No change	-0.107	-0.107	-0.086	-0.086	0.833614		0.845238
P14678-2	1_451_HvsL_P14678-2	1	HvsL	451	30.426	1.349	9.186	0.493	0.976	21.958	640	No change	0.107	0.107	0.128	0.128	0.75599		0.654762
P14678-2	1_452_HvsL_P14678-2	1	HvsL	452	10.265	0.588	8.908	0.493	0.976	8.629	1110	No change	0.112	0.112	0.133	0.133	0.715055		0.72619
P14735	1_1570_HvsL_P14735	1	HvsL	1570	34.877	3.706	2.176	0.722	0.978	14.296	540	No change	-0.259	-0.259	-0.238	-0.238	0.929465		0.442857
P14854	1_1533_MvsL_P14854	1	MvsL	1533	29.731	2.203	2.357	0.124	0.99	9.201	660	No change	0.095	0.095	0.116	0.116	0.774237		0.757143
P14854	1_1572_HvsL_P14854	1	HvsL	1572	12.978	0.647	3.395	0.14	0.989	3.892	1040	No change	0.152	0.152	0.174	0.174	0.569935		0.828571
P14866	1_1573_HvsL_P14866	1	HvsL	1573	44.751	10.548	2.38	0.346	0.999	44.504	310	No change	0.123	0.123	0.144	0.144	0.511012		0.845238
P14866	1_1574_HvsL_P14866	1	HvsL	1574	41.273	3.289	2.051	0.346	0.999	11.958	390	No change	0.169	0.169	0.191	0.191	0.584083		0.789683
P14866	1_1575_HvsL_P14866	1	HvsL	1575	37.976	2.215	5.923	0.346	0.999	23.254	460	No change	0.117	0.117	0.139	0.139	0.341984		0.845238
P14868	1_1576_HvsL_P14868	1	HvsL	1576	9.877	2.13	4.54	3.343	0.83	17.088	1120	No change	0.003	0.003	0.025	0.025	0.973003		0.579365
P14868	1_1577_HvsL_P14868	1	HvsL	1577	39.624	1.13	9.796	3.343	0.83	19.361	430	No change	-0.351	-0.351	-0.33	-0.33	0.539265		0.345238
P14927	1_1539_MvsL_P14927	1	MvsL	1539	22.948	4.747	1.76	2.032	0.972	14.809	810	No change	-0.183	-0.183	-0.161	-0.161	0.838178		0.420635
P14927	1_1540_MvsL_P14927	1	MvsL	1540	11.891	4.361	1.919	2.032	0.972	14.834	1070	No change	0.144	0.144	0.166	0.166	0.945392		0.789683
P15170-2	1_1541_MvsL_P15170-2	1	MvsL	1541	39.151	5.854	3.35	0.566	0.995	34.759	440	No change	0.062	0.062	0.083	0.083	0.699969		0.579365
P15170-2	1_1542_MvsL_P15170-2	1	MvsL	1542	32.531	1.529	3.48	0.566	0.995	9.432	590	No change	-0.209	-0.209	-0.188	-0.188	0.960006		0.579365
P15170-2	1_1581_HvsL_P15170-2	1	HvsL	1581	36.733	2.603	6.223	0.786	0.994	28.713	490	No change	0.057	0.057	0.079	0.079	0.922398		0.654762
P15311	1_1582_HvsL_P15311	1	HvsL	1582	34.076	1.8	7.858	1.445	0.914	25.075	550	No change	-0.077	-0.077	-0.055	-0.055	0.82488		0.5
P15311	1_1544_MvsL_P15311	1	MvsL	1544	8.404	0.748	11.348	2.36	0.867	12.359	1150	No change	-0.199	-0.199	-0.177	-0.177	0.611785		0.345238
P15311	1_1583_HvsL_P15311	1	HvsL	1583	11.811	0.664	10.726	1.445	0.914	11.653	1070	No change	-0.088	-0.088	-0.067	-0.067	0.802801		0.5
P15498	1_1545_MvsL_P15498	1	MvsL	1545	36.89	3.16	1.848	0.217	0.994	10.351	490	No change	-0.087	-0.087	-0.065	-0.065	0.508908		0.154762
P15498	1_1546_MvsL_P15498	1	MvsL	1546	33.779	2.572	1.799	0.217	0.994	8.202	560	No change	-0.11	-0.11	-0.088	-0.088	0.346145		0.2
P15531	1_1586_HvsL_P15531	1	HvsL	1586	37.497	4.625	2.919	3.532	0.951	23.93	470	No change	-0.072	-0.072	-0.05	-0.05	0.922779		0.579365
P15531	1_1587_HvsL_P15531	1	HvsL	1587	28.551	2.206	3.724	3.532	0.951	14.561	680	No change	-0.017	-0.017	0.005	0.005	0.97881		0.420635
P15954	1_1588_HvsL_P15954	1	HvsL	1588	30.5	3.556	2.215	0.159	0.995	13.961	640	No change	-0.009	-0.009	0.013	0.013	0.673121		0.654762
P16150	1_1550_MvsL_P16150	1	MvsL	1550	31.187	2.831	2.237	0.271	0.992	11.225	620	No change	-0.061	-0.061	-0.039	-0.039	0.975679		0.579365
P16150	1_1551_MvsL_P16150	1	MvsL	1551	26.61	0.927	9.433	0.271	0.992	15.497	730	No change	0.004	0.004	0.025	0.025	0.866741		0.72619
P16219	1_1591_HvsL_P16219	1	HvsL	1591	38.664	2.287	2.036	0.124	0.989	8.253	450	No change	-0.289	-0.289	-0.267	-0.267	0.675021		0.27381
P16260	1_1592_HvsL_P16260	1	HvsL	1592	40.233	2.76	2.498	0.196	0.99	12.22	410	No change	-0.13	-0.13	-0.108	-0.108	0.929966		0.72619
P16278-3	1_1554_MvsL_P16278-3	1	MvsL	1554	43.619	3.971	2.708	0.981	0.979	19.065	330	No change	-0.079	-0.079	-0.058	-0.058	0.953673		0.171429
P16284-3	1_1594_HvsL_P16284-3	1	HvsL	1594	25.718	1.337	3.686	0.314	0.992	8.732	750	No change	-0.226	-0.226	-0.204	-0.204	0.977426		0.5
P16284-3	1_1595_HvsL_P16284-3	1	HvsL	1595	29.359	3.283	2.251	0.314	0.992	13.098	660	No change	-0.067	-0.067	-0.045	-0.045	0.996845		0.579365
P16333	1_1557_MvsL_P16333	1	MvsL	1557	43.939	4.352	1.786	0.292	0.995	13.775	330	No change	-0.049	-0.049	-0.027	-0.027	0.770027		0.5
P16333	1_1558_MvsL_P16333	1	MvsL	1558	47.186	2.965	1.739	0.292	0.995	9.139	250	No change	-0.106	-0.106	-0.084	-0.084	0.890195		0.442857
P16435	1_1559_MvsL_P16435	1	MvsL	1559	34.925	1.611	6.74	0.706	0.981	19.249	530	No change	-0.178	-0.178	-0.156	-0.156	0.936674		0.72619
P16435	1_1560_MvsL_P16435	1	MvsL	1560	41.124	2.007	3.377	0.706	0.981	12.013	390	No change	-0.032	-0.032	-0.01	-0.01	0.790098		0.654762
P16435	1_1598_HvsL_P16435	1	HvsL	1598	38.305	2.567	6.847	3.597	0.911	31.144	460	No change	-0.087	-0.087	-0.065	-0.065	0.485319		0.789683
P16455	1_1561_MvsL_P16455	1	MvsL	1561	45.248	3.938	3.169	1.613	0.989	22.114	290	No change	-0.089	-0.089	-0.067	-0.067	0.687378		0.210317
P16455	1_1562_MvsL_P16455	1	MvsL	1562	49.322	6.384	1.755	1.613	0.989	19.858	200	No change	-0.183	-0.183	-0.161	-0.161	0.835497		0.442857
P16615	1_1563_MvsL_P16615	1	MvsL	1563	33.224	5.348	2.549	0.557	0.994	24.162	570	No change	-0.013	-0.013	0.009	0.009	0.919384		0.654762
P16615	1_1564_MvsL_P16615	1	MvsL	1564	27.099	0.965	10.856	0.557	0.994	18.56	720	No change	-0.103	-0.103	-0.082	-0.082	0.841185		0.5
P16930	1_1603_HvsL_P16930	1	HvsL	1603	25.792	4.389	4.511	2.323	0.973	35.096	750	No change	0.102	0.102	0.124	0.124	0.465402		0.789683
P17039	1_1604_HvsL_P17039	1	HvsL	1604	9.69	2.985	2.633	0.675	0.984	13.934	1120	No change	0.019	0.019	0.041	0.041	0.21006		0.9
P17039	1_1605_HvsL_P17039	1	HvsL	1605	15.311	2.086	3.562	0.675	0.984	13.169	990	No change	-0.016	-0.016	0.005	0.005	0.0123677		1
P17050	1_1568_MvsL_P17050	1	MvsL	1568	48.417	3.465	2.592	0.655	0.98	15.914	220	No change	0.217	0.217	0.239	0.239	0.627741		0.72619
P17066	1_1569_MvsL_P17066	1	MvsL	1569	27.014	1.049	16.733	1.706	0.824	30.389	720	No change	0.004	0.004	0.026	0.026	0.869141		0.5
P17152	1_1608_HvsL_P17152	1	HvsL	1608	47.349	2.211	2.874	1.951	0.91	11.263	250	No change	-0.12	-0.12	-0.099	-0.099	0.532557		0.210317
P17152	1_1609_HvsL_P17152	1	HvsL	1609	38.32	1.427	8.703	1.951	0.91	21.936	460	No change	-0.087	-0.087	-0.066	-0.066	0.660117		0.345238
P17152	1_1610_HvsL_P17152	1	HvsL	1610	17.782	0.688	14.118	1.951	0.91	16.416	930	No change	-0.082	-0.082	-0.061	-0.061	0.783961		0.789683
P17174	1_1611_HvsL_P17174	1	HvsL	1611	36.107	4.161	2.047	0.349	0.991	15.096	510	No change	0.008	0.008	0.03	0.03	0.87626		0.420635
P17252	1_1614_HvsL_P17252	1	HvsL	1614	41.078	4.151	2.376	0.598	0.993	17.481	390	No change	-0.087	-0.087	-0.065	-0.065	0.553536		0.789683
P17252	1_1612_HvsL_P17252	1	HvsL	1612	37.257	2.428	4.604	0.598	0.993	19.81	480	No change	-0.116	-0.116	-0.094	-0.094	0.638348		0.27381
P17252	1_1613_HvsL_P17252	1	HvsL	1613	5.192	0.664	3.234	0.598	0.993	3.681	1230	No change	0.117	0.117	0.139	0.139	0.327605		0.845238
P17568	1_1572_MvsL_P17568	1	MvsL	1572	11.604	2.859	2.66	0.301	0.988	13.48	1080	No change	0.036	0.036	0.058	0.058	0.852369		0.789683
P17568	1_1573_MvsL_P17568	1	MvsL	1573	18.43	1.216	3.002	0.301	0.988	6.471	920	No change	0.063	0.063	0.084	0.084	0.403319		0.888889
P17706-2	1_1618_HvsL_P17706-2	1	HvsL	1618	46.909	2.302	3.19	0.259	0.991	13.014	260	No change	0.111	0.111	0.133	0.133	0.704189		0.420635
P17706-2	1_1617_HvsL_P17706-2	1	HvsL	1617	43.01	2.071	1.879	0.259	0.991	6.9	350	No change	-0.099	-0.099	-0.077	-0.077	0.789107		0.342857
P17812	1_1619_HvsL_P17812	1	HvsL	1619	40.466	3.723	5.997	1.815	0.976	39.561	410	No change	0.007	0.007	0.028	0.028	0.731148		0.72619
P17844	1_1620_HvsL_P17844	1	HvsL	1620	39.064	2.944	5.641	4.452	0.89	29.435	440	No change	0.117	0.117	0.138	0.138	0.380249		0.845238
P17980	1_1577_MvsL_P17980	1	MvsL	1577	11.194	3.172	2.636	0.214	0.992	14.817	1090	No change	0.029	0.029	0.051	0.051	0.694144		0.579365
P17987	1_1578_MvsL_P17987	1	MvsL	1578	40.831	2.347	3.015	1.322	0.958	12.542	400	No change	-0.037	-0.037	-0.016	-0.016	0.829065		0.72619
P17987	1_1579_MvsL_P17987	1	MvsL	1579	16.954	2.146	3.025	1.322	0.958	11.508	950	No change	0.099	0.099	0.121	0.121	0.782173		0.654762
P17987	1_1580_MvsL_P17987	1	MvsL	1580	33.249	0.996	9.845	1.322	0.958	17.365	570	No change	-0.032	-0.032	-0.01	-0.01	0.908839		0.345238
P18031	1_1626_HvsL_P18031	1	HvsL	1626	41.072	3.491	5.264	1.265	0.983	32.568	390	No change	-0.09	-0.09	-0.068	-0.068	0.343473		0.27381
P18031	1_1625_HvsL_P18031	1	HvsL	1625	47.08	2.012	2.442	1.265	0.983	8.707	250	No change	-0.083	-0.083	-0.061	-0.061	0.85402		0.72619
P18031	1_1627_HvsL_P18031	1	HvsL	1627	26.396	0.679	18.133	1.265	0.983	21.026	730	No change	-0.149	-0.149	-0.128	-0.128	0.795955		0.345238
P18065	1_1628_HvsL_P18065	1	HvsL	1628	47.659	2.282	3.088	0.407	0.976	12.482	240	No change	-0.128	-0.128	-0.106	-0.106	0.518191		0.210317
P18077	1_1629_HvsL_P18077	1	HvsL	1629	4.952	3.136	4.616	4.424	0.898	22.762	1230	No change	0.057	0.057	0.079	0.079	0.177634		0.888889
P18085	1_1584_MvsL_P18085	1	MvsL	1584	45.805	2.152	1.876	0.493	0.977	7.156	280	No change	0.206	0.206	0.228	0.228	0.382669		0.9
P18085	1_1585_MvsL_P18085	1	MvsL	1585	48.945	1.896	1.872	0.493	0.977	6.29	210	No change	0.161	0.161	0.183	0.183	0.00653575		1
P18085	1_1586_MvsL_P18085	1	MvsL	1586	30.006	1.585	2.831	0.493	0.977	7.954	650	No change	0.173	0.173	0.195	0.195	0.218899		0.888889
P18085	1_1587_MvsL_P18085	1	MvsL	1587	10.188	1.249	4.356	0.493	0.977	9.626	1110	No change	0.585	0.585	0.607	0.607	0.00237818		0.996032
P18124	1_1633_HvsL_P18124	1	HvsL	1633	5.205	5.245	2.217	3.431	0.95	20.536	1230	No change	0.049	0.049	0.071	0.071	0.750157		0.72619
P18433-4	1_303_HvsL_P18433-4	1	HvsL	303	30.346	2.489	2.677	0.365	0.979	11.81	640	No change	-0.129	-0.129	-0.107	-0.107	0.415462		0.210317
P18583-6	1_1589_MvsL_P18583-6	1	MvsL	1589	14.101	2.607	1.81	0.166	0.995	8.364	1020	No change	-0.202	-0.202	-0.18	-0.18	0.264078		0.171429
P18583-6	1_1590_MvsL_P18583-6	1	MvsL	1590	10.265	2.502	2.556	0.166	0.995	11.335	1110	No change	-0.069	-0.069	-0.047	-0.047	0.704719		0.72619
P18669	1_1636_HvsL_P18669	1	HvsL	1636	48.466	11.514	2.229	1.638	0.995	45.484	220	No change	0.062	0.062	0.083	0.083	0.792901		0.72619
P18858	1_1637_HvsL_P18858	1	HvsL	1637	33.005	4.364	3.433	1.487	0.978	26.56	580	No change	-0.01	-0.01	0.012	0.012	0.790912		0.72619
P18859	1_1593_MvsL_P18859	1	MvsL	1593	19.592	5.364	1.722	0.925	0.983	16.375	890	No change	0.271	0.271	0.293	0.293	0.864071		0.72619
P18887	1_857_MvsL_P18887	1	MvsL	857	38.301	1.527	3.393	0.21	0.973	9.185	460	No change	-0.133	-0.133	-0.111	-0.111	0.965308		0.5
P19105	1_994_HvsL_P19105	1	HvsL	994	12.159	2.037	4.089	2.233	0.84	14.765	1060	No change	-0.293	-0.293	-0.271	-0.271	0.353994		0.210317
P19105	1_995_HvsL_P19105	1	HvsL	995	42.931	0.658	15.085	2.233	0.84	15.327	350	No change	-0.229	-0.229	-0.207	-0.207	0.0468892		0.047619
P19174	1_1639_HvsL_P19174	1	HvsL	1639	32.002	2.822	1.847	0.177	0.995	9.238	600	No change	-0.052	-0.052	-0.031	-0.031	0.898992		0.442857
P19174	1_1640_HvsL_P19174	1	HvsL	1640	35.797	2.506	2.592	0.177	0.995	11.511	510	No change	0.032	0.032	0.054	0.054	0.952111		0.420635
P19338	1_1596_MvsL_P19338	1	MvsL	1596	39.069	6.674	3.381	0.115	0.999	39.991	440	No change	0.197	0.197	0.219	0.219	0.263281		0.845238
P19338	1_1597_MvsL_P19338	1	MvsL	1597	31.822	0.955	4.429	0.115	0.999	7.494	610	No change	0.386	0.386	0.408	0.408	0.00207548		1
P19387	1_1643_HvsL_P19387	1	HvsL	1643	15.964	2.452	2.023	0.222	0.991	8.79	980	No change	0.198	0.198	0.22	0.22	0.215339		0.9
P19387	1_1644_HvsL_P19387	1	HvsL	1644	19.531	1.848	2.418	0.222	0.991	7.918	890	No change	0.148	0.148	0.17	0.17	0.124457		0.924603
P19388	1_1645_HvsL_P19388	1	HvsL	1645	18.683	1.702	2.856	0.145	0.983	8.616	910	No change	0.125	0.125	0.147	0.147	0.379525		0.972222
P19397	1_1646_HvsL_P19397	1	HvsL	1646	40.73	2.67	3.034	0.334	0.985	14.359	400	No change	0.097	0.097	0.118	0.118	0.578445		0.845238
P19404	1_451_MvsL_P19404	1	MvsL	451	11.627	2.048	3.285	2.394	0.82	11.922	1080	No change	-0.017	-0.017	0.004	0.004	0.743445		0.579365
P19404	1_452_MvsL_P19404	1	MvsL	452	46.396	0.786	4.435	2.394	0.82	6.157	270	No change	-0.299	-0.299	-0.277	-0.277	0.303219		0.111111
P19623	1_1602_MvsL_P19623	1	MvsL	1602	46.849	2.985	3.778	0.829	0.976	19.965	260	No change	0.151	0.151	0.172	0.172	0.561366		0.789683
P19784	1_1648_HvsL_P19784	1	HvsL	1648	35.899	3.316	1.784	0.213	0.997	10.485	510	No change	0.305	0.305	0.326	0.326	0.283705		0.845238
P19784	1_1649_HvsL_P19784	1	HvsL	1649	31.01	3.359	3.71	0.213	0.997	22.086	630	No change	0.264	0.264	0.286	0.286	0.0540777		0.972222
P19784	1_1650_HvsL_P19784	1	HvsL	1650	26.748	1.949	1.826	0.213	0.997	6.308	720	No change	0.364	0.364	0.386	0.386	0.0602201		1
P20042	1_1651_HvsL_P20042	1	HvsL	1651	34.553	3.548	1.97	0.165	0.996	12.386	540	No change	0.374	0.374	0.395	0.395	0.463501		0.888889
P20042	1_1652_HvsL_P20042	1	HvsL	1652	31.541	1.758	2.162	0.165	0.996	6.737	610	No change	0.656	0.656	0.678	0.678	0.135301		0.942857
P20338	1_1607_MvsL_P20338	1	MvsL	1607	48.628	2.009	2.488	0.336	0.968	8.858	220	No change	-0.016	-0.016	0.005	0.005	0.988323		0.579365
P20340-2	1_1654_HvsL_P20340-2	1	HvsL	1654	40.079	2.167	15.572	13.89	0.671	54.545	410	No change	-0.167	-0.167	-0.146	-0.146	0.999115		0.579365
P20618	1_1656_HvsL_P20618	1	HvsL	1656	21.527	2.345	4.653	1.278	0.971	19.339	850	Increase	1.059	1.059	1.08	1.08	0.293312		0.789683
P20618	1_1657_HvsL_P20618	1	HvsL	1657	11.57	2.223	2.712	1.278	0.971	10.686	1080	No change	0.087	0.087	0.108	0.108	0.751763		0.72619
P20618	1_1655_HvsL_P20618	1	HvsL	1655	34.078	3.753	1.761	1.278	0.971	11.713	550	Increase	2.898	2.898	2.92	2.92	0.118415		1
P20645	1_1611_MvsL_P20645	1	MvsL	1611	35.676	2.809	2.799	0.208	0.991	13.936	520	No change	-0.042	-0.042	-0.021	-0.021	0.760488		0.5
P20674	1_1659_HvsL_P20674	1	HvsL	1659	29.809	4.143	2.522	4.206	0.893	18.523	650	No change	0.022	0.022	0.044	0.044	0.704131		0.789683
P20674	1_1660_HvsL_P20674	1	HvsL	1660	46.386	1.289	5.7	4.206	0.893	12.813	270	No change	-0.059	-0.059	-0.037	-0.037	0.676621		0.654762
P20674	1_1661_HvsL_P20674	1	HvsL	1661	11.73	1.366	1.881	4.206	0.893	4.555	1070	No change	-0.013	-0.013	0.008	0.008	0.991533		0.579365
P20700	1_1615_MvsL_P20700	1	MvsL	1615	27.886	2.711	2.448	0.209	0.993	11.764	700	No change	0.01	0.01	0.032	0.032	0.810866		0.845238
P20700	1_1616_MvsL_P20700	1	MvsL	1616	20.416	1.391	7.586	0.209	0.993	18.701	870	No change	-0.024	-0.024	-0.002	-0.002	0.784192		0.72619
P20700	1_1617_MvsL_P20700	1	MvsL	1617	39.287	0.843	2.265	0.209	0.993	3.384	430	No change	0.007	0.007	0.029	0.029	0.657385		0.789683
P20701	1_1618_MvsL_P20701	1	MvsL	1618	30.123	1.932	1.858	1.053	0.981	6.363	650	No change	-0.058	-0.058	-0.036	-0.036	0.835611		0.420635
P20701	1_1619_MvsL_P20701	1	MvsL	1619	24.374	2.788	6.34	1.053	0.981	31.331	780	No change	-0.107	-0.107	-0.085	-0.085	0.772431		0.27381
P21281	1_1620_MvsL_P21281	1	MvsL	1620	15.404	2.074	2.389	0.527	0.973	8.781	990	No change	-0.111	-0.111	-0.09	-0.09	0.993541		0.5
P21281	1_1621_MvsL_P21281	1	MvsL	1621	45.731	1.926	3.465	0.527	0.973	11.828	280	No change	-0.14	-0.14	-0.118	-0.118	0.109702		0.0753968
P21281	1_1622_MvsL_P21281	1	MvsL	1622	29.327	1.346	2.602	0.527	0.973	6.208	660	No change	0.24	0.24	0.262	0.262	0.154133		0.924603
P21283	1_1669_HvsL_P21283	1	HvsL	1669	45.98	4.426	2.611	0.758	0.986	20.485	280	No change	-0.09	-0.09	-0.068	-0.068	0.931653		0.442857
P21333-2	1_1672_HvsL_P21333-2	1	HvsL	1672	15.162	3.649	2.053	0.133	0.997	13.282	990	No change	-0.023	-0.023	-0.001	-0.001	0.869034		0.72619
P21333-2	1_1671_HvsL_P21333-2	1	HvsL	1671	21.906	1.867	2.629	0.133	0.997	8.698	840	No change	-0.02	-0.02	0.002	0.002	0.875634		0.72619
P21333-2	1_1670_HvsL_P21333-2	1	HvsL	1670	10.827	1.15	4.699	0.133	0.997	9.562	1090	No change	-0.014	-0.014	0.008	0.008	0.602993		0.845238
P21399	1_1673_HvsL_P21399	1	HvsL	1673	37.064	4.495	1.87	0.376	0.993	14.895	480	No change	-0.281	-0.281	-0.259	-0.259	0.884539		0.342857
P21399	1_1674_HvsL_P21399	1	HvsL	1674	41.613	2.868	1.9	0.376	0.993	9.659	380	No change	-0.01	-0.01	0.012	0.012	0.944406		0.579365
P21796	1_1628_MvsL_P21796	1	MvsL	1628	26.665	3.451	1.869	0.726	0.987	11.435	730	No change	-0.031	-0.031	-0.01	-0.01	0.892776		0.72619
P21796	1_1630_MvsL_P21796	1	MvsL	1630	41.411	1.41	3.706	0.726	0.987	9.265	380	No change	0.082	0.082	0.103	0.103	0.293325		0.888889
P21912	1_1678_HvsL_P21912	1	HvsL	1678	34.609	8.088	2.301	1.124	0.993	32.984	540	No change	0.05	0.05	0.072	0.072	0.800376		0.72619
P21964-2	1_1679_HvsL_P21964-2	1	HvsL	1679	48.935	6.268	1.952	0.703	0.994	21.687	210	No change	-0.023	-0.023	-0.001	-0.001	0.985707		0.654762
P21964-2	1_1680_HvsL_P21964-2	1	HvsL	1680	44.363	4.05	2.187	0.703	0.994	15.698	320	No change	0.014	0.014	0.036	0.036	0.680907		0.442857
P22033	1_1634_MvsL_P22033	1	MvsL	1634	34.978	4.962	3.372	2.492	0.97	29.654	530	No change	-0.251	-0.251	-0.229	-0.229	0.476107		0.210317
P22059	1_1635_MvsL_P22059	1	MvsL	1635	27.706	1.931	6.137	0.492	0.989	21.005	700	No change	0.099	0.099	0.12	0.12	0.992205		0.579365
P22059	1_1636_MvsL_P22059	1	MvsL	1636	38.347	1.429	2.652	0.492	0.989	6.716	450	No change	0.207	0.207	0.229	0.229	0.430919		0.789683
P22059	1_1637_MvsL_P22059	1	MvsL	1637	30.07	2.088	2.192	0.492	0.989	8.112	650	No change	0.052	0.052	0.074	0.074	0.918395		0.654762
P22059	1_1684_HvsL_P22059	1	HvsL	1684	23.517	1.485	3.035	0.597	0.988	7.988	800	No change	0.07	0.07	0.092	0.092	0.319653		0.924603
P22087	1_1685_HvsL_P22087	1	HvsL	1685	45.431	3.006	3.922	0.427	0.993	20.889	290	No change	0.25	0.25	0.272	0.272	0.146206		0.924603
P22087	1_1686_HvsL_P22087	1	HvsL	1686	49.039	2.572	1.831	0.427	0.993	8.347	210	No change	0.292	0.292	0.314	0.314	0.031846		0.985714
P22102	1_1639_MvsL_P22102	1	MvsL	1639	25.311	3.212	3.982	1.404	0.957	22.675	760	No change	-0.011	-0.011	0.01	0.01	0.893002		0.345238
P22102	1_1640_MvsL_P22102	1	MvsL	1640	42.859	1.409	5.984	1.404	0.957	14.916	350	No change	0.016	0.016	0.038	0.038	0.861967		0.5
P22234	1_1689_HvsL_P22234	1	HvsL	1689	23.598	6.745	2.022	1.001	0.991	24.168	800	No change	0.03	0.03	0.052	0.052	0.893633		0.72619
P22314	1_1642_MvsL_P22314	1	MvsL	1642	41.48	4.364	1.973	0.143	0.998	15.262	380	No change	0.06	0.06	0.082	0.082	0.900419		0.654762
P22314	1_1643_MvsL_P22314	1	MvsL	1643	30.514	0.526	8.309	0.143	0.998	7.745	640	No change	0.041	0.041	0.063	0.063	0.268095		0.857143
P22314	1_1691_HvsL_P22314	1	HvsL	1691	35.952	0.751	5.608	0.397	0.996	7.462	510	No change	0.074	0.074	0.096	0.096	0.741451		0.789683
P22392-2	1_1692_HvsL_P22392-2	1	HvsL	1692	32.062	2.4	1.716	0.183	0.998	7.3	600	No change	0.041	0.041	0.063	0.063	0.809571		0.654762
P22392-2	1_1693_HvsL_P22392-2	1	HvsL	1693	37.049	2.243	3.204	0.183	0.998	12.737	490	No change	0.093	0.093	0.115	0.115	0.599488		0.789683
P22392-2	1_1694_HvsL_P22392-2	1	HvsL	1694	29.368	1.896	9.173	0.183	0.998	30.824	660	No change	0.056	0.056	0.078	0.078	0.919967		0.654762
P22570	1_456_MvsL_P22570	1	MvsL	456	44.057	2.634	6.553	2.955	0.931	30.311	320	No change	-0.145	-0.145	-0.124	-0.124	0.522753		0.210317
P22626	1_1648_MvsL_P22626	1	MvsL	1648	48.512	3.621	1.919	1.921	0.975	12.318	220	No change	0.174	0.174	0.196	0.196	0.400777		0.845238
P22626	1_1649_MvsL_P22626	1	MvsL	1649	43.59	2.637	5.385	1.921	0.975	25.138	330	No change	0.114	0.114	0.136	0.136	0.248944		0.952381
P22626	1_1650_MvsL_P22626	1	MvsL	1650	32.889	0.709	11.326	1.921	0.975	14.193	580	No change	0.053	0.053	0.075	0.075	0.299277		0.242857
P22681	1_1651_MvsL_P22681	1	MvsL	1651	36.171	1.599	2.671	0.135	0.981	7.57	510	No change	-0.091	-0.091	-0.069	-0.069	0.319374		0.210317
P22695	1_1652_MvsL_P22695	1	MvsL	1652	11.656	2.461	2.64	0.859	0.96	11.517	1080	No change	0.029	0.029	0.05	0.05	0.769504		0.924603
P22695	1_1653_MvsL_P22695	1	MvsL	1653	22.71	2.021	2.274	0.859	0.96	8.146	820	No change	-0.162	-0.162	-0.141	-0.141	0.678082		0.27381
P22695	1_1654_MvsL_P22695	1	MvsL	1654	44.783	1.095	4.692	0.859	0.96	9.102	310	No change	-0.123	-0.123	-0.102	-0.102	0.89712		0.654762
P22830	1_1701_HvsL_P22830	1	HvsL	1701	35.003	2.52	2.987	0.665	0.975	13.338	530	No change	-0.156	-0.156	-0.134	-0.134	0.618889		0.27381
P22830	1_1702_HvsL_P22830	1	HvsL	1702	46.853	1.431	3.508	0.665	0.975	8.892	260	No change	-0.338	-0.338	-0.317	-0.317	0.000527624		0.00396825
P22830	1_1703_HvsL_P22830	1	HvsL	1703	27.527	1.012	6.58	0.665	0.975	11.799	710	No change	-0.453	-0.453	-0.431	-0.431	0.263765		0.0753968
P23193	1_1658_MvsL_P23193	1	MvsL	1658	44.47	8.187	1.205	0.665	0.994	17.482	310	No change	0.044	0.044	0.066	0.066	0.955336		0.657143
P23193	1_1659_MvsL_P23193	1	MvsL	1659	48.833	2.415	1.922	0.665	0.994	8.228	210	No change	0.006	0.006	0.027	0.027	0.883082		0.72619
P23246	1_1660_MvsL_P23246	1	MvsL	1660	33.913	3.197	3.636	2.509	0.93	20.607	560	No change	0.262	0.262	0.284	0.284	0.440955		0.789683
P23284	1_1661_MvsL_P23284	1	MvsL	1661	40.961	2.922	7.326	3.775	0.93	37.818	390	No change	0.033	0.033	0.054	0.054	0.954004		0.345238
P23284	1_1662_MvsL_P23284	1	MvsL	1662	24.295	0.752	18.584	3.775	0.93	23.575	780	No change	0.046	0.046	0.068	0.068	0.307376		0.972222
P23284	1_1707_HvsL_P23284	1	HvsL	1707	32.394	1.166	2.689	3.509	0.928	5.557	590	No change	0.035	0.035	0.057	0.057	0.911771		0.72619
P23368	1_1710_HvsL_P23368	1	HvsL	1710	31.421	3.788	1.755	0.169	0.996	11.784	620	No change	-0.154	-0.154	-0.132	-0.132	0.902461		0.345238
P23368	1_1711_HvsL_P23368	1	HvsL	1711	40.053	1.265	2.102	0.169	0.996	4.713	420	No change	-0.208	-0.208	-0.186	-0.186	0.928657		0.654762
P23368	1_1712_HvsL_P23368	1	HvsL	1712	34.026	0.625	10.183	0.169	0.996	11.253	560	No change	-0.179	-0.179	-0.158	-0.158	0.935223		0.345238
P23381	1_1713_HvsL_P23381	1	HvsL	1713	39.334	4.633	2.416	0.391	0.993	19.838	430	No change	0.017	0.017	0.039	0.039	0.540824		0.972222
P23396	1_1666_MvsL_P23396	1	MvsL	1666	28.311	1.734	19.805	2.444	0.882	57.58	690	No change	0.161	0.161	0.183	0.183	0.482715		0.888889
P23526	1_1667_MvsL_P23526	1	MvsL	1667	32.481	6.234	1.815	0.434	0.994	20.059	590	No change	0.042	0.042	0.064	0.064	0.935325		0.72619
P23634-7	1_1716_HvsL_P23634-7	1	HvsL	1716	26.854	2.924	2.216	0.128	0.995	11.484	720	No change	-0.123	-0.123	-0.101	-0.101	0.728813		0.27381
P23634-7	1_1717_HvsL_P23634-7	1	HvsL	1717	22.897	0.628	4.594	0.128	0.995	5.116	810	No change	-0.091	-0.091	-0.069	-0.069	0.761507		0.420635
P23786	1_1718_HvsL_P23786	1	HvsL	1718	41.089	4.25	3.018	0.456	0.993	22.74	390	No change	-0.226	-0.226	-0.204	-0.204	0.168294		0.111111
P23786	1_1670_MvsL_P23786	1	MvsL	1670	25.485	0.639	13.195	2.385	0.976	14.88	750	No change	-0.302	-0.302	-0.281	-0.281	0.100213		0.0753968
P23786	1_1719_HvsL_P23786	1	HvsL	1719	34.686	0.666	9.622	0.456	0.993	11.34	540	No change	-0.206	-0.206	-0.184	-0.184	0.120033		0.0753968
P23921	1_1720_HvsL_P23921	1	HvsL	1720	42.097	4.611	2.399	0.359	0.994	19.604	370	No change	0.06	0.06	0.082	0.082	0.746621		0.845238
P24534	1_1723_HvsL_P24534	1	HvsL	1723	16.731	2.481	3.507	0.908	0.976	15.426	960	No change	-0.182	-0.182	-0.16	-0.16	0.91947		0.420635
P24534	1_1724_HvsL_P24534	1	HvsL	1724	40.464	2.074	2.764	0.908	0.976	10.158	410	No change	-0.117	-0.117	-0.096	-0.096	0.826322		0.420635
P24534	1_1725_HvsL_P24534	1	HvsL	1725	28.226	1.226	10.884	0.908	0.976	23.645	690	No change	-0.068	-0.068	-0.046	-0.046	0.780766		0.345238
P24539	1_1677_MvsL_P24539	1	MvsL	1677	19.352	6.552	1.945	3.572	0.96	22.584	900	No change	0.087	0.087	0.109	0.109	0.991846		0.654762
P24666	1_1727_HvsL_P24666	1	HvsL	1727	45.727	2.267	3.204	0.353	0.989	12.874	280	No change	-0.232	-0.232	-0.21	-0.21	0.264983		0.154762
P24666	1_1728_HvsL_P24666	1	HvsL	1728	49.196	2.188	1.894	0.353	0.989	7.344	200	No change	0.01	0.01	0.032	0.032	0.445008		0.757143
P24752	1_1679_MvsL_P24752	1	MvsL	1679	36.553	4.119	2.068	0.44	0.995	15.096	500	No change	-0.255	-0.255	-0.233	-0.233	0.630028		0.27381
P24752	1_1680_MvsL_P24752	1	MvsL	1680	42.872	1.592	2.993	0.44	0.995	8.444	350	No change	-0.404	-0.404	-0.382	-0.382	0.0582748		0.0277778
P24752	1_1681_MvsL_P24752	1	MvsL	1681	34.488	1.694	5.588	0.44	0.995	16.775	540	No change	-0.314	-0.314	-0.292	-0.292	0.60708		0.345238
P24928	1_1732_HvsL_P24928	1	HvsL	1732	18.584	2.662	4.031	0.653	0.977	19.017	910	No change	0.214	0.214	0.236	0.236	0.505811		0.845238
P25205	1_1733_HvsL_P25205	1	HvsL	1733	32.696	2.229	6.053	1.476	0.95	23.914	590	No change	-0.031	-0.031	-0.009	-0.009	0.790592		0.420635
P25205	1_1734_HvsL_P25205	1	HvsL	1734	20.435	1.776	4.4	1.476	0.95	13.851	870	No change	0.124	0.124	0.146	0.146	0.451459		0.845238
P25325	1_1735_HvsL_P25325	1	HvsL	1735	39.24	2.618	2.703	0.345	0.982	12.538	430	No change	-0.279	-0.279	-0.257	-0.257	0.116202		0.111111
P25398	1_1736_HvsL_P25398	1	HvsL	1736	47.8	4.933	2.567	1.979	0.983	22.441	240	No change	0.205	0.205	0.227	0.227	0.145758		0.924603
P25398	1_1737_HvsL_P25398	1	HvsL	1737	10.399	3.343	2.738	1.979	0.983	16.221	1100	No change	0.144	0.144	0.166	0.166	0.438839		0.789683
P25398	1_1738_HvsL_P25398	1	HvsL	1738	19.131	1.062	6.298	1.979	0.983	11.851	900	No change	0.065	0.065	0.087	0.087	0.411465		0.888889
P25398	1_1739_HvsL_P25398	1	HvsL	1739	44.309	2.327	4.608	1.979	0.983	18.993	320	No change	0.321	0.321	0.343	0.343	0.430817		0.845238
P25685	1_1741_HvsL_P25685	1	HvsL	1741	48.707	3.732	2.244	1.028	0.989	14.841	210	No change	0.085	0.085	0.106	0.106	0.420015		0.845238
P25685	1_1740_HvsL_P25685	1	HvsL	1740	42.058	4.41	3.597	1.028	0.989	28.117	370	No change	0.314	0.314	0.336	0.336	0.108792		0.952381
P25705	1_1742_HvsL_P25705	1	HvsL	1742	19.335	3.453	2.457	3.673	0.881	15.037	900	No change	0.069	0.069	0.09	0.09	0.954981		0.654762
P25786	1_1743_HvsL_P25786	1	HvsL	1743	20.217	4.571	2.066	1.201	0.978	16.736	880	No change	0.009	0.009	0.031	0.031	0.984038		0.654762
P25786	1_1744_HvsL_P25786	1	HvsL	1744	11.85	2.671	2.68	1.201	0.978	12.687	1070	No change	0.03	0.03	0.051	0.051	0.739485		0.789683
P25786	1_1745_HvsL_P25786	1	HvsL	1745	26.389	1.686	2.66	1.201	0.978	7.949	730	No change	0.046	0.046	0.068	0.068	0.572259		0.845238
P25787	1_1695_MvsL_P25787	1	MvsL	1695	11.788	4.155	2.242	0.3	0.994	16.511	1070	No change	0.075	0.075	0.097	0.097	0.82491		0.72619
P25787	1_1696_MvsL_P25787	1	MvsL	1696	19.813	2.425	2.758	0.3	0.994	11.853	890	No change	-0.021	-0.021	0	0	0.526156		0.789683
P25787	1_1697_MvsL_P25787	1	MvsL	1697	25.815	1.676	2.437	0.3	0.994	7.24	750	No change	0.013	0.013	0.034	0.034	0.910494		0.72619
P25788-2	1_1698_MvsL_P25788-2	1	MvsL	1698	19.941	1.979	2.905	0.191	0.99	10.193	880	No change	-0.024	-0.024	-0.002	-0.002	0.676374		0.72619
P25788-2	1_1699_MvsL_P25788-2	1	MvsL	1699	11.732	1.61	2.795	0.191	0.99	7.979	1070	No change	0.064	0.064	0.086	0.086	0.6711		0.888889
P25788-2	1_1700_MvsL_P25788-2	1	MvsL	1700	26.238	1.618	2.295	0.191	0.99	6.584	740	No change	0.088	0.088	0.109	0.109	0.713626		0.789683
P25789	1_1701_MvsL_P25789	1	MvsL	1701	19.922	4.405	2.168	3.009	0.942	16.925	880	No change	0.011	0.011	0.033	0.033	0.970243		0.5
P25789	1_1702_MvsL_P25789	1	MvsL	1702	11.72	2.654	2.59	3.009	0.942	12.181	1070	No change	-0.007	-0.007	0.015	0.015	0.780576		0.72619
P25789	1_1703_MvsL_P25789	1	MvsL	1703	26.127	1.655	2.765	3.009	0.942	8.111	740	No change	0.079	0.079	0.1	0.1	0.909844		0.654762
P26038	1_1754_HvsL_P26038	1	HvsL	1754	13.399	0.635	12.055	1.862	0.924	12.586	1030	No change	-0.054	-0.054	-0.032	-0.032	0.861776		0.789683
P26038	1_1755_HvsL_P26038	1	HvsL	1755	34.79	2.177	7.329	1.862	0.924	28.278	540	No change	0.012	0.012	0.034	0.034	0.938594		0.420635
P26196	1_1706_MvsL_P26196	1	MvsL	1706	44.286	1.383	2.851	2.398	0.898	6.989	320	No change	-0.051	-0.051	-0.03	-0.03	0.284755		0.888889
P26196	1_1707_MvsL_P26196	1	MvsL	1707	36.535	1.517	9.292	2.398	0.898	24.926	500	No change	-0.052	-0.052	-0.031	-0.031	0.586879		0.27381
P26368-2	1_1708_MvsL_P26368-2	1	MvsL	1708	42.454	4.337	4.857	2.817	0.967	37.336	360	No change	0.211	0.211	0.233	0.233	0.354468		0.845238
P26373	1_1759_HvsL_P26373	1	HvsL	1759	5.135	1.654	2.732	2.063	0.832	7.879	1230	No change	0.043	0.043	0.065	0.065	0.407683		0.845238
P26373	1_1760_HvsL_P26373	1	HvsL	1760	44.703	1.409	7.045	2.063	0.832	17.249	310	No change	0.218	0.218	0.24	0.24	0.0753777		0.952381
P26373	1_1761_HvsL_P26373	1	HvsL	1761	23.688	0.728	18.825	2.063	0.832	22.998	800	No change	0.286	0.286	0.308	0.308	0.00427166		1
P26440	1_1762_HvsL_P26440	1	HvsL	1762	32.478	3.358	3.016	0.411	0.988	17.952	590	No change	-0.247	-0.247	-0.225	-0.225	0.838134		0.579365
P26599	1_1713_MvsL_P26599	1	MvsL	1713	44.715	3.532	2.262	0.329	0.995	14.161	310	No change	0.065	0.065	0.086	0.086	0.92237		0.72619
P26599	1_1714_MvsL_P26599	1	MvsL	1714	39.776	1.603	1.968	0.329	0.995	5.59	420	No change	0.019	0.019	0.041	0.041	0.582834		0.789683
P26639	1_1716_MvsL_P26639	1	MvsL	1716	32.235	3.178	2.009	0.113	0.997	11.315	600	No change	0.017	0.017	0.038	0.038	0.600388		0.789683
P26639	1_1717_MvsL_P26639	1	MvsL	1717	28.799	1.363	5.647	0.113	0.997	13.642	680	No change	0.017	0.017	0.039	0.039	0.396433		0.888889
P26639	1_1764_HvsL_P26639	1	HvsL	1764	20.194	1.307	1.515	0.306	0.994	3.508	880	Unquantifiable_observed_only_in HvsL channel	0	NaN	0	NaN	NaN		NaN
P26640	1_95_HvsL_P26640	1	HvsL	95	17.649	1.724	6.729	0.993	0.939	20.553	940	No change	-0.162	-0.162	-0.141	-0.141	0.722869		0.345238
P26640	1_96_HvsL_P26640	1	HvsL	96	33.068	0.802	5.806	0.993	0.939	8.251	580	No change	-0.158	-0.158	-0.136	-0.136	0.620502		0.27381
P26641	1_1766_HvsL_P26641	1	HvsL	1766	16.885	1.61	4.032	0.334	0.982	11.506	950	No change	-0.218	-0.218	-0.196	-0.196	0.597812		0.210317
P26641	1_1767_HvsL_P26641	1	HvsL	1767	40.461	1.33	3.169	0.334	0.982	7.471	410	No change	-0.183	-0.183	-0.162	-0.162	0.487011		0.420635
P26641	1_1768_HvsL_P26641	1	HvsL	1768	28.158	0.94	10.915	0.334	0.982	18.171	690	No change	-0.139	-0.139	-0.117	-0.117	0.409478		0.111111
P26885	1_1770_HvsL_P26885	1	HvsL	1770	49.1	12.058	1.279	0.206	1	27.328	210	No change	-0.136	-0.136	-0.114	-0.114	0.967925		0.442857
P27144	1_1723_MvsL_P27144	1	MvsL	1723	49.029	1.773	2.339	0.478	0.939	7.348	210	No change	-0.213	-0.213	-0.192	-0.192	0.795075		0.342857
P27348	1_1724_MvsL_P27348	1	MvsL	1724	48.327	5.896	2.135	3.323	0.973	22.311	220	No change	0.001	0.001	0.023	0.023	0.883632		0.654762
P27348	1_1725_MvsL_P27348	1	MvsL	1725	43.346	3.371	2.646	3.323	0.973	15.808	340	No change	-0.049	-0.049	-0.028	-0.028	0.784507		0.654762
P27348	1_1726_MvsL_P27348	1	MvsL	1726	34.22	1.296	12.583	3.323	0.973	28.627	550	No change	0.208	0.208	0.23	0.23	0.11837		0.972222
P27361	1_1775_HvsL_P27361	1	HvsL	1775	45.216	1.629	2.008	0.143	0.981	5.798	300	No change	-0.002	-0.002	0.019	0.019	0.741652		0.657143
P27361	1_1776_HvsL_P27361	1	HvsL	1776	49.286	1.099	1.8	0.143	0.981	3.506	200	No change	-0.196	-0.196	-0.174	-0.174	0.436022		0.171429
P27635	1_1777_HvsL_P27635	1	HvsL	1777	27.401	0.976	26.416	3.491	0.724	38.89	710	No change	0.28	0.28	0.301	0.301	0.114084		0.924603
P27635	1_1778_HvsL_P27635	1	HvsL	1778	4.374	1.646	4.005	3.491	0.724	10.319	1240	No change	-0.025	-0.025	-0.003	-0.003	0.6242		0.845238
P27694	1_1779_HvsL_P27694	1	HvsL	1779	39.141	6.025	2.356	0.735	0.992	25.166	440	No change	-0.104	-0.104	-0.082	-0.082	0.954723		0.5
P27694	1_1780_HvsL_P27694	1	HvsL	1780	12.986	0.842	10.286	0.735	0.992	14.588	1040	No change	0.553	0.553	0.574	0.574	0.0382214		0.984127
P27694	1_1781_HvsL_P27694	1	HvsL	1781	33.466	1.112	5.742	0.735	0.992	11.32	570	No change	-0.159	-0.159	-0.137	-0.137	0.362037		0.345238
P27695	1_1782_HvsL_P27695	1	HvsL	1782	43.915	2.835	2.619	0.288	0.991	13.16	330	No change	0.049	0.049	0.071	0.071	0.417187		0.828571
P27695	1_1783_HvsL_P27695	1	HvsL	1783	48.827	2.164	2.067	0.288	0.991	7.927	210	No change	0.138	0.138	0.16	0.16	0.331414		0.845238
P27701	1_1784_HvsL_P27701	1	HvsL	1784	40.077	3.804	2.912	0.588	0.987	19.633	410	No change	-0.153	-0.153	-0.132	-0.132	0.890837		0.5
P27816-6	1_480_MvsL_P27816-6	1	MvsL	480	21.958	1.938	2.643	0.167	0.984	9.076	840	No change	0.527	0.527	0.549	0.549	0.033292		0.985714
P27824	1_1737_MvsL_P27824	1	MvsL	1737	23.836	1.513	7.163	0.238	0.997	19.207	790	No change	0.014	0.014	0.035	0.035	0.936731		0.5
P27824	1_1738_MvsL_P27824	1	MvsL	1738	35.867	1.974	2.213	0.238	0.997	7.743	510	No change	0.05	0.05	0.072	0.072	0.632366		0.888889
P27824	1_1739_MvsL_P27824	1	MvsL	1739	26.292	3.168	1.9	0.238	0.997	10.669	740	No change	0.041	0.041	0.062	0.062	0.859799		0.654762
P27824	1_1740_MvsL_P27824	1	MvsL	1740	32.219	3.633	1.955	0.238	0.997	12.59	600	No change	-0.026	-0.026	-0.004	-0.004	0.919365		0.654762
P27986	1_1741_MvsL_P27986	1	MvsL	1741	30.165	3.128	2.227	0.155	0.993	12.343	650	No change	-0.018	-0.018	0.004	0.004	0.973693		0.654762
P28062	1_1789_HvsL_P28062	1	HvsL	1789	11.456	2.537	2.383	0.231	0.986	10.717	1080	No change	0.186	0.186	0.208	0.208	0.378165		0.888889
P28066	1_1790_HvsL_P28066	1	HvsL	1790	20.242	3.472	2.608	1.615	0.967	16.049	880	No change	-0.047	-0.047	-0.025	-0.025	0.899495		0.72619
P28066	1_1791_HvsL_P28066	1	HvsL	1791	11.656	3.008	2.861	1.615	0.967	15.257	1080	No change	0.029	0.029	0.05	0.05	0.735003		0.654762
P28066	1_1792_HvsL_P28066	1	HvsL	1792	26.388	1.758	2.583	1.615	0.967	8.048	730	No change	0.01	0.01	0.032	0.032	0.730514		0.72619
P28070	1_1793_HvsL_P28070	1	HvsL	1793	19.81	2.089	2.455	0.448	0.98	9.091	890	No change	-0.169	-0.169	-0.147	-0.147	0.920718		0.579365
P28070	1_1794_HvsL_P28070	1	HvsL	1794	11.81	2.05	3.584	0.448	0.98	13.021	1070	No change	-0.087	-0.087	-0.065	-0.065	0.831215		0.72619
P28072	1_1795_HvsL_P28072	1	HvsL	1795	11.74	2.372	2.788	0.378	0.982	11.721	1070	No change	0.2	0.2	0.222	0.222	0.608566		0.72619
P28072	1_1796_HvsL_P28072	1	HvsL	1796	19.924	1.821	2.353	0.378	0.982	7.596	880	No change	-0.007	-0.007	0.015	0.015	0.896128		0.579365
P28074	1_1797_HvsL_P28074	1	HvsL	1797	19.657	2.503	2.744	0.229	0.991	12.175	890	No change	-0.042	-0.042	-0.021	-0.021	0.85571		0.72619
P28074	1_1798_HvsL_P28074	1	HvsL	1798	11.784	1.932	3.023	0.229	0.991	10.352	1070	No change	-0.08	-0.08	-0.058	-0.058	0.837833		0.654762
P28074	1_1799_HvsL_P28074	1	HvsL	1799	24.954	1.727	1.848	0.229	0.991	5.659	770	No change	0.189	0.189	0.211	0.211	0.628735		0.72619
P28331	1_1800_HvsL_P28331	1	HvsL	1800	11.807	4.097	2.474	1.783	0.956	17.964	1070	No change	0.012	0.012	0.034	0.034	0.920638		0.654762
P28331	1_1801_HvsL_P28331	1	HvsL	1801	39.405	0.734	7.813	1.783	0.956	10.133	430	No change	-0.251	-0.251	-0.23	-0.23	0.704645		0.27381
P28482	1_1755_MvsL_P28482	1	MvsL	1755	45.619	3.523	5.106	2.605	0.958	31.737	290	No change	-0.179	-0.179	-0.157	-0.157	0.653948		0.27381
P28838-2	1_1756_MvsL_P28838-2	1	MvsL	1756	28.048	3.074	2.761	1.997	0.944	15.04	690	No change	-0.178	-0.178	-0.156	-0.156	0.582413		0.27381
P28838-2	1_1757_MvsL_P28838-2	1	MvsL	1757	46.389	2.206	3.884	1.997	0.944	15.175	270	No change	-0.311	-0.311	-0.29	-0.29	0.412431		0.210317
P28907	1_1758_MvsL_P28907	1	MvsL	1758	42.417	3.041	2.609	0.141	0.995	14.061	360	No change	0.041	0.041	0.063	0.063	0.716031		0.72619
P29016	1_1759_MvsL_P29016	1	MvsL	1759	32.316	1.235	8.026	1.256	0.979	17.571	600	No change	0.252	0.252	0.274	0.274	0.237061		0.888889
P29016	1_1760_MvsL_P29016	1	MvsL	1760	40.256	3.071	4.395	1.256	0.979	23.921	410	No change	-0.03	-0.03	-0.009	-0.009	0.340621		0.888889
P29144	1_1808_HvsL_P29144	1	HvsL	1808	14.293	2.77	2.613	0.333	0.99	12.827	1010	No change	-0.025	-0.025	-0.003	-0.003	0.836403		0.72619
P29144	1_1809_HvsL_P29144	1	HvsL	1809	9.014	2.699	2.024	0.333	0.99	9.68	1140	No change	-0.021	-0.021	0	0	0.851956		0.579365
P29350	1_1763_MvsL_P29350	1	MvsL	1763	44.132	3.019	2.688	0.413	0.984	14.383	320	No change	0.132	0.132	0.153	0.153	0.765492		0.654762
P29401	1_458_HvsL_P29401	1	HvsL	458	4.9	3.506	1.692	2.441	0.949	10.508	1230	No change	-0.254	-0.254	-0.233	-0.233	0.842068		0.72619
P29401	1_459_HvsL_P29401	1	HvsL	459	9.499	1.362	3.599	2.441	0.949	8.682	1130	No change	-0.057	-0.057	-0.035	-0.035	0.684531		0.72619
P29401	1_446_MvsL_P29401	1	MvsL	446	30.904	0.607	10.186	2.242	0.949	10.947	630	No change	-0.053	-0.053	-0.031	-0.031	0.861347		0.72619
P29401	1_460_HvsL_P29401	1	HvsL	460	27.143	0.523	12.571	2.441	0.949	11.618	720	No change	-0.011	-0.011	0.01	0.01	0.995321		0.579365
P29692	1_1764_MvsL_P29692	1	MvsL	1764	16.659	3.491	2.723	1.746	0.96	16.847	960	No change	-0.205	-0.205	-0.184	-0.184	0.866982		0.5
P29692	1_1765_MvsL_P29692	1	MvsL	1765	22.34	1.802	3.393	1.746	0.96	10.836	830	No change	-0.269	-0.269	-0.248	-0.248	0.160117		0.047619
P30038	1_1766_MvsL_P30038	1	MvsL	1766	31.34	1.936	2.198	0.177	0.993	7.544	620	No change	-0.326	-0.326	-0.304	-0.304	0.473961		0.27381
P30038	1_1767_MvsL_P30038	1	MvsL	1767	42.034	0.66	3.278	0.177	0.993	3.835	370	No change	-0.586	-0.586	-0.565	-0.565	0.033945		0.015873
P30040	1_1769_MvsL_P30040	1	MvsL	1769	49.267	5.173	1.604	2.602	0.985	14.703	200	No change	-0.15	-0.15	-0.129	-0.129	0.932664		0.442857
P30040	1_1770_MvsL_P30040	1	MvsL	1770	39.616	4.708	7.097	2.602	0.985	59.154	430	No change	-0.144	-0.144	-0.123	-0.123	0.998423		0.579365
P30040	1_1771_MvsL_P30040	1	MvsL	1771	46.253	1.844	1.48	2.602	0.985	4.838	270	No change	-0.109	-0.109	-0.087	-0.087	0.991697		0.579365
P30041	1_1772_MvsL_P30041	1	MvsL	1772	48.092	2.384	2.744	0.335	0.982	11.595	230	No change	0.021	0.021	0.043	0.043	0.518218		0.654762
P30041	1_1773_MvsL_P30041	1	MvsL	1773	42.561	1.375	1.762	0.335	0.982	4.293	360	No change	-0.041	-0.041	-0.019	-0.019	0.977253		0.5
P30042	1_1818_HvsL_P30042	1	HvsL	1818	44.848	2.035	5.724	1.171	0.96	20.523	300	No change	-0.207	-0.207	-0.185	-0.185	0.334622		0.210317
P30042	1_1819_HvsL_P30042	1	HvsL	1819	24.121	1.912	13.164	1.171	0.96	44.311	790	No change	-0.178	-0.178	-0.156	-0.156	0.370678		0.210317
P30044-2	1_1820_HvsL_P30044-2	1	HvsL	1820	36.992	4.344	5.035	2.349	0.973	38.764	490	No change	-0.275	-0.275	-0.253	-0.253	0.497731		0.154762
P30046	1_1821_HvsL_P30046	1	HvsL	1821	28.375	3.367	1.71	0.709	0.984	10.207	690	No change	-0.153	-0.153	-0.131	-0.131	0.905183		0.65
P30046	1_1822_HvsL_P30046	1	HvsL	1822	31.747	3.412	1.734	0.709	0.984	10.486	610	No change	-0.103	-0.103	-0.081	-0.081	0.955555		0.654762
P30049	1_1823_HvsL_P30049	1	HvsL	1823	19.213	2.151	2.373	0.103	0.991	9.05	900	No change	0.111	0.111	0.133	0.133	0.799013		0.72619
P30049	1_1824_HvsL_P30049	1	HvsL	1824	24.262	0.75	2.097	0.103	0.991	2.789	780	No change	0.212	0.212	0.233	0.233	0.751069		0.72619
P30050	1_1825_HvsL_P30050	1	HvsL	1825	5.102	3.21	2.178	2.145	0.938	12.344	1230	No change	0.099	0.099	0.121	0.121	0.652141		0.789683
P30050	1_1827_HvsL_P30050	1	HvsL	1827	46.963	2.408	3.71	2.145	0.938	15.813	250	No change	0.297	0.297	0.318	0.318	0.155215		0.952381
P30050	1_1826_HvsL_P30050	1	HvsL	1826	19.156	0.662	18.975	2.145	0.938	20.23	900	No change	0.727	0.727	0.749	0.749	4.1556e-05		1
P30084	1_1828_HvsL_P30084	1	HvsL	1828	39.915	4.246	1.913	0.301	0.992	14.396	420	No change	-0.27	-0.27	-0.248	-0.248	0.961219		0.5
P30086	1_1784_MvsL_P30086	1	MvsL	1784	48.232	7.587	2.25	0.8	0.996	30.256	230	No change	0.077	0.077	0.099	0.099	0.907264		0.579365
P30086	1_1785_MvsL_P30086	1	MvsL	1785	43.623	3.618	2.525	0.8	0.996	16.19	330	No change	-0.1	-0.1	-0.078	-0.078	0.778383		0.442857
P30154	1_1786_MvsL_P30154	1	MvsL	1786	33.05	1.269	5.306	0.907	0.987	11.93	580	No change	-0.069	-0.069	-0.048	-0.048	0.723624		0.345238
P30154	1_1787_MvsL_P30154	1	MvsL	1787	38.764	3.983	3.295	0.907	0.987	23.26	450	No change	-0.01	-0.01	0.011	0.011	0.892578		0.654762
P30203-5	1_1788_MvsL_P30203-5	1	MvsL	1788	18.827	1.1	4.332	0.249	0.95	8.445	910	No change	-0.175	-0.175	-0.153	-0.153	0.699029		0.154762
P30405	1_1789_MvsL_P30405	1	MvsL	1789	39.9	4.179	2.859	1.548	0.971	21.177	420	No change	-0.252	-0.252	-0.23	-0.23	0.807586		0.442857
P30419	1_1834_HvsL_P30419	1	HvsL	1834	41.171	2.478	2.532	0.203	0.988	11.118	390	No change	0.35	0.35	0.372	0.372	0.127711		0.888889
P30480	1_1791_MvsL_P30480	1	MvsL	1791	39.636	5.682	2.426	0.181	0.998	24.432	430	No change	-0.116	-0.116	-0.094	-0.094	0.878071		0.345238
P30508	1_1792_MvsL_P30508	1	MvsL	1792	38.853	2.162	3.171	0.936	0.942	12.151	440	No change	-0.075	-0.075	-0.053	-0.053	0.975627		0.654762
P30508	1_1793_MvsL_P30508	1	MvsL	1793	21.382	1.137	3.881	0.936	0.942	7.82	850	No change	-0.164	-0.164	-0.142	-0.142	0.471005		0.27381
P30519	1_1838_HvsL_P30519	1	HvsL	1838	48.252	2.846	2.54	1.342	0.983	12.814	220	No change	-0.14	-0.14	-0.118	-0.118	0.84162		0.5
P30519	1_1839_HvsL_P30519	1	HvsL	1839	41.824	3.053	6.185	1.342	0.983	33.422	370	No change	-0.138	-0.138	-0.117	-0.117	0.908773		0.27381
P30519	1_1840_HvsL_P30519	1	HvsL	1840	30.246	1.34	2.112	1.342	0.983	5.016	640	No change	0.351	0.351	0.373	0.373	0.1129		0.952381
P30533	1_1841_HvsL_P30533	1	HvsL	1841	47.065	3.474	2.878	0.699	0.981	17.72	250	No change	-0.069	-0.069	-0.047	-0.047	0.636537		0.154762
P30566	1_1797_MvsL_P30566	1	MvsL	1797	34.158	2.602	3.523	0.571	0.976	16.25	550	No change	0.068	0.068	0.09	0.09	0.639253		0.72619
P30679	1_1798_MvsL_P30679	1	MvsL	1798	32.347	3.253	1.586	0.509	0.989	9.148	590	No change	0.136	0.136	0.158	0.158	0.751084		0.65
P30679	1_1843_HvsL_P30679	1	HvsL	1843	36.569	2.165	3.952	0.121	0.998	15.166	500	No change	-0.138	-0.138	-0.116	-0.116	0.586155		0.111111
P30679	1_1844_HvsL_P30679	1	HvsL	1844	43.929	1.554	2.123	0.121	0.998	5.848	330	No change	-0.494	-0.494	-0.473	-0.473	0.291294		0.210317
P30825	1_1845_HvsL_P30825	1	HvsL	1845	33.484	2.423	3.751	0.195	0.991	16.111	570	No change	0.069	0.069	0.091	0.091	0.543412		0.789683
P31040	1_1846_HvsL_P31040	1	HvsL	1846	34.408	2.299	2.646	0.103	0.996	10.781	550	No change	0.044	0.044	0.066	0.066	0.687467		0.845238
P31040	1_1847_HvsL_P31040	1	HvsL	1847	38.6	0.955	5.447	0.103	0.996	9.223	450	No change	-0.097	-0.097	-0.075	-0.075	0.896798		0.345238
P31146	1_1848_HvsL_P31146	1	HvsL	1848	34.33	5.699	2.448	2.157	0.974	24.729	550	No change	0.104	0.104	0.126	0.126	0.653899		0.789683
P31150	1_1805_MvsL_P31150	1	MvsL	1805	46.103	3.276	2.469	0.228	0.992	14.336	270	No change	-0.141	-0.141	-0.119	-0.119	0.599534		0.210317
P31153	1_1851_HvsL_P31153	1	HvsL	1851	40.49	1.71	7.608	0.47	0.988	22.976	410	No change	0.301	0.301	0.323	0.323	0.440846		0.924603
P31350	1_1807_MvsL_P31350	1	MvsL	1807	39.768	4.277	2.468	0.35	0.994	18.709	420	No change	0.047	0.047	0.069	0.069	0.563498		0.789683
P31350	1_1808_MvsL_P31350	1	MvsL	1808	33.623	1.651	3.568	0.35	0.994	10.441	560	No change	-0.25	-0.25	-0.229	-0.229	0.530618		0.420635
P31641	1_1809_MvsL_P31641	1	MvsL	1809	33.339	4.846	2.503	0.38	0.994	21.496	570	No change	0.076	0.076	0.098	0.098	0.82754		0.5
P31689	1_1855_HvsL_P31689	1	HvsL	1855	38.401	2.601	4.061	3.399	0.881	18.721	450	No change	0.035	0.035	0.057	0.057	0.477428		0.845238
P31689	1_1856_HvsL_P31689	1	HvsL	1856	17.674	1.351	16.737	3.399	0.881	36.86	940	No change	0.11	0.11	0.132	0.132	0.119391		0.924603
P31751	1_1857_HvsL_P31751	1	HvsL	1857	41.813	5.231	1.786	0.434	0.995	16.562	370	No change	-0.025	-0.025	-0.003	-0.003	0.95219		0.5
P31751	1_1858_HvsL_P31751	1	HvsL	1858	45.051	3.84	1.797	0.434	0.995	12.234	300	No change	0.009	0.009	0.031	0.031	0.920043		0.442857
P31785	1_1814_MvsL_P31785	1	MvsL	1814	39.525	1.749	3.3	0.621	0.949	10.229	430	No change	0.053	0.053	0.074	0.074	0.726376		0.789683
P31785	1_1815_MvsL_P31785	1	MvsL	1815	30.108	1.117	3.154	0.621	0.949	6.245	650	No change	-0.091	-0.091	-0.07	-0.07	0.903091		0.579365
P31930	1_1816_MvsL_P31930	1	MvsL	1816	11.665	1.969	2.62	1.337	0.917	9.143	1080	No change	0.036	0.036	0.058	0.058	0.70888		0.845238
P31930	1_1817_MvsL_P31930	1	MvsL	1817	22.772	1.83	2.213	1.337	0.917	7.178	820	No change	-0.132	-0.132	-0.11	-0.11	0.881645		0.420635
P31930	1_1818_MvsL_P31930	1	MvsL	1818	48.898	1.539	2.188	1.337	0.917	5.966	210	No change	-0.181	-0.181	-0.159	-0.159	0.907589		0.27381
P31937	1_1864_HvsL_P31937	1	HvsL	1864	38.893	3.091	2.221	0.092	0.996	12.167	440	No change	-0.157	-0.157	-0.136	-0.136	0.74704		0.342857
P31939	1_1865_HvsL_P31939	1	HvsL	1865	39.417	4.603	2.317	0.307	0.995	18.899	430	No change	0.016	0.016	0.038	0.038	0.714687		0.789683
P31942-2	1_1866_HvsL_P31942-2	1	HvsL	1866	48.733	2.603	2.233	0.468	0.99	10.301	210	No change	0.128	0.128	0.15	0.15	0.0521207		0.972222
P31942-2	1_1867_HvsL_P31942-2	1	HvsL	1867	44.188	2.497	3.579	0.468	0.99	15.839	320	No change	0.105	0.105	0.126	0.126	0.814039		0.420635
P31943	1_793_MvsL_P31943	1	MvsL	793	44.167	2.024	5.861	2.709	0.887	20.934	320	No change	0.179	0.179	0.201	0.201	0.0872794		0.972222
P31943	1_794_MvsL_P31943	1	MvsL	794	27.659	0.751	20.065	2.709	0.887	25.19	700	No change	0.152	0.152	0.173	0.173	0.112935		0.952381
P31943	1_827_HvsL_P31943	1	HvsL	827	24.547	0.773	23.059	4.09	0.878	28.286	780	No change	0.169	0.169	0.191	0.191	0.00988076		0.992063
P31946-2	1_1868_HvsL_P31946-2	1	HvsL	1868	49.01	4.58	1.913	0.959	0.988	15.532	210	No change	0.045	0.045	0.067	0.067	0.66017		0.9
P31946-2	1_1869_HvsL_P31946-2	1	HvsL	1869	45.319	3.613	2.034	0.959	0.988	13.024	290	No change	0.078	0.078	0.099	0.099	0.888963		0.657143
P31948	1_1825_MvsL_P31948	1	MvsL	1825	43.276	2.549	2.519	0.394	0.995	11.382	340	No change	0.063	0.063	0.085	0.085	0.657343		0.888889
P31948	1_1826_MvsL_P31948	1	MvsL	1826	39.595	2.599	5.567	0.394	0.995	25.645	430	No change	0.068	0.068	0.09	0.09	0.674924		0.654762
P32189-1	1_51_HvsL_P32189-1	1	HvsL	51	20.29	3.849	2.304	0.23	0.997	15.715	870	No change	-0.194	-0.194	-0.172	-0.172	0.744228		0.420635
P32189-1	1_50_HvsL_P32189-1	1	HvsL	50	16.793	3.68	2.315	0.23	0.997	15.097	960	No change	-0.208	-0.208	-0.187	-0.187	0.852479		0.557143
P32322	1_195_HvsL_P32322	1	HvsL	195	26.252	1.855	2.766	0.359	0.985	9.091	740	No change	0.039	0.039	0.061	0.061	0.915989		0.654762
P32322	1_196_HvsL_P32322	1	HvsL	196	48.064	1.449	3.19	0.359	0.985	8.183	230	No change	-0.054	-0.054	-0.033	-0.033	0.924077		0.579365
P32322	1_197_HvsL_P32322	1	HvsL	197	21.851	1.254	5.104	0.359	0.985	11.341	840	No change	-0.109	-0.109	-0.087	-0.087	0.942542		0.345238
P32942	1_1871_HvsL_P32942	1	HvsL	1871	33.436	1.752	2.69	0.194	0.987	8.352	570	No change	-0.004	-0.004	0.017	0.017	0.811431		0.654762
P32942	1_1872_HvsL_P32942	1	HvsL	1872	25.442	0.82	9.092	0.194	0.987	13.21	750	No change	-0.005	-0.005	0.016	0.016	0.029865		0.984127
P32969	1_1829_MvsL_P32969	1	MvsL	1829	5.213	3.707	2.249	4.585	0.89	14.718	1220	No change	0.125	0.125	0.147	0.147	0.444357		0.845238
P32969	1_1830_MvsL_P32969	1	MvsL	1830	48.419	2.699	2.452	4.585	0.89	11.732	220	No change	0.444	0.444	0.466	0.466	0.166851		0.845238
P32969	1_1831_MvsL_P32969	1	MvsL	1831	33.468	0.934	23.211	4.585	0.89	33.874	570	No change	0.214	0.214	0.236	0.236	0.106689		0.924603
P33176	1_1873_HvsL_P33176	1	HvsL	1873	16.85	3.002	2.957	2.218	0.954	15.733	950	No change	-0.113	-0.113	-0.091	-0.091	0.804732		0.72619
P33176	1_1833_MvsL_P33176	1	MvsL	1833	22.107	1.908	9.299	2.357	0.942	31.422	830	No change	0.145	0.145	0.167	0.167	0.457226		0.845238
P33176	1_1874_HvsL_P33176	1	HvsL	1874	24.749	2.464	4.711	2.218	0.954	20.577	770	No change	0.205	0.205	0.227	0.227	0.249306		0.924603
P33316	1_1834_MvsL_P33316	1	MvsL	1834	45.27	4.112	5.022	2.02	0.976	36.489	290	No change	-0.056	-0.056	-0.035	-0.035	0.27723		0.154762
P33527	1_1835_MvsL_P33527	1	MvsL	1835	19.183	2.619	3.608	0.094	0.996	16.747	900	No change	-0.14	-0.14	-0.118	-0.118	0.991966		0.579365
P33527	1_1836_MvsL_P33527	1	MvsL	1836	26.985	0.764	2.634	0.094	0.996	3.565	720	No change	-0.012	-0.012	0.01	0.01	0.730981		0.579365
P33947-2	1_1672_MvsL_P33947-2	1	MvsL	1672	41.059	2.388	1.933	0.127	0.996	8.181	390	No change	-0.139	-0.139	-0.117	-0.117	0.680149		0.442857
P33947-2	1_1673_MvsL_P33947-2	1	MvsL	1673	44.177	2.496	2.212	0.127	0.996	9.787	320	No change	0.021	0.021	0.042	0.042	0.919238		0.420635
P33991	1_1837_MvsL_P33991	1	MvsL	1837	24.933	2.738	7.178	3.67	0.91	34.832	770	No change	0.031	0.031	0.052	0.052	0.777534		0.579365
P33992	1_1838_MvsL_P33992	1	MvsL	1838	29.852	1.809	13.843	4.93	0.83	44.09	650	No change	-0.021	-0.021	0	0	0.592039		0.345238
P33992	1_1879_HvsL_P33992	1	HvsL	1879	32.814	1.732	13.564	2.583	0.904	41.198	580	No change	-0.012	-0.012	0.01	0.01	0.778117		0.345238
P33992	1_1878_HvsL_P33992	1	HvsL	1878	20.319	1.511	2.218	2.583	0.904	5.942	870	No change	0.126	0.126	0.148	0.148	0.64077		0.72619
P33993	1_1839_MvsL_P33993	1	MvsL	1839	39.125	1.257	4.852	0.35	0.987	10.813	440	No change	-0.044	-0.044	-0.022	-0.022	0.948371		0.654762
P33993	1_1840_MvsL_P33993	1	MvsL	1840	23.45	2.285	6.194	0.35	0.987	25.086	800	No change	0.035	0.035	0.057	0.057	0.101571		0.888889
P34897-3	1_1882_HvsL_P34897-3	1	HvsL	1882	9.302	1.327	8.99	3.858	0.776	19.122	1130	No change	-0.259	-0.259	-0.237	-0.237	0.380039		0.154762
P34897-3	1_1883_HvsL_P34897-3	1	HvsL	1883	31.168	1.515	6.304	3.858	0.776	16.927	620	No change	-0.15	-0.15	-0.128	-0.128	0.722319		0.27381
P34932	1_1843_MvsL_P34932	1	MvsL	1843	36.185	4.11	3.102	1.989	0.964	22.596	510	No change	0.093	0.093	0.115	0.115	0.859577		0.789683
P35232	1_1844_MvsL_P35232	1	MvsL	1844	11.744	2.653	4.285	1.447	0.95	20.146	1070	No change	0.125	0.125	0.147	0.147	0.738892		0.654762
P35249	1_1845_MvsL_P35249	1	MvsL	1845	44.836	1.014	3.571	0.136	0.961	6.419	300	No change	-0.306	-0.306	-0.284	-0.284	0.665199		0.345238
P35270	1_1846_MvsL_P35270	1	MvsL	1846	45.991	3.908	2.889	0.869	0.982	20.007	280	No change	-0.223	-0.223	-0.201	-0.201	0.481913		0.242857
P35573	1_1888_HvsL_P35573	1	HvsL	1888	20.228	2.842	2.601	0.289	0.987	13.101	880	No change	0.018	0.018	0.04	0.04	0.911526		0.579365
P35579	1_1848_MvsL_P35579	1	MvsL	1848	12.411	7.652	2.473	4.385	0.972	33.541	1060	No change	-0.273	-0.273	-0.251	-0.251	0.665008		0.27381
P35580	1_1849_MvsL_P35580	1	MvsL	1849	11.96	3.56	3.636	3.043	0.923	22.941	1070	No change	-0.336	-0.336	-0.314	-0.314	0.669605		0.27381
P35610	1_1850_MvsL_P35610	1	MvsL	1850	22.005	5.557	2.018	0.629	0.994	19.876	830	No change	0.097	0.097	0.118	0.118	0.810259		0.72619
P35610	1_1892_HvsL_P35610	1	HvsL	1892	11.717	0.935	1.655	0.706	0.994	2.743	1070	Increase	1.694	1.694	1.715	1.715	0.0228003		1
P35613-2	1_881_MvsL_P35613-2	1	MvsL	881	32.362	8.494	1.901	0.246	0.998	28.614	590	No change	0.008	0.008	0.03	0.03	0.888776		0.654762
P35613-2	1_882_MvsL_P35613-2	1	MvsL	882	27.114	1.366	1.859	0.246	0.998	4.5	720	No change	-0.162	-0.162	-0.141	-0.141	0.858243		0.420635
P35613-2	1_883_MvsL_P35613-2	1	MvsL	883	42.108	0.774	5.748	0.246	0.998	7.884	370	No change	-0.079	-0.079	-0.057	-0.057	0.870162		0.5
P35658-2	1_1852_MvsL_P35658-2	1	MvsL	1852	16.996	3.366	3.959	0.229	0.995	23.619	950	No change	0.108	0.108	0.13	0.13	0.678934		0.654762
P35998	1_1853_MvsL_P35998	1	MvsL	1853	11.847	2.558	3.044	0.585	0.978	13.803	1070	No change	0.077	0.077	0.099	0.099	0.828142		0.654762
P35998	1_1854_MvsL_P35998	1	MvsL	1854	24.577	1.79	4.247	0.585	0.978	13.476	770	No change	0.202	0.202	0.224	0.224	0.554798		0.789683
P36507	1_1898_HvsL_P36507	1	HvsL	1898	48.982	5.799	1.848	0.532	0.996	18.993	210	No change	-0.12	-0.12	-0.098	-0.098	0.84073		0.5
P36507	1_1897_HvsL_P36507	1	HvsL	1897	45.057	4.107	2.611	0.532	0.996	19.006	300	No change	-0.131	-0.131	-0.11	-0.11	0.483293		0.345238
P36542	1_1899_HvsL_P36542	1	HvsL	1899	19.611	3.109	4	4.114	0.898	22.038	890	No change	0.099	0.099	0.12	0.12	0.921645		0.654762
P36551	1_1858_MvsL_P36551	1	MvsL	1858	39.83	4.017	3.299	0.493	0.991	23.488	420	No change	-0.579	-0.579	-0.558	-0.558	0.298925		0.154762
P36871	1_1859_MvsL_P36871	1	MvsL	1859	25.072	2.137	1.934	0.127	0.996	7.324	760	No change	-0.152	-0.152	-0.131	-0.131	0.487722		0.171429
P36871	1_1860_MvsL_P36871	1	MvsL	1860	27.766	3.068	1.849	0.127	0.996	10.052	700	No change	-0.212	-0.212	-0.19	-0.19	0.412406		0.154762
P36915	1_1861_MvsL_P36915	1	MvsL	1861	41.04	3.099	3.113	0.244	0.992	17.096	390	No change	0.051	0.051	0.073	0.073	0.925143		0.654762
P36957	1_1862_MvsL_P36957	1	MvsL	1862	7.53	2.71	1.894	0.189	0.987	9.096	1170	No change	-0.333	-0.333	-0.311	-0.311	0.965928		0.5
P37198	1_1863_MvsL_P37198	1	MvsL	1863	24.855	2.643	2.953	0.972	0.969	13.833	770	No change	0.019	0.019	0.041	0.041	0.920291		0.579365
P37198	1_1864_MvsL_P37198	1	MvsL	1864	16.595	2.347	2.738	0.972	0.969	11.39	960	No change	0.043	0.043	0.065	0.065	0.714346		0.579365
P37268	1_1865_MvsL_P37268	1	MvsL	1865	46.828	2.39	3.838	1.972	0.955	16.239	260	No change	-0.034	-0.034	-0.013	-0.013	0.391249		0.210317
P37268	1_1866_MvsL_P37268	1	MvsL	1866	39.738	1.901	7.455	1.972	0.955	25.065	420	No change	-0.023	-0.023	-0.002	-0.002	0.527383		0.210317
P37268	1_1867_MvsL_P37268	1	MvsL	1867	21.202	0.825	13.73	1.972	0.955	19.705	850	No change	0.026	0.026	0.048	0.048	0.350466		0.154762
P37268	1_1908_HvsL_P37268	1	HvsL	1908	37.447	1.51	9.212	2.796	0.916	24.571	480	No change	-0.034	-0.034	-0.012	-0.012	0.225038		0.0753968
P37268	1_1906_HvsL_P37268	1	HvsL	1906	14.681	0.915	14.49	2.796	0.916	21.361	1000	No change	0.838	0.838	0.859	0.859	0.264498		0.971429
P37802	1_1909_HvsL_P37802	1	HvsL	1909	45.983	2.594	3.387	0.233	0.994	15.573	280	No change	-0.172	-0.172	-0.151	-0.151	0.494148		0.345238
P37802	1_1910_HvsL_P37802	1	HvsL	1910	49.132	1.832	1.821	0.233	0.994	5.912	200	No change	-0.054	-0.054	-0.032	-0.032	0.526993		0.342857
P38117	1_1870_MvsL_P38117	1	MvsL	1870	41.98	3.561	3.17	0.29	0.993	20.003	370	No change	-0.296	-0.296	-0.274	-0.274	0.674758		0.27381
P38117	1_1871_MvsL_P38117	1	MvsL	1871	48.645	1.016	2.185	0.29	0.993	3.935	220	No change	-0.355	-0.355	-0.334	-0.334	0.063204		0.047619
P38159	1_1872_MvsL_P38159	1	MvsL	1872	45.787	5.769	1.923	0.671	0.997	19.663	280	No change	0.153	0.153	0.175	0.175	0.671266		0.72619
P38159	1_1873_MvsL_P38159	1	MvsL	1873	48.896	6.369	1.761	0.671	0.997	19.882	210	No change	0.157	0.157	0.179	0.179	0.395083		0.789683
P38159	1_1874_MvsL_P38159	1	MvsL	1874	42.156	3.061	4.836	0.671	0.997	26.236	370	No change	0.176	0.176	0.198	0.198	0.232319		0.888889
P38159	1_1875_MvsL_P38159	1	MvsL	1875	31.482	0.783	11.954	0.671	0.997	16.537	610	No change	0.156	0.156	0.178	0.178	0.30096		0.924603
P38919	1_1914_HvsL_P38919	1	HvsL	1914	46.063	2.375	3.51	0.856	0.957	14.773	280	No change	0.099	0.099	0.121	0.121	0.425716		0.888889
P38919	1_1913_HvsL_P38919	1	HvsL	1913	8.184	1.458	5.318	0.856	0.957	13.361	1160	No change	-0.036	-0.036	-0.014	-0.014	0.639026		0.789683
P38919	1_1878_MvsL_P38919	1	MvsL	1878	28.894	0.525	18.199	0.9	0.943	16.314	670	No change	0.317	0.317	0.338	0.338	0.0545248		0.972222
P38919	1_1915_HvsL_P38919	1	HvsL	1915	26.299	0.571	18.922	0.856	0.957	18.28	730	No change	0.266	0.266	0.288	0.288	0.203893		0.888889
P39019	1_1879_MvsL_P39019	1	MvsL	1879	48.788	4.708	1.867	0.69	0.993	15.574	210	No change	0.184	0.184	0.206	0.206	0.742101		0.72619
P39019	1_1880_MvsL_P39019	1	MvsL	1880	44.826	3.375	3.052	0.69	0.993	18.254	300	No change	0.275	0.275	0.297	0.297	0.527345		0.845238
P39023	1_1881_MvsL_P39023	1	MvsL	1881	5.102	3.803	2.076	4.122	0.894	13.957	1230	No change	0.051	0.051	0.073	0.073	0.569507		0.845238
P39023	1_1882_MvsL_P39023	1	MvsL	1882	31.116	1.137	15.949	4.122	0.894	31.465	620	No change	0.271	0.271	0.293	0.293	0.448441		0.888889
P39656	1_1883_MvsL_P39656	1	MvsL	1883	17.799	1.352	6.635	0.438	0.983	15.898	930	No change	-0.035	-0.035	-0.013	-0.013	0.840986		0.654762
P39656	1_1884_MvsL_P39656	1	MvsL	1884	22.869	1.776	2.721	0.438	0.983	8.562	810	No change	0.019	0.019	0.041	0.041	0.892263		0.420635
P39748	1_1920_HvsL_P39748	1	HvsL	1920	39.672	3.703	2.362	0.641	0.991	15.504	420	No change	-0.036	-0.036	-0.015	-0.015	0.678085		0.757143
P39748	1_1921_HvsL_P39748	1	HvsL	1921	45.459	2.82	3.978	0.641	0.991	19.873	290	No change	0.099	0.099	0.121	0.121	0.301638		0.888889
P40121	1_1887_MvsL_P40121	1	MvsL	1887	48.964	3.755	1.8	0.339	0.998	11.977	210	No change	-0.009	-0.009	0.013	0.013	0.858438		0.420635
P40121	1_1888_MvsL_P40121	1	MvsL	1888	41.734	4.683	2.212	0.339	0.998	18.359	380	No change	0.043	0.043	0.064	0.064	0.627721		0.828571
P40121	1_1889_MvsL_P40121	1	MvsL	1889	46.294	5.841	2.718	0.339	0.998	28.141	270	No change	-0.06	-0.06	-0.038	-0.038	0.715707		0.420635
P40227	1_1890_MvsL_P40227	1	MvsL	1890	17.143	4.818	2.162	1.682	0.975	18.465	950	No change	0.049	0.049	0.071	0.071	0.828828		0.72619
P40227	1_1891_MvsL_P40227	1	MvsL	1891	42.556	2.442	3.233	1.682	0.975	13.997	360	No change	-0.098	-0.098	-0.076	-0.076	0.770081		0.579365
P40227	1_1892_MvsL_P40227	1	MvsL	1892	34.44	1.166	10.878	1.682	0.975	22.386	550	No change	-0.004	-0.004	0.018	0.018	0.068379		0.972222
P40429	1_1893_MvsL_P40429	1	MvsL	1893	4.72	3.742	3.296	2.441	0.944	20.649	1240	No change	0.015	0.015	0.037	0.037	0.48863		0.924603
P40429	1_1894_MvsL_P40429	1	MvsL	1894	25.713	0.607	17.397	2.441	0.944	18.151	750	No change	0.167	0.167	0.188	0.188	0.16153		0.888889
P40763-2	1_1895_MvsL_P40763-2	1	MvsL	1895	37.888	5.576	2.728	2.021	0.978	26.963	470	No change	-0.109	-0.109	-0.087	-0.087	0.888451		0.442857
P40925	1_660_HvsL_P40925	1	HvsL	660	43.397	2.525	2.711	0.135	0.998	12.132	340	No change	0.021	0.021	0.043	0.043	0.885892		0.654762
P40926	1_1931_HvsL_P40926	1	HvsL	1931	39.722	4.208	3.196	0.588	0.992	23.84	420	No change	-0.256	-0.256	-0.235	-0.235	0.323725		0.0753968
P40926	1_1932_HvsL_P40926	1	HvsL	1932	34.436	1.033	5.726	0.588	0.992	10.486	550	No change	-0.317	-0.317	-0.295	-0.295	0.372085		0.154762
P40938	1_1933_HvsL_P40938	1	HvsL	1933	25.219	1.361	3.184	0.191	0.968	7.68	760	No change	0.231	0.231	0.253	0.253	0.174723		0.888889
P40939	1_1899_MvsL_P40939	1	MvsL	1899	25.564	2.828	3.412	3.575	0.929	17.106	750	No change	-0.086	-0.086	-0.065	-0.065	0.698833		0.27381
P40939	1_1900_MvsL_P40939	1	MvsL	1900	20.91	0.981	14.504	3.575	0.929	24.559	860	No change	-0.084	-0.084	-0.062	-0.062	0.808316		0.210317
P41091	1_1936_HvsL_P41091	1	HvsL	1936	35.39	2.801	2.517	0.268	0.995	12.497	520	No change	0.286	0.286	0.308	0.308	0.0852501		0.952381
P41091	1_1937_HvsL_P41091	1	HvsL	1937	32.288	2.047	3.821	0.268	0.995	13.866	600	No change	0.3	0.3	0.322	0.322	0.429011		0.888889
P41223	1_1938_HvsL_P41223	1	HvsL	1938	6.318	1.433	2.709	0.282	0.975	6.86	1200	No change	-0.027	-0.027	-0.006	-0.006	0.405714		0.789683
P41240	1_1904_MvsL_P41240	1	MvsL	1904	46.912	5.247	2.839	0.365	0.997	26.407	260	No change	-0.103	-0.103	-0.082	-0.082	0.342809		0.154762
P41240	1_1905_MvsL_P41240	1	MvsL	1905	41.38	3.025	3.86	0.365	0.997	20.695	380	No change	-0.163	-0.163	-0.142	-0.142	0.792071		0.420635
P41250	1_1906_MvsL_P41250	1	MvsL	1906	35.419	3.359	1.737	0.194	0.997	10.344	520	No change	-0.088	-0.088	-0.066	-0.066	0.963024		0.5
P41250	1_1907_MvsL_P41250	1	MvsL	1907	41.758	1.564	2.334	0.194	0.997	6.469	380	No change	-0.092	-0.092	-0.07	-0.07	0.729974		0.789683
P41252	1_1943_HvsL_P41252	1	HvsL	1943	10.246	2.063	6.582	1.605	0.934	23.498	1110	No change	0.059	0.059	0.081	0.081	0.631089		0.789683
P41567	1_1944_HvsL_P41567	1	HvsL	1944	49.103	3.604	1.784	0.469	0.988	11.394	210	No change	-0.041	-0.041	-0.019	-0.019	0.980877		0.442857
P41567	1_1945_HvsL_P41567	1	HvsL	1945	45.957	1.977	2.033	0.469	0.988	7.124	280	No change	0.006	0.006	0.028	0.028	0.743237		0.65
P42167	1_1946_HvsL_P42167	1	HvsL	1946	47.039	1.818	3.323	1.805	0.867	10.702	250	No change	-0.066	-0.066	-0.044	-0.044	0.998471		0.5
P42167	1_1947_HvsL_P42167	1	HvsL	1947	18.724	1.124	14.566	1.805	0.867	27.773	910	No change	-0.033	-0.033	-0.011	-0.011	0.93203		0.789683
P42224	1_1948_HvsL_P42224	1	HvsL	1948	36.859	2.694	2.655	0.333	0.984	12.679	490	No change	-0.158	-0.158	-0.136	-0.136	0.703829		0.342857
P42285	1_1914_MvsL_P42285	1	MvsL	1914	34.451	3.46	4.142	0.365	0.993	25.402	550	No change	0.104	0.104	0.125	0.125	0.899624		0.72619
P42285	1_1915_MvsL_P42285	1	MvsL	1915	9.363	2.16	1.947	0.365	0.993	7.452	1130	No change	-0.196	-0.196	-0.174	-0.174	0.765179		0.345238
P42574	1_1951_HvsL_P42574	1	HvsL	1951	42.487	2.274	2.73	0.53	0.965	11.006	360	No change	-0.169	-0.169	-0.147	-0.147	0.869063		0.5
P42677	1_1917_MvsL_P42677	1	MvsL	1917	20.515	0.833	22.706	4.712	0.704	29.238	870	No change	0.093	0.093	0.115	0.115	0.344364		0.888889
P42677	1_1918_MvsL_P42677	1	MvsL	1918	9.713	1.299	2.734	4.712	0.704	6.296	1120	No change	0.203	0.203	0.225	0.225	0.174519		0.924603
P42677	1_1919_MvsL_P42677	1	MvsL	1919	3.176	1.245	3.098	4.712	0.704	5.742	1270	No change	-0.027	-0.027	-0.005	-0.005	0.651674		0.789683
P42696	1_1952_HvsL_P42696	1	HvsL	1952	42.8	1.747	3.224	0.345	0.966	9.983	350	No change	0.042	0.042	0.064	0.064	0.702486		0.72619
P42704	1_1953_HvsL_P42704	1	HvsL	1953	31.991	3.877	2.491	0.127	0.997	17.119	600	No change	-0.137	-0.137	-0.115	-0.115	0.861813		0.345238
P42704	1_1954_HvsL_P42704	1	HvsL	1954	8.306	1.262	3.543	0.127	0.997	7.914	1150	No change	-0.316	-0.316	-0.295	-0.295	0.501709		0.27381
P42704	1_1955_HvsL_P42704	1	HvsL	1955	24.205	0.663	11.074	0.127	0.997	12.987	780	No change	-0.214	-0.214	-0.192	-0.192	0.148049		0.210317
P42765	1_1924_MvsL_P42765	1	MvsL	1924	36.369	2.184	1.64	1.809	0.924	6.349	500	No change	-0.149	-0.149	-0.127	-0.127	0.910283		0.420635
P42765	1_1925_MvsL_P42765	1	MvsL	1925	31.131	1.644	8.268	1.809	0.924	24.086	620	No change	-0.27	-0.27	-0.249	-0.249	0.426221		0.210317
P42765	1_1926_MvsL_P42765	1	MvsL	1926	10.693	0.77	7.896	1.809	0.924	10.336	1100	No change	-0.073	-0.073	-0.052	-0.052	0.940779		0.654762
P42765	1_1957_HvsL_P42765	1	HvsL	1957	25.77	1.005	17.653	4.109	0.823	30.407	750	No change	-0.144	-0.144	-0.123	-0.123	0.351025		0.210317
P42766	1_1958_HvsL_P42766	1	HvsL	1958	48.03	6.085	2.668	2.022	0.988	28.778	230	No change	0.141	0.141	0.162	0.162	0.871461		0.579365
P42766	1_1959_HvsL_P42766	1	HvsL	1959	42.081	2.924	5.122	2.022	0.988	26.541	370	No change	0.187	0.187	0.208	0.208	0.120056		0.789683
P42785	1_1929_MvsL_P42785	1	MvsL	1929	20.569	2.461	1.793	0.25	0.994	7.822	870	No change	-0.084	-0.084	-0.063	-0.063	0.92215		0.5
P42785	1_1930_MvsL_P42785	1	MvsL	1930	32.566	0.942	3.705	0.25	0.994	6.183	590	No change	-0.129	-0.129	-0.107	-0.107	0.839605		0.579365
P42858	1_1963_HvsL_P42858	1	HvsL	1963	21.956	3.165	1.766	0.233	0.992	9.905	840	No change	0.72	0.72	0.742	0.742	0.92395		0.5
P42858	1_1964_HvsL_P42858	1	HvsL	1964	25.01	1.244	3.186	0.233	0.992	7.025	760	Increase	1.355	1.355	1.376	1.376	0.0138407		0.984127
P43007	1_1966_HvsL_P43007	1	HvsL	1966	19.578	1.335	2.462	0.815	0.996	5.825	890	No change	-0.108	-0.108	-0.086	-0.086	0.952581		0.5
P43007	1_1965_HvsL_P43007	1	HvsL	1965	23.618	9.619	1.902	0.815	0.996	32.421	800	No change	-0.065	-0.065	-0.043	-0.043	0.849753		0.579365
P43034	1_1967_HvsL_P43034	1	HvsL	1967	38.725	5.903	2.737	1.759	0.983	28.632	450	No change	0.013	0.013	0.034	0.034	0.998312		0.579365
P43243	1_82_MvsL_P43243	1	MvsL	82	25.914	2.05	2.775	0.378	0.987	10.081	740	No change	0.167	0.167	0.189	0.189	0.441146		0.924603
P43243	1_83_MvsL_P43243	1	MvsL	83	19.631	1.161	10.526	0.378	0.987	21.526	890	No change	0.056	0.056	0.078	0.078	0.438088		0.845238
P43403	1_1936_MvsL_P43403	1	MvsL	1936	40.446	1.795	3.57	2.086	0.926	11.355	410	No change	0.034	0.034	0.055	0.055	0.230282		0.888889
P43403	1_1937_MvsL_P43403	1	MvsL	1937	28.931	1.383	13.575	2.086	0.926	33.116	670	No change	0.044	0.044	0.065	0.065	0.798525		0.654762
P43686	1_1938_MvsL_P43686	1	MvsL	1938	11.653	4.088	2.453	0.168	0.996	17.773	1080	No change	0.075	0.075	0.097	0.097	0.881063		0.72619
P43897	1_1939_MvsL_P43897	1	MvsL	1939	48.097	8.107	2.749	3.71	0.99	39.497	230	No change	-0.117	-0.117	-0.096	-0.096	0.81864		0.579365
P43897	1_1940_MvsL_P43897	1	MvsL	1940	42.185	5.271	4.967	3.71	0.99	46.406	370	No change	-0.273	-0.273	-0.251	-0.251	0.656815		0.345238
P43897	1_1973_HvsL_P43897	1	HvsL	1973	7.132	0.765	2.761	3.539	0.989	3.742	1180	No change	0.474	0.474	0.496	0.496	0.337384		0.634921
P45880	1_1941_MvsL_P45880	1	MvsL	1941	24.006	1.779	6.093	0.423	0.992	19.217	790	No change	-0.031	-0.031	-0.009	-0.009	0.902118		0.654762
P45880	1_1942_MvsL_P45880	1	MvsL	1942	41.263	1.053	3.579	0.423	0.992	6.681	390	No change	0.204	0.204	0.226	0.226	0.145834		0.924603
P45880	1_1943_MvsL_P45880	1	MvsL	1943	26.819	3.683	2.012	0.423	0.992	13.136	720	No change	-0.006	-0.006	0.016	0.016	0.889145		0.654762
P45880	1_1976_HvsL_P45880	1	HvsL	1976	32.337	0.576	1.64	0.491	0.992	1.674	590	No change	0.026	0.026	0.047	0.047	0.839676		0.72619
P45880	1_1977_HvsL_P45880	1	HvsL	1977	35.279	0.549	1.635	0.491	0.992	1.593	530	No change	0.154	0.154	0.176	0.176	0.342907		0.924603
P45954	1_1944_MvsL_P45954	1	MvsL	1944	46.409	3.412	2.546	0.464	0.99	15.396	270	No change	-0.206	-0.206	-0.184	-0.184	0.65894		0.27381
P45954	1_1945_MvsL_P45954	1	MvsL	1945	39.443	2.687	3.061	0.464	0.99	14.576	430	No change	-0.319	-0.319	-0.298	-0.298	0.659775		0.5
P46060	1_1946_MvsL_P46060	1	MvsL	1946	37.434	1.986	5.274	1.493	0.947	18.562	480	No change	0.063	0.063	0.085	0.085	0.998106		0.420635
P46060	1_1947_MvsL_P46060	1	MvsL	1947	15.838	2.092	6.674	1.493	0.947	24.733	980	No change	-0.041	-0.041	-0.019	-0.019	0.367711		0.789683
P46087	1_1983_HvsL_P46087	1	HvsL	1983	29.743	2.284	6.733	2.355	0.924	27.254	650	No change	0.317	0.317	0.339	0.339	0.0749504		0.952381
P46087	1_1984_HvsL_P46087	1	HvsL	1984	3.711	1.629	4.006	2.355	0.924	9.612	1260	No change	0.039	0.039	0.061	0.061	0.555379		0.72619
P46199	1_1950_MvsL_P46199	1	MvsL	1950	32.513	2.253	2.242	0.177	0.994	8.952	590	No change	-0.182	-0.182	-0.161	-0.161	0.463677		0.171429
P46199	1_1951_MvsL_P46199	1	MvsL	1951	36.313	2.423	2.268	0.177	0.994	9.739	500	No change	-0.211	-0.211	-0.19	-0.19	0.373348		0.210317
P46379-2	1_97_MvsL_P46379-2	1	MvsL	97	18.7	2.155	2.748	0.111	0.995	10.497	910	No change	-0.085	-0.085	-0.064	-0.064	0.906048		0.345238
P46379-2	1_98_MvsL_P46379-2	1	MvsL	98	11.821	1.068	5.864	0.111	0.995	11.045	1070	No change	0.108	0.108	0.129	0.129	0.406201		0.845238
P46379-2	1_93_HvsL_P46379-2	1	HvsL	93	2.737	1.174	1.982	0.284	0.987	3.682	1280	Increase	1.938	1.938	1.96	1.96	0.196838		0.971429
P46531	1_1952_MvsL_P46531	1	MvsL	1952	16.678	2.168	3.12	0.338	0.978	11.99	960	No change	-0.489	-0.489	-0.468	-0.468	0.0400512		0.0277778
P46776	1_1988_HvsL_P46776	1	HvsL	1988	4.691	2.883	2.926	3.942	0.856	14.394	1240	No change	0.032	0.032	0.053	0.053	0.170806		0.924603
P46776	1_1989_HvsL_P46776	1	HvsL	1989	47.332	1.411	4.051	3.942	0.856	10.089	250	No change	0.274	0.274	0.296	0.296	0.233361		0.972222
P46776	1_1990_HvsL_P46776	1	HvsL	1990	22.322	1.205	21.478	3.942	0.856	41.481	830	No change	0.324	0.324	0.346	0.346	0.0440474		0.972222
P46778	1_1991_HvsL_P46778	1	HvsL	1991	5.13	4.919	2.039	1.094	0.985	17.742	1230	No change	0.043	0.043	0.065	0.065	0.417794		0.845238
P46781	1_1957_MvsL_P46781	1	MvsL	1957	14.319	0.979	15.456	2.111	0.856	23.825	1010	No change	0.008	0.008	0.03	0.03	0.448966		0.72619
P46781	1_1958_MvsL_P46781	1	MvsL	1958	37.669	1.658	10.007	2.111	0.856	29.202	470	No change	0.072	0.072	0.094	0.094	0.520705		0.845238
P46781	1_1993_HvsL_P46781	1	HvsL	1993	12.007	1.054	13.872	2.531	0.838	22.527	1070	No change	0.014	0.014	0.036	0.036	0.755071		0.654762
P46782	1_1959_MvsL_P46782	1	MvsL	1959	42.676	2.128	8.238	3.162	0.887	30.539	350	No change	0.151	0.151	0.173	0.173	0.2352		0.845238
P46782	1_1960_MvsL_P46782	1	MvsL	1960	22.265	0.724	18.405	3.162	0.887	22.279	830	No change	0.29	0.29	0.312	0.312	0.083112		0.952381
P46782	1_1996_HvsL_P46782	1	HvsL	1996	39.419	2.061	8.357	2.848	0.903	30.397	430	No change	0.083	0.083	0.105	0.105	0.34383		0.888889
P46782	1_1994_HvsL_P46782	1	HvsL	1994	47.582	1.602	3.023	2.848	0.903	8.581	240	No change	0.13	0.13	0.152	0.152	0.28632		0.888889
P46782	1_1995_HvsL_P46782	1	HvsL	1995	17.034	0.849	20.903	2.848	0.903	26.913	950	No change	0.298	0.298	0.32	0.32	0.0206052		0.984127
P46783	1_1999_HvsL_P46783	1	HvsL	1999	9.858	1.334	4.75	0.425	0.987	11.182	1120	No change	0.097	0.097	0.118	0.118	0.371796		0.845238
P46783	1_1998_HvsL_P46783	1	HvsL	1998	23.214	2.061	6.924	0.425	0.987	25.291	810	No change	0.159	0.159	0.181	0.181	0.237479		0.845238
P46783	1_1997_HvsL_P46783	1	HvsL	1997	30.506	2.031	1.927	0.425	0.987	6.94	640	No change	0.145	0.145	0.167	0.167	0.0301871		0.992063
P46939	1_2000_HvsL_P46939	1	HvsL	2000	16.788	2.172	2.098	0.18	0.993	8.078	960	No change	-0.099	-0.099	-0.077	-0.077	0.855201		0.345238
P46939	1_2001_HvsL_P46939	1	HvsL	2001	12.199	2.016	3.317	0.18	0.993	11.85	1060	No change	0.029	0.029	0.051	0.051	0.72849		0.654762
P46940	1_2002_HvsL_P46940	1	HvsL	2002	27.219	4.258	3.826	1.818	0.973	28.876	710	No change	-0.124	-0.124	-0.103	-0.103	0.38437		0.210317
P46977	1_1966_MvsL_P46977	1	MvsL	1966	22.295	4.134	2.944	0.469	0.992	21.57	830	No change	0.049	0.049	0.07	0.07	0.695211		0.5
P46977	1_1967_MvsL_P46977	1	MvsL	1967	15.664	0.715	7.227	0.469	0.992	9.135	980	No change	0.051	0.051	0.072	0.072	0.729176		0.845238
P47755	1_1968_MvsL_P47755	1	MvsL	1968	32.608	4.511	1.997	2.86	0.966	15.967	590	No change	-0.034	-0.034	-0.013	-0.013	0.918458		0.442857
P47755	1_1969_MvsL_P47755	1	MvsL	1969	42.738	3.241	5.551	2.86	0.966	31.857	350	No change	-0.051	-0.051	-0.03	-0.03	0.841561		0.345238
P47756-2	1_2007_HvsL_P47756-2	1	HvsL	2007	42.767	5.832	3.126	3.576	0.96	32.32	350	No change	-0.024	-0.024	-0.002	-0.002	0.922836		0.579365
P47756-2	1_2008_HvsL_P47756-2	1	HvsL	2008	33.02	1.845	4.106	3.576	0.96	13.431	580	No change	0.107	0.107	0.129	0.129	0.862551		0.579365
P47756-2	1_2009_HvsL_P47756-2	1	HvsL	2009	17.68	1.343	7.56	3.576	0.96	17.98	940	No change	0.087	0.087	0.109	0.109	0.852899		0.654762
P47756-2	1_1973_MvsL_P47756-2	1	MvsL	1973	48.905	1.089	1.97	3.378	0.956	3.802	210	No change	-0.134	-0.134	-0.112	-0.112	0.625465		0.27381
P47897	1_1974_MvsL_P47897	1	MvsL	1974	9.634	2.352	5.121	2.314	0.91	21.165	1120	No change	0.008	0.008	0.03	0.03	0.993069		0.654762
P47914	1_2011_HvsL_P47914	1	HvsL	2011	5.097	2.307	2.662	3.453	0.968	10.725	1230	No change	0.115	0.115	0.136	0.136	0.303078		0.845238
P47914	1_2012_HvsL_P47914	1	HvsL	2012	48.187	6.837	2.632	3.453	0.968	31.897	230	No change	0.398	0.398	0.419	0.419	0.0285845		0.972222
P47914	1_2013_HvsL_P47914	1	HvsL	2013	21.084	1.256	10.257	3.453	0.968	22.774	860	No change	0.289	0.289	0.311	0.311	0.172804		0.845238
P47985	1_1978_MvsL_P47985	1	MvsL	1978	11.907	4.25	2.007	1.338	0.974	15.12	1070	No change	0.012	0.012	0.033	0.033	0.947166		0.654762
P47985	1_1979_MvsL_P47985	1	MvsL	1979	22.931	3.438	1.798	1.338	0.974	10.958	810	No change	-0.15	-0.15	-0.128	-0.128	0.864661		0.420635
P47985	1_1980_MvsL_P47985	1	MvsL	1980	48.175	1.328	2.759	1.338	0.974	6.495	230	No change	-0.21	-0.21	-0.188	-0.188	0.541851		0.345238
P48047	1_2017_HvsL_P48047	1	HvsL	2017	18.835	3.58	2.172	0.101	0.997	13.782	910	No change	0.073	0.073	0.095	0.095	0.815012		0.72619
P48047	1_2018_HvsL_P48047	1	HvsL	2018	13.754	0.586	1.754	0.101	0.997	1.823	1030	No change	0.012	0.012	0.033	0.033	0.77694		0.8
P48444	1_2022_HvsL_P48444	1	HvsL	2022	21.072	0.742	14.712	0.693	0.989	18.806	860	No change	0.146	0.146	0.167	0.167	0.855067		0.72619
P48444	1_2020_HvsL_P48444	1	HvsL	2020	31.192	3.413	2.186	0.693	0.989	13.227	620	No change	0.085	0.085	0.107	0.107	0.854062		0.654762
P48444	1_2021_HvsL_P48444	1	HvsL	2021	44.814	2.06	2.99	0.693	0.989	10.918	300	No change	0.209	0.209	0.231	0.231	0.563702		0.845238
P48444	1_2019_HvsL_P48444	1	HvsL	2019	18.314	3.963	2.097	0.693	0.989	14.731	920	No change	0.04	0.04	0.061	0.061	0.768002		0.72619
P48449	1_2023_HvsL_P48449	1	HvsL	2023	41.234	2.633	4.473	0.691	0.976	20.874	390	No change	-0.043	-0.043	-0.021	-0.021	0.673862		0.72619
P48454-2	1_230_HvsL_P48454-2	1	HvsL	230	40.508	2.392	2.366	0.268	0.992	10.034	400	No change	-0.37	-0.37	-0.348	-0.348	0.0934721		0.1
P48454-2	1_229_HvsL_P48454-2	1	HvsL	229	45.216	2.663	2.506	0.268	0.992	11.831	300	No change	-0.037	-0.037	-0.015	-0.015	0.94932		0.654762
P48556	1_1988_MvsL_P48556	1	MvsL	1988	11.447	2.931	2.132	0.316	0.991	11.077	1080	No change	0.047	0.047	0.069	0.069	0.823957		0.654762
P48556	1_1989_MvsL_P48556	1	MvsL	1989	46.401	2.477	3.555	0.316	0.991	15.604	270	No change	0.018	0.018	0.039	0.039	0.784082		0.579365
P48643	1_1990_MvsL_P48643	1	MvsL	1990	17.071	4.082	1.875	1.172	0.976	13.566	950	No change	0.088	0.088	0.11	0.11	0.912509		0.72619
P48643	1_1991_MvsL_P48643	1	MvsL	1991	39.117	2.019	3.228	1.172	0.976	11.552	440	No change	-0.007	-0.007	0.014	0.014	0.807367		0.420635
P48643	1_1992_MvsL_P48643	1	MvsL	1992	31.422	0.819	15.881	1.172	0.976	22.561	620	No change	0.094	0.094	0.116	0.116	0.561454		0.845238
P48651	1_1993_MvsL_P48651	1	MvsL	1993	24.67	2.335	2.115	0.13	0.997	8.752	770	No change	-0.169	-0.169	-0.147	-0.147	0.334221		0.171429
P48651	1_1994_MvsL_P48651	1	MvsL	1994	29.286	2.4	3.353	0.13	0.997	14.265	670	No change	0.137	0.137	0.159	0.159	0.504552		0.888889
P48651	1_1995_MvsL_P48651	1	MvsL	1995	32.871	1.572	1.886	0.13	0.997	5.255	580	No change	0.037	0.037	0.058	0.058	0.567226		0.845238
P48723	1_1996_MvsL_P48723	1	MvsL	1996	38.896	3.761	1.785	0.195	0.997	11.9	440	No change	-0.061	-0.061	-0.04	-0.04	0.959167		0.65
P48723	1_1997_MvsL_P48723	1	MvsL	1997	42.483	3.494	2.443	0.195	0.997	15.131	360	No change	-0.071	-0.071	-0.049	-0.049	0.875681		0.420635
P48735	1_2032_HvsL_P48735	1	HvsL	2032	39.594	2.583	2.874	0.187	0.996	13.16	430	No change	-0.245	-0.245	-0.223	-0.223	0.342908		0.047619
P48735	1_2034_HvsL_P48735	1	HvsL	2034	30.773	2.003	7.538	0.187	0.996	26.755	630	No change	-0.524	-0.524	-0.502	-0.502	0.0132754		0.015873
P48735	1_2033_HvsL_P48735	1	HvsL	2033	46.761	2.366	2.895	0.187	0.996	12.141	260	No change	-0.193	-0.193	-0.172	-0.172	0.686806		0.345238
P48739	1_319_MvsL_P48739	1	MvsL	319	39.237	3.011	2.231	1.232	0.991	11.907	430	No change	0.562	0.562	0.584	0.584	0.171998		0.924603
P48739	1_320_MvsL_P48739	1	MvsL	320	44.684	5.431	3.825	1.232	0.991	36.817	310	No change	0.191	0.191	0.212	0.212	0.782019		0.654762
P49006	1_2001_MvsL_P49006	1	MvsL	2001	39.33	2.811	7.258	1.809	0.99	36.121	430	No change	0.131	0.131	0.153	0.153	0.552323		0.924603
P49006	1_2002_MvsL_P49006	1	MvsL	2002	42.623	4.51	3.161	1.809	0.99	25.268	360	No change	0.171	0.171	0.192	0.192	0.559564		0.888889
P49069	1_2003_MvsL_P49069	1	MvsL	2003	35.437	2.475	4.735	0.825	0.971	20.769	520	No change	-0.075	-0.075	-0.054	-0.054	0.851904		0.420635
P49189	1_2038_HvsL_P49189	1	HvsL	2038	39.37	4.552	2.412	1.002	0.984	19.46	430	No change	-0.268	-0.268	-0.246	-0.246	0.97222		0.420635
P49189	1_2039_HvsL_P49189	1	HvsL	2039	32.238	2.477	3.037	1.002	0.984	13.329	600	No change	-0.259	-0.259	-0.238	-0.238	0.659284		0.27381
P49207	1_2040_HvsL_P49207	1	HvsL	2040	5.309	6.785	1.978	4.411	0.97	23.757	1220	No change	0.088	0.088	0.109	0.109	0.541698		0.72619
P49207	1_2041_HvsL_P49207	1	HvsL	2041	11.607	0.688	7.569	4.411	0.97	9.01	1080	No change	0.116	0.116	0.138	0.138	0.131393		0.924603
P49247	1_2042_HvsL_P49247	1	HvsL	2042	39.08	2.384	2.696	0.212	0.987	11.391	440	No change	-0.022	-0.022	0	0	0.870358		0.420635
P49257	1_2043_HvsL_P49257	1	HvsL	2043	21.651	2.948	3.64	1.943	0.968	19.023	840	No change	0	0	0.021	0.021	0.862198		0.72619
P49257	1_2009_MvsL_P49257	1	MvsL	2009	46.612	0.507	3.512	4.799	0.909	3.155	260	No change	-0.728	-0.728	-0.706	-0.706	0.185387		0.928571
P49327	1_2045_HvsL_P49327	1	HvsL	2045	18.844	1.728	2.083	1.166	0.943	6.379	910	No change	0.05	0.05	0.072	0.072	0.667994		0.789683
P49327	1_2046_HvsL_P49327	1	HvsL	2046	14.001	1.018	12.576	1.166	0.943	21.067	1020	No change	0.152	0.152	0.173	0.173	0.240599		0.924603
P49354	1_2011_MvsL_P49354	1	MvsL	2011	43.598	4.176	1.631	0.252	0.997	12.076	330	No change	0.033	0.033	0.055	0.055	0.876395		0.65
P49368	1_2013_MvsL_P49368	1	MvsL	2013	17.127	2.513	2.868	3.336	0.861	12.775	950	No change	0.032	0.032	0.053	0.053	0.929184		0.654762
P49368	1_2014_MvsL_P49368	1	MvsL	2014	39.531	1.524	9.877	3.336	0.861	26.317	430	No change	0.033	0.033	0.055	0.055	0.370908		0.888889
P49406	1_2015_MvsL_P49406	1	MvsL	2015	9.898	3.739	2.439	0.709	0.979	16.161	1120	No change	-0.129	-0.129	-0.108	-0.108	0.814978		0.72619
P49406	1_2016_MvsL_P49406	1	MvsL	2016	31.756	0.56	18.178	0.709	0.979	17.243	610	No change	0.183	0.183	0.205	0.205	0.645501		0.579365
P49411	1_2017_MvsL_P49411	1	MvsL	2017	43.731	7.861	4.076	1.654	0.995	56.789	330	No change	-0.223	-0.223	-0.202	-0.202	0.129288		0.0753968
P49411	1_2018_MvsL_P49411	1	MvsL	2018	37.359	2.054	7.535	1.654	0.995	27.422	480	No change	-0.204	-0.204	-0.182	-0.182	0.789811		0.27381
P49458	1_2019_MvsL_P49458	1	MvsL	2019	4	0.624	2.864	0.115	0.889	2.949	1250	Unquantifiable_observed_only_in HvsL channel	0	NaN	0	NaN	NaN		NaN
P49588	1_2054_HvsL_P49588	1	HvsL	2054	37.835	3.216	3.532	0.452	0.988	20.137	470	No change	-0.006	-0.006	0.016	0.016	0.660294		0.789683
P49590	1_2055_HvsL_P49590	1	HvsL	2055	41.091	2.256	8.14	2.596	0.923	32.294	390	No change	0.015	0.015	0.037	0.037	0.944704		0.654762
P49591	1_2057_HvsL_P49591	1	HvsL	2057	37.286	3.749	2.098	0.361	0.992	13.942	480	No change	0.167	0.167	0.189	0.189	0.678251		0.888889
P49591	1_2056_HvsL_P49591	1	HvsL	2056	33.513	1.688	2.785	0.361	0.992	8.332	570	No change	0.106	0.106	0.128	0.128	0.823234		0.789683
P49720	1_2058_HvsL_P49720	1	HvsL	2058	20.069	3.443	2.44	0.82	0.982	14.893	880	No change	0.112	0.112	0.134	0.134	0.88693		0.654762
P49720	1_2059_HvsL_P49720	1	HvsL	2059	11.551	2.519	3.404	0.82	0.982	15.199	1080	No change	0.028	0.028	0.05	0.05	0.956553		0.579365
P49720	1_2060_HvsL_P49720	1	HvsL	2060	25.137	2.086	1.666	0.82	0.982	6.161	760	No change	0.418	0.418	0.439	0.439	0.199771		0.9
P49721	1_2061_HvsL_P49721	1	HvsL	2061	20.063	3.522	2.35	0.544	0.984	14.668	880	No change	-0.079	-0.079	-0.057	-0.057	0.857492		0.420635
P49721	1_2063_HvsL_P49721	1	HvsL	2063	25.998	1.572	1.983	0.544	0.984	5.527	740	No change	-0.074	-0.074	-0.052	-0.052	0.788264		0.345238
P49721	1_2062_HvsL_P49721	1	HvsL	2062	11.516	1.692	3.48	0.544	0.984	10.434	1080	No change	-0.048	-0.048	-0.026	-0.026	0.732646		0.72619
P49736	1_2028_MvsL_P49736	1	MvsL	2028	33.714	2.807	4.573	0.287	0.993	22.752	560	No change	0.004	0.004	0.025	0.025	0.599015		0.789683
P49736	1_2029_MvsL_P49736	1	MvsL	2029	21.724	1.949	4.191	0.287	0.993	14.477	840	No change	0.149	0.149	0.171	0.171	0.30971		0.789683
P49748	1_647_MvsL_P49748	1	MvsL	647	35.768	1.996	7.631	2.276	0.908	26.996	510	No change	-0.021	-0.021	0	0	0.69542		0.579365
P49750-4	1_2030_MvsL_P49750-4	1	MvsL	2030	18.464	2.618	3.601	0.31	0.988	16.709	920	No change	0.134	0.134	0.156	0.156	0.237575		0.888889
P49750-4	1_2031_MvsL_P49750-4	1	MvsL	2031	23.994	1.115	1.632	0.31	0.988	3.225	790	No change	0.083	0.083	0.105	0.105	0.758117		0.789683
P49755	1_2032_MvsL_P49755	1	MvsL	2032	37.069	5.456	2.403	0.226	0.998	23.237	480	No change	-0.095	-0.095	-0.073	-0.073	0.778564		0.210317
[truncated: 2,635 more rows]

## Sheet: Legend
Table EV 3, Unique Gaussian features determined from BN PAGE profiles: Comparison of changes in the fitted Gaussians across both experimental channels compared to the reference (MvsL and HvsL).
