# Supplementary material for: Interactome disassembly during apoptosis occurs independent of caspase cleavage
Source: Mol Syst Biol. 2017 Jan 12;13(1):906. doi: 10.15252/msb.20167067 (PMC5293159; doi:10.15252/msb.20167067)
Supplement: Supplementary file 6 — Table EV4 [file MSB-13-906-s006.xlsx]

## Sheet: Sheet1
Table EV 4, Summary of Gaussian features properties determined from BN PAGE profiles
Total gaussians	Gaussians within MvsL channel	Gaussians within HvsL channel	Shared Gaussians	Number of Gaussians that increase	Number of Gaussians that decrease	Number of Gaussians that do not change	Number of Unquantified
4723	4151	4202	3630	39	9	4674	0
Increase(in atleast two replicates)	Decrease (in atleast two replicates)	No change (in atleast two replicates)	+/- (in atleast two replicates)	Inconsistent across replicates
0	0	2384	0	0
Total gaussians	Gaussians within MvsL channel	Gaussians within HvsL channel	Shared Gaussians	Coverage of complexes observed in MvsL	Coverage of complexes observed in HvsL
4723	4151	4202	3630	0.3574	0.3702
Number of Protein observed across replicates	No change- consistent across gaussians	Increase- consistent across gaussians	Decrease- consistent across gaussians	Increase- inconsistent across gaussians	Decrease- inconsistent across gaussians	Increase and Decrease observed in Gaussians
2384	2344	4	0	28	8	0
Protein_Observed_in_both_channels	Protein_Observed_only_in_MvsL_channel	Protein_Observed_only_in_HvsL_channel	Protein_Observed_in_MvsL_once_channels	Protein_Observed_in_HvsL_once_channels
2342	26	16	2368	2358

## Sheet: Legend
Table EV 4, Summary of Gaussian features properties determined from BN PAGE profiles: Summary table of Fitted Gaussian information comparing the number of observation in experimental channels.
