# Supplementary material for: Interactome disassembly during apoptosis occurs independent of caspase cleavage
Source: Mol Syst Biol. 2017 Jan 12;13(1):906. doi: 10.15252/msb.20167067 (PMC5293159; doi:10.15252/msb.20167067)
Supplement: Supplementary file 7 — Table EV5 [file MSB-13-906-s007.xlsx]

## Sheet: Corum_assignments_untreated_mit
Table EV 5: Corum assignment of identified proteins
Corum	PEP	Intensity	Protein IDs	Majority protein IDs	Protein names	Gene names	Fasta headers
(C-CFTR)2-NHERF-ezrin complex;C-CFTR-NHERF(PDZ1 domain)-ezrin complex;C-CFTR-NHERF(PDZ2 domain)-ezrin complex	0	100150000000	P15311;E7EQR4;E9PQ82;E9PNV3	P15311;E7EQR4	Ezrin	EZR	>sp|P15311|EZRI_HUMAN Ezrin OS=Homo sapiens GN=EZR PE=1 SV=4;>tr|E7EQR4|E7EQR4_HUMAN Ezrin OS=Homo sapiens GN=EZR PE=4 SV=2
(C-CFTR)2-NHERF-ezrin complex;C-CFTR-NHERF(PDZ1 domain)-ezrin complex;C-CFTR-NHERF(PDZ2 domain)-ezrin complex;CFTR-NHERF-beta(2)AR signaling complex	1.88e-118	19047000000	O14745;E7EV06	O14745;E7EV06	Na(+)/H(+) exchange regulatory cofactor NHE-RF1	SLC9A3R1	>sp|O14745|NHRF1_HUMAN Na(+)/H(+) exchange regulatory cofactor NHE-RF1 OS=Homo sapiens GN=SLC9A3R1 PE=1 SV=4;>tr|E7EV06|E7EV06_HUMAN Na(+)/H(+) exchange regulatory cofactor NHE-RF1 OS=Homo sapiens GN=SLC9A3R1 PE=4 SV=1
(E.F.G) complex;12S U11 snRNP;17S U2 snRNP;18S U11/U12 snRNP;6S methyltransferase and RG-containing Sm proteins complex;C complex spliceosome;SMN complex;SMN complex, U7 snRNA specific;SMN1-SIP1-SNRP complex;Spliceosome	1.76e-20	14190000000	P62304;A6NHK2	P62304	Small nuclear ribonucleoprotein E	SNRPE	>sp|P62304|RUXE_HUMAN Small nuclear ribonucleoprotein E OS=Homo sapiens GN=SNRPE PE=1 SV=1
(E.F.G) complex;12S U11 snRNP;17S U2 snRNP;18S U11/U12 snRNP;6S methyltransferase and RG-containing Sm proteins complex;C complex spliceosome;SMN complex;SMN complex, U7 snRNA specific;Spliceosome	2.59e-15	2316000000	Q49AN9;F5H013;P62308;A8MWD9;F5H5R7;C9JVQ0	Q49AN9;F5H013;P62308;A8MWD9	Small nuclear ribonucleoprotein G;Small nuclear ribonucleoprotein G-like protein	SNRPG	>tr|Q49AN9|Q49AN9_HUMAN SNRPG protein OS=Homo sapiens GN=SNRPG PE=4 SV=1;>tr|F5H013|F5H013_HUMAN Small nuclear ribonucleoprotein G OS=Homo sapiens GN=SNRPG PE=4 SV=1;>sp|P62308|RUXG_HUMAN Small nuclear ribonucleoprotein G OS=Homo sapiens GN=SNRPG PE=1 SV=1
(E.F.G) complex;12S U11 snRNP;17S U2 snRNP;18S U11/U12 snRNP;6S methyltransferase and RG-containing Sm proteins complex;C complex spliceosome;SMN complex;SMN complex, U7 snRNA specific;Spliceosome	6.43e-31	2975600000	P62306;F8W0W6	P62306;F8W0W6	Small nuclear ribonucleoprotein F	SNRPF	>sp|P62306|RUXF_HUMAN Small nuclear ribonucleoprotein F OS=Homo sapiens GN=SNRPF PE=1 SV=1;>tr|F8W0W6|F8W0W6_HUMAN Small nuclear ribonucleoprotein F OS=Homo sapiens GN=SNRPF PE=4 SV=1
12S U11 snRNP;17S U2 snRNP;18S U11/U12 snRNP;20S methylosome and RG-containing Sm protein complex;20S methylosome-SmD complex;6S methyltransferase and RG-containing Sm proteins complex;6S methyltransferase complex;C complex spliceosome;CDC5L complex;Emerin complex 25;Emerin complex 52;SMN complex;SMN containing complex;SMN1-SIP1-SNRP complex;Spliceosome	6.67e-137	51010000000	P62314	P62314	Small nuclear ribonucleoprotein Sm D1	SNRPD1	>sp|P62314|SMD1_HUMAN Small nuclear ribonucleoprotein Sm D1 OS=Homo sapiens GN=SNRPD1 PE=1 SV=1
12S U11 snRNP;17S U2 snRNP;18S U11/U12 snRNP;20S methylosome and RG-containing Sm protein complex;20S methylosome-SmD complex;6S methyltransferase and RG-containing Sm proteins complex;6S methyltransferase complex;C complex spliceosome;CDC5L complex;SMN complex;SMN complex, U7 snRNA specific;SMN containing complex;SMN1-SIP1-SNRP complex;Spliceosome	4.62e-81	32151000000	B4DJP7;P62318	B4DJP7;P62318	Small nuclear ribonucleoprotein Sm D3	SNRPD3	>tr|B4DJP7|B4DJP7_HUMAN Small nuclear ribonucleoprotein Sm D3 OS=Homo sapiens GN=SNRPD3 PE=2 SV=1;>sp|P62318|SMD3_HUMAN Small nuclear ribonucleoprotein Sm D3 OS=Homo sapiens GN=SNRPD3 PE=1 SV=1
12S U11 snRNP;17S U2 snRNP;18S U11/U12 snRNP;20S methylosome and RG-containing Sm protein complex;6S methyltransferase and RG-containing Sm proteins complex;Anti-Sm protein complex;Anti-SMN protein complex;C complex spliceosome;JBP1-pICln complex;SMN complex;SMN complex, U7 snRNA specific;SMN1-SIP1-SNRP complex;SMN-PolII-RHA complex;Spliceosome	6.98e-41	50153000000	P14678-2;P14678;E7ENP4;P14678-3;P63162;B3KVR1;A8MT02	P14678-2;P14678;E7ENP4;P14678-3;P63162;B3KVR1	Small nuclear ribonucleoprotein-associated proteins B and B;Small nuclear ribonucleoprotein-associated protein N;Small nuclear ribonucleoprotein-associated protein	SNRPB;SNRPN	>sp|P14678-2|RSMB_HUMAN Isoform SM-B of Small nuclear ribonucleoprotein-associated proteins B and B OS=Homo sapiens GN=SNRPB;>sp|P14678|RSMB_HUMAN Small nuclear ribonucleoprotein-associated proteins B and B OS=Homo sapiens GN=SNRPB PE=1 SV=2;>tr|E7ENP4|E
12S U11 snRNP;17S U2 snRNP;18S U11/U12 snRNP;20S methylosome and RG-containing Sm protein complex;6S methyltransferase and RG-containing Sm proteins complex;C complex spliceosome;CDC5L complex;SMN complex;SMN containing complex;SMN1-SIP1-SNRP complex;Spliceosome	4.06e-179	54600000000	P62316	P62316	Small nuclear ribonucleoprotein Sm D2	SNRPD2	>sp|P62316|SMD2_HUMAN Small nuclear ribonucleoprotein Sm D2 OS=Homo sapiens GN=SNRPD2 PE=1 SV=1
12S U11 snRNP;18S U11/U12 snRNP;Nop56p-associated pre-rRNA complex;YBX1-AKT1 complex	0	35404000000	P67809;E7ETA0;H0Y449;C9J5V9;Q9Y2T7	P67809;E7ETA0;H0Y449	Nuclease-sensitive element-binding protein 1	YBX1	>sp|P67809|YBOX1_HUMAN Nuclease-sensitive element-binding protein 1 OS=Homo sapiens GN=YBX1 PE=1 SV=3;>tr|E7ETA0|E7ETA0_HUMAN Nuclease-sensitive element-binding protein 1 OS=Homo sapiens GN=YBX1 PE=4 SV=1;>tr|H0Y449|H0Y449_HUMAN Nuclease-sensitive element-
12S U11 snRNP;Spliceosome	3.71e-154	61819000000	Q16629-3;Q16629-2;G5E9M3;C9JAB2;Q16629;F8WEA1	Q16629-3;Q16629-2;G5E9M3;C9JAB2;Q16629	Serine/arginine-rich splicing factor 7	SRSF7	>sp|Q16629-3|SRSF7_HUMAN Isoform 3 of Serine/arginine-rich splicing factor 7 OS=Homo sapiens GN=SRSF7;>sp|Q16629-2|SRSF7_HUMAN Isoform 2 of Serine/arginine-rich splicing factor 7 OS=Homo sapiens GN=SRSF7;>tr|G5E9M3|G5E9M3_HUMAN Serine/arginine-rich-splicin
13S condensin complex;CAP(C)-CAP(E) complex;Condensin I complex;Condensin II;Condensin I-PARP-1-XRCC1 complex;DNA ligase IV-condensin complex;DNMT3B complex	3.23e-42	2035400000	E9PD53;Q9NTJ3;Q9NTJ3-2;F5H0U7;E7ET04;C9JR83;C9J9E4	E9PD53;Q9NTJ3;Q9NTJ3-2;F5H0U7	Structural maintenance of chromosomes protein;Structural maintenance of chromosomes protein 4	SMC4	>tr|E9PD53|E9PD53_HUMAN Structural maintenance of chromosomes protein OS=Homo sapiens GN=SMC4 PE=3 SV=1;>sp|Q9NTJ3|SMC4_HUMAN Structural maintenance of chromosomes protein 4 OS=Homo sapiens GN=SMC4 PE=1 SV=2;>sp|Q9NTJ3-2|SMC4_HUMAN Isoform 2 of Structural
13S condensin complex;CAP(C)-CAP(E) complex;Condensin I complex;Condensin II;Condensin I-PARP-1-XRCC1 complex;DNA ligase IV-condensin complex;DNMT3B complex	2.53e-43	1649000000	O95347-2;O95347;F5GZR0;Q5T821	O95347-2;O95347	Structural maintenance of chromosomes protein 2	SMC2	>sp|O95347-2|SMC2_HUMAN Isoform 2 of Structural maintenance of chromosomes protein 2 OS=Homo sapiens GN=SMC2;>sp|O95347|SMC2_HUMAN Structural maintenance of chromosomes protein 2 OS=Homo sapiens GN=SMC2 PE=1 SV=2
13S condensin complex;Condensin I complex;Condensin I-PARP-1-XRCC1 complex	1.24e-13	292310000	E9PHA2;Q15003;C9JZP1;B4E189;C9J470;H7C415	E9PHA2;Q15003;C9JZP1;B4E189;C9J470	Condensin complex subunit 2	NCAPH	>tr|E9PHA2|E9PHA2_HUMAN Condensin complex subunit 2 OS=Homo sapiens GN=NCAPH PE=3 SV=1;>sp|Q15003|CND2_HUMAN Condensin complex subunit 2 OS=Homo sapiens GN=NCAPH PE=1 SV=3;>tr|C9JZP1|C9JZP1_HUMAN Condensin complex subunit 2 (Fragment) OS=Homo sapiens GN=NC
13S condensin complex;Condensin I complex;Condensin I-PARP-1-XRCC1 complex	9.74e-12	434970000	F5GZJ1;Q15021;E7EN77;F6SSY4	F5GZJ1;Q15021;E7EN77;F6SSY4	Condensin complex subunit 1	NCAPD2	>tr|F5GZJ1|F5GZJ1_HUMAN Condensin complex subunit 1 OS=Homo sapiens GN=NCAPD2 PE=3 SV=1;>sp|Q15021|CND1_HUMAN Condensin complex subunit 1 OS=Homo sapiens GN=NCAPD2 PE=1 SV=3;>tr|E7EN77|E7EN77_HUMAN Condensin complex subunit 1 (Fragment) OS=Homo sapiens GN=
13S condensin complex;Condensin I complex;Condensin I-PARP-1-XRCC1 complex	1.84e-09	169240000	Q9BPX3;H0Y9Z8	Q9BPX3	Condensin complex subunit 3	NCAPG	>sp|Q9BPX3|CND3_HUMAN Condensin complex subunit 3 OS=Homo sapiens GN=NCAPG PE=1 SV=1
17S U2 snRNP	0	547360000000	F5H897;Q12931;I3L239;I3L2D5;I3L253	F5H897;Q12931	Heat shock protein 75 kDa, mitochondrial	TRAP1	>tr|F5H897|F5H897_HUMAN Heat shock protein 75 kDa, mitochondrial OS=Homo sapiens GN=TRAP1 PE=3 SV=1;>sp|Q12931|TRAP1_HUMAN Heat shock protein 75 kDa, mitochondrial OS=Homo sapiens GN=TRAP1 PE=1 SV=3
17S U2 snRNP	5.09e-27	2393200000	Q8IWX8	Q8IWX8	Calcium homeostasis endoplasmic reticulum protein	CHERP	>sp|Q8IWX8|CHERP_HUMAN Calcium homeostasis endoplasmic reticulum protein OS=Homo sapiens GN=CHERP PE=1 SV=3
17S U2 snRNP;18S U11/U12 snRNP;C complex spliceosome;CDC5L complex;SF3b complex;Spliceosome	0	44683000000	O75533;H7C341;E9PCH3;B4DGZ4;F8WC19	O75533	Splicing factor 3B subunit 1	SF3B1	>sp|O75533|SF3B1_HUMAN Splicing factor 3B subunit 1 OS=Homo sapiens GN=SF3B1 PE=1 SV=3
17S U2 snRNP;18S U11/U12 snRNP;C complex spliceosome;CDC5L complex;SF3b complex;Spliceosome	2.66e-153	25324000000	Q13435;E9PPJ0;E9PJ04;E9PJT3;H0YCG1;H0YEX5;H0YDT7;E9PIL8	Q13435;E9PPJ0	Splicing factor 3B subunit 2	SF3B2	>sp|Q13435|SF3B2_HUMAN Splicing factor 3B subunit 2 OS=Homo sapiens GN=SF3B2 PE=1 SV=2;>tr|E9PPJ0|E9PPJ0_HUMAN Splicing factor 3B subunit 2 OS=Homo sapiens GN=SF3B2 PE=4 SV=1
17S U2 snRNP;18S U11/U12 snRNP;C complex spliceosome;NCOR1 complex;SF3b complex;Spliceosome;STAGA complex (SPT3-TAF9-GCN5 acetyltransferase complex);TFTC complex (TATA-binding protein-free TAF-II-containing complex)	0	51070000000	Q15393;Q15393-3;Q15393-2;I3L4G7;H3BMB0	Q15393	Splicing factor 3B subunit 3	SF3B3	>sp|Q15393|SF3B3_HUMAN Splicing factor 3B subunit 3 OS=Homo sapiens GN=SF3B3 PE=1 SV=4
17S U2 snRNP;18S U11/U12 snRNP;CDC5L complex;SF3b complex;Spliceosome	4.89e-76	1435900000	Q15427;Q5SZ64	Q15427	Splicing factor 3B subunit 4	SF3B4	>sp|Q15427|SF3B4_HUMAN Splicing factor 3B subunit 4 OS=Homo sapiens GN=SF3B4 PE=1 SV=1
17S U2 snRNP;18S U11/U12 snRNP;Large Drosha complex;Parvulin-associated pre-rRNP complex;Spliceosome	6.13e-73	11754000000	F5H6K0;O43143	F5H6K0;O43143	Putative pre-mRNA-splicing factor ATP-dependent RNA helicase DHX15	DHX15	>tr|F5H6K0|F5H6K0_HUMAN Putative pre-mRNA-splicing factor ATP-dependent RNA helicase DHX15 OS=Homo sapiens GN=DHX15 PE=4 SV=1;>sp|O43143|DHX15_HUMAN Putative pre-mRNA-splicing factor ATP-dependent RNA helicase DHX15 OS=Homo sapiens GN=DHX15 PE=1 SV=2
17S U2 snRNP;18S U11/U12 snRNP;SF3b complex	2.74e-10	1006700000	Q9BWJ5	Q9BWJ5	Splicing factor 3B subunit 5	SF3B5	>sp|Q9BWJ5|SF3B5_HUMAN Splicing factor 3B subunit 5 OS=Homo sapiens GN=SF3B5 PE=1 SV=1
17S U2 snRNP;18S U11/U12 snRNP;SF3b complex;Spliceosome	9.64e-47	1437200000	Q9Y3B4	Q9Y3B4	Pre-mRNA branch site protein p14	SF3B14	>sp|Q9Y3B4|PM14_HUMAN Pre-mRNA branch site protein p14 OS=Homo sapiens GN=SF3B14 PE=1 SV=1
17S U2 snRNP;C complex spliceosome;CDC5L complex;Spliceosome	5.39e-83	36588000000	Q07955;Q07955-3;Q07955-2	Q07955;Q07955-3;Q07955-2	Serine/arginine-rich splicing factor 1	SRSF1	>sp|Q07955|SRSF1_HUMAN Serine/arginine-rich splicing factor 1 OS=Homo sapiens GN=SRSF1 PE=1 SV=2;>sp|Q07955-3|SRSF1_HUMAN Isoform ASF-3 of Serine/arginine-rich splicing factor 1 OS=Homo sapiens GN=SRSF1;>sp|Q07955-2|SRSF1_HUMAN Isoform ASF-2 of Serine/argi
17S U2 snRNP;C complex spliceosome;CDC5L complex;Spliceosome;SRm160/300 complex	7.11e-228	16701000000	P09661;H0YMA0;H0YKK0;H0YLR3;Q9UEN1;O95485	P09661;H0YMA0;H0YKK0	U2 small nuclear ribonucleoprotein A	SNRPA1	>sp|P09661|RU2A_HUMAN U2 small nuclear ribonucleoprotein A OS=Homo sapiens GN=SNRPA1 PE=1 SV=2;>tr|H0YMA0|H0YMA0_HUMAN U2 small nuclear ribonucleoprotein A (Fragment) OS=Homo sapiens GN=SNRPA1 PE=4 SV=1;>tr|H0YKK0|H0YKK0_HUMAN Small nuclear ribonucleopro
17S U2 snRNP;C complex spliceosome;CF IIAm complex (Cleavage factor IIAm complex);Nop56p-associated pre-rRNA complex;Spliceosome	1.04e-117	20405000000	Q01081;Q01081-2;Q01081-3;Q01081-4	Q01081;Q01081-2	Splicing factor U2AF 35 kDa subunit	U2AF1	>sp|Q01081|U2AF1_HUMAN Splicing factor U2AF 35 kDa subunit OS=Homo sapiens GN=U2AF1 PE=1 SV=3;>sp|Q01081-2|U2AF1_HUMAN Isoform 2 of Splicing factor U2AF 35 kDa subunit OS=Homo sapiens GN=U2AF1
17S U2 snRNP;C complex spliceosome;NCOR1 complex;SF3A1-SF3A2-SF3A3 complex;Spliceosome	2.41e-241	45496000000	Q15459;F5H048;E9PAW1;H7C1L2;F8WC79;F8WB66	Q15459;F5H048;E9PAW1	Splicing factor 3A subunit 1	SF3A1	>sp|Q15459|SF3A1_HUMAN Splicing factor 3A subunit 1 OS=Homo sapiens GN=SF3A1 PE=1 SV=1;>tr|F5H048|F5H048_HUMAN Splicing factor 3A subunit 1 OS=Homo sapiens GN=SF3A1 PE=4 SV=1;>tr|E9PAW1|E9PAW1_HUMAN Splicing factor 3A subunit 1 OS=Homo sapiens GN=SF3A1 PE=
17S U2 snRNP;C complex spliceosome;SF3A1-SF3A2-SF3A3 complex;Spliceosome	1.54e-92	24701000000	Q12874;E7EUT8	Q12874;E7EUT8	Splicing factor 3A subunit 3	SF3A3	>sp|Q12874|SF3A3_HUMAN Splicing factor 3A subunit 3 OS=Homo sapiens GN=SF3A3 PE=1 SV=1;>tr|E7EUT8|E7EUT8_HUMAN Splicing factor 3A subunit 3 OS=Homo sapiens GN=SF3A3 PE=4 SV=1
17S U2 snRNP;C complex spliceosome;SF3A1-SF3A2-SF3A3 complex;Spliceosome	1.33e-24	9414000000	Q15428	Q15428	Splicing factor 3A subunit 2	SF3A2	>sp|Q15428|SF3A2_HUMAN Splicing factor 3A subunit 2 OS=Homo sapiens GN=SF3A2 PE=1 SV=2
17S U2 snRNP;C complex spliceosome;SMN-PolII-RHA complex;Spliceosome	1.36e-21	3719700000	P08579	P08579	U2 small nuclear ribonucleoprotein B	SNRPB2	>sp|P08579|RU2B_HUMAN U2 small nuclear ribonucleoprotein B OS=Homo sapiens GN=SNRPB2 PE=1 SV=1
17S U2 snRNP;CF IIAm complex (Cleavage factor IIAm complex);Nop56p-associated pre-rRNA complex;Spliceosome	7.03e-173	29021000000	P26368-2;P26368	P26368-2;P26368	Splicing factor U2AF 65 kDa subunit	U2AF2	>sp|P26368-2|U2AF2_HUMAN Isoform 2 of Splicing factor U2AF 65 kDa subunit OS=Homo sapiens GN=U2AF2;>sp|P26368|U2AF2_HUMAN Splicing factor U2AF 65 kDa subunit OS=Homo sapiens GN=U2AF2 PE=1 SV=4
17S U2 snRNP;Frataxin complex	0	7934600000000	P10809;E7ESH4;E7EXB4;B7Z712;C9JL25;C9JCQ4;C9JL19;C9J0S9;F8WBB1	P10809	60 kDa heat shock protein, mitochondrial	HSPD1	>sp|P10809|CH60_HUMAN 60 kDa heat shock protein, mitochondrial OS=Homo sapiens GN=HSPD1 PE=1 SV=2
17S U2 snRNP;SF3b complex	2.34e-35	2791800000	Q7RTV0	Q7RTV0	PHD finger-like domain-containing protein 5A	PHF5A	>sp|Q7RTV0|PHF5A_HUMAN PHD finger-like domain-containing protein 5A OS=Homo sapiens GN=PHF5A PE=1 SV=1
17S U2 snRNP;Spliceosome	5.2e-72	9508200000	O15042-2;O15042;E7ET15;O15042-3;C9JB80;H0Y8D9;E7EW00;H7C4V2;C9J5L1;C9JDJ7	O15042-2;O15042;E7ET15;O15042-3;C9JB80	U2 snRNP-associated SURP motif-containing protein	U2SURP	>sp|O15042-2|SR140_HUMAN Isoform 2 of U2 snRNP-associated SURP motif-containing protein OS=Homo sapiens GN=U2SURP;>sp|O15042|SR140_HUMAN U2 snRNP-associated SURP motif-containing protein OS=Homo sapiens GN=U2SURP PE=1 SV=2;>tr|E7ET15|E7ET15_HUMAN U2 snRNP-
17S U2 snRNP;Spliceosome	4.55e-26	15300000000	O75937	O75937	DnaJ homolog subfamily C member 8	DNAJC8	>sp|O75937|DNJC8_HUMAN DnaJ homolog subfamily C member 8 OS=Homo sapiens GN=DNAJC8 PE=1 SV=2
17S U2 snRNP;Spliceosome	1.18e-17	2220600000	O75940	O75940	Survival of motor neuron-related-splicing factor 30	SMNDC1	>sp|O75940|SPF30_HUMAN Survival of motor neuron-related-splicing factor 30 OS=Homo sapiens GN=SMNDC1 PE=1 SV=1
17S U2 snRNP;Spliceosome	2.44e-86	9738700000	Q7L014;D6RJA6;H0Y9U3;F5GYY8	Q7L014	Probable ATP-dependent RNA helicase DDX46	DDX46	>sp|Q7L014|DDX46_HUMAN Probable ATP-dependent RNA helicase DDX46 OS=Homo sapiens GN=DDX46 PE=1 SV=2
17S U2 snRNP;Spliceosome	7.83e-22	1282700000	Q96I25;Q5W011;Q5W010;H0Y6J6;Q5W012	Q96I25;Q5W011;Q5W010;H0Y6J6	Splicing factor 45	RBM17	>sp|Q96I25|SPF45_HUMAN Splicing factor 45 OS=Homo sapiens GN=RBM17 PE=1 SV=1;>tr|Q5W011|Q5W011_HUMAN RNA binding motif protein 17 (Fragment) OS=Homo sapiens GN=RBM17 PE=2 SV=1;>tr|Q5W010|Q5W010_HUMAN RNA binding motif protein 17 (Fragment) OS=Homo sapiens
17S U2 snRNP;Spliceosome	3.38e-292	34778000000	Q9UHX1-6;Q9UHX1-4;Q9UHX1-5;Q9UHX1-2;Q9UHX1-3;Q9UHX1;E9PQ56;H0YEM1;E9PN18;E9PMU7;E9PL19;H0YCP8	Q9UHX1-6;Q9UHX1-4;Q9UHX1-5;Q9UHX1-2;Q9UHX1-3;Q9UHX1;E9PQ56;H0YEM1	Poly(U)-binding-splicing factor PUF60	PUF60	>sp|Q9UHX1-6|PUF60_HUMAN Isoform 6 of Poly(U)-binding-splicing factor PUF60 OS=Homo sapiens GN=PUF60;>sp|Q9UHX1-4|PUF60_HUMAN Isoform 4 of Poly(U)-binding-splicing factor PUF60 OS=Homo sapiens GN=PUF60;>sp|Q9UHX1-5|PUF60_HUMAN Isoform 5 of Poly(U)-binding-
18S U11/U12 snRNP;C complex spliceosome;Exon junction complex (mRNA splicing-dependent);SNW1 complex;Spliceosome;Toposome	0	41335000000	Q6P2Q9;I3L0J9;F5H2I4;I3L3Z8;I3L1T8	Q6P2Q9	Pre-mRNA-processing-splicing factor 8	PRPF8	>sp|Q6P2Q9|PRP8_HUMAN Pre-mRNA-processing-splicing factor 8 OS=Homo sapiens GN=PRPF8 PE=1 SV=2
20S methylosome and RG-containing Sm protein complex;20S methylosome-SmD complex;20S methyltransferase complex;20S methyltransferase core complex;6S methyltransferase and RG-containing Sm proteins complex;6S methyltransferase complex;Anti-Sm protein complex;AR coactivator complex;JBP1-pICln complex	0.00023293	505040000	E9PMI6;E9PJF4;P54105	E9PMI6;E9PJF4;P54105	Methylosome subunit pICln	CLNS1A	>tr|E9PMI6|E9PMI6_HUMAN Methylosome subunit pICln OS=Homo sapiens GN=CLNS1A PE=4 SV=1;>tr|E9PJF4|E9PJF4_HUMAN Methylosome subunit pICln OS=Homo sapiens GN=CLNS1A PE=4 SV=1;>sp|P54105|ICLN_HUMAN Methylosome subunit pICln OS=Homo sapiens GN=CLNS1A PE=1 SV=1
20S methylosome and RG-containing Sm protein complex;20S methylosome-SmD complex;20S methyltransferase complex;20S methyltransferase core complex;Anti-Sm protein complex;AR coactivator complex;BRG1-associated complex;Brg1-associated complex I;Brg1-associated complex II;BRG1-SIN3A complex;BRG1-SIN3A-HDAC containing SWI/SNF remodeling complex I;Brm-associated complex;BRM-associated complex;BRM-SIN3…	5.04e-85	11592000000	O14744;O14744-2;G3V5W5;B4DX49;G3V580;B4DV00;A8MTP3;G3V5L5;H0YJX6;G3V2L6;G3V2X6;C9JSX3;H0YJ77;G3V507;G3V2F5;G3V5T6;H0YJD3;H7BZ44	O14744;O14744-2;G3V5W5;B4DX49;G3V580;B4DV00;A8MTP3	Protein arginine N-methyltransferase 5;Protein arginine N-methyltransferase 5, N-terminally processed	PRMT5	>sp|O14744|ANM5_HUMAN Protein arginine N-methyltransferase 5 OS=Homo sapiens GN=PRMT5 PE=1 SV=4;>sp|O14744-2|ANM5_HUMAN Isoform 2 of Protein arginine N-methyltransferase 5 OS=Homo sapiens GN=PRMT5;>tr|G3V5W5|G3V5W5_HUMAN Protein arginine N-methyltransferas
20S methyltransferase complex;AR coactivator complex;FCP1-associated protein complex	3.19e-77	3792000000	Q9BQA1;B4DP38;H0Y711	Q9BQA1;B4DP38;H0Y711	Methylosome protein 50	WDR77	>sp|Q9BQA1|MEP50_HUMAN Methylosome protein 50 OS=Homo sapiens GN=WDR77 PE=1 SV=1;>tr|B4DP38|B4DP38_HUMAN Methylosome protein 50 OS=Homo sapiens GN=WDR77 PE=2 SV=1;>tr|H0Y711|H0Y711_HUMAN Methylosome protein 50 (Fragment) OS=Homo sapiens GN=WDR77 PE=4 SV=1
20S proteasome;26S proteasome;DNAJB2-HSPA8-PSMA3 complex;PA28-20S proteasome;PA28gamma-20S proteasome;PA700-20S-PA28 complex	1.59e-150	20772000000	P25788-2;P25788;G3V4X5;G3V3W4;G3V5N4;H0YJ03	P25788-2;P25788;G3V4X5	Proteasome subunit alpha type-3	PSMA3	>sp|P25788-2|PSA3_HUMAN Isoform 2 of Proteasome subunit alpha type-3 OS=Homo sapiens GN=PSMA3;>sp|P25788|PSA3_HUMAN Proteasome subunit alpha type-3 OS=Homo sapiens GN=PSMA3 PE=1 SV=2;>tr|G3V4X5|G3V4X5_HUMAN Proteasome subunit alpha type-3 OS=Homo sapiens G
20S proteasome;26S proteasome;PA28-20S proteasome;PA28gamma-20S proteasome;PA700-20S-PA28 complex	1.47e-286	37978000000	O14818;O14818-2;Q5JXJ2;H0Y586;Q8TAA3-2;F5H3G5;Q8TAA3-5;Q8TAA3;F5GY34	O14818;O14818-2;Q5JXJ2;H0Y586	Proteasome subunit alpha type-7	PSMA7	>sp|O14818|PSA7_HUMAN Proteasome subunit alpha type-7 OS=Homo sapiens GN=PSMA7 PE=1 SV=1;>sp|O14818-2|PSA7_HUMAN Isoform 2 of Proteasome subunit alpha type-7 OS=Homo sapiens GN=PSMA7;>tr|Q5JXJ2|Q5JXJ2_HUMAN Proteasome subunit alpha type OS=Homo sapiens GN=
20S proteasome;26S proteasome;PA28-20S proteasome;PA28gamma-20S proteasome;PA700-20S-PA28 complex	3.39e-188	28921000000	P20618;H0Y3J2	P20618;H0Y3J2	Proteasome subunit beta type-1	PSMB1	>sp|P20618|PSB1_HUMAN Proteasome subunit beta type-1 OS=Homo sapiens GN=PSMB1 PE=1 SV=2;>tr|H0Y3J2|H0Y3J2_HUMAN Proteasome subunit beta type OS=Homo sapiens GN=PSMB1 PE=3 SV=1
20S proteasome;26S proteasome;PA28-20S proteasome;PA28gamma-20S proteasome;PA700-20S-PA28 complex	5.09e-90	25426000000	P25789;H0YN18;H0YMZ1;H0YL69;P25789-2;H0YMA1;H0YKT8;H0YLC2;H0YMI6;H0YKS0;H0YLS6;H0YMV3	P25789;H0YN18;H0YMZ1;H0YL69;P25789-2;H0YMA1;H0YKT8	Proteasome subunit alpha type-4;Proteasome subunit alpha type;Proteasome subunit beta type	PSMA4	>sp|P25789|PSA4_HUMAN Proteasome subunit alpha type-4 OS=Homo sapiens GN=PSMA4 PE=1 SV=1;>tr|H0YN18|H0YN18_HUMAN Proteasome subunit alpha type-4 OS=Homo sapiens GN=PSMA4 PE=4 SV=1;>tr|H0YMZ1|H0YMZ1_HUMAN Proteasome subunit alpha type (Fragment) OS=Homo sap
20S proteasome;26S proteasome;PA28-20S proteasome;PA28gamma-20S proteasome;PA700-20S-PA28 complex	3.71e-270	21873000000	P28066;B4E2V4	P28066;B4E2V4	Proteasome subunit alpha type-5	PSMA5	>sp|P28066|PSA5_HUMAN Proteasome subunit alpha type-5 OS=Homo sapiens GN=PSMA5 PE=1 SV=3;>tr|B4E2V4|B4E2V4_HUMAN Proteasome (Prosome, macropain) subunit, alpha type, 5, isoform CRA_c OS=Homo sapiens GN=PSMA5 PE=2 SV=1
20S proteasome;26S proteasome;PA28-20S proteasome;PA28gamma-20S proteasome;PA700-20S-PA28 complex	1.61e-27	9619300000	P28072;I3L3X7	P28072;I3L3X7	Proteasome subunit beta type-6	PSMB6	>sp|P28072|PSB6_HUMAN Proteasome subunit beta type-6 OS=Homo sapiens GN=PSMB6 PE=1 SV=4;>tr|I3L3X7|I3L3X7_HUMAN Proteasome subunit beta type-6 (Fragment) OS=Homo sapiens GN=PSMB6 PE=4 SV=1
20S proteasome;26S proteasome;PA28-20S proteasome;PA28gamma-20S proteasome;PA700-20S-PA28 complex	1.16e-167	13831000000	P28074;E9PAV2;P28074-2;H0YJM8;G8JLC2;G3V3K3	P28074;E9PAV2	Proteasome subunit beta type-5	PSMB5	>sp|P28074|PSB5_HUMAN Proteasome subunit beta type-5 OS=Homo sapiens GN=PSMB5 PE=1 SV=3;>tr|E9PAV2|E9PAV2_HUMAN Proteasome subunit beta type-5 OS=Homo sapiens GN=PSMB5 PE=3 SV=1
20S proteasome;26S proteasome;PA28-20S proteasome;PA28gamma-20S proteasome;PA700-20S-PA28 complex	8.44e-149	10595000000	P49720	P49720	Proteasome subunit beta type-3	PSMB3	>sp|P49720|PSB3_HUMAN Proteasome subunit beta type-3 OS=Homo sapiens GN=PSMB3 PE=1 SV=2
20S proteasome;26S proteasome;PA28-20S proteasome;PA28gamma-20S proteasome;PA700-20S-PA28 complex	2.95e-88	24653000000	P49721	P49721	Proteasome subunit beta type-2	PSMB2	>sp|P49721|PSB2_HUMAN Proteasome subunit beta type-2 OS=Homo sapiens GN=PSMB2 PE=1 SV=1
20S proteasome;26S proteasome;PA28-20S proteasome;PA28gamma-20S proteasome;PA700-20S-PA28 complex	4.36e-109	8720200000	Q99436;B4E0P1;Q5TBG5	Q99436;B4E0P1;Q5TBG5	Proteasome subunit beta type-7;Proteasome subunit beta type	PSMB7	>sp|Q99436|PSB7_HUMAN Proteasome subunit beta type-7 OS=Homo sapiens GN=PSMB7 PE=1 SV=1;>tr|B4E0P1|B4E0P1_HUMAN Proteasome (Prosome, macropain) subunit, beta type, 7, isoform CRA_b OS=Homo sapiens GN=PSMB7 PE=2 SV=1;>tr|Q5TBG5|Q5TBG5_HUMAN Proteasome subun
20S proteasome;26S proteasome;PA28-20S proteasome;PA28gamma-20S proteasome;PA700-20S-PA28 complex;SMAD1-OAZ-HsN3 complex	1.94e-196	10035000000	P28070	P28070	Proteasome subunit beta type-4	PSMB4	>sp|P28070|PSB4_HUMAN Proteasome subunit beta type-4 OS=Homo sapiens GN=PSMB4 PE=1 SV=4
20S proteasome;26S proteasome;PA28-20S proteasome;PA28gamma-20S proteasome;PA700-20S-PA28 complex;Ubiquilin-proteasome complex	8.54e-178	32403000000	P25786;P25786-2;F5GX11;B4DEV8	P25786;P25786-2;F5GX11;B4DEV8	Proteasome subunit alpha type-1;Proteasome subunit alpha type	PSMA1	>sp|P25786|PSA1_HUMAN Proteasome subunit alpha type-1 OS=Homo sapiens GN=PSMA1 PE=1 SV=1;>sp|P25786-2|PSA1_HUMAN Isoform Long of Proteasome subunit alpha type-1 OS=Homo sapiens GN=PSMA1;>tr|F5GX11|F5GX11_HUMAN Proteasome subunit alpha type-1 OS=Homo sapien
20S proteasome;26S proteasome;PA28-20S proteasome;PA28gamma-20S proteasome;PA700-20S-PA28 complex;Ubiquilin-proteasome complex	7.17e-251	14086000000	P25787;C9JCK5;H3BT36;Q6MZI6;H7C402	P25787;C9JCK5	Proteasome subunit alpha type-2	PSMA2	>sp|P25787|PSA2_HUMAN Proteasome subunit alpha type-2 OS=Homo sapiens GN=PSMA2 PE=1 SV=2;>tr|C9JCK5|C9JCK5_HUMAN Proteasome subunit alpha type-2 OS=Homo sapiens GN=PSMA2 PE=4 SV=1
20S proteasome;26S proteasome;PA28-20S proteasome;PA28gamma-20S proteasome;PA700-20S-PA28 complex;Ubiquilin-proteasome complex	5.77e-179	34911000000	P60900;G3V5Z7;G3V295;B4DXJ9;G3V3I1;B4DQR4;G3V3U4;H0YJC4;G3V4S5;G3V2S7	P60900;G3V5Z7;G3V295;B4DXJ9;G3V3I1;B4DQR4	Proteasome subunit alpha type-6;Proteasome subunit alpha type	PSMA6	>sp|P60900|PSA6_HUMAN Proteasome subunit alpha type-6 OS=Homo sapiens GN=PSMA6 PE=1 SV=1;>tr|G3V5Z7|G3V5Z7_HUMAN Proteasome subunit alpha type OS=Homo sapiens GN=PSMA6 PE=3 SV=1;>tr|G3V295|G3V295_HUMAN Proteasome subunit alpha type OS=Homo sapiens GN=PSMA6
26S proteasome;BP-SMAD complex;PA700 complex;PA700-20S-PA28 complex;VHL-TBP1-HIF1A complex	2.74e-84	6011300000	P17980;E9PM69;E9PKD5;E9PMD8;E9PN50;E9PS45;E9PLG2;E9PLQ8;E9PRB8	P17980;E9PM69;E9PKD5;E9PMD8;E9PN50	26S protease regulatory subunit 6A	PSMC3	>sp|P17980|PRS6A_HUMAN 26S protease regulatory subunit 6A OS=Homo sapiens GN=PSMC3 PE=1 SV=3;>tr|E9PM69|E9PM69_HUMAN 26S protease regulatory subunit 6A OS=Homo sapiens GN=PSMC3 PE=3 SV=1;>tr|E9PKD5|E9PKD5_HUMAN 26S protease regulatory subunit 6A (Fragment)
26S proteasome;PA700 complex;PA700-20S-PA28 complex	1.71e-172	24612000000	P35998;B7Z5E2;C9JLS9	P35998;B7Z5E2	26S protease regulatory subunit 7	PSMC2	>sp|P35998|PRS7_HUMAN 26S protease regulatory subunit 7 OS=Homo sapiens GN=PSMC2 PE=1 SV=3;>tr|B7Z5E2|B7Z5E2_HUMAN 26S protease regulatory subunit 7 OS=Homo sapiens GN=PSMC2 PE=2 SV=1
26S proteasome;PA700 complex;PA700-20S-PA28 complex	0	10370000000	P43686;P43686-2	P43686;P43686-2	26S protease regulatory subunit 6B	PSMC4	>sp|P43686|PRS6B_HUMAN 26S protease regulatory subunit 6B OS=Homo sapiens GN=PSMC4 PE=1 SV=2;>sp|P43686-2|PRS6B_HUMAN Isoform 2 of 26S protease regulatory subunit 6B OS=Homo sapiens GN=PSMC4
26S proteasome;PA700 complex;PA700-20S-PA28 complex	7.2e-24	2797900000	P55036;Q5VWC4;A6PVX3;P55036-2;H0Y3Y9;H0Y561	P55036;Q5VWC4;A6PVX3;P55036-2	26S proteasome non-ATPase regulatory subunit 4	PSMD4	>sp|P55036|PSMD4_HUMAN 26S proteasome non-ATPase regulatory subunit 4 OS=Homo sapiens GN=PSMD4 PE=1 SV=1;>tr|Q5VWC4|Q5VWC4_HUMAN 26S proteasome non-ATPase regulatory subunit 4 OS=Homo sapiens GN=PSMD4 PE=2 SV=1;>tr|A6PVX3|A6PVX3_HUMAN 26S proteasome non-AT
26S proteasome;PA700 complex;PA700-20S-PA28 complex	1.82e-184	18761000000	P62191;B4DR63;G3V4X1	P62191;B4DR63	26S protease regulatory subunit 4	PSMC1	>sp|P62191|PRS4_HUMAN 26S protease regulatory subunit 4 OS=Homo sapiens GN=PSMC1 PE=1 SV=1;>tr|B4DR63|B4DR63_HUMAN 26S protease regulatory subunit 4 OS=Homo sapiens GN=PSMC1 PE=2 SV=1
26S proteasome;PA700 complex;PA700-20S-PA28 complex	7.97e-280	14092000000	P62195;A8K3Z3	P62195;A8K3Z3	26S protease regulatory subunit 8	PSMC5	>sp|P62195|PRS8_HUMAN 26S protease regulatory subunit 8 OS=Homo sapiens GN=PSMC5 PE=1 SV=1;>tr|A8K3Z3|A8K3Z3_HUMAN 26S protease regulatory subunit 8 OS=Homo sapiens GN=PSMC5 PE=2 SV=1
26S proteasome;PA700 complex;PA700-20S-PA28 complex	4.68e-159	6991100000	P62333;H0YJC0;H0YJS8;H0YJX2;H0YJE9;H0YJT1	P62333;H0YJC0	26S protease regulatory subunit 10B	PSMC6	>sp|P62333|PRS10_HUMAN 26S protease regulatory subunit 10B OS=Homo sapiens GN=PSMC6 PE=1 SV=1;>tr|H0YJC0|H0YJC0_HUMAN 26S protease regulatory subunit 10B (Fragment) OS=Homo sapiens GN=PSMC6 PE=4 SV=1
26S proteasome;PA700 complex;PA700-20S-PA28 complex	1.57e-142	24540000000	Q9UNM6;Q9UNM6-2;B4DJ66;E9PL38;H0YD73;E9PQG3;E9PPD2;F8W8J6	Q9UNM6;Q9UNM6-2;B4DJ66;E9PL38	26S proteasome non-ATPase regulatory subunit 13	PSMD13	>sp|Q9UNM6|PSD13_HUMAN 26S proteasome non-ATPase regulatory subunit 13 OS=Homo sapiens GN=PSMD13 PE=1 SV=2;>sp|Q9UNM6-2|PSD13_HUMAN Isoform 2 of 26S proteasome non-ATPase regulatory subunit 13 OS=Homo sapiens GN=PSMD13;>tr|B4DJ66|B4DJ66_HUMAN 26S proteasom
28S ribosomal subunit, mitochondrial;55S ribosome, mitochondrial	0	72408000000	Q92552;B4DRT2;G5EA06;D6RH20;D6RJC7;E5RJ73	Q92552;B4DRT2;G5EA06;D6RH20;D6RJC7	28S ribosomal protein S27, mitochondrial	MRPS27	>sp|Q92552|RT27_HUMAN 28S ribosomal protein S27, mitochondrial OS=Homo sapiens GN=MRPS27 PE=1 SV=3;>tr|B4DRT2|B4DRT2_HUMAN 28S ribosomal protein S27, mitochondrial OS=Homo sapiens GN=MRPS27 PE=2 SV=1;>tr|G5EA06|G5EA06_HUMAN 28S ribosomal protein S27, mitoc
28S ribosomal subunit, mitochondrial;55S ribosome, mitochondrial	1.27e-250	64385000000	P82930;C9JJ19;H3BP88	P82930;C9JJ19	28S ribosomal protein S34, mitochondrial	MRPS34	>sp|P82930|RT34_HUMAN 28S ribosomal protein S34, mitochondrial OS=Homo sapiens GN=MRPS34 PE=1 SV=2;>tr|C9JJ19|C9JJ19_HUMAN 28S ribosomal protein S34, mitochondrial OS=Homo sapiens GN=MRPS34 PE=4 SV=2
28S ribosomal subunit, mitochondrial;55S ribosome, mitochondrial	0	60639000000	P51398-2;E7EM60;P51398	P51398-2;E7EM60;P51398	28S ribosomal protein S29, mitochondrial	DAP3	>sp|P51398-2|RT29_HUMAN Isoform 2 of 28S ribosomal protein S29, mitochondrial OS=Homo sapiens GN=DAP3;>tr|E7EM60|E7EM60_HUMAN 28S ribosomal protein S29, mitochondrial OS=Homo sapiens GN=DAP3 PE=4 SV=1;>sp|P51398|RT29_HUMAN 28S ribosomal protein S29, mitoch
28S ribosomal subunit, mitochondrial;55S ribosome, mitochondrial	1.02e-19	12660000000	Q9Y291;F5H3P2;C9JBY7	Q9Y291;F5H3P2;C9JBY7	28S ribosomal protein S33, mitochondrial	MRPS33	>sp|Q9Y291|RT33_HUMAN 28S ribosomal protein S33, mitochondrial OS=Homo sapiens GN=MRPS33 PE=1 SV=1;>tr|F5H3P2|F5H3P2_HUMAN 28S ribosomal protein S33, mitochondrial OS=Homo sapiens GN=MRPS33 PE=4 SV=1;>tr|C9JBY7|C9JBY7_HUMAN 28S ribosomal protein S33, mitoc
28S ribosomal subunit, mitochondrial;55S ribosome, mitochondrial	0	103680000000	G5E9W7;G5E9V5;P82650;H7C5L9;H7C5F2;Q9H3I1;H7C5H3;C9J5D8	G5E9W7;G5E9V5;P82650	28S ribosomal protein S22, mitochondrial	MRPS22	>tr|G5E9W7|G5E9W7_HUMAN 28S ribosomal protein S22, mitochondrial OS=Homo sapiens GN=MRPS22 PE=4 SV=1;>tr|G5E9V5|G5E9V5_HUMAN 28S ribosomal protein S22, mitochondrial OS=Homo sapiens GN=MRPS22 PE=4 SV=1;>sp|P82650|RT22_HUMAN 28S ribosomal protein S22, mitoc
28S ribosomal subunit, mitochondrial;55S ribosome, mitochondrial	2.54e-267	21961000000	I3L0E3;Q9Y2R5;E9PE17	I3L0E3;Q9Y2R5;E9PE17	28S ribosomal protein S17, mitochondrial	MRPS17	>tr|I3L0E3|I3L0E3_HUMAN 28S ribosomal protein S17, mitochondrial OS=Homo sapiens GN=MRPS17 PE=4 SV=1;>sp|Q9Y2R5|RT17_HUMAN 28S ribosomal protein S17, mitochondrial OS=Homo sapiens GN=MRPS17 PE=1 SV=1;>tr|E9PE17|E9PE17_HUMAN 28S ribosomal protein S17, mitoc
28S ribosomal subunit, mitochondrial;55S ribosome, mitochondrial	3.77e-14	3190700000	O15235	O15235	28S ribosomal protein S12, mitochondrial	MRPS12	>sp|O15235|RT12_HUMAN 28S ribosomal protein S12, mitochondrial OS=Homo sapiens GN=MRPS12 PE=1 SV=1
28S ribosomal subunit, mitochondrial;55S ribosome, mitochondrial	2.85e-92	14041000000	O60783	O60783	28S ribosomal protein S14, mitochondrial	MRPS14	>sp|O60783|RT14_HUMAN 28S ribosomal protein S14, mitochondrial OS=Homo sapiens GN=MRPS14 PE=1 SV=1
28S ribosomal subunit, mitochondrial;55S ribosome, mitochondrial	1.82e-188	32895000000	P82663;E7EPW2;B4DFJ5;B4DQG6	P82663;E7EPW2;B4DFJ5	28S ribosomal protein S25, mitochondrial	MRPS25	>sp|P82663|RT25_HUMAN 28S ribosomal protein S25, mitochondrial OS=Homo sapiens GN=MRPS25 PE=1 SV=1;>tr|E7EPW2|E7EPW2_HUMAN 28S ribosomal protein S25, mitochondrial OS=Homo sapiens GN=MRPS25 PE=4 SV=1;>tr|B4DFJ5|B4DFJ5_HUMAN 28S ribosomal protein S25, mitoc
28S ribosomal subunit, mitochondrial;55S ribosome, mitochondrial	1.18e-130	18196000000	P82664	P82664	28S ribosomal protein S10, mitochondrial	MRPS10	>sp|P82664|RT10_HUMAN 28S ribosomal protein S10, mitochondrial OS=Homo sapiens GN=MRPS10 PE=1 SV=2
28S ribosomal subunit, mitochondrial;55S ribosome, mitochondrial	0	39143000000	P82673;P82673-2;H7BXR7;H0YG82	P82673;P82673-2;H7BXR7;H0YG82	28S ribosomal protein S35, mitochondrial	MRPS35	>sp|P82673|RT35_HUMAN 28S ribosomal protein S35, mitochondrial OS=Homo sapiens GN=MRPS35 PE=1 SV=1;>sp|P82673-2|RT35_HUMAN Isoform 2 of 28S ribosomal protein S35, mitochondrial OS=Homo sapiens GN=MRPS35;>tr|H7BXR7|H7BXR7_HUMAN 28S ribosomal protein S35, mi
28S ribosomal subunit, mitochondrial;55S ribosome, mitochondrial	3.01e-170	43422000000	P82675;P82675-2	P82675	28S ribosomal protein S5, mitochondrial	MRPS5	>sp|P82675|RT05_HUMAN 28S ribosomal protein S5, mitochondrial OS=Homo sapiens GN=MRPS5 PE=1 SV=2
28S ribosomal subunit, mitochondrial;55S ribosome, mitochondrial	2.45e-88	14077000000	P82909;D6R941	P82909	28S ribosomal protein S36, mitochondrial	MRPS36	>sp|P82909|RT36_HUMAN 28S ribosomal protein S36, mitochondrial OS=Homo sapiens GN=MRPS36 PE=1 SV=2
28S ribosomal subunit, mitochondrial;55S ribosome, mitochondrial	3.47e-138	6507300000	P82912-2;P82912;H0YL99;P82912-3	P82912-2;P82912;H0YL99	28S ribosomal protein S11, mitochondrial	MRPS11	>sp|P82912-2|RT11_HUMAN Isoform 2 of 28S ribosomal protein S11, mitochondrial OS=Homo sapiens GN=MRPS11;>sp|P82912|RT11_HUMAN 28S ribosomal protein S11, mitochondrial OS=Homo sapiens GN=MRPS11 PE=1 SV=2;>tr|H0YL99|H0YL99_HUMAN 28S ribosomal protein S11, mi
28S ribosomal subunit, mitochondrial;55S ribosome, mitochondrial	9.84e-36	17438000000	P82914	P82914	28S ribosomal protein S15, mitochondrial	MRPS15	>sp|P82914|RT15_HUMAN 28S ribosomal protein S15, mitochondrial OS=Homo sapiens GN=MRPS15 PE=1 SV=1
28S ribosomal subunit, mitochondrial;55S ribosome, mitochondrial	2.88e-51	8169700000	P82921	P82921	28S ribosomal protein S21, mitochondrial	MRPS21	>sp|P82921|RT21_HUMAN 28S ribosomal protein S21, mitochondrial OS=Homo sapiens GN=MRPS21 PE=1 SV=2
28S ribosomal subunit, mitochondrial;55S ribosome, mitochondrial	2.02e-31	26812000000	P82932	P82932	28S ribosomal protein S6, mitochondrial	MRPS6	>sp|P82932|RT06_HUMAN 28S ribosomal protein S6, mitochondrial OS=Homo sapiens GN=MRPS6 PE=1 SV=3
28S ribosomal subunit, mitochondrial;55S ribosome, mitochondrial	0	38949000000	P82933;H7BZC4	P82933	28S ribosomal protein S9, mitochondrial	MRPS9	>sp|P82933|RT09_HUMAN 28S ribosomal protein S9, mitochondrial OS=Homo sapiens GN=MRPS9 PE=1 SV=2
28S ribosomal subunit, mitochondrial;55S ribosome, mitochondrial	0	48757000000	Q92665	Q92665	28S ribosomal protein S31, mitochondrial	MRPS31	>sp|Q92665|RT31_HUMAN 28S ribosomal protein S31, mitochondrial OS=Homo sapiens GN=MRPS31 PE=1 SV=3
28S ribosomal subunit, mitochondrial;55S ribosome, mitochondrial	1.04e-61	16596000000	Q96EL2	Q96EL2	28S ribosomal protein S24, mitochondrial	MRPS24	>sp|Q96EL2|RT24_HUMAN 28S ribosomal protein S24, mitochondrial OS=Homo sapiens GN=MRPS24 PE=1 SV=1
28S ribosomal subunit, mitochondrial;55S ribosome, mitochondrial	4.07e-61	28644000000	Q9BYN8	Q9BYN8	28S ribosomal protein S26, mitochondrial	MRPS26	>sp|Q9BYN8|RT26_HUMAN 28S ribosomal protein S26, mitochondrial OS=Homo sapiens GN=MRPS26 PE=1 SV=1
28S ribosomal subunit, mitochondrial;55S ribosome, mitochondrial	4.35e-197	10748000000	Q9NP92	Q9NP92	28S ribosomal protein S30, mitochondrial	MRPS30	>sp|Q9NP92|RT30_HUMAN 28S ribosomal protein S30, mitochondrial OS=Homo sapiens GN=MRPS30 PE=1 SV=2
28S ribosomal subunit, mitochondrial;55S ribosome, mitochondrial	1.34e-45	9529600000	Q9NVS2;Q5QPA5;Q9NVS2-2;Q9NVS2-3	Q9NVS2;Q5QPA5;Q9NVS2-2;Q9NVS2-3	28S ribosomal protein S18a, mitochondrial	MRPS18A	>sp|Q9NVS2|RT18A_HUMAN 28S ribosomal protein S18a, mitochondrial OS=Homo sapiens GN=MRPS18A PE=1 SV=1;>tr|Q5QPA5|Q5QPA5_HUMAN 28S ribosomal protein S18a, mitochondrial (Fragment) OS=Homo sapiens GN=MRPS18A PE=2 SV=2;>sp|Q9NVS2-2|RT18A_HUMAN Isoform 2 of 28
28S ribosomal subunit, mitochondrial;55S ribosome, mitochondrial	6.16e-190	12362000000	Q9Y2Q9;H0YAT2;H7C5V3;E5RGC7;H0YC42;E5RFH3;E5RK86;E5RFT8	Q9Y2Q9;H0YAT2;H7C5V3;E5RGC7;H0YC42;E5RFH3	28S ribosomal protein S28, mitochondrial	MRPS28	>sp|Q9Y2Q9|RT28_HUMAN 28S ribosomal protein S28, mitochondrial OS=Homo sapiens GN=MRPS28 PE=1 SV=1;>tr|H0YAT2|H0YAT2_HUMAN 28S ribosomal protein S28, mitochondrial (Fragment) OS=Homo sapiens GN=MRPS28 PE=4 SV=1;>tr|H7C5V3|H7C5V3_HUMAN 28S ribosomal protein
28S ribosomal subunit, mitochondrial;55S ribosome, mitochondrial	7.36e-248	61006000000	Q9Y2R9	Q9Y2R9	28S ribosomal protein S7, mitochondrial	MRPS7	>sp|Q9Y2R9|RT07_HUMAN 28S ribosomal protein S7, mitochondrial OS=Homo sapiens GN=MRPS7 PE=1 SV=2
28S ribosomal subunit, mitochondrial;55S ribosome, mitochondrial	7.12e-66	48779000000	Q9Y399;Q5T8A0	Q9Y399;Q5T8A0	28S ribosomal protein S2, mitochondrial	MRPS2	>sp|Q9Y399|RT02_HUMAN 28S ribosomal protein S2, mitochondrial OS=Homo sapiens GN=MRPS2 PE=1 SV=1;>tr|Q5T8A0|Q5T8A0_HUMAN 28S ribosomal protein S2, mitochondrial (Fragment) OS=Homo sapiens GN=MRPS2 PE=2 SV=1
28S ribosomal subunit, mitochondrial;55S ribosome, mitochondrial	1.13e-109	32200000000	Q9Y3D3;A6ND22;B4E032	Q9Y3D3;A6ND22;B4E032	28S ribosomal protein S16, mitochondrial	MRPS16	>sp|Q9Y3D3|RT16_HUMAN 28S ribosomal protein S16, mitochondrial OS=Homo sapiens GN=MRPS16 PE=1 SV=1;>tr|A6ND22|A6ND22_HUMAN 28S ribosomal protein S16, mitochondrial OS=Homo sapiens GN=MRPS16 PE=3 SV=1;>tr|B4E032|B4E032_HUMAN 28S ribosomal protein S16, mitoc
28S ribosomal subunit, mitochondrial;55S ribosome, mitochondrial	6.65e-264	1664900000	Q9Y3D5;H0YAG5;D6RCM2	Q9Y3D5;H0YAG5;D6RCM2	28S ribosomal protein S18c, mitochondrial	MRPS18C	>sp|Q9Y3D5|RT18C_HUMAN 28S ribosomal protein S18c, mitochondrial OS=Homo sapiens GN=MRPS18C PE=1 SV=1;>tr|H0YAG5|H0YAG5_HUMAN 28S ribosomal protein S18c, mitochondrial (Fragment) OS=Homo sapiens GN=MRPS18C PE=4 SV=1;>tr|D6RCM2|D6RCM2_HUMAN 28S ribosomal pr
28S ribosomal subunit, mitochondrial;55S ribosome, mitochondrial	8.2e-137	39843000000	Q9Y3D9	Q9Y3D9	28S ribosomal protein S23, mitochondrial	MRPS23	>sp|Q9Y3D9|RT23_HUMAN 28S ribosomal protein S23, mitochondrial OS=Homo sapiens GN=MRPS23 PE=1 SV=2
28S ribosomal subunit, mitochondrial;55S ribosome, mitochondrial	4.19e-257	30456000000	Q9Y676;Q5STN0;B4DFG6	Q9Y676;Q5STN0;B4DFG6	28S ribosomal protein S18b, mitochondrial	MRPS18B	>sp|Q9Y676|RT18B_HUMAN 28S ribosomal protein S18b, mitochondrial OS=Homo sapiens GN=MRPS18B PE=1 SV=1;>tr|Q5STN0|Q5STN0_HUMAN 28S ribosomal protein S18b, mitochondrial OS=Homo sapiens GN=MRPS18B PE=4 SV=2;>tr|B4DFG6|B4DFG6_HUMAN 28S ribosomal protein S18b,
39S ribosomal subunit, mitochondrial;55S ribosome, mitochondrial	3.2e-25	1526200000	Q9Y6G3;A6NCI0	Q9Y6G3;A6NCI0	39S ribosomal protein L42, mitochondrial	MRPL42	>sp|Q9Y6G3|RM42_HUMAN 39S ribosomal protein L42, mitochondrial OS=Homo sapiens GN=MRPL42 PE=1 SV=1;>tr|A6NCI0|A6NCI0_HUMAN 39S ribosomal protein L42, mitochondrial OS=Homo sapiens GN=MRPL42 PE=4 SV=1
39S ribosomal subunit, mitochondrial;55S ribosome, mitochondrial	2.12e-109	8259900000	Q7Z7H8;A6NGJ4	Q7Z7H8;A6NGJ4	39S ribosomal protein L10, mitochondrial	MRPL10	>sp|Q7Z7H8|RM10_HUMAN 39S ribosomal protein L10, mitochondrial OS=Homo sapiens GN=MRPL10 PE=1 SV=3;>tr|A6NGJ4|A6NGJ4_HUMAN 39S ribosomal protein L10, mitochondrial OS=Homo sapiens GN=MRPL10 PE=2 SV=1
39S ribosomal subunit, mitochondrial;55S ribosome, mitochondrial	3.1e-44	70939000	B1AL05;Q8N983-2;Q8N983;Q8N983-3;H0Y6Y8;C9J5Q3;B1AL06;H0YBU8	B1AL05;Q8N983-2;Q8N983;Q8N983-3;H0Y6Y8;C9J5Q3;B1AL06;H0YBU8	39S ribosomal protein L43, mitochondrial	MRPL43	>tr|B1AL05|B1AL05_HUMAN 39S ribosomal protein L43, mitochondrial OS=Homo sapiens GN=MRPL43 PE=4 SV=1;>sp|Q8N983-2|RM43_HUMAN Isoform 2 of 39S ribosomal protein L43, mitochondrial OS=Homo sapiens GN=MRPL43;>sp|Q8N983|RM43_HUMAN 39S ribosomal protein L43, mi
39S ribosomal subunit, mitochondrial;55S ribosome, mitochondrial	7.69e-55	12766000000	F5H702;B4DN34;Q96GC5;F5H8D0	F5H702;B4DN34;Q96GC5	39S ribosomal protein L48, mitochondrial	MRPL48	>tr|F5H702|F5H702_HUMAN 39S ribosomal protein L48, mitochondrial OS=Homo sapiens GN=MRPL48 PE=4 SV=1;>tr|B4DN34|B4DN34_HUMAN 39S ribosomal protein L48, mitochondrial OS=Homo sapiens GN=MRPL48 PE=2 SV=1;>sp|Q96GC5|RM48_HUMAN 39S ribosomal protein L48, mitoc
39S ribosomal subunit, mitochondrial;55S ribosome, mitochondrial	2.91e-32	7384900000	D6RAN8;H7C5U8;Q9P0M9;D6RE11;B3KN43	D6RAN8;H7C5U8;Q9P0M9	39S ribosomal protein L27, mitochondrial	MRPL27	>tr|D6RAN8|D6RAN8_HUMAN 39S ribosomal protein L27, mitochondrial OS=Homo sapiens GN=MRPL27 PE=4 SV=1;>tr|H7C5U8|H7C5U8_HUMAN 39S ribosomal protein L27, mitochondrial (Fragment) OS=Homo sapiens GN=MRPL27 PE=4 SV=1;>sp|Q9P0M9|RM27_HUMAN 39S ribosomal protein
39S ribosomal subunit, mitochondrial;55S ribosome, mitochondrial	1.83e-125	12325000000	Q9NWU5;E7ESL0;Q9NWU5-2;A6NGJ8	Q9NWU5;E7ESL0;Q9NWU5-2;A6NGJ8	39S ribosomal protein L22, mitochondrial	MRPL22	>sp|Q9NWU5|RM22_HUMAN 39S ribosomal protein L22, mitochondrial OS=Homo sapiens GN=MRPL22 PE=1 SV=1;>tr|E7ESL0|E7ESL0_HUMAN 39S ribosomal protein L22, mitochondrial OS=Homo sapiens GN=MRPL22 PE=3 SV=1;>sp|Q9NWU5-2|RM22_HUMAN Isoform 2 of 39S ribosomal prote
39S ribosomal subunit, mitochondrial;55S ribosome, mitochondrial	6.88e-97	20466000000	P09001;H0Y9G6;E7ETU7;D6RC14;E9PF06;D6RBQ5	P09001;H0Y9G6;E7ETU7;D6RC14;E9PF06	39S ribosomal protein L3, mitochondrial	MRPL3	>sp|P09001|RM03_HUMAN 39S ribosomal protein L3, mitochondrial OS=Homo sapiens GN=MRPL3 PE=1 SV=1;>tr|H0Y9G6|H0Y9G6_HUMAN 39S ribosomal protein L3, mitochondrial (Fragment) OS=Homo sapiens GN=MRPL3 PE=3 SV=1;>tr|E7ETU7|E7ETU7_HUMAN 39S ribosomal protein L3,
39S ribosomal subunit, mitochondrial;55S ribosome, mitochondrial	2.04e-282	27703000000	F5H5L4;Q9BYD6;H0Y8N7;H0YAB5	F5H5L4;Q9BYD6;H0Y8N7	39S ribosomal protein L1, mitochondrial	MRPL1	>tr|F5H5L4|F5H5L4_HUMAN 39S ribosomal protein L1, mitochondrial OS=Homo sapiens GN=MRPL1 PE=4 SV=1;>sp|Q9BYD6|RM01_HUMAN 39S ribosomal protein L1, mitochondrial OS=Homo sapiens GN=MRPL1 PE=1 SV=2;>tr|H0Y8N7|H0Y8N7_HUMAN 39S ribosomal protein L1, mitochondr
39S ribosomal subunit, mitochondrial;55S ribosome, mitochondrial	9.21e-89	6047500000	F8WBK5;Q9NQ50	F8WBK5;Q9NQ50	39S ribosomal protein L40, mitochondrial	MRPL40	>tr|F8WBK5|F8WBK5_HUMAN 39S ribosomal protein L40, mitochondrial OS=Homo sapiens GN=MRPL40 PE=4 SV=1;>sp|Q9NQ50|RM40_HUMAN 39S ribosomal protein L40, mitochondrial OS=Homo sapiens GN=MRPL40 PE=1 SV=1
39S ribosomal subunit, mitochondrial;55S ribosome, mitochondrial	2.52e-27	5448700000	Q8TCC3;I3L085;Q8TCC3-2;Q8TCC3-3;B8ZZV5	Q8TCC3;I3L085;Q8TCC3-2;Q8TCC3-3;B8ZZV5	39S ribosomal protein L30, mitochondrial	MRPL30	>sp|Q8TCC3|RM30_HUMAN 39S ribosomal protein L30, mitochondrial OS=Homo sapiens GN=MRPL30 PE=1 SV=1;>tr|I3L085|I3L085_HUMAN Uncharacterized protein C2orf15 OS=Homo sapiens GN=C2orf15 PE=4 SV=1;>sp|Q8TCC3-2|RM30_HUMAN Isoform 2 of 39S ribosomal protein L30,
39S ribosomal subunit, mitochondrial;55S ribosome, mitochondrial	1.5e-15	3974000000	O75394	O75394	39S ribosomal protein L33, mitochondrial	MRPL33	>sp|O75394|RM33_HUMAN 39S ribosomal protein L33, mitochondrial OS=Homo sapiens GN=MRPL33 PE=1 SV=1
39S ribosomal subunit, mitochondrial;55S ribosome, mitochondrial	5.56e-101	26483000000	P49406;H7C2J0	P49406	39S ribosomal protein L19, mitochondrial	MRPL19	>sp|P49406|RM19_HUMAN 39S ribosomal protein L19, mitochondrial OS=Homo sapiens GN=MRPL19 PE=1 SV=2
39S ribosomal subunit, mitochondrial;55S ribosome, mitochondrial	1.01e-212	0	P52815	P52815	39S ribosomal protein L12, mitochondrial	MRPL12	>sp|P52815|RM12_HUMAN 39S ribosomal protein L12, mitochondrial OS=Homo sapiens GN=MRPL12 PE=1 SV=2
39S ribosomal subunit, mitochondrial;55S ribosome, mitochondrial	2.27e-30	1524800000	P83111;P83111-2;H0YNN5	P83111;P83111-2	Serine beta-lactamase-like protein LACTB, mitochondrial	LACTB	>sp|P83111|LACTB_HUMAN Serine beta-lactamase-like protein LACTB, mitochondrial OS=Homo sapiens GN=LACTB PE=1 SV=2;>sp|P83111-2|LACTB_HUMAN Isoform 2 of Serine beta-lactamase-like protein LACTB, mitochondrial OS=Homo sapiens GN=LACTB
39S ribosomal subunit, mitochondrial;55S ribosome, mitochondrial	7.09e-210	14509000000	Q4TT38;Q13084;A2IDC6;Q4TT37;A2IDC7	Q4TT38;Q13084;A2IDC6;Q4TT37;A2IDC7	39S ribosomal protein L28, mitochondrial	MRPL28	>tr|Q4TT38|Q4TT38_HUMAN 39S ribosomal protein L28, mitochondrial OS=Homo sapiens GN=MRPL28 PE=4 SV=1;>sp|Q13084|RM28_HUMAN 39S ribosomal protein L28, mitochondrial OS=Homo sapiens GN=MRPL28 PE=1 SV=4;>tr|A2IDC6|A2IDC6_HUMAN 39S ribosomal protein L28, mitoc
39S ribosomal subunit, mitochondrial;55S ribosome, mitochondrial	3.32e-164	16202000000	Q13405;H0YDP7;E9PNF1;E9PI78	Q13405;H0YDP7	39S ribosomal protein L49, mitochondrial	MRPL49	>sp|Q13405|RM49_HUMAN 39S ribosomal protein L49, mitochondrial OS=Homo sapiens GN=MRPL49 PE=1 SV=1;>tr|H0YDP7|H0YDP7_HUMAN 39S ribosomal protein L49, mitochondrial (Fragment) OS=Homo sapiens GN=MRPL49 PE=4 SV=1
39S ribosomal subunit, mitochondrial;55S ribosome, mitochondrial	2.04e-188	15729000000	Q16540;A6NJD9;A8MVT4;A8MYK1;H7C2P7	Q16540;A6NJD9;A8MVT4;A8MYK1;H7C2P7	39S ribosomal protein L23, mitochondrial	MRPL23	>sp|Q16540|RM23_HUMAN 39S ribosomal protein L23, mitochondrial OS=Homo sapiens GN=MRPL23 PE=1 SV=1;>tr|A6NJD9|A6NJD9_HUMAN 39S ribosomal protein L23, mitochondrial OS=Homo sapiens GN=MRPL23 PE=4 SV=1;>tr|A8MVT4|A8MVT4_HUMAN 39S ribosomal protein L23, mitoc
39S ribosomal subunit, mitochondrial;55S ribosome, mitochondrial	3.76e-31	2960200000	Q4U2R6	Q4U2R6	39S ribosomal protein L51, mitochondrial	MRPL51	>sp|Q4U2R6|RM51_HUMAN 39S ribosomal protein L51, mitochondrial OS=Homo sapiens GN=MRPL51 PE=1 SV=1
39S ribosomal subunit, mitochondrial;55S ribosome, mitochondrial	5.32e-229	10704000000	Q5T653;C9IY40;C9JZW2;C9JZG7	Q5T653;C9IY40	39S ribosomal protein L2, mitochondrial	MRPL2	>sp|Q5T653|RM02_HUMAN 39S ribosomal protein L2, mitochondrial OS=Homo sapiens GN=MRPL2 PE=1 SV=2;>tr|C9IY40|C9IY40_HUMAN 39S ribosomal protein L2, mitochondrial OS=Homo sapiens GN=MRPL2 PE=4 SV=1
39S ribosomal subunit, mitochondrial;55S ribosome, mitochondrial	3.06e-08	1673000000	Q6P161	Q6P161	39S ribosomal protein L54, mitochondrial	MRPL54	>sp|Q6P161|RM54_HUMAN 39S ribosomal protein L54, mitochondrial OS=Homo sapiens GN=MRPL54 PE=1 SV=1
39S ribosomal subunit, mitochondrial;55S ribosome, mitochondrial	9.21e-21	3221800000	Q6P1L8	Q6P1L8	39S ribosomal protein L14, mitochondrial	MRPL14	>sp|Q6P1L8|RM14_HUMAN 39S ribosomal protein L14, mitochondrial OS=Homo sapiens GN=MRPL14 PE=1 SV=1
39S ribosomal subunit, mitochondrial;55S ribosome, mitochondrial	1.44e-132	11710000000	Q7Z2W9;B4DXI4;C9JPR2;F5H7V8;H3BUY0	Q7Z2W9;B4DXI4;C9JPR2;F5H7V8	39S ribosomal protein L21, mitochondrial	MRPL21	>sp|Q7Z2W9|RM21_HUMAN 39S ribosomal protein L21, mitochondrial OS=Homo sapiens GN=MRPL21 PE=1 SV=2;>tr|B4DXI4|B4DXI4_HUMAN 39S ribosomal protein L21, mitochondrial OS=Homo sapiens GN=MRPL21 PE=2 SV=1;>tr|C9JPR2|C9JPR2_HUMAN 39S ribosomal protein L21, mitoc
39S ribosomal subunit, mitochondrial;55S ribosome, mitochondrial	8.65e-23	4072400000	Q7Z7F7;Q7Z7F7-2	Q7Z7F7;Q7Z7F7-2	39S ribosomal protein L55, mitochondrial	MRPL55	>sp|Q7Z7F7|RM55_HUMAN 39S ribosomal protein L55, mitochondrial OS=Homo sapiens GN=MRPL55 PE=1 SV=1;>sp|Q7Z7F7-2|RM55_HUMAN Isoform 2 of 39S ribosomal protein L55, mitochondrial OS=Homo sapiens GN=MRPL55
39S ribosomal subunit, mitochondrial;55S ribosome, mitochondrial	1.03e-94	12187000000	Q8IXM3	Q8IXM3	39S ribosomal protein L41, mitochondrial	MRPL41	>sp|Q8IXM3|RM41_HUMAN 39S ribosomal protein L41, mitochondrial OS=Homo sapiens GN=MRPL41 PE=1 SV=1
39S ribosomal subunit, mitochondrial;55S ribosome, mitochondrial	1.52e-149	6644400000	Q8N5N7;B7Z358	Q8N5N7;B7Z358	39S ribosomal protein L50, mitochondrial	MRPL50	>sp|Q8N5N7|RM50_HUMAN 39S ribosomal protein L50, mitochondrial OS=Homo sapiens GN=MRPL50 PE=1 SV=2;>tr|B7Z358|B7Z358_HUMAN 39S ribosomal protein L50, mitochondrial OS=Homo sapiens GN=MRPL50 PE=2 SV=1
39S ribosomal subunit, mitochondrial;55S ribosome, mitochondrial	5.6e-61	19433000000	Q8N983-4	Q8N983-4			>sp|Q8N983-4|RM43_HUMAN Isoform 4 of 39S ribosomal protein L43, mitochondrial OS=Homo sapiens GN=MRPL43
39S ribosomal subunit, mitochondrial;55S ribosome, mitochondrial	8.71e-102	13047000000	Q96A35	Q96A35	39S ribosomal protein L24, mitochondrial	MRPL24	>sp|Q96A35|RM24_HUMAN 39S ribosomal protein L24, mitochondrial OS=Homo sapiens GN=MRPL24 PE=1 SV=1
39S ribosomal subunit, mitochondrial;55S ribosome, mitochondrial	2.58e-217	24566000000	Q96DV4;B3KN96;B8ZZ57	Q96DV4;B3KN96	39S ribosomal protein L38, mitochondrial	MRPL38	>sp|Q96DV4|RM38_HUMAN 39S ribosomal protein L38, mitochondrial OS=Homo sapiens GN=MRPL38 PE=1 SV=2;>tr|B3KN96|B3KN96_HUMAN 39S ribosomal protein L38, mitochondrial OS=Homo sapiens GN=MRPL38 PE=2 SV=1
39S ribosomal subunit, mitochondrial;55S ribosome, mitochondrial	1.85e-62	10969000000	Q96EL3;B9A051	Q96EL3	39S ribosomal protein L53, mitochondrial	MRPL53	>sp|Q96EL3|RM53_HUMAN 39S ribosomal protein L53, mitochondrial OS=Homo sapiens GN=MRPL53 PE=1 SV=1
39S ribosomal subunit, mitochondrial;55S ribosome, mitochondrial	9.78e-158	12922000000	Q9BRJ2	Q9BRJ2	39S ribosomal protein L45, mitochondrial	MRPL45	>sp|Q9BRJ2|RM45_HUMAN 39S ribosomal protein L45, mitochondrial OS=Homo sapiens GN=MRPL45 PE=1 SV=2
39S ribosomal subunit, mitochondrial;55S ribosome, mitochondrial	1.22e-137	3584400000	Q9BYC8	Q9BYC8	39S ribosomal protein L32, mitochondrial	MRPL32	>sp|Q9BYC8|RM32_HUMAN 39S ribosomal protein L32, mitochondrial OS=Homo sapiens GN=MRPL32 PE=1 SV=1
39S ribosomal subunit, mitochondrial;55S ribosome, mitochondrial	8.85e-41	12429000000	Q9BYC9;I3L2X1;B7Z746	Q9BYC9	39S ribosomal protein L20, mitochondrial	MRPL20	>sp|Q9BYC9|RM20_HUMAN 39S ribosomal protein L20, mitochondrial OS=Homo sapiens GN=MRPL20 PE=1 SV=1
39S ribosomal subunit, mitochondrial;55S ribosome, mitochondrial	3.42e-110	24787000000	Q9BYD1;E5RJI7;H0YAX3;E5RFI2	Q9BYD1;E5RJI7	39S ribosomal protein L13, mitochondrial	MRPL13	>sp|Q9BYD1|RM13_HUMAN 39S ribosomal protein L13, mitochondrial OS=Homo sapiens GN=MRPL13 PE=1 SV=1;>tr|E5RJI7|E5RJI7_HUMAN 39S ribosomal protein L13, mitochondrial (Fragment) OS=Homo sapiens GN=MRPL13 PE=3 SV=1
39S ribosomal subunit, mitochondrial;55S ribosome, mitochondrial	4.03e-269	27412000000	Q9BYD2;Q5SZR1	Q9BYD2;Q5SZR1	39S ribosomal protein L9, mitochondrial	MRPL9	>sp|Q9BYD2|RM09_HUMAN 39S ribosomal protein L9, mitochondrial OS=Homo sapiens GN=MRPL9 PE=1 SV=2;>tr|Q5SZR1|Q5SZR1_HUMAN 39S ribosomal protein L9, mitochondrial OS=Homo sapiens GN=MRPL9 PE=2 SV=1
39S ribosomal subunit, mitochondrial;55S ribosome, mitochondrial	0	19515000000	Q9BYD3;Q9BYD3-2	Q9BYD3;Q9BYD3-2	39S ribosomal protein L4, mitochondrial	MRPL4	>sp|Q9BYD3|RM04_HUMAN 39S ribosomal protein L4, mitochondrial OS=Homo sapiens GN=MRPL4 PE=1 SV=1;>sp|Q9BYD3-2|RM04_HUMAN Isoform 2 of 39S ribosomal protein L4, mitochondrial OS=Homo sapiens GN=MRPL4
39S ribosomal subunit, mitochondrial;55S ribosome, mitochondrial	0	53346000000	Q9BZE1;E9PB99;A6NHR2;H0Y4J2	Q9BZE1;E9PB99	39S ribosomal protein L37, mitochondrial	MRPL37	>sp|Q9BZE1|RM37_HUMAN 39S ribosomal protein L37, mitochondrial OS=Homo sapiens GN=MRPL37 PE=1 SV=2;>tr|E9PB99|E9PB99_HUMAN 39S ribosomal protein L37, mitochondrial OS=Homo sapiens GN=MRPL37 PE=4 SV=1
39S ribosomal subunit, mitochondrial;55S ribosome, mitochondrial	8.21e-48	12943000000	Q9H0U6	Q9H0U6	39S ribosomal protein L18, mitochondrial	MRPL18	>sp|Q9H0U6|RM18_HUMAN 39S ribosomal protein L18, mitochondrial OS=Homo sapiens GN=MRPL18 PE=1 SV=1
39S ribosomal subunit, mitochondrial;55S ribosome, mitochondrial	5.62e-73	24171000000	Q9H2W6;H0YN64	Q9H2W6	39S ribosomal protein L46, mitochondrial	MRPL46	>sp|Q9H2W6|RM46_HUMAN 39S ribosomal protein L46, mitochondrial OS=Homo sapiens GN=MRPL46 PE=1 SV=1
39S ribosomal subunit, mitochondrial;55S ribosome, mitochondrial	2.02e-198	19111000000	Q9H9J2	Q9H9J2	39S ribosomal protein L44, mitochondrial	MRPL44	>sp|Q9H9J2|RM44_HUMAN 39S ribosomal protein L44, mitochondrial OS=Homo sapiens GN=MRPL44 PE=1 SV=1
39S ribosomal subunit, mitochondrial;55S ribosome, mitochondrial	1.31e-83	16172000000	Q9HD33-2;Q9HD33;Q9HD33-3	Q9HD33-2;Q9HD33;Q9HD33-3	39S ribosomal protein L47, mitochondrial	MRPL47	>sp|Q9HD33-2|RM47_HUMAN Isoform 2 of 39S ribosomal protein L47, mitochondrial OS=Homo sapiens GN=MRPL47;>sp|Q9HD33|RM47_HUMAN 39S ribosomal protein L47, mitochondrial OS=Homo sapiens GN=MRPL47 PE=1 SV=2;>sp|Q9HD33-3|RM47_HUMAN Isoform 3 of 39S ribosomal pr
39S ribosomal subunit, mitochondrial;55S ribosome, mitochondrial	1.3e-69	19056000000	Q9NRX2;E9PKV2	Q9NRX2;E9PKV2	39S ribosomal protein L17, mitochondrial	MRPL17	>sp|Q9NRX2|RM17_HUMAN 39S ribosomal protein L17, mitochondrial OS=Homo sapiens GN=MRPL17 PE=1 SV=1;>tr|E9PKV2|E9PKV2_HUMAN 39S ribosomal protein L17, mitochondrial (Fragment) OS=Homo sapiens GN=MRPL17 PE=4 SV=1
39S ribosomal subunit, mitochondrial;55S ribosome, mitochondrial	7.12e-25	10304000000	Q9NX20;E9PI14	Q9NX20;E9PI14	39S ribosomal protein L16, mitochondrial	MRPL16	>sp|Q9NX20|RM16_HUMAN 39S ribosomal protein L16, mitochondrial OS=Homo sapiens GN=MRPL16 PE=1 SV=1;>tr|E9PI14|E9PI14_HUMAN 39S ribosomal protein L16, mitochondrial (Fragment) OS=Homo sapiens GN=MRPL16 PE=3 SV=1
39S ribosomal subunit, mitochondrial;55S ribosome, mitochondrial	1.12e-192	36875000000	Q9NYK5;Q9NYK5-2;C9JG87	Q9NYK5;Q9NYK5-2;C9JG87	39S ribosomal protein L39, mitochondrial	MRPL39	>sp|Q9NYK5|RM39_HUMAN 39S ribosomal protein L39, mitochondrial OS=Homo sapiens GN=MRPL39 PE=1 SV=3;>sp|Q9NYK5-2|RM39_HUMAN Isoform 2 of 39S ribosomal protein L39, mitochondrial OS=Homo sapiens GN=MRPL39;>tr|C9JG87|C9JG87_HUMAN 39S ribosomal protein L39, mi
39S ribosomal subunit, mitochondrial;55S ribosome, mitochondrial	5.49e-18	2269600000	Q9NZE8;Q9NZE8-2;D3YTC1	Q9NZE8;Q9NZE8-2;D3YTC1	39S ribosomal protein L35, mitochondrial	MRPL35	>sp|Q9NZE8|RM35_HUMAN 39S ribosomal protein L35, mitochondrial OS=Homo sapiens GN=MRPL35 PE=2 SV=3;>sp|Q9NZE8-2|RM35_HUMAN Isoform 2 of 39S ribosomal protein L35, mitochondrial OS=Homo sapiens GN=MRPL35;>tr|D3YTC1|D3YTC1_HUMAN 39S ribosomal protein L35, mi
39S ribosomal subunit, mitochondrial;55S ribosome, mitochondrial	4.67e-275	44234000000	Q9P015;E5RHF4;E5RIZ4	Q9P015;E5RHF4	39S ribosomal protein L15, mitochondrial	MRPL15	>sp|Q9P015|RM15_HUMAN 39S ribosomal protein L15, mitochondrial OS=Homo sapiens GN=MRPL15 PE=1 SV=1;>tr|E5RHF4|E5RHF4_HUMAN 39S ribosomal protein L15, mitochondrial (Fragment) OS=Homo sapiens GN=MRPL15 PE=3 SV=1
39S ribosomal subunit, mitochondrial;55S ribosome, mitochondrial	5.69e-124	16415000000	Q9Y3B7;Q9Y3B7-2;A6NLT0;E9PQB6;H0YCD5	Q9Y3B7;Q9Y3B7-2;A6NLT0	39S ribosomal protein L11, mitochondrial	MRPL11	>sp|Q9Y3B7|RM11_HUMAN 39S ribosomal protein L11, mitochondrial OS=Homo sapiens GN=MRPL11 PE=1 SV=1;>sp|Q9Y3B7-2|RM11_HUMAN Isoform 2 of 39S ribosomal protein L11, mitochondrial OS=Homo sapiens GN=MRPL11;>tr|A6NLT0|A6NLT0_HUMAN 39S ribosomal protein L11, mi
40S ribosomal subunit, cytoplasmic;60S ribosomal subunit, cytoplasmic;Ribosome, cytoplasmic	2.8e-104	197280000000	P62979;F5H6Q2;P62987;F5GYU3;F5H2Z3;F5H265;F5H7Y5;B4DV12;F5H388;F5H747;F5GXK7;P0CG47;Q96C32;F5H7K6;F5H041;P0CG48;F5H4D8;F5GZ39	P62979;F5H6Q2;P62987;F5GYU3;F5H2Z3;F5H265;F5H7Y5;B4DV12;F5H388;F5H747;F5GXK7;P0CG47;Q96C32;F5H7K6;F5H041;P0CG48;F5H4D8;F5GZ39	Ubiquitin-40S ribosomal protein S27a;Ubiquitin;40S ribosomal protein S27a;Ubiquitin-60S ribosomal protein L40;Ubiquitin;60S ribosomal protein L40;Polyubiquitin-B;Ubiquitin;Polyubiquitin-C;Ubiquitin	RPS27A;UBC;UBA52;UBB	>sp|P62979|RS27A_HUMAN Ubiquitin-40S ribosomal protein S27a OS=Homo sapiens GN=RPS27A PE=1 SV=2;>tr|F5H6Q2|F5H6Q2_HUMAN Ubiquitin (Fragment) OS=Homo sapiens GN=UBC PE=4 SV=1;>sp|P62987|RL40_HUMAN Ubiquitin-60S ribosomal protein L40 OS=Homo sapiens GN=UBA52
40S ribosomal subunit, cytoplasmic;Nop56p-associated pre-rRNA complex;Parvulin-associated pre-rRNP complex;Ribosome, cytoplasmic	3.27e-56	98899000000	P46781;B5MCT8;C9JM19;F2Z3C0;A8MXK4	P46781;B5MCT8;C9JM19	40S ribosomal protein S9	RPS9	>sp|P46781|RS9_HUMAN 40S ribosomal protein S9 OS=Homo sapiens GN=RPS9 PE=1 SV=3;>tr|B5MCT8|B5MCT8_HUMAN 40S ribosomal protein S9 OS=Homo sapiens GN=RPS9 PE=3 SV=1;>tr|C9JM19|C9JM19_HUMAN 40S ribosomal protein S9 OS=Homo sapiens GN=RPS9 PE=3 SV=1
40S ribosomal subunit, cytoplasmic;Nop56p-associated pre-rRNA complex;Ribosome, cytoplasmic	1.67e-18	1795900000	P62847-2;E7ETK0;P62847-3;P62847;E7EPK6	P62847-2;E7ETK0;P62847-3;P62847;E7EPK6	40S ribosomal protein S24	RPS24	>sp|P62847-2|RS24_HUMAN Isoform 2 of 40S ribosomal protein S24 OS=Homo sapiens GN=RPS24;>tr|E7ETK0|E7ETK0_HUMAN 40S ribosomal protein S24 OS=Homo sapiens GN=RPS24 PE=3 SV=1;>sp|P62847-3|RS24_HUMAN Isoform 3 of 40S ribosomal protein S24 OS=Homo sapiens GN=R
40S ribosomal subunit, cytoplasmic;Nop56p-associated pre-rRNA complex;Ribosome, cytoplasmic	4.22e-77	61341000000	H0YEN5;P15880;E9PQD7;I3L404;E9PM36;E9PMM9;E9PPT0;H3BNG3;H0YE27	H0YEN5;P15880;E9PQD7;I3L404;E9PM36	40S ribosomal protein S2	RPS2	>tr|H0YEN5|H0YEN5_HUMAN 40S ribosomal protein S2 (Fragment) OS=Homo sapiens GN=RPS2 PE=3 SV=1;>sp|P15880|RS2_HUMAN 40S ribosomal protein S2 OS=Homo sapiens GN=RPS2 PE=1 SV=2;>tr|E9PQD7|E9PQD7_HUMAN 40S ribosomal protein S2 OS=Homo sapiens GN=RPS2 PE=4 SV=1
40S ribosomal subunit, cytoplasmic;Nop56p-associated pre-rRNA complex;Ribosome, cytoplasmic	1.07e-47	7465400000	P0CW22;P08708;H0YN88;H0YK46;H0YN73;H3BNC9	P0CW22;P08708;H0YN88;H0YK46;H0YN73	40S ribosomal protein S17-like;40S ribosomal protein S17	RPS17L;RPS17	>sp|P0CW22|RS17L_HUMAN 40S ribosomal protein S17-like OS=Homo sapiens GN=RPS17L PE=3 SV=1;>sp|P08708|RS17_HUMAN 40S ribosomal protein S17 OS=Homo sapiens GN=RPS17 PE=1 SV=2;>tr|H0YN88|H0YN88_HUMAN 40S ribosomal protein S17 OS=Homo sapiens GN=RPS17L PE=3 SV
40S ribosomal subunit, cytoplasmic;Nop56p-associated pre-rRNA complex;Ribosome, cytoplasmic	5.08e-68	14922000000	P25398	P25398	40S ribosomal protein S12	RPS12	>sp|P25398|RS12_HUMAN 40S ribosomal protein S12 OS=Homo sapiens GN=RPS12 PE=1 SV=3
40S ribosomal subunit, cytoplasmic;Nop56p-associated pre-rRNA complex;Ribosome, cytoplasmic	1.62e-122	89379000000	P61247;D6RG13;H0Y9Y4;D6RAT0;F5H4F9;H0Y8L7;E9PFI5;D6RB09;D6R9B6;D6RAS7;D6RI02;D6RED7;D6RGE0	P61247;D6RG13;H0Y9Y4;D6RAT0;F5H4F9;H0Y8L7;E9PFI5;D6RB09;D6R9B6	40S ribosomal protein S3a	RPS3A	>sp|P61247|RS3A_HUMAN 40S ribosomal protein S3a OS=Homo sapiens GN=RPS3A PE=1 SV=2;>tr|D6RG13|D6RG13_HUMAN 40S ribosomal protein S3a (Fragment) OS=Homo sapiens GN=RPS3A PE=3 SV=1;>tr|H0Y9Y4|H0Y9Y4_HUMAN 40S ribosomal protein S3a (Fragment) OS=Homo sapiens
40S ribosomal subunit, cytoplasmic;Nop56p-associated pre-rRNA complex;Ribosome, cytoplasmic	2.19e-160	16104000000	P62081;B5MCP9	P62081;B5MCP9	40S ribosomal protein S7	RPS7	>sp|P62081|RS7_HUMAN 40S ribosomal protein S7 OS=Homo sapiens GN=RPS7 PE=1 SV=1;>tr|B5MCP9|B5MCP9_HUMAN 40S ribosomal protein S7 OS=Homo sapiens GN=RPS7 PE=4 SV=1
40S ribosomal subunit, cytoplasmic;Nop56p-associated pre-rRNA complex;Ribosome, cytoplasmic	3.23e-160	58295000000	P62241;Q5JR95	P62241;Q5JR95	40S ribosomal protein S8	RPS8	>sp|P62241|RS8_HUMAN 40S ribosomal protein S8 OS=Homo sapiens GN=RPS8 PE=1 SV=2;>tr|Q5JR95|Q5JR95_HUMAN 40S ribosomal protein S8 OS=Homo sapiens GN=RPS8 PE=4 SV=1
40S ribosomal subunit, cytoplasmic;Nop56p-associated pre-rRNA complex;Ribosome, cytoplasmic	1.65e-33	33552000000	P62249;Q6IPX4	P62249	40S ribosomal protein S16	RPS16	>sp|P62249|RS16_HUMAN 40S ribosomal protein S16 OS=Homo sapiens GN=RPS16 PE=1 SV=2
40S ribosomal subunit, cytoplasmic;Nop56p-associated pre-rRNA complex;Ribosome, cytoplasmic	8.42e-47	13456000000	P62263;H0YB22;E5RH77	P62263;H0YB22;E5RH77	40S ribosomal protein S14	RPS14	>sp|P62263|RS14_HUMAN 40S ribosomal protein S14 OS=Homo sapiens GN=RPS14 PE=1 SV=3;>tr|H0YB22|H0YB22_HUMAN 40S ribosomal protein S14 (Fragment) OS=Homo sapiens GN=RPS14 PE=4 SV=1;>tr|E5RH77|E5RH77_HUMAN 40S ribosomal protein S14 OS=Homo sapiens GN=RPS14 PE
40S ribosomal subunit, cytoplasmic;Nop56p-associated pre-rRNA complex;Ribosome, cytoplasmic	5.33e-18	10619000000	P62266;D6RD47;D6RDJ2;D6RIX0;D6R9I7	P62266;D6RD47	40S ribosomal protein S23	RPS23	>sp|P62266|RS23_HUMAN 40S ribosomal protein S23 OS=Homo sapiens GN=RPS23 PE=1 SV=3;>tr|D6RD47|D6RD47_HUMAN 40S ribosomal protein S23 OS=Homo sapiens GN=RPS23 PE=3 SV=1
40S ribosomal subunit, cytoplasmic;Nop56p-associated pre-rRNA complex;Ribosome, cytoplasmic	7.9e-39	23417000000	P62269;Q5GGW2	P62269	40S ribosomal protein S18	RPS18	>sp|P62269|RS18_HUMAN 40S ribosomal protein S18 OS=Homo sapiens GN=RPS18 PE=1 SV=3
40S ribosomal subunit, cytoplasmic;Nop56p-associated pre-rRNA complex;Ribosome, cytoplasmic	2.16e-13	8277100000	P62273;P62273-2	P62273;P62273-2	40S ribosomal protein S29	RPS29	>sp|P62273|RS29_HUMAN 40S ribosomal protein S29 OS=Homo sapiens GN=RPS29 PE=1 SV=2;>sp|P62273-2|RS29_HUMAN Isoform 2 of 40S ribosomal protein S29 OS=Homo sapiens GN=RPS29
40S ribosomal subunit, cytoplasmic;Nop56p-associated pre-rRNA complex;Ribosome, cytoplasmic	1.08e-49	19661000000	P62753;A2A3R7;A2A3R5	P62753;A2A3R7;A2A3R5	40S ribosomal protein S6	RPS6	>sp|P62753|RS6_HUMAN 40S ribosomal protein S6 OS=Homo sapiens GN=RPS6 PE=1 SV=1;>tr|A2A3R7|A2A3R7_HUMAN 40S ribosomal protein S6 OS=Homo sapiens GN=RPS6 PE=4 SV=1;>tr|A2A3R5|A2A3R5_HUMAN 40S ribosomal protein S6 OS=Homo sapiens GN=RPS6 PE=3 SV=1
40S ribosomal subunit, cytoplasmic;Nop56p-associated pre-rRNA complex;Ribosome, cytoplasmic	9.86e-32	310810000	P62841	P62841	40S ribosomal protein S15	RPS15	>sp|P62841|RS15_HUMAN 40S ribosomal protein S15 OS=Homo sapiens GN=RPS15 PE=1 SV=2
40S ribosomal subunit, cytoplasmic;Nop56p-associated pre-rRNA complex;Ribosome, cytoplasmic;TNF-alpha/Nf-kappa B signaling complex (RPL6, RPL30, RPS13, CHUK, DDX3X, NFKB2, NFKBIB, REL, IKBKG, NFKB1, MAP3K8, RELB, GLG1, NFKBIA, RELA, TNIP2, GTF2I);TNF-alpha/NF-kappa B signaling complex 6	2.38e-85	30829000000	P62277;E9PS50	P62277	40S ribosomal protein S13	RPS13	>sp|P62277|RS13_HUMAN 40S ribosomal protein S13 OS=Homo sapiens GN=RPS13 PE=1 SV=2
40S ribosomal subunit, cytoplasmic;Nop56p-associated pre-rRNA complex;Ribosome, cytoplasmic;TNF-alpha/NF-kappa B signaling complex 6	1.75e-28	22807000000	P62280	P62280	40S ribosomal protein S11	RPS11	>sp|P62280|RS11_HUMAN 40S ribosomal protein S11 OS=Homo sapiens GN=RPS11 PE=1 SV=3
40S ribosomal subunit, cytoplasmic;Ribosome, cytoplasmic	0	125310000000	C9J9K3;P08865;A6NE09;C9JQR9	C9J9K3;P08865;A6NE09	40S ribosomal protein SA	RPSA;RPSAP58	>tr|C9J9K3|C9J9K3_HUMAN 40S ribosomal protein SA (Fragment) OS=Homo sapiens GN=RPSA PE=3 SV=1;>sp|P08865|RSSA_HUMAN 40S ribosomal protein SA OS=Homo sapiens GN=RPSA PE=1 SV=4;>tr|A6NE09|A6NE09_HUMAN Protein RPSAP58 OS=Homo sapiens GN=RPSAP58 PE=3 SV=1
40S ribosomal subunit, cytoplasmic;Ribosome, cytoplasmic	0.00070096	679530000	P62861;E9PR30	P62861;E9PR30	40S ribosomal protein S30	FAU	>sp|P62861|RS30_HUMAN 40S ribosomal protein S30 OS=Homo sapiens GN=FAU PE=1 SV=1;>tr|E9PR30|E9PR30_HUMAN 40S ribosomal protein S30 OS=Homo sapiens GN=FAU PE=4 SV=1
40S ribosomal subunit, cytoplasmic;Ribosome, cytoplasmic	8.64e-157	87280000000	P23396;E9PL09;E9PPU1;E9PL45;F2Z2S8;H0YCJ7;H0YEU2;H0YF32;E9PQ96;E9PJH4;E9PK82;E9PSF4;E9PQX2;H0YES8;E9PJN9	P23396;E9PL09;E9PPU1;E9PL45;F2Z2S8;H0YCJ7;H0YEU2	40S ribosomal protein S3	RPS3	>sp|P23396|RS3_HUMAN 40S ribosomal protein S3 OS=Homo sapiens GN=RPS3 PE=1 SV=2;>tr|E9PL09|E9PL09_HUMAN 40S ribosomal protein S3 OS=Homo sapiens GN=RPS3 PE=3 SV=1;>tr|E9PPU1|E9PPU1_HUMAN 40S ribosomal protein S3 OS=Homo sapiens GN=RPS3 PE=4 SV=1;>tr|E9PL45
40S ribosomal subunit, cytoplasmic;Ribosome, cytoplasmic	2.94e-22	8390600000	P39019	P39019	40S ribosomal protein S19	RPS19	>sp|P39019|RS19_HUMAN 40S ribosomal protein S19 OS=Homo sapiens GN=RPS19 PE=1 SV=2
40S ribosomal subunit, cytoplasmic;Ribosome, cytoplasmic	2.73e-34	19308000000	P42677;Q5T4L4	P42677;Q5T4L4	40S ribosomal protein S27	RPS27	>sp|P42677|RS27_HUMAN 40S ribosomal protein S27 OS=Homo sapiens GN=RPS27 PE=1 SV=3;>tr|Q5T4L4|Q5T4L4_HUMAN 40S ribosomal protein S27 OS=Homo sapiens GN=RPS27 PE=4 SV=1
40S ribosomal subunit, cytoplasmic;Ribosome, cytoplasmic	1.75e-92	14895000000	P46782	P46782	40S ribosomal protein S5;40S ribosomal protein S5, N-terminally processed	RPS5	>sp|P46782|RS5_HUMAN 40S ribosomal protein S5 OS=Homo sapiens GN=RPS5 PE=1 SV=4
40S ribosomal subunit, cytoplasmic;Ribosome, cytoplasmic	4.76e-23	4231200000	P46783;F6U211;Q9NQ39	P46783;F6U211;Q9NQ39	40S ribosomal protein S10;Putative 40S ribosomal protein S10-like	RPS10;RPS10P5	>sp|P46783|RS10_HUMAN 40S ribosomal protein S10 OS=Homo sapiens GN=RPS10 PE=1 SV=1;>tr|F6U211|F6U211_HUMAN 40S ribosomal protein S10 OS=Homo sapiens GN=RPS10 PE=4 SV=1;>sp|Q9NQ39|RS10L_HUMAN Putative 40S ribosomal protein S10-like OS=Homo sapiens GN=RPS10P
40S ribosomal subunit, cytoplasmic;Ribosome, cytoplasmic	1.52e-22	26527000000	P60866;P60866-2;E5RJX2;E5RIP1;G3XAN0	P60866;P60866-2;E5RJX2	40S ribosomal protein S20	RPS20	>sp|P60866|RS20_HUMAN 40S ribosomal protein S20 OS=Homo sapiens GN=RPS20 PE=1 SV=1;>sp|P60866-2|RS20_HUMAN Isoform 2 of 40S ribosomal protein S20 OS=Homo sapiens GN=RPS20;>tr|E5RJX2|E5RJX2_HUMAN 40S ribosomal protein S20 OS=Homo sapiens GN=RPS20 PE=4 SV=1
40S ribosomal subunit, cytoplasmic;Ribosome, cytoplasmic	4.62e-107	67130000000	P62701;A6NH36;C9JQ55	P62701	40S ribosomal protein S4, X isoform	RPS4X	>sp|P62701|RS4X_HUMAN 40S ribosomal protein S4, X isoform OS=Homo sapiens GN=RPS4X PE=1 SV=2
40S ribosomal subunit, cytoplasmic;Ribosome, cytoplasmic	8.76e-10	4208600000	P62851	P62851	40S ribosomal protein S25	RPS25	>sp|P62851|RS25_HUMAN 40S ribosomal protein S25 OS=Homo sapiens GN=RPS25 PE=1 SV=1
40S ribosomal subunit, cytoplasmic;Ribosome, cytoplasmic	7.89e-32	13500000000	P62854;Q5JNZ5;F8VZW7	P62854;Q5JNZ5;F8VZW7	40S ribosomal protein S26;Putative 40S ribosomal protein S26-like 1	RPS26;RPS26P11	>sp|P62854|RS26_HUMAN 40S ribosomal protein S26 OS=Homo sapiens GN=RPS26 PE=1 SV=3;>sp|Q5JNZ5|RS26L_HUMAN Putative 40S ribosomal protein S26-like 1 OS=Homo sapiens GN=RPS26P11 PE=5 SV=1;>tr|F8VZW7|F8VZW7_HUMAN Uncharacterized protein OS=Homo sapiens PE=4 S
40S ribosomal subunit, cytoplasmic;Ribosome, cytoplasmic	7.75e-23	12650000000	P62857	P62857	40S ribosomal protein S28	RPS28	>sp|P62857|RS28_HUMAN 40S ribosomal protein S28 OS=Homo sapiens GN=RPS28 PE=1 SV=1
40S ribosomal subunit, cytoplasmic;Ribosome, cytoplasmic	8.41e-53	20470000000	Q8WVC2;P63220;Q9BYK1	Q8WVC2;P63220;Q9BYK1	40S ribosomal protein S21	RPS21	>tr|Q8WVC2|Q8WVC2_HUMAN 40S ribosomal protein S21 OS=Homo sapiens GN=RPS21 PE=2 SV=1;>sp|P63220|RS21_HUMAN 40S ribosomal protein S21 OS=Homo sapiens GN=RPS21 PE=1 SV=1;>tr|Q9BYK1|Q9BYK1_HUMAN 40S ribosomal protein S21 OS=Homo sapiens GN=RPS21 PE=2 SV=1
53BP1-containing complex;BLM complex II;BRAFT complex;DNA synthesome complex (13 subunits);DNA synthesome complex (17 subunits);FA complex (Fanconi anemia complex);KIN17-PCNA-RPA70 complex;PCNA complex;RC complex during G2/M-phase of cell cycle;RC complex during S-phase of cell cycle;RPA complex	9.59e-170	16359000000	P27694;I3L4R8;I3L524;I3L2M5	P27694	Replication protein A 70 kDa DNA-binding subunit	RPA1	>sp|P27694|RFA1_HUMAN Replication protein A 70 kDa DNA-binding subunit OS=Homo sapiens GN=RPA1 PE=1 SV=2
53BP1-containing complex;BLM complex II;BRAFT complex;RC complex during G2/M-phase of cell cycle;RC complex during S-phase of cell cycle;RPA complex	1.05e-10	2807500000	Q5TEJ7;P15927;P15927-2;P15927-3	Q5TEJ7;P15927;P15927-2;P15927-3	Replication protein A 32 kDa subunit	RPA2	>tr|Q5TEJ7|Q5TEJ7_HUMAN Replication protein A 32 kDa subunit (Fragment) OS=Homo sapiens GN=RPA2 PE=2 SV=1;>sp|P15927|RFA2_HUMAN Replication protein A 32 kDa subunit OS=Homo sapiens GN=RPA2 PE=1 SV=1;>sp|P15927-2|RFA2_HUMAN Isoform 2 of Replication protein
53BP1-containing complex;DHX9-ADAR-vigilin-DNA-PK-Ku antigen complex;DNA double-strand break end-joining complex;DNA-PK-Ku antigen complex;DNA-PK-Ku complex;DNA-PK-Ku-eIF2-NF90-NF45 complex;GammaH2AFX-NDHII-Ku70-DNA complex;Ku antigen complex;Ku antigen-NARG1 complex;Ku antigen-YY1-alphaMyHC promoter complex;Ku70/Ku86 complex;Ku70/Ku86/Werner complex;Ku-ORC complex;MGC1-DNA-PKcs-Ku complex;NCOA6-…	0	41482000000	P12956;B1AHC8;B1AHC9;F5H1I8;B1AHC7	P12956;B1AHC8;B1AHC9;F5H1I8;B1AHC7	X-ray repair cross-complementing protein 6	XRCC6	>sp|P12956|XRCC6_HUMAN X-ray repair cross-complementing protein 6 OS=Homo sapiens GN=XRCC6 PE=1 SV=2;>tr|B1AHC8|B1AHC8_HUMAN X-ray repair complementing defective repair in Chinese hamster cells 6 (Ku autoantigen, 70kDa) OS=Homo sapiens GN=XRCC6 PE=2 SV=1;>
53BP1-containing complex;DHX9-ADAR-vigilin-DNA-PK-Ku antigen complex;DNA double-strand break end-joining complex;DNA-PK-Ku antigen complex;DNA-PK-Ku complex;DNA-PK-Ku-eIF2-NF90-NF45 complex;Ku antigen complex;Ku antigen-NARG1 complex;Ku antigen-YY1-alphaMyHC promoter complex;Ku70/Ku86 complex;Ku70/Ku86/Werner complex;Ku-ORC complex;MGC1-DNA-PKcs-Ku complex;NCOA6-DNA-PK-Ku-PARP1 complex;PCNA-KU an…	0	36570000000	P13010;C9JZ81;H7C0H9	P13010	X-ray repair cross-complementing protein 5	XRCC5	>sp|P13010|XRCC5_HUMAN X-ray repair cross-complementing protein 5 OS=Homo sapiens GN=XRCC5 PE=1 SV=3
53BP1-containing complex;MDC1-H2AFX-TP53BP1 complex;MDC1-p53BP1-SMC1 complex;PTIP-DNA damage response complex	1.96e-77	1820000000	Q12888;F8VY86;Q12888-2;A6NNK5;C9JXV0;H7BZY0;H7C3N7	Q12888;F8VY86;Q12888-2;A6NNK5	Tumor suppressor p53-binding protein 1	TP53BP1	>sp|Q12888|TP53B_HUMAN Tumor suppressor p53-binding protein 1 OS=Homo sapiens GN=TP53BP1 PE=1 SV=2;>tr|F8VY86|F8VY86_HUMAN Tumor suppressor p53-binding protein 1 OS=Homo sapiens GN=TP53BP1 PE=4 SV=1;>sp|Q12888-2|TP53B_HUMAN Isoform 2 of Tumor suppressor p5
5S-DNA-TFIIIA-TFIIIC2 subcomplex;5S-DNA-TFIIIA-TFIIIC2-TFIIIB subcomplex;TFIIIC containing complex;TFIIIC containing complex TFIIIC2;TFIIIC containing-TOP1-SUB1 complex	4.15e-22	230720000	Q5T7U1;Q9Y5Q8-2;H7BY84;Q9Y5Q8;Q9Y5Q8-3;C9J393;H0Y3Y0;H0Y5D2;Q5T7U0;Q5T7U4	Q5T7U1;Q9Y5Q8-2;H7BY84;Q9Y5Q8;Q9Y5Q8-3;C9J393	General transcription factor 3C polypeptide 5	GTF3C5	>tr|Q5T7U1|Q5T7U1_HUMAN General transcription factor 3C polypeptide 5 OS=Homo sapiens GN=GTF3C5 PE=2 SV=1;>sp|Q9Y5Q8-2|TF3C5_HUMAN Isoform 2 of General transcription factor 3C polypeptide 5 OS=Homo sapiens GN=GTF3C5;>tr|H7BY84|H7BY84_HUMAN General transcri
5S-DNA-TFIIIA-TFIIIC2 subcomplex;5S-DNA-TFIIIA-TFIIIC2-TFIIIB subcomplex;TFIIIC containing complex;TFIIIC containing complex TFIIIC2;TFIIIC containing-TOP1-SUB1 complex	1.53e-90	1774500000	Q12789-3;Q12789;H7BYG6;H3BRD0;I3L1Z3;H3BU55;H3BU37	Q12789-3;Q12789;H7BYG6	General transcription factor 3C polypeptide 1	GTF3C1	>sp|Q12789-3|TF3C1_HUMAN Isoform 2 of General transcription factor 3C polypeptide 1 OS=Homo sapiens GN=GTF3C1;>sp|Q12789|TF3C1_HUMAN General transcription factor 3C polypeptide 1 OS=Homo sapiens GN=GTF3C1 PE=1 SV=4;>tr|H7BYG6|H7BYG6_HUMAN General transcrip
5S-DNA-TFIIIA-TFIIIC2 subcomplex;5S-DNA-TFIIIA-TFIIIC2-TFIIIB subcomplex;TFIIIC containing complex;TFIIIC containing complex TFIIIC2;TFIIIC containing-TOP1-SUB1 complex	1.43e-16	196940000	Q8WUA4;H0Y4Q6;H7C3X9;H7C1A9;H7C318;Q8WUA4-2	Q8WUA4;H0Y4Q6	General transcription factor 3C polypeptide 2	GTF3C2	>sp|Q8WUA4|TF3C2_HUMAN General transcription factor 3C polypeptide 2 OS=Homo sapiens GN=GTF3C2 PE=1 SV=2;>tr|H0Y4Q6|H0Y4Q6_HUMAN General transcription factor 3C polypeptide 2 (Fragment) OS=Homo sapiens GN=GTF3C2 PE=4 SV=1
5S-DNA-TFIIIA-TFIIIC2 subcomplex;5S-DNA-TFIIIA-TFIIIC2-TFIIIB subcomplex;TFIIIC containing complex;TFIIIC containing complex TFIIIC2;TFIIIC containing-TOP1-SUB1 complex	7.98e-79	353940000	Q9UKN8;F2Z356	Q9UKN8	General transcription factor 3C polypeptide 4	GTF3C4	>sp|Q9UKN8|TF3C4_HUMAN General transcription factor 3C polypeptide 4 OS=Homo sapiens GN=GTF3C4 PE=1 SV=2
5S-DNA-TFIIIA-TFIIIC2 subcomplex;5S-DNA-TFIIIA-TFIIIC2-TFIIIB subcomplex;TFIIIC containing complex;TFIIIC containing complex TFIIIC2;TFIIIC containing-TOP1-SUB1 complex	5.28e-28	739720000	Q9Y5Q9;Q9Y5Q9-2;H7C0C0;F8WC64;H0YFI7	Q9Y5Q9;Q9Y5Q9-2	General transcription factor 3C polypeptide 3	GTF3C3	>sp|Q9Y5Q9|TF3C3_HUMAN General transcription factor 3C polypeptide 3 OS=Homo sapiens GN=GTF3C3 PE=1 SV=1;>sp|Q9Y5Q9-2|TF3C3_HUMAN Isoform 2 of General transcription factor 3C polypeptide 3 OS=Homo sapiens GN=GTF3C3
60S APC containing complex;APC-IQGAP1 complex;APC-IQGAP1-Cdc42 complex;APC-IQGAP1-CLIP-170 complex;APC-IQGAP1-Rac1 complex;Emerin complex 52	0	156540000000	P46940;H0YLE8;H0YKA5	P46940;H0YLE8	Ras GTPase-activating-like protein IQGAP1	IQGAP1	>sp|P46940|IQGA1_HUMAN Ras GTPase-activating-like protein IQGAP1 OS=Homo sapiens GN=IQGAP1 PE=1 SV=1;>tr|H0YLE8|H0YLE8_HUMAN Ras GTPase-activating-like protein IQGAP1 OS=Homo sapiens GN=IQGAP1 PE=4 SV=1
60S ribosomal subunit, cytoplasmic;GAIT complex;Nop56p-associated pre-rRNA complex;Ribosome, cytoplasmic	1.63e-62	39738000000	P40429;Q6NVV1;B4DNC8	P40429	60S ribosomal protein L13a	RPL13A	>sp|P40429|RL13A_HUMAN 60S ribosomal protein L13a OS=Homo sapiens GN=RPL13A PE=1 SV=2
60S ribosomal subunit, cytoplasmic;Nop56p-associated pre-rRNA complex;Parvulin-associated pre-rRNP complex;Ribosome, cytoplasmic	1.14e-203	40460000000	P27635;B8A6G2;A6QRI9	P27635	60S ribosomal protein L10	RPL10	>sp|P27635|RL10_HUMAN 60S ribosomal protein L10 OS=Homo sapiens GN=RPL10 PE=1 SV=4
60S ribosomal subunit, cytoplasmic;Nop56p-associated pre-rRNA complex;Parvulin-associated pre-rRNP complex;Ribosome, cytoplasmic;TRBP containing complex (DICER, RPL7A, EIF6, MOV10 and subunits of the 60S ribosomal particle)	3.57e-121	46301000000	P62906	P62906	60S ribosomal protein L10a	RPL10A	>sp|P62906|RL10A_HUMAN 60S ribosomal protein L10a OS=Homo sapiens GN=RPL10A PE=1 SV=2
60S ribosomal subunit, cytoplasmic;Nop56p-associated pre-rRNA complex;Ribosome, cytoplasmic	1.18e-45	32837000000	P62750;H7BY10;A8MXA8;A8MUS3	P62750;H7BY10;A8MXA8;A8MUS3	60S ribosomal protein L23a	RPL23A	>sp|P62750|RL23A_HUMAN 60S ribosomal protein L23a OS=Homo sapiens GN=RPL23A PE=1 SV=1;>tr|H7BY10|H7BY10_HUMAN 60S ribosomal protein L23a (Fragment) OS=Homo sapiens GN=RPL23A PE=3 SV=1;>tr|A8MXA8|A8MXA8_HUMAN 60S ribosomal protein L23a OS=Homo sapiens GN=RP
60S ribosomal subunit, cytoplasmic;Nop56p-associated pre-rRNA complex;Ribosome, cytoplasmic	6.99e-137	63054000000	B3KTM6;P46777;Q5T7N0	B3KTM6;P46777	60S ribosomal protein L5	RPL5	>tr|B3KTM6|B3KTM6_HUMAN 60S ribosomal protein L5 OS=Homo sapiens GN=RPL5 PE=2 SV=1;>sp|P46777|RL5_HUMAN 60S ribosomal protein L5 OS=Homo sapiens GN=RPL5 PE=1 SV=3
60S ribosomal subunit, cytoplasmic;Nop56p-associated pre-rRNA complex;Ribosome, cytoplasmic	8.48e-25	22836000000	C9JXB8;C9JNW5;P83731	C9JXB8;C9JNW5;P83731	60S ribosomal protein L24	RPL24	>tr|C9JXB8|C9JXB8_HUMAN 60S ribosomal protein L24 OS=Homo sapiens GN=RPL24 PE=4 SV=1;>tr|C9JNW5|C9JNW5_HUMAN 60S ribosomal protein L24 OS=Homo sapiens GN=RPL24 PE=4 SV=1;>sp|P83731|RL24_HUMAN 60S ribosomal protein L24 OS=Homo sapiens GN=RPL24 PE=1 SV=1
60S ribosomal subunit, cytoplasmic;Nop56p-associated pre-rRNA complex;Ribosome, cytoplasmic	2.32e-233	61294000000	P05388;Q3B7A4;F8VWS0;F8VU65;F8VW21;F8VPE8;G3V210;Q8NHW5;F8VQY6;F8VRK7;F8VZS0;F8VWV4;F8VS58;F8W1K8	P05388;Q3B7A4;F8VWS0;F8VU65;F8VW21;F8VPE8;G3V210;Q8NHW5;F8VQY6;F8VRK7;F8VZS0;F8VWV4;F8VS58	60S acidic ribosomal protein P0;60S acidic ribosomal protein P0-like	RPLP0;RPLP0P6	>sp|P05388|RLA0_HUMAN 60S acidic ribosomal protein P0 OS=Homo sapiens GN=RPLP0 PE=1 SV=1;>tr|Q3B7A4|Q3B7A4_HUMAN 60S acidic ribosomal protein P0 OS=Homo sapiens GN=RPLP0 PE=2 SV=1;>tr|F8VWS0|F8VWS0_HUMAN 60S acidic ribosomal protein P0 OS=Homo sapiens GN=R
60S ribosomal subunit, cytoplasmic;Nop56p-associated pre-rRNA complex;Ribosome, cytoplasmic	1.77e-81	24423000000	P18621;B4E3C2	P18621;B4E3C2	60S ribosomal protein L17	RPL17	>sp|P18621|RL17_HUMAN 60S ribosomal protein L17 OS=Homo sapiens GN=RPL17 PE=1 SV=3;>tr|B4E3C2|B4E3C2_HUMAN 60S ribosomal protein L17 OS=Homo sapiens GN=RPL17 PE=2 SV=1
60S ribosomal subunit, cytoplasmic;Nop56p-associated pre-rRNA complex;Ribosome, cytoplasmic	1.28e-209	36587000000	P32969;D6RAN4;H0Y9V9;E7ESE0;B4E1M5;H0Y9R4	P32969;D6RAN4;H0Y9V9;E7ESE0;B4E1M5	60S ribosomal protein L9	RPL9	>sp|P32969|RL9_HUMAN 60S ribosomal protein L9 OS=Homo sapiens GN=RPL9 PE=1 SV=1;>tr|D6RAN4|D6RAN4_HUMAN 60S ribosomal protein L9 (Fragment) OS=Homo sapiens GN=RPL9 PE=4 SV=1;>tr|H0Y9V9|H0Y9V9_HUMAN 60S ribosomal protein L9 (Fragment) OS=Homo sapiens GN=RPL
60S ribosomal subunit, cytoplasmic;Nop56p-associated pre-rRNA complex;Ribosome, cytoplasmic	9.21e-14	7589800000	P35268	P35268	60S ribosomal protein L22	RPL22	>sp|P35268|RL22_HUMAN 60S ribosomal protein L22 OS=Homo sapiens GN=RPL22 PE=1 SV=2
60S ribosomal subunit, cytoplasmic;Nop56p-associated pre-rRNA complex;Ribosome, cytoplasmic	2.05e-260	74492000000	P39023;G5E9G0;H7C422;H7C3M2;B5MCW2;F8WCR1;Q92901	P39023;G5E9G0;H7C422	60S ribosomal protein L3	RPL3	>sp|P39023|RL3_HUMAN 60S ribosomal protein L3 OS=Homo sapiens GN=RPL3 PE=1 SV=2;>tr|G5E9G0|G5E9G0_HUMAN 60S ribosomal protein L3 OS=Homo sapiens GN=RPL3 PE=3 SV=1;>tr|H7C422|H7C422_HUMAN 60S ribosomal protein L3 (Fragment) OS=Homo sapiens GN=RPL3 PE=3 SV=1
60S ribosomal subunit, cytoplasmic;Nop56p-associated pre-rRNA complex;Ribosome, cytoplasmic	6.9e-32	16526000000	P42766;H0Y3A0;F2Z388	P42766;H0Y3A0;F2Z388	60S ribosomal protein L35	RPL35	>sp|P42766|RL35_HUMAN 60S ribosomal protein L35 OS=Homo sapiens GN=RPL35 PE=1 SV=2;>tr|H0Y3A0|H0Y3A0_HUMAN 60S ribosomal protein L35 (Fragment) OS=Homo sapiens GN=RPL35 PE=3 SV=1;>tr|F2Z388|F2Z388_HUMAN 60S ribosomal protein L35 OS=Homo sapiens GN=RPL35 PE
60S ribosomal subunit, cytoplasmic;Nop56p-associated pre-rRNA complex;Ribosome, cytoplasmic	8.43e-33	34189000000	P46776;E9PLL6;E9PJD9;E9PLX7	P46776;E9PLL6;E9PJD9	60S ribosomal protein L27a	RPL27A	>sp|P46776|RL27A_HUMAN 60S ribosomal protein L27a OS=Homo sapiens GN=RPL27A PE=1 SV=2;>tr|E9PLL6|E9PLL6_HUMAN 60S ribosomal protein L27a OS=Homo sapiens GN=RPL27A PE=3 SV=1;>tr|E9PJD9|E9PJD9_HUMAN 60S ribosomal protein L27a OS=Homo sapiens GN=RPL27A PE=3 S
60S ribosomal subunit, cytoplasmic;Nop56p-associated pre-rRNA complex;Ribosome, cytoplasmic	2.78e-30	10658000000	P47914	P47914	60S ribosomal protein L29	RPL29	>sp|P47914|RL29_HUMAN 60S ribosomal protein L29 OS=Homo sapiens GN=RPL29 PE=1 SV=2
60S ribosomal subunit, cytoplasmic;Nop56p-associated pre-rRNA complex;Ribosome, cytoplasmic	9.06e-30	26697000000	P61254	P61254	60S ribosomal protein L26	RPL26	>sp|P61254|RL26_HUMAN 60S ribosomal protein L26 OS=Homo sapiens GN=RPL26 PE=1 SV=1
60S ribosomal subunit, cytoplasmic;Nop56p-associated pre-rRNA complex;Ribosome, cytoplasmic	5.12e-91	12934000000	P62829;C9JD32;B9ZVP7	P62829;C9JD32	60S ribosomal protein L23	RPL23	>sp|P62829|RL23_HUMAN 60S ribosomal protein L23 OS=Homo sapiens GN=RPL23 PE=1 SV=1;>tr|C9JD32|C9JD32_HUMAN 60S ribosomal protein L23 (Fragment) OS=Homo sapiens GN=RPL23 PE=3 SV=1
60S ribosomal subunit, cytoplasmic;Nop56p-associated pre-rRNA complex;Ribosome, cytoplasmic	0.00047465	537890000	Q59GN2;P62891	Q59GN2;P62891	Putative 60S ribosomal protein L39-like 5;60S ribosomal protein L39	RPL39P5;RPL39	>sp|Q59GN2|R39L5_HUMAN Putative 60S ribosomal protein L39-like 5 OS=Homo sapiens GN=RPL39P5 PE=5 SV=2;>sp|P62891|RL39_HUMAN 60S ribosomal protein L39 OS=Homo sapiens GN=RPL39 PE=2 SV=2
60S ribosomal subunit, cytoplasmic;Nop56p-associated pre-rRNA complex;Ribosome, cytoplasmic	3.53e-20	15755000000	P62899;H7C2W9;C9JU56;B7Z4E3;P62899-3;P62899-2;B7Z4C8;B8ZZK4	P62899;H7C2W9;C9JU56;B7Z4E3;P62899-3;P62899-2;B7Z4C8;B8ZZK4	60S ribosomal protein L31	RPL31	>sp|P62899|RL31_HUMAN 60S ribosomal protein L31 OS=Homo sapiens GN=RPL31 PE=1 SV=1;>tr|H7C2W9|H7C2W9_HUMAN 60S ribosomal protein L31 (Fragment) OS=Homo sapiens GN=RPL31 PE=4 SV=1;>tr|C9JU56|C9JU56_HUMAN 60S ribosomal protein L31 (Fragment) OS=Homo sapiens
60S ribosomal subunit, cytoplasmic;Nop56p-associated pre-rRNA complex;Ribosome, cytoplasmic	1.42e-102	73751000000	Q07020;F8VWC5;G3V203;H0YHA7;F8VYV2;E7EW92;F8VUA6;F8VXR6	Q07020;F8VWC5;G3V203;H0YHA7;F8VYV2;E7EW92;F8VUA6	60S ribosomal protein L18	RPL18	>sp|Q07020|RL18_HUMAN 60S ribosomal protein L18 OS=Homo sapiens GN=RPL18 PE=1 SV=2;>tr|F8VWC5|F8VWC5_HUMAN 60S ribosomal protein L18 OS=Homo sapiens GN=RPL18 PE=3 SV=1;>tr|G3V203|G3V203_HUMAN 60S ribosomal protein L18 OS=Homo sapiens GN=RPL18 PE=3 SV=1;>tr
60S ribosomal subunit, cytoplasmic;Nop56p-associated pre-rRNA complex;Ribosome, cytoplasmic	1.98e-27	15995000000	Q969Q0;P83881;H7BZ11;H0Y5B4;H7BY91;H0Y3V9	Q969Q0;P83881;H7BZ11;H0Y5B4	60S ribosomal protein L36a-like;60S ribosomal protein L36a	RPL36AL;RPL36A	>sp|Q969Q0|RL36L_HUMAN 60S ribosomal protein L36a-like OS=Homo sapiens GN=RPL36AL PE=1 SV=3;>sp|P83881|RL36A_HUMAN 60S ribosomal protein L36a OS=Homo sapiens GN=RPL36A PE=1 SV=2;>tr|H7BZ11|H7BZ11_HUMAN Uncharacterized protein (Fragment) OS=Homo sapiens PE=
60S ribosomal subunit, cytoplasmic;Nop56p-associated pre-rRNA complex;Ribosome, cytoplasmic;TNF-alpha/Nf-kappa B signaling complex (RPL6, RPL30, RPS13, CHUK, DDX3X, NFKB2, NFKBIB, REL, IKBKG, NFKB1, MAP3K8, RELB, GLG1, NFKBIA, RELA, TNIP2, GTF2I);TNF-alpha/NF-kappa B signaling complex 6;TRBP containing complex (DICER, RPL7A, EIF6, MOV10 and subunits of the 60S ribosomal particle)	1.6e-109	23799000000	E5RI99;P62888;E5RJH3	E5RI99;P62888	60S ribosomal protein L30	RPL30	>tr|E5RI99|E5RI99_HUMAN 60S ribosomal protein L30 (Fragment) OS=Homo sapiens GN=RPL30 PE=3 SV=1;>sp|P62888|RL30_HUMAN 60S ribosomal protein L30 OS=Homo sapiens GN=RPL30 PE=1 SV=2
60S ribosomal subunit, cytoplasmic;Nop56p-associated pre-rRNA complex;Ribosome, cytoplasmic;TNF-alpha/Nf-kappa B signaling complex (RPL6, RPL30, RPS13, CHUK, DDX3X, NFKB2, NFKBIB, REL, IKBKG, NFKB1, MAP3K8, RELB, GLG1, NFKBIA, RELA, TNIP2, GTF2I);TNF-alpha/NF-kappa B signaling complex 6	3.57e-212	92848000000	Q02878;F8W181;F8VZ45;F8VR69;F8VZA3;F8VWR1;F8VRY1	Q02878;F8W181	60S ribosomal protein L6	RPL6	>sp|Q02878|RL6_HUMAN 60S ribosomal protein L6 OS=Homo sapiens GN=RPL6 PE=1 SV=3;>tr|F8W181|F8W181_HUMAN 60S ribosomal protein L6 (Fragment) OS=Homo sapiens GN=RPL6 PE=3 SV=1
60S ribosomal subunit, cytoplasmic;Nop56p-associated pre-rRNA complex;Ribosome, cytoplasmic;TNF-alpha/NF-kappa B signaling complex 6	0	100510000000	E7EWF1;P36578;H3BM89;B4DMJ2;H3BTP7;H3BU31;B4DP82	E7EWF1;P36578;H3BM89;B4DMJ2	60S ribosomal protein L4	RPL4	>tr|E7EWF1|E7EWF1_HUMAN 60S ribosomal protein L4 OS=Homo sapiens GN=RPL4 PE=4 SV=1;>sp|P36578|RL4_HUMAN 60S ribosomal protein L4 OS=Homo sapiens GN=RPL4 PE=1 SV=5;>tr|H3BM89|H3BM89_HUMAN 60S ribosomal protein L4 OS=Homo sapiens GN=RPL4 PE=4 SV=1;>tr|B4DMJ2
60S ribosomal subunit, cytoplasmic;Nop56p-associated pre-rRNA complex;Ribosome, cytoplasmic;TNF-alpha/NF-kappa B signaling complex 6	0	54806000000	P62917;E9PKZ0;E9PKU4;G3V1A1;E9PIZ3;E9PP36	P62917;E9PKZ0;E9PKU4;G3V1A1;E9PIZ3	60S ribosomal protein L8	RPL8	>sp|P62917|RL8_HUMAN 60S ribosomal protein L8 OS=Homo sapiens GN=RPL8 PE=1 SV=2;>tr|E9PKZ0|E9PKZ0_HUMAN 60S ribosomal protein L8 OS=Homo sapiens GN=RPL8 PE=4 SV=1;>tr|E9PKU4|E9PKU4_HUMAN 60S ribosomal protein L8 (Fragment) OS=Homo sapiens GN=RPL8 PE=4 SV=1
60S ribosomal subunit, cytoplasmic;Nop56p-associated pre-rRNA complex;Ribosome, cytoplasmic;TRBP containing complex (DICER, RPL7A, EIF6, MOV10 and subunits of the 60S ribosomal particle)	3.44e-74	33121000000	E7EPB3;B7Z6S8;P50914	E7EPB3;B7Z6S8;P50914	60S ribosomal protein L14	RPL14	>tr|E7EPB3|E7EPB3_HUMAN 60S ribosomal protein L14 OS=Homo sapiens GN=RPL14 PE=4 SV=1;>tr|B7Z6S8|B7Z6S8_HUMAN 60S ribosomal protein L14 OS=Homo sapiens GN=RPL14 PE=2 SV=1;>sp|P50914|RL14_HUMAN 60S ribosomal protein L14 OS=Homo sapiens GN=RPL14 PE=1 SV=4
60S ribosomal subunit, cytoplasmic;Nop56p-associated pre-rRNA complex;Ribosome, cytoplasmic;TRBP containing complex (DICER, RPL7A, EIF6, MOV10 and subunits of the 60S ribosomal particle)	1.31e-54	6803100000	C9J4Z3;P61513;E9PEL3;G5E9R3;A6NKH3	C9J4Z3;P61513;E9PEL3;G5E9R3	60S ribosomal protein L37a	RPL37A	>tr|C9J4Z3|C9J4Z3_HUMAN 60S ribosomal protein L37a OS=Homo sapiens GN=RPL37A PE=4 SV=1;>sp|P61513|RL37A_HUMAN 60S ribosomal protein L37a OS=Homo sapiens GN=RPL37A PE=1 SV=2;>tr|E9PEL3|E9PEL3_HUMAN 60S ribosomal protein L37a OS=Homo sapiens GN=RPL37A PE=4 S
60S ribosomal subunit, cytoplasmic;Nop56p-associated pre-rRNA complex;Ribosome, cytoplasmic;TRBP containing complex (DICER, RPL7A, EIF6, MOV10 and subunits of the 60S ribosomal particle)	2.68e-42	14589000000	D3YTB1;P62910;F8W727;D3YTI8	D3YTB1;P62910;F8W727	60S ribosomal protein L32	RPL32	>tr|D3YTB1|D3YTB1_HUMAN 60S ribosomal protein L32 (Fragment) OS=Homo sapiens GN=RPL32 PE=4 SV=1;>sp|P62910|RL32_HUMAN 60S ribosomal protein L32 OS=Homo sapiens GN=RPL32 PE=1 SV=2;>tr|F8W727|F8W727_HUMAN 60S ribosomal protein L32 OS=Homo sapiens GN=RPL32 PE
60S ribosomal subunit, cytoplasmic;Nop56p-associated pre-rRNA complex;Ribosome, cytoplasmic;TRBP containing complex (DICER, RPL7A, EIF6, MOV10 and subunits of the 60S ribosomal particle)	2.19e-49	18587000000	P46779;P46779-2;E9PB24;H0YKD8;C9JB50;G5E9L2;H0YLP6;H0YMF4	P46779;P46779-2;E9PB24;H0YKD8;C9JB50;G5E9L2;H0YLP6;H0YMF4	60S ribosomal protein L28	RPL28	>sp|P46779|RL28_HUMAN 60S ribosomal protein L28 OS=Homo sapiens GN=RPL28 PE=1 SV=3;>sp|P46779-2|RL28_HUMAN Isoform 2 of 60S ribosomal protein L28 OS=Homo sapiens GN=RPL28;>tr|E9PB24|E9PB24_HUMAN 60S ribosomal protein L28 OS=Homo sapiens GN=RPL28 PE=4 SV=1;
60S ribosomal subunit, cytoplasmic;Nop56p-associated pre-rRNA complex;Ribosome, cytoplasmic;TRBP containing complex (DICER, RPL7A, EIF6, MOV10 and subunits of the 60S ribosomal particle)	1.84e-294	6285200000	P05386	P05386	60S acidic ribosomal protein P1	RPLP1	>sp|P05386|RLA1_HUMAN 60S acidic ribosomal protein P1 OS=Homo sapiens GN=RPLP1 PE=1 SV=1
60S ribosomal subunit, cytoplasmic;Nop56p-associated pre-rRNA complex;Ribosome, cytoplasmic;TRBP containing complex (DICER, RPL7A, EIF6, MOV10 and subunits of the 60S ribosomal particle)	4.53e-49	16488000000	P05387;H0YDD8	P05387	60S acidic ribosomal protein P2	RPLP2	>sp|P05387|RLA2_HUMAN 60S acidic ribosomal protein P2 OS=Homo sapiens GN=RPLP2 PE=1 SV=1
60S ribosomal subunit, cytoplasmic;Nop56p-associated pre-rRNA complex;Ribosome, cytoplasmic;TRBP containing complex (DICER, RPL7A, EIF6, MOV10 and subunits of the 60S ribosomal particle)	1.33e-21	27633000000	P18077;F8WBS5;F8WB72;C9K025	P18077;F8WBS5;F8WB72;C9K025	60S ribosomal protein L35a	RPL35A	>sp|P18077|RL35A_HUMAN 60S ribosomal protein L35a OS=Homo sapiens GN=RPL35A PE=1 SV=2;>tr|F8WBS5|F8WBS5_HUMAN 60S ribosomal protein L35a OS=Homo sapiens GN=RPL35A PE=4 SV=1;>tr|F8WB72|F8WB72_HUMAN 60S ribosomal protein L35a OS=Homo sapiens GN=RPL35A PE=4 S
60S ribosomal subunit, cytoplasmic;Nop56p-associated pre-rRNA complex;Ribosome, cytoplasmic;TRBP containing complex (DICER, RPL7A, EIF6, MOV10 and subunits of the 60S ribosomal particle)	1.67e-224	67858000000	P18124;A8MUD9;C9JIJ5;C9JZ88	P18124;A8MUD9	60S ribosomal protein L7	RPL7	>sp|P18124|RL7_HUMAN 60S ribosomal protein L7 OS=Homo sapiens GN=RPL7 PE=1 SV=1;>tr|A8MUD9|A8MUD9_HUMAN 60S ribosomal protein L7 OS=Homo sapiens GN=RPL7 PE=3 SV=1
60S ribosomal subunit, cytoplasmic;Nop56p-associated pre-rRNA complex;Ribosome, cytoplasmic;TRBP containing complex (DICER, RPL7A, EIF6, MOV10 and subunits of the 60S ribosomal particle)	1.29e-118	87067000000	P26373;F5H1S2;H3BTH3;H3BUK8	P26373;F5H1S2	60S ribosomal protein L13	RPL13	>sp|P26373|RL13_HUMAN 60S ribosomal protein L13 OS=Homo sapiens GN=RPL13 PE=1 SV=4;>tr|F5H1S2|F5H1S2_HUMAN 60S ribosomal protein L13 OS=Homo sapiens GN=RPL13 PE=3 SV=1
60S ribosomal subunit, cytoplasmic;Nop56p-associated pre-rRNA complex;Ribosome, cytoplasmic;TRBP containing complex (DICER, RPL7A, EIF6, MOV10 and subunits of the 60S ribosomal particle)	2.31e-242	20108000000	P30050;P30050-2	P30050;P30050-2	60S ribosomal protein L12	RPL12	>sp|P30050|RL12_HUMAN 60S ribosomal protein L12 OS=Homo sapiens GN=RPL12 PE=1 SV=1;>sp|P30050-2|RL12_HUMAN Isoform 2 of 60S ribosomal protein L12 OS=Homo sapiens GN=RPL12
60S ribosomal subunit, cytoplasmic;Nop56p-associated pre-rRNA complex;Ribosome, cytoplasmic;TRBP containing complex (DICER, RPL7A, EIF6, MOV10 and subunits of the 60S ribosomal particle)	1.81e-52	11625000000	P46778;G3V1B3	P46778;G3V1B3	60S ribosomal protein L21	RPL21	>sp|P46778|RL21_HUMAN 60S ribosomal protein L21 OS=Homo sapiens GN=RPL21 PE=1 SV=2;>tr|G3V1B3|G3V1B3_HUMAN 60S ribosomal protein L21 OS=Homo sapiens GN=RPL21 PE=4 SV=1
60S ribosomal subunit, cytoplasmic;Nop56p-associated pre-rRNA complex;Ribosome, cytoplasmic;TRBP containing complex (DICER, RPL7A, EIF6, MOV10 and subunits of the 60S ribosomal particle)	5.15e-59	35291000000	P61313;E7EQV9;E7ENU7;E7EX53;Q642I1;E7ERA2	P61313;E7EQV9;E7ENU7;E7EX53	60S ribosomal protein L15;Ribosomal protein L15	RPL15	>sp|P61313|RL15_HUMAN 60S ribosomal protein L15 OS=Homo sapiens GN=RPL15 PE=1 SV=2;>tr|E7EQV9|E7EQV9_HUMAN Ribosomal protein L15 (Fragment) OS=Homo sapiens GN=RPL15 PE=3 SV=1;>tr|E7ENU7|E7ENU7_HUMAN Ribosomal protein L15 (Fragment) OS=Homo sapiens GN=RPL15
60S ribosomal subunit, cytoplasmic;Nop56p-associated pre-rRNA complex;Ribosome, cytoplasmic;TRBP containing complex (DICER, RPL7A, EIF6, MOV10 and subunits of the 60S ribosomal particle)	1.54e-105	46631000000	P61353	P61353	60S ribosomal protein L27	RPL27	>sp|P61353|RL27_HUMAN 60S ribosomal protein L27 OS=Homo sapiens GN=RPL27 PE=1 SV=2
60S ribosomal subunit, cytoplasmic;Nop56p-associated pre-rRNA complex;Ribosome, cytoplasmic;TRBP containing complex (DICER, RPL7A, EIF6, MOV10 and subunits of the 60S ribosomal particle)	3.99e-62	14721000000	P62913;P62913-2;Q5VVC8;Q5VVC9	P62913;P62913-2;Q5VVC8;Q5VVC9	60S ribosomal protein L11	RPL11	>sp|P62913|RL11_HUMAN 60S ribosomal protein L11 OS=Homo sapiens GN=RPL11 PE=1 SV=2;>sp|P62913-2|RL11_HUMAN Isoform 2 of 60S ribosomal protein L11 OS=Homo sapiens GN=RPL11;>tr|Q5VVC8|Q5VVC8_HUMAN 60S ribosomal protein L11 (Fragment) OS=Homo sapiens GN=RPL11
60S ribosomal subunit, cytoplasmic;Nop56p-associated pre-rRNA complex;Ribosome, cytoplasmic;TRBP containing complex (DICER, RPL7A, EIF6, MOV10 and subunits of the 60S ribosomal particle)	1.8e-83	45417000000	P84098	P84098	60S ribosomal protein L19	RPL19	>sp|P84098|RL19_HUMAN 60S ribosomal protein L19 OS=Homo sapiens GN=RPL19 PE=1 SV=1
60S ribosomal subunit, cytoplasmic;Nop56p-associated pre-rRNA complex;Ribosome, cytoplasmic;TRBP containing complex (DICER, RPL7A, EIF6, MOV10 and subunits of the 60S ribosomal particle)	1.01e-93	29517000000	Q02543;B4DM74	Q02543;B4DM74	60S ribosomal protein L18a	RPL18A	>sp|Q02543|RL18A_HUMAN 60S ribosomal protein L18a OS=Homo sapiens GN=RPL18A PE=1 SV=2;>tr|B4DM74|B4DM74_HUMAN 60S ribosomal protein L18a OS=Homo sapiens GN=RPL18A PE=2 SV=1
60S ribosomal subunit, cytoplasmic;Nop56p-associated pre-rRNA complex;Ribosome, cytoplasmic;TRBP containing complex (DICER, RPL7A, EIF6, MOV10 and subunits of the 60S ribosomal particle)	5.03e-27	11595000000	Q9Y3U8	Q9Y3U8	60S ribosomal protein L36	RPL36	>sp|Q9Y3U8|RL36_HUMAN 60S ribosomal protein L36 OS=Homo sapiens GN=RPL36 PE=1 SV=3
60S ribosomal subunit, cytoplasmic;Nop56p-associated pre-rRNA complex;Ribosome, cytoplasmic;TRBP containing complex (DICER, RPL7A, EIF6, MOV10 and subunits of the 60S ribosomal particle);TRBP containing complex (DICER, TRBP, AGO2, RPL7A, EIF6, MOV10)	0	65655000000	P62424;Q5T8U2;Q5T8U3	P62424;Q5T8U2;Q5T8U3	60S ribosomal protein L7a	RPL7A	>sp|P62424|RL7A_HUMAN 60S ribosomal protein L7a OS=Homo sapiens GN=RPL7A PE=1 SV=2;>tr|Q5T8U2|Q5T8U2_HUMAN 60S ribosomal protein L7a OS=Homo sapiens GN=RPL7A PE=4 SV=1;>tr|Q5T8U3|Q5T8U3_HUMAN 60S ribosomal protein L7a (Fragment) OS=Homo sapiens GN=RPL7A PE
60S ribosomal subunit, cytoplasmic;Ribosome, cytoplasmic	3.01e-13	4441000000	P63173	P63173	60S ribosomal protein L38	RPL38	>sp|P63173|RL38_HUMAN 60S ribosomal protein L38 OS=Homo sapiens GN=RPL38 PE=1 SV=2
60S ribosomal subunit, cytoplasmic;Ribosome, cytoplasmic;TRBP containing complex (DICER, RPL7A, EIF6, MOV10 and subunits of the 60S ribosomal particle)	1.54e-18	27485000000	P49207	P49207	60S ribosomal protein L34	RPL34	>sp|P49207|RL34_HUMAN 60S ribosomal protein L34 OS=Homo sapiens GN=RPL34 PE=1 SV=3
ABI1-WASF2 complex;ABI1-WASL complex;Wave-2 complex	3.59e-18	833480000	Q8IZP0-10;Q8IZP0-8;F5H1G9;Q8IZP0-7;F8WA55;Q8IZP0-2;Q8IZP0-4;Q8IZP0-3;Q8IZP0-5;Q8IZP0-6;Q8IZP0-9;F8WA56;Q8IZP0;A6NFN2;Q8IZP0-11;H7BXI6	Q8IZP0-10;Q8IZP0-8;F5H1G9;Q8IZP0-7;F8WA55;Q8IZP0-2;Q8IZP0-4;Q8IZP0-3;Q8IZP0-5;Q8IZP0-6;Q8IZP0-9;F8WA56;Q8IZP0;A6NFN2;Q8IZP0-11;H7BXI6	Abl interactor 1	ABI1	>sp|Q8IZP0-10|ABI1_HUMAN Isoform 10 of Abl interactor 1 OS=Homo sapiens GN=ABI1;>sp|Q8IZP0-8|ABI1_HUMAN Isoform 8 of Abl interactor 1 OS=Homo sapiens GN=ABI1;>tr|F5H1G9|F5H1G9_HUMAN Abl interactor 1 OS=Homo sapiens GN=ABI1 PE=4 SV=1;>sp|Q8IZP0-7|ABI1_HUMAN
ABI1-WASF2 complex;Wave-2 complex	2.02e-19	1501800000	Q9Y6W5;Q9Y6W5-2	Q9Y6W5	Wiskott-Aldrich syndrome protein family member 2	WASF2	>sp|Q9Y6W5|WASF2_HUMAN Wiskott-Aldrich syndrome protein family member 2 OS=Homo sapiens GN=WASF2 PE=1 SV=3
ABIN2-NFKB1-MAP3K8 complex;CHUK-NFKB2-REL-IKBKG-SPAG9-NFKB1-NFKBIE-COPB2-TNIP1-NFKBIA-RELA-TNIP2 complex;hs4 enhancer complex (faster migrating complex);I(kappa)B(alpha)-NF(kappa)Bp50-NF(kappa)Bp65 complex;IKBA-NF(kappa)Bp65-NF(kappa)Bp50 complex;NFKB1-NFKB2-RELA-RELB complex;NFKB1-NFKB2-REL-RELA-RELB complex;p50-p65 NF(kappa)B complex;p50-p65 NF(kappa)B-SRC1 complex;TNF-alpha/NF-kappa B signalin…	1.57e-14	177800000	D6RH30;P19838;P19838-2;D6RC45	D6RH30;P19838;P19838-2;D6RC45	Nuclear factor NF-kappa-B p105 subunit;Nuclear factor NF-kappa-B p50 subunit	NFKB1	>tr|D6RH30|D6RH30_HUMAN Nuclear factor NF-kappa-B p105 subunit (Fragment) OS=Homo sapiens GN=NFKB1 PE=4 SV=1;>sp|P19838|NFKB1_HUMAN Nuclear factor NF-kappa-B p105 subunit OS=Homo sapiens GN=NFKB1 PE=1 SV=2;>sp|P19838-2|NFKB1_HUMAN Isoform 2 of Nuclear fact
ABL2-HRAS-RIN1 complex	1.32e-23	15145000000	P01112;P01112-2	P01112;P01112-2	GTPase HRas;GTPase HRas, N-terminally processed	HRAS	>sp|P01112|RASH_HUMAN GTPase HRas OS=Homo sapiens GN=HRAS PE=1 SV=1;>sp|P01112-2|RASH_HUMAN Isoform 2 of GTPase HRas OS=Homo sapiens GN=HRAS
Actin-ribonucleoprotein complex (POLR2A, GTF2F1, HNRNPU);BRCA1-BARD1-POLR2A complex;BRCA1-core RNA polymerase II complex;BRCA1-RNA polymerase II complex;CAMK2-delta-MASH1 promoter-coactivator complex;CPSF6-EWSR1-ITCH-NUDT21-POLR2A-UBAP2L complex;CPSF6-ITCH-NUDT21-POLR2A complex;CPSF6-ITCH-NUDT21-POLR2A-UBAP2L complex;CSA-POLIIa complex;HES1 promoter corepressor complex;HES1 promoter-Notch enhance…	3.73e-87	7801200000	P24928;Q6NX41	P24928	DNA-directed RNA polymerase II subunit RPB1	POLR2A	>sp|P24928|RPB1_HUMAN DNA-directed RNA polymerase II subunit RPB1 OS=Homo sapiens GN=POLR2A PE=1 SV=2
Actin-ribonucleoprotein complex (POLR2A, GTF2F1, HNRNPU);BRCA1-RNA polymerase II complex;FCP1-associated protein complex;RNA polymerase II (RNAPII);RNA polymerase II complex (RPB1, RAP74, CDK8, CYCC, SRB7, BAF190, BAF47), chromatin structure modifying;RNA polymerase II complex, chromatin structure modifying;RNA polymerase II complex, incomplete (CDK8 complex), chromatin structure modifying;RNA po…	4.58e-07	178690000	E7EUG6;P35269;F5GY49;H0YF67;F5H761	E7EUG6;P35269;F5GY49;H0YF67;F5H761	General transcription factor IIF subunit 1	GTF2F1	>tr|E7EUG6|E7EUG6_HUMAN General transcription factor IIF subunit 1 OS=Homo sapiens GN=GTF2F1 PE=4 SV=1;>sp|P35269|T2FA_HUMAN General transcription factor IIF subunit 1 OS=Homo sapiens GN=GTF2F1 PE=1 SV=2;>tr|F5GY49|F5GY49_HUMAN General transcription factor
Actin-ribonucleoprotein complex (POLR2A, GTF2F1, HNRNPU);C complex spliceosome;DGCR8 multiprotein complex;Emerin complex 24;Emerin complex 52;GR-hnRNP U complex;Large Drosha complex;Nop56p-associated pre-rRNA complex;SNW1 complex	0	1016500000000	Q00839;B3KX72;Q00839-2;Q5RI18	Q00839;B3KX72;Q00839-2	Heterogeneous nuclear ribonucleoprotein U	HNRNPU	>sp|Q00839|HNRPU_HUMAN Heterogeneous nuclear ribonucleoprotein U OS=Homo sapiens GN=HNRNPU PE=1 SV=6;>tr|B3KX72|B3KX72_HUMAN Heterogeneous nuclear ribonucleoprotein U OS=Homo sapiens GN=HNRNPU PE=2 SV=1;>sp|Q00839-2|HNRPU_HUMAN Isoform Short of Heterogeneo
ADAR1-CDK2 complex;CCNC-CDK3 complex;CDC2-CCNA2-CDK2 complex;CDK2-CCNA2 complex;CDK2-CCNE1 complex;Cell cycle kinase complex CDK2;p27-cyclinE-Cdk2 - Ubiquitin E3 ligase (SKP1A, SKP2, CUL1, CKS1B, RBX1) complex;p27-cyclinE-CDK2 complex;RC complex (Replication competent complex);RC complex during S-phase of cell cycle	5.93e-17	706380000	P24941-2;P24941;G3V5T9;E7ESI2;G3V317;Q00526	P24941-2;P24941;G3V5T9;E7ESI2	Cyclin-dependent kinase 2	CDK2	>sp|P24941-2|CDK2_HUMAN Isoform 2 of Cyclin-dependent kinase 2 OS=Homo sapiens GN=CDK2;>sp|P24941|CDK2_HUMAN Cyclin-dependent kinase 2 OS=Homo sapiens GN=CDK2 PE=1 SV=2;>tr|G3V5T9|G3V5T9_HUMAN Cyclin-dependent kinase 2 OS=Homo sapiens GN=CDK2 PE=4 SV=1;>tr
ADAR1-CDK2 complex;DHX9-ADAR-vigilin-DNA-PK-Ku antigen complex	5.02e-260	51377000000	P55265-5;P55265;P55265-4;E7ENU4;P55265-3;H0YCK3;P55265-2	P55265-5;P55265;P55265-4;E7ENU4;P55265-3;H0YCK3;P55265-2	Double-stranded RNA-specific adenosine deaminase	ADAR	>sp|P55265-5|DSRAD_HUMAN Isoform 5 of Double-stranded RNA-specific adenosine deaminase OS=Homo sapiens GN=ADAR;>sp|P55265|DSRAD_HUMAN Double-stranded RNA-specific adenosine deaminase OS=Homo sapiens GN=ADAR PE=1 SV=4;>sp|P55265-4|DSRAD_HUMAN Isoform 4 of D
Affixin-actinin(alpha) complex;Polycystin-1 multiprotein complex (ACTN1, CDH1, SRC, JUP, VCL, CTNNB1, PXN, BCAR1, PKD1, PTK2, TLN1)	0	129190000000	P12814;P12814-3;P12814-2;B7TY16;H9KV75;G3V2N5;H0YJW3;G3V2W4;H7C5W8;H0YJ11;G3V5M4;G3V2X9;G3V380;G3V2E8	P12814;P12814-3;P12814-2;B7TY16;H9KV75	Alpha-actinin-1	ACTN1	>sp|P12814|ACTN1_HUMAN Alpha-actinin-1 OS=Homo sapiens GN=ACTN1 PE=1 SV=2;>sp|P12814-3|ACTN1_HUMAN Isoform 3 of Alpha-actinin-1 OS=Homo sapiens GN=ACTN1;>sp|P12814-2|ACTN1_HUMAN Isoform 2 of Alpha-actinin-1 OS=Homo sapiens GN=ACTN1;>tr|B7TY16|B7TY16_HUMAN
AGO2-FXR1-TNF(alpha)ARE-RNP complex	1.15e-31	4967700000	P51114-3;B4DXZ6;P51114;E7EU85;E9PFF5;P51114-2;H7C4S4;C9JZE0;C9JY20	P51114-3;B4DXZ6;P51114;E7EU85;E9PFF5;P51114-2	Fragile X mental retardation syndrome-related protein 1	FXR1	>sp|P51114-3|FXR1_HUMAN Isoform 3 of Fragile X mental retardation syndrome-related protein 1 OS=Homo sapiens GN=FXR1;>tr|B4DXZ6|B4DXZ6_HUMAN Fragile X mental retardation syndrome-related protein 1 OS=Homo sapiens GN=FXR1 PE=2 SV=1;>sp|P51114|FXR1_HUMAN Fra
AGO2-FXR1-TNF(alpha)ARE-RNP complex;DICER1-NCOA6-AGO2 complex;RNA-induced silencing complex, RISC;TRBP containing complex (DICER, TRBP, AGO2, RPL7A, EIF6, MOV10);TTP-AGO2 complex;TTP-AGO4 complex	9.23e-17	349310000	Q9UKV8;Q9UKV8-2;Q9H9G7-2;Q5TA58;Q9UL18;Q9H9G7;Q9HCK5	Q9UKV8;Q9UKV8-2;Q9H9G7-2;Q5TA58;Q9UL18;Q9H9G7	Protein argonaute-2;Protein argonaute-1;Protein argonaute-3	EIF2C2;AGO1;EIF2C1;EIF2C3	>sp|Q9UKV8|AGO2_HUMAN Protein argonaute-2 OS=Homo sapiens GN=EIF2C2 PE=1 SV=3;>sp|Q9UKV8-2|AGO2_HUMAN Isoform 2 of Protein argonaute-2 OS=Homo sapiens GN=EIF2C2;>sp|Q9H9G7-2|AGO3_HUMAN Isoform 2 of Protein argonaute-3 OS=Homo sapiens GN=EIF2C3;>tr|Q5TA58|Q
AGPS-GNPAT complex	3.13e-159	27503000000	O00116;F5H632;B8ZZ81	O00116	Alkyldihydroxyacetonephosphate synthase, peroxisomal	AGPS	>sp|O00116|ADAS_HUMAN Alkyldihydroxyacetonephosphate synthase, peroxisomal OS=Homo sapiens GN=AGPS PE=1 SV=1
AGPS-GNPAT complex	1.19e-135	9195400000	O15228;B4DNM9;Q5TBH8;Q5TBH6	O15228;B4DNM9;Q5TBH8	Dihydroxyacetone phosphate acyltransferase	GNPAT	>sp|O15228|GNPAT_HUMAN Dihydroxyacetone phosphate acyltransferase OS=Homo sapiens GN=GNPAT PE=1 SV=1;>tr|B4DNM9|B4DNM9_HUMAN Dihydroxyacetone phosphate acyltransferase OS=Homo sapiens GN=GNPAT PE=2 SV=1;>tr|Q5TBH8|Q5TBH8_HUMAN Dihydroxyacetone phosphate ac
AIF-CYPA-DNA complex	0	276520000000	O95831;O95831-3;O95831-4;Q1L6K4;O95831-2;E9PMA0;Q2QKE4	O95831;O95831-3;O95831-4	Apoptosis-inducing factor 1, mitochondrial	AIFM1	>sp|O95831|AIFM1_HUMAN Apoptosis-inducing factor 1, mitochondrial OS=Homo sapiens GN=AIFM1 PE=1 SV=1;>sp|O95831-3|AIFM1_HUMAN Isoform 3 of Apoptosis-inducing factor 1, mitochondrial OS=Homo sapiens GN=AIFM1;>sp|O95831-4|AIFM1_HUMAN Isoform 4 of Apoptosis-i
AIF-CYPA-DNA complex	0	312740000000	P62937;B4DM82;F8WE65;C9J5S7;E5RIZ5;F5H284;A2BFH1	P62937;B4DM82;F8WE65;C9J5S7	Peptidyl-prolyl cis-trans isomerase A;Peptidyl-prolyl cis-trans isomerase	PPIA	>sp|P62937|PPIA_HUMAN Peptidyl-prolyl cis-trans isomerase A OS=Homo sapiens GN=PPIA PE=1 SV=2;>tr|B4DM82|B4DM82_HUMAN Peptidyl-prolyl cis-trans isomerase OS=Homo sapiens GN=PPIA PE=2 SV=1;>tr|F8WE65|F8WE65_HUMAN Peptidyl-prolyl cis-trans isomerase OS=Homo
AK2-FADD-caspase-10 (AFAC10) complex	1.33e-198	13721000000	P54819-2;F8W1A4;P54819;F8VZG5;P54819-3;E7EWH4;P54819-5;P54819-6;G3V213;F8VY04;P54819-4;F8VPP1	P54819-2;F8W1A4;P54819;F8VZG5;P54819-3;E7EWH4;P54819-5;P54819-6;G3V213;F8VY04;P54819-4	Adenylate kinase 2, mitochondrial	AK2	>sp|P54819-2|KAD2_HUMAN Isoform 2 of Adenylate kinase 2, mitochondrial OS=Homo sapiens GN=AK2;>tr|F8W1A4|F8W1A4_HUMAN Adenylate kinase 2, mitochondrial OS=Homo sapiens GN=AK2 PE=3 SV=1;>sp|P54819|KAD2_HUMAN Adenylate kinase 2, mitochondrial OS=Homo sapiens
AKAP250-PKA-PDE4D complex	6.59e-05	33021000000	Q08499-6;E9PJ03;E9PNB0;E9PR34;Q08499-7;Q08499-12;D6RHE0;A5YW33;Q08499-5;Q08499-8;Q5TEK5;Q07343-2;Q08499-4;Q08499-3;P27815-4;Q08499-2;F8W993;Q08499-10;P27815-3;Q08499-9;Q07343-3;Q07343;Q08499-11;Q08499;P27815-6;P27815-2;P27815-7;P27815	Q08499-6;E9PJ03;E9PNB0;E9PR34;Q08499-7;Q08499-12;D6RHE0;A5YW33;Q08499-5;Q08499-8;Q5TEK5;Q07343-2;Q08499-4;Q08499-3;P27815-4;Q08499-2;F8W993;Q08499-10;P27815-3;Q08499-9;Q07343-3;Q07343;Q08499-11;Q08499;P27815-6;P27815-2;P27815-7;P27815	cAMP-specific 3,5-cyclic phosphodiesterase 4B;cAMP-specific 3,5-cyclic phosphodiesterase 4D;cAMP-specific 3,5-cyclic phosphodiesterase 4A	PDE4B;PDE4D;PDE4B5;PDE4A	>sp|Q08499-6|PDE4D_HUMAN Isoform 5 of cAMP-specific 3,5-cyclic phosphodiesterase 4D OS=Homo sapiens GN=PDE4D;>tr|E9PJ03|E9PJ03_HUMAN cAMP-specific 3,5-cyclic phosphodiesterase 4B (Fragment) OS=Homo sapiens GN=PDE4B PE=4 SV=1;>tr|E9PNB0|E9PNB0_HUMAN cAM
AKAP250-PKA-PDE4D complex;KCNQ1 macromolecular complex;PRKAC-AKAP5-ADRB1 complex	1.57e-30	15357000000	F8W831;P22694-4;P22694-3;P22694;P22694-5;P22694-7;P22694-6;C9JK39;P22694-9;P22694-2;B1APG4;B1APF6;B1APF7;B1APG1;B1APG0;B1APG2;B1APF8;B1APF9;P22694-8;B1APG3;P22612	F8W831;P22694-4;P22694-3;P22694;P22694-5;P22694-7;P22694-6;C9JK39;P22694-9;P22694-2;B1APG4;B1APF6;B1APF7;B1APG1;B1APG0;B1APG2;B1APF8;B1APF9;P22694-8;B1APG3	cAMP-dependent protein kinase catalytic subunit beta	PRKACB	>tr|F8W831|F8W831_HUMAN cAMP-dependent protein kinase catalytic subunit beta OS=Homo sapiens GN=PRKACB PE=4 SV=1;>sp|P22694-4|KAPCB_HUMAN Isoform 4 of cAMP-dependent protein kinase catalytic subunit beta OS=Homo sapiens GN=PRKACB;>sp|P22694-3|KAPCB_HUMAN I
ALL-1 supercomplex;anti-BHC110 complex;Anti-HDAC2 complex;AOF2-AR complex;BHC complex;BHC110 complex;BRAF53-BRCA2 complex;CoREST-HDAC complex;CtBP complex;CtBP core complex;HDAC1-associated core complex cI;HDAC1-associated protein complex;LSD1 complex;LSD1-CoREST complex;NRD complex (Nucleosome remodeling and deacetylation complex);XFIM complex	4.26e-27	3011300000	O60341;O60341-2;F6S0T5	O60341;O60341-2;F6S0T5	Lysine-specific histone demethylase 1A	KDM1A	>sp|O60341|KDM1A_HUMAN Lysine-specific histone demethylase 1A OS=Homo sapiens GN=KDM1A PE=1 SV=2;>sp|O60341-2|KDM1A_HUMAN Isoform 2 of Lysine-specific histone demethylase 1A OS=Homo sapiens GN=KDM1A;>tr|F6S0T5|F6S0T5_HUMAN Lysine-specific histone demethyla
ALL-1 supercomplex;anti-BHC110 complex;Anti-HDAC2 complex;ATR-HDAC2 complex;ATR-HDAC2-CHD4 complex;BHC complex;BHC110 complex;BRAF53-BRCA2 complex;BRCA1-HDAC1-HDAC2 complex;BRG1-SIN3A complex;BRG1-SIN3A-HDAC containing SWI/SNF remodeling complex I;BRMS1-SIN3-HDAC complex;BRM-SIN3A complex;BRM-SIN3A-HDAC complex;CoREST-HDAC complex;CoREST-HDAC2 complex;CtBP complex;CtBP core complex;ESR1-CDK7-CCNH…	1.62e-36	853870000	B3KRS5;Q92769;E5RFI6;E5RJ04;E5RGV4;E5RHE7;E5RH52;E5RG37;E5RFP9;H3BM24;E5RK19	B3KRS5;Q92769	Histone deacetylase;Histone deacetylase 2	HDAC2	>tr|B3KRS5|B3KRS5_HUMAN Histone deacetylase OS=Homo sapiens GN=HDAC2 PE=2 SV=1;>sp|Q92769|HDAC2_HUMAN Histone deacetylase 2 OS=Homo sapiens GN=HDAC2 PE=1 SV=2
ALL-1 supercomplex;anti-BHC110 complex;Anti-HDAC2 complex;BHC complex;BHC110 complex;BRAF53-BRCA2 complex;BRCA1-HDAC1-HDAC2 complex;BRMS1-SIN3-HDAC complex;BRM-SIN3A complex;CBF1-HDAC1-SMRT complex;CoREST-HDAC complex;CtBP complex;CtBP core complex;DNMT1-RB1-HDAC1-E2F1 complex;DNMT3B complex;Emerin complex 32;Emerin regulatory complex;FE65-TSHZ3-HDAC1 complex;HCF-1 complex;HDAC1-associated core c…	1.01e-90	26782000000	Q13547;Q5TEE2;F5GXM1	Q13547;Q5TEE2;F5GXM1	Histone deacetylase 1	HDAC1	>sp|Q13547|HDAC1_HUMAN Histone deacetylase 1 OS=Homo sapiens GN=HDAC1 PE=1 SV=1;>tr|Q5TEE2|Q5TEE2_HUMAN Histone deacetylase 1 (Fragment) OS=Homo sapiens GN=HDAC1 PE=2 SV=1;>tr|F5GXM1|F5GXM1_HUMAN Histone deacetylase 1 OS=Homo sapiens GN=HDAC1 PE=4 SV=1
ALL-1 supercomplex;Anti-HDAC2 complex;BRG1-SIN3A complex;BRMS1-SIN3-HDAC complex;BRM-SIN3A complex;Chromatin assembly complex (CAF-1 complex);EED-EZH2 complex;HCF-1 complex;HDAC1-associated core complex cII;HDAC1-associated protein complex;HDAC2-asscociated core complex;Histone H3.1 complex;Histone H3.3 complex;hNURF complex;ING2 complex;LARC complex (LCR-associated remodeling complex);LINC compl…	7.88e-36	253840000	Q09028-3;Q09028;Q09028-4;Q09028-2;E9PNS2;E9PIC4;E9PNS6	Q09028-3;Q09028;Q09028-4;Q09028-2	Histone-binding protein RBBP4	RBBP4	>sp|Q09028-3|RBBP4_HUMAN Isoform 3 of Histone-binding protein RBBP4 OS=Homo sapiens GN=RBBP4;>sp|Q09028|RBBP4_HUMAN Histone-binding protein RBBP4 OS=Homo sapiens GN=RBBP4 PE=1 SV=3;>sp|Q09028-4|RBBP4_HUMAN Isoform 4 of Histone-binding protein RBBP4 OS=Homo
ALL-1 supercomplex;Anti-HDAC2 complex;BRMS1-SIN3-HDAC complex;HCF-1 complex;HDAC1-associated core complex cII;HDAC1-associated protein complex;HDAC2-asscociated core complex;hNURF complex;ING2 complex;MeCP1 complex;Mi2/NuRD complex;mSin3A complex;MTA1 complex;MTA1-HDAC core complex;MTA2 complex;NuRD.1 complex;Polycomb repressive complex 2 (PRC 2);Polycomb repressive complex 2 (PRC2);Polycomb repr…	1.8e-41	5102200000	E9PC52;Q16576;Q16576-2;H0YF10;Q5JP02;H0YCT5;H0YDK2;H0YEU5;B4DRT0;Q5JP01;Q5JNZ6;C9J959	E9PC52;Q16576;Q16576-2;H0YF10;Q5JP02;H0YCT5;H0YDK2	Histone-binding protein RBBP7	RBBP7;RBBP4	>tr|E9PC52|E9PC52_HUMAN Histone-binding protein RBBP7 OS=Homo sapiens GN=RBBP7 PE=4 SV=1;>sp|Q16576|RBBP7_HUMAN Histone-binding protein RBBP7 OS=Homo sapiens GN=RBBP7 PE=1 SV=1;>sp|Q16576-2|RBBP7_HUMAN Isoform 2 of Histone-binding protein RBBP7 OS=Homo sap
ALL-1 supercomplex;Anti-HDAC2 complex;HDAC1-associated core complex cII;HDAC1-associated protein complex;HDAC2-asscociated core complex;LARC complex (LCR-associated remodeling complex);MeCP1 complex;Mi2/NuRD complex;Mi-2/NuRD-MTA2 complex;MTA2 complex;PID complex;SNF2h-cohesin-NuRD complex	3.35e-113	11083000000	O94776;Q68DB1	O94776;Q68DB1	Metastasis-associated protein MTA2	MTA2;DKFZp686F2281	>sp|O94776|MTA2_HUMAN Metastasis-associated protein MTA2 OS=Homo sapiens GN=MTA2 PE=1 SV=1;>tr|Q68DB1|Q68DB1_HUMAN Metastasis-associated protein MTA2 OS=Homo sapiens GN=DKFZp686F2281 PE=2 SV=1
ALL-1 supercomplex;Anti-HDAC2 complex;HDAC1-associated core complex cII;HDAC1-associated protein complex;HDAC2-asscociated core complex;NRD complex (Nucleosome remodeling and deacetylation complex);SNF2h-cohesin-NuRD complex	2.22e-27	369880000	Q12873-2;Q12873;E9PG89	Q12873-2;Q12873;E9PG89	Chromodomain-helicase-DNA-binding protein 3	CHD3	>sp|Q12873-2|CHD3_HUMAN Isoform 2 of Chromodomain-helicase-DNA-binding protein 3 OS=Homo sapiens GN=CHD3;>sp|Q12873|CHD3_HUMAN Chromodomain-helicase-DNA-binding protein 3 OS=Homo sapiens GN=CHD3 PE=1 SV=3;>tr|E9PG89|E9PG89_HUMAN Chromodomain-helicase-DNA-b
ALL-1 supercomplex;Apoptosis- and splicing-associated protein complex (ASAP-L), SAP18-RNPS1-Acinus-L;Apoptosis- and splicing-associated protein complex (ASAP-S), SAP18-RNPS1-Acinus-S;Emerin complex 32;Sin3 complex;SIN3 complex;SIN3-ING1b complex I;SIN3-ING1b complex II;SIN3-SAP25 complex	6.62e-54	4936000000	O00422;H7BZW6	O00422;H7BZW6	Histone deacetylase complex subunit SAP18	SAP18	>sp|O00422|SAP18_HUMAN Histone deacetylase complex subunit SAP18 OS=Homo sapiens GN=SAP18 PE=1 SV=1;>tr|H7BZW6|H7BZW6_HUMAN Histone deacetylase complex subunit SAP18 (Fragment) OS=Homo sapiens GN=SAP18 PE=4 SV=1
ALL-1 supercomplex;ASCOM complex;Menin-associated histone methyltransferase complex;MLL1-WDR5 complex;MLL-HCF complex;MOF complex;PTIP-HMT complex;Set1A complex;Set1B complex;UTX-MLL2/3 complex;WDR5-ASH2L-RBBP5-MLL2 complex	2.03e-07	175200000	Q15291-2;Q15291	Q15291-2;Q15291	Retinoblastoma-binding protein 5	RBBP5	>sp|Q15291-2|RBBP5_HUMAN Isoform 2 of Retinoblastoma-binding protein 5 OS=Homo sapiens GN=RBBP5;>sp|Q15291|RBBP5_HUMAN Retinoblastoma-binding protein 5 OS=Homo sapiens GN=RBBP5 PE=1 SV=2
ALL-1 supercomplex;BAF complex;BRG1-associated complex;Brg1-associated complex I;Brg1-associated complex II;Brg1-based SWI/SNF chromatin remodeling complex;BRG1-SIN3A complex;BRG1-SIN3A-HDAC containing SWI/SNF remodeling complex I;Brm-associated complex;BRM-associated complex;BRM-SIN3A complex;BRM-SIN3A-HDAC complex;EBAFa complex;EBAFb complex;Emerin complex 32;LARC complex (LCR-associated remode…	1.36e-20	688920000	Q92922;F8WE13;Q8TAQ2-2;F8VTJ5;Q8TAQ2;F8VXC8	Q92922;F8WE13	SWI/SNF complex subunit SMARCC1	SMARCC1	>sp|Q92922|SMRC1_HUMAN SWI/SNF complex subunit SMARCC1 OS=Homo sapiens GN=SMARCC1 PE=1 SV=3;>tr|F8WE13|F8WE13_HUMAN SWI/SNF complex subunit SMARCC1 OS=Homo sapiens GN=SMARCC1 PE=4 SV=1
ALL-1 supercomplex;BAF complex;BRG1-associated complex;Brg1-associated complex I;Brg1-associated complex II;BRG1-SIN3A complex;BRG1-SIN3A-HDAC containing SWI/SNF remodeling complex I;Brm-associated complex;BRM-associated complex;BRM-SIN3A complex;BRM-SIN3A-HDAC complex;EBAFa complex;EBAFb complex;ETS2-SMARCA4-INI1 complex;LARC complex (LCR-associated remodeling complex);NCOR1 complex;NUMAC comple…	8.18e-23	148900000	P51532-5;P51532-2;P51532-3;P51532-4;P51532;Q9HBD4;F5H0X5;P51531-2;P51531;H0YGM3	P51532-5;P51532-2;P51532-3;P51532-4;P51532;Q9HBD4;F5H0X5	Transcription activator BRG1	SMARCA4	>sp|P51532-5|SMCA4_HUMAN Isoform 5 of Transcription activator BRG1 OS=Homo sapiens GN=SMARCA4;>sp|P51532-2|SMCA4_HUMAN Isoform 2 of Transcription activator BRG1 OS=Homo sapiens GN=SMARCA4;>sp|P51532-3|SMCA4_HUMAN Isoform 3 of Transcription activator BRG1 O
ALL-1 supercomplex;BRG1-SIN3A complex;BRG1-SIN3A-HDAC containing SWI/SNF remodeling complex I;BRMS1-SIN3-HDAC complex;BRM-SIN3A complex;BRM-SIN3A-HDAC complex;DNMT3B complex;HCF-1 complex;HERP1/HEY2-NCOR-SIN3A complex;ING2 complex;MAD1-mSin3A-HDAC2 complex;MeCP2-SIN3A-HDAC complex;mSin3A complex;mSin3A-HDAC1-HDAC2 complex;NCOR2 complex;NCOR-SIN3-HDAC1 complex;NCOR-SIN3-HDAC-HESX1 complex;NCOR-SIN…	5.24e-17	381480000	Q96ST3;H3BP90	Q96ST3	Paired amphipathic helix protein Sin3a	SIN3A	>sp|Q96ST3|SIN3A_HUMAN Paired amphipathic helix protein Sin3a OS=Homo sapiens GN=SIN3A PE=1 SV=2
ALL-1 supercomplex;C complex spliceosome;SNW1 complex;Spliceosome	0	27361000000	B4DK30;Q15029	B4DK30;Q15029	116 kDa U5 small nuclear ribonucleoprotein component	EFTUD2	>tr|B4DK30|B4DK30_HUMAN 116 kDa U5 small nuclear ribonucleoprotein component OS=Homo sapiens GN=EFTUD2 PE=2 SV=1;>sp|Q15029|U5S1_HUMAN 116 kDa U5 small nuclear ribonucleoprotein component OS=Homo sapiens GN=EFTUD2 PE=1 SV=1
ALL-1 supercomplex;Cleavage and polyadenylation factor (CPSF);POLR2A-CCNT1-CDK9-NCL-LEM6-CPSF2 complex;Polyadenylation complex (CSTF1, CSTF2, CSTF3, SYMPK CPSF1, CPSF2, CPSF3)	2.24e-65	1550000000	Q9P2I0;B3KMI0;H0YJF4	Q9P2I0;B3KMI0	Cleavage and polyadenylation specificity factor subunit 2	CPSF2	>sp|Q9P2I0|CPSF2_HUMAN Cleavage and polyadenylation specificity factor subunit 2 OS=Homo sapiens GN=CPSF2 PE=1 SV=2;>tr|B3KMI0|B3KMI0_HUMAN Uncharacterized protein OS=Homo sapiens GN=CPSF2 PE=2 SV=1
ALL-1 supercomplex;CRM1-RAN-PHAX-CBC complex (cap binding complex);IPO13-RAN-EIF1AX complex;RANBP1-RAN-KPNB1 complex;Snurportin-CRM1-RanGTP complex;TNPO2-RAN-NXF1 complex	1.99e-169	154950000000	P62826;B5MDF5;F5H018;H0YFC6;B4DV51	P62826;B5MDF5;F5H018	GTP-binding nuclear protein Ran	RAN	>sp|P62826|RAN_HUMAN GTP-binding nuclear protein Ran OS=Homo sapiens GN=RAN PE=1 SV=3;>tr|B5MDF5|B5MDF5_HUMAN GTP-binding nuclear protein Ran OS=Homo sapiens GN=RAN PE=4 SV=1;>tr|F5H018|F5H018_HUMAN GTP-binding nuclear protein Ran (Fragment) OS=Homo sapien
ALL-1 supercomplex;HCF-1 complex;Menin-associated histone methyltransferase complex;MLL1-WDR5 complex;MLL-HCF complex;MOF complex;PTIP-HMT complex;Set1A complex;Set1B complex;UTX-MLL2/3 complex;WDR5-ASH2L-RBBP5-MLL2 complex	1.51e-10	314720000	P61964	P61964	WD repeat-containing protein 5	WDR5	>sp|P61964|WDR5_HUMAN WD repeat-containing protein 5 OS=Homo sapiens GN=WDR5 PE=1 SV=1
ALL-1 supercomplex;HDAC1-associated core complex cII;HDAC1-associated protein complex;HDAC2-asscociated core complex;LARC complex (LCR-associated remodeling complex);MeCP1 complex;Mi2/NuRD complex;Mi2/NuRD-BCL6-MTA3 complex;Mi-2/NuRD-MTA2 complex;MTA1 complex;MTA2 complex;NuRD.1 complex;PID complex;SNF2h-cohesin-NuRD complex	2.92e-36	664960000	O95983-2;O95983	O95983-2;O95983	Methyl-CpG-binding domain protein 3	MBD3	>sp|O95983-2|MBD3_HUMAN Isoform 2 of Methyl-CpG-binding domain protein 3 OS=Homo sapiens GN=MBD3;>sp|O95983|MBD3_HUMAN Methyl-CpG-binding domain protein 3 OS=Homo sapiens GN=MBD3 PE=1 SV=1
ALL-1 supercomplex;Polyadenylation complex (CSTF1, CSTF2, CSTF3, SYMPK CPSF1, CPSF2, CPSF3)	6.03e-64	1875100000	Q92797;Q92797-2;Q92797-3;H0Y2X6	Q92797;Q92797-2	Symplekin	SYMPK	>sp|Q92797|SYMPK_HUMAN Symplekin OS=Homo sapiens GN=SYMPK PE=1 SV=2;>sp|Q92797-2|SYMPK_HUMAN Isoform 2 of Symplekin OS=Homo sapiens GN=SYMPK
AMY-1-S-AKAP84-RII-beta complex	6.41e-23	339510000	F5H1R5;P31323	F5H1R5;P31323	cAMP-dependent protein kinase type II-beta regulatory subunit	PRKAR2B	>tr|F5H1R5|F5H1R5_HUMAN cAMP-dependent protein kinase type II-beta regulatory subunit OS=Homo sapiens GN=PRKAR2B PE=4 SV=1;>sp|P31323|KAP3_HUMAN cAMP-dependent protein kinase type II-beta regulatory subunit OS=Homo sapiens GN=PRKAR2B PE=1 SV=3
AMY-1-S-AKAP84-RII-beta complex	1.09e-271	16885000000	Q92667;Q92667-2;I3L0W0;I3L2A2;I3L2N7;I3L0K6;I3NI36;I3L364;I3L3K1;I3L0V5;I3L3V6	Q92667;Q92667-2	A-kinase anchor protein 1, mitochondrial	AKAP1	>sp|Q92667|AKAP1_HUMAN A-kinase anchor protein 1, mitochondrial OS=Homo sapiens GN=AKAP1 PE=1 SV=1;>sp|Q92667-2|AKAP1_HUMAN Isoform 2 of A-kinase anchor protein 1, mitochondrial OS=Homo sapiens GN=AKAP1
AMY-1-S-AKAP84-RII-beta complex	2.86e-65	6726300000	Q99417	Q99417	C-Myc-binding protein	MYCBP	>sp|Q99417|MYCBP_HUMAN C-Myc-binding protein OS=Homo sapiens GN=MYCBP PE=1 SV=3
Anaphase-promoting complex	7.85e-05	46393000	H0Y564;Q9H1A4	H0Y564;Q9H1A4	Anaphase-promoting complex subunit 1	ANAPC1	>tr|H0Y564|H0Y564_HUMAN Anaphase-promoting complex subunit 1 (Fragment) OS=Homo sapiens GN=ANAPC1 PE=4 SV=1;>sp|Q9H1A4|APC1_HUMAN Anaphase-promoting complex subunit 1 OS=Homo sapiens GN=ANAPC1 PE=1 SV=1
Anaphase-promoting complex;Cell division cycle complex (CDC27, CDC16, ANAPC7)	2.25e-07	260570000	B4DL80;G5EA36;P30260;G3V1C4;I3L2Z8;I3L328;I3L3H6;F6QPS0	B4DL80;G5EA36;P30260;G3V1C4	Cell division cycle protein 27 homolog	CDC27	>tr|B4DL80|B4DL80_HUMAN Cell division cycle protein 27 homolog OS=Homo sapiens GN=CDC27 PE=2 SV=1;>tr|G5EA36|G5EA36_HUMAN Cell division cycle 27, isoform CRA_c OS=Homo sapiens GN=CDC27 PE=4 SV=1;>sp|P30260|CDC27_HUMAN Cell division cycle protein 27 homolog
Anaphase-promoting complex;Cell division cycle complex (CDC27, CDC16, ANAPC7)	1.01e-05	622660000	Q9UJX3-2;Q9UJX3;F8VQY8;H0YIW2;F8VYX8;F8VZ62	Q9UJX3-2;Q9UJX3;F8VQY8;H0YIW2;F8VYX8;F8VZ62	Anaphase-promoting complex subunit 7	ANAPC7	>sp|Q9UJX3-2|APC7_HUMAN Isoform 2 of Anaphase-promoting complex subunit 7 OS=Homo sapiens GN=ANAPC7;>sp|Q9UJX3|APC7_HUMAN Anaphase-promoting complex subunit 7 OS=Homo sapiens GN=ANAPC7 PE=1 SV=4;>tr|F8VQY8|F8VQY8_HUMAN Anaphase-promoting complex subunit 7
ANCO1-HDAC3 complex;Emerin complex 32;Emerin regulatory complex;Kaiso-NCOR complex;NCOR complex;NCOR1 complex;NCOR2 complex;NCOR-HDAC3 complex;SMRT complex;SMRT core complex	4.53e-17	477890000	O15379;O15379-2;E7ESJ6;E7EWI8	O15379;O15379-2;E7ESJ6	Histone deacetylase 3	HDAC3	>sp|O15379|HDAC3_HUMAN Histone deacetylase 3 OS=Homo sapiens GN=HDAC3 PE=1 SV=2;>sp|O15379-2|HDAC3_HUMAN Isoform 2 of Histone deacetylase 3 OS=Homo sapiens GN=HDAC3;>tr|E7ESJ6|E7ESJ6_HUMAN Histone deacetylase 3 (Fragment) OS=Homo sapiens GN=HDAC3 PE=4 SV=1
anti-BHC110 complex;Anti-HDAC2 complex;BHC complex;BHC110 complex;BRAF53-BRCA2 complex;CoREST-HDAC complex;CoREST-HDAC2 complex;CtBP complex;CtBP core complex;Emerin complex 32;HDAC1-associated core complex cI;HDAC1-associated core complex cII;HDAC1-associated protein complex;LSD1 complex;LSD1-CoREST complex;REST-CoREST-mSIN3A complex	2.08e-09	524100000	Q9UKL0;E9PQE5;B4DV59;Q9P2K3-2;Q9P2K3-4;Q9P2K3;Q9P2K3-3	Q9UKL0;E9PQE5;B4DV59;Q9P2K3-2;Q9P2K3-4;Q9P2K3;Q9P2K3-3	REST corepressor 1;REST corepressor 3	RCOR1;RCOR3	>sp|Q9UKL0|RCOR1_HUMAN REST corepressor 1 OS=Homo sapiens GN=RCOR1 PE=1 SV=1;>tr|E9PQE5|E9PQE5_HUMAN REST corepressor 3 (Fragment) OS=Homo sapiens GN=RCOR3 PE=4 SV=1;>tr|B4DV59|B4DV59_HUMAN REST corepressor 3 OS=Homo sapiens GN=RCOR3 PE=2 SV=1;>sp|Q9P2K3-2
anti-BHC110 complex;Anti-HDAC2 complex;TNF-alpha/Nf-kappa B signaling complex (RPL6, RPL30, RPS13, CHUK, DDX3X, NFKB2, NFKBIB, REL, IKBKG, NFKB1, MAP3K8, RELB, GLG1, NFKBIA, RELA, TNIP2, GTF2I);XFIM complex	2.34e-42	833980000	P78347-2;P78347-4;P78347-3;B4DH52;P78347;Q86U51;H7BYM4;G8JLD9;Q86UP8-3;Q86UP8;Q6EKJ0	P78347-2;P78347-4;P78347-3;B4DH52;P78347	General transcription factor II-I	GTF2I	>sp|P78347-2|GTF2I_HUMAN Isoform 2 of General transcription factor II-I OS=Homo sapiens GN=GTF2I;>sp|P78347-4|GTF2I_HUMAN Isoform 4 of General transcription factor II-I OS=Homo sapiens GN=GTF2I;>sp|P78347-3|GTF2I_HUMAN Isoform 3 of General transcription fa
Anti-HDAC2 complex;ATR-HDAC2-CHD4 complex;Emerin complex 32;LARC complex (LCR-associated remodeling complex);MeCP1 complex;Mi2/NuRD complex;Mi2/NuRD-BCL6-MTA3 complex;MTA2 complex;NRD complex (Nucleosome remodeling and deacetylation complex);NuRD.1 complex;PID complex	2.2e-23	1023300000	F5H2G1;F5GWX5;Q14839;Q14839-2;F5H2K7;F5GXP9;B1AK51;Q5TG85	F5H2G1;F5GWX5;Q14839;Q14839-2;F5H2K7;F5GXP9;B1AK51	Chromodomain-helicase-DNA-binding protein 4	CHD4	>tr|F5H2G1|F5H2G1_HUMAN Chromodomain-helicase-DNA-binding protein 4 OS=Homo sapiens GN=CHD4 PE=4 SV=1;>tr|F5GWX5|F5GWX5_HUMAN Chromodomain-helicase-DNA-binding protein 4 OS=Homo sapiens GN=CHD4 PE=4 SV=1;>sp|Q14839|CHD4_HUMAN Chromodomain-helicase-DNA-bind
Anti-HDAC2 complex;ESR1-CDK7-CCNH-MNAT1-MTA1-HDAC2 complex;MTA1 complex;MTA1-HDAC core complex;NRD complex (Nucleosome remodeling and deacetylation complex);NuRD.1 complex;SNF2h-cohesin-NuRD complex	1.67e-47	2370200000	Q13330-3;E7ESY4;Q13330;E7EN71;H0Y4T7;Q13330-2;F8VSM3;F8W9Y9;F8VPC5;C9JJM0;H0YIV8	Q13330-3;E7ESY4;Q13330;E7EN71;H0Y4T7	Metastasis-associated protein MTA1	MTA1	>sp|Q13330-3|MTA1_HUMAN Isoform 3 of Metastasis-associated protein MTA1 OS=Homo sapiens GN=MTA1;>tr|E7ESY4|E7ESY4_HUMAN Metastasis-associated protein MTA1 OS=Homo sapiens GN=MTA1 PE=4 SV=1;>sp|Q13330|MTA1_HUMAN Metastasis-associated protein MTA1 OS=Homo sa
Anti-Sm protein complex;Anti-SMN protein complex;PPP4C-PPP4R2-Gemin3-Gemin4 complex;Retrotranslocation complex;SMN complex;SMN complex (GEMIN5,2,3,4, SMN);SMN complex (GEMIN5,4,3), SMN-independent intermediate;SMN containing complex;SMN-PolII-RHA complex	1.56e-52	557810000	I3L2C7;P57678;I3L399;E7EN12;I3L4M4;I3L4A4;I3L1J7	I3L2C7;P57678	Gem-associated protein 4	GEMIN4	>tr|I3L2C7|I3L2C7_HUMAN Gem-associated protein 4 OS=Homo sapiens GN=GEMIN4 PE=4 SV=1;>sp|P57678|GEMI4_HUMAN Gem-associated protein 4 OS=Homo sapiens GN=GEMIN4 PE=1 SV=2
Anti-Sm protein complex;Anti-SMN protein complex;PPP4C-PPP4R2-Gemin3-Gemin4 complex;SMN complex;SMN complex (GEMIN5,2,3,4, SMN);SMN complex (GEMIN5,4,3), SMN-independent intermediate;SMN-PolII-RHA complex	9.29e-29	505150000	Q9UHI6;E9PJ60;B4DWV7	Q9UHI6;E9PJ60	Probable ATP-dependent RNA helicase DDX20	DDX20	>sp|Q9UHI6|DDX20_HUMAN Probable ATP-dependent RNA helicase DDX20 OS=Homo sapiens GN=DDX20 PE=1 SV=2;>tr|E9PJ60|E9PJ60_HUMAN Probable ATP-dependent RNA helicase DDX20 OS=Homo sapiens GN=DDX20 PE=4 SV=1
Anti-Sm protein complex;Anti-SMN protein complex;SMN complex;SMN complex (GEMIN2,5, SMN);SMN complex (GEMIN5,2,3,4, SMN);SMN containing complex;SMN1-SIP1-SNRP complex;TIM50a-SMN1 complex	4.82e-14	212140000	Q16637-4;Q16637-2;Q16637-3;Q16637;E7EQZ4;B4DP61	Q16637-4;Q16637-2;Q16637-3;Q16637;E7EQZ4	Survival motor neuron protein	SMN1	>sp|Q16637-4|SMN_HUMAN Isoform SMN-delta57 of Survival motor neuron protein OS=Homo sapiens GN=SMN1;>sp|Q16637-2|SMN_HUMAN Isoform SMN-delta5 of Survival motor neuron protein OS=Homo sapiens GN=SMN1;>sp|Q16637-3|SMN_HUMAN Isoform SMN-delta7 of Survival mot
AP1 adaptor complex;AP1G1-PACS1-FURIN complex;APLG1-Rababtin5 complex;Gamma-BAR-AP1 complex	3.21e-70	12513000000	O43747;B3KXW5;O43747-2;E7EUH1;F5GZV5;H3BNR4;H3BR36;H3BUN9;H3BNN2;H3BN71;B4DGE1;H3BRM7;H3BN75;H3BS13;H3BV30;B3KNW1	O43747;B3KXW5;O43747-2;E7EUH1;F5GZV5	AP-1 complex subunit gamma-1	AP1G1	>sp|O43747|AP1G1_HUMAN AP-1 complex subunit gamma-1 OS=Homo sapiens GN=AP1G1 PE=1 SV=5;>tr|B3KXW5|B3KXW5_HUMAN AP-1 complex subunit gamma-1 OS=Homo sapiens GN=AP1G1 PE=2 SV=1;>sp|O43747-2|AP1G1_HUMAN Isoform 2 of AP-1 complex subunit gamma-1 OS=Homo sapien
AP1 adaptor complex;Gamma-BAR-AP1 complex	0.0002371	4373400	H0YJ08;B4E3E1;Q86V28;O75843	H0YJ08;B4E3E1;Q86V28;O75843	AP-1 complex subunit gamma-like 2	AP1G2	>tr|H0YJ08|H0YJ08_HUMAN AP-1 complex subunit gamma-like 2 (Fragment) OS=Homo sapiens GN=AP1G2 PE=4 SV=1;>tr|B4E3E1|B4E3E1_HUMAN AP-1 complex subunit gamma-like 2 OS=Homo sapiens GN=AP1G2 PE=2 SV=1;>tr|Q86V28|Q86V28_HUMAN AP-1 complex subunit gamma-like 2 O
AP1 adaptor complex;Gamma-BAR-AP1 complex	3.44e-41	4226000000	E7ENJ6;Q9BXS5;Q9BXS5-2;B4DDG7;Q9Y6Q5;Q9Y6Q5-2	E7ENJ6;Q9BXS5;Q9BXS5-2;B4DDG7	AP-1 complex subunit mu-1	AP1M1	>tr|E7ENJ6|E7ENJ6_HUMAN AP-1 complex subunit mu-1 OS=Homo sapiens GN=AP1M1 PE=4 SV=1;>sp|Q9BXS5|AP1M1_HUMAN AP-1 complex subunit mu-1 OS=Homo sapiens GN=AP1M1 PE=1 SV=3;>sp|Q9BXS5-2|AP1M1_HUMAN Isoform 2 of AP-1 complex subunit mu-1 OS=Homo sapiens GN=AP1M
AP1 adaptor complex;Gamma-BAR-AP1 complex	1.32e-17	106700000	P56377;H7BZG6;H0Y673;E9PE78;A6NH01;B7Z3M9;B4DSU4	P56377	AP-1 complex subunit sigma-2	AP1S2	>sp|P56377|AP1S2_HUMAN AP-1 complex subunit sigma-2 OS=Homo sapiens GN=AP1S2 PE=1 SV=1
AP1 adaptor complex;Gamma-BAR-AP1 complex	5.15e-18	140200000	P61966;H7C1E4;P61966-2	P61966;H7C1E4	AP-1 complex subunit sigma-1A	AP1S1	>sp|P61966|AP1S1_HUMAN AP-1 complex subunit sigma-1A OS=Homo sapiens GN=AP1S1 PE=1 SV=1;>tr|H7C1E4|H7C1E4_HUMAN AP-1 complex subunit sigma-1A (Fragment) OS=Homo sapiens GN=AP1S1 PE=4 SV=1
AP1 adaptor complex;Gamma-BAR-AP1 complex	2.39e-233	5268400000	Q10567-2;Q10567;C9J1E7	Q10567-2;Q10567;C9J1E7	AP-1 complex subunit beta-1	AP1B1	>sp|Q10567-2|AP1B1_HUMAN Isoform B of AP-1 complex subunit beta-1 OS=Homo sapiens GN=AP1B1;>sp|Q10567|AP1B1_HUMAN AP-1 complex subunit beta-1 OS=Homo sapiens GN=AP1B1 PE=1 SV=2;>tr|C9J1E7|C9J1E7_HUMAN AP-1 complex subunit beta-1 (Fragment) OS=Homo sapiens
AP2 adaptor complex	0	86229000000	P63010;P63010-2;Q7Z451;F5GYG9;H7C034	P63010;P63010-2;Q7Z451;F5GYG9	AP-2 complex subunit beta	AP2B1	>sp|P63010|AP2B1_HUMAN AP-2 complex subunit beta OS=Homo sapiens GN=AP2B1 PE=1 SV=1;>sp|P63010-2|AP2B1_HUMAN Isoform 2 of AP-2 complex subunit beta OS=Homo sapiens GN=AP2B1;>tr|Q7Z451|Q7Z451_HUMAN AP-2 complex subunit beta OS=Homo sapiens GN=AP2B1 PE=2 SV=
AP3 adapter complex;AP3-BLOC1 complex	6.9e-20	634900000	E5RJ68;O00203;F5GXG9;H0YBD0;F5H093	E5RJ68;O00203;F5GXG9	AP-3 complex subunit beta-1	AP3B1	>tr|E5RJ68|E5RJ68_HUMAN AP-3 complex subunit beta-1 OS=Homo sapiens GN=AP3B1 PE=4 SV=1;>sp|O00203|AP3B1_HUMAN AP-3 complex subunit beta-1 OS=Homo sapiens GN=AP3B1 PE=1 SV=3;>tr|F5GXG9|F5GXG9_HUMAN AP-3 complex subunit beta-1 OS=Homo sapiens GN=AP3B1 PE=4 S
AP3 adapter complex;AP3-BLOC1 complex	0.00096662	22303000	Q9Y2T2	Q9Y2T2	AP-3 complex subunit mu-1	AP3M1	>sp|Q9Y2T2|AP3M1_HUMAN AP-3 complex subunit mu-1 OS=Homo sapiens GN=AP3M1 PE=1 SV=1
AP3 adapter complex;AP3-BLOC1 complex;AP3D1-AP3S1 complex	5.17e-07	258140000	Q92572;F5H459	Q92572;F5H459	AP-3 complex subunit sigma-1	AP3S1	>sp|Q92572|AP3S1_HUMAN AP-3 complex subunit sigma-1 OS=Homo sapiens GN=AP3S1 PE=1 SV=1;>tr|F5H459|F5H459_HUMAN AP-3 complex subunit sigma-1 OS=Homo sapiens GN=AP3S1 PE=4 SV=1
AP3 adapter complex;AP3-BLOC1 complex;AP3D1-AP3S1 complex;AP3D1-AP3S2 complex	3.91e-15	224110000	O14617-4;O14617;O14617-5;O14617-3;E7EMM2;O14617-2;G5E988	O14617-4;O14617;O14617-5;O14617-3;E7EMM2;O14617-2;G5E988	AP-3 complex subunit delta-1	AP3D1	>sp|O14617-4|AP3D1_HUMAN Isoform 4 of AP-3 complex subunit delta-1 OS=Homo sapiens GN=AP3D1;>sp|O14617|AP3D1_HUMAN AP-3 complex subunit delta-1 OS=Homo sapiens GN=AP3D1 PE=1 SV=1;>sp|O14617-5|AP3D1_HUMAN Isoform 5 of AP-3 complex subunit delta-1 OS=Homo sa
AP3-BLOC1 complex;BLOC-1 (biogenesis of lysosome-related organelles complex 1);BLOC1-BLOC2 complex	2.28e-70	1094500000	O95295	O95295	SNARE-associated protein Snapin	SNAPIN	>sp|O95295|SNAPN_HUMAN SNARE-associated protein Snapin OS=Homo sapiens GN=SNAPIN PE=1 SV=1
AP3-BLOC1 complex;BLOC-1 (biogenesis of lysosome-related organelles complex 1);BLOC1-BLOC2 complex	9.35e-06	331730000	Q6QNY1;Q6QNY1-2	Q6QNY1;Q6QNY1-2	Biogenesis of lysosome-related organelles complex 1 subunit 2	BLOC1S2	>sp|Q6QNY1|BL1S2_HUMAN Biogenesis of lysosome-related organelles complex 1 subunit 2 OS=Homo sapiens GN=BLOC1S2 PE=1 SV=1;>sp|Q6QNY1-2|BL1S2_HUMAN Isoform 2 of Biogenesis of lysosome-related organelles complex 1 subunit 2 OS=Homo sapiens GN=BLOC1S2
AP3-BLOC1 complex;BLOC-1 (biogenesis of lysosome-related organelles complex 1);BLOC1-BLOC2 complex;MYC-MAX-BLOC1S1 complex	2.97e-13	1378400000	G8JLQ3;P78537-2;P78537;F8W099;F8W606;F8W036;F8VP73	G8JLQ3;P78537-2;P78537;F8W099;F8W606;F8W036;F8VP73	Biogenesis of lysosome-related organelles complex 1 subunit 1	BLOC1S1	>tr|G8JLQ3|G8JLQ3_HUMAN Biogenesis of lysosome-related organelles complex 1 subunit 1 OS=Homo sapiens GN=BLOC1S1 PE=4 SV=1;>sp|P78537-2|BL1S1_HUMAN Isoform 2 of Biogenesis of lysosome-related organelles complex 1 subunit 1 OS=Homo sapiens GN=BLOC1S1;>sp|P7
APC-Axin-1-beta-catenin complex;AXIN-APC-betaCatenin-GSK3B complex;Axin-PP2A A-PP2A C-GSK3-beta-beta-catenin complex;Bipartite complex (TFC4, CTNNB1);Catenin (alpha) - catenin (beta) complex;Catulin (alpha) - catenin (beta) complex;Cell-cell junction complex (CDH1-CTNNB1);JUN-TCF4-CTNNB1 complex;PAR-3-VE-cadherin-beta-catenin complex;Polycystin-1 multiprotein complex (ACTN1, CDH1, SRC, JUP, VCL, …	6.63e-86	1563600000	B4DGU4;P35222;P35222-2	B4DGU4;P35222	Catenin beta-1	CTNNB1	>tr|B4DGU4|B4DGU4_HUMAN Catenin beta-1 OS=Homo sapiens GN=CTNNB1 PE=2 SV=1;>sp|P35222|CTNB1_HUMAN Catenin beta-1 OS=Homo sapiens GN=CTNNB1 PE=1 SV=1
APC-DLG4 complex;beta(1)-AR receptosome (ADRB1-SAP97-AKAP79-PRKAR2A);LIN2-LIN7-SAP97 complex;LIN2-LIN7-SAP97-MINT1 complex;LIN2-SAP97 complex;PSD95-FYN-NR2A complex	7.63e-88	6479400000	Q12959-5;Q12959-3;Q12959;E9PG21;Q12959-6;E7ETS7;Q12959-4;Q12959-7;Q12959-2;E7EWL7;E7EQD7;H7C166;B4E2H8;B7Z3U2;G5E939;P78352;E7EQV1;P78352-2;E7EQV0;H7C325;F8W750;F8W9V6;B5MCC5;F5H5P1;Q15700-3;B7Z264;E9PIW2;B7Z2T4;E9PN83;Q15700;Q15700-4;Q15700-2;H0YGP1;C9J110;F2Z2L0;C9IYP1;C9JUA9;C9JN61;C9JCP6;A8MUT6	Q12959-5;Q12959-3;Q12959;E9PG21;Q12959-6;E7ETS7;Q12959-4;Q12959-7;Q12959-2;E7EWL7;E7EQD7	Disks large homolog 1	DLG1	>sp|Q12959-5|DLG1_HUMAN Isoform 5 of Disks large homolog 1 OS=Homo sapiens GN=DLG1;>sp|Q12959-3|DLG1_HUMAN Isoform 3 of Disks large homolog 1 OS=Homo sapiens GN=DLG1;>sp|Q12959|DLG1_HUMAN Disks large homolog 1 OS=Homo sapiens GN=DLG1 PE=1 SV=2;>tr|E9PG21|E
APC-IQGAP1-Cdc42 complex;PAR6-CDC42 complex	2.19e-173	30522000000	P60953;E7ETU3;Q5JYX0	P60953;E7ETU3;Q5JYX0	Cell division control protein 42 homolog	CDC42	>sp|P60953|CDC42_HUMAN Cell division control protein 42 homolog OS=Homo sapiens GN=CDC42 PE=1 SV=2;>tr|E7ETU3|E7ETU3_HUMAN Cell division control protein 42 homolog OS=Homo sapiens GN=CDC42 PE=3 SV=1;>tr|Q5JYX0|Q5JYX0_HUMAN Cell division control protein 42
APC-IQGAP1-CLIP-170 complex	2.18e-28	430050000	P30622-2;P30622-1;P30622;F5H0P3;F5H0N7;E7EQ42;F5H6A0;F5H1T5;F6VGP8;F5H367;F5H270	P30622-2;P30622-1;P30622;F5H0P3	CAP-Gly domain-containing linker protein 1	CLIP1	>sp|P30622-2|CLIP1_HUMAN Isoform 3 of CAP-Gly domain-containing linker protein 1 OS=Homo sapiens GN=CLIP1;>sp|P30622-1|CLIP1_HUMAN Isoform 2 of CAP-Gly domain-containing linker protein 1 OS=Homo sapiens GN=CLIP1;>sp|P30622|CLIP1_HUMAN CAP-Gly domain-contai
APC-IQGAP1-Rac1 complex;ELMO1-DOCK1-RAC1 complex	1.96e-76	105370000000	P63000;P63000-2;P60763	P63000;P63000-2;P60763	Ras-related C3 botulinum toxin substrate 1;Ras-related C3 botulinum toxin substrate 3	RAC1;RAC3	>sp|P63000|RAC1_HUMAN Ras-related C3 botulinum toxin substrate 1 OS=Homo sapiens GN=RAC1 PE=1 SV=1;>sp|P63000-2|RAC1_HUMAN Isoform B of Ras-related C3 botulinum toxin substrate 1 OS=Homo sapiens GN=RAC1;>sp|P60763|RAC3_HUMAN Ras-related C3 botulinum toxin
APH1A-PSEN1-NCSTN complex;APH1A-PSEN2-NCSTN complex;CD147-gamma-secretase complex (APH-1a, PS-1, PEN-2, NCT variant);Gamma-secretase complex (APH1A, PSEN1, PSENEN, NCSTN variant);Gamma-secretase complex (APH1A, PSEN1, PSENEN, NCSTN);Gamma-secretase complex (APH1A, PSEN2, PSENEN, NCSTN);Gamma-secretase complex (APH1B, PSEN1, PSENEN, NCSTN);Gamma-secretase complex (APH1B, PSEN2, PSENEN, NCSTN);Gamm…	1.86e-40	1391400000	E7ES96;P49768-2;P49768;P49768-3;P49768-5;P49768-6;P49768-7;G3V3Z0;E5RFW4;G3V499;G3V2G7;P49768-4;E5RG63;B4DVM3;E5RJ26;P49810-3;P49810	E7ES96;P49768-2;P49768;P49768-3;P49768-5;P49768-6;P49768-7	Presenilin-1;Presenilin-1 NTF subunit;Presenilin-1 CTF subunit;Presenilin-1 CTF12	PSEN1	>tr|E7ES96|E7ES96_HUMAN Presenilin-1 CTF12 OS=Homo sapiens GN=PSEN1 PE=4 SV=1;>sp|P49768-2|PSN1_HUMAN Isoform 2 of Presenilin-1 OS=Homo sapiens GN=PSEN1;>sp|P49768|PSN1_HUMAN Presenilin-1 OS=Homo sapiens GN=PSEN1 PE=1 SV=1;>sp|P49768-3|PSN1_HUMAN Isoform 3
APH1A-PSEN1-NCSTN complex;APH1A-PSEN2-NCSTN complex;CD147-gamma-secretase complex (APH-1a, PS-1, PEN-2, NCT variant);Gamma-secretase complex (APH1A, PSEN1, PSENEN, NCSTN variant);Gamma-secretase complex (APH1A, PSEN1, PSENEN, NCSTN);Gamma-secretase complex (APH1A, PSEN2, PSENEN, NCSTN);Gamma-secretase-Delta1 complex	3.49e-08	56291000	Q5TB21;Q96BI3-2;Q96BI3	Q5TB21;Q96BI3-2;Q96BI3	Gamma-secretase subunit APH-1A	APH1A	>tr|Q5TB21|Q5TB21_HUMAN Anterior pharynx defective 1 homolog A (C. elegans) (Fragment) OS=Homo sapiens GN=APH1A PE=2 SV=1;>sp|Q96BI3-2|APH1A_HUMAN Isoform 2 of Gamma-secretase subunit APH-1A OS=Homo sapiens GN=APH1A;>sp|Q96BI3|APH1A_HUMAN Gamma-secretase s
APH1A-PSEN1-NCSTN complex;APH1A-PSEN2-NCSTN complex;CD147-gamma-secretase complex (APH-1a, PS-1, PEN-2, NCT variant);Gamma-secretase complex (APH1A, PSEN1, PSENEN, NCSTN variant);Gamma-secretase complex (APH1A, PSEN1, PSENEN, NCSTN);Gamma-secretase complex (APH1A, PSEN2, PSENEN, NCSTN);Gamma-secretase complex (APH1B, PSEN1, PSENEN, NCSTN);Gamma-secretase complex (APH1B, PSEN2, PSENEN, NCSTN);Gamm…	1.23e-29	11985000000	Q92542-2;Q92542;E7ENA9;F6Y097;H0Y6T7;E9PC09;Q5T205;H0Y3Z4;Q5T210;Q5T209	Q92542-2;Q92542;E7ENA9;F6Y097;H0Y6T7;E9PC09	Nicastrin	NCSTN	>sp|Q92542-2|NICA_HUMAN Isoform 2 of Nicastrin OS=Homo sapiens GN=NCSTN;>sp|Q92542|NICA_HUMAN Nicastrin OS=Homo sapiens GN=NCSTN PE=1 SV=2;>tr|E7ENA9|E7ENA9_HUMAN Nicastrin OS=Homo sapiens GN=NCSTN PE=4 SV=2;>tr|F6Y097|F6Y097_HUMAN Nicastrin OS=Homo sapien
Apoptosis- and splicing-associated protein complex (ASAP-L), SAP18-RNPS1-Acinus-L;Apoptosis- and splicing-associated protein complex (ASAP-S), SAP18-RNPS1-Acinus-S;Exon junction complex;Postsplicing complex;Spliceosome;Splicing-associated factors complex	7.11e-29	4011100000	H3BV80;H3BMS0;Q15287-3;Q15287-2;H3BMM9;H3BTC0;Q15287;H3BR57;H3BPG5	H3BV80;H3BMS0;Q15287-3;Q15287-2;H3BMM9;H3BTC0;Q15287;H3BR57;H3BPG5	RNA-binding protein with serine-rich domain 1	RNPS1	>tr|H3BV80|H3BV80_HUMAN RNA-binding protein with serine-rich domain 1 OS=Homo sapiens GN=RNPS1 PE=4 SV=1;>tr|H3BMS0|H3BMS0_HUMAN RNA-binding protein with serine-rich domain 1 OS=Homo sapiens GN=RNPS1 PE=4 SV=1;>sp|Q15287-3|RNPS1_HUMAN Isoform 3 of RNA-bind
Apoptosis- and splicing-associated protein complex (ASAP-L), SAP18-RNPS1-Acinus-L;Apoptosis- and splicing-associated protein complex (ASAP-S), SAP18-RNPS1-Acinus-S;Spliceosome	6.59e-158	22526000000	E7EQT4;Q9UKV3-5;Q9UKV3;G3V3B0;Q9UKV3-3;Q9UKV3-2;G3V3T3	E7EQT4;Q9UKV3-5;Q9UKV3;G3V3B0;Q9UKV3-3;Q9UKV3-2	Apoptotic chromatin condensation inducer in the nucleus	ACIN1	>tr|E7EQT4|E7EQT4_HUMAN Apoptotic chromatin condensation inducer in the nucleus OS=Homo sapiens GN=ACIN1 PE=4 SV=2;>sp|Q9UKV3-5|ACINU_HUMAN Isoform 4 of Apoptotic chromatin condensation inducer in the nucleus OS=Homo sapiens GN=ACIN1;>sp|Q9UKV3|ACINU_HUMAN
Apoptosome;Apoptosome-procaspase 9 complex	2.79e-101	83692000000	C9JFR7;P99999;CON__P62894	C9JFR7;P99999	Cytochrome c	CYCS	>tr|C9JFR7|C9JFR7_HUMAN Cytochrome c (Fragment) OS=Homo sapiens GN=CYCS PE=3 SV=1;>sp|P99999|CYC_HUMAN Cytochrome c OS=Homo sapiens GN=CYCS PE=1 SV=2
APPBP1-UBA3 complex	1.83e-10	424660000	A8MU28;Q13564-2;Q13564;A6NCK0	A8MU28;Q13564-2;Q13564;A6NCK0	NEDD8-activating enzyme E1 regulatory subunit	NAE1	>tr|A8MU28|A8MU28_HUMAN NEDD8-activating enzyme E1 regulatory subunit OS=Homo sapiens GN=NAE1 PE=4 SV=1;>sp|Q13564-2|ULA1_HUMAN Isoform 2 of NEDD8-activating enzyme E1 regulatory subunit OS=Homo sapiens GN=NAE1;>sp|Q13564|ULA1_HUMAN NEDD8-activating enzyme
APP-TIMM23 complex;TIM (TIMM17ab, TIMM23, TIMM44) complex, mitochondrial;TIM (TIMM23, TIMM50) complex, mitochondrial;TIMM17-TIMM23 complex	6.49e-89	42055000000	O14925;Q5SRD1;C9JV18;C9JSY4;E9PB91;B1APJ0;H0Y6X5;E7EP42	O14925;Q5SRD1;C9JV18;C9JSY4;E9PB91;B1APJ0	Mitochondrial import inner membrane translocase subunit Tim23;Putative mitochondrial import inner membrane translocase subunit Tim23B	TIMM23;TIMM23B	>sp|O14925|TIM23_HUMAN Mitochondrial import inner membrane translocase subunit Tim23 OS=Homo sapiens GN=TIMM23 PE=1 SV=1;>sp|Q5SRD1|TI23B_HUMAN Putative mitochondrial import inner membrane translocase subunit Tim23B OS=Homo sapiens GN=TIMM23B PE=5 SV=2;>tr
APP-TOMM40 complex	0	246870000000	O96008;O96008-2	O96008;O96008-2	Mitochondrial import receptor subunit TOM40 homolog	TOMM40	>sp|O96008|TOM40_HUMAN Mitochondrial import receptor subunit TOM40 homolog OS=Homo sapiens GN=TOMM40 PE=1 SV=1;>sp|O96008-2|TOM40_HUMAN Isoform 2 of Mitochondrial import receptor subunit TOM40 homolog OS=Homo sapiens GN=TOMM40
AR-AKT-APPL complex	2.04e-96	3285700000	Q9UKG1;C9JAB0;C9K0C4	Q9UKG1	DCC-interacting protein 13-alpha	APPL1	>sp|Q9UKG1|DP13A_HUMAN DCC-interacting protein 13-alpha OS=Homo sapiens GN=APPL1 PE=1 SV=1
AR-AKT-APPL complex;eNOS-HSP90-AKT complex, VEGF induced;TCL1(trimer)-AKT1 complex;YBX1-AKT1 complex	1.26e-15	683570000	P31749;B7Z5R1;G3V3X1;G3V4I6;G3V2I6	P31749;B7Z5R1	RAC-alpha serine/threonine-protein kinase	AKT1	>sp|P31749|AKT1_HUMAN RAC-alpha serine/threonine-protein kinase OS=Homo sapiens GN=AKT1 PE=1 SV=2;>tr|B7Z5R1|B7Z5R1_HUMAN RAC-alpha serine/threonine-protein kinase OS=Homo sapiens GN=AKT1 PE=2 SV=1
ARC complex	0	64679000000	Q9UKU7;B7Z5W4;Q6ZWP6;F5H2N4;B7Z7F1;E9PLS3;H0YDR9	Q9UKU7;B7Z5W4;Q6ZWP6;F5H2N4	Isobutyryl-CoA dehydrogenase, mitochondrial	ACAD8	>sp|Q9UKU7|ACAD8_HUMAN Isobutyryl-CoA dehydrogenase, mitochondrial OS=Homo sapiens GN=ACAD8 PE=1 SV=1;>tr|B7Z5W4|B7Z5W4_HUMAN Isobutyryl-CoA dehydrogenase, mitochondrial OS=Homo sapiens GN=ACAD8 PE=2 SV=1;>tr|Q6ZWP6|Q6ZWP6_HUMAN Acyl-Coenzyme A dehydrogena
ARC complex;ARC92-Mediator complex;ARC-L complex;BRD4 complex;CRSP complex;CRSP-Mediator 2 complex;DRIP complex;Mediator complex;PC2 complex;SMCC complex;TFTC-type histone acetyl transferase complex;TRAP complex;TRAP-SMCC mediator complex	7.16e-14	560240000	E7ET21;Q9NVC6;E9PKQ4;E9PM72;E9PJZ4;Q9NVC6-2	E7ET21;Q9NVC6	Mediator of RNA polymerase II transcription subunit 17	MED17	>tr|E7ET21|E7ET21_HUMAN Mediator of RNA polymerase II transcription subunit 17 OS=Homo sapiens GN=MED17 PE=4 SV=1;>sp|Q9NVC6|MED17_HUMAN Mediator of RNA polymerase II transcription subunit 17 OS=Homo sapiens GN=MED17 PE=1 SV=2
ARC complex;ARC92-Mediator complex;ARC-L complex;CRSP complex;CRSP-Mediator 2 complex;Mediator complex	1.18e-14	302700000	F5GZU5;Q96RN5-3;G3V1P5;Q96RN5-2;Q96RN5;B4DGD6;B4DM43;H7C308	F5GZU5;Q96RN5-3;G3V1P5;Q96RN5-2;Q96RN5;B4DGD6	Mediator of RNA polymerase II transcription subunit 15	MED15	>tr|F5GZU5|F5GZU5_HUMAN Mediator of RNA polymerase II transcription subunit 15 OS=Homo sapiens GN=MED15 PE=4 SV=1;>sp|Q96RN5-3|MED15_HUMAN Isoform 3 of Mediator of RNA polymerase II transcription subunit 15 OS=Homo sapiens GN=MED15;>tr|G3V1P5|G3V1P5_HUMAN
ARD1-NATH complex;Ku antigen-NARG1 complex	5.09e-209	44370000000	Q9BXJ9;F5H5A7;Q9BXJ9-4	Q9BXJ9;F5H5A7;Q9BXJ9-4	N-alpha-acetyltransferase 15, NatA auxiliary subunit	NAA15	>sp|Q9BXJ9|NAA15_HUMAN N-alpha-acetyltransferase 15, NatA auxiliary subunit OS=Homo sapiens GN=NAA15 PE=1 SV=1;>tr|F5H5A7|F5H5A7_HUMAN N-alpha-acetyltransferase 15, NatA auxiliary subunit OS=Homo sapiens GN=NAA15 PE=4 SV=1;>sp|Q9BXJ9-4|NAA15_HUMAN Isoform
ARF-Mule complex	0	12734000000	Q7Z6Z7-2;Q7Z6Z7-3;Q7Z6Z7;H0Y5W0;Q5H962;H0Y659;H0Y7U1;E9PEH3;Q5H963;F5H1P2	Q7Z6Z7-2;Q7Z6Z7-3;Q7Z6Z7;H0Y5W0	E3 ubiquitin-protein ligase HUWE1	HUWE1	>sp|Q7Z6Z7-2|HUWE1_HUMAN Isoform 2 of E3 ubiquitin-protein ligase HUWE1 OS=Homo sapiens GN=HUWE1;>sp|Q7Z6Z7-3|HUWE1_HUMAN Isoform 3 of E3 ubiquitin-protein ligase HUWE1 OS=Homo sapiens GN=HUWE1;>sp|Q7Z6Z7|HUWE1_HUMAN E3 ubiquitin-protein ligase HUWE1 OS=Ho
ARF-Mule complex;CTCF-nucleophosmin complex;CTCF-nucleophosmin-PARP-HIS-KPNA-LMNA-TOP complex;H2AX complex I;H2AX complex II;H2AX complex, isolated from cells without IR exposure;Nop56p-associated pre-rRNA complex;TLE1 corepressor complex (MASH1 promoter-corepressor complex)	0	256200000000	P06748-2;P06748;P06748-3;E5RI98;E5RGW4	P06748-2;P06748;P06748-3	Nucleophosmin	NPM1	>sp|P06748-2|NPM_HUMAN Isoform 2 of Nucleophosmin OS=Homo sapiens GN=NPM1;>sp|P06748|NPM_HUMAN Nucleophosmin OS=Homo sapiens GN=NPM1 PE=1 SV=2;>sp|P06748-3|NPM_HUMAN Isoform 3 of Nucleophosmin OS=Homo sapiens GN=NPM1
ArgBP2a-CBL-PTK2B complex;Cbl-SLP-76-Grb2 complex, Fc receptor gamma-R1 stimulated;CIN85 complex (CIN85, CRK, BCAR1, CBL, PIK3R1, GRB2, SOS1);CIN85-CBL complex;CIN85-CBL-SH3GL2 complex;CIN85-CBL-SH3GL2-EGFR complex, EGF stimulated;CIN85-c-CBL complex;CIN85-SH3GL3-CBL complex;EGFR-CBL-GRB2 complex;FGFR2-c-Cbl-Lyn-Fyn complex;LAT-PLC-gamma-1-p85-GRB2-CBL-VAV-SLP-76 signaling complex, C305 activated…	6.5e-30	1688100000	P22681;Q13191-3;B5MC15;Q13191-2;E7ENW2;Q13191	P22681	E3 ubiquitin-protein ligase CBL	CBL	>sp|P22681|CBL_HUMAN E3 ubiquitin-protein ligase CBL OS=Homo sapiens GN=CBL PE=1 SV=2
Arp2/3 protein complex	6.74e-110	74441000000	P59998;F8WCF6;C9JWM7;F6TTL5	P59998;F8WCF6;C9JWM7	Actin-related protein 2/3 complex subunit 4	ARPC4	>sp|P59998|ARPC4_HUMAN Actin-related protein 2/3 complex subunit 4 OS=Homo sapiens GN=ARPC4 PE=1 SV=3;>tr|F8WCF6|F8WCF6_HUMAN Actin-related protein 2/3 complex subunit 4 OS=Homo sapiens GN=ARPC4 PE=4 SV=1;>tr|C9JWM7|C9JWM7_HUMAN Actin-related protein 2/3 c
Arp2/3 protein complex	3.51e-233	58747000000	O15143;F8WCG3;C9J4Z7;C9JEY1;C9JQM8;C9JFG9;C9J6C8;C9JBJ7;C9K057;C9JTT6;F8VXW2;C9JM51;F8WEB3	O15143;F8WCG3	Actin-related protein 2/3 complex subunit 1B	ARPC1B	>sp|O15143|ARC1B_HUMAN Actin-related protein 2/3 complex subunit 1B OS=Homo sapiens GN=ARPC1B PE=1 SV=3;>tr|F8WCG3|F8WCG3_HUMAN Actin-related protein 2/3 complex subunit 1B OS=Homo sapiens GN=ARPC1B PE=4 SV=1
Arp2/3 protein complex	8.74e-257	83765000000	O15144;C9JTV5;G5E9J0;H7C3F9;G5E9S7	O15144	Actin-related protein 2/3 complex subunit 2	ARPC2	>sp|O15144|ARPC2_HUMAN Actin-related protein 2/3 complex subunit 2 OS=Homo sapiens GN=ARPC2 PE=1 SV=1
Arp2/3 protein complex	1.98e-75	34403000000	O15145;B4DM63;C9JZD1;F8VR50	O15145;B4DM63;C9JZD1	Actin-related protein 2/3 complex subunit 3	ARPC3	>sp|O15145|ARPC3_HUMAN Actin-related protein 2/3 complex subunit 3 OS=Homo sapiens GN=ARPC3 PE=1 SV=3;>tr|B4DM63|B4DM63_HUMAN Actin-related protein 2/3 complex subunit 3 OS=Homo sapiens GN=ARPC3 PE=2 SV=1;>tr|C9JZD1|C9JZD1_HUMAN Actin-related protein 2/3 c
Arp2/3 protein complex	5.04e-28	10779000000	O15511;B1ALC0;O15511-2	O15511;B1ALC0;O15511-2	Actin-related protein 2/3 complex subunit 5	ARPC5	>sp|O15511|ARPC5_HUMAN Actin-related protein 2/3 complex subunit 5 OS=Homo sapiens GN=ARPC5 PE=1 SV=3;>tr|B1ALC0|B1ALC0_HUMAN Actin-related protein 2/3 complex subunit 5 OS=Homo sapiens GN=ARPC5 PE=3 SV=1;>sp|O15511-2|ARPC5_HUMAN Isoform 2 of Actin-related
Arp2/3 protein complex	0	90124000000	P61158;B4DXW1;F5H3P5;B4DTI0;Q9P1U1-2;Q9P1U1;Q9P1U1-3;H7C4J1;Q9C0K3;C9IZN3;F8WEW2;F8WE84	P61158;B4DXW1;F5H3P5;B4DTI0	Actin-related protein 3	ACTR3	>sp|P61158|ARP3_HUMAN Actin-related protein 3 OS=Homo sapiens GN=ACTR3 PE=1 SV=3;>tr|B4DXW1|B4DXW1_HUMAN Actin-related protein 3 OS=Homo sapiens GN=ACTR3 PE=2 SV=1;>tr|F5H3P5|F5H3P5_HUMAN Actin-related protein 3 OS=Homo sapiens GN=ACTR3 PE=3 SV=1;>tr|B4DTI
Arp2/3 protein complex	5.35e-175	44413000000	P61160;E9PF41;G3V1L8;F5H6T1	P61160;E9PF41;G3V1L8;F5H6T1	Actin-related protein 2	ACTR2	>sp|P61160|ARP2_HUMAN Actin-related protein 2 OS=Homo sapiens GN=ACTR2 PE=1 SV=1;>tr|E9PF41|E9PF41_HUMAN Actin-related protein 2 OS=Homo sapiens GN=ACTR2 PE=3 SV=1;>tr|G3V1L8|G3V1L8_HUMAN ARP2 actin-related protein 2 homolog (Yeast), isoform CRA_d OS=Homo
Artemis-DNA-PK complex;CDC5L complex;DHX9-ADAR-vigilin-DNA-PK-Ku antigen complex;DNA-PK-Ku antigen complex;DNA-PK-Ku complex;DNA-PK-Ku-eIF2-NF90-NF45 complex;MGC1-DNA-PKcs-Ku complex;NCOA6-DNA-PK-Ku-PARP1 complex;Vigilin-DNA-PK-Ku antigen complex	0	14671000000	P78527;E7EUY0;P78527-2;F5GX40	P78527;E7EUY0;P78527-2	DNA-dependent protein kinase catalytic subunit	PRKDC	>sp|P78527|PRKDC_HUMAN DNA-dependent protein kinase catalytic subunit OS=Homo sapiens GN=PRKDC PE=1 SV=3;>tr|E7EUY0|E7EUY0_HUMAN DNA-dependent protein kinase catalytic subunit OS=Homo sapiens GN=PRKDC PE=4 SV=1;>sp|P78527-2|PRKDC_HUMAN Isoform 2 of DNA-dep
ASCOM complex	0	4532600000	A8MUB1;P68366;C9JEV8;C9JQ00;C9JJQ8;C9JDL2	A8MUB1;P68366	Tubulin alpha-4A chain	TUBA4A	>tr|A8MUB1|A8MUB1_HUMAN Tubulin alpha-4A chain OS=Homo sapiens GN=TUBA4A PE=2 SV=1;>sp|P68366|TBA4A_HUMAN Tubulin alpha-4A chain OS=Homo sapiens GN=TUBA4A PE=1 SV=1
ASCOM complex;MOF complex;UTX-MLL2/3 complex;WDR5-ASH2L-RBBP5-MLL2 complex	5.16e-08	74139000	O14686;O14686-3	O14686;O14686-3	Histone-lysine N-methyltransferase MLL2	MLL2	>sp|O14686|MLL2_HUMAN Histone-lysine N-methyltransferase MLL2 OS=Homo sapiens GN=MLL2 PE=1 SV=2;>sp|O14686-3|MLL2_HUMAN Isoform 3 of Histone-lysine N-methyltransferase MLL2 OS=Homo sapiens GN=MLL2
ASCOM complex;PTIP-HMT complex;UTX-MLL2/3 complex	2.97e-05	18406000000	Q8NEZ4-2;Q8NEZ4;Q8NEZ4-3;H7BY37	Q8NEZ4-2;Q8NEZ4;Q8NEZ4-3;H7BY37	Histone-lysine N-methyltransferase MLL3	MLL3	>sp|Q8NEZ4-2|MLL3_HUMAN Isoform 2 of Histone-lysine N-methyltransferase MLL3 OS=Homo sapiens GN=MLL3;>sp|Q8NEZ4|MLL3_HUMAN Histone-lysine N-methyltransferase MLL3 OS=Homo sapiens GN=MLL3 PE=1 SV=3;>sp|Q8NEZ4-3|MLL3_HUMAN Isoform 3 of Histone-lysine N-methy
ASCOM complex;SNW1 complex	0	265140000000	Q5JP53;F8VYX6;F8VW92;P07437;Q5ST81;F8VUJ7;E7EWR1;F5H894;E9PBJ4	Q5JP53;F8VYX6;F8VW92;P07437;Q5ST81;F8VUJ7;E7EWR1;F5H894	Tubulin beta chain	TUBB	>tr|Q5JP53|Q5JP53_HUMAN Tubulin beta chain OS=Homo sapiens GN=TUBB PE=3 SV=1;>tr|F8VYX6|F8VYX6_HUMAN Tubulin beta chain OS=Homo sapiens GN=TUBB PE=3 SV=1;>tr|F8VW92|F8VW92_HUMAN Tubulin beta chain OS=Homo sapiens GN=TUBB PE=3 SV=1;>sp|P07437|TBB5_HUMAN Tub
ASF1-histone containing complex	1.57e-102	39807000000	P50502;H7C3I1;Q3KNR6;Q8IZP2;F6VDH7	P50502;H7C3I1;Q3KNR6;Q8IZP2;F6VDH7	Hsc70-interacting protein;Putative protein FAM10A4	ST13;ST13P4	>sp|P50502|F10A1_HUMAN Hsc70-interacting protein OS=Homo sapiens GN=ST13 PE=1 SV=2;>tr|H7C3I1|H7C3I1_HUMAN Hsc70-interacting protein (Fragment) OS=Homo sapiens GN=ST13 PE=4 SV=1;>tr|Q3KNR6|Q3KNR6_HUMAN Hsc70-interacting protein OS=Homo sapiens GN=ST13 PE=2
ASF1-histone containing complex;ASF1-interacting protein complex;Chromatin assembly complex (CAF-1 complex);Histone H3.1 complex	3.51e-06	179640000	Q13112	Q13112	Chromatin assembly factor 1 subunit B	CHAF1B	>sp|Q13112|CAF1B_HUMAN Chromatin assembly factor 1 subunit B OS=Homo sapiens GN=CHAF1B PE=1 SV=1
ASF1-histone containing complex;ASF1-interacting protein complex;Emerin complex 24;Emerin complex 32;Emerin regulatory complex;Histone H3.1 complex;Histone H3.3 complex;MASH1 promoter-coactivator complex;TLE-Histone H3 complex	1.46e-12	99577000000	B4DEB1;Q71DI3;Q16695;P84243;P68431;Q6NXT2	B4DEB1;Q71DI3;Q16695;P84243;P68431;Q6NXT2	Histone H3;Histone H3.2;Histone H3.1t;Histone H3.3;Histone H3.1;Histone H3.3C	H3F3A;HIST2H3A;HIST3H3;HIST1H3A;H3F3C	>tr|B4DEB1|B4DEB1_HUMAN Histone H3 OS=Homo sapiens GN=H3F3A PE=2 SV=1;>sp|Q71DI3|H32_HUMAN Histone H3.2 OS=Homo sapiens GN=HIST2H3A PE=1 SV=3;>sp|Q16695|H31T_HUMAN Histone H3.1t OS=Homo sapiens GN=HIST3H3 PE=1 SV=3;>sp|P84243|H33_HUMAN Histone H3.3 OS=Homo
ASF1-histone containing complex;Histone H3.1 complex;Histone H3.3 complex	5.48e-291	27045000000	P49321;P49321-3;P49321-2;B4DS57;F5H3J2;Q5T624;H0YDS9;E9PRH9;H0YF33;E9PI86;E9PPQ8;E9PPR5	P49321;P49321-3;P49321-2;B4DS57;F5H3J2;Q5T624;H0YDS9	Nuclear autoantigenic sperm protein	NASP	>sp|P49321|NASP_HUMAN Nuclear autoantigenic sperm protein OS=Homo sapiens GN=NASP PE=1 SV=2;>sp|P49321-3|NASP_HUMAN Isoform 3 of Nuclear autoantigenic sperm protein OS=Homo sapiens GN=NASP;>sp|P49321-2|NASP_HUMAN Isoform 2 of Nuclear autoantigenic sperm pr
ASPP1-SAM68 complex;Sam68-p120GAP complex;Sam68-p85 P13K-IRS-1-IR signaling complex	1.43e-190	43843000000	Q07666;Q07666-2;E7ET98;Q07666-3;F5H5F6;Q5VWX1	Q07666;Q07666-2;E7ET98;Q07666-3	KH domain-containing, RNA-binding, signal transduction-associated protein 1	KHDRBS1	>sp|Q07666|KHDR1_HUMAN KH domain-containing, RNA-binding, signal transduction-associated protein 1 OS=Homo sapiens GN=KHDRBS1 PE=1 SV=1;>sp|Q07666-2|KHDR1_HUMAN Isoform 2 of KH domain-containing, RNA-binding, signal transduction-associated protein 1 OS=Hom
AXIN-APC-betaCatenin-GSK3B complex;Axin-PP2A A-PP2A C-GSK3-beta-beta-catenin complex;Prune-GSK3beta complex	3.23e-29	344460000	P49841;P49841-2;F5H615	P49841;P49841-2	Glycogen synthase kinase-3 beta	GSK3B	>sp|P49841|GSK3B_HUMAN Glycogen synthase kinase-3 beta OS=Homo sapiens GN=GSK3B PE=1 SV=2;>sp|P49841-2|GSK3B_HUMAN Isoform 2 of Glycogen synthase kinase-3 beta OS=Homo sapiens GN=GSK3B
Axin-SMAD3 complex;BP-SMAD complex;BRCA1-SMAD3 complex;CREBBP-SMAD2 hexameric complex;CREBBP-SMAD2-SMAD4 pentameric complex;CREBBP-SMAD3 hexameric complex;CREBBP-SMAD3-SMAD4 pentameric complex;JUND-FOSB-SMAD3-SMAD4 complex;p300-SMAD1-STAT3 complex;PIAS3-SMAD3-P300 complex;PML-SMAD2/3-SARA complex;RSmad complex;SKI-SMAD2 hexameric complex;SKI-SMAD2-SMAD4 pentameric complex;SKI-SMAD3 hexameric comp…	2.17e-14	927240000	Q15796-2;Q15796;P84022-2;P84022;P84022-3;O15198-2;O15198;H3BVD1;F5H383;F5GWU7;Q99717;Q15797;H0YMP2;H0YNV1;H0YL71;D6RAY1;D6REQ3;D6RDN7;H0YKE2;H3BP09;D6RIZ9;D6RD62;D6RBB4;H3BQ00;H0YAK7	Q15796-2;Q15796;P84022-2;P84022;P84022-3;O15198-2;O15198	Mothers against decapentaplegic homolog 2;Mothers against decapentaplegic homolog 3;Mothers against decapentaplegic homolog 9	SMAD2;SMAD3;SMAD9	>sp|Q15796-2|SMAD2_HUMAN Isoform Short of Mothers against decapentaplegic homolog 2 OS=Homo sapiens GN=SMAD2;>sp|Q15796|SMAD2_HUMAN Mothers against decapentaplegic homolog 2 OS=Homo sapiens GN=SMAD2 PE=1 SV=1;>sp|P84022-2|SMAD3_HUMAN Isoform 2 of Mothers a
BAF complex;BRG1-associated complex;Brg1-associated complex I;Brg1-associated complex II;Brg1-based SWI/SNF chromatin remodeling complex;BRG1-SIN3A complex;BRG1-SIN3A-HDAC containing SWI/SNF remodeling complex I;Brm-associated complex;BRM-associated complex;BRM-SIN3A complex;BRM-SIN3A-HDAC complex;cMYC-ATPase-helicase complex;c-MYC-ATPase-helicase complex;DMAP1-associated complex;EBAFa complex;EB…	3.49e-79	2172700000	O96019-2;O96019;H7C5S0	O96019-2;O96019	Actin-like protein 6A	ACTL6A	>sp|O96019-2|ACL6A_HUMAN Isoform 2 of Actin-like protein 6A OS=Homo sapiens GN=ACTL6A;>sp|O96019|ACL6A_HUMAN Actin-like protein 6A OS=Homo sapiens GN=ACTL6A PE=1 SV=1
BAF complex;BRG1-associated complex;Brg1-associated complex I;Brg1-associated complex II;BRG1-SIN3A complex;BRG1-SIN3A-HDAC containing SWI/SNF remodeling complex I;Brm-associated complex;BRM-associated complex;BRM-SIN3A complex;BRM-SIN3A-HDAC complex;EBAFa complex;LARC complex (LCR-associated remodeling complex);NUMAC complex (nucleosomal methylation activator complex);p300-CBP-p270 complex;p300-…	9.48e-249	5175800000	O14497-2;O14497;O14497-3	O14497-2;O14497;O14497-3	AT-rich interactive domain-containing protein 1A	ARID1A	>sp|O14497-2|ARI1A_HUMAN Isoform 2 of AT-rich interactive domain-containing protein 1A OS=Homo sapiens GN=ARID1A;>sp|O14497|ARI1A_HUMAN AT-rich interactive domain-containing protein 1A OS=Homo sapiens GN=ARID1A PE=1 SV=3;>sp|O14497-3|ARI1A_HUMAN Isoform 3
BAG3-HSC70-HSPB8-CHIP complex	4.18e-20	1209300000	O95817;C9JFK9	O95817;C9JFK9	BAG family molecular chaperone regulator 3	BAG3	>sp|O95817|BAG3_HUMAN BAG family molecular chaperone regulator 3 OS=Homo sapiens GN=BAG3 PE=1 SV=3;>tr|C9JFK9|C9JFK9_HUMAN BAG family molecular chaperone regulator 3 (Fragment) OS=Homo sapiens GN=BAG3 PE=4 SV=1
BAG3-HSC70-HSPB8-CHIP complex;BCOR complex;CDC5L complex;CDC5L core complex;CEN complex;CHIP-HSC70 complex;DNAJB2-HSPA8-PSMA3 complex;HCF-1 complex;HMGB1-HMGB2-HSC70-ERP60-GAPDH complex;P2X7 receptor signalling complex;PABPC1-HSPA8-HNRPD-EIF4G1 complex;Profilin 1 complex;Profilin 2 complex	0	1387800000000	P11142;E9PKE3;P11142-2;E9PNE6;A8K7Q2;E9PN89;E9PLF4;E9PQQ4;E9PQK7;E9PK54;E9PS65;E9PPY6;E9PM13;P54652;E9PN25;B3KUS2;E9PSH5	P11142;E9PKE3;P11142-2;E9PNE6;A8K7Q2;E9PN89	Heat shock cognate 71 kDa protein	HSPA8	>sp|P11142|HSP7C_HUMAN Heat shock cognate 71 kDa protein OS=Homo sapiens GN=HSPA8 PE=1 SV=1;>tr|E9PKE3|E9PKE3_HUMAN Heat shock cognate 71 kDa protein OS=Homo sapiens GN=HSPA8 PE=3 SV=1;>sp|P11142-2|HSP7C_HUMAN Isoform 2 of Heat shock cognate 71 kDa protein
BAG3-HSC70-HSPB8-CHIP complex;CHIP-HSC70 complex;LRRK2-CHIP-HSP90 complex;N-NOS-CHIP-HSP70-1 complex	5.18e-36	6108600000	Q9UNE7;Q9UNE7-2;H3BTA3;H3BS86;H3BUD0	Q9UNE7;Q9UNE7-2	E3 ubiquitin-protein ligase CHIP	STUB1	>sp|Q9UNE7|CHIP_HUMAN E3 ubiquitin-protein ligase CHIP OS=Homo sapiens GN=STUB1 PE=1 SV=2;>sp|Q9UNE7-2|CHIP_HUMAN Isoform 2 of E3 ubiquitin-protein ligase CHIP OS=Homo sapiens GN=STUB1
BANF1 homodimer protein;Emerin complex 25;Emerin regulatory complex	2.71e-06	430370000	O75531	O75531	Barrier-to-autointegration factor	BANF1	>sp|O75531|BAF_HUMAN Barrier-to-autointegration factor OS=Homo sapiens GN=BANF1 PE=1 SV=1
BAR-BCL2-CASP8 complex;BCL10-CHUK-BCL10-IKBKB complex;CASP8-CHUK-IKBKB-MALT1-BCL10 complex;CASP8-FADD-MALT1-BCL10 complex;Death induced signaling complex DISC (FAS, FADD, CASP8, CFLAR), membrane-associated, CD95L induced;Death induced signaling complex II (FADD, CASP8, CFLAR), cytosolic, CD95L induced;Death-inducing signaling complex DISC (type I cells associated), stimulated;DISC complex;FAS-FAD…	3.85e-13	254980000	Q14790-3;Q14790-2;Q14790;Q14790-4;Q14790-9;E7ETB7;E7EQ06;Q14790-6;Q14790-5;Q14790-8;Q14790-7;A8MU92;E7EQ01;E7EVN1;C9JB29;H7C0E2	Q14790-3;Q14790-2;Q14790;Q14790-4;Q14790-9;E7ETB7;E7EQ06;Q14790-6;Q14790-5;Q14790-8;Q14790-7;A8MU92;E7EQ01;E7EVN1	Caspase-8;Caspase-8 subunit p18;Caspase-8 subunit p10	CASP8	>sp|Q14790-3|CASP8_HUMAN Isoform 3 of Caspase-8 OS=Homo sapiens GN=CASP8;>sp|Q14790-2|CASP8_HUMAN Isoform 2 of Caspase-8 OS=Homo sapiens GN=CASP8;>sp|Q14790|CASP8_HUMAN Caspase-8 OS=Homo sapiens GN=CASP8 PE=1 SV=1;>sp|Q14790-4|CASP8_HUMAN Isoform 4 of Casp
BAR-BCL2-CASP8 complex;BIM-BCL2 complex;CALM1-FKBP38-BCL2 complex;p53-BCL2 complex;tBID-BCL2 complex	5.63e-07	355030000	P10415-2;C9JHD5;P10415	P10415-2;C9JHD5;P10415	Apoptosis regulator Bcl-2	BCL2	>sp|P10415-2|BCL2_HUMAN Isoform Beta of Apoptosis regulator Bcl-2 OS=Homo sapiens GN=BCL2;>tr|C9JHD5|C9JHD5_HUMAN Apoptosis regulator Bcl-2 OS=Homo sapiens GN=BCL2 PE=4 SV=1;>sp|P10415|BCL2_HUMAN Apoptosis regulator Bcl-2 OS=Homo sapiens GN=BCL2 PE=1 SV=2
BARD1-BRCA1-CSTF complex;BARD1-BRCA1-CSTF64 complex;Cleavage stimulation factor;Polyadenylation complex (CSTF1, CSTF2, CSTF3, SYMPK CPSF1, CPSF2, CPSF3)	7.67e-17	995760000	E9PID8;B4DUD5;P33240-2;P33240;E7EWR4	E9PID8;B4DUD5;P33240-2;P33240;E7EWR4	Cleavage stimulation factor subunit 2	CSTF2	>tr|E9PID8|E9PID8_HUMAN Cleavage stimulation factor subunit 2 OS=Homo sapiens GN=CSTF2 PE=4 SV=1;>tr|B4DUD5|B4DUD5_HUMAN Cleavage stimulation factor subunit 2 OS=Homo sapiens GN=CSTF2 PE=2 SV=1;>sp|P33240-2|CSTF2_HUMAN Isoform 2 of Cleavage stimulation fac
BARD1-BRCA1-CSTF complex;Cleavage stimulation factor;Polyadenylation complex (CSTF1, CSTF2, CSTF3, SYMPK CPSF1, CPSF2, CPSF3)	1.25e-27	1033900000	Q05048;A3KFI9	Q05048	Cleavage stimulation factor subunit 1	CSTF1	>sp|Q05048|CSTF1_HUMAN Cleavage stimulation factor subunit 1 OS=Homo sapiens GN=CSTF1 PE=1 SV=1
BARD1-BRCA1-CSTF complex;Cleavage stimulation factor;Polyadenylation complex (CSTF1, CSTF2, CSTF3, SYMPK CPSF1, CPSF2, CPSF3)	2.96e-63	2751300000	Q12996;F5H0G6;E9PLP8;Q12996-2;E9PB40;E9PJ06	Q12996;F5H0G6	Cleavage stimulation factor subunit 3	CSTF3	>sp|Q12996|CSTF3_HUMAN Cleavage stimulation factor subunit 3 OS=Homo sapiens GN=CSTF3 PE=1 SV=1;>tr|F5H0G6|F5H0G6_HUMAN Cleavage stimulation factor subunit 3 OS=Homo sapiens GN=CSTF3 PE=4 SV=1
BASC (Ab 80) complex (BRCA1-associated genome surveillance complex);BASC (Ab 81) complex (BRCA1-associated genome surveillance complex);BASC complex (BRCA1-associated genome surveillance complex);BRD4-RFC complex;Checkpoint Rad complex;CHL12-RFC2-5 complex;CTF18-cohesion-RFC complex;CTF18-cohesion-RFC-POLH complex;CTF18-RFC subcomplex;PCNA-CHL12-RFC2-5 complex;PCNA-RFC2-5 complex;Rad17-RFC comple…	1.74e-24	4580500000	P35249;C9JZI1;C9J8M3;C9JTT7;C9JXZ7;C9JGY5;F8WE44;H7C1P0;C9JW34	P35249;C9JZI1;C9J8M3;C9JTT7	Replication factor C subunit 4	RFC4	>sp|P35249|RFC4_HUMAN Replication factor C subunit 4 OS=Homo sapiens GN=RFC4 PE=1 SV=2;>tr|C9JZI1|C9JZI1_HUMAN Replication factor C subunit 4 OS=Homo sapiens GN=RFC4 PE=4 SV=1;>tr|C9J8M3|C9J8M3_HUMAN Replication factor C subunit 4 (Fragment) OS=Homo sapien
BASC (Ab 80) complex (BRCA1-associated genome surveillance complex);BASC (Ab 81) complex (BRCA1-associated genome surveillance complex);BASC complex (BRCA1-associated genome surveillance complex);BRD4-RFC complex;Checkpoint Rad complex;CHL12-RFC2-5 complex;CTF18-cohesion-RFC complex;CTF18-cohesion-RFC-POLH complex;CTF18-RFC subcomplex;PCNA-CHL12-RFC2-5 complex;PCNA-RFC2-5 complex;Rad17-RFC comple…	5.15e-08	340430000	P35250-2;P35250;H7C5S7;H7C5P1;H7C5Q7;F8WC37;H7C5A0;H7C5G4;H7C5P4	P35250-2;P35250	Replication factor C subunit 2	RFC2	>sp|P35250-2|RFC2_HUMAN Isoform 2 of Replication factor C subunit 2 OS=Homo sapiens GN=RFC2;>sp|P35250|RFC2_HUMAN Replication factor C subunit 2 OS=Homo sapiens GN=RFC2 PE=1 SV=3
BASC (Ab 80) complex (BRCA1-associated genome surveillance complex);BASC complex (BRCA1-associated genome surveillance complex);BLM complex II;BLM complex III;BLM-RAD51L3-XRCC2 complex;BLM-TOP3A complex;BLM-TRF2 complex;BRAFT complex;FA complex (Fanconi anemia complex);MSH2/6-BLM-p53-RAD51 complex;PTIP-DNA damage response complex	2.79e-05	224650000	F5H7R6;H0YNU5;P54132	F5H7R6;H0YNU5;P54132	Bloom syndrome protein	BLM	>tr|F5H7R6|F5H7R6_HUMAN Bloom syndrome protein OS=Homo sapiens GN=BLM PE=4 SV=1;>tr|H0YNU5|H0YNU5_HUMAN Bloom syndrome protein OS=Homo sapiens GN=BLM PE=4 SV=1;>sp|P54132|BLM_HUMAN Bloom syndrome protein OS=Homo sapiens GN=BLM PE=1 SV=1
BASC (Ab C-20) complex (BRCA1-associated genome surveillance complex);BASC complex (BRCA1-associated genome surveillance complex);BRCA1-BARD1-BACH1-DNA damage complex II;BRCA1-RAD50-MRE11-NBS1 complex;DNA double-strand break end-joining complex;MDC1-MRE11-RAD50-NBS1 complex;MDC1-MRN-ATM-FANCD2 complex;MRE11A-RAD50-NBN-TRF2 complex;MRN complex (MRE11-RAD50-NBN complex);MRN complex (MRE11-RAD50-NBS…	3.37e-42	1427800000	Q92878;Q92878-2;Q92878-3;E7ESD9;E7EN38;H7C0V2;C9JNH8;E9PM98	Q92878;Q92878-2;Q92878-3	DNA repair protein RAD50	RAD50	>sp|Q92878|RAD50_HUMAN DNA repair protein RAD50 OS=Homo sapiens GN=RAD50 PE=1 SV=1;>sp|Q92878-2|RAD50_HUMAN Isoform 2 of DNA repair protein RAD50 OS=Homo sapiens GN=RAD50;>sp|Q92878-3|RAD50_HUMAN Isoform 3 of DNA repair protein RAD50 OS=Homo sapiens GN=RAD
BASC complex (BRCA1-associated genome surveillance complex);BRCA1-BARD1-BACH1-DNA damage complex II;BRCA1-RAD50-MRE11-NBS1 complex;CF IIAm complex (Cleavage factor IIAm complex);DNA double-strand break end-joining complex;MDC1-MRE11-RAD50-NBS1 complex;MDC1-MRN-ATM-FANCD2 complex;MRE11A-RAD50-NBN-TRF2 complex;MRN complex (MRE11-RAD50-NBN complex);MRN complex (MRE11-RAD50-NBS1 complex);MRN-TRRAP co…	2.11e-07	237610000	P49959-2;F8W7U8;P49959;B3KTC7;F5GXT0	P49959-2;F8W7U8;P49959;B3KTC7	Double-strand break repair protein MRE11A	MRE11A	>sp|P49959-2|MRE11_HUMAN Isoform 2 of Double-strand break repair protein MRE11A OS=Homo sapiens GN=MRE11A;>tr|F8W7U8|F8W7U8_HUMAN Double-strand break repair protein MRE11A OS=Homo sapiens GN=MRE11A PE=3 SV=1;>sp|P49959|MRE11_HUMAN Double-strand break repai
BCL10-CHUK-BCL10-IKBKB complex;CASP8-CHUK-IKBKB-MALT1-BCL10 complex;CHUK-ERC1-IKBKB-IKBKG;CHUK-IKBKB-IKBKG complex;CHUK-IKBKB-MAP3K14 complex;CHUK-IQGAP2-AKAP8L-RELA-TNIP2 complex;CHUK-NFKB2-REL-IKBKG-SPAG9-NFKB1-NFKBIE-COPB2-TNIP1-NFKBIA-RELA-TNIP2 complex;I-kappa-B kinase (IKK) complex;IkappaB kinase complex (IKBKB, CHUK, IKBKAP, NFKBIA, RELA, MAP3K14);IKBKG-CHUK complex;IKKA-IKKB complex;IKK-a…	1.05e-10	212160000	O15111	O15111	Inhibitor of nuclear factor kappa-B kinase subunit alpha	CHUK	>sp|O15111|IKKA_HUMAN Inhibitor of nuclear factor kappa-B kinase subunit alpha OS=Homo sapiens GN=CHUK PE=1 SV=2
BCL10-CHUK-BCL10-IKBKB complex;CASP8-CHUK-IKBKB-MALT1-BCL10 complex;CHUK-ERC1-IKBKB-IKBKG;CHUK-IKBKB-IKBKG complex;CHUK-IKBKB-MAP3K14 complex;I-kappa-B kinase (IKK) complex;IkappaB kinase complex (IKBKB, CHUK, IKBKAP, NFKBIA, RELA, MAP3K14);IKBKB-CDC37-KIAA1967-HSP90AB1-HSP90AA1 complex;IKBKG-IKBKB complex;IKKA-IKKB complex;IKKB-NIK complex;SRC-3 complex;TNF-alpha/NF-kappa B signaling complex (SE…	2.33e-06	66076000	G3V105;O14920-4;O14920-2;O14920;E5RGW5;B3KRB7;O14920-3	G3V105;O14920-4;O14920-2;O14920;E5RGW5;B3KRB7	Inhibitor of nuclear factor kappa-B kinase subunit beta	IKBKB	>tr|G3V105|G3V105_HUMAN Inhibitor of kappa light polypeptide gene enhancer in B-cells, kinase beta, isoform CRA_b OS=Homo sapiens GN=IKBKB PE=4 SV=1;>sp|O14920-4|IKKB_HUMAN Isoform 4 of Inhibitor of nuclear factor kappa-B kinase subunit beta OS=Homo sapien
BCL6-HDAC4 complex;G protein complex (HDAC4, GNB1, GNG2);HDAC4-ERK1 complex;HDAC4-ERK2 complex	3.46e-30	700920000	P56524;F5H5W4;Q86YH7;F5H0Q9;F5GX36;F5H0B1;C9J0X4;C9J481;H7C397	P56524;F5H5W4;Q86YH7;F5H0Q9;F5GX36	Histone deacetylase 4	HDAC4	>sp|P56524|HDAC4_HUMAN Histone deacetylase 4 OS=Homo sapiens GN=HDAC4 PE=1 SV=3;>tr|F5H5W4|F5H5W4_HUMAN Histone deacetylase 4 OS=Homo sapiens GN=HDAC4 PE=4 SV=1;>tr|Q86YH7|Q86YH7_HUMAN HDAC4 protein OS=Homo sapiens GN=HDAC4 PE=2 SV=1;>tr|F5H0Q9|F5H0Q9_HUMA
BCOR complex;CEN complex;E2F-6 complex;hPRC1L complex;MLL1-WDR5 complex;MOF complex;Polycomb repressive complex;Polycomb repressive complex 1 (PRC1, hPRC-H);RBP-Jkappa-RING1-KyoT2 complex	3.56e-08	268820000	Q06587;Q06587-2;Q99496	Q06587;Q06587-2	E3 ubiquitin-protein ligase RING1	RING1	>sp|Q06587|RING1_HUMAN E3 ubiquitin-protein ligase RING1 OS=Homo sapiens GN=RING1 PE=1 SV=2;>sp|Q06587-2|RING1_HUMAN Isoform 2 of E3 ubiquitin-protein ligase RING1 OS=Homo sapiens GN=RING1
BCOR complex;Heterotrimeric SKP1-CUL1-ROC1 complex;Neddylin ligase (FBXO11, SKP1, CUL1, RBX1);p27-cyclinE-Cdk2 - Ubiquitin E3 ligase (SKP1A, SKP2, CUL1, CKS1B, RBX1) complex;TNF-alpha/NF-kappa B signaling complex (CHUK, BTRC, NFKB2, PPP6C, REL, CUL1, IKBKE, SAPS2, SAPS1, ANKRD28, RELA, SKP1);TNF-alpha/NF-kappa B signaling complex 5;Ubiquitin E3 ligase (CDC34, NEDD8, BTRC, CUL1, SKP1A, RBX1);Ubiqu…	8.8e-18	173600000	P63208;E5RJR5;E5RGM3;E7ERH2;F8W8N3;P63208-2	P63208;E5RJR5;E5RGM3;E7ERH2;F8W8N3;P63208-2	S-phase kinase-associated protein 1	SKP1	>sp|P63208|SKP1_HUMAN S-phase kinase-associated protein 1 OS=Homo sapiens GN=SKP1 PE=1 SV=2;>tr|E5RJR5|E5RJR5_HUMAN S-phase kinase-associated protein 1 OS=Homo sapiens GN=SKP1 PE=4 SV=1;>tr|E5RGM3|E5RGM3_HUMAN S-phase kinase-associated protein 1 (Fragment)
BCR-ABL (p185 fusion protein)-GRB2 complex;BCR-ABL (p210 fusion protein)-GRB2 complex;BCR-ABL (p210 fusion protein)-GRB2-SOS1 complex;Cbl-SLP-76-Grb2 complex, Fc receptor gamma-R1 stimulated;CIN85 complex (CIN85, CRK, BCAR1, CBL, PIK3R1, GRB2, SOS1);EGFR-CBL-GRB2 complex;GRB2-SHP-2 complex, PDGF stimulated;Grb2-Sos complex, Fc receptor gamma-R1 stimulated;ITGA6-ITGB4-SHC1-GRB2 complex;LAT-GRB2 co…	1.76e-44	6785600000	P62993;P62993-2	P62993;P62993-2	Growth factor receptor-bound protein 2	GRB2	>sp|P62993|GRB2_HUMAN Growth factor receptor-bound protein 2 OS=Homo sapiens GN=GRB2 PE=1 SV=1;>sp|P62993-2|GRB2_HUMAN Isoform 2 of Growth factor receptor-bound protein 2 OS=Homo sapiens GN=GRB2
beta(1)-AR receptosome (ADRB1-SAP97-AKAP79-PRKAR2A);BKCA-beta2AR-AKAP79 signaling complex;Kinase-scaffold-phosphatase complex, PKA-AKAP79-CaN;PRKAC-AKAP5-ADRB1 complex	4.55e-13	607860000	P24588	P24588	A-kinase anchor protein 5	AKAP5	>sp|P24588|AKAP5_HUMAN A-kinase anchor protein 5 OS=Homo sapiens GN=AKAP5 PE=1 SV=3
beta(1)-AR receptosome (ADRB1-SAP97-AKAP79-PRKAR2A);Kinase-scaffold-phosphatase complex, PKA-AKAP79-CaN	6.22e-103	5815700000	Q9BUB1;P13861;H7C330;H7C1L0;C9J830;H7C4A9	Q9BUB1;P13861	cAMP-dependent protein kinase type II-alpha regulatory subunit	PRKAR2A	>tr|Q9BUB1|Q9BUB1_HUMAN PRKAR2A protein OS=Homo sapiens GN=PRKAR2A PE=2 SV=1;>sp|P13861|KAP2_HUMAN cAMP-dependent protein kinase type II-alpha regulatory subunit OS=Homo sapiens GN=PRKAR2A PE=1 SV=2
Beta-dystroglycan-caveolin-3 complex;UTM-SGCE-DAG1-CAV1-NOS3 complex	6.33e-16	781770000	Q14118	Q14118	Dystroglycan;Alpha-dystroglycan;Beta-dystroglycan	DAG1	>sp|Q14118|DAG1_HUMAN Dystroglycan OS=Homo sapiens GN=DAG1 PE=1 SV=2
BIM-BCL2 complex;BIM-BCL2xL complex	4.53e-09	400300000	Q8WXB2;O43521-6;O43521-9;O43521-7;O43521-3;O43521-5;O43521-2;O43521-4;O43521-8;O43521-12;O43521	Q8WXB2;O43521-6;O43521-9;O43521-7;O43521-3;O43521-5;O43521-2;O43521-4;O43521-8;O43521-12;O43521	Bcl-2-like protein 11	hCG_15901;BCL2L11	>tr|Q8WXB2|Q8WXB2_HUMAN BAM OS=Homo sapiens GN=BCL2L11 PE=2 SV=1;>sp|O43521-6|B2L11_HUMAN Isoform Bim-alpha3 of Bcl-2-like protein 11 OS=Homo sapiens GN=BCL2L11;>sp|O43521-9|B2L11_HUMAN Isoform Bim-alpha6 of Bcl-2-like protein 11 OS=Homo sapiens GN=BCL2L11
BIM-BCL2xL complex;MRIT complex;p53-BCL2 complex;tBID-BCL2xL complex	1.03e-06	2063000000	Q07817-2;Q5QP56;Q9H1R6;Q5TE64;Q07817-3;Q07817;Q5QP59	Q07817-2;Q5QP56;Q9H1R6;Q5TE64;Q07817-3;Q07817;Q5QP59	Bcl-2-like protein 1	BCL2L1	>sp|Q07817-2|B2CL1_HUMAN Isoform Bcl-X(S) of Bcl-2-like protein 1 OS=Homo sapiens GN=BCL2L1;>tr|Q5QP56|Q5QP56_HUMAN BCL2-like 1 (Fragment) OS=Homo sapiens GN=BCL2L1 PE=2 SV=1;>tr|Q9H1R6|Q9H1R6_HUMAN BCL2-like 1 (Fragment) OS=Homo sapiens GN=BCL2L1 PE=2 SV=
Binary COG subcomplex;COG complex;COG1-COG8-COG5-COG6-COG7 subcomplex;COG5-COG6-COG7 subcomplex;Conserved oligomeric Golgi (COG) complex;Ternary COG subcomplex;Tetrameric COG subcomplex	6.89e-40	560160000	P83436	P83436	Conserved oligomeric Golgi complex subunit 7	COG7	>sp|P83436|COG7_HUMAN Conserved oligomeric Golgi complex subunit 7 OS=Homo sapiens GN=COG7 PE=1 SV=1
Binary COG subcomplex;COG complex;COG1-COG8-COG5-COG6-COG7 subcomplex;COG5-COG6-COG7 subcomplex;Conserved oligomeric Golgi (COG) complex;Ternary COG subcomplex;Tetrameric COG subcomplex	1.88e-57	1483200000	Q9UP83;Q9UP83-2;Q9UP83-3	Q9UP83;Q9UP83-2;Q9UP83-3	Conserved oligomeric Golgi complex subunit 5	COG5	>sp|Q9UP83|COG5_HUMAN Conserved oligomeric Golgi complex subunit 5 OS=Homo sapiens GN=COG5 PE=1 SV=3;>sp|Q9UP83-2|COG5_HUMAN Isoform 2 of Conserved oligomeric Golgi complex subunit 5 OS=Homo sapiens GN=COG5;>sp|Q9UP83-3|COG5_HUMAN Isoform 3 of Conserved ol
BIRC5-AURKB-INCENP-EVI5 complex;Chromosomal passenger complex CPC (CDCA8, AURKB, BIRC5);Chromosomal passenger complex CPC (INCENP, BIRC5, AURKB);Chromosomal passenger complex CPC (INCENP, CDCA8, BIRC5, AURKB);CRM1-Survivin-AuroraB mitotic complex	2.63e-05	64414000	B4DNM4;Q96GD4;C7G535	B4DNM4;Q96GD4;C7G535	Aurora kinase B	AURKB	>tr|B4DNM4|B4DNM4_HUMAN Aurora kinase B OS=Homo sapiens GN=AURKB PE=2 SV=1;>sp|Q96GD4|AURKB_HUMAN Aurora kinase B OS=Homo sapiens GN=AURKB PE=1 SV=3;>tr|C7G535|C7G535_HUMAN Aurora kinase B OS=Homo sapiens GN=aurkb-sv2 PE=2 SV=1
BLM complex II;BRAFT complex;RC complex during G2/M-phase of cell cycle;RC complex during S-phase of cell cycle;RPA complex	4.89e-49	1785300000	P35244;B5MC59	P35244;B5MC59	Replication protein A 14 kDa subunit	RPA3	>sp|P35244|RFA3_HUMAN Replication protein A 14 kDa subunit OS=Homo sapiens GN=RPA3 PE=1 SV=1;>tr|B5MC59|B5MC59_HUMAN Replication protein A 14 kDa subunit OS=Homo sapiens GN=RPA3 PE=4 SV=1
BLM-TRF2 complex	0.00040005	40760000	Q7Z6U0;Q7Z6U1;Q7Z6U2;P62380	Q7Z6U0;Q7Z6U1;Q7Z6U2;P62380	TATA box-binding protein-like protein 1	TBPL1	>tr|Q7Z6U0|Q7Z6U0_HUMAN TATA box-binding protein-like protein 1 (Fragment) OS=Homo sapiens GN=TBPL1 PE=2 SV=1;>tr|Q7Z6U1|Q7Z6U1_HUMAN TATA box-binding protein-like protein 1 (Fragment) OS=Homo sapiens GN=TBPL1 PE=2 SV=1;>tr|Q7Z6U2|Q7Z6U2_HUMAN TATA box-bin
BLM-TRF2 complex;MRE11A-RAD50-NBN-TRF2 complex;Rap1 complex;Telosome complex;TERF2-RAP1 complex;TFIIA-TRF2 complex;TIN2 complex;TRF1-TIN2 complex;TRF2-Ku complex;TRF2-Rap1 complex II;TRF2-Rap1 complex III;TRF-Rap1 complex I, 2MD;WRN-TRF2 complex	3.6e-06	81754000	Q15554;H3BTA7;Q15554-2;H3BR06	Q15554;H3BTA7;Q15554-2;H3BR06	Telomeric repeat-binding factor 2	TERF2	>sp|Q15554|TERF2_HUMAN Telomeric repeat-binding factor 2 OS=Homo sapiens GN=TERF2 PE=1 SV=2;>tr|H3BTA7|H3BTA7_HUMAN Telomeric repeat-binding factor 2 (Fragment) OS=Homo sapiens GN=TERF2 PE=4 SV=1;>sp|Q15554-2|TERF2_HUMAN Isoform 2 of Telomeric repeat-bindi
BNIP2-ARHGAP8 complex	0.00015348	88695000	H7C096;Q12982;Q86WG3-2;F5GWF4;Q86WG3;C9J522;Q12982-2;Q86WG3-3;B4DS11	H7C096;Q12982;Q86WG3-2;F5GWF4;Q86WG3;C9J522;Q12982-2;Q86WG3-3;B4DS11	BCL2/adenovirus E1B 19 kDa protein-interacting protein 2;Caytaxin	BNIP2;ATCAY	>tr|H7C096|H7C096_HUMAN BCL2/adenovirus E1B 19 kDa protein-interacting protein 2 (Fragment) OS=Homo sapiens GN=BNIP2 PE=4 SV=1;>sp|Q12982|BNIP2_HUMAN BCL2/adenovirus E1B 19 kDa protein-interacting protein 2 OS=Homo sapiens GN=BNIP2 PE=1 SV=1;>sp|Q86WG3-2|A
BRAF-MAP2K1-MAP2K2-YWHAE complex	1.91e-41	8208000000	P36507;G5E9C7;H3BRW9	P36507;G5E9C7	Dual specificity mitogen-activated protein kinase kinase 2	MAP2K2	>sp|P36507|MP2K2_HUMAN Dual specificity mitogen-activated protein kinase kinase 2 OS=Homo sapiens GN=MAP2K2 PE=1 SV=1;>tr|G5E9C7|G5E9C7_HUMAN Dual-specificity mitogen-activated protein kinase kinase 2 OS=Homo sapiens GN=MAP2K2 PE=4 SV=1
BRAF-MAP2K1-MAP2K2-YWHAE complex;BRAF-RAF1-14-3-3 complex;Emerin complex 25;Emerin complex 52;HSF1-YWHAE complex;Kinase maturation complex 1;MAP2K1-BRAF-RAF1-YWHAE-KSR1 complex;RAF1-MAP2K1-YWHAE complex	1.51e-26	691370000	P62258;P62258-2;B4DJF2;I3L3T1;I3L0W5	P62258;P62258-2	14-3-3 protein epsilon	YWHAE	>sp|P62258|1433E_HUMAN 14-3-3 protein epsilon OS=Homo sapiens GN=YWHAE PE=1 SV=1;>sp|P62258-2|1433E_HUMAN Isoform SV of 14-3-3 protein epsilon OS=Homo sapiens GN=YWHAE
BRAF-MAP2K1-MAP2K2-YWHAE complex;MAP2K1-BRAF-RAF1-YWHAE-KSR1 complex;p14-Mp1-MEK1 complex;RAF1-MAP2K1-YWHAE complex	5.29e-31	4390800000	Q02750;Q02750-2	Q02750;Q02750-2	Dual specificity mitogen-activated protein kinase kinase 1	MAP2K1	>sp|Q02750|MP2K1_HUMAN Dual specificity mitogen-activated protein kinase kinase 1 OS=Homo sapiens GN=MAP2K1 PE=1 SV=2;>sp|Q02750-2|MP2K1_HUMAN Isoform 2 of Dual specificity mitogen-activated protein kinase kinase 1 OS=Homo sapiens GN=MAP2K1
BRAF-RAF1-14-3-3 complex;Emerin complex 25;Kinase maturation complex 1	1.28e-103	9900100000	P31946-2;P31946;Q4VY20;Q4VY19	P31946-2;P31946	14-3-3 protein beta/alpha;14-3-3 protein beta/alpha, N-terminally processed	YWHAB	>sp|P31946-2|1433B_HUMAN Isoform Short of 14-3-3 protein beta/alpha OS=Homo sapiens GN=YWHAB;>sp|P31946|1433B_HUMAN 14-3-3 protein beta/alpha OS=Homo sapiens GN=YWHAB PE=1 SV=3
BRAF-RAF1-14-3-3 complex;Emerin complex 52;Kinase maturation complex 1;YWHAQ-CALM1-CABIN1 complex	0	40336000000	P27348;B4DMT8;E9PG15	P27348;B4DMT8;E9PG15	14-3-3 protein theta	YWHAQ	>sp|P27348|1433T_HUMAN 14-3-3 protein theta OS=Homo sapiens GN=YWHAQ PE=1 SV=1;>tr|B4DMT8|B4DMT8_HUMAN 14-3-3 protein theta OS=Homo sapiens GN=YWHAQ PE=2 SV=1;>tr|E9PG15|E9PG15_HUMAN 14-3-3 protein theta (Fragment) OS=Homo sapiens GN=YWHAQ PE=4 SV=1
BRAF-RAF1-14-3-3 complex;Kinase maturation complex 1	6.04e-34	625220000	P61981;B4DE78;B4DHC4	P61981;B4DE78;B4DHC4	14-3-3 protein gamma;14-3-3 protein gamma, N-terminally processed	YWHAG	>sp|P61981|1433G_HUMAN 14-3-3 protein gamma OS=Homo sapiens GN=YWHAG PE=1 SV=2;>tr|B4DE78|B4DE78_HUMAN 14-3-3 protein gamma, N-terminally processed OS=Homo sapiens GN=YWHAG PE=2 SV=1;>tr|B4DHC4|B4DHC4_HUMAN 14-3-3 protein gamma, N-terminally processed OS=H
BRAF-RAF1-14-3-3 complex;Kinase maturation complex 1	2.24e-49	1295600000	Q04917;A2IDB2;F8WEB6;A2IDB1	Q04917;A2IDB2	14-3-3 protein eta	YWHAH	>sp|Q04917|1433F_HUMAN 14-3-3 protein eta OS=Homo sapiens GN=YWHAH PE=1 SV=4;>tr|A2IDB2|A2IDB2_HUMAN 14-3-3 protein eta (Fragment) OS=Homo sapiens GN=YWHAH PE=4 SV=1
BRCA1-BARD1-UbcH7c complex	2.79e-13	2658100000	B4DDG1;P68036;E7EWS7	B4DDG1;P68036;E7EWS7	Ubiquitin-conjugating enzyme E2 L3	UBE2L3	>tr|B4DDG1|B4DDG1_HUMAN Ubiquitin-conjugating enzyme E2 L3 OS=Homo sapiens GN=UBE2L3 PE=2 SV=1;>sp|P68036|UB2L3_HUMAN Ubiquitin-conjugating enzyme E2 L3 OS=Homo sapiens GN=UBE2L3 PE=1 SV=1;>tr|E7EWS7|E7EWS7_HUMAN Ubiquitin-conjugating enzyme E2 L3 OS=Homo
BRCA1-core RNA polymerase II complex;BRCA1-RNA polymerase II complex;FCP1-associated protein complex;Integrator-RNAPII complex;Menin-associated histone methyltransferase complex;RNA polymerase II (RNAPII);RNA polymerase II core complex;RNA polymerase II holoenzyme complex;RPAP1-RPB2-RPB3 complex	7.38e-86	5143000000	C9J2Y9;P30876;C9J4M6	C9J2Y9;P30876;C9J4M6	DNA-directed RNA polymerase;DNA-directed RNA polymerase II subunit RPB2	POLR2B	>tr|C9J2Y9|C9J2Y9_HUMAN DNA-directed RNA polymerase OS=Homo sapiens GN=POLR2B PE=3 SV=2;>sp|P30876|RPB2_HUMAN DNA-directed RNA polymerase II subunit RPB2 OS=Homo sapiens GN=POLR2B PE=1 SV=1;>tr|C9J4M6|C9J4M6_HUMAN DNA-directed RNA polymerase OS=Homo sapien
BRCA1-core RNA polymerase II complex;BRCA1-RNA polymerase II complex;RNA polymerase II (RNAPII);RNA polymerase II core complex;RNA polymerase II holoenzyme complex	5.5e-13	221140000	P62487;E9PIU7;E9PKH3	P62487	DNA-directed RNA polymerase II subunit RPB7	POLR2G	>sp|P62487|RPB7_HUMAN DNA-directed RNA polymerase II subunit RPB7 OS=Homo sapiens GN=POLR2G PE=1 SV=1
BRCA1-core RNA polymerase II complex;BRCA1-RNA polymerase II complex;RNA polymerase II (RNAPII);RNA polymerase II core complex;RNA polymerase II holoenzyme complex;RPAP1-RPB2-RPB3 complex	1.34e-16	1518600000	P19387;H3BRR2	P19387;H3BRR2	DNA-directed RNA polymerase II subunit RPB3	POLR2C	>sp|P19387|RPB3_HUMAN DNA-directed RNA polymerase II subunit RPB3 OS=Homo sapiens GN=POLR2C PE=1 SV=2;>tr|H3BRR2|H3BRR2_HUMAN DNA-directed RNA polymerase II subunit RPB3 OS=Homo sapiens GN=POLR2C PE=4 SV=1
BRCA1-core RNA polymerase II complex;BRCA1-RNA polymerase II complex;RNA polymerase II (RNAPII);RNA polymerase II core complex;RNA polymerase II holoenzyme complex;TNF-alpha/NF-kappa B signaling complex 5	1.26e-35	2369900000	C9JLU1;P52434;C9JBJ6;C9J413;C9JUA8	C9JLU1;P52434;C9JBJ6;C9J413	DNA-directed RNA polymerases I, II, and III subunit RPABC3	POLR2H	>tr|C9JLU1|C9JLU1_HUMAN DNA-directed RNA polymerases I, II, and III subunit RPABC3 (Fragment) OS=Homo sapiens GN=POLR2H PE=4 SV=1;>sp|P52434|RPAB3_HUMAN DNA-directed RNA polymerases I, II, and III subunit RPABC3 OS=Homo sapiens GN=POLR2H PE=1 SV=4;>tr|C9JB
BRCA1-core RNA polymerase II complex;BRCA1-RNA polymerase II complex;RNA polymerase II (RNAPII);RNA polymerase II core complex;RNA polymerase II holoenzyme complex;URI complex (Unconventional prefoldin RPB5 Interactor)	2.07e-14	2208800000	P19388	P19388	DNA-directed RNA polymerases I, II, and III subunit RPABC1	POLR2E	>sp|P19388|RPAB1_HUMAN DNA-directed RNA polymerases I, II, and III subunit RPABC1 OS=Homo sapiens GN=POLR2E PE=1 SV=4
BRCA1-CtIP-CtBP complex;CtBP complex;CtBP core complex;LSD1 complex;SHARP-CtBP complex;SHARP-CtBP1-CtIP complex;SHARP-CtBP1-CtIP-RBP-Jkappa corepressor complex	7.68e-54	5263800000	Q13363-2;Q13363;D6RAX2;E7ESU7;E7EPF8;E9PGB1;P56545;Q5SQP8;P56545-2;E7EUB3;H0Y8U5;H0Y8W7	Q13363-2;Q13363;D6RAX2;E7ESU7;E7EPF8	C-terminal-binding protein 1	CTBP1	>sp|Q13363-2|CTBP1_HUMAN Isoform 2 of C-terminal-binding protein 1 OS=Homo sapiens GN=CTBP1;>sp|Q13363|CTBP1_HUMAN C-terminal-binding protein 1 OS=Homo sapiens GN=CTBP1 PE=1 SV=2;>tr|D6RAX2|D6RAX2_HUMAN C-terminal-binding protein 1 (Fragment) OS=Homo sapie
BRCA1-RAD51 complex;BRCC complex;hRAD51C-hXRCC3 complex;MSH2/6-BLM-p53-RAD51 complex	1.38e-05	5878000000	Q06609-3;Q06609;Q06609-4;Q9NZG9;E9PI54;E9PJ30;E9PNT5;Q06609-2;F5GZ69	Q06609-3;Q06609;Q06609-4;Q9NZG9;E9PI54;E9PJ30;E9PNT5;Q06609-2;F5GZ69	DNA repair protein RAD51 homolog 1	RAD51	>sp|Q06609-3|RAD51_HUMAN Isoform 3 of DNA repair protein RAD51 homolog 1 OS=Homo sapiens GN=RAD51;>sp|Q06609|RAD51_HUMAN DNA repair protein RAD51 homolog 1 OS=Homo sapiens GN=RAD51 PE=1 SV=1;>sp|Q06609-4|RAD51_HUMAN Isoform 4 of DNA repair protein RAD51 ho
BRCA1-RNA polymerase II complex;DAB complex;RNA polymerase II (RNAPII);RNA polymerase II complex, chromatin structure modifying;RNA polymerase II holoenzyme complex;SMN-PolII-RHA complex	7.84e-08	989490000	Q00403;B1APE1;B1APE2	Q00403;B1APE1;B1APE2	Transcription initiation factor IIB	GTF2B	>sp|Q00403|TF2B_HUMAN Transcription initiation factor IIB OS=Homo sapiens GN=GTF2B PE=1 SV=1;>tr|B1APE1|B1APE1_HUMAN General transcription factor IIB (Fragment) OS=Homo sapiens GN=GTF2B PE=4 SV=1;>tr|B1APE2|B1APE2_HUMAN General transcription factor IIB (Fr
BRCA1-RNA polymerase II complex;RNA polymerase II complex, chromatin structure modifying;RNA polymerase II holoenzyme complex;TFIIE complex	4.64e-38	298910000	C9IYL4;P29083	C9IYL4;P29083	General transcription factor IIE subunit 1	GTF2E1	>tr|C9IYL4|C9IYL4_HUMAN General transcription factor IIE subunit 1 (Fragment) OS=Homo sapiens GN=GTF2E1 PE=4 SV=1;>sp|P29083|T2EA_HUMAN General transcription factor IIE subunit 1 OS=Homo sapiens GN=GTF2E1 PE=1 SV=2
BRCA1-VCP complex;gp78-p97/VCP-DERL1 complex;Membrane protein complex (DERL1, SELS, VCP);Membrane protein complex (VCP, UFD1L, SEC61B);p97/VCP-VIMP-DERL1 complex;p97/VCP-VIMP-DERL1-DERL2-HRD1-SEL1L complex;p97/VCP-VIMP-DERL2 complex;Profilin 1 complex;SVIP-p97/VCP-DERL1 complex	0	142650000000	P55072;C9IZA5;C9JUP7;E7EQM8	P55072	Transitional endoplasmic reticulum ATPase	VCP	>sp|P55072|TERA_HUMAN Transitional endoplasmic reticulum ATPase OS=Homo sapiens GN=VCP PE=1 SV=4
BRCC complex	1.06e-30	992610000	P46736-2;P46736-3;P46736;P46736-4;H9KVA9;P46736-5	P46736-2;P46736-3;P46736;P46736-4;H9KVA9	Lys-63-specific deubiquitinase BRCC36	BRCC3	>sp|P46736-2|BRCC3_HUMAN Isoform 1 of Lys-63-specific deubiquitinase BRCC36 OS=Homo sapiens GN=BRCC3;>sp|P46736-3|BRCC3_HUMAN Isoform 3 of Lys-63-specific deubiquitinase BRCC36 OS=Homo sapiens GN=BRCC3;>sp|P46736|BRCC3_HUMAN Lys-63-specific deubiquitinase
BRCC complex	2.14e-24	566050000	Q9NXR7-4;Q9NXR7-3;Q9NXR7;Q9NXR7-1;F8W733;C9J2G0;H7BYD8	Q9NXR7-4;Q9NXR7-3;Q9NXR7;Q9NXR7-1;F8W733;C9J2G0;H7BYD8	BRCA1-A complex subunit BRE	BRE	>sp|Q9NXR7-4|BRE_HUMAN Isoform 4 of BRCA1-A complex subunit BRE OS=Homo sapiens GN=BRE;>sp|Q9NXR7-3|BRE_HUMAN Isoform 3 of BRCA1-A complex subunit BRE OS=Homo sapiens GN=BRE;>sp|Q9NXR7|BRE_HUMAN BRCA1-A complex subunit BRE OS=Homo sapiens GN=BRE PE=1 SV=2;
BRD4 complex;BRD4-P-TEFb complex;BRD4-RFC complex;P-TEFb-BRD4-TRAP220 complex	6.42e-12	491590000	O60885;O60885-2;Q4G0X8	O60885	Bromodomain-containing protein 4	BRD4	>sp|O60885|BRD4_HUMAN Bromodomain-containing protein 4 OS=Homo sapiens GN=BRD4 PE=1 SV=2
BRD4 complex;BRD4-P-TEFb complex;HES1 promoter-Notch enhancer complex;Heterodimer complex (CDK9, IL6ST);Heterotrimeric complex (CCNT1, CDK9, GRN);POLR2A-CCNT1-CDK9-NCL-LEM6-CPSF2 complex;P-TEFb.1 complex;P-TEFb.2 complex;P-TEFb.4 complex;P-TEFb-7SKRNA-HEXIM1 complex;P-TEFb-BRD4-TRAP220 complex;P-TEFb-SKP2 complex;RNA pol II containing coactivator complex Tat-SF;Transcription elongation factor com…	1.04e-21	206920000	P50750;P50750-2	P50750;P50750-2	Cyclin-dependent kinase 9	CDK9	>sp|P50750|CDK9_HUMAN Cyclin-dependent kinase 9 OS=Homo sapiens GN=CDK9 PE=1 SV=3;>sp|P50750-2|CDK9_HUMAN Isoform 2 of Cyclin-dependent kinase 9 OS=Homo sapiens GN=CDK9
BRD4-RFC complex;Checkpoint Rad complex;CHL12-RFC2-5 complex;CTF18-cohesion-RFC complex;CTF18-cohesion-RFC-POLH complex;CTF18-CTF8-DCC1-RFC3 complex;CTF18-RFC subcomplex;PCNA-CHL12-RFC2-5 complex;PCNA-RFC2-5 complex;Rad17-RFC complex;RAD17-RFC complex;RAD17-RFC-9-1-1 checkpoint supercomplex;RC complex (Replication competent complex);RFC complex;RFC complex (activator A 1 complex);RFC2-5 subcomplex	2.74e-37	920980000	P40938;C9JU95	P40938;C9JU95	Replication factor C subunit 3	RFC3	>sp|P40938|RFC3_HUMAN Replication factor C subunit 3 OS=Homo sapiens GN=RFC3 PE=1 SV=2;>tr|C9JU95|C9JU95_HUMAN Replication factor C subunit 3 OS=Homo sapiens GN=RFC3 PE=4 SV=1
BRD4-RFC complex;Checkpoint Rad complex;CHL12-RFC2-5 complex;CTF18-cohesion-RFC complex;CTF18-cohesion-RFC-POLH complex;CTF18-RFC subcomplex;PCNA-CHL12-RFC2-5 complex;PCNA-RFC2-5 complex;Rad17-RFC complex;RAD17-RFC complex;RAD17-RFC-9-1-1 checkpoint supercomplex;RC complex (Replication competent complex);RFC complex;RFC complex (activator A 1 complex);RFC core complex;RFC2-5 subcomplex	2e-21	258250000	P40937-2;P40937;F8W9B4;C9JH72;F5H304;E9PEP3;F5H5S0;F5H0U6	P40937-2;P40937;F8W9B4;C9JH72	Replication factor C subunit 5	RFC5	>sp|P40937-2|RFC5_HUMAN Isoform 2 of Replication factor C subunit 5 OS=Homo sapiens GN=RFC5;>sp|P40937|RFC5_HUMAN Replication factor C subunit 5 OS=Homo sapiens GN=RFC5 PE=1 SV=1;>tr|F8W9B4|F8W9B4_HUMAN Replication factor C subunit 5 OS=Homo sapiens GN=RFC
BUB1-BUB3 complex;Mitotic checkpoint complex (MCC)	7.86e-147	28174000000	O43684-2;O43684;B4DDM6	O43684-2;O43684;B4DDM6	Mitotic checkpoint protein BUB3	BUB3	>sp|O43684-2|BUB3_HUMAN Isoform 2 of Mitotic checkpoint protein BUB3 OS=Homo sapiens GN=BUB3;>sp|O43684|BUB3_HUMAN Mitotic checkpoint protein BUB3 OS=Homo sapiens GN=BUB3 PE=1 SV=1;>tr|B4DDM6|B4DDM6_HUMAN Mitotic checkpoint protein BUB3 OS=Homo sapiens GN=
C complex spliceosome	0	6263000000	E7EWI9;E7ERJ4;P51991-2;H7C1J8	E7EWI9;E7ERJ4;P51991-2		HNRNPA3	>tr|E7EWI9|E7EWI9_HUMAN Heterogeneous nuclear ribonucleoprotein A3 OS=Homo sapiens GN=HNRNPA3 PE=4 SV=1;>tr|E7ERJ4|E7ERJ4_HUMAN Heterogeneous nuclear ribonucleoprotein A3 OS=Homo sapiens GN=HNRNPA3 PE=4 SV=2;>sp|P51991-2|ROA3_HUMAN Isoform 2 of Heterogeneo
C complex spliceosome	0	191770000000	P51991	P51991	Heterogeneous nuclear ribonucleoprotein A3	HNRNPA3	>sp|P51991|ROA3_HUMAN Heterogeneous nuclear ribonucleoprotein A3 OS=Homo sapiens GN=HNRNPA3 PE=1 SV=2
C complex spliceosome	6.72e-08	159120000	Q14331;E9PI42;E9PRR7;Q9BZ01	Q14331	Protein FRG1	FRG1	>sp|Q14331|FRG1_HUMAN Protein FRG1 OS=Homo sapiens GN=FRG1 PE=1 SV=1
C complex spliceosome	6.39e-52	1044000000	Q6NZY4;Q6NZY4-2;F5H6J5;F5GX80;F5H803;F5GXQ6	Q6NZY4;Q6NZY4-2;F5H6J5;F5GX80	Zinc finger CCHC domain-containing protein 8	ZCCHC8	>sp|Q6NZY4|ZCHC8_HUMAN Zinc finger CCHC domain-containing protein 8 OS=Homo sapiens GN=ZCCHC8 PE=1 SV=2;>sp|Q6NZY4-2|ZCHC8_HUMAN Isoform 2 of Zinc finger CCHC domain-containing protein 8 OS=Homo sapiens GN=ZCCHC8;>tr|F5H6J5|F5H6J5_HUMAN Zinc finger CCHC do
C complex spliceosome	7.16e-17	744410000	Q6UX04;D6REK3;Q6UX04-2;F5H636	Q6UX04;D6REK3;Q6UX04-2;F5H636	Peptidyl-prolyl cis-trans isomerase CWC27 homolog	CWC27	>sp|Q6UX04|CWC27_HUMAN Peptidyl-prolyl cis-trans isomerase CWC27 homolog OS=Homo sapiens GN=CWC27 PE=1 SV=1;>tr|D6REK3|D6REK3_HUMAN Peptidyl-prolyl cis-trans isomerase CWC27 homolog OS=Homo sapiens GN=CWC27 PE=4 SV=1;>sp|Q6UX04-2|CWC27_HUMAN Isoform 2 of P
C complex spliceosome	1.5e-130	28797000000	Q9H307;Q9H307-2;G3V5F0;G3V579	Q9H307;Q9H307-2	Pinin	PNN	>sp|Q9H307|PININ_HUMAN Pinin OS=Homo sapiens GN=PNN PE=1 SV=4;>sp|Q9H307-2|PININ_HUMAN Isoform 2 of Pinin OS=Homo sapiens GN=PNN
C complex spliceosome;CDC5L complex	8.71e-247	160370000000	P38159;P38159-2;H3BT71;H0Y6E7;B3KRG5;H3BUY5;H3BR27;P38159-3;H3BNC1;O75526;Q8N7X1	P38159;P38159-2;H3BT71;H0Y6E7;B3KRG5;H3BUY5	RNA-binding motif protein, X chromosome;RNA-binding motif protein, X chromosome, N-terminally processed	RBMX	>sp|P38159|RBMX_HUMAN RNA-binding motif protein, X chromosome OS=Homo sapiens GN=RBMX PE=1 SV=3;>sp|P38159-2|RBMX_HUMAN Isoform 2 of RNA-binding motif protein, X chromosome OS=Homo sapiens GN=RBMX;>tr|H3BT71|H3BT71_HUMAN RNA-binding motif protein, X chromo
C complex spliceosome;CDC5L complex;CDC5L core complex;SNW1 complex;Spliceosome	2.07e-267	8896400000	Q99459	Q99459	Cell division cycle 5-like protein	CDC5L	>sp|Q99459|CDC5L_HUMAN Cell division cycle 5-like protein OS=Homo sapiens GN=CDC5L PE=1 SV=2
C complex spliceosome;CDC5L complex;CDC5L core complex;Spliceosome	6.67e-85	4228800000	O43660-2;O43660;A8MW61;D6RA26;H0YA24;B7Z982;H0YAA2	O43660-2;O43660;A8MW61	Pleiotropic regulator 1	PLRG1	>sp|O43660-2|PLRG1_HUMAN Isoform 2 of Pleiotropic regulator 1 OS=Homo sapiens GN=PLRG1;>sp|O43660|PLRG1_HUMAN Pleiotropic regulator 1 OS=Homo sapiens GN=PLRG1 PE=1 SV=1;>tr|A8MW61|A8MW61_HUMAN Pleiotropic regulator 1 OS=Homo sapiens GN=PLRG1 PE=4 SV=1
C complex spliceosome;CDC5L complex;CDC5L core complex;Spliceosome	0	30187000000	Q9UMS4;F5GY56;H0YGF3;F5H2I0;H0YGZ5	Q9UMS4	Pre-mRNA-processing factor 19	PRPF19	>sp|Q9UMS4|PRP19_HUMAN Pre-mRNA-processing factor 19 OS=Homo sapiens GN=PRPF19 PE=1 SV=1
C complex spliceosome;CDC5L complex;Exon junction complex;Exon junction complex (mRNA splicing-dependent);Spliceosome;Splicing-associated factors complex;SRm160/300 complex;SRm160-SRm300 complex	3.98e-17	1978700000	Q8IYB3-2;Q8IYB3;A9Z1X7;E9PCT1;B4DED5	Q8IYB3-2;Q8IYB3;A9Z1X7;E9PCT1	Serine/arginine repetitive matrix protein 1	SRRM1	>sp|Q8IYB3-2|SRRM1_HUMAN Isoform 2 of Serine/arginine repetitive matrix protein 1 OS=Homo sapiens GN=SRRM1;>sp|Q8IYB3|SRRM1_HUMAN Serine/arginine repetitive matrix protein 1 OS=Homo sapiens GN=SRRM1 PE=1 SV=2;>tr|A9Z1X7|A9Z1X7_HUMAN Serine/arginine repetit
C complex spliceosome;CDC5L complex;Spliceosome	1.77e-07	257170000	Q9P013	Q9P013	Spliceosome-associated protein CWC15 homolog	CWC15	>sp|Q9P013|CWC15_HUMAN Protein CWC15 homolog OS=Homo sapiens GN=CWC15 PE=1 SV=2
C complex spliceosome;DCS complex (PTBP1, PTBP2, HNRPH1, HNRPF);DGCR8 multiprotein complex;HNRPF-HNRPH1 complex;Large Drosha complex	0	172500000000	P31943;G8JLB6;E9PCY7;D6RIT2;D6RIU0;D6RBM0;D6RAM1;D6R9T0;D6RFM3;D6RDU3;D6RJ04;D6RIH9;H0YB39;E7EQJ0;E5RGV0;E7EN40;H0YBD7;D6RDL0;H0YBG7;D6RF17;E5RGH4;F5GZT4;D6R9D3;H0YAQ2;E5RJ94	P31943;G8JLB6;E9PCY7;D6RIT2;D6RIU0;D6RBM0;D6RAM1;D6R9T0;D6RFM3;D6RDU3;D6RJ04;D6RIH9;H0YB39	Heterogeneous nuclear ribonucleoprotein H;Heterogeneous nuclear ribonucleoprotein H, N-terminally processed	HNRNPH1	>sp|P31943|HNRH1_HUMAN Heterogeneous nuclear ribonucleoprotein H OS=Homo sapiens GN=HNRNPH1 PE=1 SV=4;>tr|G8JLB6|G8JLB6_HUMAN Heterogeneous nuclear ribonucleoprotein H, N-terminally processed OS=Homo sapiens GN=HNRNPH1 PE=4 SV=1;>tr|E9PCY7|E9PCY7_HUMAN Het
C complex spliceosome;DCS complex (PTBP1, PTBP2, HNRPH1, HNRPF);HNRPF-HNRPH1 complex	0	47233000000	P52597;B4DKS8	P52597;B4DKS8	Heterogeneous nuclear ribonucleoprotein F;Heterogeneous nuclear ribonucleoprotein F, N-terminally processed	HNRNPF	>sp|P52597|HNRPF_HUMAN Heterogeneous nuclear ribonucleoprotein F OS=Homo sapiens GN=HNRNPF PE=1 SV=3;>tr|B4DKS8|B4DKS8_HUMAN Heterogeneous nuclear ribonucleoprotein F OS=Homo sapiens GN=HNRNPF PE=2 SV=1
C complex spliceosome;DGCR8 multiprotein complex;H2AX complex, isolated from cells without IR exposure	2.02e-280	97142000000	O43390;O43390-2;Q2L7G6;E7ETM7	O43390;O43390-2;Q2L7G6;E7ETM7	Heterogeneous nuclear ribonucleoprotein R	HNRNPR	>sp|O43390|HNRPR_HUMAN Heterogeneous nuclear ribonucleoprotein R OS=Homo sapiens GN=HNRNPR PE=1 SV=1;>sp|O43390-2|HNRPR_HUMAN Isoform 2 of Heterogeneous nuclear ribonucleoprotein R OS=Homo sapiens GN=HNRNPR;>tr|Q2L7G6|Q2L7G6_HUMAN Heterogeneous nuclear rib
C complex spliceosome;DGCR8 multiprotein complex;Large Drosha complex;snRNP-free U1A (SF-A) complex;Spliceosome	0	271880000000	P17844;E7ETL9	P17844;E7ETL9	Probable ATP-dependent RNA helicase DDX5	DDX5	>sp|P17844|DDX5_HUMAN Probable ATP-dependent RNA helicase DDX5 OS=Homo sapiens GN=DDX5 PE=1 SV=1;>tr|E7ETL9|E7ETL9_HUMAN Probable ATP-dependent RNA helicase DDX5 OS=Homo sapiens GN=DDX5 PE=3 SV=1
C complex spliceosome;eIF4AIII-Btz complex;Exon junction complex;Exon junction complex (EIF4A3-MLN51-MAGOH-Y14);Exon junction complex (EIF4A3-MLN51-MAGOH-Y14), RNA-protein complex;Exon junction complex (EIF4A3-MLN51-UPF3B-MAGOH-Y14);Exon junction complex (F4A3-MLN51-UPF3B-MAGOH-Y14-PYM);Exon junction complex, EIF4A3-MLN51-MAGOH-Y14 (RNA-protein complex);Spliceosome	0	44339000000	P38919;I3L3F6;I3L2Z3;I3L3H2;I3L2M0;E9PBH4;F8WE11;I3L1H0;C9JUF0	P38919	Eukaryotic initiation factor 4A-III	EIF4A3	>sp|P38919|IF4A3_HUMAN Eukaryotic initiation factor 4A-III OS=Homo sapiens GN=EIF4A3 PE=1 SV=4
C complex spliceosome;Emerin complex 25;Emerin complex 52	0	627070000000	P61978-2;P61978;B4DFF1;Q5T6W1	P61978-2;P61978;B4DFF1;Q5T6W1	Heterogeneous nuclear ribonucleoprotein K	HNRNPK	>sp|P61978-2|HNRPK_HUMAN Isoform 2 of Heterogeneous nuclear ribonucleoprotein K OS=Homo sapiens GN=HNRNPK;>sp|P61978|HNRPK_HUMAN Heterogeneous nuclear ribonucleoprotein K OS=Homo sapiens GN=HNRNPK PE=1 SV=1;>tr|B4DFF1|B4DFF1_HUMAN Heterogeneous nuclear rib
C complex spliceosome;Emerin complex 25;Emerin complex 52	0	7035600000	P61978-3;Q5T6W5;Q5T6W2	P61978-3;Q5T6W5;Q5T6W2		HNRNPK	>sp|P61978-3|HNRPK_HUMAN Isoform 3 of Heterogeneous nuclear ribonucleoprotein K OS=Homo sapiens GN=HNRNPK;>tr|Q5T6W5|Q5T6W5_HUMAN Heterogeneous nuclear ribonucleoprotein K OS=Homo sapiens GN=HNRNPK PE=2 SV=1;>tr|Q5T6W2|Q5T6W2_HUMAN Heterogeneous nuclear ri
C complex spliceosome;Emerin complex 25;LSm1-7 complex;LSm2-8 complex;Spliceosome	8.99e-80	4748800000	Q9Y333	Q9Y333	U6 snRNA-associated Sm-like protein LSm2	LSM2	>sp|Q9Y333|LSM2_HUMAN U6 snRNA-associated Sm-like protein LSm2 OS=Homo sapiens GN=LSM2 PE=1 SV=1
C complex spliceosome;Exon junction complex;Exon junction complex (EIF4A3-MLN51-MAGOH-Y14);Exon junction complex (EIF4A3-MLN51-MAGOH-Y14), RNA-protein complex;Exon junction complex (EIF4A3-MLN51-UPF3B-MAGOH-Y14);Exon junction complex (F4A3-MLN51-UPF3B-MAGOH-Y14-PYM);Exon junction complex, EIF4A3-MLN51-MAGOH-Y14 (RNA-protein complex);IPO13-RBM8A-MAGOH complex;Postsplicing complex;Spliceosome;Splic…	1.26e-85	9202400000	Q9Y5S9;Q9Y5S9-2	Q9Y5S9;Q9Y5S9-2	RNA-binding protein 8A	RBM8A	>sp|Q9Y5S9|RBM8A_HUMAN RNA-binding protein 8A OS=Homo sapiens GN=RBM8A PE=1 SV=1;>sp|Q9Y5S9-2|RBM8A_HUMAN Isoform 2 of RNA-binding protein 8A OS=Homo sapiens GN=RBM8A
C complex spliceosome;Exon junction complex;Spliceosome;Splicing-associated factors complex;TREX complex	0	54491000000	Q86V81;E9PB61	Q86V81;E9PB61	THO complex subunit 4	ALYREF	>sp|Q86V81|THOC4_HUMAN THO complex subunit 4 OS=Homo sapiens GN=ALYREF PE=1 SV=3;>tr|E9PB61|E9PB61_HUMAN THO complex subunit 4 OS=Homo sapiens GN=ALYREF PE=4 SV=1
C complex spliceosome;GAIT complex;Multiprotein complex (mRNA turnover)	4.2e-222	105110000000	O60506-2;O60506;F6UXX1	O60506-2;O60506	Heterogeneous nuclear ribonucleoprotein Q	SYNCRIP	>sp|O60506-2|HNRPQ_HUMAN Isoform 2 of Heterogeneous nuclear ribonucleoprotein Q OS=Homo sapiens GN=SYNCRIP;>sp|O60506|HNRPQ_HUMAN Heterogeneous nuclear ribonucleoprotein Q OS=Homo sapiens GN=SYNCRIP PE=1 SV=2
C complex spliceosome;H2AX complex, isolated from cells without IR exposure;Multiprotein complex (mRNA turnover);PABPC1-HSPA8-HNRPD-EIF4G1 complex;Spliceosome	0	111110000000	P11940;E7EQV3;P11940-2;E7ERJ7;H0YBQ4;H0YAR2;Q9H361;H0YBN4;E5RGH3;E5RJB9;H0YAP2;H0YAS6;H0YB75;H3BNY3;E5RH24;H0YAS7;H0YB86;H3BPI5;Q4VXU2;Q4VY17;H0YC10;E5RHG7;H0YAW6;Q96DU9;E5RGC4;E5RFD8;H0YER0	P11940;E7EQV3;P11940-2;E7ERJ7	Polyadenylate-binding protein 1	PABPC1	>sp|P11940|PABP1_HUMAN Polyadenylate-binding protein 1 OS=Homo sapiens GN=PABPC1 PE=1 SV=2;>tr|E7EQV3|E7EQV3_HUMAN Polyadenylate-binding protein 1 OS=Homo sapiens GN=PABPC1 PE=4 SV=1;>sp|P11940-2|PABP1_HUMAN Isoform 2 of Polyadenylate-binding protein 1 OS=
C complex spliceosome;LARC complex (LCR-associated remodeling complex);Toposome	5.78e-268	513920000	B2R603;P07910;G3V576;G3V2Q1;G3V555;G3V575	B2R603;P07910;G3V576;G3V2Q1;G3V555;G3V575	Heterogeneous nuclear ribonucleoproteins C1/C2	HNRNPC	>tr|B2R603|B2R603_HUMAN Heterogeneous nuclear ribonucleoproteins C1/C2 OS=Homo sapiens GN=HNRNPC PE=2 SV=1;>sp|P07910|HNRPC_HUMAN Heterogeneous nuclear ribonucleoproteins C1/C2 OS=Homo sapiens GN=HNRNPC PE=1 SV=4;>tr|G3V576|G3V576_HUMAN Heterogeneous nucle
C complex spliceosome;LARC complex (LCR-associated remodeling complex);Toposome	1.2e-245	531120000000	B4DY08;G3V4W0;P07910-2;G3V4C1;P07910-4;G3V2D6;P07910-3;G8JL89;G3V5V7;G3V5X6;G3V3K6;G3V251;O60812;B4DSU6;G3V4M8;G3V2H6;Q569J8	B4DY08;G3V4W0;P07910-2;G3V4C1;P07910-4;G3V2D6;P07910-3;G8JL89;G3V5V7		HNRNPC	>tr|B4DY08|B4DY08_HUMAN Heterogeneous nuclear ribonucleoproteins C1/C2 OS=Homo sapiens GN=HNRNPC PE=2 SV=1;>tr|G3V4W0|G3V4W0_HUMAN Heterogeneous nuclear ribonucleoproteins C1/C2 (Fragment) OS=Homo sapiens GN=HNRNPC PE=4 SV=1;>sp|P07910-2|HNRPC_HUMAN Isofor
C complex spliceosome;Large Drosha complex	8.12e-97	114700000000	Q5QPL9;Q9UKM9-2;Q9UKM9;Q5QPM0;Q5QPM1;Q5QPM2	Q5QPL9;Q9UKM9-2;Q9UKM9;Q5QPM0;Q5QPM1	RNA-binding protein Raly	RALY	>tr|Q5QPL9|Q5QPL9_HUMAN RNA binding protein, autoantigenic (HnRNP-associated with lethal yellow homolog (Mouse)) (Fragment) OS=Homo sapiens GN=RALY PE=2 SV=1;>sp|Q9UKM9-2|RALY_HUMAN Isoform 1 of RNA-binding protein Raly OS=Homo sapiens GN=RALY;>sp|Q9UKM9|R
C complex spliceosome;Large Drosha complex;Nop56p-associated pre-rRNA complex	0	242110000000	P52272-2;P52272;Q59ES8;F5H7Z1	P52272-2;P52272;Q59ES8	Heterogeneous nuclear ribonucleoprotein M	HNRNPM	>sp|P52272-2|HNRPM_HUMAN Isoform 2 of Heterogeneous nuclear ribonucleoprotein M OS=Homo sapiens GN=HNRNPM;>sp|P52272|HNRPM_HUMAN Heterogeneous nuclear ribonucleoprotein M OS=Homo sapiens GN=HNRNPM PE=1 SV=3;>tr|Q59ES8|Q59ES8_HUMAN Heterogeneous nuclear rib
C complex spliceosome;LSm1-7 complex;LSm2-8 complex;Spliceosome	5.38e-06	2995800000	P62310	P62310	U6 snRNA-associated Sm-like protein LSm3	LSM3	>sp|P62310|LSM3_HUMAN U6 snRNA-associated Sm-like protein LSm3 OS=Homo sapiens GN=LSM3 PE=1 SV=2
C complex spliceosome;Nop56p-associated pre-rRNA complex	0	386380000000	F8VXY0;F8VRQ1;P09651-2;F8W6I7;P09651;P09651-3;F8VSB5;F8W1S7;F8VZ49;Q32P51;F8VTQ5;H0YH80;F8VYN5	F8VXY0;F8VRQ1;P09651-2;F8W6I7;P09651;P09651-3;F8VSB5;F8W1S7;F8VZ49;Q32P51	Heterogeneous nuclear ribonucleoprotein A1;Heterogeneous nuclear ribonucleoprotein A1-like 2	HNRNPA1;HNRNPA1L2	>tr|F8VXY0|F8VXY0_HUMAN Heterogeneous nuclear ribonucleoprotein A1 OS=Homo sapiens GN=HNRNPA1 PE=4 SV=1;>tr|F8VRQ1|F8VRQ1_HUMAN Heterogeneous nuclear ribonucleoprotein A1 OS=Homo sapiens GN=HNRNPA1 PE=4 SV=1;>sp|P09651-2|ROA1_HUMAN Isoform A1-A of Heteroge
C complex spliceosome;p23 protein complex	0	342260000000	P22626;P22626-2	P22626;P22626-2	Heterogeneous nuclear ribonucleoproteins A2/B1	HNRNPA2B1	>sp|P22626|ROA2_HUMAN Heterogeneous nuclear ribonucleoproteins A2/B1 OS=Homo sapiens GN=HNRNPA2B1 PE=1 SV=2;>sp|P22626-2|ROA2_HUMAN Isoform A2 of Heterogeneous nuclear ribonucleoproteins A2/B1 OS=Homo sapiens GN=HNRNPA2B1
C complex spliceosome;SMRT-SKIP-CBF1 complex;SNW1 complex;Spliceosome	2.7e-126	3240000000	Q13573;G3V3A4;G3V4X8;E9PGQ7;G3V5R3	Q13573;G3V3A4;G3V4X8;E9PGQ7	SNW domain-containing protein 1	SNW1	>sp|Q13573|SNW1_HUMAN SNW domain-containing protein 1 OS=Homo sapiens GN=SNW1 PE=1 SV=1;>tr|G3V3A4|G3V3A4_HUMAN SNW domain-containing protein 1 OS=Homo sapiens GN=SNW1 PE=4 SV=1;>tr|G3V4X8|G3V4X8_HUMAN SNW domain-containing protein 1 OS=Homo sapiens GN=SNW
C complex spliceosome;SNW1 complex;Spliceosome	0	43763000000	O75643;F5H447;O75643-2;C9JAQ9;B4E0P5;A2RRQ7	O75643	U5 small nuclear ribonucleoprotein 200 kDa helicase	SNRNP200	>sp|O75643|U520_HUMAN U5 small nuclear ribonucleoprotein 200 kDa helicase OS=Homo sapiens GN=SNRNP200 PE=1 SV=2
C complex spliceosome;SNW1 complex;Spliceosome	3.21e-42	5183300000	Q9BUQ8;H0YI52	Q9BUQ8	Probable ATP-dependent RNA helicase DDX23	DDX23	>sp|Q9BUQ8|DDX23_HUMAN Probable ATP-dependent RNA helicase DDX23 OS=Homo sapiens GN=DDX23 PE=1 SV=3
C complex spliceosome;Spliceosome	1.3e-29	576170000	Q9HCG8;B7WP27;B7WP74	Q9HCG8;B7WP27;B7WP74	Pre-mRNA-splicing factor CWC22 homolog	CWC22	>sp|Q9HCG8|CWC22_HUMAN Pre-mRNA-splicing factor CWC22 homolog OS=Homo sapiens GN=CWC22 PE=1 SV=3;>tr|B7WP27|B7WP27_HUMAN Pre-mRNA-splicing factor CWC22 homolog OS=Homo sapiens GN=CWC22 PE=4 SV=1;>tr|B7WP74|B7WP74_HUMAN Pre-mRNA-splicing factor CWC22 homolo
C complex spliceosome;Spliceosome	8.02e-09	43942000	B8ZZ77;Q9H2H8;Q9H2H8-2;F8WC82;C9J4N2;C9K058;H7BZ14	B8ZZ77;Q9H2H8;Q9H2H8-2;F8WC82;C9J4N2;C9K058;H7BZ14	Peptidyl-prolyl cis-trans isomerase-like 3;Peptidyl-prolyl cis-trans isomerase	PPIL3	>tr|B8ZZ77|B8ZZ77_HUMAN Peptidyl-prolyl cis-trans isomerase-like 3 OS=Homo sapiens GN=PPIL3 PE=3 SV=1;>sp|Q9H2H8|PPIL3_HUMAN Peptidyl-prolyl cis-trans isomerase-like 3 OS=Homo sapiens GN=PPIL3 PE=1 SV=1;>sp|Q9H2H8-2|PPIL3_HUMAN Isoform 2 of Peptidyl-prolyl
C complex spliceosome;Spliceosome	4.43e-07	101420000	E9PKY5;E9PEQ6;Q9UNP9-2;Q9UNP9;Q5TGA3	E9PKY5;E9PEQ6;Q9UNP9-2;Q9UNP9;Q5TGA3	Peptidyl-prolyl cis-trans isomerase;Peptidyl-prolyl cis-trans isomerase E	PPIE	>tr|E9PKY5|E9PKY5_HUMAN Peptidyl-prolyl cis-trans isomerase (Fragment) OS=Homo sapiens GN=PPIE PE=3 SV=1;>tr|E9PEQ6|E9PEQ6_HUMAN Peptidyl-prolyl cis-trans isomerase OS=Homo sapiens GN=PPIE PE=3 SV=1;>sp|Q9UNP9-2|PPIE_HUMAN Isoform B of Peptidyl-prolyl cis-
C complex spliceosome;Spliceosome	1.18e-111	1967500000	Q9NW64-2;F5GWK3;Q9NW64;E5RJW4;E5RHA8	Q9NW64-2;F5GWK3;Q9NW64	Pre-mRNA-splicing factor RBM22	RBM22	>sp|Q9NW64-2|RBM22_HUMAN Isoform 2 of Pre-mRNA-splicing factor RBM22 OS=Homo sapiens GN=RBM22;>tr|F5GWK3|F5GWK3_HUMAN Pre-mRNA-splicing factor RBM22 OS=Homo sapiens GN=RBM22 PE=4 SV=1;>sp|Q9NW64|RBM22_HUMAN Pre-mRNA-splicing factor RBM22 OS=Homo sapiens GN
C complex spliceosome;Spliceosome	1.19e-52	1727200000	F5H2U2;Q13523;H0YDJ3;H0YEC8	F5H2U2;Q13523;H0YDJ3	Serine/threonine-protein kinase PRP4 homolog	PRPF4B	>tr|F5H2U2|F5H2U2_HUMAN Serine/threonine-protein kinase PRP4 homolog OS=Homo sapiens GN=PRPF4B PE=4 SV=1;>sp|Q13523|PRP4B_HUMAN Serine/threonine-protein kinase PRP4 homolog OS=Homo sapiens GN=PRPF4B PE=1 SV=3;>tr|H0YDJ3|H0YDJ3_HUMAN Serine/threonine-protei
C complex spliceosome;Spliceosome	5.86e-88	4650200000	F5H315;Q9HCS7	F5H315;Q9HCS7	Pre-mRNA-splicing factor SYF1	XAB2	>tr|F5H315|F5H315_HUMAN Pre-mRNA-splicing factor SYF1 OS=Homo sapiens GN=XAB2 PE=4 SV=1;>sp|Q9HCS7|SYF1_HUMAN Pre-mRNA-splicing factor SYF1 OS=Homo sapiens GN=XAB2 PE=1 SV=2
C complex spliceosome;Spliceosome	1.09e-13	1035900000	F5H7P7;Q96BP3;D6R9Q1;B4DWR9;D6RB19;D6RD43;D6RHV0	F5H7P7;Q96BP3;D6R9Q1;B4DWR9	Peptidylprolyl isomerase domain and WD repeat-containing protein 1	PPWD1	>tr|F5H7P7|F5H7P7_HUMAN Peptidylprolyl isomerase domain and WD repeat-containing protein 1 OS=Homo sapiens GN=PPWD1 PE=4 SV=1;>sp|Q96BP3|PPWD1_HUMAN Peptidylprolyl isomerase domain and WD repeat-containing protein 1 OS=Homo sapiens GN=PPWD1 PE=1 SV=1;>tr|D
C complex spliceosome;Spliceosome	2.29e-90	5686400000	O43290;G3V1T2;E9PQI8	O43290;G3V1T2	U4/U6.U5 tri-snRNP-associated protein 1	SART1	>sp|O43290|SNUT1_HUMAN U4/U6.U5 tri-snRNP-associated protein 1 OS=Homo sapiens GN=SART1 PE=1 SV=1;>tr|G3V1T2|G3V1T2_HUMAN Squamous cell carcinoma antigen recognised by T cells, isoform CRA_b OS=Homo sapiens GN=SART1 PE=4 SV=1
C complex spliceosome;Spliceosome	4.6e-82	4495500000	O60306;H0YH15;H0YLN9	O60306	Intron-binding protein aquarius	AQR	>sp|O60306|AQR_HUMAN Intron-binding protein aquarius OS=Homo sapiens GN=AQR PE=1 SV=4
C complex spliceosome;Spliceosome	5e-37	1132000000	O60508;Q5SRN1;Q5SRM9;H0Y7P6;B4DHE3	O60508;Q5SRN1	Pre-mRNA-processing factor 17	CDC40	>sp|O60508|PRP17_HUMAN Pre-mRNA-processing factor 17 OS=Homo sapiens GN=CDC40 PE=1 SV=1;>tr|Q5SRN1|Q5SRN1_HUMAN Cell division cycle 40 homolog (S. cerevisiae) OS=Homo sapiens GN=CDC40 PE=2 SV=1
C complex spliceosome;Spliceosome	4.42e-69	3747200000	O94906;O94906-2	O94906;O94906-2	Pre-mRNA-processing factor 6	PRPF6	>sp|O94906|PRP6_HUMAN Pre-mRNA-processing factor 6 OS=Homo sapiens GN=PRPF6 PE=1 SV=1;>sp|O94906-2|PRP6_HUMAN Isoform 2 of Pre-mRNA-processing factor 6 OS=Homo sapiens GN=PRPF6
C complex spliceosome;Spliceosome	4.35e-08	25473000	O95391;E5RGM7;E5RK41	O95391;E5RGM7;E5RK41	Pre-mRNA-splicing factor SLU7	SLU7	>sp|O95391|SLU7_HUMAN Pre-mRNA-splicing factor SLU7 OS=Homo sapiens GN=SLU7 PE=1 SV=2;>tr|E5RGM7|E5RGM7_HUMAN Pre-mRNA-splicing factor SLU7 (Fragment) OS=Homo sapiens GN=SLU7 PE=4 SV=1;>tr|E5RK41|E5RK41_HUMAN Pre-mRNA-splicing factor SLU7 (Fragment) OS=Hom
C complex spliceosome;Spliceosome	5.14e-48	637240000	O95926	O95926	Pre-mRNA-splicing factor SYF2	SYF2	>sp|O95926|SYF2_HUMAN Pre-mRNA-splicing factor SYF2 OS=Homo sapiens GN=SYF2 PE=1 SV=1
C complex spliceosome;Spliceosome	3.07e-124	20265000000	P42285;F5H7E2;H0YAC4;H0Y8U3	P42285;F5H7E2	Superkiller viralicidic activity 2-like 2	SKIV2L2	>sp|P42285|SK2L2_HUMAN Superkiller viralicidic activity 2-like 2 OS=Homo sapiens GN=SKIV2L2 PE=1 SV=3;>tr|F5H7E2|F5H7E2_HUMAN Superkiller viralicidic activity 2-like 2 OS=Homo sapiens GN=SKIV2L2 PE=4 SV=1
C complex spliceosome;Spliceosome	9.49e-23	4889000000	Q14562;F5H658	Q14562;F5H658	ATP-dependent RNA helicase DHX8	DHX8	>sp|Q14562|DHX8_HUMAN ATP-dependent RNA helicase DHX8 OS=Homo sapiens GN=DHX8 PE=1 SV=1;>tr|F5H658|F5H658_HUMAN ATP-dependent RNA helicase DHX8 OS=Homo sapiens GN=DHX8 PE=4 SV=1
C complex spliceosome;Spliceosome	4.29e-73	8185600000	Q9BZJ0-3;Q5JY65;Q9BZJ0;Q9BZJ0-2;Q9BZJ0-4	Q9BZJ0-3;Q5JY65;Q9BZJ0;Q9BZJ0-2	Crooked neck-like protein 1	CRNKL1	>sp|Q9BZJ0-3|CRNL1_HUMAN Isoform 3 of Crooked neck-like protein 1 OS=Homo sapiens GN=CRNKL1;>tr|Q5JY65|Q5JY65_HUMAN Crooked neck pre-mRNA splicing factor-like 1 (Drosophila) OS=Homo sapiens GN=CRNKL1 PE=2 SV=1;>sp|Q9BZJ0|CRNL1_HUMAN Crooked neck-like prote
C complex spliceosome;Spliceosome	2.25e-156	2276900000	Q96DI7;B4DQJ1;Q9NSS8	Q96DI7;B4DQJ1	U5 small nuclear ribonucleoprotein 40 kDa protein	SNRNP40	>sp|Q96DI7|SNR40_HUMAN U5 small nuclear ribonucleoprotein 40 kDa protein OS=Homo sapiens GN=SNRNP40 PE=1 SV=1;>tr|B4DQJ1|B4DQJ1_HUMAN U5 small nuclear ribonucleoprotein 40 kDa protein OS=Homo sapiens GN=SNRNP40 PE=2 SV=1
C complex spliceosome;Spliceosome	4.29e-09	1042400000	Q9UJV9;H0Y8L8	Q9UJV9	Probable ATP-dependent RNA helicase DDX41	DDX41	>sp|Q9UJV9|DDX41_HUMAN Probable ATP-dependent RNA helicase DDX41 OS=Homo sapiens GN=DDX41 PE=1 SV=2
C complex spliceosome;Spliceosome	4.39e-89	959590000	Q9ULR0;Q9ULR0-2;Q9ULR0-1;A8MVI5;D6RC18;H0YA89	Q9ULR0;Q9ULR0-2;Q9ULR0-1;A8MVI5;D6RC18	Pre-mRNA-splicing factor ISY1 homolog	ISY1	>sp|Q9ULR0|ISY1_HUMAN Pre-mRNA-splicing factor ISY1 homolog OS=Homo sapiens GN=ISY1 PE=1 SV=3;>sp|Q9ULR0-2|ISY1_HUMAN Isoform 1 of Pre-mRNA-splicing factor ISY1 homolog OS=Homo sapiens GN=ISY1;>sp|Q9ULR0-1|ISY1_HUMAN Isoform 2 of Pre-mRNA-splicing factor I
C complex spliceosome;Spliceosome	1.04e-09	768750000	Q9Y3C6	Q9Y3C6	Peptidyl-prolyl cis-trans isomerase-like 1	PPIL1	>sp|Q9Y3C6|PPIL1_HUMAN Peptidyl-prolyl cis-trans isomerase-like 1 OS=Homo sapiens GN=PPIL1 PE=1 SV=1
C complex spliceosome;Spliceosome;SRm160/300 complex;SRm160-SRm300 complex	1.45e-221	23283000000	Q9UQ35;F5GWZ7;Q9UQ35-2;I3L2L6;I3L4D8;I3L182;Q9UQ39;I3L1I8;Q9UQ35-3;I3L1C0;I3L4U6;I3L0N7;I3L3Q8;E7EU37	Q9UQ35;F5GWZ7;Q9UQ35-2	Serine/arginine repetitive matrix protein 2	SRRM2	>sp|Q9UQ35|SRRM2_HUMAN Serine/arginine repetitive matrix protein 2 OS=Homo sapiens GN=SRRM2 PE=1 SV=2;>tr|F5GWZ7|F5GWZ7_HUMAN Serine/arginine repetitive matrix protein 2 OS=Homo sapiens GN=SRRM2 PE=4 SV=1;>sp|Q9UQ35-2|SRRM2_HUMAN Isoform 2 of Serine/argini
CALM1-FKBP38-BCL2 complex;HSP90-FKBP38-CAM-Ca(2+) complex	1.73e-265	52557000000	Q14318;C8C9T5	Q14318	Peptidyl-prolyl cis-trans isomerase FKBP8	FKBP8	>sp|Q14318|FKBP8_HUMAN Peptidyl-prolyl cis-trans isomerase FKBP8 OS=Homo sapiens GN=FKBP8 PE=1 SV=2
Calreticulin oligomer complex;H2AX complex I;H2AX complex II;H2AX complex, isolated from cells without IR exposure	0	51175000000	P27797;B4E2Y9	P27797;B4E2Y9	Calreticulin	CALR	>sp|P27797|CALR_HUMAN Calreticulin OS=Homo sapiens GN=CALR PE=1 SV=1;>tr|B4E2Y9|B4E2Y9_HUMAN Calreticulin OS=Homo sapiens GN=CALR PE=2 SV=1
CAMK2-delta-MASH1 promoter-coactivator complex;CAS-SRC-FAK complex;CD20-LCK-FYN-p75/80 complex;CD20-LCK-LYN-FYN-p75/80 complex, (Raji human B cell line);CNK1-SRC-RAF1 complex;FGFR2-c-Cbl-Lyn-Fyn complex;HGF-Met complex;ITGA2b-ITGB3-CD47-SRC complex;ITGA6-ITGB4-FYN complex;ITGB6-FYN-FN1 complex;MASH1 promoter-coactivator complex;MET-CIN85-SH3GL3-CBL complex, HGF stimulated;p130Cas-ER-alpha-cSrc-ki…	1.65e-42	6633900000	P12931;P12931-2;P07947;P06241-3;Q5R3A8;B3KPS6;P07948-2;P08631-3;P08631-2;A8K4G3;P07948;P08631-4;H0Y3C5;P08631;P06241-2;P06241;B4DPY6;B4DY49;Q9H3Y6;P08581;P08581-2	P12931;P12931-2	Proto-oncogene tyrosine-protein kinase Src	SRC	>sp|P12931|SRC_HUMAN Proto-oncogene tyrosine-protein kinase Src OS=Homo sapiens GN=SRC PE=1 SV=3;>sp|P12931-2|SRC_HUMAN Isoform 2 of Proto-oncogene tyrosine-protein kinase Src OS=Homo sapiens GN=SRC
CAMK2-delta-MASH1 promoter-coactivator complex;CBP-RARA-RXRA-DNA complex, ligand stimulated;CREBBP-SMAD2 hexameric complex;CREBBP-SMAD2-SMAD4 pentameric complex;CREBBP-SMAD3 hexameric complex;CREBBP-SMAD3-SMAD4 pentameric complex;EGR-EP300 complex;HES1 promoter corepressor complex;HES1 promoter-Notch enhancer complex;ING1-p300-PCNA complex;MASH1 promoter-coactivator complex;Multisubunit ACTR coac…	3.41e-06	23831000	Q09472;E9PEX7;Q92793;Q4LE28	Q09472;E9PEX7;Q92793;Q4LE28	Histone acetyltransferase p300;CREB-binding protein	EP300;CREBBP	>sp|Q09472|EP300_HUMAN Histone acetyltransferase p300 OS=Homo sapiens GN=EP300 PE=1 SV=2;>tr|E9PEX7|E9PEX7_HUMAN CREB-binding protein OS=Homo sapiens GN=CREBBP PE=4 SV=1;>sp|Q92793|CBP_HUMAN CREB-binding protein OS=Homo sapiens GN=CREBBP PE=1 SV=3;>tr|Q4LE
CAMK2-delta-MASH1 promoter-coactivator complex;CDK8-MED6-PARP1 complex;Condensin I-PARP-1-XRCC1 complex;CTCF-nucleophosmin-PARP-HIS-KPNA-LMNA-TOP complex;H2AX complex I;MASH1 promoter-coactivator complex;NCOA6-DNA-PK-Ku-PARP1 complex;Rap1 complex;RC complex during G2/M-phase of cell cycle;RC complex during S-phase of cell cycle;TLE1 corepressor complex (MASH1 promoter-corepressor complex);WRN-Ku7…	5.03e-38	5225800000	P09874;F8WC10;Q5VX84;Q5VX85	P09874	Poly [ADP-ribose] polymerase 1	PARP1	>sp|P09874|PARP1_HUMAN Poly [ADP-ribose] polymerase 1 OS=Homo sapiens GN=PARP1 PE=1 SV=4
CAMK2-delta-MASH1 promoter-coactivator complex;MASH1 promoter-coactivator complex;p54(nrb)-PSF-matrin3 complex;PSF-p54(nrb) complex;snRNP-free U1A (SF-A) complex;TLE1 corepressor complex (MASH1 promoter-corepressor complex);TOP1-PSF-P54 complex	0	106050000000	Q15233;F5GYZ3;H7C367;C9JYS8;C9IZL7;C9J4X2	Q15233;F5GYZ3;H7C367;C9JYS8	Non-POU domain-containing octamer-binding protein	NONO	>sp|Q15233|NONO_HUMAN Non-POU domain-containing octamer-binding protein OS=Homo sapiens GN=NONO PE=1 SV=4;>tr|F5GYZ3|F5GYZ3_HUMAN Non-POU domain-containing octamer-binding protein OS=Homo sapiens GN=NONO PE=4 SV=1;>tr|H7C367|H7C367_HUMAN Non-POU domain-con
CAND1-CUL1-RBX1 complex;CAND1-CUL2-RBX1 complex;CAND1-CUL3-RBX1 complex;CAND1-CUL4A-RBX1 complex;CAND1-CUL4B-RBX1 complex	0	82538000000	Q86VP6;Q86VP6-2;H0YGP5;Q86VP6-3;H0YH27;F5H6I6;O75155-2;O75155;F8WBB8	Q86VP6;Q86VP6-2	Cullin-associated NEDD8-dissociated protein 1	CAND1	>sp|Q86VP6|CAND1_HUMAN Cullin-associated NEDD8-dissociated protein 1 OS=Homo sapiens GN=CAND1 PE=1 SV=2;>sp|Q86VP6-2|CAND1_HUMAN Isoform 2 of Cullin-associated NEDD8-dissociated protein 1 OS=Homo sapiens GN=CAND1
CAND1-CUL1-RBX1 complex;Heterotrimeric SKP1-CUL1-ROC1 complex;Neddylin ligase (FBXO11, SKP1, CUL1, RBX1);p27-cyclinE-Cdk2 - Ubiquitin E3 ligase (SKP1A, SKP2, CUL1, CKS1B, RBX1) complex;TNF-alpha/NF-kappa B signaling complex (CHUK, BTRC, NFKB2, PPP6C, REL, CUL1, IKBKE, SAPS2, SAPS1, ANKRD28, RELA, SKP1);TNF-alpha/NF-kappa B signaling complex 5;Ubiquitin E3 ligase (CDC34, CUL1, RBX1);Ubiquitin E3 l…	1.12e-46	2152300000	Q13616;B3KTW0	Q13616;B3KTW0	Cullin-1	CUL1	>sp|Q13616|CUL1_HUMAN Cullin-1 OS=Homo sapiens GN=CUL1 PE=1 SV=2;>tr|B3KTW0|B3KTW0_HUMAN Cullin-1 OS=Homo sapiens GN=CUL1 PE=2 SV=1
CAND1-CUL2-RBX1 complex;Ubiquitin E3 ligase (CSN1, CSN8, HRT1, SKP1, SKP2, CUL1, CUL2, CUL3);Ubiquitin E3 ligase (VHL, TCEB1, TCEB2, CUL2);Ubiquitin E3 ligase (VHL, TCEB1, TCEB2, CUL2, RBX1)	7.2e-33	2808100000	Q13617;G3V1S2;Q5T2B7;Q5T2B5;Q5T2B4	Q13617;G3V1S2;Q5T2B7;Q5T2B5	Cullin-2	CUL2	>sp|Q13617|CUL2_HUMAN Cullin-2 OS=Homo sapiens GN=CUL2 PE=1 SV=2;>tr|G3V1S2|G3V1S2_HUMAN Cullin-2 OS=Homo sapiens GN=CUL2 PE=3 SV=1;>tr|Q5T2B7|Q5T2B7_HUMAN Cullin 2 OS=Homo sapiens GN=CUL2 PE=2 SV=1;>tr|Q5T2B5|Q5T2B5_HUMAN Cullin 2 OS=Homo sapiens GN=CUL2
CAND1-CUL3-RBX1 complex;Ubiquitin E3 ligase (BMI1, SPOP, CUL3);Ubiquitin E3 ligase (CSN1, CSN8, HRT1, SKP1, SKP2, CUL1, CUL2, CUL3);Ubiquitin E3 ligase (H2AFY, SPOP, CUL3);Ubiquitin E3 ligase (SPOP, DAXX, CUL3)	2.01e-97	4723300000	Q13618-2;Q13618;Q13618-3;H7C1L6;H7C399	Q13618-2;Q13618;Q13618-3	Cullin-3	CUL3	>sp|Q13618-2|CUL3_HUMAN Isoform 2 of Cullin-3 OS=Homo sapiens GN=CUL3;>sp|Q13618|CUL3_HUMAN Cullin-3 OS=Homo sapiens GN=CUL3 PE=1 SV=2;>sp|Q13618-3|CUL3_HUMAN Isoform 3 of Cullin-3 OS=Homo sapiens GN=CUL3
CAND1-CUL4A-RBX1 complex;CEN complex;CSA complex;CSA-POLIIa complex;DDB2 complex;Ubiquitin E3 ligase (CDT1, DDB1, CUL4A, RBX1);Ubiquitin E3 ligase (CHEK1, CUL4A);Ubiquitin E3 ligase (DDB1, CUL4A, RBX1);Ubiquitin E3 ligase (DDB1, DDB2, CUL4A, CUL4B, RBX1);Ubiquitin E3 ligase (DET1, DDB1, CUL4A, RBX1, COP1)	6.29e-49	626360000	Q13619;Q13619-2	Q13619;Q13619-2	Cullin-4A	CUL4A	>sp|Q13619|CUL4A_HUMAN Cullin-4A OS=Homo sapiens GN=CUL4A PE=1 SV=3;>sp|Q13619-2|CUL4A_HUMAN Isoform 2 of Cullin-4A OS=Homo sapiens GN=CUL4A
CAND1-CUL4B-RBX1 complex;Ubiquitin E3 ligase (AHR, ARNT, DDB1, TBL3, CUL4B, RBX1);Ubiquitin E3 ligase (DDB1, DDB2, CUL4A, CUL4B, RBX1)	1.38e-59	1984100000	Q13620-1;Q13620;Q13620-3;A6NE76	Q13620-1;Q13620;Q13620-3	Cullin-4B	CUL4B	>sp|Q13620-1|CUL4B_HUMAN Isoform 2 of Cullin-4B OS=Homo sapiens GN=CUL4B;>sp|Q13620|CUL4B_HUMAN Cullin-4B OS=Homo sapiens GN=CUL4B PE=1 SV=4;>sp|Q13620-3|CUL4B_HUMAN Isoform 3 of Cullin-4B OS=Homo sapiens GN=CUL4B
Casein kinase II (beta-dimer, alpha, alpha');Casein kinase II (beta-dimer, alpha'-dimer);Casein kinase II (beta-dimer, alpha-dimer);Casein kinase II complex;Casein kinase II-HMG1 complex;FACT complex, UV-activated	1.31e-22	6208700000	P67870;Q5SRQ6;Q5SRQ3	P67870;Q5SRQ6;Q5SRQ3	Casein kinase II subunit beta	CSNK2B	>sp|P67870|CSK2B_HUMAN Casein kinase II subunit beta OS=Homo sapiens GN=CSNK2B PE=1 SV=1;>tr|Q5SRQ6|Q5SRQ6_HUMAN Casein kinase 2 beta polypeptide OS=Homo sapiens GN=CSNK2B PE=4 SV=2;>tr|Q5SRQ3|Q5SRQ3_HUMAN Casein kinase 2 beta polypeptide OS=Homo sapiens G
Casein kinase II (beta-dimer, alpha, alpha');Casein kinase II (beta-dimer, alpha'-dimer);Casein kinase II complex;Casein kinase II-HMG1 complex;FACT complex, UV-activated	2.97e-41	4452800000	P19784;H3BSA1;H3BV19;H3BNI9	P19784;H3BSA1;H3BV19	Casein kinase II subunit alpha	CSNK2A2	>sp|P19784|CSK22_HUMAN Casein kinase II subunit alpha OS=Homo sapiens GN=CSNK2A2 PE=1 SV=1;>tr|H3BSA1|H3BSA1_HUMAN Casein kinase II subunit alpha (Fragment) OS=Homo sapiens GN=CSNK2A2 PE=4 SV=1;>tr|H3BV19|H3BV19_HUMAN Casein kinase II subunit alpha (Fra
Casein kinase II (beta-dimer, alpha, alpha');Casein kinase II (beta-dimer, alpha-dimer);Casein kinase II complex;Casein kinase II-HMG1 complex;FACT complex, UV-activated	9.44e-111	14141000000	E7EU96;P68400;Q5U5J2;P68400-2	E7EU96;P68400;Q5U5J2;P68400-2	Casein kinase II subunit alpha	CSNK2A1	>tr|E7EU96|E7EU96_HUMAN Casein kinase II subunit alpha OS=Homo sapiens GN=CSNK2A1 PE=4 SV=1;>sp|P68400|CSK21_HUMAN Casein kinase II subunit alpha OS=Homo sapiens GN=CSNK2A1 PE=1 SV=1;>tr|Q5U5J2|Q5U5J2_HUMAN CSNK2A1 protein OS=Homo sapiens GN=CSNK2A1 PE=1 S
Casein kinase II-HMG1 complex;HMGB1-HMGB2-HSC70-ERP60-GAPDH complex	0	96763000000	P09429;Q5T7C4;Q5T7C6;B2RPK0;Q5T7C0	P09429;Q5T7C4;Q5T7C6;B2RPK0	High mobility group protein B1;Putative high mobility group protein B1-like 1	HMGB1;HMGB1P1	>sp|P09429|HMGB1_HUMAN High mobility group protein B1 OS=Homo sapiens GN=HMGB1 PE=1 SV=3;>tr|Q5T7C4|Q5T7C4_HUMAN High mobility group protein B1 OS=Homo sapiens GN=HMGB1 PE=2 SV=1;>tr|Q5T7C6|Q5T7C6_HUMAN High mobility group protein B1 (Fragment) OS=Homo sap
CASK-LIN7C-APBA1 complex	1.65e-20	4075700000	Q9NUP9;G3V1D4;Q9HAP6	Q9NUP9;G3V1D4	Protein lin-7 homolog C	LIN7C	>sp|Q9NUP9|LIN7C_HUMAN Protein lin-7 homolog C OS=Homo sapiens GN=LIN7C PE=1 SV=1;>tr|G3V1D4|G3V1D4_HUMAN Lin-7 homolog C (C. elegans), isoform CRA_b OS=Homo sapiens GN=LIN7C PE=4 SV=1
Catenin (alpha) - catenin (beta) complex;Cell-cell junction complex (ARHGAP10-CTNNA1);SDCBP-CTNNB1-CTNNA1-CDH1 complex	5.21e-61	1413600000	F8W845;B4E2G8;P35221;F6XBD8;P35221-2;G3XAM7;Q8N1C0;P26232-2;P26232-5;P26232;P26232-3;H0YBB8;E5RJ41;E5RIC3;E5RIB1;P26232-4;P26232-6;E5RJP7;E5RGD2;E5RGY7;E5RGU3;E5RHJ5;E5RFG3;E5RFK9;E5RFM5;E5RHV7;E5RGY6;E5RG03;B9A010;REV__Q9P2T0-2;REV__Q9P2T0	F8W845;B4E2G8;P35221;F6XBD8;P35221-2;G3XAM7;Q8N1C0	Catenin alpha-1	CTNNA1	>tr|F8W845|F8W845_HUMAN Catenin alpha-1 OS=Homo sapiens GN=CTNNA1 PE=4 SV=1;>tr|B4E2G8|B4E2G8_HUMAN Catenin alpha-1 OS=Homo sapiens GN=CTNNA1 PE=2 SV=1;>sp|P35221|CTNA1_HUMAN Catenin alpha-1 OS=Homo sapiens GN=CTNNA1 PE=1 SV=1;>tr|F6XBD8|F6XBD8_HUMAN Caten
CAV1-VDAC1-ESR1 complex	0	1761600000000	P21796;C9JI87	P21796;C9JI87	Voltage-dependent anion-selective channel protein 1	VDAC1	>sp|P21796|VDAC1_HUMAN Voltage-dependent anion-selective channel protein 1 OS=Homo sapiens GN=VDAC1 PE=1 SV=2;>tr|C9JI87|C9JI87_HUMAN Voltage-dependent anion-selective channel protein 1 (Fragment) OS=Homo sapiens GN=VDAC1 PE=4 SV=1
CBC complex (cap binding complex);CRM1-RAN-PHAX-CBC complex (cap binding complex);NCBP-NIP1 complex;PHAX-CBC complex (cap binding complex);Spliceosome	8.12e-72	8433900000	Q09161	Q09161	Nuclear cap-binding protein subunit 1	NCBP1	>sp|Q09161|NCBP1_HUMAN Nuclear cap-binding protein subunit 1 OS=Homo sapiens GN=NCBP1 PE=1 SV=1
CBC complex (cap binding complex);CRM1-RAN-PHAX-CBC complex (cap binding complex);PHAX-CBC complex (cap binding complex);Spliceosome	2.21e-16	252770000	E9PAR5;P52298;F8WE41;C9JQX9;B3KSB0;P52298-2	E9PAR5;P52298;F8WE41;C9JQX9;B3KSB0;P52298-2	Nuclear cap-binding protein subunit 2	NCBP2	>tr|E9PAR5|E9PAR5_HUMAN Nuclear cap-binding protein subunit 2 OS=Homo sapiens GN=NCBP2 PE=4 SV=1;>sp|P52298|NCBP2_HUMAN Nuclear cap-binding protein subunit 2 OS=Homo sapiens GN=NCBP2 PE=1 SV=1;>tr|F8WE41|F8WE41_HUMAN Nuclear cap-binding protein subunit 2 O
CBF1-HDAC1-SMRT complex;HERP1/HEY2-NCOR-SIN3A complex;NCOR2 complex;NCOR-SIN3-HDAC1 complex;NCOR-SIN3-HDAC-HESX1 complex;NCOR-SIN3-RPD3 complex;SMRT complex;SMRT core complex;SMRT-SKIP-CBF1 complex	1.33e-24	373240000	C9J7T7;C9JE98;C9J239;Q9Y618-5;C9J0Q5;Q9Y618-4;C9JJF6;C9JFD3;Q9Y618-3;Q9Y618;C9JQE8;H7C0P3;C9JNV9;Q9Y618-2	C9J7T7;C9JE98;C9J239;Q9Y618-5;C9J0Q5;Q9Y618-4;C9JJF6;C9JFD3;Q9Y618-3;Q9Y618;C9JQE8	Nuclear receptor corepressor 2	NCOR2	>tr|C9J7T7|C9J7T7_HUMAN Nuclear receptor corepressor 2 OS=Homo sapiens GN=NCOR2 PE=4 SV=2;>tr|C9JE98|C9JE98_HUMAN Nuclear receptor corepressor 2 OS=Homo sapiens GN=NCOR2 PE=4 SV=1;>tr|C9J239|C9J239_HUMAN Nuclear receptor corepressor 2 OS=Homo sapiens GN=NC
CBF-DNA complex;p32-CBF-DNA complex	6.87e-05	0	P23511-2;P23511	P23511-2;P23511	Nuclear transcription factor Y subunit alpha	NFYA	>sp|P23511-2|NFYA_HUMAN Isoform Short of Nuclear transcription factor Y subunit alpha OS=Homo sapiens GN=NFYA;>sp|P23511|NFYA_HUMAN Nuclear transcription factor Y subunit alpha OS=Homo sapiens GN=NFYA PE=1 SV=2
Cbl-SLP-76-Grb2 complex, Fc receptor gamma-R1 stimulated;ITK-SLP-76 complex, anti-TCR stimulated;LAT-PLC-gamma-1-p85-GRB2-CBL-VAV-SLP-76 signaling complex, C305 activated;LCK-SLP76-PLC-gamma-1-LAT complex, pervanadate-activated;PLC-gamma-1-SLP-76-SOS1-LAT complex;PLC-gamma-2-SLP-76 complex;PLC-gamma-2-SLP-76-Lyn-Grb2 complex;SLP-76-Cbl-Grb2-Shc complex, Fc receptor gamma-R1 stimulated;SLP-76-PLC-…	1.52e-05	88037000	Q13094	Q13094	Lymphocyte cytosolic protein 2	LCP2	>sp|Q13094|LCP2_HUMAN Lymphocyte cytosolic protein 2 OS=Homo sapiens GN=LCP2 PE=1 SV=1
CCNB1-CDC2 complex;CCNB2-CDC2 complex;CDC2-CCNA2 complex;CDC2-CCNA2-CDK2 complex;CDC2-CCNB1-CCNF complex;CDC2-CCNB1-PTCH1 complex;CDC2-PCNA-CCNB1-GADD45A complex;CDC2-PCNA-CCNB1-GADD45B complex;CDC2-PCNA-CCNB1-GADD45G complex;Cell cycle kinase complex CDC2;ESPL1-CDC2 complex;RalBP1-CDC2-CCNB1 complex;RC complex during G2/M-phase of cell cycle	1.59e-83	9478900000	P06493;E5RIU6;P06493-2	P06493;E5RIU6;P06493-2	Cyclin-dependent kinase 1	CDK1	>sp|P06493|CDK1_HUMAN Cyclin-dependent kinase 1 OS=Homo sapiens GN=CDK1 PE=1 SV=3;>tr|E5RIU6|E5RIU6_HUMAN Cyclin-dependent kinase 1 (Fragment) OS=Homo sapiens GN=CDK1 PE=3 SV=1;>sp|P06493-2|CDK1_HUMAN Isoform 2 of Cyclin-dependent kinase 1 OS=Homo sapiens
CCND1-CDK4 complex;CCND1-CDK6 complex;CCND2-CDK4 complex;CCND2-CDK6 complex;CCND3-CDK4 complex;CCND3-CDK6 complex;CDK4-CCND1 complex;Cell cycle kinase complex CDK4;CyclinD1-CDK4-CDK6 complex;CyclinD1-CDK4-p21 complex;CyclinD3-CDK4-CDK6 complex;CyclinD3-CDK4-CDK6-p21 complex;p16-cyclin D2-CDK4 complex;p34(SEI-1)-CDK4-CyclinD2 complex;PCNA complex;Spliceosome	2.58e-126	29843000000	Q00534;F8VXD2;B3KX76;F8VYH9;B4DNF9;F8VZZ0;F8VTV8;F8VWX7;F8VZ51;H0YAZ9;P11802;E7EUK8;Q96Q40-2;Q96Q40-4;E5RGN0;Q96Q40-3;O94921-3;F8W6H8;Q96Q40;F5H203;O94921-2;O94921;F5H6Z0;Q07002;Q07002-2;Q00536;Q07002-3;Q00537-2;Q00537;B7Z8T0;Q9NYV4-3;Q14004-2;Q9NYV4-2;Q9NYV4;Q14004	Q00534	Cyclin-dependent kinase 6	CDK6	>sp|Q00534|CDK6_HUMAN Cyclin-dependent kinase 6 OS=Homo sapiens GN=CDK6 PE=1 SV=1
CCT micro-complex	0	168530000000	P17987;E7ERF2;E7EQR6;F5H282;F5GZ03;F5H136;F5GZI8;F5H676;F5H726;F5GYL4;F5H7Y1	P17987;E7ERF2;E7EQR6;F5H282	T-complex protein 1 subunit alpha	TCP1	>sp|P17987|TCPA_HUMAN T-complex protein 1 subunit alpha OS=Homo sapiens GN=TCP1 PE=1 SV=1;>tr|E7ERF2|E7ERF2_HUMAN T-complex protein 1 subunit alpha OS=Homo sapiens GN=TCP1 PE=3 SV=1;>tr|E7EQR6|E7EQR6_HUMAN T-complex protein 1 subunit alpha OS=Homo sapiens
CCT micro-complex	0	123140000000	P40227;B4DPJ8;A6NCD2	P40227;B4DPJ8;A6NCD2	T-complex protein 1 subunit zeta	CCT6A	>sp|P40227|TCPZ_HUMAN T-complex protein 1 subunit zeta OS=Homo sapiens GN=CCT6A PE=1 SV=3;>tr|B4DPJ8|B4DPJ8_HUMAN T-complex protein 1 subunit zeta OS=Homo sapiens GN=CCT6A PE=2 SV=1;>tr|A6NCD2|A6NCD2_HUMAN T-complex protein 1 subunit zeta OS=Homo sapiens G
CCT micro-complex	0	135760000000	P48643;B7ZAR1;E9PCA1;E7ENZ3;E7EWW2;B4DYD8;D6RIZ7;H0Y914	P48643;B7ZAR1;E9PCA1;E7ENZ3;E7EWW2;B4DYD8	T-complex protein 1 subunit epsilon	CCT5	>sp|P48643|TCPE_HUMAN T-complex protein 1 subunit epsilon OS=Homo sapiens GN=CCT5 PE=1 SV=1;>tr|B7ZAR1|B7ZAR1_HUMAN T-complex protein 1 subunit epsilon OS=Homo sapiens GN=CCT5 PE=2 SV=1;>tr|E9PCA1|E9PCA1_HUMAN T-complex protein 1 subunit epsilon OS=Homo sa
CCT micro-complex	0	141920000000	P49368;B4DUR8;P49368-2;E9PRC8;Q5SZX6;E9PQ35;Q5SZW8;E9PM09;Q5SZX9	P49368;B4DUR8;P49368-2	T-complex protein 1 subunit gamma	CCT3	>sp|P49368|TCPG_HUMAN T-complex protein 1 subunit gamma OS=Homo sapiens GN=CCT3 PE=1 SV=4;>tr|B4DUR8|B4DUR8_HUMAN T-complex protein 1 subunit gamma OS=Homo sapiens GN=CCT3 PE=2 SV=1;>sp|P49368-2|TCPG_HUMAN Isoform 2 of T-complex protein 1 subunit gamma OS=
CCT micro-complex	0	197630000000	P50990;B4DEM7;G5E9B2;B4DQH4;H7C4C8;H7C2U0	P50990;B4DEM7;G5E9B2;B4DQH4	T-complex protein 1 subunit theta	CCT8	>sp|P50990|TCPQ_HUMAN T-complex protein 1 subunit theta OS=Homo sapiens GN=CCT8 PE=1 SV=4;>tr|B4DEM7|B4DEM7_HUMAN T-complex protein 1 subunit theta OS=Homo sapiens GN=CCT8 PE=2 SV=1;>tr|G5E9B2|G5E9B2_HUMAN Chaperonin containing TCP1, subunit 8 (Theta), iso
CCT micro-complex	0	159380000000	P50991;B7Z9L0;F5H5W3;B7Z2F4	P50991;B7Z9L0;F5H5W3;B7Z2F4	T-complex protein 1 subunit delta	CCT4	>sp|P50991|TCPD_HUMAN T-complex protein 1 subunit delta OS=Homo sapiens GN=CCT4 PE=1 SV=4;>tr|B7Z9L0|B7Z9L0_HUMAN T-complex protein 1 subunit delta OS=Homo sapiens GN=CCT4 PE=2 SV=1;>tr|F5H5W3|F5H5W3_HUMAN T-complex protein 1 subunit delta OS=Homo sapiens
CCT micro-complex	0	145270000000	P78371;P78371-2;F5GWF6;F8VQ14	P78371;P78371-2;F5GWF6;F8VQ14	T-complex protein 1 subunit beta	CCT2	>sp|P78371|TCPB_HUMAN T-complex protein 1 subunit beta OS=Homo sapiens GN=CCT2 PE=1 SV=4;>sp|P78371-2|TCPB_HUMAN Isoform 2 of T-complex protein 1 subunit beta OS=Homo sapiens GN=CCT2;>tr|F5GWF6|F5GWF6_HUMAN T-complex protein 1 subunit beta OS=Homo sapiens
CCT micro-complex	0	158630000000	Q99832;Q99832-3;B8ZZC9;F5GZK5;Q99832-4;B7Z1C9;Q99832-2;F8WAM2;F8WBP8	Q99832;Q99832-3;B8ZZC9;F5GZK5;Q99832-4;B7Z1C9;Q99832-2	T-complex protein 1 subunit eta	CCT7	>sp|Q99832|TCPH_HUMAN T-complex protein 1 subunit eta OS=Homo sapiens GN=CCT7 PE=1 SV=2;>sp|Q99832-3|TCPH_HUMAN Isoform 3 of T-complex protein 1 subunit eta OS=Homo sapiens GN=CCT7;>tr|B8ZZC9|B8ZZC9_HUMAN T-complex protein 1 subunit eta OS=Homo sapiens GN=
CCT:PFD complex;CCT:PFD complex, testis specific;Kinase maturation complex 1;Prefoldin;Prefoldin complex;URI complex (Unconventional prefoldin RPB5 Interactor)	7.82e-55	6038800000	Q9UHV9	Q9UHV9	Prefoldin subunit 2	PFDN2	>sp|Q9UHV9|PFD2_HUMAN Prefoldin subunit 2 OS=Homo sapiens GN=PFDN2 PE=1 SV=1
CCT:PFD complex;CCT:PFD complex, testis specific;Prefoldin;Prefoldin complex	1.03e-17	3307200000	E5RGS4;O60925;D6RGG5	E5RGS4;O60925	Prefoldin subunit 1	PFDN1	>tr|E5RGS4|E5RGS4_HUMAN Prefoldin subunit 1 OS=Homo sapiens GN=PFDN1 PE=4 SV=1;>sp|O60925|PFD1_HUMAN Prefoldin subunit 1 OS=Homo sapiens GN=PFDN1 PE=1 SV=2
CCT:PFD complex;CCT:PFD complex, testis specific;Prefoldin;Prefoldin complex	5.76e-53	691420000	Q9NQP4;E9PQY2	Q9NQP4;E9PQY2	Prefoldin subunit 4	PFDN4	>sp|Q9NQP4|PFD4_HUMAN Prefoldin subunit 4 OS=Homo sapiens GN=PFDN4 PE=1 SV=1;>tr|E9PQY2|E9PQY2_HUMAN Prefoldin subunit 4 OS=Homo sapiens GN=PFDN4 PE=4 SV=1
CCT:PFD complex;CCT:PFD complex, testis specific;Prefoldin;Prefoldin complex	3.03e-20	2355100000	O15212;A2AB88	O15212;A2AB88	Prefoldin subunit 6	PFDN6	>sp|O15212|PFD6_HUMAN Prefoldin subunit 6 OS=Homo sapiens GN=PFDN6 PE=1 SV=1;>tr|A2AB88|A2AB88_HUMAN Prefoldin subunit 6 OS=Homo sapiens GN=PFDN6 PE=4 SV=1
CCT:PFD complex;CCT:PFD complex, testis specific;Prefoldin;Prefoldin complex	2.16e-26	6470300000	P61758;F5H2A7	P61758;F5H2A7	Prefoldin subunit 3	VBP1	>sp|P61758|PFD3_HUMAN Prefoldin subunit 3 OS=Homo sapiens GN=VBP1 PE=1 SV=3;>tr|F5H2A7|F5H2A7_HUMAN Prefoldin subunit 3 OS=Homo sapiens GN=VBP1 PE=4 SV=1
CCT:PFD complex;CCT:PFD complex, testis specific;Prefoldin;Prefoldin complex	1.18e-57	4573500000	Q99471;H3BPF6;Q99471-3;H3BMQ1;Q99471-2	Q99471;H3BPF6;Q99471-3	Prefoldin subunit 5	PFDN5	>sp|Q99471|PFD5_HUMAN Prefoldin subunit 5 OS=Homo sapiens GN=PFDN5 PE=1 SV=2;>tr|H3BPF6|H3BPF6_HUMAN Prefoldin subunit 5 (Fragment) OS=Homo sapiens GN=PFDN5 PE=4 SV=1;>sp|Q99471-3|PFD5_HUMAN Isoform 3 of Prefoldin subunit 5 OS=Homo sapiens GN=PFDN5
CD147-gamma-secretase complex (APH-1a, PS-1, PEN-2, NCT variant);ITGA3-ITGB1-BSG complex	0	165520000000	P35613-2;P35613;I3NI00;P35613-4;I3L4S8;I3L192;A8MZ77	P35613-2;P35613;I3NI00;P35613-4;I3L4S8;I3L192	Basigin	BSG	>sp|P35613-2|BASI_HUMAN Isoform 2 of Basigin OS=Homo sapiens GN=BSG;>sp|P35613|BASI_HUMAN Basigin OS=Homo sapiens GN=BSG PE=1 SV=2;>tr|I3NI00|I3NI00_HUMAN Basigin OS=Homo sapiens GN=BSG PE=4 SV=1;>sp|P35613-4|BASI_HUMAN Isoform 4 of Basigin OS=Homo sapiens
CD147-gamma-secretase complex (APH-1a, PS-1, PEN-2, NCT variant);ITGA3-ITGB1-BSG complex	0	2213400000	P35613-3;I3L1R4;I3L4L2;I3L4U1	P35613-3;I3L1R4;I3L4L2			>sp|P35613-3|BASI_HUMAN Isoform 3 of Basigin OS=Homo sapiens GN=BSG;>tr|I3L1R4|I3L1R4_HUMAN Basigin (Fragment) OS=Homo sapiens GN=BSG PE=4 SV=1;>tr|I3L4L2|I3L4L2_HUMAN Basigin (Fragment) OS=Homo sapiens GN=BSG PE=4 SV=1
CD19-Vav-PI 3-kinase (p85 subunit) complex;CIN85 complex (CIN85, CRK, BCAR1, CBL, PIK3R1, GRB2, SOS1);LAT-PLC-gamma-1-p85-GRB2-CBL-VAV-SLP-76 signaling complex, C305 activated;LAT-PLC-gamma-1-p85-GRB2-SOS signaling complex, C305 activated;Notch1-p56lck-PI3K complex;p130Cas-ER-alpha-cSrc-kinase- PI3-kinase p85-subunit complex;PDGFRA-PLC-gamma-1-PI3K-SHP-2 complex, PDGF stimulated;Phosphatidylinosi…	2.67e-50	3640500000	P27986;P27986-4;E7EX19;P27986-3;P27986-2;H0YBC2;E5RJY0;E5RHI0;E5RGI8;H0YB27;Q92569-3;E7EMU8;Q92569-2;Q92569;F6TDL0;O00459	P27986;P27986-4;E7EX19;P27986-3;P27986-2	Phosphatidylinositol 3-kinase regulatory subunit alpha	PIK3R1	>sp|P27986|P85A_HUMAN Phosphatidylinositol 3-kinase regulatory subunit alpha OS=Homo sapiens GN=PIK3R1 PE=1 SV=2;>sp|P27986-4|P85A_HUMAN Isoform 4 of Phosphatidylinositol 3-kinase regulatory subunit alpha OS=Homo sapiens GN=PIK3R1;>tr|E7EX19|E7EX19_HUMAN P
CD19-Vav-PI 3-kinase (p85 subunit) complex;LAT-PLC-gamma-1-p85-GRB2-CBL-VAV-SLP-76 signaling complex, C305 activated;SLP-76-PLC-gamma-1-VAV complex, alpha-TCR stimulated	4.48e-22	1267500000	P15498;F5H5P4	P15498;F5H5P4	Proto-oncogene vav	VAV1	>sp|P15498|VAV_HUMAN Proto-oncogene vav OS=Homo sapiens GN=VAV1 PE=1 SV=4;>tr|F5H5P4|F5H5P4_HUMAN Proto-oncogene vav OS=Homo sapiens GN=VAV1 PE=4 SV=1
CD20-LCK-FYN-p75/80 complex;CD20-LCK-LYN-FYN-p75/80 complex, (Raji human B cell line);CD8A-LCK complex;LCK-SLP76-PLC-gamma-1-LAT complex, pervanadate-activated;Notch1-p56lck-PI3K complex;p56(LCK)-CAML complex	0	108470000000	P06239;E7EN21;P06239-3;Q573B4;E9PJ92;P06239-2;E9PAP0;F8W6B9;E9PKQ8	P06239;E7EN21;P06239-3;Q573B4;E9PJ92;P06239-2;E9PAP0	Tyrosine-protein kinase Lck	LCK	>sp|P06239|LCK_HUMAN Tyrosine-protein kinase Lck OS=Homo sapiens GN=LCK PE=1 SV=6;>tr|E7EN21|E7EN21_HUMAN Tyrosine-protein kinase Lck OS=Homo sapiens GN=LCK PE=4 SV=1;>sp|P06239-3|LCK_HUMAN Isoform 3 of Tyrosine-protein kinase Lck OS=Homo sapiens GN=LCK;>t
CD28-transactivation complex	7.4e-08	1636700000	P10747;Q70WG0;P10747-2;A8MQU8;P10747-4;P10747-3	P10747;Q70WG0;P10747-2;A8MQU8;P10747-4;P10747-3	T-cell-specific surface glycoprotein CD28	CD28	>sp|P10747|CD28_HUMAN T-cell-specific surface glycoprotein CD28 OS=Homo sapiens GN=CD28 PE=1 SV=1;>tr|Q70WG0|Q70WG0_HUMAN CD28 antigen (Tp44), isoform CRA_b OS=Homo sapiens GN=CD28 PE=2 SV=1;>sp|P10747-2|CD28_HUMAN Isoform 2 of T-cell-specific surface glyc
CD28-transactivation complex;DGCR8 multiprotein complex;DGCR8-NCL complex;Nop56p-associated pre-rRNA complex;POLR2A-CCNT1-CDK9-NCL-LEM6-CPSF2 complex;RNA pol II containing coactivator complex Tat-SF;TLE1 corepressor complex (MASH1 promoter-corepressor complex)	0	540450000000	P19338;E7EX81;H7BY16;Q9BQ02;C9JYW2;C9JLB1;C9J1H7;C9JWL1	P19338;E7EX81;H7BY16;Q9BQ02	Nucleolin	NCL	>sp|P19338|NUCL_HUMAN Nucleolin OS=Homo sapiens GN=NCL PE=1 SV=3;>tr|E7EX81|E7EX81_HUMAN Nucleolin OS=Homo sapiens GN=NCL PE=4 SV=1;>tr|H7BY16|H7BY16_HUMAN Nucleolin (Fragment) OS=Homo sapiens GN=NCL PE=4 SV=1;>tr|Q9BQ02|Q9BQ02_HUMAN NCL protein OS=Homo sa
CD98-LAT2-ITGB1 complex;ITGA10-ITGB1 complex;ITGA11-ITGB1 complex;ITGA11-ITGB1-COL1A1 complex;ITGA1-ITGB1-COL6A3 complex;ITGA1-ITGB1-PTPN2 complex;ITGA2-ITGB1 complex;ITGA2-ITGB1-CD47 complex;ITGA2-ITGB1-CHAD complex;ITGA2-ITGB1-COL6A3 complex;ITGA3-ITGB1 complex;ITGA3-ITGB1-BSG complex;ITGA3-ITGB1-CD151 complex;ITGA3-ITGB1-CD63 complex;ITGA3-ITGB1-THBS1 complex;ITGA4-ITGB1 complex;ITGA4-ITGB1-CD…	0	88461000000	P05556;P05556-2;P05556-5;P05556-4;P05556-3;C9JPK5;Q5T3E6;E9PLR6;E7EUI6;E7EQW5;E7ERX5;C9JJP8;Q5T3E5;E9PQJ2;H7C4N8	P05556;P05556-2;P05556-5;P05556-4;P05556-3	Integrin beta-1	ITGB1	>sp|P05556|ITB1_HUMAN Integrin beta-1 OS=Homo sapiens GN=ITGB1 PE=1 SV=2;>sp|P05556-2|ITB1_HUMAN Isoform Beta-1B of Integrin beta-1 OS=Homo sapiens GN=ITGB1;>sp|P05556-5|ITB1_HUMAN Isoform Beta-1D of Integrin beta-1 OS=Homo sapiens GN=ITGB1;>sp|P05556-4|IT
CDC2-PCNA-CCNB1-GADD45A complex;CDC2-PCNA-CCNB1-GADD45B complex;CDC2-PCNA-CCNB1-GADD45G complex;Cell cycle kinase complex CDC2;Cell cycle kinase complex CDK2;Cell cycle kinase complex CDK4;Cell cycle kinase complex CDK5;DNA synthesome complex (13 subunits);DNA synthesome complex (15 subunits);DNA synthesome complex (17 subunits);DNA synthesome core complex;DNMT1-G9a-PCNA complex;EXO1-MLH1-PCNA co…	8.13e-244	17604000000	P12004	P12004	Proliferating cell nuclear antigen	PCNA	>sp|P12004|PCNA_HUMAN Proliferating cell nuclear antigen OS=Homo sapiens GN=PCNA PE=1 SV=1
CDC37-HSP90AA1-HSP90AB1-MAP3K11 complex;Emerin complex 25;HSP90-CDC37-LRRK2 complex;IKBKB-CDC37-KIAA1967-HSP90AB1-HSP90AA1 complex;Kinase maturation complex 1;Kinase maturation complex 2;TNF-alpha/NF-kappa B signaling complex 10;TNF-alpha/NF-kappa B signaling complex 6;TNF-alpha/NF-kappa B signaling complex 7;TNF-alpha/NF-kappa B signaling complex 8;TNF-alpha/NF-kappa B signaling complex 9	3.27e-115	9055700000	Q16543	Q16543	Hsp90 co-chaperone Cdc37	CDC37	>sp|Q16543|CDC37_HUMAN Hsp90 co-chaperone Cdc37 OS=Homo sapiens GN=CDC37 PE=1 SV=1
CDC37-HSP90AA1-HSP90AB1-MAP3K11 complex;eNOS-HSP90 complex, VEGF induced;eNOS-HSP90-AKT complex, VEGF induced;HSP90-CIP1-FKBPL complex;IKBKB-CDC37-KIAA1967-HSP90AB1-HSP90AA1 complex;Kinase maturation complex 1;Kinase maturation complex 2;TNF-alpha/NF-kappa B signaling complex 10;TNF-alpha/NF-kappa B signaling complex 6;TNF-alpha/NF-kappa B signaling complex 7;TNF-alpha/NF-kappa B signaling comple…	0	1136500000000	P07900;P07900-2;Q86U12;G3V2J8;Q14568;Q58FG0	P07900;P07900-2;Q86U12	Heat shock protein HSP 90-alpha	HSP90AA1	>sp|P07900|HS90A_HUMAN Heat shock protein HSP 90-alpha OS=Homo sapiens GN=HSP90AA1 PE=1 SV=5;>sp|P07900-2|HS90A_HUMAN Isoform 2 of Heat shock protein HSP 90-alpha OS=Homo sapiens GN=HSP90AA1;>tr|Q86U12|Q86U12_HUMAN Full-length cDNA clone CS0CAP007YF18 of T
CDC37-HSP90AA1-HSP90AB1-MAP3K11 complex;HSP90-CDC37-LRRK2 complex;IKBKB-CDC37-KIAA1967-HSP90AB1-HSP90AA1 complex;Kinase maturation complex 1;Kinase maturation complex 2;LRRK2-CHIP-HSP90 complex;P2X7 receptor signalling complex;RNA-induced silencing complex, RISC;TNF-alpha/NF-kappa B signaling complex 10;TNF-alpha/NF-kappa B signaling complex 6;TNF-alpha/NF-kappa B signaling complex 7;TNF-alpha/NF…	0	600200000000	P08238;Q58FF7;H0Y6E4;E9PHI1;H0Y5S7;E9PHI2;H0Y598;E9PHH7	P08238	Heat shock protein HSP 90-beta	HSP90AB1	>sp|P08238|HS90B_HUMAN Heat shock protein HSP 90-beta OS=Homo sapiens GN=HSP90AB1 PE=1 SV=4
CDC5L complex	0	596330000000	Q14204;H0YJ21	Q14204	Cytoplasmic dynein 1 heavy chain 1	DYNC1H1	>sp|Q14204|DYHC1_HUMAN Cytoplasmic dynein 1 heavy chain 1 OS=Homo sapiens GN=DYNC1H1 PE=1 SV=5
CDC5L complex	1.05e-227	101080000000	Q7L1Q6;Q7L1Q6-4;Q7L1Q6-3;Q7L1Q6-2;C9IZ80;C9JFN4;H0Y503;C9J188;C9JWF5;C9JV57	Q7L1Q6;Q7L1Q6-4;Q7L1Q6-3;Q7L1Q6-2;C9IZ80	Basic leucine zipper and W2 domain-containing protein 1	BZW1	>sp|Q7L1Q6|BZW1_HUMAN Basic leucine zipper and W2 domain-containing protein 1 OS=Homo sapiens GN=BZW1 PE=1 SV=1;>sp|Q7L1Q6-4|BZW1_HUMAN Isoform 4 of Basic leucine zipper and W2 domain-containing protein 1 OS=Homo sapiens GN=BZW1;>sp|Q7L1Q6-3|BZW1_HUMAN Iso
CDC5L complex;CDC5L core complex	0	21397000000	Q92616	Q92616	Translational activator GCN1	GCN1L1	>sp|Q92616|GCN1L_HUMAN Translational activator GCN1 OS=Homo sapiens GN=GCN1L1 PE=1 SV=6
CDC5L complex;CDC5L core complex;Spliceosome	2.66e-70	777420000	O75934	O75934	Pre-mRNA-splicing factor SPF27	BCAS2	>sp|O75934|SPF27_HUMAN Pre-mRNA-splicing factor SPF27 OS=Homo sapiens GN=BCAS2 PE=1 SV=1
CDC5L complex;CF IIAm complex (Cleavage factor IIAm complex);p54(nrb)-PSF-matrin3 complex;PSF-p54(nrb) complex;snRNP-free U1A (SF-A) complex;SNW1 complex;TOP1-PSF-P54 complex	0	242400000000	P23246;P23246-2;H0Y9K7;H0Y9U2	P23246;P23246-2	Splicing factor, proline- and glutamine-rich	SFPQ	>sp|P23246|SFPQ_HUMAN Splicing factor, proline- and glutamine-rich OS=Homo sapiens GN=SFPQ PE=1 SV=2;>sp|P23246-2|SFPQ_HUMAN Isoform Short of Splicing factor, proline- and glutamine-rich OS=Homo sapiens GN=SFPQ
CDC5L complex;DNA-PK-Ku-eIF2-NF90-NF45 complex;Large Drosha complex;Nop56p-associated pre-rRNA complex	0	122040000000	Q12905	Q12905	Interleukin enhancer-binding factor 2	ILF2	>sp|Q12905|ILF2_HUMAN Interleukin enhancer-binding factor 2 OS=Homo sapiens GN=ILF2 PE=1 SV=2
CDC5L complex;PNUTS-PP1 complex	4.2e-280	61811000000	P62136;P62136-2;A6NNR3;E9PDP1;E9PMD7;H0Y3Y6;F5H1L6;F5H037;B4DNE3;F8W0V8;F8WE71	P62136;P62136-2;A6NNR3;E9PDP1;E9PMD7	Serine/threonine-protein phosphatase PP1-alpha catalytic subunit;Serine/threonine-protein phosphatase	PPP1CA	>sp|P62136|PP1A_HUMAN Serine/threonine-protein phosphatase PP1-alpha catalytic subunit OS=Homo sapiens GN=PPP1CA PE=1 SV=1;>sp|P62136-2|PP1A_HUMAN Isoform 2 of Serine/threonine-protein phosphatase PP1-alpha catalytic subunit OS=Homo sapiens GN=PPP1CA;>tr|A
CDC5L complex;SMN complex;snRNP-free U1A (SF-A) complex;Spliceosome	5.95e-90	26593000000	P09012;B4DDC7	P09012	U1 small nuclear ribonucleoprotein A	SNRPA	>sp|P09012|SNRPA_HUMAN U1 small nuclear ribonucleoprotein A OS=Homo sapiens GN=SNRPA PE=1 SV=3
CDC5L complex;Spliceosome	4.48e-41	28053000000	Q8NAK9;Q01130;F5GYB8;H0YG49	Q8NAK9;Q01130;F5GYB8;H0YG49	Serine/arginine-rich splicing factor 2	SRSF2;SFRS2	>tr|Q8NAK9|Q8NAK9_HUMAN Serine/arginine-rich-splicing factor 2 OS=Homo sapiens GN=SRSF2 PE=2 SV=1;>sp|Q01130|SRSF2_HUMAN Serine/arginine-rich splicing factor 2 OS=Homo sapiens GN=SRSF2 PE=1 SV=4;>tr|F5GYB8|F5GYB8_HUMAN Serine/arginine-rich-splicing factor
CDCA5-PDS5A-RAD21-SMC1A-PDS5B-SMC3 complex;Cohesin-SA1 complex;Cohesin-SA2 complex;MDC1-p53BP1-SMC1 complex;Mitotic 14S cohesin 1 complex;Mitotic 14S cohesin 2 complex;SMC1-SMC3 complex;SNF2h-cohesin-NuRD complex;Sororin-cohesin complex	1.88e-12	3522100000	Q14683;G8JLG1	Q14683;G8JLG1	Structural maintenance of chromosomes protein 1A	SMC1A	>sp|Q14683|SMC1A_HUMAN Structural maintenance of chromosomes protein 1A OS=Homo sapiens GN=SMC1A PE=1 SV=2;>tr|G8JLG1|G8JLG1_HUMAN Structural maintenance of chromosomes protein 1A OS=Homo sapiens GN=SMC1A PE=4 SV=1
CDCA5-PDS5A-RAD21-SMC1A-PDS5B-SMC3 complex;Cohesin-SA1 complex;Cohesin-SA2 complex;Mitotic 14S cohesin 1 complex;Mitotic 14S cohesin 2 complex;SMC1-SMC3 complex;SNF2h-cohesin-NuRD complex;Sororin-cohesin complex	2.42e-17	142660000	Q9UQE7	Q9UQE7	Structural maintenance of chromosomes protein 3	SMC3	>sp|Q9UQE7|SMC3_HUMAN Structural maintenance of chromosomes protein 3 OS=Homo sapiens GN=SMC3 PE=1 SV=2
CDCA5-PDS5A-RAD21-SMC1A-PDS5B-SMC3 complex;Cohesin-SA1 complex;Cohesin-SA2 complex;Mitotic 14S cohesin 1 complex;Mitotic 14S cohesin 2 complex;SNF2h-cohesin-NuRD complex;Sororin-cohesin complex	4.23e-06	189750000	E5RJW1;E5RJK5;B3KUT8;E5RFV8;E5RIN7;O60216;Q9H4I0-2;Q9H4I0	E5RJW1;E5RJK5;B3KUT8;E5RFV8;E5RIN7;O60216;Q9H4I0-2;Q9H4I0	Double-strand-break repair protein rad21 homolog;Double-strand-break repair protein rad21-like protein 1	RAD21;RAD21L1	>tr|E5RJW1|E5RJW1_HUMAN Double-strand-break repair protein rad21 homolog (Fragment) OS=Homo sapiens GN=RAD21 PE=4 SV=1;>tr|E5RJK5|E5RJK5_HUMAN Double-strand-break repair protein rad21 homolog (Fragment) OS=Homo sapiens GN=RAD21 PE=4 SV=1;>tr|B3KUT8|B3KUT8_
CDCA5-PDS5A-RAD21-SMC1A-PDS5B-SMC3 complex;Sororin-cohesin complex	6.34e-20	669370000	Q29RF7;H0Y9L6;H0Y9L9;Q29RF7-3	Q29RF7	Sister chromatid cohesion protein PDS5 homolog A	PDS5A	>sp|Q29RF7|PDS5A_HUMAN Sister chromatid cohesion protein PDS5 homolog A OS=Homo sapiens GN=PDS5A PE=1 SV=1
CEBPE-E2F1-RB1 complex;DNMT1-RB1-HDAC1-E2F1 complex;E2F1-Rb complex;Emerin complex 24;MAF1 complex;MRG15-PAM14-RB complex;pRB-E2F-1 complex;RB1(hypophosphorylated)-E2F4 complex;RB1-HDAC1-BRG1 complex;RB1-TFAP2A complex;Rb-HDAC1 complex;Rb-tal-1-E2A-Lmo2-Ldb1 complex;TRIM27-RB1 complex	2.06e-272	35436000000	F5H6G1;P06400	F5H6G1;P06400	Retinoblastoma-associated protein	RB1	>tr|F5H6G1|F5H6G1_HUMAN Retinoblastoma-associated protein OS=Homo sapiens GN=RB1 PE=4 SV=1;>sp|P06400|RB_HUMAN Retinoblastoma-associated protein OS=Homo sapiens GN=RB1 PE=1 SV=2
Cell cycle kinase complex CDK5;PCNA complex	4.8e-12	493200000	Q00535;Q00535-2	Q00535;Q00535-2	Cyclin-dependent kinase 5	CDK5	>sp|Q00535|CDK5_HUMAN Cyclin-dependent kinase 5 OS=Homo sapiens GN=CDK5 PE=1 SV=3;>sp|Q00535-2|CDK5_HUMAN Isoform 2 of Cyclin-dependent kinase 5 OS=Homo sapiens GN=CDK5
CEN complex	6.71e-101	14418000000	Q96JP5-2;H9KV86;Q96JP5;H3BTR0;Q96CK0	Q96JP5-2;H9KV86;Q96JP5;H3BTR0	E3 ubiquitin-protein ligase ZFP91	ZFP91;ZFP91-CNTF	>sp|Q96JP5-2|ZFP91_HUMAN Isoform 2 of E3 ubiquitin-protein ligase ZFP91 OS=Homo sapiens GN=ZFP91;>tr|H9KV86|H9KV86_HUMAN E3 ubiquitin-protein ligase ZFP91 OS=Homo sapiens GN=ZFP91 PE=4 SV=1;>sp|Q96JP5|ZFP91_HUMAN E3 ubiquitin-protein ligase ZFP91 OS=Homo s
CEN complex	1.26e-53	9750300000	Q13185;C9JMM0;B8ZZ43;B5MD17;P83916	Q13185	Chromobox protein homolog 3	CBX3	>sp|Q13185|CBX3_HUMAN Chromobox protein homolog 3 OS=Homo sapiens GN=CBX3 PE=1 SV=4
CEN complex	3.99e-10	440070000	Q5T200-2;Q5T200;Q5T9K0;C9J4N9;F8W781	Q5T200-2;Q5T200	Zinc finger CCCH domain-containing protein 13	ZC3H13	>sp|Q5T200-2|ZC3HD_HUMAN Isoform 2 of Zinc finger CCCH domain-containing protein 13 OS=Homo sapiens GN=ZC3H13;>sp|Q5T200|ZC3HD_HUMAN Zinc finger CCCH domain-containing protein 13 OS=Homo sapiens GN=ZC3H13 PE=1 SV=1
CEN complex	1.13e-06	90697000	Q659C9;Q9BZH6	Q659C9;Q9BZH6	WD repeat-containing protein 11	DKFZp434L1715;WDR11	>tr|Q659C9|Q659C9_HUMAN Putative uncharacterized protein DKFZp434L1715 OS=Homo sapiens GN=DKFZp434L1715 PE=2 SV=1;>sp|Q9BZH6|WDR11_HUMAN WD repeat-containing protein 11 OS=Homo sapiens GN=WDR11 PE=1 SV=1
CEN complex	0	30232000000	Q8N1F7;H3BVG0;Q8N1F7-2;H3BM93;H3BRI8;H3BV11;H3BNN5;H3BP95;H3BPA9;H3BMX0;H3BVE2;H3BRD9;H3BV15;H3BNG7	Q8N1F7;H3BVG0;Q8N1F7-2	Nuclear pore complex protein Nup93	NUP93	>sp|Q8N1F7|NUP93_HUMAN Nuclear pore complex protein Nup93 OS=Homo sapiens GN=NUP93 PE=1 SV=2;>tr|H3BVG0|H3BVG0_HUMAN Nuclear pore complex protein Nup93 OS=Homo sapiens GN=NUP93 PE=4 SV=1;>sp|Q8N1F7-2|NUP93_HUMAN Isoform 2 of Nuclear pore complex protein Nu
CEN complex;CENP-A NAC-CAD complex;CENP-A nucleosome associated complex	8.97e-06	95014000	B1AHQ6;Q9NSP4;B1AHQ7;B1AHQ9;Q9NSP4-2	B1AHQ6;Q9NSP4;B1AHQ7;B1AHQ9;Q9NSP4-2	Centromere protein M	CENPM	>tr|B1AHQ6|B1AHQ6_HUMAN Centromere protein M OS=Homo sapiens GN=CENPM PE=4 SV=1;>sp|Q9NSP4|CENPM_HUMAN Centromere protein M OS=Homo sapiens GN=CENPM PE=1 SV=1;>tr|B1AHQ7|B1AHQ7_HUMAN Centromere protein M OS=Homo sapiens GN=CENPM PE=4 SV=1;>tr|B1AHQ9|B1AHQ9
CEN complex;CSA complex;CSA-POLIIa complex;DDB complex;DDB2 complex;SNW1 complex;Ubiquitin E3 ligase (AHR, ARNT, DDB1, TBL3, CUL4B, RBX1);Ubiquitin E3 ligase (CDT1, DDB1, CUL4A, RBX1);Ubiquitin E3 ligase (DDB1, CUL4A, RBX1);Ubiquitin E3 ligase (DDB1, DDB2, CUL4A, CUL4B, RBX1);Ubiquitin E3 ligase (DET1, DDB1, CUL4A, RBX1, COP1)	0	57656000000	Q16531;F5GY55;B4DZP5;B4DG00;F5H2L3;F5GWI0;F5GZY8;F5H581;F5H775;F5GYG8;F5H0Y5;F5H6C5;F5H238;F8WF81;F5GZ34;F5H4N9;F5H198;F5H7A0	Q16531;F5GY55;B4DZP5	DNA damage-binding protein 1	DDB1	>sp|Q16531|DDB1_HUMAN DNA damage-binding protein 1 OS=Homo sapiens GN=DDB1 PE=1 SV=1;>tr|F5GY55|F5GY55_HUMAN DNA damage-binding protein 1 OS=Homo sapiens GN=DDB1 PE=4 SV=1;>tr|B4DZP5|B4DZP5_HUMAN Uncharacterized protein OS=Homo sapiens GN=DDB1 PE=2 SV=1
CEN complex;DGCR8 multiprotein complex;H2AX complex I;H2AX complex II;H2AX complex, isolated from cells without IR exposure;HCF-1 complex;SNW1 complex	0	1322200000000	P11021;B4DEF7	P11021	78 kDa glucose-regulated protein	HSPA5	>sp|P11021|GRP78_HUMAN 78 kDa glucose-regulated protein OS=Homo sapiens GN=HSPA5 PE=1 SV=2
CEN complex;FACT complex;FACT complex, UV-activated;FACT-NEK9 complex;H2AX complex, isolated from cells without IR exposure;HES1 promoter-Notch enhancer complex;WINAC complex	1.02e-07	11417000	Q9Y5B9;G3V5A4;G3V401;G3V2X0;F5H063	Q9Y5B9;G3V5A4;G3V401;G3V2X0;F5H063	FACT complex subunit SPT16	SUPT16H	>sp|Q9Y5B9|SP16H_HUMAN FACT complex subunit SPT16 OS=Homo sapiens GN=SUPT16H PE=1 SV=1;>tr|G3V5A4|G3V5A4_HUMAN FACT complex subunit SPT16 OS=Homo sapiens GN=SUPT16H PE=4 SV=1;>tr|G3V401|G3V401_HUMAN FACT complex subunit SPT16 OS=Homo sapiens GN=SUPT16H PE=
CEN complex;FACT complex;FACT complex, UV-activated;FACT-NEK9 complex;H2AX complex, isolated from cells without IR exposure;Toposome	7.04e-10	387210000	Q08945;E9PPZ7;E9PMD4	Q08945;E9PPZ7;E9PMD4	FACT complex subunit SSRP1	SSRP1	>sp|Q08945|SSRP1_HUMAN FACT complex subunit SSRP1 OS=Homo sapiens GN=SSRP1 PE=1 SV=1;>tr|E9PPZ7|E9PPZ7_HUMAN FACT complex subunit SSRP1 (Fragment) OS=Homo sapiens GN=SSRP1 PE=4 SV=1;>tr|E9PMD4|E9PMD4_HUMAN FACT complex subunit SSRP1 (Fragment) OS=Homo sapi
CEN complex;FIB-associated protein complex;Nop56p-associated pre-rRNA complex;TNF-alpha/NF-kappa B signaling complex 6	3.5e-41	8203300000	P22087	P22087	rRNA 2-O-methyltransferase fibrillarin	FBL	>sp|P22087|FBRL_HUMAN rRNA 2-O-methyltransferase fibrillarin OS=Homo sapiens GN=FBL PE=1 SV=2
CEN complex;Spliceosome	1.18e-53	1765300000	Q15007;Q15007-2	Q15007	Pre-mRNA-splicing regulator WTAP	WTAP	>sp|Q15007|FL2D_HUMAN Pre-mRNA-splicing regulator WTAP OS=Homo sapiens GN=WTAP PE=1 SV=2
CEN complex;Spliceosome	3.72e-13	277810000	Q69YN4-3;Q69YN4;Q69YN4-4;Q69YN4-2	Q69YN4-3;Q69YN4;Q69YN4-4;Q69YN4-2	Protein virilizer homolog	KIAA1429	>sp|Q69YN4-3|VIR_HUMAN Isoform 3 of Protein virilizer homolog OS=Homo sapiens GN=KIAA1429;>sp|Q69YN4|VIR_HUMAN Protein virilizer homolog OS=Homo sapiens GN=KIAA1429 PE=1 SV=2;>sp|Q69YN4-4|VIR_HUMAN Isoform 4 of Protein virilizer homolog OS=Homo sapiens GN=
CEN complex;Spliceosome	1.16e-107	30591000000	Q9BXP5-5;Q9BXP5-4;Q9BXP5-2;Q9BXP5-3;Q9BXP5;H7C3A1;E7EPT2;H7C1K0;H7C0U8;F5H3Y8;C9JUL9	Q9BXP5-5;Q9BXP5-4;Q9BXP5-2;Q9BXP5-3;Q9BXP5;H7C3A1	Serrate RNA effector molecule homolog	SRRT	>sp|Q9BXP5-5|SRRT_HUMAN Isoform 5 of Serrate RNA effector molecule homolog OS=Homo sapiens GN=SRRT;>sp|Q9BXP5-4|SRRT_HUMAN Isoform 4 of Serrate RNA effector molecule homolog OS=Homo sapiens GN=SRRT;>sp|Q9BXP5-2|SRRT_HUMAN Isoform 2 of Serrate RNA effector
CF IIAm complex (Cleavage factor IIAm complex)	4.04e-102	12889000000	Q14444-2;Q14444;G3V153;E9PLA9;E9PP31	Q14444-2;Q14444;G3V153;E9PLA9	Caprin-1	CAPRIN1	>sp|Q14444-2|CAPR1_HUMAN Isoform 2 of Caprin-1 OS=Homo sapiens GN=CAPRIN1;>sp|Q14444|CAPR1_HUMAN Caprin-1 OS=Homo sapiens GN=CAPRIN1 PE=1 SV=2;>tr|G3V153|G3V153_HUMAN Caprin-1 OS=Homo sapiens GN=CAPRIN1 PE=4 SV=1;>tr|E9PLA9|E9PLA9_HUMAN Caprin-1 (Fragment)
CF IIAm complex (Cleavage factor IIAm complex)	1.01e-140	11507000000	Q8N684;Q8N684-3;Q8N684-2;F5H669;F5GWE6;F5H6M0;F5H047;C9J286;C9J323;C9JM38;F5H5B7;F5H1W4;F5H2K8;F5H6P5;F5H6A8;F5GXA3	Q8N684;Q8N684-3;Q8N684-2;F5H669;F5GWE6	Cleavage and polyadenylation specificity factor subunit 7	CPSF7	>sp|Q8N684|CPSF7_HUMAN Cleavage and polyadenylation specificity factor subunit 7 OS=Homo sapiens GN=CPSF7 PE=1 SV=1;>sp|Q8N684-3|CPSF7_HUMAN Isoform 3 of Cleavage and polyadenylation specificity factor subunit 7 OS=Homo sapiens GN=CPSF7;>sp|Q8N684-2|CPSF7_
CF IIAm complex (Cleavage factor IIAm complex);Cleavage and polyadenylation factor (CPSF);Polyadenylation complex (CSTF1, CSTF2, CSTF3, SYMPK CPSF1, CPSF2, CPSF3)	1.73e-33	4159700000	Q9UKF6;G5E9W3;E7ER23;F5GXZ2	Q9UKF6;G5E9W3;E7ER23;F5GXZ2	Cleavage and polyadenylation specificity factor subunit 3	CPSF3	>sp|Q9UKF6|CPSF3_HUMAN Cleavage and polyadenylation specificity factor subunit 3 OS=Homo sapiens GN=CPSF3 PE=1 SV=1;>tr|G5E9W3|G5E9W3_HUMAN Cleavage and polyadenylation specific factor 3, 73kDa, isoform CRA_b OS=Homo sapiens GN=CPSF3 PE=4 SV=1;>tr|E7ER23|E
CF IIAm complex (Cleavage factor IIAm complex);CPSF6-EWSR1-ITCH-NUDT21-POLR2A-UBAP2L complex;CPSF6-ITCH-NUDT21-POLR2A complex;CPSF6-ITCH-NUDT21-POLR2A-UBAP2L complex;Mammalian cleavage factor I (CF Im);Spliceosome	4.4e-181	10840000000	Q16630-3;F8WJN3;Q16630;Q16630-2;F8W084	Q16630-3;F8WJN3;Q16630;Q16630-2	Cleavage and polyadenylation specificity factor subunit 6	CPSF6	>sp|Q16630-3|CPSF6_HUMAN Isoform 3 of Cleavage and polyadenylation specificity factor subunit 6 OS=Homo sapiens GN=CPSF6;>tr|F8WJN3|F8WJN3_HUMAN Cleavage and polyadenylation-specificity factor subunit 6 OS=Homo sapiens GN=CPSF6 PE=4 SV=1;>sp|Q16630|CPSF6_H
CF IIAm complex (Cleavage factor IIAm complex);CPSF6-EWSR1-ITCH-NUDT21-POLR2A-UBAP2L complex;CPSF6-ITCH-NUDT21-POLR2A complex;CPSF6-ITCH-NUDT21-POLR2A-UBAP2L complex;Mammalian cleavage factor I (CF Im);Spliceosome	3.45e-172	27211000000	O43809;H3BND3;H3BV41;Q5HYH5	O43809;H3BND3	Cleavage and polyadenylation specificity factor subunit 5	NUDT21	>sp|O43809|CPSF5_HUMAN Cleavage and polyadenylation specificity factor subunit 5 OS=Homo sapiens GN=NUDT21 PE=1 SV=1;>tr|H3BND3|H3BND3_HUMAN Cleavage and polyadenylation-specificity factor subunit 5 (Fragment) OS=Homo sapiens GN=NUDT21 PE=4 SV=1
CF IIAm complex (Cleavage factor IIAm complex);DCS complex (PTBP1, PTBP2, HNRPH1, HNRPF)	0	139590000000	P26599;P26599-2;P26599-3;A6NLN1	P26599;P26599-2;P26599-3	Polypyrimidine tract-binding protein 1	PTBP1	>sp|P26599|PTBP1_HUMAN Polypyrimidine tract-binding protein 1 OS=Homo sapiens GN=PTBP1 PE=1 SV=1;>sp|P26599-2|PTBP1_HUMAN Isoform 2 of Polypyrimidine tract-binding protein 1 OS=Homo sapiens GN=PTBP1;>sp|P26599-3|PTBP1_HUMAN Isoform 3 of Polypyrimidine trac
CF IIAm complex (Cleavage factor IIAm complex);Spliceosome	7.57e-47	1711000000	O60231;B0V0F8;Q5SQH5;Q5JP46;B0V0F7;A2AB15;F8VPA4	O60231;B0V0F8	Putative pre-mRNA-splicing factor ATP-dependent RNA helicase DHX16	DHX16	>sp|O60231|DHX16_HUMAN Putative pre-mRNA-splicing factor ATP-dependent RNA helicase DHX16 OS=Homo sapiens GN=DHX16 PE=1 SV=2;>tr|B0V0F8|B0V0F8_HUMAN DEAH (Asp-Glu-Ala-His) box polypeptide 16 (Fragment) OS=Homo sapiens GN=DHX16 PE=4 SV=1
Chromatin remodeling complex (TACC2, TACC3, PCAF)	3.53e-48	1562600000	Q9Y6A5;E7EMT0;C9JA91;Q8IX09;C9JWI7;H0Y8F2;F8WC55	Q9Y6A5	Transforming acidic coiled-coil-containing protein 3	TACC3	>sp|Q9Y6A5|TACC3_HUMAN Transforming acidic coiled-coil-containing protein 3 OS=Homo sapiens GN=TACC3 PE=1 SV=1
Chromatin remodeling complex (TACC2, TACC3, PCAF);Tacc1-chTOG-AuroraA complex	6.73e-54	3506700000	O75410;O75410-2;O75410-7;G8JLK4;E7EVI4;E7ET87;O75410-3;H0YAY0;O75410-6;O75410-5;O75410-4;E5RFM9;H0YBT8;B4E3H6;E7ES82;O75410-8;E5RJU4;E5RJG6;H0Y9C3;O95359-2;Q4VXL4;O95359-6;D6RAA5;O95359-1;Q4VXL8;O95359-5;E7EMZ9;H7BXY4;O95359-3;E9PBC6;O95359	O75410;O75410-2;O75410-7;G8JLK4;E7EVI4;E7ET87;O75410-3;H0YAY0;O75410-6;O75410-5;O75410-4;E5RFM9	Transforming acidic coiled-coil-containing protein 1	TACC1	>sp|O75410|TACC1_HUMAN Transforming acidic coiled-coil-containing protein 1 OS=Homo sapiens GN=TACC1 PE=1 SV=2;>sp|O75410-2|TACC1_HUMAN Isoform 2 of Transforming acidic coiled-coil-containing protein 1 OS=Homo sapiens GN=TACC1;>sp|O75410-7|TACC1_HUMAN Isof
CHUK-ERC1-IKBKB-IKBKG;CHUK-IKBKB-IKBKG complex;CHUK-NFKB2-REL-IKBKG-SPAG9-NFKB1-NFKBIE-COPB2-TNIP1-NFKBIA-RELA-TNIP2 complex;I-kappa-B kinase (IKK) complex;IKBKG homodimer complex;IKBKG homotrimer complex;IKBKG tetramer complex;IKBKG-CHUK complex;IKBKG-IKBKB complex;NEMO-HIF2(alpha)-ARNT complex;SRC-3 complex;TNF-alpha/NF-kappa B signaling complex (CHUK, KPNA3, NFKB2, NFKBIB, REL, IKBKG, NFKB1, N…	9.22e-14	60479000	Q9Y6K9-3;F8W9A9;A8MV29;E7EU78;C9J1R1;Q9Y6K9;Q9Y6K9-2	Q9Y6K9-3;F8W9A9;A8MV29;E7EU78;C9J1R1;Q9Y6K9;Q9Y6K9-2	NF-kappa-B essential modulator	IKBKG	>sp|Q9Y6K9-3|NEMO_HUMAN Isoform 3 of NF-kappa-B essential modulator OS=Homo sapiens GN=IKBKG;>tr|F8W9A9|F8W9A9_HUMAN NF-kappa-B essential modulator OS=Homo sapiens GN=IKBKG PE=4 SV=1;>tr|A8MV29|A8MV29_HUMAN NF-kappa-B essential modulator OS=Homo sapiens GN
CHUK-IQGAP2-AKAP8L-RELA-TNIP2 complex	1.05e-05	251580000	Q9ULX6	Q9ULX6	A-kinase anchor protein 8-like	AKAP8L	>sp|Q9ULX6|AKP8L_HUMAN A-kinase anchor protein 8-like OS=Homo sapiens GN=AKAP8L PE=1 SV=3
CHUK-IQGAP2-AKAP8L-RELA-TNIP2 complex;CHUK-NFKB2-REL-IKBKG-SPAG9-NFKB1-NFKBIE-COPB2-TNIP1-NFKBIA-RELA-TNIP2 complex;ESR1-RELA-BCL3-NCOA3 complex;hs4 enhancer complex (faster migrating complex);I(kappa)B(alpha)-NF(kappa)Bp50-NF(kappa)Bp65 complex;IkappaB kinase complex (IKBKB, CHUK, IKBKAP, NFKBIA, RELA, MAP3K14);IKB(alpha)-RELA-cREL complex;IKB(beta)-RELA-cREL complex;IKB(epsilon)-RELA-cREL compl…	5.13e-28	2997900000	Q2TAM5;E9PKH5;B4E082;Q04206-2;Q04206-3;Q04206-4;Q04206;E9PI38;E9PQS6;E9PKV4;Q96CP1;E9PMD5;E9PJR1;E9PRX2;E9PNV4	Q2TAM5;E9PKH5;B4E082;Q04206-2;Q04206-3;Q04206-4;Q04206;E9PI38;E9PQS6;E9PKV4;Q96CP1	Transcription factor p65	RELA	>tr|Q2TAM5|Q2TAM5_HUMAN RELA protein OS=Homo sapiens GN=RELA PE=2 SV=1;>tr|E9PKH5|E9PKH5_HUMAN Transcription factor p65 (Fragment) OS=Homo sapiens GN=RELA PE=4 SV=1;>tr|B4E082|B4E082_HUMAN Transcription factor p65 OS=Homo sapiens GN=RELA PE=2 SV=1;>sp|Q042
CHUK-IQGAP2-AKAP8L-RELA-TNIP2 complex;TNF-alpha/NF-kappa B signaling complex 5	0	15323000000	Q13576;E7EWC2;F5H7S7;Q13576-2;D6R939;E9PDT6;F5H3D5;D6RDK8;D6R999;D6RGC6	Q13576;E7EWC2;F5H7S7;Q13576-2;D6R939	Ras GTPase-activating-like protein IQGAP2	IQGAP2	>sp|Q13576|IQGA2_HUMAN Ras GTPase-activating-like protein IQGAP2 OS=Homo sapiens GN=IQGAP2 PE=1 SV=4;>tr|E7EWC2|E7EWC2_HUMAN Ras GTPase-activating-like protein IQGAP2 (Fragment) OS=Homo sapiens GN=IQGAP2 PE=4 SV=1;>tr|F5H7S7|F5H7S7_HUMAN Ras GTPase-activat
CHUK-NFKB2-REL-IKBKG-SPAG9-NFKB1-NFKBIE-COPB2-TNIP1-NFKBIA-RELA-TNIP2 complex	2.08e-174	27551000000	B4DZI8;P35606;D6RBT6;H0YAC7;D6R997;D6RBZ7;D6RCL6;D6RBG7;H0Y938	B4DZI8;P35606	Coatomer subunit beta	COPB2	>tr|B4DZI8|B4DZI8_HUMAN Coatomer protein complex, subunit beta 2 (Beta prime), isoform CRA_b OS=Homo sapiens GN=COPB2 PE=2 SV=1;>sp|P35606|COPB2_HUMAN Coatomer subunit beta OS=Homo sapiens GN=COPB2 PE=1 SV=2
CHUK-NFKB2-REL-IKBKG-SPAG9-NFKB1-NFKBIE-COPB2-TNIP1-NFKBIA-RELA-TNIP2 complex	2.03e-07	313620000	E7EMV7;F5H4X3;F5GYD7;E7ERB0;E7EPY1;E7ET96;Q6N077;B7Z5B0;Q15025-2;Q15025;H0YC17;E7EW15	E7EMV7;F5H4X3;F5GYD7;E7ERB0;E7EPY1;E7ET96;Q6N077;B7Z5B0;Q15025-2;Q15025;H0YC17;E7EW15	TNFAIP3-interacting protein 1	TNIP1	>tr|E7EMV7|E7EMV7_HUMAN TNFAIP3-interacting protein 1 OS=Homo sapiens GN=TNIP1 PE=4 SV=1;>tr|F5H4X3|F5H4X3_HUMAN TNFAIP3-interacting protein 1 OS=Homo sapiens GN=TNIP1 PE=4 SV=1;>tr|F5GYD7|F5GYD7_HUMAN TNFAIP3-interacting protein 1 OS=Homo sapiens GN=TNIP1
CHUK-NFKB2-REL-IKBKG-SPAG9-NFKB1-NFKBIE-COPB2-TNIP1-NFKBIA-RELA-TNIP2 complex	4.95e-49	1456700000	O60271-4;O60271-2;O60271;O60271-9;H7BY21;H7BYB5;F5H7U6;O60271-5;O60271-3;H7BY20;F5H7H7;D6RHI8;H0YBE9	O60271-4;O60271-2;O60271;O60271-9;H7BY21;H7BYB5;F5H7U6;O60271-5;O60271-3	C-Jun-amino-terminal kinase-interacting protein 4	SPAG9	>sp|O60271-4|JIP4_HUMAN Isoform 4 of C-Jun-amino-terminal kinase-interacting protein 4 OS=Homo sapiens GN=SPAG9;>sp|O60271-2|JIP4_HUMAN Isoform 2 of C-Jun-amino-terminal kinase-interacting protein 4 OS=Homo sapiens GN=SPAG9;>sp|O60271|JIP4_HUMAN C-Jun-amin
CHUK-NFKB2-REL-IKBKG-SPAG9-NFKB1-NFKBIE-COPB2-TNIP1-NFKBIA-RELA-TNIP2 complex;NFKB1-NFKB2-RELA-RELB complex;NFKB1-NFKB2-REL-RELA-RELB complex;TNF-alpha/NF-kappa B signaling complex (CHUK, BTRC, NFKB2, PPP6C, REL, CUL1, IKBKE, SAPS2, SAPS1, ANKRD28, RELA, SKP1);TNF-alpha/NF-kappa B signaling complex (CHUK, KPNA3, NFKB2, NFKBIB, REL, IKBKG, NFKB1, NFKBIE, RELB, NFKBIA, RELA, TNIP2);TNF-alpha/Nf-kap…	1.1e-06	202460000	Q00653-4;Q00653;Q00653-3	Q00653-4;Q00653	Nuclear factor NF-kappa-B p100 subunit;Nuclear factor NF-kappa-B p52 subunit	NFKB2	>sp|Q00653-4|NFKB2_HUMAN Isoform 4 of Nuclear factor NF-kappa-B p100 subunit OS=Homo sapiens GN=NFKB2;>sp|Q00653|NFKB2_HUMAN Nuclear factor NF-kappa-B p100 subunit OS=Homo sapiens GN=NFKB2 PE=1 SV=4
CIN85 complex (CIN85, CRK, BCAR1, CBL, PIK3R1, GRB2, SOS1);CIN85 homotetramer complex;CIN85-BLNK complex;CIN85-CBL complex;CIN85-CBL-SH3GL2 complex;CIN85-CBL-SH3GL2-EGFR complex, EGF stimulated;CIN85-c-CBL complex;CIN85-SH3GL2 complex;CIN85-SH3GL3 complex;CIN85-SH3GL3-CBL complex;MET-CIN85-SH3GL3-CBL complex, HGF stimulated;Multiprotein complex (monoubiquitination);RICH1/AMOT polarity complex, Fl…	1.09e-41	3129500000	Q96B97-2;Q5JPT2;E9PC08;Q96B97;Q5JPT4;B7Z6E8;Q5VSN0;Q5JPT1;Q5JPT3;H7BYR7	Q96B97-2;Q5JPT2;E9PC08;Q96B97;Q5JPT4;B7Z6E8;Q5VSN0	SH3 domain-containing kinase-binding protein 1	SH3KBP1	>sp|Q96B97-2|SH3K1_HUMAN Isoform 2 of SH3 domain-containing kinase-binding protein 1 OS=Homo sapiens GN=SH3KBP1;>tr|Q5JPT2|Q5JPT2_HUMAN SH3 domain-containing kinase-binding protein 1 (Fragment) OS=Homo sapiens GN=SH3KBP1 PE=2 SV=1;>tr|E9PC08|E9PC08_HUMAN S
CIN85-CBL-SH3GL2 complex;CIN85-SH3GL2 complex	2.16e-23	1750600000	Q99961;F5H5J3;E7EVZ4;Q99962;E7EML4	Q99961;F5H5J3;E7EVZ4;Q99962	Endophilin-A2;Endophilin-A1	SH3GL1;SH3GL2	>sp|Q99961|SH3G1_HUMAN Endophilin-A2 OS=Homo sapiens GN=SH3GL1 PE=1 SV=1;>tr|F5H5J3|F5H5J3_HUMAN Endophilin-A1 OS=Homo sapiens GN=SH3GL2 PE=4 SV=1;>tr|E7EVZ4|E7EVZ4_HUMAN Endophilin-A2 OS=Homo sapiens GN=SH3GL1 PE=4 SV=1;>sp|Q99962|SH3G2_HUMAN Endophilin-A
Class C Vps complex (hVPS11, hVPS18, hVPS16, rVPS33a );Class C Vps complex (hVPS11, hVPS18, rVPS33a );Class C Vps complex (VPS11, VPS18, STX7);Class C Vps complex (VPS11, VPS18, VPS16);Class C VPS/HOPS complex	1.8e-31	742310000	Q9P253;H0YMC9;H0YLM6	Q9P253	Vacuolar protein sorting-associated protein 18 homolog	VPS18	>sp|Q9P253|VPS18_HUMAN Vacuolar protein sorting-associated protein 18 homolog OS=Homo sapiens GN=VPS18 PE=1 SV=2
Class C Vps complex (hVPS11, hVPS18, hVPS16, rVPS33a );Class C Vps complex (VPS11, VPS18, VPS16);Class C VPS/HOPS complex	1.15e-19	255490000	Q9H269-2;Q9H269;Q5JUA8;Q5JUA9;Q5JUB0	Q9H269-2;Q9H269;Q5JUA8;Q5JUA9	Vacuolar protein sorting-associated protein 16 homolog	VPS16	>sp|Q9H269-2|VPS16_HUMAN Isoform 2 of Vacuolar protein sorting-associated protein 16 homolog OS=Homo sapiens GN=VPS16;>sp|Q9H269|VPS16_HUMAN Vacuolar protein sorting-associated protein 16 homolog OS=Homo sapiens GN=VPS16 PE=1 SV=2;>tr|Q5JUA8|Q5JUA8_HUMAN V
Class C Vps complex (VPS11, VPS18, STX7)	9.48e-61	3579500000	O15400-2;O15400;B4DH37	O15400-2;O15400;B4DH37	Syntaxin-7	STX7	>sp|O15400-2|STX7_HUMAN Isoform 2 of Syntaxin-7 OS=Homo sapiens GN=STX7;>sp|O15400|STX7_HUMAN Syntaxin-7 OS=Homo sapiens GN=STX7 PE=1 SV=4;>tr|B4DH37|B4DH37_HUMAN Uncharacterized protein OS=Homo sapiens GN=STX7 PE=2 SV=1
Class C VPS/HOPS complex;RAB5-EEA1 complex	4.25e-35	1789500000	B4DJA5;P20339	B4DJA5;P20339	Ras-related protein Rab-5A	RAB5A	>tr|B4DJA5|B4DJA5_HUMAN Ras-related protein Rab-5A OS=Homo sapiens GN=RAB5A PE=2 SV=1;>sp|P20339|RAB5A_HUMAN Ras-related protein Rab-5A OS=Homo sapiens GN=RAB5A PE=1 SV=2
Class C VPS/HOPS complex;RAB5-EEA1 complex	1.91e-51	3468500000	Q15075;H0YG06	Q15075	Early endosome antigen 1	EEA1	>sp|Q15075|EEA1_HUMAN Early endosome antigen 1 OS=Homo sapiens GN=EEA1 PE=1 SV=2
Cleavage and polyadenylation factor (CPSF)	1.98e-46	1319900000	Q6UN15-4;Q6UN15-3;G3XAD6;Q6UN15	Q6UN15-4;Q6UN15-3;G3XAD6;Q6UN15	Pre-mRNA 3-end-processing factor FIP1	FIP1L1	>sp|Q6UN15-4|FIP1_HUMAN Isoform 4 of Pre-mRNA 3-end-processing factor FIP1 OS=Homo sapiens GN=FIP1L1;>sp|Q6UN15-3|FIP1_HUMAN Isoform 3 of Pre-mRNA 3-end-processing factor FIP1 OS=Homo sapiens GN=FIP1L1;>tr|G3XAD6|G3XAD6_HUMAN FIP1 like 1 (S. cerevisiae),
Cleavage and polyadenylation factor (CPSF);Polyadenylation complex (CSTF1, CSTF2, CSTF3, SYMPK CPSF1, CPSF2, CPSF3)	7.48e-89	3984600000	Q10570;E9PIM1	Q10570	Cleavage and polyadenylation specificity factor subunit 1	CPSF1	>sp|Q10570|CPSF1_HUMAN Cleavage and polyadenylation specificity factor subunit 1 OS=Homo sapiens GN=CPSF1 PE=1 SV=2
ClpP complex, heptameric;ClpXP complex	0	77849000000	Q16740	Q16740	Putative ATP-dependent Clp protease proteolytic subunit, mitochondrial	CLPP	>sp|Q16740|CLPP_HUMAN Putative ATP-dependent Clp protease proteolytic subunit, mitochondrial OS=Homo sapiens GN=CLPP PE=1 SV=1
ClpX complex, hexameric;ClpXP complex	5.08e-165	57450000000	O76031;Q9H072;H0YM48;H0YK07	O76031;Q9H072	ATP-dependent Clp protease ATP-binding subunit clpX-like, mitochondrial	CLPX;DKFZp586J151	>sp|O76031|CLPX_HUMAN ATP-dependent Clp protease ATP-binding subunit clpX-like, mitochondrial OS=Homo sapiens GN=CLPX PE=1 SV=2;>tr|Q9H072|Q9H072_HUMAN ATP-dependent Clp protease ATP-binding subunit clpX-like, mitochondrial OS=Homo sapiens GN=DKFZp586J151
cMYC-ATPase-helicase complex;c-MYC-ATPase-helicase complex;DMAP1-associated complex;INO80 chromatin remodeling complex;MLL1-WDR5 complex;NuA4/Tip60 HAT complex;NuA4/Tip60-HAT complex A;NuA4/Tip60-HAT complex B;p400-associated complex;SRCAP-associated chromatin remodeling complex;TIP49-TIP48-BAF53 complex;TIP60 histone acetylase complex;URI complex (Unconventional prefoldin RPB5 Interactor)	0	22664000000	Q9Y265;Q9Y265-2;E7ETR0;H7C4G5;H7C4I3	Q9Y265;Q9Y265-2;E7ETR0	RuvB-like 1	RUVBL1	>sp|Q9Y265|RUVB1_HUMAN RuvB-like 1 OS=Homo sapiens GN=RUVBL1 PE=1 SV=1;>sp|Q9Y265-2|RUVB1_HUMAN Isoform 2 of RuvB-like 1 OS=Homo sapiens GN=RUVBL1;>tr|E7ETR0|E7ETR0_HUMAN RuvB-like 1 OS=Homo sapiens GN=RUVBL1 PE=4 SV=1
cMYC-ATPase-helicase complex;c-MYC-ATPase-helicase complex;DMAP1-associated complex;INO80 chromatin remodeling complex;NuA4/Tip60 HAT complex;NuA4/Tip60-HAT complex A;NuA4/Tip60-HAT complex B;p400-associated complex;SRCAP-associated chromatin remodeling complex;TIP49-TIP48-BAF53 complex;TIP60 histone acetylase complex;URI complex (Unconventional prefoldin RPB5 Interactor)	4.62e-198	29258000000	Q9Y230;B3KQ59	Q9Y230;B3KQ59	RuvB-like 2	RUVBL2	>sp|Q9Y230|RUVB2_HUMAN RuvB-like 2 OS=Homo sapiens GN=RUVBL2 PE=1 SV=3;>tr|B3KQ59|B3KQ59_HUMAN RuvB-like 2 OS=Homo sapiens GN=RUVBL2 PE=2 SV=1
CNS-P53 complex	5.21e-14	501820000	F5H7C6;F5GYF7;F5H248;Q9UBW8;F5H7D4;F5H4U8;F5H4Z0;F5H3M6;G3XAP1;F5GXT7;F5H3D9	F5H7C6;F5GYF7;F5H248;Q9UBW8;F5H7D4;F5H4U8	COP9 signalosome complex subunit 7a	COPS7A	>tr|F5H7C6|F5H7C6_HUMAN COP9 signalosome complex subunit 7a (Fragment) OS=Homo sapiens GN=COPS7A PE=4 SV=1;>tr|F5GYF7|F5GYF7_HUMAN COP9 signalosome complex subunit 7a (Fragment) OS=Homo sapiens GN=COPS7A PE=4 SV=1;>tr|F5H248|F5H248_HUMAN COP9 signalosome c
CNS-P53 complex;COP9 signalosome complex;CSA complex;CSA-POLIIa complex;DDB2 complex	1.66e-68	7895300000	E7EM64;Q7L5N1;H7C3T0	E7EM64;Q7L5N1	COP9 signalosome complex subunit 6	COPS6	>tr|E7EM64|E7EM64_HUMAN COP9 signalosome complex subunit 6 OS=Homo sapiens GN=COPS6 PE=4 SV=1;>sp|Q7L5N1|CSN6_HUMAN COP9 signalosome complex subunit 6 OS=Homo sapiens GN=COPS6 PE=1 SV=1
CNS-P53 complex;COP9 signalosome complex;CSA complex;CSA-POLIIa complex;DDB2 complex	2.82e-73	7358200000	P61201;P61201-2;B4DIH5;H0YKU5;H0YMC2;H0YM03	P61201;P61201-2;B4DIH5;H0YKU5	COP9 signalosome complex subunit 2	COPS2	>sp|P61201|CSN2_HUMAN COP9 signalosome complex subunit 2 OS=Homo sapiens GN=COPS2 PE=1 SV=1;>sp|P61201-2|CSN2_HUMAN Isoform 2 of COP9 signalosome complex subunit 2 OS=Homo sapiens GN=COPS2;>tr|B4DIH5|B4DIH5_HUMAN COP9 signalosome complex subunit 2 OS=Homo
CNS-P53 complex;COP9 signalosome complex;CSA complex;CSA-POLIIa complex;DDB2 complex	1.26e-29	5511200000	Q92905;E5RHH5;E5RHF2	Q92905;E5RHH5	COP9 signalosome complex subunit 5	COPS5	>sp|Q92905|CSN5_HUMAN COP9 signalosome complex subunit 5 OS=Homo sapiens GN=COPS5 PE=1 SV=4;>tr|E5RHH5|E5RHH5_HUMAN COP9 signalosome complex subunit 5 OS=Homo sapiens GN=COPS5 PE=4 SV=1
CNS-P53 complex;COP9 signalosome complex;CSA complex;CSA-POLIIa complex;DDB2 complex	1.31e-164	11961000000	Q9BT78;D6RFN0;D6RAX7;B3KST5;D6RD63	Q9BT78;D6RFN0;D6RAX7;B3KST5;D6RD63	COP9 signalosome complex subunit 4	COPS4	>sp|Q9BT78|CSN4_HUMAN COP9 signalosome complex subunit 4 OS=Homo sapiens GN=COPS4 PE=1 SV=1;>tr|D6RFN0|D6RFN0_HUMAN COP9 signalosome complex subunit 4 OS=Homo sapiens GN=COPS4 PE=4 SV=1;>tr|D6RAX7|D6RAX7_HUMAN COP9 signalosome complex subunit 4 OS=Homo sap
CNS-P53 complex;COP9 signalosome complex;CSA complex;CSA-POLIIa complex;DDB2 complex	3.33e-98	4263900000	Q9UNS2;B4DY81;C9JLV5;H7C3P9	Q9UNS2;B4DY81	COP9 signalosome complex subunit 3	COPS3	>sp|Q9UNS2|CSN3_HUMAN COP9 signalosome complex subunit 3 OS=Homo sapiens GN=COPS3 PE=1 SV=3;>tr|B4DY81|B4DY81_HUMAN COP9 signalosome complex subunit 3 OS=Homo sapiens GN=COPS3 PE=2 SV=1
CNS-P53 complex;COP9 signalosome complex;CSA complex;CSA-POLIIa complex;DDB2 complex;Ubiquitin E3 ligase (CSN1, CSN8, HRT1, SKP1, SKP2, CUL1, CUL2, CUL3)	7.6e-53	2162900000	Q99627-2;E9PGT6;Q99627;H7C3S9;B8ZZP3	Q99627-2;E9PGT6;Q99627;H7C3S9;B8ZZP3	COP9 signalosome complex subunit 8	COPS8	>sp|Q99627-2|CSN8_HUMAN Isoform 2 of COP9 signalosome complex subunit 8 OS=Homo sapiens GN=COPS8;>tr|E9PGT6|E9PGT6_HUMAN COP9 signalosome complex subunit 8 OS=Homo sapiens GN=COPS8 PE=4 SV=1;>sp|Q99627|CSN8_HUMAN COP9 signalosome complex subunit 8 OS=Homo
CNS-P53 complex;COP9 signalosome complex;CSA complex;CSA-POLIIa complex;DDB2 complex;Ubiquitin E3 ligase (CSN1, CSN8, HRT1, SKP1, SKP2, CUL1, CUL2, CUL3)	9.98e-83	10615000000	Q13098-5;Q13098;Q13098-7;Q13098-6;C9JFE4;Q59F65	Q13098-5;Q13098;Q13098-7;Q13098-6;C9JFE4	COP9 signalosome complex subunit 1	GPS1	>sp|Q13098-5|CSN1_HUMAN Isoform 4 of COP9 signalosome complex subunit 1 OS=Homo sapiens GN=GPS1;>sp|Q13098|CSN1_HUMAN COP9 signalosome complex subunit 1 OS=Homo sapiens GN=GPS1 PE=1 SV=4;>sp|Q13098-7|CSN1_HUMAN Isoform 2 of COP9 signalosome complex subunit
Cofilin-actin-CAP1 complex	0	108260000000	P23528;G3V1A4;E9PP50;E9PK25;E9PLJ3;E9PS23;E9PQB7;G3V5P4;Q9Y281	P23528;G3V1A4;E9PP50;E9PK25;E9PLJ3;E9PS23;E9PQB7	Cofilin-1	CFL1	>sp|P23528|COF1_HUMAN Cofilin-1 OS=Homo sapiens GN=CFL1 PE=1 SV=3;>tr|G3V1A4|G3V1A4_HUMAN Cofilin 1 (Non-muscle), isoform CRA_a OS=Homo sapiens GN=CFL1 PE=4 SV=1;>tr|E9PP50|E9PP50_HUMAN Cofilin-1 (Fragment) OS=Homo sapiens GN=CFL1 PE=4 SV=1;>tr|E9PK25|E9PK
Cofilin-actin-CAP1 complex	1.26e-300	54550000000	Q01518;F5H6Z3;Q5T0R1;Q5T0R7;Q5T0R6;Q5T0R5;Q5T0R4;Q5T0R3;Q5T0R2;Q5T0R8;B7Z214;B7Z385	Q01518;F5H6Z3	Adenylyl cyclase-associated protein 1	CAP1	>sp|Q01518|CAP1_HUMAN Adenylyl cyclase-associated protein 1 OS=Homo sapiens GN=CAP1 PE=1 SV=5;>tr|F5H6Z3|F5H6Z3_HUMAN Adenylyl cyclase-associated protein OS=Homo sapiens GN=CAP1 PE=3 SV=1
Cofilin-actin-CAP1 complex	1.33e-256	31989000	Q01518-2;Q5T0R9;Q5T0S3	Q01518-2			>sp|Q01518-2|CAP1_HUMAN Isoform 2 of Adenylyl cyclase-associated protein 1 OS=Homo sapiens GN=CAP1
COG complex;COG1-COG8 subcomplex;COG1-COG8-COG2-COG3-COG4 subcomplex;COG1-COG8-COG5-COG6-COG7 subcomplex;Conserved oligomeric Golgi (COG) complex	3.42e-11	165700000	Q8WTW3;E9PBL8	Q8WTW3;E9PBL8	Conserved oligomeric Golgi complex subunit 1	COG1	>sp|Q8WTW3|COG1_HUMAN Conserved oligomeric Golgi complex subunit 1 OS=Homo sapiens GN=COG1 PE=1 SV=1;>tr|E9PBL8|E9PBL8_HUMAN Conserved oligomeric Golgi complex subunit 1 OS=Homo sapiens GN=COG1 PE=4 SV=1
COG complex;COG1-COG8 subcomplex;COG1-COG8-COG2-COG3-COG4 subcomplex;COG1-COG8-COG5-COG6-COG7 subcomplex;Conserved oligomeric Golgi (COG) complex;Tetrameric COG subcomplex	5.58e-45	939540000	Q96MW5;H3BQV3;H3BUN2;H3BSH5;H3BMQ9	Q96MW5;H3BQV3	Conserved oligomeric Golgi complex subunit 8	COG8	>sp|Q96MW5|COG8_HUMAN Conserved oligomeric Golgi complex subunit 8 OS=Homo sapiens GN=COG8 PE=1 SV=2;>tr|H3BQV3|H3BQV3_HUMAN Conserved oligomeric Golgi complex subunit 8 OS=Homo sapiens GN=COG8 PE=4 SV=1
COG complex;COG1-COG8-COG2-COG3-COG4 subcomplex;COG2-COG3-COG4 subcomplex;Conserved oligomeric Golgi (COG) complex	3.2e-06	69444000	B7Z2Y2;Q14746-2;Q14746;B7Z7N2;F5H1E5	B7Z2Y2;Q14746-2;Q14746	Conserved oligomeric Golgi complex subunit 2	COG2	>tr|B7Z2Y2|B7Z2Y2_HUMAN Conserved oligomeric Golgi complex subunit 2 OS=Homo sapiens GN=COG2 PE=2 SV=1;>sp|Q14746-2|COG2_HUMAN Isoform 2 of Conserved oligomeric Golgi complex subunit 2 OS=Homo sapiens GN=COG2;>sp|Q14746|COG2_HUMAN Conserved oligomeric Golg
COG complex;COG1-COG8-COG2-COG3-COG4 subcomplex;COG2-COG3-COG4 subcomplex;Conserved oligomeric Golgi (COG) complex	1.91e-21	265970000	Q96JB2;Q96JB2-2	Q96JB2	Conserved oligomeric Golgi complex subunit 3	COG3	>sp|Q96JB2|COG3_HUMAN Conserved oligomeric Golgi complex subunit 3 OS=Homo sapiens GN=COG3 PE=1 SV=3
COG complex;COG1-COG8-COG2-COG3-COG4 subcomplex;COG2-COG3-COG4 subcomplex;Conserved oligomeric Golgi (COG) complex	2.08e-46	354410000	Q9H9E3;Q9H9E3-3;Q9H9E3-2;B4DDL2;E9PRT5;H3BSD2;H3BQB2;H3BMV9	Q9H9E3;Q9H9E3-3;Q9H9E3-2	Conserved oligomeric Golgi complex subunit 4	COG4	>sp|Q9H9E3|COG4_HUMAN Conserved oligomeric Golgi complex subunit 4 OS=Homo sapiens GN=COG4 PE=1 SV=3;>sp|Q9H9E3-3|COG4_HUMAN Isoform 3 of Conserved oligomeric Golgi complex subunit 4 OS=Homo sapiens GN=COG4;>sp|Q9H9E3-2|COG4_HUMAN Isoform 2 of Conserved ol
COG complex;COG1-COG8-COG5-COG6-COG7 subcomplex;COG5-COG6-COG7 subcomplex;Conserved oligomeric Golgi (COG) complex;Ternary COG subcomplex;Tetrameric COG subcomplex	9.16e-30	570010000	Q9Y2V7-2;Q9Y2V7;F5H8M2;H0YGX8	Q9Y2V7-2;Q9Y2V7	Conserved oligomeric Golgi complex subunit 6	COG6	>sp|Q9Y2V7-2|COG6_HUMAN Isoform 2 of Conserved oligomeric Golgi complex subunit 6 OS=Homo sapiens GN=COG6;>sp|Q9Y2V7|COG6_HUMAN Conserved oligomeric Golgi complex subunit 6 OS=Homo sapiens GN=COG6 PE=2 SV=2
Cohesin-SA2 complex;Mitotic 14S cohesin 2 complex;SNF2h-cohesin-NuRD complex	2.51e-35	1766100000	F8WAK8;Q8N3U4;Q8N3U4-2;B1AMT4;Q9UJ98-2;H7BYK9;Q9UJ98	F8WAK8;Q8N3U4;Q8N3U4-2	Cohesin subunit SA-2	STAG2	>tr|F8WAK8|F8WAK8_HUMAN Cohesin subunit SA-2 OS=Homo sapiens GN=STAG2 PE=4 SV=1;>sp|Q8N3U4|STAG2_HUMAN Cohesin subunit SA-2 OS=Homo sapiens GN=STAG2 PE=1 SV=3;>sp|Q8N3U4-2|STAG2_HUMAN Isoform 2 of Cohesin subunit SA-2 OS=Homo sapiens GN=STAG2
Condensin II	4.9e-09	241840000	E7EUH9;H0Y6U5;Q86XI2;Q86XI2-2;F5H7R2;B4DHE5	E7EUH9;H0Y6U5;Q86XI2;Q86XI2-2;F5H7R2	Condensin-2 complex subunit G2	NCAPG2	>tr|E7EUH9|E7EUH9_HUMAN Condensin-2 complex subunit G2 OS=Homo sapiens GN=NCAPG2 PE=4 SV=1;>tr|H0Y6U5|H0Y6U5_HUMAN Condensin-2 complex subunit G2 (Fragment) OS=Homo sapiens GN=NCAPG2 PE=4 SV=1;>sp|Q86XI2|CNDG2_HUMAN Condensin-2 complex subunit G2 OS=Homo s
Condensin I-PARP-1-XRCC1 complex;DNA ligase III-XRCC1 complex;DNA ligase III-XRCC1-PNK-DNA-pol III multiprotein complex;DNA ligase IV-XRCC1 complex;DNA repair complex NEIL1-PNK-Pol(beta)-LigIII(alpha)-XRCC1;DNA repair complex NEIL2-PNK-Pol(beta)-LigIII(alpha)-XRCC1;XRCC1-LIG3-PNK-TDP1 complex	2.53e-23	2973800000	P18887;H7BZR0;F5H8D7;B4DEB2	P18887;H7BZR0;F5H8D7;B4DEB2	DNA repair protein XRCC1	XRCC1	>sp|P18887|XRCC1_HUMAN DNA repair protein XRCC1 OS=Homo sapiens GN=XRCC1 PE=1 SV=2;>tr|H7BZR0|H7BZR0_HUMAN DNA repair protein XRCC1 OS=Homo sapiens GN=XRCC1 PE=4 SV=1;>tr|F5H8D7|F5H8D7_HUMAN DNA repair protein XRCC1 OS=Homo sapiens GN=XRCC1 PE=4 SV=1;>tr|B
CPSF6-EWSR1-ITCH-NUDT21-POLR2A-UBAP2L complex;CPSF6-ITCH-NUDT21-POLR2A complex;CPSF6-ITCH-NUDT21-POLR2A-UBAP2L complex;ITCH-FAM/USP9x complex	5.36e-29	1971300000	F5H217;Q96J02-2;Q96J02;H0YBS9;H3BRF3;Q9H0M0-6;F5H213;Q9H0M0-3;O00308;Q9H0M0	F5H217;Q96J02-2;Q96J02	E3 ubiquitin-protein ligase Itchy homolog	ITCH	>tr|F5H217|F5H217_HUMAN E3 ubiquitin-protein ligase OS=Homo sapiens GN=ITCH PE=4 SV=1;>sp|Q96J02-2|ITCH_HUMAN Isoform 2 of E3 ubiquitin-protein ligase Itchy homolog OS=Homo sapiens GN=ITCH;>sp|Q96J02|ITCH_HUMAN E3 ubiquitin-protein ligase Itchy homolog OS=
CPSF6-EWSR1-ITCH-NUDT21-POLR2A-UBAP2L complex;CPSF6-ITCH-NUDT21-POLR2A-UBAP2L complex	0	16644000000	Q14157-4;Q14157-1;Q14157-3;F8W726;Q14157;Q14157-5;Q5VU77;Q5VU79;Q5VU78;Q5VU81;Q5VU80;C9JD99;F5GY23;H0Y5H6;H7C2T8	Q14157-4;Q14157-1;Q14157-3;F8W726;Q14157;Q14157-5	Ubiquitin-associated protein 2-like	UBAP2L	>sp|Q14157-4|UBP2L_HUMAN Isoform 4 of Ubiquitin-associated protein 2-like OS=Homo sapiens GN=UBAP2L;>sp|Q14157-1|UBP2L_HUMAN Isoform 2 of Ubiquitin-associated protein 2-like OS=Homo sapiens GN=UBAP2L;>sp|Q14157-3|UBP2L_HUMAN Isoform 3 of Ubiquitin-associat
CPSF6-EWSR1-ITCH-NUDT21-POLR2A-UBAP2L complex;Large Drosha complex	1.08e-27	2162900000	B0QYK1;B0QYK0;Q01844-3;Q01844;Q01844-5;H7BY36;Q01844-2;C9JGE3;F8WC90;Q01844-4	B0QYK1;B0QYK0;Q01844-3;Q01844;Q01844-5;H7BY36;Q01844-2;C9JGE3	RNA-binding protein EWS	EWSR1	>tr|B0QYK1|B0QYK1_HUMAN Ewing sarcoma breakpoint region 1 OS=Homo sapiens GN=EWSR1 PE=4 SV=1;>tr|B0QYK0|B0QYK0_HUMAN Ewing sarcoma breakpoint region 1 OS=Homo sapiens GN=EWSR1 PE=4 SV=1;>sp|Q01844-3|EWS_HUMAN Isoform 3 of RNA-binding protein EWS OS=Homo sa
CREBBP-SMAD2-SMAD4 pentameric complex;CREBBP-SMAD3-SMAD4 pentameric complex;Ectodermin-SMAD4 complex;JUND-FOSB-SMAD3-SMAD4 complex;RSmad complex;SKI-SMAD2-SMAD4 pentameric complex;SKI-SMAD3-SMAD4 pentameric complex;SMAD2-SMAD4-FAST1 complex;SMAD2-SMAD4-FAST1-TGIF complex, TGF(beta) induced;SMAD2-SMAD4-FAST1-TGIF-HDAC1 complex, TGF(beta) induced;SMAD3/4-E2F4/5-p107-DP1 complex;SMAD3-SMAD4-cJUN com…	7.68e-06	385150000	Q9BYG6;Q13485	Q9BYG6;Q13485	Mothers against decapentaplegic homolog 4	SMAD4	>tr|Q9BYG6|Q9BYG6_HUMAN Mothers against decapentaplegic homolog 4 (Fragment) OS=Homo sapiens GN=SMAD4 PE=2 SV=1;>sp|Q13485|SMAD4_HUMAN Mothers against decapentaplegic homolog 4 OS=Homo sapiens GN=SMAD4 PE=1 SV=1
CRKL-PDGFRA-CRK-RAPGEF1 complex;CRKL-WIPF1-WAS complex;ZAP70-CRKL-WIPF1-WAS complex	7.92e-40	1074800000	P46109	P46109	Crk-like protein	CRKL	>sp|P46109|CRKL_HUMAN Crk-like protein OS=Homo sapiens GN=CRKL PE=1 SV=1
CRKL-WIPF1-WAS complex;WIP-WASp-actin-myosin-IIa complex;ZAP70-CRKL-WIPF1-WAS complex	1.96e-05	47345000	E9PB87;O43516-2;O43516;O43516-3;C9JB04;O43516-4;C9JL90	E9PB87;O43516-2;O43516;O43516-3;C9JB04;O43516-4;C9JL90	WAS/WASL-interacting protein family member 1	WIPF1	>tr|E9PB87|E9PB87_HUMAN WAS/WASL-interacting protein family member 1 OS=Homo sapiens GN=WIPF1 PE=4 SV=1;>sp|O43516-2|WIPF1_HUMAN Isoform 2 of WAS/WASL-interacting protein family member 1 OS=Homo sapiens GN=WIPF1;>sp|O43516|WIPF1_HUMAN WAS/WASL-interacting
CRKL-WIPF1-WAS complex;WIP-WASp-actin-myosin-IIa complex;ZAP70-CRKL-WIPF1-WAS complex	5.42e-59	861930000	P42768;C9J3B7	P42768;C9J3B7	Wiskott-Aldrich syndrome protein	WAS	>sp|P42768|WASP_HUMAN Wiskott-Aldrich syndrome protein OS=Homo sapiens GN=WAS PE=1 SV=4;>tr|C9J3B7|C9J3B7_HUMAN Wiskott-Aldrich syndrome protein (Fragment) OS=Homo sapiens GN=WAS PE=4 SV=1
CRM1-RAN-PHAX-CBC complex (cap binding complex);CRM1-Survivin mitotic complex;CRM1-Survivin-AuroraB mitotic complex;Snurportin-CRM1-RanGTP complex	0	74900000000	O14980;C9JKM9;C9J673;C9IZS4;C9JQ02;C9JV99;F8WF71;C9JF49;C9IYM2;H7BZC5	O14980	Exportin-1	XPO1	>sp|O14980|XPO1_HUMAN Exportin-1 OS=Homo sapiens GN=XPO1 PE=1 SV=1
CRM1-RAN-PHAX-CBC complex (cap binding complex);PHAX-CBC complex (cap binding complex)	9.91e-16	145920000	Q9H814;B4DPU2	Q9H814;B4DPU2	Phosphorylated adapter RNA export protein	PHAX	>sp|Q9H814|PHAX_HUMAN Phosphorylated adapter RNA export protein OS=Homo sapiens GN=PHAX PE=1 SV=1;>tr|B4DPU2|B4DPU2_HUMAN Phosphorylated adapter RNA export protein OS=Homo sapiens GN=PHAX PE=2 SV=1
CRMP-MICAL-PlexinA1 complex, induced by SEMA3A	0	47919000000	B4DR31;Q16555;Q8NAN9;E5RFU4;H0YBT4;E9PD68;Q14195;Q14194;Q14195-2;Q14194-2;F5GWI3	B4DR31;Q16555	Dihydropyrimidinase-related protein 2	DPYSL2	>tr|B4DR31|B4DR31_HUMAN Dihydropyrimidinase-related protein 2 OS=Homo sapiens GN=DPYSL2 PE=2 SV=1;>sp|Q16555|DPYL2_HUMAN Dihydropyrimidinase-related protein 2 OS=Homo sapiens GN=DPYSL2 PE=1 SV=1
CRMP-MICAL-PlexinA1 complex, induced by SEMA3A	1.24e-06	220380000	Q8TDZ2;Q8TDZ2-4;Q5TED7;Q8TDZ2-2	Q8TDZ2;Q8TDZ2-4;Q5TED7;Q8TDZ2-2	Protein-methionine sulfoxide oxidase MICAL1	MICAL1	>sp|Q8TDZ2|MICA1_HUMAN Protein-methionine sulfoxide oxidase MICAL1 OS=Homo sapiens GN=MICAL1 PE=1 SV=2;>sp|Q8TDZ2-4|MICA1_HUMAN Isoform 4 of Protein-methionine sulfoxide oxidase MICAL1 OS=Homo sapiens GN=MICAL1;>tr|Q5TED7|Q5TED7_HUMAN Microtubule associate
CRMP-MICAL-PlexinA1 complex, induced by SEMA3A;FARP2-NRP1-PlexinA1 complex;FARP2-NRP1-PlexinA2 complex;FARP2-NRP1-PlexinA3 complex;FARP2-NRP1-PlexinA4 complex;PlexinA1-Nrp1 complex;PlexinA1-NRP1 complex;PlexinA1-NRP1-SEMA3A complex;PlexinA1-Nrp2 complex;PlexinA3-Nrp1 complex;PLXNA1-RANBPM complex;PLXNA2-RANBPM complex;PLXNA3-RANBPM complex;PLXNA4-RANBPM complex;SEMA6D-PlexinA1-NRP1 complex	2.27e-107	20804000000	F8VSZ4;Q9UIW2;P51805;O75051;Q9HCM2;Q9HCM2-4	F8VSZ4;Q9UIW2	Plexin-A1	PLXNA1	>tr|F8VSZ4|F8VSZ4_HUMAN Plexin-A1 OS=Homo sapiens GN=PLXNA1 PE=4 SV=1;>sp|Q9UIW2|PLXA1_HUMAN Plexin-A1 OS=Homo sapiens GN=PLXNA1 PE=1 SV=3
CRSP complex;Mediator complex;PC2 complex;SMCC complex;TRAP complex	1.13e-07	86935000	Q6P2C8-2;Q6P2C8	Q6P2C8-2;Q6P2C8	Mediator of RNA polymerase II transcription subunit 27	MED27	>sp|Q6P2C8-2|MED27_HUMAN Isoform 2 of Mediator of RNA polymerase II transcription subunit 27 OS=Homo sapiens GN=MED27;>sp|Q6P2C8|MED27_HUMAN Mediator of RNA polymerase II transcription subunit 27 OS=Homo sapiens GN=MED27 PE=1 SV=1
CS-MAP3K7IP1-MAP3K7IP2 complex	0	500810000000	B4DJV2;O75390;H0YIC4;F8VPA1;H0YH82;F8VRI6;F8VPF9;F8VR34;F8VTT8;F8W1S4;F8W4S1;F8VRP1;F8VX68;F8W642;F8VZK9;F8VX07;F8VWQ5;F8VVF6;F8VU34;F8W0J2;F8VP03;F8W031	B4DJV2;O75390	Citrate synthase;Citrate synthase, mitochondrial	CS	>tr|B4DJV2|B4DJV2_HUMAN Citrate synthase OS=Homo sapiens GN=CS PE=2 SV=1;>sp|O75390|CISY_HUMAN Citrate synthase, mitochondrial OS=Homo sapiens GN=CS PE=1 SV=2
CS-MAP3K7IP1-MAP3K7IP2 complex;TNF-alpha/NF-kappa B signaling complex 7;TRIKA2 protein kinase complex (TAK1, TAB1, TAB2)	1.32e-05	155470000	Q15750-2;Q15750	Q15750-2;Q15750	TGF-beta-activated kinase 1 and MAP3K7-binding protein 1	TAB1	>sp|Q15750-2|TAB1_HUMAN Isoform 2 of TGF-beta-activated kinase 1 and MAP3K7-binding protein 1 OS=Homo sapiens GN=TAB1;>sp|Q15750|TAB1_HUMAN TGF-beta-activated kinase 1 and MAP3K7-binding protein 1 OS=Homo sapiens GN=TAB1 PE=1 SV=1
CtBP complex;CtBP core complex	4.59e-14	265190000	F5H2R1;G3V1R3;F5H838;F5H4I8;Q5VZ84;E9PCM7;P37275;Q2KJ05;F5H8J0;F5H1R1;H0YME0;H0YKM9;H0YMD3;H0YK86;F5H814;O60315	F5H2R1;G3V1R3;F5H838;F5H4I8;Q5VZ84;E9PCM7;P37275;Q2KJ05;F5H8J0;F5H1R1;H0YME0;H0YKM9	Zinc finger E-box-binding homeobox 1	ZEB1	>tr|F5H2R1|F5H2R1_HUMAN Zinc finger E-box-binding homeobox 1 OS=Homo sapiens GN=ZEB1 PE=3 SV=1;>tr|G3V1R3|G3V1R3_HUMAN Transcription factor 8 (Represses interleukin 2 expression), isoform CRA_b OS=Homo sapiens GN=ZEB1 PE=2 SV=1;>tr|F5H838|F5H838_HUMAN Zinc
CTCF-nucleophosmin complex;CTCF-nucleophosmin-PARP-HIS-KPNA-LMNA-TOP complex;CTFC-TAF1 complex;SMAD3-SMAD4-CTCF protein-DNA complex	3.13e-05	64775000	B5MC38;P49711;A6XGN1;A6XGN3;A6XGN0;E7EUE3;Q8NI51;A6XGM2;A6XGL8	B5MC38;P49711;A6XGN1;A6XGN3;A6XGN0;E7EUE3;Q8NI51;A6XGM2;A6XGL8	Transcriptional repressor CTCF;Transcriptional repressor CTCFL	CTCF;CTCFL	>tr|B5MC38|B5MC38_HUMAN Transcriptional repressor CTCF OS=Homo sapiens GN=CTCF PE=4 SV=1;>sp|P49711|CTCF_HUMAN Transcriptional repressor CTCF OS=Homo sapiens GN=CTCF PE=1 SV=1;>tr|A6XGN1|A6XGN1_HUMAN BORIS transcription factor transcript variant B2 OS=Homo
CTCF-nucleophosmin-PARP-HIS-KPNA-LMNA-TOP complex	1.21e-15	1893800000	C9JYI4;P52294;C9J352;C9JWD9;F2Z3G4;C9J4U1	C9JYI4;P52294;C9J352;C9JWD9;F2Z3G4;C9J4U1	Importin subunit alpha-1	KPNA1	>tr|C9JYI4|C9JYI4_HUMAN Importin subunit alpha-1 (Fragment) OS=Homo sapiens GN=KPNA1 PE=4 SV=1;>sp|P52294|IMA1_HUMAN Importin subunit alpha-1 OS=Homo sapiens GN=KPNA1 PE=1 SV=3;>tr|C9J352|C9J352_HUMAN Importin subunit alpha-1 (Fragment) OS=Homo sapiens GN=
CTCF-nucleophosmin-PARP-HIS-KPNA-LMNA-TOP complex	3.6e-64	96781000000	Q99878;Q96KK5;Q9BTM1;Q16777;Q6FI13;P20671;P0C0S8;H0YFX9;Q93077;Q7L7L0;P04908;Q9BTM1-2;C9JE22	Q99878;Q96KK5;Q9BTM1;Q16777;Q6FI13;P20671;P0C0S8;H0YFX9;Q93077;Q7L7L0;P04908;Q9BTM1-2;C9JE22	Histone H2A type 1-J;Histone H2A type 1-H;Histone H2A.J;Histone H2A type 2-C;Histone H2A type 2-A;Histone H2A type 1-D;Histone H2A type 1;Histone H2A;Histone H2A type 1-C;Histone H2A type 3;Histone H2A type 1-B/E	HIST1H2AJ;HIST1H2AH;H2AFJ;HIST2H2AC;HIST2H2AA3;HIST1H2AD;HIST1H2AG;HIST1H2AC;HIST3H2A;HIST1H2AB	>sp|Q99878|H2A1J_HUMAN Histone H2A type 1-J OS=Homo sapiens GN=HIST1H2AJ PE=1 SV=3;>sp|Q96KK5|H2A1H_HUMAN Histone H2A type 1-H OS=Homo sapiens GN=HIST1H2AH PE=1 SV=3;>sp|Q9BTM1|H2AJ_HUMAN Histone H2A.J OS=Homo sapiens GN=H2AFJ PE=1 SV=1;>sp|Q16777|H2A2C_HU
CTCF-nucleophosmin-PARP-HIS-KPNA-LMNA-TOP complex;TNF-alpha/NF-kappa B signaling complex (CHUK, KPNA3, NFKB2, NFKBIB, REL, IKBKG, NFKB1, NFKBIE, RELB, NFKBIA, RELA, TNIP2)	1.34e-15	4531200000	O00505;H0Y4S9	O00505	Importin subunit alpha-3	KPNA3	>sp|O00505|IMA3_HUMAN Importin subunit alpha-3 OS=Homo sapiens GN=KPNA3 PE=1 SV=2
CTF18-cohesion-RFC complex;CTF18-cohesion-RFC-POLH complex;CTF18-CTF8-DCC1 complex;CTF18-CTF8-DCC1-RFC3 complex;CTF8-CTF18-DCC1 subcomplex;CTF8-DCC1 subcomplex	6.49e-06	0	P0CG12	P0CG12	Chromosome transmission fidelity protein 8 homolog isoform 2	CHTF8	>sp|P0CG12|CTF8A_HUMAN Chromosome transmission fidelity protein 8 homolog isoform 2 OS=Homo sapiens GN=CHTF8 PE=2 SV=1
CTFC-TAF1 complex	6.47e-291	45688000000	Q01105-2;B2REB8;A6NGV1;Q5VXV2;Q01105	Q01105-2;B2REB8;A6NGV1;Q5VXV2;Q01105	Protein SET	SET	>sp|Q01105-2|SET_HUMAN Isoform 2 of Protein SET OS=Homo sapiens GN=SET;>tr|B2REB8|B2REB8_HUMAN Protein SET OS=Homo sapiens GN=SET PE=3 SV=1;>tr|A6NGV1|A6NGV1_HUMAN Protein SET OS=Homo sapiens GN=SET PE=2 SV=2;>tr|Q5VXV2|Q5VXV2_HUMAN Protein SET OS=Homo sap
CTLH complex;PLXNA1-RANBPM complex;PLXNA2-RANBPM complex;PLXNA3-RANBPM complex;PLXNA4-RANBPM complex;RANBPM-Muskelin-TWA1-HSMpp8 complex;RANBPM-SMP1 complex	3.81e-13	94389000	Q96S59;Q96S59-2;B2R8E1;E9PD26	Q96S59;Q96S59-2;B2R8E1	Ran-binding protein 9	RANBP9	>sp|Q96S59|RANB9_HUMAN Ran-binding protein 9 OS=Homo sapiens GN=RANBP9 PE=1 SV=1;>sp|Q96S59-2|RANB9_HUMAN Isoform 2 of Ran-binding protein 9 OS=Homo sapiens GN=RANBP9;>tr|B2R8E1|B2R8E1_HUMAN Ran-binding protein 9 OS=Homo sapiens GN=RANBP9 PE=2 SV=1
DA complex;DAB complex;TFIIA complex;TFIIA-TRF2 complex	6.51e-06	221700000	P52655	P52655	Transcription initiation factor IIA subunit 1;Transcription initiation factor IIA alpha chain;Transcription initiation factor IIA beta chain	GTF2A1	>sp|P52655|TF2AA_HUMAN Transcription initiation factor IIA subunit 1 OS=Homo sapiens GN=GTF2A1 PE=1 SV=1
DAXX-DNMT1-DMAP1 complex;DNMT1-G9a complex;DNMT1-G9a-PCNA complex;DNMT1-RB1-HDAC1-E2F1 complex;pRb2/p130-multimolecular complex (DNMT1, E2F4, SuV39H1, HDAC1, RBL2);pRb2/p130-multimolecular complex (DNMT1, E2F5, SuV39H1, HDAC1, RBL2);RGS6-DNMT1-DMAP1 complex;TIP5-DNMT-HDAC1 complex	5.11e-23	331090000	H0YFC7;P26358;F5GX68;P26358-2;P26358-3	H0YFC7;P26358;F5GX68;P26358-2;P26358-3	DNA (cytosine-5)-methyltransferase 1;Cytosine-specific methyltransferase	DNMT1	>tr|H0YFC7|H0YFC7_HUMAN Cytosine-specific methyltransferase OS=Homo sapiens GN=DNMT1 PE=3 SV=1;>sp|P26358|DNMT1_HUMAN DNA (cytosine-5)-methyltransferase 1 OS=Homo sapiens GN=DNMT1 PE=1 SV=2;>tr|F5GX68|F5GX68_HUMAN Cytosine-specific methyltransferase OS=Hom
DCP1A-DCP2 Decapping complex;Decapping complex	5.42e-22	422870000	Q9NPI6	Q9NPI6	mRNA-decapping enzyme 1A	DCP1A	>sp|Q9NPI6|DCP1A_HUMAN mRNA-decapping enzyme 1A OS=Homo sapiens GN=DCP1A PE=1 SV=2
DCS complex (PTBP1, PTBP2, HNRPH1, HNRPF)	2.95e-15	853670000	Q9UKA9;Q9UKA9-2;Q9UKA9-4;Q9UKA9-3;B4DSS8;B4DSI2;B4DI28;H7BYL1;Q9UKA9-5;Q9UKA9-6	Q9UKA9;Q9UKA9-2;Q9UKA9-4;Q9UKA9-3;B4DSS8;B4DSI2;B4DI28;H7BYL1;Q9UKA9-5;Q9UKA9-6	Polypyrimidine tract-binding protein 2	PTBP2	>sp|Q9UKA9|PTBP2_HUMAN Polypyrimidine tract-binding protein 2 OS=Homo sapiens GN=PTBP2 PE=1 SV=1;>sp|Q9UKA9-2|PTBP2_HUMAN Isoform 2 of Polypyrimidine tract-binding protein 2 OS=Homo sapiens GN=PTBP2;>sp|Q9UKA9-4|PTBP2_HUMAN Isoform 4 of Polypyrimidine trac
DDB complex;DDB2 complex;Ubiquitin E3 ligase (DDB1, DDB2, CUL4A, CUL4B, RBX1)	3.26e-07	318040000	Q92466;Q92466-4;Q92466-2;Q92466-5	Q92466;Q92466-4	DNA damage-binding protein 2	DDB2	>sp|Q92466|DDB2_HUMAN DNA damage-binding protein 2 OS=Homo sapiens GN=DDB2 PE=1 SV=1;>sp|Q92466-4|DDB2_HUMAN Isoform D3 of DNA damage-binding protein 2 OS=Homo sapiens GN=DDB2
Death induced signaling complex DISC (FAS, FADD, CASP8, CFLAR), membrane-associated, CD95L induced;Death-inducing signaling complex DISC (type I cells associated), stimulated;FAS-FADD-CASP10 complex;FAS-FADD-CASP8 complex;FAS-FADD-CASP8-CASP10 complex	1.01e-15	234530000	P25445-6;P25445;F5GWX3	P25445-6;P25445;F5GWX3	Tumor necrosis factor receptor superfamily member 6	FAS	>sp|P25445-6|TNR6_HUMAN Isoform 6 of Tumor necrosis factor receptor superfamily member 6 OS=Homo sapiens GN=FAS;>sp|P25445|TNR6_HUMAN Tumor necrosis factor receptor superfamily member 6 OS=Homo sapiens GN=FAS PE=1 SV=1;>tr|F5GWX3|F5GWX3_HUMAN Tumor necrosi
Decapping complex	8.09e-83	18451000000	P26196;Q8IV96	P26196	Probable ATP-dependent RNA helicase DDX6	DDX6	>sp|P26196|DDX6_HUMAN Probable ATP-dependent RNA helicase DDX6 OS=Homo sapiens GN=DDX6 PE=1 SV=2
Decapping complex	0	12032000000	Q6P2E9;Q6P2E9-2;I3L2F4;I3L0V0	Q6P2E9;Q6P2E9-2	Enhancer of mRNA-decapping protein 4	EDC4	>sp|Q6P2E9|EDC4_HUMAN Enhancer of mRNA-decapping protein 4 OS=Homo sapiens GN=EDC4 PE=1 SV=1;>sp|Q6P2E9-2|EDC4_HUMAN Isoform 2 of Enhancer of mRNA-decapping protein 4 OS=Homo sapiens GN=EDC4
Decapping complex	3.78e-47	2321900000	Q96F86;H3BN89;H3BSQ0;H3BPN4;H3BPW9	Q96F86;H3BN89;H3BSQ0;H3BPN4	Enhancer of mRNA-decapping protein 3	EDC3	>sp|Q96F86|EDC3_HUMAN Enhancer of mRNA-decapping protein 3 OS=Homo sapiens GN=EDC3 PE=1 SV=1;>tr|H3BN89|H3BN89_HUMAN Enhancer of mRNA-decapping protein 3 (Fragment) OS=Homo sapiens GN=EDC3 PE=4 SV=1;>tr|H3BSQ0|H3BSQ0_HUMAN Enhancer of mRNA-decapping protei
DGCR8 multiprotein complex;DGCR8-ILF3 complex;DNA-PK-Ku-eIF2-NF90-NF45 complex;Emerin complex 52;ILF3-XPO5 complex;Large Drosha complex;Nop56p-associated pre-rRNA complex	0	285970000000	G5E9M5;Q12906;Q12906-4;Q12906-6;Q12906-5;Q12906-2;Q12906-3;C9JFV5;B4DFG4	G5E9M5;Q12906;Q12906-4;Q12906-6;Q12906-5;Q12906-2;Q12906-3;C9JFV5;B4DFG4	Interleukin enhancer-binding factor 3	ILF3	>tr|G5E9M5|G5E9M5_HUMAN Interleukin enhancer binding factor 3, 90kDa, isoform CRA_b OS=Homo sapiens GN=ILF3 PE=4 SV=1;>sp|Q12906|ILF3_HUMAN Interleukin enhancer-binding factor 3 OS=Homo sapiens GN=ILF3 PE=1 SV=3;>sp|Q12906-4|ILF3_HUMAN Isoform 4 of Interle
DGCR8 multiprotein complex;DHX9-ADAR-vigilin-DNA-PK-Ku antigen complex;GammaH2AFX-NDHII-Ku70-DNA complex;Nop56p-associated pre-rRNA complex;PCNA complex;SMN-PolII-RHA complex;Spliceosome;STAT6-p100-RHA complex;Toposome	0	330320000000	Q08211;F5GXA5;Q08211-2;REV__H0YA90;REV__Q7Z6J0-3	Q08211	ATP-dependent RNA helicase A	DHX9	>sp|Q08211|DHX9_HUMAN ATP-dependent RNA helicase A OS=Homo sapiens GN=DHX9 PE=1 SV=4
DGCR8 multiprotein complex;Large Drosha complex	1.14e-117	37305000000	B4DR70;P35637-2;P35637;H3BPE7	B4DR70;P35637-2;P35637;H3BPE7	RNA-binding protein FUS	FUS	>tr|B4DR70|B4DR70_HUMAN RNA-binding protein FUS OS=Homo sapiens GN=FUS PE=2 SV=1;>sp|P35637-2|FUS_HUMAN Isoform Short of RNA-binding protein FUS OS=Homo sapiens GN=FUS;>sp|P35637|FUS_HUMAN RNA-binding protein FUS OS=Homo sapiens GN=FUS PE=1 SV=1;>tr|H3BPE7
DGCR8 multiprotein complex;Large Drosha complex;Spliceosome	0	87499000000	Q92841;H3BLZ8;Q59F66;Q92841-1;Q92841-3;Q92841-2;C9JMU5;G5E9L5;Q9UQL5	Q92841;H3BLZ8;Q59F66;Q92841-1;Q92841-3;Q92841-2;C9JMU5	Probable ATP-dependent RNA helicase DDX17	DDX17	>sp|Q92841|DDX17_HUMAN Probable ATP-dependent RNA helicase DDX17 OS=Homo sapiens GN=DDX17 PE=1 SV=2;>tr|H3BLZ8|H3BLZ8_HUMAN Probable ATP-dependent RNA helicase DDX17 OS=Homo sapiens GN=DDX17 PE=3 SV=1;>tr|Q59F66|Q59F66_HUMAN DEAD box polypeptide 17 isoform
DHX9-ADAR-vigilin-DNA-PK-Ku antigen complex;Vigilin-DNA-PK-Ku antigen complex	2.82e-242	15761000000	Q00341;E7EM71;H0Y394;H7C0A4;C9J5E5;C9JIZ1;C9JZI8;C9JHS7;C9JHZ8;C9JES8;H7BZC3;H7C2D1;C9JT62;C9JK79;C9JMQ6;C9JQ82;C9JBS3;C9JEJ8;C9JKQ5;C9JHN6;C9JHS9;C9J739;H7C3D0	Q00341;E7EM71;H0Y394	Vigilin	HDLBP	>sp|Q00341|VIGLN_HUMAN Vigilin OS=Homo sapiens GN=HDLBP PE=1 SV=2;>tr|E7EM71|E7EM71_HUMAN Vigilin OS=Homo sapiens GN=HDLBP PE=4 SV=1;>tr|H0Y394|H0Y394_HUMAN Vigilin (Fragment) OS=Homo sapiens GN=HDLBP PE=4 SV=1
DICER1-NCOA6-AGO2 complex;RNA-induced silencing complex, RISC;TRBP containing complex (DICER, RPL7A, EIF6, MOV10 and subunits of the 60S ribosomal particle);TRBP containing complex (DICER, TRBP, AGO2, RPL7A, EIF6, MOV10)	9.51e-18	980130000	Q9UPY3-2;Q9UPY3;B3KRG4	Q9UPY3-2;Q9UPY3	Endoribonuclease Dicer	DICER1	>sp|Q9UPY3-2|DICER_HUMAN Isoform 2 of Endoribonuclease Dicer OS=Homo sapiens GN=DICER1;>sp|Q9UPY3|DICER_HUMAN Endoribonuclease Dicer OS=Homo sapiens GN=DICER1 PE=1 SV=3
DJ-1-SNCA complex, high molecular weight complex;PPD complex	2.44e-180	76572000000	Q99497	Q99497	Protein DJ-1	PARK7	>sp|Q99497|PARK7_HUMAN Protein DJ-1 OS=Homo sapiens GN=PARK7 PE=1 SV=2
DLP1-hFIS1 complex	1.7e-76	3031700000	O00429-4;O00429-5;O00429-3;G8JLD5;O00429-2;O00429;O00429-6;F8W8D1;B4DGC9;G8JL97;F8W1W3;F8VUJ9;F8VZ52;B4DPZ9;B4DDQ3;H0YHY4;F8VR28;F8VYL3	O00429-4;O00429-5;O00429-3;G8JLD5;O00429-2;O00429;O00429-6;F8W8D1;B4DGC9;G8JL97	Dynamin-1-like protein	DNM1L	>sp|O00429-4|DNM1L_HUMAN Isoform 3 of Dynamin-1-like protein OS=Homo sapiens GN=DNM1L;>sp|O00429-5|DNM1L_HUMAN Isoform 5 of Dynamin-1-like protein OS=Homo sapiens GN=DNM1L;>sp|O00429-3|DNM1L_HUMAN Isoform 2 of Dynamin-1-like protein OS=Homo sapiens GN=DNM1
DLP1-hFIS1 complex	1.22e-91	42878000000	Q9Y3D6	Q9Y3D6	Mitochondrial fission 1 protein	FIS1	>sp|Q9Y3D6|FIS1_HUMAN Mitochondrial fission 1 protein OS=Homo sapiens GN=FIS1 PE=1 SV=2
DNA ligase IV-XRCC4-AHNK complex	2.71e-154	5585600000	Q09666;Q8N274;E9PLZ1;E9PJZ0;E9PKR9;E9PJC6;E9PLK4;A1A586;E9PQE3	Q09666	Neuroblast differentiation-associated protein AHNAK	AHNAK	>sp|Q09666|AHNK_HUMAN Neuroblast differentiation-associated protein AHNAK OS=Homo sapiens GN=AHNAK PE=1 SV=2
DNA polymerase alpha-primase complex;DNA synthesome complex (13 subunits);DNA synthesome complex (15 subunits);DNA synthesome complex (17 subunits);DNA synthesome core complex	2.69e-05	93669000	P49642;F8VNY2;F5H513	P49642;F8VNY2;F5H513	DNA primase small subunit;DNA primase	PRIM1	>sp|P49642|PRI1_HUMAN DNA primase small subunit OS=Homo sapiens GN=PRIM1 PE=1 SV=1;>tr|F8VNY2|F8VNY2_HUMAN DNA primase (Fragment) OS=Homo sapiens GN=PRIM1 PE=3 SV=1;>tr|F5H513|F5H513_HUMAN DNA primase OS=Homo sapiens GN=PRIM1 PE=3 SV=1
DNA polymerase alpha-primase complex;DNA synthesome complex (13 subunits);DNA synthesome complex (15 subunits);DNA synthesome complex (17 subunits);DNA synthesome core complex	2.27e-08	86511000	P49643	P49643	DNA primase large subunit	PRIM2	>sp|P49643|PRI2_HUMAN DNA primase large subunit OS=Homo sapiens GN=PRIM2 PE=1 SV=2
DNA polymerase alpha-primase complex;DNA synthesome complex (13 subunits);DNA synthesome complex (15 subunits);DNA synthesome complex (17 subunits);DNA synthesome core complex;RC complex (Replication competent complex)	7.22e-07	88193000	Q14181;H0YDR7;B4DNB4	Q14181	DNA polymerase alpha subunit B	POLA2	>sp|Q14181|DPOA2_HUMAN DNA polymerase alpha subunit B OS=Homo sapiens GN=POLA2 PE=1 SV=2
DNA polymerase alpha-primase complex;DNA synthesome complex (13 subunits);DNA synthesome complex (15 subunits);DNA synthesome complex (17 subunits);DNA synthesome core complex;RC complex (Replication competent complex);RC complex during G2/M-phase of cell cycle;RC complex during S-phase of cell cycle	9.59e-07	63392000	P09884;A6NMQ1	P09884;A6NMQ1	DNA polymerase alpha catalytic subunit;DNA polymerase	POLA1	>sp|P09884|DPOLA_HUMAN DNA polymerase alpha catalytic subunit OS=Homo sapiens GN=POLA1 PE=1 SV=2;>tr|A6NMQ1|A6NMQ1_HUMAN DNA polymerase OS=Homo sapiens GN=POLA1 PE=3 SV=1
DNA repair complex NEIL1-PNK-Pol(beta)-LigIII(alpha)-XRCC1;DNA repair complex NEIL2-PNK-Pol(beta)-LigIII(alpha)-XRCC1	3.15e-32	970020000	O00764;O00764-3;F2Z3F8;F2Z2Y4;O00764-2;A8MV33	O00764;O00764-3;F2Z3F8;F2Z2Y4;O00764-2	Pyridoxal kinase	PDXK	>sp|O00764|PDXK_HUMAN Pyridoxal kinase OS=Homo sapiens GN=PDXK PE=1 SV=1;>sp|O00764-3|PDXK_HUMAN Isoform 3 of Pyridoxal kinase OS=Homo sapiens GN=PDXK;>tr|F2Z3F8|F2Z3F8_HUMAN Pyridoxal kinase OS=Homo sapiens GN=PDXK PE=4 SV=1;>tr|F2Z2Y4|F2Z2Y4_HUMAN Pyrido
DNA synthesome complex (13 subunits);DNA synthesome complex (15 subunits);DNA synthesome complex (17 subunits);DNA synthesome core complex;PCNA-DNA polymerase delta complex	5.37e-16	674130000	F8W8R3;P49005;H7C1B3;C9IZD2;C9J8Z7;C9JLE1;C9JHC7	F8W8R3;P49005;H7C1B3;C9IZD2;C9J8Z7;C9JLE1;C9JHC7	DNA polymerase delta subunit 2	POLD2	>tr|F8W8R3|F8W8R3_HUMAN DNA polymerase delta subunit 2 OS=Homo sapiens GN=POLD2 PE=4 SV=1;>sp|P49005|DPOD2_HUMAN DNA polymerase delta subunit 2 OS=Homo sapiens GN=POLD2 PE=1 SV=1;>tr|H7C1B3|H7C1B3_HUMAN DNA polymerase delta subunit 2 (Fragment) OS=Homo sap
DNA synthesome complex (13 subunits);DNA synthesome complex (15 subunits);DNA synthesome complex (17 subunits);DNA synthesome core complex;PCNA-DNA polymerase delta complex;RC complex during G2/M-phase of cell cycle;RC complex during S-phase of cell cycle	2.76e-16	384000000	P28340;H0Y3D1	P28340;H0Y3D1	DNA polymerase delta catalytic subunit	POLD1	>sp|P28340|DPOD1_HUMAN DNA polymerase delta catalytic subunit OS=Homo sapiens GN=POLD1 PE=1 SV=2;>tr|H0Y3D1|H0Y3D1_HUMAN DNA polymerase OS=Homo sapiens GN=POLD1 PE=3 SV=1
DNA synthesome complex (15 subunits);LIG1-9-1-1 complex;RC complex during S-phase of cell cycle	1.4e-129	21366000000	P18858;F5GZ28;B4DTU4;H0YFI6;B4E135	P18858;F5GZ28;B4DTU4;H0YFI6	DNA ligase 1;DNA ligase	LIG1	>sp|P18858|DNLI1_HUMAN DNA ligase 1 OS=Homo sapiens GN=LIG1 PE=1 SV=1;>tr|F5GZ28|F5GZ28_HUMAN DNA ligase OS=Homo sapiens GN=LIG1 PE=3 SV=1;>tr|B4DTU4|B4DTU4_HUMAN DNA ligase OS=Homo sapiens GN=LIG1 PE=2 SV=1;>tr|H0YFI6|H0YFI6_HUMAN DNA ligase OS=Homo sapie
DNAJB2-HSPA8-PSMA3 complex	9.17e-12	289020000	C9JRD2;C9JXB9;P25686-2;P25686;C9J1G2;E7ETU0;C9JX00;C9J2C4;Q8NHS0;O75190-2;B4DVN1;B4DN73;O75190-3;O75190	C9JRD2;C9JXB9;P25686-2;P25686;C9J1G2;E7ETU0;C9JX00	DnaJ homolog subfamily B member 2	DNAJB2	>tr|C9JRD2|C9JRD2_HUMAN DnaJ homolog subfamily B member 2 (Fragment) OS=Homo sapiens GN=DNAJB2 PE=4 SV=1;>tr|C9JXB9|C9JXB9_HUMAN DnaJ homolog subfamily B member 2 (Fragment) OS=Homo sapiens GN=DNAJB2 PE=4 SV=1;>sp|P25686-2|DNJB2_HUMAN Isoform 2 of DnaJ hom
DNA-PK-Ku-eIF2-NF90-NF45 complex	2.76e-53	10394000000	P05198;H0YJS4;G3V4T5;B4DM12	P05198;H0YJS4;G3V4T5	Eukaryotic translation initiation factor 2 subunit 1	EIF2S1	>sp|P05198|IF2A_HUMAN Eukaryotic translation initiation factor 2 subunit 1 OS=Homo sapiens GN=EIF2S1 PE=1 SV=3;>tr|H0YJS4|H0YJS4_HUMAN Eukaryotic translation initiation factor 2 subunit 1 (Fragment) OS=Homo sapiens GN=EIF2S1 PE=4 SV=1;>tr|G3V4T5|G3V4T5_HUM
DNA-PK-Ku-eIF2-NF90-NF45 complex	1.37e-38	1889900000	P20042	P20042	Eukaryotic translation initiation factor 2 subunit 2	EIF2S2	>sp|P20042|IF2B_HUMAN Eukaryotic translation initiation factor 2 subunit 2 OS=Homo sapiens GN=EIF2S2 PE=1 SV=2
DNA-PK-Ku-eIF2-NF90-NF45 complex	3.58e-132	13938000000	P41091;Q2VIR3;Q2VIR3-2;F8W810;H7BZU1	P41091;Q2VIR3;Q2VIR3-2;F8W810	Eukaryotic translation initiation factor 2 subunit 3;Putative eukaryotic translation initiation factor 2 subunit 3-like protein	EIF2S3;EIF2S3L	>sp|P41091|IF2G_HUMAN Eukaryotic translation initiation factor 2 subunit 3 OS=Homo sapiens GN=EIF2S3 PE=1 SV=3;>sp|Q2VIR3|IF2GL_HUMAN Putative eukaryotic translation initiation factor 2 subunit 3-like protein OS=Homo sapiens GN=EIF2S3L PE=5 SV=2;>sp|Q2VIR3
DNMT3B complex;KIF3A/B-PAR-3-aPKC-PAR-6 complex	9.3e-14	437920000	Q9Y496;F5H1C2;E9PES4;Q05CT3;Q5JRK0;E9PG57;H7C2F6;E2QRG3;H0Y718;F6VGH2;Q6ZMV9-3;E7EUN7;Q6ZMV9;O95239-2;O95239;Q2VIQ3	Q9Y496;F5H1C2;E9PES4;Q05CT3	Kinesin-like protein KIF3A	KIF3A	>sp|Q9Y496|KIF3A_HUMAN Kinesin-like protein KIF3A OS=Homo sapiens GN=KIF3A PE=1 SV=4;>tr|F5H1C2|F5H1C2_HUMAN Kinesin-like protein KIF3A OS=Homo sapiens GN=KIF3A PE=3 SV=1;>tr|E9PES4|E9PES4_HUMAN Kinesin-like protein KIF3A OS=Homo sapiens GN=KIF3A PE=3 SV=1
Dolichol-phosphate mannose (DPM) synthase	2.9e-181	62295000000	O60762;Q5QPK2;E9PBD4;H0Y368;E9PHH5;Q5QPJ9	O60762;Q5QPK2;E9PBD4;H0Y368;E9PHH5;Q5QPJ9	Dolichol-phosphate mannosyltransferase	DPM1	>sp|O60762|DPM1_HUMAN Dolichol-phosphate mannosyltransferase OS=Homo sapiens GN=DPM1 PE=1 SV=1;>tr|Q5QPK2|Q5QPK2_HUMAN Dolichol-phosphate mannosyltransferase OS=Homo sapiens GN=DPM1 PE=2 SV=1;>tr|E9PBD4|E9PBD4_HUMAN Dolichol-phosphate mannosyltransferase O
Dolichol-phosphate mannose (DPM) synthase	4.96e-58	25555000000	Q9P2X0;Q9P2X0-2	Q9P2X0;Q9P2X0-2	Dolichol-phosphate mannosyltransferase subunit 3	DPM3	>sp|Q9P2X0|DPM3_HUMAN Dolichol-phosphate mannosyltransferase subunit 3 OS=Homo sapiens GN=DPM3 PE=1 SV=2;>sp|Q9P2X0-2|DPM3_HUMAN Isoform 2 of Dolichol-phosphate mannosyltransferase subunit 3 OS=Homo sapiens GN=DPM3
DSIF complex (DRB sensitivity-inducing factor complex)	0.0001078	450950000	P63272	P63272	Transcription elongation factor SPT4	SUPT4H1	>sp|P63272|SPT4H_HUMAN Transcription elongation factor SPT4 OS=Homo sapiens GN=SUPT4H1 PE=1 SV=1
DSIF complex (DRB sensitivity-inducing factor complex);RNA pol II containing coactivator complex Tat-SF;Transcription elongation factor complex (SUPT5H, CDK9, CCNT1)	3.82e-69	3030200000	O00267-2;O00267;B4DJK4	O00267-2;O00267;B4DJK4	Transcription elongation factor SPT5	SUPT5H	>sp|O00267-2|SPT5H_HUMAN Isoform 2 of Transcription elongation factor SPT5 OS=Homo sapiens GN=SUPT5H;>sp|O00267|SPT5H_HUMAN Transcription elongation factor SPT5 OS=Homo sapiens GN=SUPT5H PE=1 SV=1;>tr|B4DJK4|B4DJK4_HUMAN Uncharacterized protein OS=Homo sap
Dynactin complex (DCTN1, DCTN2, DCTN3, DCTN4, DCTN6, CAPZA1, CAPZB, ACTR1A)	1.59e-177	21276000000	Q13561;Q13561-3;Q13561-2;F5H2S7;F8WAG8;F5H223;A8K8J9;F8W1I6;F8VW18;H0YI98;F8VRV7;F8VX93;H0YHL1;F8VZD2;F8W0U6	Q13561;Q13561-3;Q13561-2;F5H2S7;F8WAG8;F5H223;A8K8J9;F8W1I6;F8VW18;H0YI98	Dynactin subunit 2	DCTN2	>sp|Q13561|DCTN2_HUMAN Dynactin subunit 2 OS=Homo sapiens GN=DCTN2 PE=1 SV=4;>sp|Q13561-3|DCTN2_HUMAN Isoform 3 of Dynactin subunit 2 OS=Homo sapiens GN=DCTN2;>sp|Q13561-2|DCTN2_HUMAN Isoform 2 of Dynactin subunit 2 OS=Homo sapiens GN=DCTN2;>tr|F5H2S7|F5H2
Dynactin complex (DCTN1, DCTN2, DCTN3, DCTN4, DCTN6, CAPZA1, CAPZB, ACTR1A)	4.18e-13	4582300000	O75935-3;O75935;F8W786;Q8NB28;O75935-2	O75935-3;O75935;F8W786;Q8NB28;O75935-2	Dynactin subunit 3	DCTN3	>sp|O75935-3|DCTN3_HUMAN Isoform 3 of Dynactin subunit 3 OS=Homo sapiens GN=DCTN3;>sp|O75935|DCTN3_HUMAN Dynactin subunit 3 OS=Homo sapiens GN=DCTN3 PE=1 SV=1;>tr|F8W786|F8W786_HUMAN Dynactin subunit 3 (Fragment) OS=Homo sapiens GN=DCTN3 PE=4 SV=1;>tr|Q8NB
Dynactin complex (DCTN1, DCTN2, DCTN3, DCTN4, DCTN6, CAPZA1, CAPZB, ACTR1A)	5.39e-224	35709000000	P52907	P52907	F-actin-capping protein subunit alpha-1	CAPZA1	>sp|P52907|CAZA1_HUMAN F-actin-capping protein subunit alpha-1 OS=Homo sapiens GN=CAPZA1 PE=1 SV=3
Dynactin complex (DCTN1, DCTN2, DCTN3, DCTN4, DCTN6, CAPZA1, CAPZB, ACTR1A)	1.74e-252	14323000000	P61163;B4DXP9;F5H3I4	P61163;B4DXP9;F5H3I4	Alpha-centractin	ACTR1A	>sp|P61163|ACTZ_HUMAN Alpha-centractin OS=Homo sapiens GN=ACTR1A PE=1 SV=1;>tr|B4DXP9|B4DXP9_HUMAN Alpha-centractin OS=Homo sapiens GN=ACTR1A PE=2 SV=1;>tr|F5H3I4|F5H3I4_HUMAN Alpha-centractin OS=Homo sapiens GN=ACTR1A PE=3 SV=1
Dynactin complex (DCTN1, DCTN2, DCTN3, DCTN4, DCTN6, CAPZA1, CAPZB, ACTR1A)	2.37e-36	1743700000	Q9UJW0;Q9UJW0-3;Q9UJW0-2;E5RI97;E5RGG1;H9KVE0;E5RK21	Q9UJW0;Q9UJW0-3;Q9UJW0-2	Dynactin subunit 4	DCTN4	>sp|Q9UJW0|DCTN4_HUMAN Dynactin subunit 4 OS=Homo sapiens GN=DCTN4 PE=1 SV=1;>sp|Q9UJW0-3|DCTN4_HUMAN Isoform 3 of Dynactin subunit 4 OS=Homo sapiens GN=DCTN4;>sp|Q9UJW0-2|DCTN4_HUMAN Isoform 2 of Dynactin subunit 4 OS=Homo sapiens GN=DCTN4
Dynactin complex (DCTN1, DCTN2, DCTN3, DCTN4, DCTN6, CAPZA1, CAPZB, ACTR1A);dynein-dynactin complex	0	14140000000	E9PFS5;E7EX90;E9PGE1;A8MWX9;A8MY36;Q14203;G5E9H4;Q14203-2;Q6AWB1;C9JZA4;C9JTE5;C9JJN7;C9JJD0;C9JKG6;E9PCY0;C9J1B7;C9JUI8	E9PFS5;E7EX90;E9PGE1;A8MWX9;A8MY36;Q14203;G5E9H4;Q14203-2;Q6AWB1	Dynactin subunit 1	DCTN1;DKFZp686E0752	>tr|E9PFS5|E9PFS5_HUMAN Dynactin subunit 1 OS=Homo sapiens GN=DCTN1 PE=4 SV=1;>tr|E7EX90|E7EX90_HUMAN Dynactin subunit 1 OS=Homo sapiens GN=DCTN1 PE=4 SV=1;>tr|E9PGE1|E9PGE1_HUMAN Dynactin subunit 1 OS=Homo sapiens GN=DCTN1 PE=4 SV=1;>tr|A8MWX9|A8MWX9_HUMA
Dynactin complex (DCTN1, DCTN2, DCTN3, DCTN4, DCTN6, CAPZA1, CAPZB, ACTR1A);RICH1/AMOT polarity complex, Flag-Rich1 precipitated	5.14e-180	28813000000	P47756-2;B1AK87;B1AK88;E7EQ40;P47756;B1AK85;F6USW4;F6Q0E3	P47756-2;B1AK87;B1AK88;E7EQ40;P47756;B1AK85;F6USW4	F-actin-capping protein subunit beta	CAPZB	>sp|P47756-2|CAPZB_HUMAN Isoform 2 of F-actin-capping protein subunit beta OS=Homo sapiens GN=CAPZB;>tr|B1AK87|B1AK87_HUMAN Capping protein (Actin filament) muscle Z-line, beta OS=Homo sapiens GN=CAPZB PE=4 SV=1;>tr|B1AK88|B1AK88_HUMAN Capping protein (Act
dynein complex;dynein-dynactin complex	1.26e-58	4359600000	O43237;B4DZP4;E7EPL8;B4E2E0;H3BUM4	O43237;B4DZP4	Cytoplasmic dynein 1 light intermediate chain 2	DYNC1LI2	>sp|O43237|DC1L2_HUMAN Cytoplasmic dynein 1 light intermediate chain 2 OS=Homo sapiens GN=DYNC1LI2 PE=1 SV=1;>tr|B4DZP4|B4DZP4_HUMAN Cytoplasmic dynein 1 light intermediate chain 2 OS=Homo sapiens GN=DYNC1LI2 PE=2 SV=1
EBAFb complex;RSmad complex	0.00012616	30916000	Q8NFD5;Q8NFD5-2;Q8NFD5-3	Q8NFD5;Q8NFD5-2;Q8NFD5-3	AT-rich interactive domain-containing protein 1B	ARID1B	>sp|Q8NFD5|ARI1B_HUMAN AT-rich interactive domain-containing protein 1B OS=Homo sapiens GN=ARID1B PE=1 SV=2;>sp|Q8NFD5-2|ARI1B_HUMAN Isoform 2 of AT-rich interactive domain-containing protein 1B OS=Homo sapiens GN=ARID1B;>sp|Q8NFD5-3|ARI1B_HUMAN Isoform 3
E-box sequence-binding complex;LMO4-BRCA1-CTIP-LDB1 complex;Rb-tal-1-E2A-Lmo2-Ldb1 complex	4.64e-15	959330000	Q86U70;Q86U70-3;Q86U70-2;B7Z2D3;E9PFI4;O43679-2;O43679-3;G5E9Y7;O43679	Q86U70;Q86U70-3;Q86U70-2	LIM domain-binding protein 1	LDB1	>sp|Q86U70|LDB1_HUMAN LIM domain-binding protein 1 OS=Homo sapiens GN=LDB1 PE=1 SV=2;>sp|Q86U70-3|LDB1_HUMAN Isoform 2 of LIM domain-binding protein 1 OS=Homo sapiens GN=LDB1;>sp|Q86U70-2|LDB1_HUMAN Isoform 3 of LIM domain-binding protein 1 OS=Homo sapiens
Ecsit complex (ECSIT, MT-CO2, GAPDH, TRAF6, NDUFAF1);Ecsit complex (ECSIT, MT-CO2, NDUFA1, MT-ND1, TRAF6, NDUFAF1)	3.06e-168	238170000000	P00403	P00403	Cytochrome c oxidase subunit 2	MT-CO2	>sp|P00403|COX2_HUMAN Cytochrome c oxidase subunit 2 OS=Homo sapiens GN=MT-CO2 PE=1 SV=1
Ecsit complex (ECSIT, MT-CO2, GAPDH, TRAF6, NDUFAF1);Ecsit complex (ECSIT, MT-CO2, NDUFA1, MT-ND1, TRAF6, NDUFAF1);Ecsit complex (ECSIT, NDUFS3, NDUFAF1);Ecsit complex (ECSIT, NDUFS3, TOM20)	9.27e-273	18806000000	Q9BQ95;Q9BQ95-2;E9PAN9	Q9BQ95;Q9BQ95-2	Evolutionarily conserved signaling intermediate in Toll pathway, mitochondrial	ECSIT	>sp|Q9BQ95|ECSIT_HUMAN Evolutionarily conserved signaling intermediate in Toll pathway, mitochondrial OS=Homo sapiens GN=ECSIT PE=1 SV=1;>sp|Q9BQ95-2|ECSIT_HUMAN Isoform 2 of Evolutionarily conserved signaling intermediate in Toll pathway, mitochondrial OS
Ecsit complex (ECSIT, MT-CO2, GAPDH, TRAF6, NDUFAF1);Ecsit complex (ECSIT, MT-CO2, NDUFA1, MT-ND1, TRAF6, NDUFAF1);Ecsit complex (ECSIT, NDUFS3, NDUFAF1);Respiratory chain complex I (early intermediate NDUFAF1 assembly), mitochondrial;Respiratory chain complex I (incomplete intermediate ND1, ND2, ND3, CIA30 assembly), mitochondrial;Respiratory chain complex I (incomplete NDUFAF1 assembly), mitoch…	7.22e-185	29601000000	Q9Y375;H0YL22;H0YNN4;H0YNB7	Q9Y375;H0YL22;H0YNN4;H0YNB7	Complex I intermediate-associated protein 30, mitochondrial	NDUFAF1	>sp|Q9Y375|CIA30_HUMAN Complex I intermediate-associated protein 30, mitochondrial OS=Homo sapiens GN=NDUFAF1 PE=1 SV=2;>tr|H0YL22|H0YL22_HUMAN Complex I intermediate-associated protein 30, mitochondrial OS=Homo sapiens GN=NDUFAF1 PE=4 SV=1;>tr|H0YNN4|H0YN
Ecsit complex (ECSIT, MT-CO2, GAPDH, TRAF6, NDUFAF1);Ecsit complex (ECSIT, MT-CO2, NDUFA1, MT-ND1, TRAF6, NDUFAF1);TNFRSF11A-TRAF6-SRC complex;TRAF6 oligomer complex;TRAF6-MALT1 complex;TRAF6-TAK1 complex;Ubiquitin ligase complex (TRAF6, TAB2, MALT1, UEV1A, BCL10)	1.2e-08	294560000	Q9Y4K3	Q9Y4K3	TNF receptor-associated factor 6	TRAF6	>sp|Q9Y4K3|TRAF6_HUMAN TNF receptor-associated factor 6 OS=Homo sapiens GN=TRAF6 PE=1 SV=1
Ecsit complex (ECSIT, MT-CO2, GAPDH, TRAF6, NDUFAF1);GAIT complex;HMGB1-HMGB2-HSC70-ERP60-GAPDH complex	0	1048800000000	P04406;E7EU54	P04406;E7EU54	Glyceraldehyde-3-phosphate dehydrogenase	GAPDH	>sp|P04406|G3P_HUMAN Glyceraldehyde-3-phosphate dehydrogenase OS=Homo sapiens GN=GAPDH PE=1 SV=3;>tr|E7EU54|E7EU54_HUMAN Glyceraldehyde-3-phosphate dehydrogenase OS=Homo sapiens GN=GAPDH PE=3 SV=1
Ecsit complex (ECSIT, MT-CO2, NDUFA1, MT-ND1, TRAF6, NDUFAF1);Respiratory chain complex I (early intermediate NDUFAF1 assembly), mitochondrial;Respiratory chain complex I (gamma subunit) mitochondrial;Respiratory chain complex I (holoenzyme), mitochondrial;Respiratory chain complex I (incomplete intermediate ND1, ND2, ND3, CIA30 assembly), mitochondrial;Respiratory chain complex I (incomplete NDU…	3.98e-33	3093000000	P03886	P03886	NADH-ubiquinone oxidoreductase chain 1	MT-ND1	>sp|P03886|NU1M_HUMAN NADH-ubiquinone oxidoreductase chain 1 OS=Homo sapiens GN=MT-ND1 PE=1 SV=1
Ecsit complex (ECSIT, MT-CO2, NDUFA1, MT-ND1, TRAF6, NDUFAF1);Respiratory chain complex I (gamma subunit) mitochondrial;Respiratory chain complex I (holoenzyme), mitochondrial	1.92e-06	877150000	O15239	O15239	NADH dehydrogenase [ubiquinone] 1 alpha subcomplex subunit 1	NDUFA1	>sp|O15239|NDUA1_HUMAN NADH dehydrogenase [ubiquinone] 1 alpha subcomplex subunit 1 OS=Homo sapiens GN=NDUFA1 PE=1 SV=1
Ecsit complex (ECSIT, NDUFS3, NDUFAF1);Ecsit complex (ECSIT, NDUFS3, TOM20);Respiratory chain complex I (early intermediate NDUFAF1 assembly), mitochondrial;Respiratory chain complex I (holoenzyme), mitochondrial;Respiratory chain complex I (intermediate I/200kD and III/250kD), mitochondrial;Respiratory chain complex I (intermediate IV/310kD), mitochondrial;Respiratory chain complex I (intermedia…	0	71481000000	O75489;B4DFM8;E9PS48;G3V194;E9PKL8	O75489	NADH dehydrogenase [ubiquinone] iron-sulfur protein 3, mitochondrial	NDUFS3	>sp|O75489|NDUS3_HUMAN NADH dehydrogenase [ubiquinone] iron-sulfur protein 3, mitochondrial OS=Homo sapiens GN=NDUFS3 PE=1 SV=1
Ecsit complex (ECSIT, NDUFS3, TOM20)	3.45e-80	15849000000	Q15388	Q15388	Mitochondrial import receptor subunit TOM20 homolog	TOMM20	>sp|Q15388|TOM20_HUMAN Mitochondrial import receptor subunit TOM20 homolog OS=Homo sapiens GN=TOMM20 PE=1 SV=1
Ectodermin-SMAD4 complex;Kaiso-NCOR complex;RSmad complex;TIF1gamma-SMAD2-SMAD3 complex	2.49e-17	346430000	H0Y612;Q9UPN9-2;Q9UPN9;E7EN20	H0Y612;Q9UPN9-2;Q9UPN9;E7EN20	E3 ubiquitin-protein ligase TRIM33	TRIM33	>tr|H0Y612|H0Y612_HUMAN E3 ubiquitin-protein ligase TRIM33 (Fragment) OS=Homo sapiens GN=TRIM33 PE=4 SV=1;>sp|Q9UPN9-2|TRI33_HUMAN Isoform Beta of E3 ubiquitin-protein ligase TRIM33 OS=Homo sapiens GN=TRIM33;>sp|Q9UPN9|TRI33_HUMAN E3 ubiquitin-protein liga
EED-EZH polycomb complex;EED-EZH2 complex;EED-EZH-YY1 polycomb complex;Polycomb repressive complex 2 (PRC 2);Polycomb repressive complex 2 (PRC2);Polycomb repressive complex 3 (PRC3);Polycomb repressive complex 4 (PRC4)	0.00033234	60693000	Q15910-3;Q15910-4;Q15910;Q15910-2	Q15910-3;Q15910-4;Q15910;Q15910-2	Histone-lysine N-methyltransferase EZH2	EZH2	>sp|Q15910-3|EZH2_HUMAN Isoform 3 of Histone-lysine N-methyltransferase EZH2 OS=Homo sapiens GN=EZH2;>sp|Q15910-4|EZH2_HUMAN Isoform 4 of Histone-lysine N-methyltransferase EZH2 OS=Homo sapiens GN=EZH2;>sp|Q15910|EZH2_HUMAN Histone-lysine N-methyltransfera
EED-EZH2 complex;Ezh2 methyltransferase complex, cytosolic;Polycomb repressive complex 2 (PRC 2);Polycomb repressive complex 2 (PRC2);Polycomb repressive complex 3 (PRC3)	4.43e-10	1785900000	Q15022	Q15022	Polycomb protein SUZ12	SUZ12	>sp|Q15022|SUZ12_HUMAN Polycomb protein SUZ12 OS=Homo sapiens GN=SUZ12 PE=1 SV=3
EIF3 complex (EIF3A, EIF3B, EIF3G, EIF3I, EIF3C);EIF3 complex (EIF3A, EIF3B, EIF3G, EIF3I, EIF3J);EIF3 complex (EIF3B, EIF3G, EIF3I);EIF3 complex (EIF3B, EIF3J, EIF3I);eIF3 complex (EIF3S6, EIF3S5, EIF3S4, EIF3S3, EIF3S6IP, EIF3S2, EIF3S9, EIF3S12, EIF3S10, EIF3S8, EIF3S1, EIF3S7);eIF3 complex (EIF3S6, EIF3S5, EIF3S4, EIF3S3, EIF3S6IP, EIF3S2, EIF3S9, EIF3S12, EIF3S10, EIF3S8, EIF3S1, EIF3S7, PCI…	1.5e-287	24887000000	B4DV79;P55884;F8W8C8;P55884-2;C9JZG1;C9JQN7	B4DV79;P55884;F8W8C8;P55884-2	Eukaryotic translation initiation factor 3 subunit B	EIF3B	>tr|B4DV79|B4DV79_HUMAN Eukaryotic translation initiation factor 3 subunit B OS=Homo sapiens GN=EIF3B PE=2 SV=1;>sp|P55884|EIF3B_HUMAN Eukaryotic translation initiation factor 3 subunit B OS=Homo sapiens GN=EIF3B PE=1 SV=3;>tr|F8W8C8|F8W8C8_HUMAN Eukaryoti
EIF3 complex (EIF3A, EIF3B, EIF3G, EIF3I, EIF3C);EIF3 complex (EIF3A, EIF3B, EIF3G, EIF3I, EIF3J);EIF3 complex (EIF3B, EIF3G, EIF3I);EIF3 complex (EIF3B, EIF3J, EIF3I);eIF3 complex (EIF3S6, EIF3S5, EIF3S4, EIF3S3, EIF3S6IP, EIF3S2, EIF3S9, EIF3S12, EIF3S10, EIF3S8, EIF3S1, EIF3S7);eIF3 complex (EIF3S6, EIF3S5, EIF3S4, EIF3S3, EIF3S6IP, EIF3S2, EIF3S9, EIF3S12, EIF3S10, EIF3S8, EIF3S1, EIF3S7, PCI…	1.43e-225	13545000000	Q13347;Q5TFK1	Q13347	Eukaryotic translation initiation factor 3 subunit I	EIF3I	>sp|Q13347|EIF3I_HUMAN Eukaryotic translation initiation factor 3 subunit I OS=Homo sapiens GN=EIF3I PE=1 SV=1
EIF3 complex (EIF3A, EIF3B, EIF3G, EIF3I, EIF3C);EIF3 complex (EIF3A, EIF3B, EIF3G, EIF3I, EIF3J);EIF3 complex (EIF3B, EIF3G, EIF3I);eIF3 complex (EIF3S6, EIF3S5, EIF3S4, EIF3S3, EIF3S6IP, EIF3S2, EIF3S9, EIF3S12, EIF3S10, EIF3S8, EIF3S1, EIF3S7);eIF3 complex (EIF3S6, EIF3S5, EIF3S4, EIF3S3, EIF3S6IP, EIF3S2, EIF3S9, EIF3S12, EIF3S10, EIF3S8, EIF3S1, EIF3S7, PCID1);EIF3 core complex (EIF3A, EIF3B…	9.55e-114	8405500000	O75821	O75821	Eukaryotic translation initiation factor 3 subunit G	EIF3G	>sp|O75821|EIF3G_HUMAN Eukaryotic translation initiation factor 3 subunit G OS=Homo sapiens GN=EIF3G PE=1 SV=2
EIF3 complex (EIF3A, EIF3B, EIF3G, EIF3I, EIF3C);EIF3 complex (EIF3A, EIF3B, EIF3G, EIF3I, EIF3J);eIF3 complex (EIF3S6, EIF3S5, EIF3S4, EIF3S3, EIF3S6IP, EIF3S2, EIF3S9, EIF3S12, EIF3S10, EIF3S8, EIF3S1, EIF3S7);eIF3 complex (EIF3S6, EIF3S5, EIF3S4, EIF3S3, EIF3S6IP, EIF3S2, EIF3S9, EIF3S12, EIF3S10, EIF3S8, EIF3S1, EIF3S7, PCID1);EIF3 core complex (EIF3A, EIF3B, EIF3G, EIF3I)	0	47387000000	Q14152;F5H335	Q14152;F5H335	Eukaryotic translation initiation factor 3 subunit A	EIF3A	>sp|Q14152|EIF3A_HUMAN Eukaryotic translation initiation factor 3 subunit A OS=Homo sapiens GN=EIF3A PE=1 SV=1;>tr|F5H335|F5H335_HUMAN Eukaryotic translation initiation factor 3 subunit A OS=Homo sapiens GN=EIF3A PE=4 SV=1
EIF3 complex (EIF3A, EIF3B, EIF3G, EIF3I, EIF3C);eIF3 complex (EIF3S6, EIF3S5, EIF3S4, EIF3S3, EIF3S6IP, EIF3S2, EIF3S9, EIF3S12, EIF3S10, EIF3S8, EIF3S1, EIF3S7);eIF3 complex (EIF3S6, EIF3S5, EIF3S4, EIF3S3, EIF3S6IP, EIF3S2, EIF3S9, EIF3S12, EIF3S10, EIF3S8, EIF3S1, EIF3S7, PCID1)	9.6e-165	21529000000	B4DVQ5;F5H4V1;H3BRV0;Q99613;B5ME19;B4DVU3;C9J1F3;B4DDN4;B4DRU0;H3BPE4;H3BPE3;H3BTY8	B4DVQ5;F5H4V1;H3BRV0;Q99613;B5ME19;B4DVU3;C9J1F3;B4DDN4;B4DRU0	Eukaryotic translation initiation factor 3 subunit C	EIF3C;EIF3CL	>tr|B4DVQ5|B4DVQ5_HUMAN Eukaryotic translation initiation factor 3 subunit C OS=Homo sapiens GN=EIF3C PE=2 SV=1;>tr|F5H4V1|F5H4V1_HUMAN Eukaryotic translation initiation factor 3 subunit C OS=Homo sapiens GN=EIF3CL PE=4 SV=1;>tr|H3BRV0|H3BRV0_HUMAN Eukaryo
EIF3 complex (EIF3A, EIF3B, EIF3G, EIF3I, EIF3J);EIF3 complex (EIF3B, EIF3J, EIF3I);eIF3 complex (EIF3S6, EIF3S5, EIF3S4, EIF3S3, EIF3S6IP, EIF3S2, EIF3S9, EIF3S12, EIF3S10, EIF3S8, EIF3S1, EIF3S7);eIF3 complex (EIF3S6, EIF3S5, EIF3S4, EIF3S3, EIF3S6IP, EIF3S2, EIF3S9, EIF3S12, EIF3S10, EIF3S8, EIF3S1, EIF3S7, PCID1)	9.89e-77	15014000000	O75822;F5H425;B4DUI3;H0YGJ7;H0YLP3	O75822;F5H425;B4DUI3	Eukaryotic translation initiation factor 3 subunit J	EIF3J	>sp|O75822|EIF3J_HUMAN Eukaryotic translation initiation factor 3 subunit J OS=Homo sapiens GN=EIF3J PE=1 SV=2;>tr|F5H425|F5H425_HUMAN Eukaryotic translation initiation factor 3 subunit J OS=Homo sapiens GN=EIF3J PE=4 SV=1;>tr|B4DUI3|B4DUI3_HUMAN Eukaryoti
eIF3 complex (EIF3S6, EIF3S5, EIF3S4, EIF3S3, EIF3S6IP, EIF3S2, EIF3S9, EIF3S12, EIF3S10, EIF3S8, EIF3S1, EIF3S7);eIF3 complex (EIF3S6, EIF3S5, EIF3S4, EIF3S3, EIF3S6IP, EIF3S2, EIF3S9, EIF3S12, EIF3S10, EIF3S8, EIF3S1, EIF3S7, PCID1)	1.92e-185	8074400000	B4DVY1;A8MWD3;O15371;B0QYA5;B0QYA4;B0QYA3;B0QYA6;B0QYA7;B0QYA8	B4DVY1;A8MWD3;O15371;B0QYA5	Eukaryotic translation initiation factor 3 subunit D	EIF3D	>tr|B4DVY1|B4DVY1_HUMAN Eukaryotic translation initiation factor 3 subunit D OS=Homo sapiens GN=EIF3D PE=2 SV=1;>tr|A8MWD3|A8MWD3_HUMAN Eukaryotic translation initiation factor 3 subunit D OS=Homo sapiens GN=EIF3D PE=2 SV=2;>sp|O15371|EIF3D_HUMAN Eukaryoti
eIF3 complex (EIF3S6, EIF3S5, EIF3S4, EIF3S3, EIF3S6IP, EIF3S2, EIF3S9, EIF3S12, EIF3S10, EIF3S8, EIF3S1, EIF3S7);eIF3 complex (EIF3S6, EIF3S5, EIF3S4, EIF3S3, EIF3S6IP, EIF3S2, EIF3S9, EIF3S12, EIF3S10, EIF3S8, EIF3S1, EIF3S7, PCID1)	1.14e-187	27642000000	B4DMT5;O00303;B3KSH1;H0YDT6;E9PQV8	B4DMT5;O00303;B3KSH1	Eukaryotic translation initiation factor 3 subunit F	EIF3F	>tr|B4DMT5|B4DMT5_HUMAN Eukaryotic translation initiation factor 3 subunit F OS=Homo sapiens GN=EIF3F PE=2 SV=1;>sp|O00303|EIF3F_HUMAN Eukaryotic translation initiation factor 3 subunit F OS=Homo sapiens GN=EIF3F PE=1 SV=1;>tr|B3KSH1|B3KSH1_HUMAN Eukaryoti
eIF3 complex (EIF3S6, EIF3S5, EIF3S4, EIF3S3, EIF3S6IP, EIF3S2, EIF3S9, EIF3S12, EIF3S10, EIF3S8, EIF3S1, EIF3S7);eIF3 complex (EIF3S6, EIF3S5, EIF3S4, EIF3S3, EIF3S6IP, EIF3S2, EIF3S9, EIF3S12, EIF3S10, EIF3S8, EIF3S1, EIF3S7, PCID1)	5.86e-17	2863700000	B7ZAM9;Q9UBQ5	B7ZAM9;Q9UBQ5	Eukaryotic translation initiation factor 3 subunit K	EIF3K	>tr|B7ZAM9|B7ZAM9_HUMAN Eukaryotic translation initiation factor 3 subunit K OS=Homo sapiens GN=EIF3K PE=2 SV=1;>sp|Q9UBQ5|EIF3K_HUMAN Eukaryotic translation initiation factor 3 subunit K OS=Homo sapiens GN=EIF3K PE=1 SV=1
eIF3 complex (EIF3S6, EIF3S5, EIF3S4, EIF3S3, EIF3S6IP, EIF3S2, EIF3S9, EIF3S12, EIF3S10, EIF3S8, EIF3S1, EIF3S7);eIF3 complex (EIF3S6, EIF3S5, EIF3S4, EIF3S3, EIF3S6IP, EIF3S2, EIF3S9, EIF3S12, EIF3S10, EIF3S8, EIF3S1, EIF3S7, PCID1)	1.88e-49	4981000000	O15372;E5RJT0;E5RGU4;E5RFW7;E5RFH0;E5RHC7;E5RH59	O15372	Eukaryotic translation initiation factor 3 subunit H	EIF3H	>sp|O15372|EIF3H_HUMAN Eukaryotic translation initiation factor 3 subunit H OS=Homo sapiens GN=EIF3H PE=1 SV=1
eIF3 complex (EIF3S6, EIF3S5, EIF3S4, EIF3S3, EIF3S6IP, EIF3S2, EIF3S9, EIF3S12, EIF3S10, EIF3S8, EIF3S1, EIF3S7);eIF3 complex (EIF3S6, EIF3S5, EIF3S4, EIF3S3, EIF3S6IP, EIF3S2, EIF3S9, EIF3S12, EIF3S10, EIF3S8, EIF3S1, EIF3S7, PCID1)	1.35e-129	15055000000	P60228;E5RGA2;H0YBR5;E5RIT4;E5RHS5;H0YAW4;E5RII3;E5RIP5;E5RJ25;H0YBP5	P60228;E5RGA2	Eukaryotic translation initiation factor 3 subunit E	EIF3E	>sp|P60228|EIF3E_HUMAN Eukaryotic translation initiation factor 3 subunit E OS=Homo sapiens GN=EIF3E PE=1 SV=1;>tr|E5RGA2|E5RGA2_HUMAN Eukaryotic translation initiation factor 3 subunit E OS=Homo sapiens GN=EIF3E PE=3 SV=1
eIF3 complex (EIF3S6, EIF3S5, EIF3S4, EIF3S3, EIF3S6IP, EIF3S2, EIF3S9, EIF3S12, EIF3S10, EIF3S8, EIF3S1, EIF3S7);eIF3 complex (EIF3S6, EIF3S5, EIF3S4, EIF3S3, EIF3S6IP, EIF3S2, EIF3S9, EIF3S12, EIF3S10, EIF3S8, EIF3S1, EIF3S7, PCID1);H2AX complex, isolated from cells without IR exposure	1.6e-198	28155000000	Q9Y262;B0QY89;G8JLH4;B0QY90;B3KNG0;C9JHP4;C9K0Q7;H7C3A0;H0Y7E6	Q9Y262;B0QY89;G8JLH4;B0QY90;B3KNG0	Eukaryotic translation initiation factor 3 subunit L	EIF3L	>sp|Q9Y262|EIF3L_HUMAN Eukaryotic translation initiation factor 3 subunit L OS=Homo sapiens GN=EIF3L PE=1 SV=1;>tr|B0QY89|B0QY89_HUMAN Eukaryotic translation initiation factor 3 subunit L OS=Homo sapiens GN=EIF3EIP PE=4 SV=1;>tr|G8JLH4|G8JLH4_HUMAN Eukaryo
eIF3 complex (EIF3S6, EIF3S5, EIF3S4, EIF3S3, EIF3S6IP, EIF3S2, EIF3S9, EIF3S12, EIF3S10, EIF3S8, EIF3S1, EIF3S7, PCID1)	4.45e-230	9012800000	Q7L2H7;B4E2Q4;H0YCQ8;E9PN86;E9PRY0;E7ESM3;E9PRI2	Q7L2H7;B4E2Q4	Eukaryotic translation initiation factor 3 subunit M	EIF3M	>sp|Q7L2H7|EIF3M_HUMAN Eukaryotic translation initiation factor 3 subunit M OS=Homo sapiens GN=EIF3M PE=1 SV=1;>tr|B4E2Q4|B4E2Q4_HUMAN Eukaryotic translation initiation factor 3 subunit M OS=Homo sapiens GN=EIF3M PE=2 SV=1
ELMO1-DOCK1 complex;ELMO1-DOCK1-CRKII complex;ELMO1-DOCK1-RAC1 complex;ELMO1-DOCK2 complex	4.33e-73	10418000000	Q92556;B4DJV6;Q92556-3;Q92556-2;H7C0S6;C9JIW2;C9IZR8;H7C3P3;H7C0N5;C9J5X3;C9JB20;Q5JW01;Q5JVZ4	Q92556;B4DJV6;Q92556-3	Engulfment and cell motility protein 1	ELMO1	>sp|Q92556|ELMO1_HUMAN Engulfment and cell motility protein 1 OS=Homo sapiens GN=ELMO1 PE=1 SV=2;>tr|B4DJV6|B4DJV6_HUMAN Engulfment and cell motility protein 1 OS=Homo sapiens GN=ELMO1 PE=2 SV=1;>sp|Q92556-3|ELMO1_HUMAN Isoform 3 of Engulfment and cell mot
ELMO1-DOCK2 complex	5.56e-299	17008000000	Q92608;E5RFJ0;E7ERW7;B3KXW9;Q92608-2;H0YB76;H0Y7N4;Q9H7D0	Q92608;E5RFJ0;E7ERW7	Dedicator of cytokinesis protein 2	DOCK2	>sp|Q92608|DOCK2_HUMAN Dedicator of cytokinesis protein 2 OS=Homo sapiens GN=DOCK2 PE=1 SV=2;>tr|E5RFJ0|E5RFJ0_HUMAN Dedicator of cytokinesis protein 2 OS=Homo sapiens GN=DOCK2 PE=4 SV=1;>tr|E7ERW7|E7ERW7_HUMAN Dedicator of cytokinesis protein 2 OS=Homo sa
Elongator core complex;Elongator holo complex	1.33e-11	129120000	Q6IA86-2;Q6IA86-3;Q6IA86-5;Q6IA86;E7EP23;E9PCX0;Q6IA86-4;H0YFD3	Q6IA86-2;Q6IA86-3;Q6IA86-5;Q6IA86;E7EP23;E9PCX0;Q6IA86-4	Elongator complex protein 2	ELP2	>sp|Q6IA86-2|ELP2_HUMAN Isoform 2 of Elongator complex protein 2 OS=Homo sapiens GN=ELP2;>sp|Q6IA86-3|ELP2_HUMAN Isoform 3 of Elongator complex protein 2 OS=Homo sapiens GN=ELP2;>sp|Q6IA86-5|ELP2_HUMAN Isoform 5 of Elongator complex protein 2 OS=Homo sapie
Elongator core complex;Elongator holo complex;IkappaB kinase complex (IKBKB, CHUK, IKBKAP, NFKBIA, RELA, MAP3K14)	4.07e-24	2979700000	O95163;F5H2T0	O95163;F5H2T0	Elongator complex protein 1	IKBKAP	>sp|O95163|ELP1_HUMAN Elongator complex protein 1 OS=Homo sapiens GN=IKBKAP PE=1 SV=3;>tr|F5H2T0|F5H2T0_HUMAN Elongator complex protein 1 OS=Homo sapiens GN=IKBKAP PE=4 SV=1
Emerin architectural complex;Emerin complex 1;Emerin complex 24;Emerin complex 25;Emerin complex 32;Emerin complex 52;Emerin regulatory complex;Emerin-actin-NMI complex;Emerin-actin-NMI-(alphaII)spectrin complex	2.09e-61	21841000000	P50402;Q5HY57	P50402;Q5HY57	Emerin	EMD	>sp|P50402|EMD_HUMAN Emerin OS=Homo sapiens GN=EMD PE=1 SV=1;>tr|Q5HY57|Q5HY57_HUMAN Emerin OS=Homo sapiens GN=EMD PE=2 SV=1
Emerin architectural complex;Emerin complex 1;Emerin complex 32;Emerin-actin-NMI-(alphaII)spectrin complex	0	68525000000	Q13813;A6NG51;Q13813-3;F8W7K3;B4DGT1;A6NN88	Q13813;A6NG51;Q13813-3;F8W7K3;B4DGT1	Spectrin alpha chain, non-erythrocytic 1	SPTAN1	>sp|Q13813|SPTA2_HUMAN Spectrin alpha chain, brain OS=Homo sapiens GN=SPTAN1 PE=1 SV=3;>tr|A6NG51|A6NG51_HUMAN Spectrin alpha chain, brain OS=Homo sapiens GN=SPTAN1 PE=4 SV=2;>sp|Q13813-3|SPTA2_HUMAN Isoform 3 of Spectrin alpha chain, brain OS=Homo sapiens
Emerin architectural complex;Emerin complex 1;Emerin complex 32;Emerin-actin-NMI-(alphaII)spectrin complex	0	196490000	Q13813-2	Q13813-2			>sp|Q13813-2|SPTA2_HUMAN Isoform 2 of Spectrin alpha chain, brain OS=Homo sapiens GN=SPTAN1
Emerin architectural complex;Emerin complex 24;Emerin complex 25;Emerin complex 32;Emerin complex 52	0	182610000000	P20700;E9PBF6	P20700;E9PBF6	Lamin-B1	LMNB1	>sp|P20700|LMNB1_HUMAN Lamin-B1 OS=Homo sapiens GN=LMNB1 PE=1 SV=2;>tr|E9PBF6|E9PBF6_HUMAN Lamin-B1 OS=Homo sapiens GN=LMNB1 PE=3 SV=1
Emerin architectural complex;Emerin complex 24;Emerin complex 32;Emerin complex 52;Emerin-actin-NMI complex;Emerin-actin-NMI-(alphaII)spectrin complex;IFP35-NMI complex;NMI homodimer complex;NMI-POLR1B-RRN3 complex	1.82e-09	420440000	Q13287;C9JW17	Q13287	N-myc-interactor	NMI	>sp|Q13287|NMI_HUMAN N-myc-interactor OS=Homo sapiens GN=NMI PE=1 SV=2
Emerin complex 1;WIP-WASp-actin-myosin-IIa complex	0	825080000000	P35579;P35579-2;H0Y3P4;Q5BKV1;B1AH99;REV__E7EQT4;REV__Q9UKV3-5;REV__Q9UKV3	P35579;P35579-2	Myosin-9	MYH9	>sp|P35579|MYH9_HUMAN Myosin-9 OS=Homo sapiens GN=MYH9 PE=1 SV=4;>sp|P35579-2|MYH9_HUMAN Isoform 2 of Myosin-9 OS=Homo sapiens GN=MYH9
Emerin complex 24;Emerin complex 52;FIB-associated protein complex;p32-CBF-DNA complex	0	225280000000	Q07021	Q07021	Complement component 1 Q subcomponent-binding protein, mitochondrial	C1QBP	>sp|Q07021|C1QBP_HUMAN Complement component 1 Q subcomponent-binding protein, mitochondrial OS=Homo sapiens GN=C1QBP PE=1 SV=1
Emerin complex 24;MCM complex;MCM2-MCM4-MCM6-MCM7 complex;MCM2-MCM6-MCM7 complex	0	128990000000	P49736;F5H1E9;F5H3V0;H0Y8E6;F8WDM3;C9J013;C9JZ21	P49736;F5H1E9;F5H3V0;H0Y8E6	DNA replication licensing factor MCM2	MCM2	>sp|P49736|MCM2_HUMAN DNA replication licensing factor MCM2 OS=Homo sapiens GN=MCM2 PE=1 SV=4;>tr|F5H1E9|F5H1E9_HUMAN DNA replication licensing factor MCM2 OS=Homo sapiens GN=MCM2 PE=3 SV=1;>tr|F5H3V0|F5H3V0_HUMAN DNA replication licensing factor MCM2 OS=H
Emerin complex 24;MCM complex;MCM2-MCM4-MCM6-MCM7 complex;MCM2-MCM6-MCM7 complex;MCM4-MCM6-MCM7 complex	0	171230000000	Q14566	Q14566	DNA replication licensing factor MCM6	MCM6	>sp|Q14566|MCM6_HUMAN DNA replication licensing factor MCM6 OS=Homo sapiens GN=MCM6 PE=1 SV=1
Emerin complex 24;MCM complex;MCM2-MCM4-MCM6-MCM7 complex;MCM4-MCM6-MCM7 complex	0	147710000000	P33991;E7EM48;E5RG31;E7ER43;E5RK04;E5RHP5;E5RFJ8;E5RFR3;E5RG53	P33991;E7EM48	DNA replication licensing factor MCM4	MCM4	>sp|P33991|MCM4_HUMAN DNA replication licensing factor MCM4 OS=Homo sapiens GN=MCM4 PE=1 SV=5;>tr|E7EM48|E7EM48_HUMAN DNA replication licensing factor MCM4 OS=Homo sapiens GN=MCM4 PE=3 SV=1
Emerin complex 25	2.96e-06	559350000	B4E318;Q9P287-4;Q9P287-3;Q9P287;Q9P287-2	B4E318;Q9P287-4;Q9P287-3;Q9P287;Q9P287-2	BRCA2 and CDKN1A-interacting protein	BCCIP	>tr|B4E318|B4E318_HUMAN BRCA2 and CDKN1A-interacting protein OS=Homo sapiens GN=BCCIP PE=2 SV=1;>sp|Q9P287-4|BCCIP_HUMAN Isoform 4 of BRCA2 and CDKN1A-interacting protein OS=Homo sapiens GN=BCCIP;>sp|Q9P287-3|BCCIP_HUMAN Isoform 3 of BRCA2 and CDKN1A-inter
Emerin complex 25	1.82e-07	2302800000	O95218-2;O95218	O95218-2;O95218	Zinc finger Ran-binding domain-containing protein 2	ZRANB2	>sp|O95218-2|ZRAB2_HUMAN Isoform 2 of Zinc finger Ran-binding domain-containing protein 2 OS=Homo sapiens GN=ZRANB2;>sp|O95218|ZRAB2_HUMAN Zinc finger Ran-binding domain-containing protein 2 OS=Homo sapiens GN=ZRANB2 PE=1 SV=2
Emerin complex 25	4.63e-259	35902000000	Q13283;F8W7N6;F5H4D6;E5RIZ6;E5RI46;E5RIF8;E5RH42;Q5HYE9;E5RJU8;E5RH00;D6R9X5;D6R9A4	Q13283;F8W7N6;F5H4D6	Ras GTPase-activating protein-binding protein 1	G3BP1	>sp|Q13283|G3BP1_HUMAN Ras GTPase-activating protein-binding protein 1 OS=Homo sapiens GN=G3BP1 PE=1 SV=1;>tr|F8W7N6|F8W7N6_HUMAN Ras GTPase-activating protein-binding protein 1 OS=Homo sapiens GN=G3BP1 PE=4 SV=1;>tr|F5H4D6|F5H4D6_HUMAN Ras GTPase-activati
Emerin complex 25;Emerin complex 52;LSm2-8 complex	3.02e-11	2271200000	F2Z2Y6;O95777;C9JNV3;C9JIZ0	F2Z2Y6;O95777;C9JNV3	N-alpha-acetyltransferase 38, NatC auxiliary subunit	NAA38	>tr|F2Z2Y6|F2Z2Y6_HUMAN N-alpha-acetyltransferase 38, NatC auxiliary subunit OS=Homo sapiens GN=NAA38 PE=4 SV=1;>sp|O95777|NAA38_HUMAN N-alpha-acetyltransferase 38, NatC auxiliary subunit OS=Homo sapiens GN=NAA38 PE=1 SV=3;>tr|C9JNV3|C9JNV3_HUMAN N-alpha-a
Emerin complex 25;H2AX complex, isolated from cells without IR exposure	3.35e-92	15364000000	E9PFH8;P05455;E7ERC4;E9PGX9;E9PFL9;F5H673	E9PFH8;P05455;E7ERC4	Lupus La protein	SSB	>tr|E9PFH8|E9PFH8_HUMAN Lupus La protein OS=Homo sapiens GN=SSB PE=4 SV=1;>sp|P05455|LA_HUMAN Lupus La protein OS=Homo sapiens GN=SSB PE=1 SV=2;>tr|E7ERC4|E7ERC4_HUMAN Lupus La protein (Fragment) OS=Homo sapiens GN=SSB PE=4 SV=1
Emerin complex 32;Kaiso-NCOR complex;NCOR complex;NCOR-HDAC3 complex;SMRT complex;SMRT core complex;Ubiquitin E3 ligase (SIAH1, SIP, SKP1A, TBL1X)	1.91e-206	17979000000	B7Z475;Q9BZK7;O60907-2;O60907;F5H6C0;Q9BQ87;C9JLJ1;C9JCK0;C9JBN1;C9IYU9	B7Z475;Q9BZK7	F-box-like/WD repeat-containing protein TBL1XR1	TBL1XR1	>tr|B7Z475|B7Z475_HUMAN F-box-like/WD repeat-containing protein TBL1XR1 OS=Homo sapiens GN=TBL1XR1 PE=2 SV=1;>sp|Q9BZK7|TBL1R_HUMAN F-box-like/WD repeat-containing protein TBL1XR1 OS=Homo sapiens GN=TBL1XR1 PE=1 SV=1
Emerin complex 32;NCOR1 complex	0	87036000000	Q13263;Q13263-2	Q13263;Q13263-2	Transcription intermediary factor 1-beta	TRIM28	>sp|Q13263|TIF1B_HUMAN Transcription intermediary factor 1-beta OS=Homo sapiens GN=TRIM28 PE=1 SV=5;>sp|Q13263-2|TIF1B_HUMAN Isoform 2 of Transcription intermediary factor 1-beta OS=Homo sapiens GN=TRIM28
Emerin complex 52	3.43e-18	650480000	B5ME91;Q53EL6	B5ME91;Q53EL6	Programmed cell death protein 4	PDCD4	>tr|B5ME91|B5ME91_HUMAN Programmed cell death protein 4 OS=Homo sapiens GN=PDCD4 PE=4 SV=2;>sp|Q53EL6|PDCD4_HUMAN Programmed cell death protein 4 OS=Homo sapiens GN=PDCD4 PE=1 SV=2
Emerin complex 52	0	31316000000	O00148;Q8N5M0;B1Q2N1;F6SXL5	O00148;Q8N5M0;B1Q2N1	ATP-dependent RNA helicase DDX39A	DDX39A;DDX39	>sp|O00148|DX39A_HUMAN ATP-dependent RNA helicase DDX39A OS=Homo sapiens GN=DDX39A PE=1 SV=2;>tr|Q8N5M0|Q8N5M0_HUMAN ATP-dependent RNA helicase DDX39A OS=Homo sapiens GN=DDX39A PE=2 SV=1;>tr|B1Q2N1|B1Q2N1_HUMAN ATP-dependent RNA helicase DDX39A OS=Homo sap
Emerin complex 52	0	138450000000	P14866;A6NIT8;B4DPK8;B4DVF8	P14866;A6NIT8	Heterogeneous nuclear ribonucleoprotein L	HNRNPL	>sp|P14866|HNRPL_HUMAN Heterogeneous nuclear ribonucleoprotein L OS=Homo sapiens GN=HNRNPL PE=1 SV=2;>tr|A6NIT8|A6NIT8_HUMAN Heterogeneous nuclear ribonucleoprotein L OS=Homo sapiens GN=HNRNPL PE=2 SV=1
Emerin complex 52	9.08e-113	22105000000	P51858;A8K8G0;Q5SZ08;Q5SZ07;B7Z525	P51858;A8K8G0;Q5SZ08;Q5SZ07;B7Z525	Hepatoma-derived growth factor	HDGF	>sp|P51858|HDGF_HUMAN Hepatoma-derived growth factor OS=Homo sapiens GN=HDGF PE=1 SV=1;>tr|A8K8G0|A8K8G0_HUMAN Hepatoma-derived growth factor OS=Homo sapiens GN=HDGF PE=2 SV=1;>tr|Q5SZ08|Q5SZ08_HUMAN Hepatoma-derived growth factor OS=Homo sapiens GN=HDGF P
Emerin complex 52;FIF-FGR2 complex	1.22e-241	20703000000	Q9BZZ5-2;Q9BZZ5-5;B4DDR3	Q9BZZ5-2;Q9BZZ5-5;B4DDR3			>sp|Q9BZZ5-2|API5_HUMAN Isoform 2 of Apoptosis inhibitor 5 OS=Homo sapiens GN=API5;>sp|Q9BZZ5-5|API5_HUMAN Isoform 5 of Apoptosis inhibitor 5 OS=Homo sapiens GN=API5;>tr|B4DDR3|B4DDR3_HUMAN Uncharacterized protein OS=Homo sapiens GN=API5 PE=2 SV=1
Eps15-stonin2 complex;PARK2-EPS15-EGFR	6.48e-21	375210000	P42566;B1AUU8;H7BYP0;P42566-2;A6NL94	P42566;B1AUU8;H7BYP0;P42566-2	Epidermal growth factor receptor substrate 15	EPS15	>sp|P42566|EPS15_HUMAN Epidermal growth factor receptor substrate 15 OS=Homo sapiens GN=EPS15 PE=1 SV=2;>tr|B1AUU8|B1AUU8_HUMAN Epidermal growth factor receptor pathway substrate 15 OS=Homo sapiens GN=EPS15 PE=4 SV=1;>tr|H7BYP0|H7BYP0_HUMAN Epidermal growt
ERAP1-ERAP2 complex	2.37e-297	71765000000	Q6P179;Q6P179-3;D6RGW0;Q6P179-2;Q6P179-4;H0Y9X9;H0YAL8	Q6P179;Q6P179-3;D6RGW0	Endoplasmic reticulum aminopeptidase 2	ERAP2	>sp|Q6P179|ERAP2_HUMAN Endoplasmic reticulum aminopeptidase 2 OS=Homo sapiens GN=ERAP2 PE=1 SV=2;>sp|Q6P179-3|ERAP2_HUMAN Isoform 3 of Endoplasmic reticulum aminopeptidase 2 OS=Homo sapiens GN=ERAP2;>tr|D6RGW0|D6RGW0_HUMAN Endoplasmic reticulum aminopeptid
ERAP1-ERAP2 complex	0	104570000000	Q9NZ08-2;Q9NZ08;H0Y9X5;D6RAL9	Q9NZ08-2;Q9NZ08	Endoplasmic reticulum aminopeptidase 1	ERAP1	>sp|Q9NZ08-2|ERAP1_HUMAN Isoform 2 of Endoplasmic reticulum aminopeptidase 1 OS=Homo sapiens GN=ERAP1;>sp|Q9NZ08|ERAP1_HUMAN Endoplasmic reticulum aminopeptidase 1 OS=Homo sapiens GN=ERAP1 PE=1 SV=3
ERBB2-MEMO-SHC complex;ITGA6-ITGB4-SHC1-GRB2 complex;SHC-GRB2 complex;SLP-76-Cbl-Grb2-Shc complex, Fc receptor gamma-R1 stimulated	0.00091492	20061000	P29353-5;P29353-3;P29353-2;P29353-7;B4DL02;P98077;P29353;P29353-6	P29353-5;P29353-3;P29353-2;P29353-7;B4DL02;P98077;P29353;P29353-6	SHC-transforming protein 2;SHC-transforming protein 1	SHC2;SHC1	>sp|P29353-5|SHC1_HUMAN Isoform 5 of SHC-transforming protein 1 OS=Homo sapiens GN=SHC1;>sp|P29353-3|SHC1_HUMAN Isoform p46Shc of SHC-transforming protein 1 OS=Homo sapiens GN=SHC1;>sp|P29353-2|SHC1_HUMAN Isoform p52Shc of SHC-transforming protein 1 OS=Hom
ERCC1-ERCC4-MSH2 complex;RAD52-ERCC4-ERCC1 complex;XPA-ERCC1-ERCC4 complex	2.58e-05	222140000	Q92889;E7ETX4;A5PKV6	Q92889;E7ETX4;A5PKV6	DNA repair endonuclease XPF	ERCC4	>sp|Q92889|XPF_HUMAN DNA repair endonuclease XPF OS=Homo sapiens GN=ERCC4 PE=1 SV=3;>tr|E7ETX4|E7ETX4_HUMAN DNA repair endonuclease XPF OS=Homo sapiens GN=ERCC4 PE=4 SV=1;>tr|A5PKV6|A5PKV6_HUMAN DNA repair endonuclease XPF OS=Homo sapiens GN=ERCC4 PE=2 SV=
eRF1-eRF3-GTP-Mg(2+) complex;SMG-1-Upf1-eRF1-eRF3 complex (SURF)	1.32e-90	21718000000	P62495;Q96CG1;B7Z7P8;I3L492;D6RCB3;D6RJE8	P62495;Q96CG1;B7Z7P8	Eukaryotic peptide chain release factor subunit 1	ETF1	>sp|P62495|ERF1_HUMAN Eukaryotic peptide chain release factor subunit 1 OS=Homo sapiens GN=ETF1 PE=1 SV=3;>tr|Q96CG1|Q96CG1_HUMAN ETF1 protein OS=Homo sapiens GN=ETF1 PE=2 SV=1;>tr|B7Z7P8|B7Z7P8_HUMAN Eukaryotic peptide chain release factor subunit 1 OS=Ho
ESCRT-I complex;TSG101-VPS37B-VPS28 complex	2.37e-43	4847900000	F5H442;Q99816;Q99816-2	F5H442;Q99816	Tumor susceptibility gene 101 protein	TSG101	>tr|F5H442|F5H442_HUMAN Tumor susceptibility gene 101 protein OS=Homo sapiens GN=TSG101 PE=4 SV=1;>sp|Q99816|TS101_HUMAN Tumor susceptibility gene 101 protein OS=Homo sapiens GN=TSG101 PE=1 SV=2
ESCRT-I complex;TSG101-VPS37B-VPS28 complex	2.32e-16	671540000	Q9UK41;Q9UK41-2;E9PQR7;E9PM90;E9PLM9;E9PR04;E9PI55	Q9UK41;Q9UK41-2;E9PQR7;E9PM90	Vacuolar protein sorting-associated protein 28 homolog	VPS28	>sp|Q9UK41|VPS28_HUMAN Vacuolar protein sorting-associated protein 28 homolog OS=Homo sapiens GN=VPS28 PE=1 SV=1;>sp|Q9UK41-2|VPS28_HUMAN Isoform 2 of Vacuolar protein sorting-associated protein 28 homolog OS=Homo sapiens GN=VPS28;>tr|E9PQR7|E9PQR7_HUMAN V
ESCRT-II complex	3.17e-28	1987800000	Q86VN1;Q86VN1-2	Q86VN1;Q86VN1-2	Vacuolar protein-sorting-associated protein 36	VPS36	>sp|Q86VN1|VPS36_HUMAN Vacuolar protein-sorting-associated protein 36 OS=Homo sapiens GN=VPS36 PE=1 SV=1;>sp|Q86VN1-2|VPS36_HUMAN Isoform 2 of Vacuolar protein-sorting-associated protein 36 OS=Homo sapiens GN=VPS36
ESCRT-II complex	2.52e-23	976390000	Q96H20-2;Q96H20;D6RJ86;D6RFY6;H0Y8S5;D6RBI1	Q96H20-2;Q96H20;D6RJ86;D6RFY6;H0Y8S5;D6RBI1	Vacuolar-sorting protein SNF8	SNF8	>sp|Q96H20-2|SNF8_HUMAN Isoform 2 of Vacuolar-sorting protein SNF8 OS=Homo sapiens GN=SNF8;>sp|Q96H20|SNF8_HUMAN Vacuolar-sorting protein SNF8 OS=Homo sapiens GN=SNF8 PE=1 SV=1;>tr|D6RJ86|D6RJ86_HUMAN Vacuolar-sorting protein SNF8 OS=Homo sapiens GN=SNF8 P
ESCRT-II complex	4.63e-10	1867700000	Q9BRG1	Q9BRG1	Vacuolar protein-sorting-associated protein 25	VPS25	>sp|Q9BRG1|VPS25_HUMAN Vacuolar protein-sorting-associated protein 25 OS=Homo sapiens GN=VPS25 PE=1 SV=1
ESCRT-III complex	1.92e-07	1097800000	B4DJG8;C9J0A7;Q9UQN3	B4DJG8;C9J0A7;Q9UQN3	Charged multivesicular body protein 2b	CHMP2B	>tr|B4DJG8|B4DJG8_HUMAN Charged multivesicular body protein 2b OS=Homo sapiens GN=CHMP2B PE=2 SV=1;>tr|C9J0A7|C9J0A7_HUMAN Charged multivesicular body protein 2b OS=Homo sapiens GN=CHMP2B PE=4 SV=1;>sp|Q9UQN3|CHM2B_HUMAN Charged multivesicular body protein
ESCRT-III complex	1.39e-10	3012300000	F8VUA2;F8VVT7;Q9HD42;F5H875	F8VUA2;F8VVT7;Q9HD42	Charged multivesicular body protein 1a	CHMP1A	>tr|F8VUA2|F8VUA2_HUMAN Charged multivesicular body protein 1a OS=Homo sapiens GN=CHMP1A PE=4 SV=1;>tr|F8VVT7|F8VVT7_HUMAN Charged multivesicular body protein 1a OS=Homo sapiens GN=CHMP1A PE=4 SV=1;>sp|Q9HD42|CHM1A_HUMAN Charged multivesicular body protein
ESCRT-III complex	6.19e-66	10035000000	I3L4G8;Q96FZ7;I3L4A1;I3L3E4	I3L4G8;Q96FZ7;I3L4A1;I3L3E4	Charged multivesicular body protein 6	CHMP6	>tr|I3L4G8|I3L4G8_HUMAN Charged multivesicular body protein 6 (Fragment) OS=Homo sapiens GN=CHMP6 PE=4 SV=1;>sp|Q96FZ7|CHMP6_HUMAN Charged multivesicular body protein 6 OS=Homo sapiens GN=CHMP6 PE=1 SV=3;>tr|I3L4A1|I3L4A1_HUMAN Charged multivesicular body
ESCRT-III complex	1.46e-13	6867700000	O43633	O43633	Charged multivesicular body protein 2a	CHMP2A	>sp|O43633|CHM2A_HUMAN Charged multivesicular body protein 2a OS=Homo sapiens GN=CHMP2A PE=1 SV=1
ESCRT-III complex	1.14e-40	2876300000	Q9H444	Q9H444	Charged multivesicular body protein 4b	CHMP4B	>sp|Q9H444|CHM4B_HUMAN Charged multivesicular body protein 4b OS=Homo sapiens GN=CHMP4B PE=1 SV=1
ESCRT-III complex	2.37e-07	493240000	Q9NZZ3-2;Q9NZZ3	Q9NZZ3-2;Q9NZZ3	Charged multivesicular body protein 5	CHMP5	>sp|Q9NZZ3-2|CHMP5_HUMAN Isoform 2 of Charged multivesicular body protein 5 OS=Homo sapiens GN=CHMP5;>sp|Q9NZZ3|CHMP5_HUMAN Charged multivesicular body protein 5 OS=Homo sapiens GN=CHMP5 PE=1 SV=1
ESR1-SP1 complex;HCF-1 complex;p53-SP1 complex;SMAD3-SMAD4-SP1 complex;SP1-E2F2 complex;SP1-E2F3 complex;SP1-MCAF2 complex	3.33e-21	781870000	P08047;G5E9M8;H3BUU5	P08047;G5E9M8	Transcription factor Sp1	SP1	>sp|P08047|SP1_HUMAN Transcription factor Sp1 OS=Homo sapiens GN=SP1 PE=1 SV=3;>tr|G5E9M8|G5E9M8_HUMAN Sp1 transcription factor, isoform CRA_b OS=Homo sapiens GN=SP1 PE=4 SV=1
Exon junction complex (F4A3-MLN51-UPF3B-MAGOH-Y14-PYM)	1.04e-09	105370000	Q9BRP8-2;Q9BRP8	Q9BRP8-2;Q9BRP8	Partner of Y14 and mago	WIBG	>sp|Q9BRP8-2|WIBG_HUMAN Isoform 2 of Partner of Y14 and mago OS=Homo sapiens GN=WIBG;>sp|Q9BRP8|WIBG_HUMAN Partner of Y14 and mago OS=Homo sapiens GN=WIBG PE=1 SV=1
Exon junction complex;Postsplicing complex;TNPO2-RAN-NXF1 complex	4.9e-19	1199600000	E9PIN3;Q9UBU9;Q9UBU9-2;E9PLA7;E9PMV7;B4E3J0	E9PIN3;Q9UBU9;Q9UBU9-2;E9PLA7	Nuclear RNA export factor 1	NXF1	>tr|E9PIN3|E9PIN3_HUMAN Nuclear RNA export factor 1 (Fragment) OS=Homo sapiens GN=NXF1 PE=4 SV=1;>sp|Q9UBU9|NXF1_HUMAN Nuclear RNA export factor 1 OS=Homo sapiens GN=NXF1 PE=1 SV=1;>sp|Q9UBU9-2|NXF1_HUMAN Isoform 2 of Nuclear RNA export factor 1 OS=Homo sa
Exon junction complex;Spliceosome;TREX complex	0	359970000000	Q13838;Q13838-2;F8VQ10;Q5STU3;H0Y7G4;B4DP52;F6WLT2;F8VZL8;H0Y7X6;H0Y557;F6UN21;F6TRA5;H0Y800;F6S4E6;F6UJC5;E9PP12;B4DIJ6;H0Y4V8;H0Y6G9;H0Y6N8;F8W0J0;F6R6M7;F6V772;F6QYI9;H0YCC6;F6QWI5;F6U6E2;F6S2B7;E7EMX2;H0Y6J9;H0Y6Y9	Q13838;Q13838-2;F8VQ10;Q5STU3;H0Y7G4;B4DP52;F6WLT2;F8VZL8;H0Y7X6;H0Y557;F6UN21;F6TRA5;H0Y800;F6S4E6;F6UJC5;E9PP12	Spliceosome RNA helicase DDX39B	DDX39B	>sp|Q13838|DX39B_HUMAN Spliceosome RNA helicase DDX39B OS=Homo sapiens GN=DDX39B PE=1 SV=1;>sp|Q13838-2|DX39B_HUMAN Isoform 2 of Spliceosome RNA helicase DDX39B OS=Homo sapiens GN=DDX39B;>tr|F8VQ10|F8VQ10_HUMAN Spliceosome RNA helicase DDX39B OS=Homo sapie
Exosome	8.1e-17	330000000	B1AMU3;Q9Y3B2;B1AMU7;B1AMU4	B1AMU3;Q9Y3B2;B1AMU7;B1AMU4	Exosome complex component CSL4	EXOSC1	>tr|B1AMU3|B1AMU3_HUMAN Exosomal core protein CSL4 OS=Homo sapiens GN=RP11-452K12.9 PE=4 SV=1;>sp|Q9Y3B2|EXOS1_HUMAN Exosome complex component CSL4 OS=Homo sapiens GN=EXOSC1 PE=1 SV=1;>tr|B1AMU7|B1AMU7_HUMAN Exosomal core protein CSL4 OS=Homo sapiens GN=RP
Exosome	2.61e-25	1331600000	D6RIY6;Q06265;Q06265-2;D6R905;Q06265-3;Q06265-4;D6RAP4;D6RA17;H0Y9L5	D6RIY6;Q06265;Q06265-2;D6R905;Q06265-3;Q06265-4	Exosome complex component RRP45	EXOSC9	>tr|D6RIY6|D6RIY6_HUMAN Exosome complex component RRP45 OS=Homo sapiens GN=EXOSC9 PE=4 SV=1;>sp|Q06265|EXOS9_HUMAN Exosome complex component RRP45 OS=Homo sapiens GN=EXOSC9 PE=1 SV=3;>sp|Q06265-2|EXOS9_HUMAN Isoform 2 of Exosome complex component RRP45 OS=
Exosome	6.51e-14	803800000	Q15024	Q15024	Exosome complex component RRP42	EXOSC7	>sp|Q15024|EXOS7_HUMAN Exosome complex component RRP42 OS=Homo sapiens GN=EXOSC7 PE=1 SV=3
Exosome	8.74e-13	561280000	Q5RKV6	Q5RKV6	Exosome complex component MTR3	EXOSC6	>sp|Q5RKV6|EXOS6_HUMAN Exosome complex component MTR3 OS=Homo sapiens GN=EXOSC6 PE=1 SV=1
Exosome	3.68e-06	449370000	Q96B26;Q5JXM0	Q96B26;Q5JXM0	Exosome complex component RRP43	EXOSC8;DKFZp564C0482	>sp|Q96B26|EXOS8_HUMAN Exosome complex component RRP43 OS=Homo sapiens GN=EXOSC8 PE=1 SV=1;>tr|Q5JXM0|Q5JXM0_HUMAN Exosome complex component RRP43 OS=Homo sapiens GN=DKFZp564C0482 PE=2 SV=1
Exosome	5.66e-06	286220000	Q9NQT4	Q9NQT4	Exosome complex component RRP46	EXOSC5	>sp|Q9NQT4|EXOS5_HUMAN Exosome complex component RRP46 OS=Homo sapiens GN=EXOSC5 PE=1 SV=1
Exosome	1.05e-13	582740000	Q9NQT5;Q9NQT5-2	Q9NQT5;Q9NQT5-2	Exosome complex component RRP40	EXOSC3	>sp|Q9NQT5|EXOS3_HUMAN Exosome complex component RRP40 OS=Homo sapiens GN=EXOSC3 PE=1 SV=3;>sp|Q9NQT5-2|EXOS3_HUMAN Isoform 2 of Exosome complex component RRP40 OS=Homo sapiens GN=EXOSC3
Exosome	7.91e-86	6222800000	Q9Y2L1;G3V1J5;Q9Y2L1-2;F2Z2C0	Q9Y2L1;G3V1J5;Q9Y2L1-2;F2Z2C0	Exosome complex exonuclease RRP44	DIS3	>sp|Q9Y2L1|RRP44_HUMAN Exosome complex exonuclease RRP44 OS=Homo sapiens GN=DIS3 PE=1 SV=2;>tr|G3V1J5|G3V1J5_HUMAN Exosome complex exonuclease RRP44 OS=Homo sapiens GN=DIS3 PE=3 SV=1;>sp|Q9Y2L1-2|RRP44_HUMAN Isoform 2 of Exosome complex exonuclease RRP44 O
Exosome;mRNA decay complex (UPF1, UPF2, UPF3B, DCP2, XRN1, XRN2, EXOSC2, EXOSC4, EXOSC10, PARN)	3.93e-08	683400000	Q9NPD3;E9PI41	Q9NPD3;E9PI41	Exosome complex component RRP41	EXOSC4	>sp|Q9NPD3|EXOS4_HUMAN Exosome complex component RRP41 OS=Homo sapiens GN=EXOSC4 PE=1 SV=3;>tr|E9PI41|E9PI41_HUMAN Exosome complex component RRP41 (Fragment) OS=Homo sapiens GN=EXOSC4 PE=4 SV=1
Exosome;mRNA decay complex (UPF1, UPF2, UPF3B, DCP2, XRN1, XRN2, EXOSC2, EXOSC4, EXOSC10, PARN)	5.98e-24	561180000	Q01780;Q01780-2;B4DKG8	Q01780;Q01780-2;B4DKG8	Exosome component 10	EXOSC10	>sp|Q01780|EXOSX_HUMAN Exosome component 10 OS=Homo sapiens GN=EXOSC10 PE=1 SV=2;>sp|Q01780-2|EXOSX_HUMAN Isoform 2 of Exosome component 10 OS=Homo sapiens GN=EXOSC10;>tr|B4DKG8|B4DKG8_HUMAN Exosome component 10 OS=Homo sapiens GN=EXOSC10 PE=2 SV=1
Exosome;mRNA decay complex (UPF1, UPF2, UPF3B, DCP2, XRN1, XRN2, EXOSC2, EXOSC4, EXOSC10, PARN)	9.59e-13	797040000	Q13868;A3KFL1;A3KFL4;B4DKK6;A3KFL5;A3KFL2	Q13868;A3KFL1;A3KFL4;B4DKK6;A3KFL5;A3KFL2	Exosome complex component RRP4	EXOSC2	>sp|Q13868|EXOS2_HUMAN Exosome complex component RRP4 OS=Homo sapiens GN=EXOSC2 PE=1 SV=2;>tr|A3KFL1|A3KFL1_HUMAN Exosome complex component RRP4 (Fragment) OS=Homo sapiens GN=EXOSC2 PE=4 SV=1;>tr|A3KFL4|A3KFL4_HUMAN Exosome complex component RRP4 OS=Homo s
F1F0-ATP synthase (EC 3.6.3.14), mitochondrial	1.8e-77	134660000000	G3V325;O75127;H7C2E5;C9J8H9;C9JJT5;C9JGL8;C9JQN9	G3V325;O75127;H7C2E5	Pentatricopeptide repeat-containing protein 1, mitochondrial	ATP5J2-PTCD1;PTCD1	>tr|G3V325|G3V325_HUMAN Pentatricopeptide repeat-containing protein 1 OS=Homo sapiens GN=PTCD1 PE=4 SV=1;>sp|O75127|PTCD1_HUMAN Pentatricopeptide repeat-containing protein 1 OS=Homo sapiens GN=PTCD1 PE=1 SV=2;>tr|H7C2E5|H7C2E5_HUMAN Pentatricopeptide repea
F1F0-ATP synthase (EC 3.6.3.14), mitochondrial	8.04e-06	50904000	Q9UII2-3;H7C614;Q9UII2-2;Q9UII2	Q9UII2-3;H7C614;Q9UII2-2;Q9UII2	ATPase inhibitor, mitochondrial	ATPIF1	>sp|Q9UII2-3|ATIF1_HUMAN Isoform 3 of ATPase inhibitor, mitochondrial OS=Homo sapiens GN=ATPIF1;>tr|H7C614|H7C614_HUMAN ATPase inhibitor, mitochondrial OS=Homo sapiens GN=ATPIF1 PE=4 SV=1;>sp|Q9UII2-2|ATIF1_HUMAN Isoform 2 of ATPase inhibitor, mitochondria
F1F0-ATP synthase (EC 3.6.3.14), mitochondrial	0	374670000000	O75947;O75947-2;F5H608	O75947;O75947-2;F5H608	ATP synthase subunit d, mitochondrial	ATP5H	>sp|O75947|ATP5H_HUMAN ATP synthase subunit d, mitochondrial OS=Homo sapiens GN=ATP5H PE=1 SV=3;>sp|O75947-2|ATP5H_HUMAN Isoform 2 of ATP synthase subunit d, mitochondrial OS=Homo sapiens GN=ATP5H;>tr|F5H608|F5H608_HUMAN ATP synthase subunit d, mitochondri
F1F0-ATP synthase (EC 3.6.3.14), mitochondrial	9.84e-07	42266000000	P00846	P00846	ATP synthase subunit a	MT-ATP6	>sp|P00846|ATP6_HUMAN ATP synthase subunit a OS=Homo sapiens GN=MT-ATP6 PE=1 SV=1
F1F0-ATP synthase (EC 3.6.3.14), mitochondrial	4.71e-44	18916000000	P03928	P03928	ATP synthase protein 8	MT-ATP8	>sp|P03928|ATP8_HUMAN ATP synthase protein 8 OS=Homo sapiens GN=MT-ATP8 PE=1 SV=1
F1F0-ATP synthase (EC 3.6.3.14), mitochondrial	0	4431000000000	P06576;F8VPV9;H0YH81;F8W079;F8W0P7;H0YI37;F8VQY0	P06576;F8VPV9;H0YH81;F8W079	ATP synthase subunit beta, mitochondrial;ATP synthase subunit beta	ATP5B	>sp|P06576|ATPB_HUMAN ATP synthase subunit beta, mitochondrial OS=Homo sapiens GN=ATP5B PE=1 SV=3;>tr|F8VPV9|F8VPV9_HUMAN ATP synthase subunit beta OS=Homo sapiens GN=ATP5B PE=3 SV=1;>tr|H0YH81|H0YH81_HUMAN ATP synthase subunit beta (Fragment) OS=Homo sapi
F1F0-ATP synthase (EC 3.6.3.14), mitochondrial	6.2e-181	23882000000	P18859;A8MUH2	P18859;A8MUH2	ATP synthase-coupling factor 6, mitochondrial	ATP5J	>sp|P18859|ATP5J_HUMAN ATP synthase-coupling factor 6, mitochondrial OS=Homo sapiens GN=ATP5J PE=1 SV=1;>tr|A8MUH2|A8MUH2_HUMAN ATP synthase-coupling factor 6, mitochondrial OS=Homo sapiens GN=ATP5J PE=3 SV=1
F1F0-ATP synthase (EC 3.6.3.14), mitochondrial	0	382210000000	P24539;Q5QNZ2	P24539;Q5QNZ2	ATP synthase subunit b, mitochondrial	ATP5F1	>sp|P24539|AT5F1_HUMAN ATP synthase subunit b, mitochondrial OS=Homo sapiens GN=ATP5F1 PE=1 SV=2;>tr|Q5QNZ2|Q5QNZ2_HUMAN ATP synthase subunit b, mitochondrial OS=Homo sapiens GN=ATP5F1 PE=2 SV=1
F1F0-ATP synthase (EC 3.6.3.14), mitochondrial	0	3875800000000	P25705	P25705	ATP synthase subunit alpha, mitochondrial	ATP5A1	>sp|P25705|ATPA_HUMAN ATP synthase subunit alpha, mitochondrial OS=Homo sapiens GN=ATP5A1 PE=1 SV=1
F1F0-ATP synthase (EC 3.6.3.14), mitochondrial	1.94e-231	128780000000	P30049	P30049	ATP synthase subunit delta, mitochondrial	ATP5D	>sp|P30049|ATPD_HUMAN ATP synthase subunit delta, mitochondrial OS=Homo sapiens GN=ATP5D PE=1 SV=2
F1F0-ATP synthase (EC 3.6.3.14), mitochondrial	0	598570000000	P36542;B4DL14;P36542-2	P36542;B4DL14;P36542-2	ATP synthase subunit gamma, mitochondrial;ATP synthase subunit gamma	ATP5C1	>sp|P36542|ATPG_HUMAN ATP synthase subunit gamma, mitochondrial OS=Homo sapiens GN=ATP5C1 PE=1 SV=1;>tr|B4DL14|B4DL14_HUMAN ATP synthase gamma chain OS=Homo sapiens GN=ATP5C1 PE=2 SV=1;>sp|P36542-2|ATPG_HUMAN Isoform Heart of ATP synthase subunit gamma, mi
F1F0-ATP synthase (EC 3.6.3.14), mitochondrial	0	601030000000	P48047;H7C0C1;H7C086;H7C068	P48047;H7C0C1	ATP synthase subunit O, mitochondrial	ATP5O	>sp|P48047|ATPO_HUMAN ATP synthase subunit O, mitochondrial OS=Homo sapiens GN=ATP5O PE=1 SV=1;>tr|H7C0C1|H7C0C1_HUMAN Uncharacterized protein (Fragment) OS=Homo sapiens PE=4 SV=1
F1F0-ATP synthase (EC 3.6.3.14), mitochondrial	7.5e-78	7427800000	P56134;F8W7V3;F5H4H2;C9JU26	P56134;F8W7V3;F5H4H2;C9JU26	ATP synthase subunit f, mitochondrial	ATP5J2	>sp|P56134|ATPK_HUMAN ATP synthase subunit f, mitochondrial OS=Homo sapiens GN=ATP5J2 PE=1 SV=3;>tr|F8W7V3|F8W7V3_HUMAN ATP synthase subunit f, mitochondrial OS=Homo sapiens GN=ATP5J2 PE=4 SV=1;>tr|F5H4H2|F5H4H2_HUMAN ATP synthase subunit f, mitochondrial
F1F0-ATP synthase (EC 3.6.3.14), mitochondrial	9.9e-09	60512000000	Q5VTU8;P56381	Q5VTU8;P56381	ATP synthase subunit epsilon-like protein, mitochondrial;ATP synthase subunit epsilon, mitochondrial	ATP5EP2;ATP5E	>sp|Q5VTU8|AT5EL_HUMAN ATP synthase subunit epsilon-like protein, mitochondrial OS=Homo sapiens GN=ATP5EP2 PE=1 SV=1;>sp|P56381|ATP5E_HUMAN ATP synthase subunit epsilon, mitochondrial OS=Homo sapiens GN=ATP5E PE=1 SV=2
F1F0-ATP synthase (EC 3.6.3.14), mitochondrial	1.83e-73	145360000000	P56385	P56385	ATP synthase subunit e, mitochondrial	ATP5I	>sp|P56385|ATP5I_HUMAN ATP synthase subunit e, mitochondrial OS=Homo sapiens GN=ATP5I PE=1 SV=2
F1F0-ATP synthase (EC 3.6.3.14), mitochondrial;Frataxin complex	1.44e-280	221710000000	O75964;E9PN17	O75964;E9PN17	ATP synthase subunit g, mitochondrial	ATP5L	>sp|O75964|ATP5L_HUMAN ATP synthase subunit g, mitochondrial OS=Homo sapiens GN=ATP5L PE=1 SV=3;>tr|E9PN17|E9PN17_HUMAN ATP synthase subunit g, mitochondrial OS=Homo sapiens GN=ATP5L PE=4 SV=1
FACT-NEK9 complex	1.09e-54	733010000	Q8TD19;B3KY50;G3V2Z5;G3V5V0	Q8TD19;B3KY50	Serine/threonine-protein kinase Nek9	NEK9	>sp|Q8TD19|NEK9_HUMAN Serine/threonine-protein kinase Nek9 OS=Homo sapiens GN=NEK9 PE=1 SV=2;>tr|B3KY50|B3KY50_HUMAN Serine/threonine-protein kinase Nek9 OS=Homo sapiens GN=NEK9 PE=2 SV=1
FAK-beta5 integrin complex, VEGF induced;ITGAV-ITGB5 complex;ITGAV-ITGB5-ADAM9 complex;ITGAV-ITGB5-CYR61 complex;ITGAV-ITGB5-ICAM4 complex;ITGAV-ITGB5-PLAUR complex;ITGAV-ITGB5-SPP1 complex;ITGB5-ITGAV-VTN complex;PXN-ITGB5-PTK2 complex	0.00079355	11001000000	P18084	P18084	Integrin beta-5	ITGB5	>sp|P18084|ITB5_HUMAN Integrin beta-5 OS=Homo sapiens GN=ITGB5 PE=1 SV=1
Farnesyltransferase	6.11e-38	1163300000	P49354;E9PQP6;P49354-2	P49354;E9PQP6;P49354-2	Protein farnesyltransferase/geranylgeranyltransferase type-1 subunit alpha	FNTA	>sp|P49354|FNTA_HUMAN Protein farnesyltransferase/geranylgeranyltransferase type-1 subunit alpha OS=Homo sapiens GN=FNTA PE=1 SV=1;>tr|E9PQP6|E9PQP6_HUMAN Protein farnesyltransferase/geranylgeranyltransferase type-1 subunit alpha (Fragment) OS=Homo sapiens
FARP2-NRP1-PlexinA1 complex;FARP2-NRP1-PlexinA2 complex;FARP2-NRP1-PlexinA3 complex;FARP2-NRP1-PlexinA4 complex	2.18e-07	153830000	F5GZ84;O94887-2;O94887;C9JWM9;C9JVQ5	F5GZ84;O94887-2;O94887;C9JWM9;C9JVQ5	FERM, RhoGEF and pleckstrin domain-containing protein 2	FARP2	>tr|F5GZ84|F5GZ84_HUMAN FERM, RhoGEF and pleckstrin domain-containing protein 2 OS=Homo sapiens GN=FARP2 PE=4 SV=1;>sp|O94887-2|FARP2_HUMAN Isoform 2 of FERM, RhoGEF and pleckstrin domain-containing protein 2 OS=Homo sapiens GN=FARP2;>sp|O94887|FARP2_HUMAN
FCP1-associated protein complex	4.55e-53	12280000000	P84090;G3V279	P84090;G3V279	Enhancer of rudimentary homolog	ERH	>sp|P84090|ERH_HUMAN Enhancer of rudimentary homolog OS=Homo sapiens GN=ERH PE=1 SV=1;>tr|G3V279|G3V279_HUMAN Enhancer of rudimentary homolog OS=Homo sapiens GN=ERH PE=4 SV=1
FCP1-associated protein complex	1.47e-06	406520000	Q15208	Q15208	Serine/threonine-protein kinase 38	STK38	>sp|Q15208|STK38_HUMAN Serine/threonine-protein kinase 38 OS=Homo sapiens GN=STK38 PE=1 SV=1
FCP1-associated protein complex;RNA polymerase II (RNAPII)	7.86e-07	47641000	Q9Y5B0-4;Q9Y5B0;Q9Y5B0-2;Q9Y5B0-3	Q9Y5B0-4;Q9Y5B0;Q9Y5B0-2;Q9Y5B0-3	RNA polymerase II subunit A C-terminal domain phosphatase	CTDP1	>sp|Q9Y5B0-4|CTDP1_HUMAN Isoform 4 of RNA polymerase II subunit A C-terminal domain phosphatase OS=Homo sapiens GN=CTDP1;>sp|Q9Y5B0|CTDP1_HUMAN RNA polymerase II subunit A C-terminal domain phosphatase OS=Homo sapiens GN=CTDP1 PE=1 SV=3;>sp|Q9Y5B0-2|CTDP1_
FEN1-9-1-1 complex	5.53e-39	3341300000	P39748;I3L3E9;F5H1Y3	P39748;I3L3E9	Flap endonuclease 1	FEN1	>sp|P39748|FEN1_HUMAN Flap endonuclease 1 OS=Homo sapiens GN=FEN1 PE=1 SV=1;>tr|I3L3E9|I3L3E9_HUMAN Flap endonuclease 1 (Fragment) OS=Homo sapiens GN=FEN1 PE=4 SV=1
FHL2 homodimer complex;FHL2-ACT complex;FHL2-CREB complex;FHL2-FHL3 complex;FHL2-p53-HIPK2 complex;FOXO1-FHL2-SIRT1 complex	0.0007767	248730000	Q14192	Q14192	Four and a half LIM domains protein 2	FHL2	>sp|Q14192|FHL2_HUMAN Four and a half LIM domains protein 2 OS=Homo sapiens GN=FHL2 PE=1 SV=3
FIB-associated protein complex;Nop56p-associated pre-rRNA complex	0	6435700000	G3V1U9;Q71U36;Q13748;F8VXZ4;Q13748-2;Q6PEY2;F8VQQ4	G3V1U9;Q71U36;Q13748;F8VXZ4;Q13748-2;Q6PEY2	Tubulin alpha-1A chain;Tubulin alpha-3C/D chain;Tubulin alpha-3E chain	TUBA1A;TUBA3C;TUBA3E	>tr|G3V1U9|G3V1U9_HUMAN Tubulin alpha-1A chain OS=Homo sapiens GN=TUBA1A PE=3 SV=1;>sp|Q71U36|TBA1A_HUMAN Tubulin alpha-1A chain OS=Homo sapiens GN=TUBA1A PE=1 SV=1;>sp|Q13748|TBA3C_HUMAN Tubulin alpha-3C/D chain OS=Homo sapiens GN=TUBA3C PE=1 SV=3;>tr|F8V
FIB-associated protein complex;PRMT1 complex	1.84e-212	48561000000	E9PKG1;Q99873-3;Q99873-2;G5E9B6;Q99873;H7C2I1;E9PIX6;B4DJ87;E9PQ98;H0YDE4;E9PNR9;E9PMW9;E9PI83;Q9NR22-2;Q9NR22	E9PKG1;Q99873-3;Q99873-2;G5E9B6;Q99873;H7C2I1;E9PIX6;B4DJ87;E9PQ98;H0YDE4	Protein arginine N-methyltransferase 1	PRMT1	>tr|E9PKG1|E9PKG1_HUMAN Protein arginine N-methyltransferase 1 OS=Homo sapiens GN=PRMT1 PE=4 SV=1;>sp|Q99873-3|ANM1_HUMAN Isoform 3 of Protein arginine N-methyltransferase 1 OS=Homo sapiens GN=PRMT1;>sp|Q99873-2|ANM1_HUMAN Isoform 2 of Protein arginine N-m
Frataxin complex	0	1558900000000	B7Z4V2;P38646;F5H3L8;D6RJI2;D6RA73;H0YBG6;H0Y8S0	B7Z4V2;P38646;F5H3L8	Stress-70 protein, mitochondrial	HSPA9	>tr|B7Z4V2|B7Z4V2_HUMAN Stress-70 protein, mitochondrial OS=Homo sapiens GN=HSPA9 PE=2 SV=1;>sp|P38646|GRP75_HUMAN Stress-70 protein, mitochondrial OS=Homo sapiens GN=HSPA9 PE=1 SV=2;>tr|F5H3L8|F5H3L8_HUMAN Stress-70 protein, mitochondrial OS=Homo sapiens
Frataxin complex	0	532930000000	P31040;D6RFM5;E9PBJ5;E9PEF8;H0Y8X1	P31040;D6RFM5;E9PBJ5;E9PEF8	Succinate dehydrogenase [ubiquinone] flavoprotein subunit, mitochondrial	SDHA	>sp|P31040|DHSA_HUMAN Succinate dehydrogenase [ubiquinone] flavoprotein subunit, mitochondrial OS=Homo sapiens GN=SDHA PE=1 SV=2;>tr|D6RFM5|D6RFM5_HUMAN Succinate dehydrogenase [ubiquinone] flavoprotein subunit, mitochondrial OS=Homo sapiens GN=SDHA PE=4 S
Frataxin complex	4e-291	36192000000	Q9Y4W6;Q8TA92;B7Z651;E9PHW9;Q01484-5;F8WEF9;Q01484-2	Q9Y4W6;Q8TA92	AFG3-like protein 2	AFG3L2	>sp|Q9Y4W6|AFG32_HUMAN AFG3-like protein 2 OS=Homo sapiens GN=AFG3L2 PE=1 SV=2;>tr|Q8TA92|Q8TA92_HUMAN AFG3-like protein 2 (Fragment) OS=Homo sapiens GN=AFG3L2 PE=2 SV=1
Frataxin complex	2.79e-16	5574700000	Q9HD34;C9JY28;C9JRX8;F5H189;C9J799;H7C4Q5	Q9HD34;C9JY28;C9JRX8;F5H189;C9J799	LYR motif-containing protein 4	LYRM4	>sp|Q9HD34|LYRM4_HUMAN LYR motif-containing protein 4 OS=Homo sapiens GN=LYRM4 PE=1 SV=1;>tr|C9JY28|C9JY28_HUMAN LYR motif-containing protein 4 OS=Homo sapiens GN=LYRM4 PE=4 SV=1;>tr|C9JRX8|C9JRX8_HUMAN LYR motif-containing protein 4 OS=Homo sapiens GN=LYR
FYB-CARMA1-BCL-10-MALT1 complex	1.92e-46	2982200000	O15117;O15117-2;B4DLN2;F5H8I8;D6RFJ5;D6RER7;D6RAE8;D6RC38	O15117;O15117-2;B4DLN2;F5H8I8	FYN-binding protein	FYB	>sp|O15117|FYB_HUMAN FYN-binding protein OS=Homo sapiens GN=FYB PE=1 SV=2;>sp|O15117-2|FYB_HUMAN Isoform FYB-130 of FYN-binding protein OS=Homo sapiens GN=FYB;>tr|B4DLN2|B4DLN2_HUMAN FYN-binding protein OS=Homo sapiens GN=FYB PE=2 SV=1;>tr|F5H8I8|F5H8I8_HU
G protein complex (BTK, GNG1, GNG2)	7.04e-123	5942500000	C9JXA2;P29320;P29320-2;F8W9W0;P54756-3;F8VP57;P54756-2;P54756;Q9UF33-2;D6RAL5;Q9UF33;H7BY92;Q5JY90;Q06187;Q96L35;E9PG71;P54764;P54760;Q15375-2;Q15375-4;Q15375;P54753;P29322	C9JXA2;P29320;P29320-2	Ephrin type-A receptor 3	EPHA3	>tr|C9JXA2|C9JXA2_HUMAN Ephrin type-A receptor 3 OS=Homo sapiens GN=EPHA3 PE=4 SV=1;>sp|P29320|EPHA3_HUMAN Ephrin type-A receptor 3 OS=Homo sapiens GN=EPHA3 PE=1 SV=2;>sp|P29320-2|EPHA3_HUMAN Isoform 2 of Ephrin type-A receptor 3 OS=Homo sapiens GN=EPHA3
G protein complex (BTK, GNG1, GNG2);G protein complex (CACNA1A, GNB1, GNG2);G protein complex (GNG2, GNB2L1, RAF1);G protein complex (HDAC4, GNB1, GNG2);G protein complex (HDAC5, GNB1, GNG2);G protein complex (MCF2, GNB1, GNG2);G protein complex (PTHR1, GNB1, GNG2);Heterotrimeric G protein complex (GNG2, GNB1, GNAS)	1.02e-60	12369000000	P59768;G3V3J9;G3V2N0;G3V2C9	P59768;G3V3J9;G3V2N0	Guanine nucleotide-binding protein G(I)/G(S)/G(O) subunit gamma-2;Guanine nucleotide-binding protein subunit gamma	GNG2	>sp|P59768|GBG2_HUMAN Guanine nucleotide-binding protein G(I)/G(S)/G(O) subunit gamma-2 OS=Homo sapiens GN=GNG2 PE=1 SV=2;>tr|G3V3J9|G3V3J9_HUMAN Guanine nucleotide-binding protein subunit gamma OS=Homo sapiens GN=GNG2 PE=3 SV=1;>tr|G3V2N0|G3V2N0_HUMAN Gua
G protein complex (BTK, GNG1, GNG2);G protein complex (CACNA1A, GNB1, GNG2);G protein complex (HDAC4, GNB1, GNG2);G protein complex (HDAC5, GNB1, GNG2);G protein complex (MCF2, GNB1, GNG2);G protein complex (PTHR1, GNB1, GNG2);Heterotrimeric G protein complex (GNG2, GNB1, GNAS)	0	297430000000	P62873;B1AKQ8;B1AKQ9;B1AKQ7;H0Y418	P62873;B1AKQ8;B1AKQ9	Guanine nucleotide-binding protein G(I)/G(S)/G(T) subunit beta-1	GNB1	>sp|P62873|GBB1_HUMAN Guanine nucleotide-binding protein G(I)/G(S)/G(T) subunit beta-1 OS=Homo sapiens GN=GNB1 PE=1 SV=3;>tr|B1AKQ8|B1AKQ8_HUMAN Guanine nucleotide binding protein (G protein), beta polypeptide 1 (Fragment) OS=Homo sapiens GN=GNB1 PE=4 SV=1
G protein complex (GNG2, GNB2L1, RAF1)	0	212240000000	P63244;D6RAC2;D6REE5;H0Y8W2;H0YAF8;H0YAM7;D6R9Z1;D6R9L0;D6RFX4;H0Y8R5;D6RF23;H0Y9P0	P63244;D6RAC2;D6REE5;H0Y8W2;H0YAF8;H0YAM7;D6R9Z1;D6R9L0;D6RFX4	Guanine nucleotide-binding protein subunit beta-2-like 1	GNB2L1	>sp|P63244|GBLP_HUMAN Guanine nucleotide-binding protein subunit beta-2-like 1 OS=Homo sapiens GN=GNB2L1 PE=1 SV=3;>tr|D6RAC2|D6RAC2_HUMAN Guanine nucleotide-binding protein subunit beta-2-like 1 OS=Homo sapiens GN=GNB2L1 PE=4 SV=1;>tr|D6REE5|D6REE5_HUMAN
GAA1-GPI8-PIGT-PIG-PIGS complex	4.25e-16	4339400000	A6NEM5;Q92643;B1AK81;B4E2M3	A6NEM5;Q92643	GPI-anchor transamidase	PIGK	>tr|A6NEM5|A6NEM5_HUMAN GPI-anchor transamidase OS=Homo sapiens GN=PIGK PE=4 SV=1;>sp|Q92643|GPI8_HUMAN GPI-anchor transamidase OS=Homo sapiens GN=PIGK PE=1 SV=2
GAA1-GPI8-PIGT-PIG-PIGS complex	5.39e-60	3688800000	Q9H490-2;E7EVL4;Q9H490	Q9H490-2;E7EVL4;Q9H490	Phosphatidylinositol glycan anchor biosynthesis class U protein	PIGU	>sp|Q9H490-2|PIGU_HUMAN Isoform 2 of Phosphatidylinositol glycan anchor biosynthesis class U protein OS=Homo sapiens GN=PIGU;>tr|E7EVL4|E7EVL4_HUMAN Phosphatidylinositol glycan anchor biosynthesis class U protein OS=Homo sapiens GN=PIGU PE=4 SV=1;>sp|Q9H49
GAA1-GPI8-PIGT-PIG-PIGS complex	1.59e-13	873980000	O43292;E9PPZ9;O43292-2;E9PLV6;E9PLG8;E9PQ31;E9PM11	O43292;E9PPZ9;O43292-2;E9PLV6	Glycosylphosphatidylinositol anchor attachment 1 protein	GPAA1	>sp|O43292|GPAA1_HUMAN Glycosylphosphatidylinositol anchor attachment 1 protein OS=Homo sapiens GN=GPAA1 PE=1 SV=3;>tr|E9PPZ9|E9PPZ9_HUMAN Glycosylphosphatidylinositol anchor attachment 1 protein (Fragment) OS=Homo sapiens GN=GPAA1 PE=4 SV=1;>sp|O43292-2|G
GAA1-GPI8-PIGT-PIG-PIGS complex	3.8e-53	7585200000	Q969N2-5;Q969N2;Q969N2-4;B7Z1N3;Q969N2-2;F5GWY0;G8JLF5;Q969N2-3;H7C2Y2	Q969N2-5;Q969N2;Q969N2-4;B7Z1N3;Q969N2-2;F5GWY0;G8JLF5;Q969N2-3	GPI transamidase component PIG-T	PIGT	>sp|Q969N2-5|PIGT_HUMAN Isoform 5 of GPI transamidase component PIG-T OS=Homo sapiens GN=PIGT;>sp|Q969N2|PIGT_HUMAN GPI transamidase component PIG-T OS=Homo sapiens GN=PIGT PE=1 SV=1;>sp|Q969N2-4|PIGT_HUMAN Isoform 4 of GPI transamidase component PIG-T OS=
GAA1-GPI8-PIGT-PIG-PIGS complex	2.48e-29	1625400000	Q96S52;Q96S52-2;F5H019	Q96S52;Q96S52-2;F5H019	GPI transamidase component PIG-S	PIGS	>sp|Q96S52|PIGS_HUMAN GPI transamidase component PIG-S OS=Homo sapiens GN=PIGS PE=1 SV=3;>sp|Q96S52-2|PIGS_HUMAN Isoform 2 of GPI transamidase component PIG-S OS=Homo sapiens GN=PIGS;>tr|F5H019|F5H019_HUMAN GPI transamidase component PIG-S OS=Homo sapiens
GABP(gamma)1-E2F1-DP1 complex	6.07e-05	184920000	H9ZYI9;Q06547-4;Q06547-3;Q06547-2;Q06547;H0YNZ0;F5H7I4;B4DXA3;Q5SZG2;Q8TAK5	H9ZYI9;Q06547-4;Q06547-3;Q06547-2;Q06547;H0YNZ0;F5H7I4;B4DXA3;Q5SZG2;Q8TAK5	GA-binding protein subunit beta-1;GA-binding protein subunit beta-2	GABPB1;GABPB2	>tr|H9ZYI9|H9ZYI9_HUMAN GA binding protein transcription factor beta subunit 1 transcript variant gamma-2 OS=Homo sapiens GN=GABPB1 PE=2 SV=1;>sp|Q06547-4|GABP1_HUMAN Isoform 4 of GA-binding protein subunit beta-1 OS=Homo sapiens GN=GABPB1;>sp|Q06547-3|GAB
GAIT complex;Multisynthetase complex	0	43133000000	P07814;F5H7I7;E7EMN0	P07814;F5H7I7;E7EMN0	Bifunctional glutamate/proline--tRNA ligase;Glutamate--tRNA ligase;Proline--tRNA ligase	EPRS	>sp|P07814|SYEP_HUMAN Bifunctional glutamate/proline--tRNA ligase OS=Homo sapiens GN=EPRS PE=1 SV=5;>tr|F5H7I7|F5H7I7_HUMAN Glutamate--tRNA ligase OS=Homo sapiens GN=EPRS PE=3 SV=1;>tr|E7EMN0|E7EMN0_HUMAN Glutamate--tRNA ligase OS=Homo sapiens GN=EPRS PE=3
GALNS-lysosomal hydrolase 1.27 MDa complex	1.51e-06	280420000	E9PIF4;Q99519	E9PIF4;Q99519	Sialidase-1	NEU1	>tr|E9PIF4|E9PIF4_HUMAN Sialidase-1 OS=Homo sapiens GN=NEU1 PE=4 SV=1;>sp|Q99519|NEUR1_HUMAN Sialidase-1 OS=Homo sapiens GN=NEU1 PE=1 SV=1
GALNS-lysosomal hydrolase 1.27 MDa complex	1.52e-06	480640000	F5H325;P34059;H3BP66	F5H325;P34059;H3BP66	N-acetylgalactosamine-6-sulfatase	GALNS	>tr|F5H325|F5H325_HUMAN N-acetylgalactosamine-6-sulfatase OS=Homo sapiens GN=GALNS PE=4 SV=1;>sp|P34059|GALNS_HUMAN N-acetylgalactosamine-6-sulfatase OS=Homo sapiens GN=GALNS PE=1 SV=1;>tr|H3BP66|H3BP66_HUMAN N-acetylgalactosamine-6-sulfatase (Fragment) OS
GALNS-lysosomal hydrolase 1.27 MDa complex	2.97e-26	3710400000	P10619;Q5JZH0;Q5JZG9	P10619;Q5JZH0	Lysosomal protective protein;Lysosomal protective protein 32 kDa chain;Lysosomal protective protein 20 kDa chain	CTSA	>sp|P10619|PPGB_HUMAN Lysosomal protective protein OS=Homo sapiens GN=CTSA PE=1 SV=2;>tr|Q5JZH0|Q5JZH0_HUMAN Cathepsin A (Fragment) OS=Homo sapiens GN=CTSA PE=2 SV=1
GALNS-lysosomal hydrolase 1.27 MDa complex	5.9e-139	11286000000	P16278-3;P16278;P16278-2;E7EQ29;F8WF40;C9JF15;C9J539;C9JWX1;C9J4G9	P16278-3;P16278;P16278-2;E7EQ29	Beta-galactosidase	GLB1	>sp|P16278-3|BGAL_HUMAN Isoform 3 of Beta-galactosidase OS=Homo sapiens GN=GLB1;>sp|P16278|BGAL_HUMAN Beta-galactosidase OS=Homo sapiens GN=GLB1 PE=1 SV=2;>sp|P16278-2|BGAL_HUMAN Isoform 2 of Beta-galactosidase OS=Homo sapiens GN=GLB1;>tr|E7EQ29|E7EQ29_HUM
GINS complex	3.56e-13	93485000	E7EQ95;Q14691	E7EQ95;Q14691	DNA replication complex GINS protein PSF1	GINS1	>tr|E7EQ95|E7EQ95_HUMAN DNA replication complex GINS protein PSF1 OS=Homo sapiens GN=GINS1 PE=4 SV=1;>sp|Q14691|PSF1_HUMAN DNA replication complex GINS protein PSF1 OS=Homo sapiens GN=GINS1 PE=1 SV=1
GINS complex	2e-05	228700000	Q9BRX5;Q9BRX5-2;E9PB21	Q9BRX5;Q9BRX5-2;E9PB21	DNA replication complex GINS protein PSF3	GINS3	>sp|Q9BRX5|PSF3_HUMAN DNA replication complex GINS protein PSF3 OS=Homo sapiens GN=GINS3 PE=1 SV=1;>sp|Q9BRX5-2|PSF3_HUMAN Isoform 2 of DNA replication complex GINS protein PSF3 OS=Homo sapiens GN=GINS3;>tr|E9PB21|E9PB21_HUMAN DNA replication complex GINS
GIPC1-LHCGR complex;GIPC1-NTRK1-RGS19 complex	1.08e-23	2761800000	O14908;A8K4I3	O14908;A8K4I3	PDZ domain-containing protein GIPC1	GIPC1	>sp|O14908|GIPC1_HUMAN PDZ domain-containing protein GIPC1 OS=Homo sapiens GN=GIPC1 PE=1 SV=2;>tr|A8K4I3|A8K4I3_HUMAN GIPC PDZ domain containing family, member 1, isoform CRA_b OS=Homo sapiens GN=GIPC1 PE=2 SV=1
Girdin homo-oligomer complex	4.75e-25	1001400000	Q3V6T2-2;Q3V6T2;B7ZM78;Q3V6T2-4;Q3V6T2-3;H7C2C6;H0Y470;H0Y7U8	Q3V6T2-2;Q3V6T2;B7ZM78;Q3V6T2-4;Q3V6T2-3;H7C2C6	Girdin	CCDC88A	>sp|Q3V6T2-2|GRDN_HUMAN Isoform 2 of Girdin OS=Homo sapiens GN=CCDC88A;>sp|Q3V6T2|GRDN_HUMAN Girdin OS=Homo sapiens GN=CCDC88A PE=1 SV=2;>tr|B7ZM78|B7ZM78_HUMAN CCDC88A protein OS=Homo sapiens GN=CCDC88A PE=2 SV=1;>sp|Q3V6T2-4|GRDN_HUMAN Isoform 4 of Girdi
GLE1-NUPL2-NUP155 complex	0	117680000000	O75694;O75694-2;B4DLT2;E9PF10;D6RA13	O75694;O75694-2;B4DLT2;E9PF10	Nuclear pore complex protein Nup155	NUP155	>sp|O75694|NU155_HUMAN Nuclear pore complex protein Nup155 OS=Homo sapiens GN=NUP155 PE=1 SV=1;>sp|O75694-2|NU155_HUMAN Isoform 2 of Nuclear pore complex protein Nup155 OS=Homo sapiens GN=NUP155;>tr|B4DLT2|B4DLT2_HUMAN Nuclear pore complex protein Nup155 O
Glucosidase 2	0	360480000000	P14314-2;P14314	P14314-2;P14314	Glucosidase 2 subunit beta	PRKCSH	>sp|P14314-2|GLU2B_HUMAN Isoform 2 of Glucosidase 2 subunit beta OS=Homo sapiens GN=PRKCSH;>sp|P14314|GLU2B_HUMAN Glucosidase 2 subunit beta OS=Homo sapiens GN=PRKCSH PE=1 SV=2
Glucosidase 2	0	7761700000	Q14697;F5H6X6	Q14697;F5H6X6	Neutral alpha-glucosidase AB	GANAB	>sp|Q14697|GANAB_HUMAN Neutral alpha-glucosidase AB OS=Homo sapiens GN=GANAB PE=1 SV=3;>tr|F5H6X6|F5H6X6_HUMAN Neutral alpha-glucosidase AB OS=Homo sapiens GN=GANAB PE=4 SV=1
Glucosidase 2	0	755720000000	Q14697-2;E9PKU7;E9PNH1;H0YFL4;E9PRF8;Q14697-3	Q14697-2;E9PKU7		GANAB	>sp|Q14697-2|GANAB_HUMAN Isoform 2 of Neutral alpha-glucosidase AB OS=Homo sapiens GN=GANAB;>tr|E9PKU7|E9PKU7_HUMAN Neutral alpha-glucosidase AB OS=Homo sapiens GN=GANAB PE=4 SV=1
GNA14-p115RhoGEF complex	1.25e-98	8308200000	Q92888;Q92888-3;Q92888-2;Q6NX52;H0Y2T4	Q92888;Q92888-3;Q92888-2;Q6NX52	Rho guanine nucleotide exchange factor 1	ARHGEF1	>sp|Q92888|ARHG1_HUMAN Rho guanine nucleotide exchange factor 1 OS=Homo sapiens GN=ARHGEF1 PE=1 SV=2;>sp|Q92888-3|ARHG1_HUMAN Isoform 3 of Rho guanine nucleotide exchange factor 1 OS=Homo sapiens GN=ARHGEF1;>sp|Q92888-2|ARHG1_HUMAN Isoform 2 of Rho guanine
GNA14-p115RhoGEF complex;TRP1-G alpha-11-IP3R3-CAV1 signaling complex	1.54e-130	2244100000	P29992;O95837	P29992	Guanine nucleotide-binding protein subunit alpha-11	GNA11	>sp|P29992|GNA11_HUMAN Guanine nucleotide-binding protein subunit alpha-11 OS=Homo sapiens GN=GNA11 PE=1 SV=2
GNAQ-GEFT-RHOA complex	0	94126000000	P50148;B1AM21;G3V1P7	P50148	Guanine nucleotide-binding protein G(q) subunit alpha	GNAQ	>sp|P50148|GNAQ_HUMAN Guanine nucleotide-binding protein G(q) subunit alpha OS=Homo sapiens GN=GNAQ PE=1 SV=4
GNAQ-GEFT-RHOA complex;MRIP-MBS-RHOA complex;MRIP-RHOA complex;RHOA-IP3R-TRPC1 complex	1.62e-138	62995000000	P61586;C9JNR4;C9JX21;C9J1T2;C9JRM1	P61586;C9JNR4;C9JX21	Transforming protein RhoA	RHOA	>sp|P61586|RHOA_HUMAN Transforming protein RhoA OS=Homo sapiens GN=RHOA PE=1 SV=1;>tr|C9JNR4|C9JNR4_HUMAN Transforming protein RhoA (Fragment) OS=Homo sapiens GN=RHOA PE=3 SV=1;>tr|C9JX21|C9JX21_HUMAN Transforming protein RhoA OS=Homo sapiens GN=RHOA PE=3
gp78-p97/VCP-DERL1 complex	3.12e-16	911000000	Q9UKV5;H3BRK9	Q9UKV5;H3BRK9	E3 ubiquitin-protein ligase AMFR	AMFR	>sp|Q9UKV5|AMFR2_HUMAN E3 ubiquitin-protein ligase AMFR OS=Homo sapiens GN=AMFR PE=1 SV=2;>tr|H3BRK9|H3BRK9_HUMAN E3 ubiquitin-protein ligase AMFR (Fragment) OS=Homo sapiens GN=AMFR PE=4 SV=1
gp78-p97/VCP-DERL1 complex;Membrane protein complex (DERL1, SELS, VCP);p97/VCP-VIMP-DERL1 complex;p97/VCP-VIMP-DERL1-DERL2-HRD1-SEL1L complex;Retrotranslocation complex;SVIP-p97/VCP-DERL1 complex	1.57e-16	4003800000	B4E1G1;Q9BUN8-2;Q9BUN8;E5RGY0	B4E1G1;Q9BUN8-2;Q9BUN8;E5RGY0	Derlin-1	DERL1	>tr|B4E1G1|B4E1G1_HUMAN Derlin-1 OS=Homo sapiens GN=DERL1 PE=2 SV=1;>sp|Q9BUN8-2|DERL1_HUMAN Isoform 2 of Derlin-1 OS=Homo sapiens GN=DERL1;>sp|Q9BUN8|DERL1_HUMAN Derlin-1 OS=Homo sapiens GN=DERL1 PE=1 SV=1;>tr|E5RGY0|E5RGY0_HUMAN Derlin-1 OS=Homo sapiens
GPR56-CD81-Galphaq/11-Gbeta complex	0	48440000000	P62879;C9JIS1;C9JXA5;E7EP32;C9JZN1;B3KPU1;Q9HAV0;C9JD14;F5H100;F5H8J8;F5H0S8;E9PCP0;P16520;H7C5J5	P62879;C9JIS1;C9JXA5;E7EP32;C9JZN1	Guanine nucleotide-binding protein G(I)/G(S)/G(T) subunit beta-2	GNB2	>sp|P62879|GBB2_HUMAN Guanine nucleotide-binding protein G(I)/G(S)/G(T) subunit beta-2 OS=Homo sapiens GN=GNB2 PE=1 SV=3;>tr|C9JIS1|C9JIS1_HUMAN Guanine nucleotide-binding protein G(I)/G(S)/G(T) subunit beta-2 (Fragment) OS=Homo sapiens GN=GNB2 PE=4 SV=1;>
GPR56-CD81-Galphaq/11-Gbeta complex;ITGA4-ITGB1-CD81 complex	1.23e-266	34019000000	E9PJK1;E9PRJ8;H0YDL9;H0YDJ9;P60033;E9PIF1;A6NMH8;E9PM31;H0YEE2	E9PJK1;E9PRJ8;H0YDL9;H0YDJ9;P60033;E9PIF1;A6NMH8	CD81 antigen	CD81	>tr|E9PJK1|E9PJK1_HUMAN CD81 antigen OS=Homo sapiens GN=CD81 PE=4 SV=1;>tr|E9PRJ8|E9PRJ8_HUMAN CD81 antigen (Fragment) OS=Homo sapiens GN=CD81 PE=4 SV=1;>tr|H0YDL9|H0YDL9_HUMAN CD81 antigen (Fragment) OS=Homo sapiens GN=CD81 PE=4 SV=1;>tr|H0YDJ9|H0YDJ9_HUM
GRB2-SHP-2 complex, PDGF stimulated;LMO4-gp130 complex;PDGFRA-PLC-gamma-1-PI3K-SHP-2 complex, PDGF stimulated;PDGFRA-SHP-2 complex, PDGF stimulated	8.99e-38	2655300000	Q06124-2;Q06124;Q06124-3;H0YF12	Q06124-2;Q06124;Q06124-3	Tyrosine-protein phosphatase non-receptor type 11	PTPN11	>sp|Q06124-2|PTN11_HUMAN Isoform 2 of Tyrosine-protein phosphatase non-receptor type 11 OS=Homo sapiens GN=PTPN11;>sp|Q06124|PTN11_HUMAN Tyrosine-protein phosphatase non-receptor type 11 OS=Homo sapiens GN=PTPN11 PE=1 SV=2;>sp|Q06124-3|PTN11_HUMAN Isoform
H2AX complex I	0	51838000000	Q7L2E3-3;H7BXY3;Q7L2E3;Q7L2E3-2	Q7L2E3-3;H7BXY3;Q7L2E3;Q7L2E3-2	Putative ATP-dependent RNA helicase DHX30	DHX30	>sp|Q7L2E3-3|DHX30_HUMAN Isoform 3 of Putative ATP-dependent RNA helicase DHX30 OS=Homo sapiens GN=DHX30;>tr|H7BXY3|H7BXY3_HUMAN Putative ATP-dependent RNA helicase DHX30 OS=Homo sapiens GN=DHX30 PE=4 SV=1;>sp|Q7L2E3|DHX30_HUMAN Putative ATP-dependent RNA
H2AX complex I;H2AX complex II;H2AX complex, isolated from cells without IR exposure	1.62e-76	3290800000	Q16778;P33778;P23527;P06899;Q8N257;Q6DRA6;Q6DN03	Q16778;P33778;P23527;P06899;Q8N257	Histone H2B type 2-E;Histone H2B type 1-B;Histone H2B type 1-O;Histone H2B type 1-J;Histone H2B type 3-B	HIST2H2BE;HIST1H2BB;HIST1H2BO;HIST1H2BJ;HIST3H2BB	>sp|Q16778|H2B2E_HUMAN Histone H2B type 2-E OS=Homo sapiens GN=HIST2H2BE PE=1 SV=3;>sp|P33778|H2B1B_HUMAN Histone H2B type 1-B OS=Homo sapiens GN=HIST1H2BB PE=1 SV=2;>sp|P23527|H2B1O_HUMAN Histone H2B type 1-O OS=Homo sapiens GN=HIST1H2BO PE=1 SV=3;>sp|P06
H2AX complex II	9.32e-182	1099300000	P16989-2;P16989;P16989-3;H0YG22	P16989-2;P16989;P16989-3	Y-box-binding protein 3	YBX3	>sp|P16989-2|DBPA_HUMAN Isoform 2 of DNA-binding protein A OS=Homo sapiens GN=CSDA;>sp|P16989|DBPA_HUMAN DNA-binding protein A OS=Homo sapiens GN=CSDA PE=1 SV=4;>sp|P16989-3|DBPA_HUMAN Isoform 3 of DNA-binding protein A OS=Homo sapiens GN=CSDA
H2AX complex II	0	85077000000	Q96EY7;Q96EY7-2;B8ZZQ4;B4DF73;F8WE76	Q96EY7	Pentatricopeptide repeat domain-containing protein 3, mitochondrial	PTCD3	>sp|Q96EY7|PTCD3_HUMAN Pentatricopeptide repeat-containing protein 3, mitochondrial OS=Homo sapiens GN=PTCD3 PE=1 SV=3
H2AX complex II;H2AX complex, isolated from cells without IR exposure;Histone H3.1 complex;Histone H3.3 complex;MASH1 promoter-coactivator complex	8.12e-71	166700000000	P62805	P62805	Histone H4	HIST1H4A	>sp|P62805|H4_HUMAN Histone H4 OS=Homo sapiens GN=HIST1H4A PE=1 SV=2
H2AX complex II;Nop56p-associated pre-rRNA complex	1.79e-78	78268000000	Q99880;Q99879;Q99877;Q93079;Q5QNW6;P62807;P58876;P57053;O60814;Q5QNW6-2;B4DR52;Q96A08	Q99880;Q99879;Q99877;Q93079;Q5QNW6;P62807;P58876;P57053;O60814;Q5QNW6-2;B4DR52;Q96A08	Histone H2B type 1-L;Histone H2B type 1-M;Histone H2B type 1-N;Histone H2B type 1-H;Histone H2B type 2-F;Histone H2B type 1-C/E/F/G/I;Histone H2B type 1-D;Histone H2B type F-S;Histone H2B type 1-K;Histone H2B;Histone H2B type 1-A	HIST1H2BL;HIST1H2BM;HIST1H2BN;HIST1H2BH;HIST2H2BF;HIST1H2BC;HIST1H2BD;H2BFS;HIST1H2BK;HIST1H2BA	>sp|Q99880|H2B1L_HUMAN Histone H2B type 1-L OS=Homo sapiens GN=HIST1H2BL PE=1 SV=3;>sp|Q99879|H2B1M_HUMAN Histone H2B type 1-M OS=Homo sapiens GN=HIST1H2BM PE=1 SV=3;>sp|Q99877|H2B1N_HUMAN Histone H2B type 1-N OS=Homo sapiens GN=HIST1H2BN PE=1 SV=3;>sp|Q93
HCF-1 complex;Kinase maturation complex 1;MLL1-WDR5 complex;TLE1 corepressor complex (MASH1 promoter-corepressor complex)	0	88451000000	P34932;F5H3R0;Q9BUK9	P34932	Heat shock 70 kDa protein 4	HSPA4	>sp|P34932|HSP74_HUMAN Heat shock 70 kDa protein 4 OS=Homo sapiens GN=HSPA4 PE=1 SV=4
HCF-1 complex;MLL1-WDR5 complex;MLL-HCF complex	2.2e-97	5474600000	P51610-2;P51610;A6NEM2;P51610-3;H7C1C4	P51610-2;P51610;A6NEM2	Host cell factor 1;HCF N-terminal chain 1;HCF N-terminal chain 2;HCF N-terminal chain 3;HCF N-terminal chain 4;HCF N-terminal chain 5;HCF N-terminal chain 6;HCF C-terminal chain 1;HCF C-terminal chain 2;HCF C-terminal chain 3;HCF C-terminal chain 4;HCF C-terminal chain 5;HCF C-terminal chain 6	HCFC1	>sp|P51610-2|HCFC1_HUMAN Isoform 2 of Host cell factor 1 OS=Homo sapiens GN=HCFC1;>sp|P51610|HCFC1_HUMAN Host cell factor 1 OS=Homo sapiens GN=HCFC1 PE=1 SV=2;>tr|A6NEM2|A6NEM2_HUMAN HCF C-terminal chain 6 OS=Homo sapiens GN=HCFC1 PE=4 SV=2
HCF-1 complex;OGT-TRAK1-TRAK2 complex	2.98e-07	0	O15294	O15294	UDP-N-acetylglucosamine--peptide N-acetylglucosaminyltransferase 110 kDa subunit	OGT	>sp|O15294|OGT1_HUMAN UDP-N-acetylglucosamine--peptide N-acetylglucosaminyltransferase 110 kDa subunit OS=Homo sapiens GN=OGT PE=1 SV=3
HDAC4-ERK1 complex	2.03e-50	2656900000	P27361;E9PQW4;P27361-3;P27361-2;E9PBK7;E9PJF0;B3KR49;H0YEX6;E9PRH7	P27361;E9PQW4;P27361-3;P27361-2;E9PBK7;E9PJF0;B3KR49	Mitogen-activated protein kinase 3	MAPK3	>sp|P27361|MK03_HUMAN Mitogen-activated protein kinase 3 OS=Homo sapiens GN=MAPK3 PE=1 SV=4;>tr|E9PQW4|E9PQW4_HUMAN Mitogen-activated protein kinase 3 OS=Homo sapiens GN=MAPK3 PE=4 SV=1;>sp|P27361-3|MK03_HUMAN Isoform 3 of Mitogen-activated protein kinase
HDAC4-ERK2 complex;p14-Mp1-ERK2 complex	1.24e-57	12069000000	P28482;B4DHN0;A8CZ64;H0YDH9	P28482;B4DHN0;A8CZ64	Mitogen-activated protein kinase 1	MAPK1	>sp|P28482|MK01_HUMAN Mitogen-activated protein kinase 1 OS=Homo sapiens GN=MAPK1 PE=1 SV=3;>tr|B4DHN0|B4DHN0_HUMAN Mitogen-activated protein kinase 1 OS=Homo sapiens GN=MAPK1 PE=2 SV=1;>tr|A8CZ64|A8CZ64_HUMAN Extracellular signal-regulated kinase-2 splice
HD-RAB8A-OPTN complex	7.01e-90	62413000000	P61006;H0YMN7;H0YLJ8;H0YL94;P59190-2;P59190;P20337;Q96E17	P61006	Ras-related protein Rab-8A	RAB8A	>sp|P61006|RAB8A_HUMAN Ras-related protein Rab-8A OS=Homo sapiens GN=RAB8A PE=1 SV=1
HD-RAB8A-OPTN complex;TGM2-HD complex;TGM2-HD-CALM1 complex	5.06e-24	4138400000	P42858	P42858	Huntingtin	HTT	>sp|P42858|HD_HUMAN Huntingtin OS=Homo sapiens GN=HTT PE=1 SV=2
HES1 promoter corepressor complex;HES1 promoter-Notch enhancer complex	7.87e-178	5479400000	Q7KZ85;Q7KZ85-3;Q7KZ85-2	Q7KZ85	Transcription elongation factor SPT6	SUPT6H	>sp|Q7KZ85|SPT6H_HUMAN Transcription elongation factor SPT6 OS=Homo sapiens GN=SUPT6H PE=1 SV=2
HES1 promoter-Notch enhancer complex	0.00099342	452120000	C9JZB0;B7Z4V9;Q9BT40-2;Q9BT40	C9JZB0;B7Z4V9;Q9BT40-2;Q9BT40	Inositol polyphosphate 5-phosphatase K	INPP5K	>tr|C9JZB0|C9JZB0_HUMAN Inositol polyphosphate 5-phosphatase K (Fragment) OS=Homo sapiens GN=INPP5K PE=4 SV=1;>tr|B7Z4V9|B7Z4V9_HUMAN Inositol polyphosphate 5-phosphatase K OS=Homo sapiens GN=INPP5K PE=2 SV=1;>sp|Q9BT40-2|INP5K_HUMAN Isoform 2 of Inositol
HES1 promoter-Notch enhancer complex;MAML1-RBP-Jkappa-Notch1 complex;MAML2-RBP-Jkappa-Notch1 complex;MAML3-RBP-Jkappa-Notch1 complex;Notch1-fraction 30 complex;Notch1-p56lck-PI3K complex;RBP-Jkappa-Notch1 complex;RBPJ-NotchIC-Mastermind complex;YY1-Notch1 complex;YY1-Notch1-RBP-Jkappa complex	9.78e-10	491520000	P46531	P46531	Neurogenic locus notch homolog protein 1;Notch 1 extracellular truncation;Notch 1 intracellular domain	NOTCH1	>sp|P46531|NOTC1_HUMAN Neurogenic locus notch homolog protein 1 OS=Homo sapiens GN=NOTCH1 PE=1 SV=4
Hes1-TLE1 complex;HESX1-TLE1 complex;NK-3-Groucho complex;NK-3-Groucho-HIPK2-SIN3A-RbpA48-HDAC1 complex;OCT1-OBF1-DNA-TLE1 complex;OCT2-TLE4 complex;TLE1 corepressor complex (MASH1 promoter-corepressor complex);TLE1 homodimer complex;TLE1-TLE2 complex;TLE2 homodimer complex;TLE-Histone H3 complex	3.57e-10	321550000	F5H7D6;H0YNT2;Q04726-2;F8W964;Q04726-3;F8W8S3;Q6PI57;E9PD64;Q04726-4;Q04726;H0YKT5;H0YKN8;H0YL70;H7BY44;H0YNI7;B4DE62;B3KQ29;B4E2W3;H0YKH0;H0YLW9;B4E345;H0YLI3;E9PEV7;H7C3N4;Q04727-2;G8JLG4;F8WCH2;Q04725;F8W6T6;Q04724;Q04727;Q04727-3;F8W9R0	F5H7D6;H0YNT2;Q04726-2;F8W964;Q04726-3;F8W8S3;Q6PI57;E9PD64;Q04726-4;Q04726;H0YKT5;H0YKN8;H0YL70;H7BY44;H0YNI7;B4DE62;B3KQ29;B4E2W3;H0YKH0;H0YLW9;B4E345;H0YLI3;E9PEV7;H7C3N4;Q04727-2;G8JLG4;F8WCH2;Q04725;F8W6T6;Q04724;Q04727;Q04727-3;F8W9R0	Transducin-like enhancer protein 3;Transducin-like enhancer protein 2;Transducin-like enhancer protein 1;Transducin-like enhancer protein 4	TLE3;TLE2;TLE4;TLE1	>tr|F5H7D6|F5H7D6_HUMAN Transducin-like enhancer protein 3 OS=Homo sapiens GN=TLE3 PE=4 SV=1;>tr|H0YNT2|H0YNT2_HUMAN Transducin-like enhancer protein 3 OS=Homo sapiens GN=TLE3 PE=4 SV=1;>sp|Q04726-2|TLE3_HUMAN Isoform 2 of Transducin-like enhancer protein
Heterotrimeric G protein complex (GNG2, GNB1, GNAS)	0	69764000000	P63092-3;P63092-2;P63092;A6NI00;Q5JWF2-2;Q5JWF2;P38405;P38405-2;F5H3J6;Q5JWE9;H0Y7F4	P63092-3;P63092-2;P63092;A6NI00;Q5JWF2-2;Q5JWF2	Guanine nucleotide-binding protein G(s) subunit alpha isoforms short;Guanine nucleotide-binding protein G(s) subunit alpha isoforms XLas	GNAS	>sp|P63092-3|GNAS2_HUMAN Isoform 3 of Guanine nucleotide-binding protein G(s) subunit alpha isoforms short OS=Homo sapiens GN=GNAS;>sp|P63092-2|GNAS2_HUMAN Isoform Gnas-2 of Guanine nucleotide-binding protein G(s) subunit alpha isoforms short OS=Homo sapie
HIF1A-OS9-EGLN1 complex;HIF1A-OS9-EGLN3 complex	2.66e-65	3234900000	F8VUH2;Q13438-2;G3XA88;Q13438;E7ENT8;Q13438-3;E9PEY5;Q13438-4;E7EW91;B4E321;F8W1N0;F8VZI7;F8W1V2;F8W0R2	F8VUH2;Q13438-2;G3XA88;Q13438;E7ENT8;Q13438-3;E9PEY5;Q13438-4;E7EW91;B4E321	Protein OS-9	OS9	>tr|F8VUH2|F8VUH2_HUMAN Protein OS-9 OS=Homo sapiens GN=OS9 PE=4 SV=1;>sp|Q13438-2|OS9_HUMAN Isoform 2 of Protein OS-9 OS=Homo sapiens GN=OS9;>tr|G3XA88|G3XA88_HUMAN Amplified in osteosarcoma, isoform CRA_b OS=Homo sapiens GN=OS9 PE=4 SV=1;>sp|Q13438|OS9_H
Hip1R-cortactin complex	2.81e-71	4216900000	O75146;H0YH66	O75146	Huntingtin-interacting protein 1-related protein	HIP1R	>sp|O75146|HIP1R_HUMAN Huntingtin-interacting protein 1-related protein OS=Homo sapiens GN=HIP1R PE=1 SV=2
Histone H3.1 complex;Histone H3.3 complex	2.74e-56	2807600000	O14929-2;O14929	O14929-2;O14929	Histone acetyltransferase type B catalytic subunit	HAT1	>sp|O14929-2|HAT1_HUMAN Isoform B of Histone acetyltransferase type B catalytic subunit OS=Homo sapiens GN=HAT1;>sp|O14929|HAT1_HUMAN Histone acetyltransferase type B catalytic subunit OS=Homo sapiens GN=HAT1 PE=1 SV=1
Histone H3.1 complex;Histone H3.3 complex	0	42435000000	Q8TEX9;Q8TEX9-2;H0YN14;H0Y3R2;H0YMR4;H0YN07;H0YLV0;H0YL92;H0YKG5;H0YK93	Q8TEX9;Q8TEX9-2;H0YN14;H0Y3R2	Importin-4	IPO4	>sp|Q8TEX9|IPO4_HUMAN Importin-4 OS=Homo sapiens GN=IPO4 PE=1 SV=2;>sp|Q8TEX9-2|IPO4_HUMAN Isoform 2 of Importin-4 OS=Homo sapiens GN=IPO4;>tr|H0YN14|H0YN14_HUMAN Importin-4 OS=Homo sapiens GN=IPO4 PE=4 SV=1;>tr|H0Y3R2|H0Y3R2_HUMAN Importin-4 OS=Homo sapie
HMGB1-HMGB2-HSC70-ERP60-GAPDH complex	0	555570000000	B3KQT9;G5EA52;P30101;F5H119	B3KQT9;G5EA52;P30101;F5H119	Protein disulfide-isomerase A3	PDIA3	>tr|B3KQT9|B3KQT9_HUMAN Protein disulfide-isomerase A3 OS=Homo sapiens GN=PDIA3 PE=2 SV=1;>tr|G5EA52|G5EA52_HUMAN Protein disulfide isomerase family A, member 3, isoform CRA_b OS=Homo sapiens GN=PDIA3 PE=3 SV=1;>sp|P30101|PDIA3_HUMAN Protein disulfide-isom
HMGB1-HMGB2-HSC70-ERP60-GAPDH complex	4.8e-97	6489300000	P26583;D6R9A6	P26583;D6R9A6	High mobility group protein B2	HMGB2	>sp|P26583|HMGB2_HUMAN High mobility group protein B2 OS=Homo sapiens GN=HMGB2 PE=1 SV=2;>tr|D6R9A6|D6R9A6_HUMAN High mobility group protein B2 (Fragment) OS=Homo sapiens GN=HMGB2 PE=4 SV=1
HNF4A-SUB1 complex;TFIIIC containing-TOP1-SUB1 complex	1.91e-49	36375000000	P53999;F5H1H8	P53999;F5H1H8	Activated RNA polymerase II transcriptional coactivator p15	SUB1	>sp|P53999|TCP4_HUMAN Activated RNA polymerase II transcriptional coactivator p15 OS=Homo sapiens GN=SUB1 PE=1 SV=3;>tr|F5H1H8|F5H1H8_HUMAN Activated RNA polymerase II transcriptional coactivator p15 OS=Homo sapiens GN=SUB1 PE=4 SV=1
HSP70-BAG5-PARK2 complex	6.51e-39	3548200000	Q9UL15;Q9UL15-2;G3V274	Q9UL15;Q9UL15-2	BAG family molecular chaperone regulator 5	BAG5	>sp|Q9UL15|BAG5_HUMAN BAG family molecular chaperone regulator 5 OS=Homo sapiens GN=BAG5 PE=1 SV=1;>sp|Q9UL15-2|BAG5_HUMAN Isoform 2 of BAG family molecular chaperone regulator 5 OS=Homo sapiens GN=BAG5
IFP35-NMI complex	4.49e-15	1473100000	P80217;P80217-2	P80217;P80217-2	Interferon-induced 35 kDa protein	IFI35	>sp|P80217|IN35_HUMAN Interferon-induced 35 kDa protein OS=Homo sapiens GN=IFI35 PE=1 SV=5;>sp|P80217-2|IN35_HUMAN Isoform 2 of Interferon-induced 35 kDa protein OS=Homo sapiens GN=IFI35
IGHM-VPREB1-IGLL1 complex	1.35e-14	1426400000	P15814;P15814-2;C9JEE0	P15814	Immunoglobulin lambda-like polypeptide 1	IGLL1	>sp|P15814|IGLL1_HUMAN Immunoglobulin lambda-like polypeptide 1 OS=Homo sapiens GN=IGLL1 PE=1 SV=1
IKBKB-CDC37-KIAA1967-HSP90AB1-HSP90AA1 complex	2.4e-260	19846000000	Q8N163;Q8N163-2;H0YB24;G3V119;E5RFJ3;H0YC69;E5RGU7;H0YC58;E5RHJ4;E5RHH8	Q8N163;Q8N163-2;H0YB24;G3V119	DBIRD complex subunit KIAA1967	KIAA1967	>sp|Q8N163|K1967_HUMAN DBIRD complex subunit KIAA1967 OS=Homo sapiens GN=KIAA1967 PE=1 SV=2;>sp|Q8N163-2|K1967_HUMAN Isoform 2 of DBIRD complex subunit KIAA1967 OS=Homo sapiens GN=KIAA1967;>tr|H0YB24|H0YB24_HUMAN DBIRD complex subunit KIAA1967 (Fragment) O
IL4-IL4R-IL2RG complex	4.23e-47	3273900000	P31785;D6RDW9;Q5FC12;H0Y8J6;Q5FC10;D6RBW5	P31785;D6RDW9;Q5FC12	Cytokine receptor common subunit gamma	IL2RG	>sp|P31785|IL2RG_HUMAN Cytokine receptor common subunit gamma OS=Homo sapiens GN=IL2RG PE=1 SV=1;>tr|D6RDW9|D6RDW9_HUMAN Cytokine receptor common subunit gamma (Fragment) OS=Homo sapiens GN=IL2RG PE=4 SV=1;>tr|Q5FC12|Q5FC12_HUMAN Cytokine receptor common s
IL6ST-PRKCD-STAT3 complex;p300-SMAD1-STAT3 complex;STAT3 homodimer copmplex;STAT3-NLK-MAP3K7 complex;VEGF transcriptional complex	8.53e-152	6968300000	P40763-2;P40763;G8JLH9	P40763-2;P40763;G8JLH9	Signal transducer and activator of transcription 3	STAT3	>sp|P40763-2|STAT3_HUMAN Isoform Del-701 of Signal transducer and activator of transcription 3 OS=Homo sapiens GN=STAT3;>sp|P40763|STAT3_HUMAN Signal transducer and activator of transcription 3 OS=Homo sapiens GN=STAT3 PE=1 SV=2;>tr|G8JLH9|G8JLH9_HUMAN Sig
IL6ST-PRKCD-STAT3 complex;SRC-PRKCD-CDCP1 complex	6.1e-26	573800000	Q05655;Q05655-2;C9K0E3;C9J9P1;C9JZU8	Q05655;Q05655-2	Protein kinase C delta type;Protein kinase C delta type regulatory subunit;Protein kinase C delta type catalytic subunit	PRKCD	>sp|Q05655|KPCD_HUMAN Protein kinase C delta type OS=Homo sapiens GN=PRKCD PE=1 SV=2;>sp|Q05655-2|KPCD_HUMAN Isoform 2 of Protein kinase C delta type OS=Homo sapiens GN=PRKCD
ILF3-XPO5 complex	1.27e-168	10340000000	Q9HAV4;C9J4N8;E7EQN7;E7EQK9;E2QRM3;H0Y9I3;H0Y3W3;H0Y3Q8	Q9HAV4;C9J4N8	Exportin-5	XPO5	>sp|Q9HAV4|XPO5_HUMAN Exportin-5 OS=Homo sapiens GN=XPO5 PE=1 SV=1;>tr|C9J4N8|C9J4N8_HUMAN Exportin-5 OS=Homo sapiens GN=XPO5 PE=4 SV=2
ILK-PARVB-ARHGEF6 complex	7.77e-17	1125500000	Q13418;B7Z1I0;B7Z418;E9PM54;E9PNR4	Q13418;B7Z1I0;B7Z418	Integrin-linked protein kinase	ILK	>sp|Q13418|ILK_HUMAN Integrin-linked protein kinase OS=Homo sapiens GN=ILK PE=1 SV=2;>tr|B7Z1I0|B7Z1I0_HUMAN Integrin-linked protein kinase OS=Homo sapiens GN=ILK PE=2 SV=1;>tr|B7Z418|B7Z418_HUMAN Integrin-linked protein kinase OS=Homo sapiens GN=ILK PE=2
ILK-PARVB-ARHGEF6 complex;PARVB-ARHGEF6 complex	3.03e-41	992300000	Q15052;Q15052-2;F5H8B2;B7Z3C7	Q15052;Q15052-2;F5H8B2;B7Z3C7	Rho guanine nucleotide exchange factor 6	ARHGEF6	>sp|Q15052|ARHG6_HUMAN Rho guanine nucleotide exchange factor 6 OS=Homo sapiens GN=ARHGEF6 PE=1 SV=2;>sp|Q15052-2|ARHG6_HUMAN Isoform 2 of Rho guanine nucleotide exchange factor 6 OS=Homo sapiens GN=ARHGEF6;>tr|F5H8B2|F5H8B2_HUMAN Rho guanine nucleotide ex
IMP3-IMP4-MPP10 complex	1.58e-09	113400000	B9A008;E7ENR5;H0Y714;Q96G21;B8ZZ47	B9A008;E7ENR5;H0Y714;Q96G21;B8ZZ47	U3 small nucleolar ribonucleoprotein protein IMP4	IMP4	>tr|B9A008|B9A008_HUMAN U3 small nucleolar ribonucleoprotein protein IMP4 (Fragment) OS=Homo sapiens GN=IMP4 PE=4 SV=1;>tr|E7ENR5|E7ENR5_HUMAN U3 small nucleolar ribonucleoprotein protein IMP4 (Fragment) OS=Homo sapiens GN=IMP4 PE=4 SV=1;>tr|H0Y714|H0Y714_
IMP3-IMP4-MPP10 complex	3.53e-11	142550000	O00566;C9JX83	O00566;C9JX83	U3 small nucleolar ribonucleoprotein protein MPP10	MPHOSPH10	>sp|O00566|MPP10_HUMAN U3 small nucleolar ribonucleoprotein protein MPP10 OS=Homo sapiens GN=MPHOSPH10 PE=1 SV=2;>tr|C9JX83|C9JX83_HUMAN U3 small nucleolar ribonucleoprotein protein MPP10 OS=Homo sapiens GN=MPHOSPH10 PE=4 SV=1
IMP3-IMP4-MPP10 complex	0.00016424	88914000	Q9NV31	Q9NV31	U3 small nucleolar ribonucleoprotein protein IMP3	IMP3	>sp|Q9NV31|IMP3_HUMAN U3 small nucleolar ribonucleoprotein protein IMP3 OS=Homo sapiens GN=IMP3 PE=1 SV=1
INO80 chromatin remodeling complex	1.94e-18	120400000	Q6P4R8-3;Q6P4R8;Q6P4R8-2	Q6P4R8-3;Q6P4R8;Q6P4R8-2	Nuclear factor related to kappa-B-binding protein	NFRKB	>sp|Q6P4R8-3|NFRKB_HUMAN Isoform 3 of Nuclear factor related to kappa-B-binding protein OS=Homo sapiens GN=NFRKB;>sp|Q6P4R8|NFRKB_HUMAN Nuclear factor related to kappa-B-binding protein OS=Homo sapiens GN=NFRKB PE=1 SV=2;>sp|Q6P4R8-2|NFRKB_HUMAN Isoform 2
INO80 chromatin remodeling complex;Rb-tal-1-E2A-Lmo2-Ldb1 complex	1.78e-13	433200000	P15923-2;P15923;Q2TB39	P15923-2;P15923;Q2TB39	Transcription factor E2-alpha	TCF3	>sp|P15923-2|TFE2_HUMAN Isoform E47 of Transcription factor E2-alpha OS=Homo sapiens GN=TCF3;>sp|P15923|TFE2_HUMAN Transcription factor E2-alpha OS=Homo sapiens GN=TCF3 PE=1 SV=1;>tr|Q2TB39|Q2TB39_HUMAN TCF3 protein OS=Homo sapiens GN=TCF3 PE=2 SV=1
Interferon-stimulated gene factor 3 transcription complex ISGF3;Stat1-alpha-dimer-CBP DNA-protein complex	2.07e-62	4080100000	P42224;P42224-2;H0YG89;E7EPD2;D2KFR9;E9PH66;E7ENM1;H7BZB5	P42224;P42224-2	Signal transducer and activator of transcription 1-alpha/beta	STAT1	>sp|P42224|STAT1_HUMAN Signal transducer and activator of transcription 1-alpha/beta OS=Homo sapiens GN=STAT1 PE=1 SV=2;>sp|P42224-2|STAT1_HUMAN Isoform Beta of Signal transducer and activator of transcription 1-alpha/beta OS=Homo sapiens GN=STAT1
IRAK1-IRAK2 complex	6.92e-05	290270000	O43187	O43187	Interleukin-1 receptor-associated kinase-like 2	IRAK2	>sp|O43187|IRAK2_HUMAN Interleukin-1 receptor-associated kinase-like 2 OS=Homo sapiens GN=IRAK2 PE=1 SV=2
IRF3-CBP complex	7.1e-11	169150000	Q14653;Q14653-2	Q14653;Q14653-2	Interferon regulatory factor 3	IRF3	>sp|Q14653|IRF3_HUMAN Interferon regulatory factor 3 OS=Homo sapiens GN=IRF3 PE=1 SV=1;>sp|Q14653-2|IRF3_HUMAN Isoform 2 of Interferon regulatory factor 3 OS=Homo sapiens GN=IRF3
Isocitrate dehydrogenase, cytoplasmic	3.91e-62	6495700000	O75874;C9J4N6;C9JJE5;C9JLU6	O75874	Isocitrate dehydrogenase [NADP] cytoplasmic	IDH1	>sp|O75874|IDHC_HUMAN Isocitrate dehydrogenase [NADP] cytoplasmic OS=Homo sapiens GN=IDH1 PE=1 SV=2
ITAGV-ITGB3-F11R complex;ITGA2B-ITGB3 complex;ITGA2b-ITGB3-CD47-FAK complex;ITGA2b-ITGB3-CD47-SRC complex;ITGA2b-ITGB3-CD9 complex;ITGA2b-ITGB3-CD9-GP1b-CD47 complex;ITGA2B-ITGB3-CIB1 complex;ITGA2B-ITGB3-F11R complex;ITGA2B-ITGB3-FN1-TGM2 complex;ITGA2B-ITGB3-ICAM4 complex;ITGA2b-ITGB3-TLN1 complex;ITGA5-ITGB3-COL6A3 complex;ITGAV-ITGB3 complex;ITGAV-ITGB3-ADAM15 complex;ITGAV-ITGB3-ADAM23 compl…	2.19e-17	642970000	P05106;B4DTY9;P05106-2;P05106-3;I3L4X8	P05106;B4DTY9;P05106-2;P05106-3;I3L4X8	Integrin beta-3;Integrin beta	ITGB3	>sp|P05106|ITB3_HUMAN Integrin beta-3 OS=Homo sapiens GN=ITGB3 PE=1 SV=2;>tr|B4DTY9|B4DTY9_HUMAN Integrin beta OS=Homo sapiens GN=ITGB3 PE=2 SV=1;>sp|P05106-2|ITB3_HUMAN Isoform Beta-3B of Integrin beta-3 OS=Homo sapiens GN=ITGB3;>sp|P05106-3|ITB3_HUMAN Is
ITAGV-ITGB3-F11R complex;ITGA2B-ITGB3-F11R complex	2.28e-08	1643900000	Q9Y624;B7Z5W1;B7Z941	Q9Y624;B7Z5W1;B7Z941	Junctional adhesion molecule A	F11R	>sp|Q9Y624|JAM1_HUMAN Junctional adhesion molecule A OS=Homo sapiens GN=F11R PE=1 SV=1;>tr|B7Z5W1|B7Z5W1_HUMAN Junctional adhesion molecule A OS=Homo sapiens GN=F11R PE=2 SV=1;>tr|B7Z941|B7Z941_HUMAN Junctional adhesion molecule A OS=Homo sapiens GN=F11R P
ITAGV-ITGB3-F11R complex;ITGAV-ITGB1 complex;ITGAV-ITGB1-SPP1 complex;ITGAV-ITGB3 complex;ITGAV-ITGB3-ADAM15 complex;ITGAV-ITGB3-ADAM23 complex;ITGAV-ITGB3-CD47-FCER2 complex;ITGAV-ITGB3-COL4A3 complex;ITGAV-ITGB3-EGFR complex;ITGAV-ITGB3-LAMA4 complex;ITGAV-ITGB3-NOV complex;ITGAV-ITGB3-PPAP2b complex;ITGAV-ITGB3-PXN-PTK2b complex;ITGAV-ITGB3-SLC3A2 complex;ITGAV-ITGB3-SPP1 complex;ITGAV-ITGB3-T…	5.73e-31	1006100000	E7EWZ6;P06756-2;P06756;B4DYQ7;H7BZG1	E7EWZ6;P06756-2;P06756	Integrin alpha-V;Integrin alpha-V heavy chain;Integrin alpha-V light chain	ITGAV	>tr|E7EWZ6|E7EWZ6_HUMAN Integrin alpha-V light chain OS=Homo sapiens GN=ITGAV PE=3 SV=1;>sp|P06756-2|ITAV_HUMAN Isoform 2 of Integrin alpha-V OS=Homo sapiens GN=ITGAV;>sp|P06756|ITAV_HUMAN Integrin alpha-V OS=Homo sapiens GN=ITGAV PE=1 SV=2
ITCH-FAM/USP9x complex	2.92e-46	1887500000	Q93008-1;Q93008;E9PFG1;O00507;O00507-2	Q93008-1;Q93008	Probable ubiquitin carboxyl-terminal hydrolase FAF-X	USP9X	>sp|Q93008-1|USP9X_HUMAN Isoform 2 of Probable ubiquitin carboxyl-terminal hydrolase FAF-X OS=Homo sapiens GN=USP9X;>sp|Q93008|USP9X_HUMAN Probable ubiquitin carboxyl-terminal hydrolase FAF-X OS=Homo sapiens GN=USP9X PE=1 SV=3
ITGA1-ITGB1-COL6A3 complex;ITGA1-ITGB1-PTPN2 complex	6.73e-20	469100000	P56199	P56199	Integrin alpha-1	ITGA1	>sp|P56199|ITA1_HUMAN Integrin alpha-1 OS=Homo sapiens GN=ITGA1 PE=1 SV=2
ITGA1-ITGB1-PTPN2 complex	7.28e-34	2055000000	P17706-2;P17706;P17706-3;Q59F91	P17706-2;P17706;P17706-3;Q59F91	Tyrosine-protein phosphatase non-receptor type 2	PTPN2	>sp|P17706-2|PTN2_HUMAN Isoform PTPA of Tyrosine-protein phosphatase non-receptor type 2 OS=Homo sapiens GN=PTPN2;>sp|P17706|PTN2_HUMAN Tyrosine-protein phosphatase non-receptor type 2 OS=Homo sapiens GN=PTPN2 PE=1 SV=2;>sp|P17706-3|PTN2_HUMAN Isoform 3 of
ITGA2b-ITGB3-CD47-FAK complex;ITGA2b-ITGB3-CD47-SRC complex;ITGA2b-ITGB3-CD9-GP1b-CD47 complex;ITGA2-ITGB1-CD47 complex;ITGA4-ITGB1-CD47 complex;ITGAV-ITGB3-CD47-FCER2 complex;ITGB3-ITGAV-CD47 complex	2.56e-18	85251000000	Q08722;Q08722-2;Q08722-3;Q08722-4;H7BYS8	Q08722;Q08722-2;Q08722-3;Q08722-4	Leukocyte surface antigen CD47	CD47	>sp|Q08722|CD47_HUMAN Leukocyte surface antigen CD47 OS=Homo sapiens GN=CD47 PE=1 SV=1;>sp|Q08722-2|CD47_HUMAN Isoform OA3-293 of Leukocyte surface antigen CD47 OS=Homo sapiens GN=CD47;>sp|Q08722-3|CD47_HUMAN Isoform OA3-305 of Leukocyte surface antigen CD
ITGA2b-ITGB3-TLN1 complex;Polycystin-1 multiprotein complex (ACTN1, CDH1, SRC, JUP, VCL, CTNNB1, PXN, BCAR1, PKD1, PTK2, TLN1)	0	359300000000	Q9Y490;Q5TCU6	Q9Y490;Q5TCU6	Talin-1	TLN1	>sp|Q9Y490|TLN1_HUMAN Talin-1 OS=Homo sapiens GN=TLN1 PE=1 SV=3;>tr|Q5TCU6|Q5TCU6_HUMAN Talin 1 OS=Homo sapiens GN=TLN1 PE=2 SV=1
ITGA2-ITGB1 complex;ITGA2-ITGB1-CD47 complex;ITGA2-ITGB1-CHAD complex;ITGA2-ITGB1-COL6A3 complex	2.86e-06	116560000	E9PB77;E7EMF1;E7ESP4;P17301	E9PB77;E7EMF1;E7ESP4;P17301	Integrin alpha-2	ITGA2	>tr|E9PB77|E9PB77_HUMAN Integrin alpha-2 OS=Homo sapiens GN=ITGA2 PE=3 SV=1;>tr|E7EMF1|E7EMF1_HUMAN Integrin alpha-2 OS=Homo sapiens GN=ITGA2 PE=3 SV=1;>tr|E7ESP4|E7ESP4_HUMAN Integrin alpha-2 OS=Homo sapiens GN=ITGA2 PE=3 SV=1;>sp|P17301|ITA2_HUMAN Integr
ITGA3-ITGB1 complex;ITGA3-ITGB1-BSG complex;ITGA3-ITGB1-CD151 complex;ITGA3-ITGB1-CD63 complex;ITGA3-ITGB1-THBS1 complex	7.22e-10	113190000	B4E0H8;P26006;P26006-1;H0YA49;D6R9X8	B4E0H8;P26006;P26006-1;H0YA49	Integrin alpha-3;Integrin alpha-3 heavy chain;Integrin alpha-3 light chain	ITGA3	>tr|B4E0H8|B4E0H8_HUMAN Integrin alpha-3 OS=Homo sapiens GN=ITGA3 PE=2 SV=1;>sp|P26006|ITA3_HUMAN Integrin alpha-3 OS=Homo sapiens GN=ITGA3 PE=1 SV=5;>sp|P26006-1|ITA3_HUMAN Isoform 2 of Integrin alpha-3 OS=Homo sapiens GN=ITGA3;>tr|H0YA49|H0YA49_HUMAN Int
ITGA3-ITGB1-CD151 complex;ITGA6-ITGB1-CD151 complex;ITGA6-ITGB4-CD151 complex;ITGA7-ITGB1-CD151 complex	7.88e-05	500990000	E9PL82;E9PMR4;P48509;E9PRJ3	E9PL82;E9PMR4;P48509;E9PRJ3	CD151 antigen	CD151	>tr|E9PL82|E9PL82_HUMAN CD151 antigen OS=Homo sapiens GN=CD151 PE=4 SV=1;>tr|E9PMR4|E9PMR4_HUMAN CD151 antigen OS=Homo sapiens GN=CD151 PE=4 SV=1;>sp|P48509|CD151_HUMAN CD151 antigen OS=Homo sapiens GN=CD151 PE=1 SV=3;>tr|E9PRJ3|E9PRJ3_HUMAN CD151 antigen
ITGA4-ITGB1 complex;ITGA4-ITGB1-CD47 complex;ITGA4-ITGB1-CD53 complex;ITGA4-ITGB1-CD63 complex;ITGA4-ITGB1-CD81 complex;ITGA4-ITGB1-EMILIN1 complex;ITGA4-ITGB1-JAM2 complex;ITGA4-ITGB1-PXN complex;ITGA4-ITGB1-THBS1 complex;ITGA4-ITGB1-THBS2 complex;ITGA4-ITGB1-VCAM1 complex;ITGA4-PXN-GIT1 complex	0	179840000000	P13612;E7EP60;E7ESG7;Q7Z4L6	P13612;E7EP60;E7ESG7	Integrin alpha-4	ITGA4	>sp|P13612|ITA4_HUMAN Integrin alpha-4 OS=Homo sapiens GN=ITGA4 PE=1 SV=3;>tr|E7EP60|E7EP60_HUMAN Integrin alpha-4 (Fragment) OS=Homo sapiens GN=ITGA4 PE=3 SV=1;>tr|E7ESG7|E7ESG7_HUMAN Integrin alpha-4 OS=Homo sapiens GN=ITGA4 PE=3 SV=1
ITGA4-ITGB1-CD53 complex	0.0004967	11509000000	P19397	P19397	Leukocyte surface antigen CD53	CD53	>sp|P19397|CD53_HUMAN Leukocyte surface antigen CD53 OS=Homo sapiens GN=CD53 PE=1 SV=1
ITGA4-PXN-GIT1 complex;Scrib-beta-PIX-GIT1 complex	4.01e-14	245420000	Q9Y2X7;Q9Y2X7-3	Q9Y2X7;Q9Y2X7-3	ARF GTPase-activating protein GIT1	GIT1	>sp|Q9Y2X7|GIT1_HUMAN ARF GTPase-activating protein GIT1 OS=Homo sapiens GN=GIT1 PE=1 SV=2;>sp|Q9Y2X7-3|GIT1_HUMAN Isoform 3 of ARF GTPase-activating protein GIT1 OS=Homo sapiens GN=GIT1
ITGA5-ITGB1-ADAM15 complex;ITGA5-ITGB1-CAL4A3 complex;ITGA5-ITGB1-FN-1-NOV complex;Itga5-Itgb1-Fn1-Sfrp2 complex;ITGA5-ITGB1-FN1-TGM2 complex;ITGA5-ITGB1-SPP1 complex;ITGA5-ITGB3-COL6A3 complex;ITGA5-ITGB4 complex	1.05e-89	6184100000	P08648;H0YIV7	P08648	Integrin alpha-5;Integrin alpha-5 heavy chain;Integrin alpha-5 light chain	ITGA5	>sp|P08648|ITA5_HUMAN Integrin alpha-5 OS=Homo sapiens GN=ITGA5 PE=1 SV=2
ITGA6-ITGB1 complex;ITGA6-ITGB1-CD151 complex;ITGA6-ITGB1-CYR61 complex;ITGA6-ITGB4 complex;ITGA6-ITGB4-CD151 complex;ITGA6-ITGB4-CD9 complex;ITGA6-ITGB4-FYN complex;ITGA6-ITGB4-LAMA5 complex;ITGA6-ITGB4-Laminin10/12 complex;ITGA6-ITGB4-SHC1-GRB2 complex	5.67e-42	1291400000	P23229-4;P23229-2;P23229-5;C9JK10;P23229-3;G5E9H1;P23229-9;P23229-6;P23229;P23229-7;H7BZ97;C9JXX7	P23229-4;P23229-2;P23229-5;C9JK10;P23229-3;G5E9H1;P23229-9;P23229-6;P23229;P23229-7	Integrin alpha-6;Integrin alpha-6 heavy chain;Integrin alpha-6 light chain	ITGA6	>sp|P23229-4|ITA6_HUMAN Isoform Alpha-6X2A of Integrin alpha-6 OS=Homo sapiens GN=ITGA6;>sp|P23229-2|ITA6_HUMAN Isoform Alpha-6X1A of Integrin alpha-6 OS=Homo sapiens GN=ITGA6;>sp|P23229-5|ITA6_HUMAN Isoform Alpha-6X2B of Integrin alpha-6 OS=Homo sapiens G
ITGA6-ITGB4-Laminin10/12 complex	2.61e-12	1035700000	P07942;G3XAI2;E7EPA6	P07942;G3XAI2	Laminin subunit beta-1	LAMB1	>sp|P07942|LAMB1_HUMAN Laminin subunit beta-1 OS=Homo sapiens GN=LAMB1 PE=1 SV=2;>tr|G3XAI2|G3XAI2_HUMAN Laminin subunit beta-1 OS=Homo sapiens GN=LAMB1 PE=4 SV=1
ITGA9-ITGB1-ADAM9 complex;ITGAV-ITGB5-ADAM9 complex	8.7e-05	57144000	F8WC54;Q13443-2;A0AVL1;Q13443	F8WC54;Q13443-2;A0AVL1;Q13443	Disintegrin and metalloproteinase domain-containing protein 9	ADAM9	>tr|F8WC54|F8WC54_HUMAN Disintegrin and metalloproteinase domain-containing protein 9 OS=Homo sapiens GN=ADAM9 PE=4 SV=1;>sp|Q13443-2|ADAM9_HUMAN Isoform 2 of Disintegrin and metalloproteinase domain-containing protein 9 OS=Homo sapiens GN=ADAM9;>tr|A0AVL1
ITGAM-ITGB2-CD11 complex;P2X7 receptor signalling complex	0	109250000000	P05107;A8MYE6;F5H0T6;E7EVZ9;E5RK25;E5RHT0;E5RFI0;E5RIE4;A8MVG7;E5RIG7	P05107;A8MYE6	Integrin beta-2;Integrin beta	ITGB2	>sp|P05107|ITB2_HUMAN Integrin beta-2 OS=Homo sapiens GN=ITGB2 PE=1 SV=2;>tr|A8MYE6|A8MYE6_HUMAN Integrin beta OS=Homo sapiens GN=ITGB2 PE=3 SV=1
ITGAV-ITGB3-SLC3A2 complex	0	327710000000	F5GZS6;P08195;P08195-3;P08195-4;H0YFS2;F5GZI0;H0YFX4	F5GZS6;P08195;P08195-3;P08195-4	4F2 cell-surface antigen heavy chain	SLC3A2	>tr|F5GZS6|F5GZS6_HUMAN 4F2 cell-surface antigen heavy chain OS=Homo sapiens GN=SLC3A2 PE=4 SV=1;>sp|P08195|4F2_HUMAN 4F2 cell-surface antigen heavy chain OS=Homo sapiens GN=SLC3A2 PE=1 SV=3;>sp|P08195-3|4F2_HUMAN Isoform 3 of 4F2 cell-surface antigen heav
ITGAV-ITGB3-SLC3A2 complex	0	756860000	P08195-2;B4E2Z3;F5H0E2;F5H867;F5GZR9	P08195-2;B4E2Z3			>sp|P08195-2|4F2_HUMAN Isoform 2 of 4F2 cell-surface antigen heavy chain OS=Homo sapiens GN=SLC3A2;>tr|B4E2Z3|B4E2Z3_HUMAN 4F2 cell-surface antigen heavy chain OS=Homo sapiens GN=SLC3A2 PE=2 SV=1
ITGAV-ITGB6 complex;ITGAV-ITGB6-SPP1 complex;ITGAV-ITGB6-TGFB3 complex;ITGB6-FYN-FN1 complex	0.00079483	18738000000	C9JA97;E9PEE8;P18564	C9JA97;E9PEE8;P18564	Integrin beta;Integrin beta-6	ITGB6	>tr|C9JA97|C9JA97_HUMAN Integrin beta OS=Homo sapiens GN=ITGB6 PE=3 SV=1;>tr|E9PEE8|E9PEE8_HUMAN Integrin beta OS=Homo sapiens GN=ITGB6 PE=3 SV=1;>sp|P18564|ITB6_HUMAN Integrin beta-6 OS=Homo sapiens GN=ITGB6 PE=1 SV=2
ITGB1-RAP1A-PKD1 complex;RIAM-Rap1-GTP complex;RIAM-Rap1-GTP-profilin complex	2.58e-145	3244700000	P62834	P62834	Ras-related protein Rap-1A	RAP1A	>sp|P62834|RAP1A_HUMAN Ras-related protein Rap-1A OS=Homo sapiens GN=RAP1A PE=1 SV=1
ITK-SLP-76 complex, anti-TCR stimulated;SLP-76-PLC-gamma-1-ITK complex, alpha-TCR stimulated	6.76e-24	2496200000	Q08881;E5RFR5	Q08881	Tyrosine-protein kinase ITK/TSK	ITK	>sp|Q08881|ITK_HUMAN Tyrosine-protein kinase ITK/TSK OS=Homo sapiens GN=ITK PE=1 SV=1
Kaiso-NCOR complex	2.18e-262	12593000000	P52732	P52732	Kinesin-like protein KIF11	KIF11	>sp|P52732|KIF11_HUMAN Kinesin-like protein KIF11 OS=Homo sapiens GN=KIF11 PE=1 SV=2
Kaiso-NCOR complex;NCOR complex;NCOR1 complex;NCOR2 complex;NCOR-HDAC3 complex;SKI-NCOR1-SIN3A-HDAC1 complex;SMAD2-SKI-NCOR complex;SMAD3-SKI-NCOR complex;SMAD4-SKI-NCOR complex	2.08e-53	2780900000	O75376;O75376-2;E7EVK1;B4DJ25;E7EVU5;E7EU93;E7EW50;E9PGV6;Q9H4R4;C9JAP0	O75376;O75376-2;E7EVK1	Nuclear receptor corepressor 1	NCOR1	>sp|O75376|NCOR1_HUMAN Nuclear receptor corepressor 1 OS=Homo sapiens GN=NCOR1 PE=1 SV=2;>sp|O75376-2|NCOR1_HUMAN Isoform 2 of Nuclear receptor corepressor 1 OS=Homo sapiens GN=NCOR1;>tr|E7EVK1|E7EVK1_HUMAN Nuclear receptor corepressor 1 OS=Homo sapiens GN
KCNQ1 macromolecular complex	1.18e-27	2053600000	Q99996-5;F5H3X5;Q99996-3;Q99996-2;Q99996;Q99996-6;Q99996-4;F8WCY9;H7BYL6;H7BZV6;Q6PJH3;E7EQ96;H0Y6Q0	Q99996-5;F5H3X5;Q99996-3;Q99996-2;Q99996;Q99996-6;Q99996-4;F8WCY9	A-kinase anchor protein 9	AKAP9	>sp|Q99996-5|AKAP9_HUMAN Isoform 5 of A-kinase anchor protein 9 OS=Homo sapiens GN=AKAP9;>tr|F5H3X5|F5H3X5_HUMAN A-kinase anchor protein 9 OS=Homo sapiens GN=AKAP9 PE=4 SV=1;>sp|Q99996-3|AKAP9_HUMAN Isoform 3 of A-kinase anchor protein 9 OS=Homo sapiens GN
KCNQ1 macromolecular complex	8.24e-250	4971700000	P62140;E7ETD8;C9J9S3;C9JP48	P62140;E7ETD8;C9J9S3;C9JP48	Serine/threonine-protein phosphatase PP1-beta catalytic subunit;Serine/threonine-protein phosphatase	PPP1CB	>sp|P62140|PP1B_HUMAN Serine/threonine-protein phosphatase PP1-beta catalytic subunit OS=Homo sapiens GN=PPP1CB PE=1 SV=3;>tr|E7ETD8|E7ETD8_HUMAN Serine/threonine-protein phosphatase (Fragment) OS=Homo sapiens GN=PPP1CB PE=3 SV=1;>tr|C9J9S3|C9J9S3_HUMAN Se
KIF3A/B-PAR-3-aPKC-PAR-6 complex;LLGL1-PAR-6B-PRKCI complex;LLGL2-PAR-6B-PRKCI complex;MAP2K5-PRKCI-SQSTM1 complex;PAR-3-PAR-6B-PRKCI complex;RICH1-PAR3-aPKC polarity complex	1.77e-07	236440000	P41743	P41743	Protein kinase C iota type	PRKCI	>sp|P41743|KPCI_HUMAN Protein kinase C iota type OS=Homo sapiens GN=PRKCI PE=1 SV=2
KIN17-PCNA-RPA70 complex	0.00019076	127330000	F5GXB3;B4DX32;O60870	F5GXB3;B4DX32;O60870	DNA/RNA-binding protein KIN17	KIN	>tr|F5GXB3|F5GXB3_HUMAN DNA/RNA-binding protein KIN17 OS=Homo sapiens GN=KIN PE=4 SV=1;>tr|B4DX32|B4DX32_HUMAN DNA/RNA-binding protein KIN17 OS=Homo sapiens GN=KIN PE=2 SV=1;>sp|O60870|KIN17_HUMAN DNA/RNA-binding protein KIN17 OS=Homo sapiens GN=KIN PE=1 S
Kinase maturation complex 1	0	11129000000	P63104;E7EX29;B0AZS6;E7EX24;B7Z2E6;H0YB80;E7ESK7;E9PD24;E7EVZ2;E5RGE1;E5RIR4	P63104;E7EX29;B0AZS6;E7EX24;B7Z2E6;H0YB80;E7ESK7	14-3-3 protein zeta/delta	YWHAZ	>sp|P63104|1433Z_HUMAN 14-3-3 protein zeta/delta OS=Homo sapiens GN=YWHAZ PE=1 SV=1;>tr|E7EX29|E7EX29_HUMAN 14-3-3 protein zeta/delta (Fragment) OS=Homo sapiens GN=YWHAZ PE=3 SV=1;>tr|B0AZS6|B0AZS6_HUMAN 14-3-3 protein zeta/delta OS=Homo sapiens GN=YWHAZ P
Ku-ORC complex;ORC 1-5 complex (origin recognition 1-5 complex);ORC 2-4 complex (origin recognition 2-4 complex);ORC 2-5 complex (origin recognition 2-5 complex);ORC complex (origin recognition complex)	1.06e-32	2768200000	O43929;B7Z3D0;F5H069;B7Z632;C9JGH7;C9J2X8;Q53SE3;CON__Q2YDI2	O43929;B7Z3D0;F5H069;B7Z632	Origin recognition complex subunit 4	ORC4	>sp|O43929|ORC4_HUMAN Origin recognition complex subunit 4 OS=Homo sapiens GN=ORC4 PE=1 SV=2;>tr|B7Z3D0|B7Z3D0_HUMAN Origin recognition complex subunit 4 OS=Homo sapiens GN=ORC4 PE=2 SV=1;>tr|F5H069|F5H069_HUMAN Origin recognition complex subunit 4 OS=Homo
LARC complex (LCR-associated remodeling complex)	0.00044244	20031000	E9PN04;B4DT58;Q92785	E9PN04;B4DT58;Q92785	Zinc finger protein ubi-d4	DPF2	>tr|E9PN04|E9PN04_HUMAN Zinc finger protein ubi-d4 OS=Homo sapiens GN=DPF2 PE=4 SV=1;>tr|B4DT58|B4DT58_HUMAN Zinc finger protein ubi-d4 OS=Homo sapiens GN=DPF2 PE=2 SV=1;>sp|Q92785|REQU_HUMAN Zinc finger protein ubi-d4 OS=Homo sapiens GN=DPF2 PE=1 SV=2
LARC complex (LCR-associated remodeling complex);MeCP1 complex	8.57e-19	128830000	Q8WXI9	Q8WXI9	Transcriptional repressor p66-beta	GATAD2B	>sp|Q8WXI9|P66B_HUMAN Transcriptional repressor p66-beta OS=Homo sapiens GN=GATAD2B PE=1 SV=1
Large Drosha complex	1.59e-82	8381300000	Q9BUJ2-4;B7Z4B8;Q9BUJ2-2;Q9BUJ2;Q9BUJ2-3;Q9BUJ2-5	Q9BUJ2-4;B7Z4B8;Q9BUJ2-2;Q9BUJ2;Q9BUJ2-3	Heterogeneous nuclear ribonucleoprotein U-like protein 1	HNRNPUL1	>sp|Q9BUJ2-4|HNRL1_HUMAN Isoform 4 of Heterogeneous nuclear ribonucleoprotein U-like protein 1 OS=Homo sapiens GN=HNRNPUL1;>tr|B7Z4B8|B7Z4B8_HUMAN Heterogeneous nuclear ribonucleoprotein U-like protein 1 OS=Homo sapiens GN=HNRNPUL1 PE=2 SV=1;>sp|Q9BUJ2-2|H
Large Drosha complex	3.48e-133	56970000000	O14979	O14979	Heterogeneous nuclear ribonucleoprotein D-like	HNRPDL	>sp|O14979|HNRDL_HUMAN Heterogeneous nuclear ribonucleoprotein D-like OS=Homo sapiens GN=HNRPDL PE=1 SV=3
Large Drosha complex	3.24e-161	581800000	O14979-3;O14979-2	O14979-3;O14979-2			>sp|O14979-3|HNRDL_HUMAN Isoform 3 of Heterogeneous nuclear ribonucleoprotein D-like OS=Homo sapiens GN=HNRPDL;>sp|O14979-2|HNRDL_HUMAN Isoform 2 of Heterogeneous nuclear ribonucleoprotein D-like OS=Homo sapiens GN=HNRPDL
Large Drosha complex	0	34248000000	Q13148;Q13148-2;B1AKP7;G3V162;Q13148-3;B4DJ45	Q13148;Q13148-2;B1AKP7;G3V162;Q13148-3	TAR DNA-binding protein 43	TARDBP	>sp|Q13148|TADBP_HUMAN TAR DNA-binding protein 43 OS=Homo sapiens GN=TARDBP PE=1 SV=1;>sp|Q13148-2|TADBP_HUMAN Isoform 2 of TAR DNA-binding protein 43 OS=Homo sapiens GN=TARDBP;>tr|B1AKP7|B1AKP7_HUMAN TAR DNA binding protein OS=Homo sapiens GN=TARDBP PE=4
Large Drosha complex	0	51558000000	Q92499;B4DME8;B4DPN6	Q92499;B4DME8;B4DPN6	ATP-dependent RNA helicase DDX1	DDX1	>sp|Q92499|DDX1_HUMAN ATP-dependent RNA helicase DDX1 OS=Homo sapiens GN=DDX1 PE=1 SV=2;>tr|B4DME8|B4DME8_HUMAN Uncharacterized protein OS=Homo sapiens GN=DDX1 PE=2 SV=1;>tr|B4DPN6|B4DPN6_HUMAN ATP-dependent RNA helicase DDX1 OS=Homo sapiens GN=DDX1 PE=2 S
Large Drosha complex;Nop56p-associated pre-rRNA complex;Toposome	3.52e-25	1139300000	Q5R363;Q96SB4;H3BLV9;Q96SB4-3;H7C2I2;H7C521;Q9UPE1-2;A8MPP7;Q9UPE1-3;A8MPY5;Q9UPE1-4;Q9UPE1;E7ETV6	Q5R363;Q96SB4;H3BLV9;Q96SB4-3	SRSF protein kinase 1	SRPK1	>tr|Q5R363|Q5R363_HUMAN SFRS protein kinase 1 OS=Homo sapiens GN=SRPK1 PE=2 SV=1;>sp|Q96SB4|SRPK1_HUMAN SRSF protein kinase 1 OS=Homo sapiens GN=SRPK1 PE=1 SV=2;>tr|H3BLV9|H3BLV9_HUMAN SRSF protein kinase 1 (Fragment) OS=Homo sapiens GN=SRPK1 PE=3 SV=1;>sp
Large Drosha complex;Spliceosome;TNF-alpha/Nf-kappa B signaling complex (RPL6, RPL30, RPS13, CHUK, DDX3X, NFKB2, NFKBIB, REL, IKBKG, NFKB1, MAP3K8, RELB, GLG1, NFKBIA, RELA, TNIP2, GTF2I)	0	39182000000	O00571;O00571-2;B4DLU5;B4DXX7;O15523;B4E132;B4E3C4;C9J081;B4DLA0;C9J8G5;D6RCM4;E9PCD8;Q9NQI0-2;D6RDK4;Q9NQI0;H0Y960	O00571;O00571-2;B4DLU5;B4DXX7;O15523	ATP-dependent RNA helicase DDX3X;ATP-dependent RNA helicase DDX3Y	DDX3X;DDX3Y	>sp|O00571|DDX3X_HUMAN ATP-dependent RNA helicase DDX3X OS=Homo sapiens GN=DDX3X PE=1 SV=3;>sp|O00571-2|DDX3X_HUMAN Isoform 2 of ATP-dependent RNA helicase DDX3X OS=Homo sapiens GN=DDX3X;>tr|B4DLU5|B4DLU5_HUMAN Uncharacterized protein OS=Homo sapiens GN=DD
Large Drosha complex;TFIID complex	3.65e-39	3407500000	F5GWQ7;Q92804-2;Q92804	F5GWQ7;Q92804-2;Q92804	TATA-binding protein-associated factor 2N	TAF15	>tr|F5GWQ7|F5GWQ7_HUMAN TATA-binding protein-associated factor 2N OS=Homo sapiens GN=TAF15 PE=4 SV=1;>sp|Q92804-2|RBP56_HUMAN Isoform Short of TATA-binding protein-associated factor 2N OS=Homo sapiens GN=TAF15;>sp|Q92804|RBP56_HUMAN TATA-binding protein-as
LAT-GRB2 complex, Fyn-mLck(KA) or Syk kinase activated;LAT-PLC-gamma-1-p85-GRB2-CBL-VAV-SLP-76 signaling complex, C305 activated;LAT-PLC-gamma-1-p85-GRB2-SOS signaling complex, C305 activated;LCK-SLP76-PLC-gamma-1-LAT complex, pervanadate-activated;PLC-gamma-1-LAT-c-CBL complex, OKT3 stimulated;PLC-gamma-1-SLP-76-SOS1-LAT complex;PLC-gamma-2-LAT complex;PLC-gamma-2-Syk-LAT-FcR-gamma complex	1.14e-45	1124300000	O43561-2;C7C5T7;O43561;B7WPI0;G5E9K3;C7C5T6;C7C5T5;H3BQD8	O43561-2;C7C5T7;O43561;B7WPI0;G5E9K3;C7C5T6	Linker for activation of T-cells family member 1	LAT	>sp|O43561-2|LAT_HUMAN Isoform Short of Linker for activation of T-cells family member 1 OS=Homo sapiens GN=LAT;>tr|C7C5T7|C7C5T7_HUMAN Linker for activation of T-cells family member 1 OS=Homo sapiens GN=LAT PE=2 SV=1;>sp|O43561|LAT_HUMAN Linker for activa
LAT-PLC-gamma-1-p85-GRB2-CBL-VAV-SLP-76 signaling complex, C305 activated;LAT-PLC-gamma-1-p85-GRB2-SOS signaling complex, C305 activated;LCK-SLP76-PLC-gamma-1-LAT complex, pervanadate-activated;PDGFRA-PLC-gamma-1-PI3K-SHP-2 complex, PDGF stimulated;PLC-gamma-1-LAT-c-CBL complex, OKT3 stimulated;PLC-gamma-1-SLP-76-SOS1-LAT complex;SLP-76-PLC-gamma-1-ITK complex, alpha-TCR stimulated;SLP-76-PLC-gam…	2.47e-157	10590000000	P19174;P19174-2	P19174;P19174-2	1-phosphatidylinositol 4,5-bisphosphate phosphodiesterase gamma-1	PLCG1	>sp|P19174|PLCG1_HUMAN 1-phosphatidylinositol 4,5-bisphosphate phosphodiesterase gamma-1 OS=Homo sapiens GN=PLCG1 PE=1 SV=1;>sp|P19174-2|PLCG1_HUMAN Isoform 2 of 1-phosphatidylinositol 4,5-bisphosphate phosphodiesterase gamma-1 OS=Homo sapiens GN=PLCG1
LATS1-HTRA2-BIRC4 complex	5.23e-42	6204000000	O43464;O43464-3;O43464-2;O43464-4;P83110-2;P83110	O43464;O43464-3;O43464-2	Serine protease HTRA2, mitochondrial	HTRA2	>sp|O43464|HTRA2_HUMAN Serine protease HTRA2, mitochondrial OS=Homo sapiens GN=HTRA2 PE=1 SV=2;>sp|O43464-3|HTRA2_HUMAN Isoform 3 of Serine protease HTRA2, mitochondrial OS=Homo sapiens GN=HTRA2;>sp|O43464-2|HTRA2_HUMAN Isoform 2 of Serine protease HTRA2,
LINC complex, quiescent cells;LINC complex, S-phase;LINC core complex	0.0010138	150990000	Q6MZP7-3;Q6MZP7	Q6MZP7-3;Q6MZP7	Protein lin-54 homolog	LIN54	>sp|Q6MZP7-3|LIN54_HUMAN Isoform 3 of Protein lin-54 homolog OS=Homo sapiens GN=LIN54;>sp|Q6MZP7|LIN54_HUMAN Protein lin-54 homolog OS=Homo sapiens GN=LIN54 PE=1 SV=3
LKB1-STRAD-MO25 complex	4.44e-55	13373000000	Q9Y376;B7ZBJ4;Q5TAW7;E9PEW4;Q9H9S4	Q9Y376	Calcium-binding protein 39	CAB39	>sp|Q9Y376|CAB39_HUMAN Calcium-binding protein 39 OS=Homo sapiens GN=CAB39 PE=1 SV=1
LLGL1-PAR-6B-PRKCI complex	1.71e-37	1640300000	Q15334	Q15334	Lethal(2) giant larvae protein homolog 1	LLGL1	>sp|Q15334|L2GL1_HUMAN Lethal(2) giant larvae protein homolog 1 OS=Homo sapiens GN=LLGL1 PE=1 SV=3
LLGL1-PAR-6B-PRKCI complex;LLGL2-PAR-6B-PRKCI complex;PAR-3-PAR-6B-PRKCI complex;PAR3-PAR6-PALS1 complex;PAR6-CDC42 complex;PLCB1-PARD3-PARD6A complex;PLCB3-PARD3-PARD6A complex;TGF-beta-receptor-PAR6 complex	2.24e-06	300070000	Q9BYG5;A2A2A7;Q9NPB6-2;Q9NPB6;Q9BYG4	Q9BYG5;A2A2A7	Partitioning defective 6 homolog beta	PARD6B	>sp|Q9BYG5|PAR6B_HUMAN Partitioning defective 6 homolog beta OS=Homo sapiens GN=PARD6B PE=1 SV=1;>tr|A2A2A7|A2A2A7_HUMAN Par-6 partitioning defective 6 homolog beta (C. elegans) OS=Homo sapiens GN=PARD6B PE=4 SV=1
LMO4-gp130 complex	6.47e-15	634830000	P23458	P23458	Tyrosine-protein kinase JAK1	JAK1	>sp|P23458|JAK1_HUMAN Tyrosine-protein kinase JAK1 OS=Homo sapiens GN=JAK1 PE=1 SV=2
LRP-1-Alpha-2-M-annexin VI complex	0	123500000	P08133;E9PGK1;B7Z582;E7EMC6	P08133;E9PGK1;B7Z582;E7EMC6	Annexin A6;Annexin	ANXA6	>sp|P08133|ANXA6_HUMAN Annexin A6 OS=Homo sapiens GN=ANXA6 PE=1 SV=3;>tr|E9PGK1|E9PGK1_HUMAN Annexin OS=Homo sapiens GN=ANXA6 PE=3 SV=1;>tr|B7Z582|B7Z582_HUMAN Annexin OS=Homo sapiens GN=ANXA6 PE=2 SV=1;>tr|E7EMC6|E7EMC6_HUMAN Annexin OS=Homo sapiens GN=AN
LSD1 complex;N-NOS-CHIP-HSP70-1 complex;P2X7 receptor signalling complex;Polycomb repressive complex 1 (PRC1, hPRC-H)	1.67e-160	24228000000	P08107;H0YG33;F8VZJ4;F5H1D3;F5GZ62;E7EP94;Q5SP16;E7EP11	P08107;H0YG33;F8VZJ4;F5H1D3;F5GZ62;E7EP94;Q5SP16	Heat shock 70 kDa protein 1A/1B	HSPA1A	>sp|P08107|HSP71_HUMAN Heat shock 70 kDa protein 1A/1B OS=Homo sapiens GN=HSPA1A PE=1 SV=5;>tr|H0YG33|H0YG33_HUMAN Heat shock 70 kDa protein 1A/1B OS=Homo sapiens GN=HSPA1B PE=3 SV=1;>tr|F8VZJ4|F8VZJ4_HUMAN Heat shock 70 kDa protein 1A/1B OS=Homo sapiens G
LSm1-7 complex	1.1e-05	707070000	O15116;E5RJ47;E5RH18	O15116;E5RJ47;E5RH18	U6 snRNA-associated Sm-like protein LSm1	LSM1	>sp|O15116|LSM1_HUMAN U6 snRNA-associated Sm-like protein LSm1 OS=Homo sapiens GN=LSM1 PE=1 SV=1;>tr|E5RJ47|E5RJ47_HUMAN U6 snRNA-associated Sm-like protein LSm1 OS=Homo sapiens GN=LSM1 PE=4 SV=1;>tr|E5RH18|E5RH18_HUMAN U6 snRNA-associated Sm-like protein
LSm1-7 complex;LSm2-8 complex;Spliceosome	2.12e-11	4483900000	P62312	P62312	U6 snRNA-associated Sm-like protein LSm6	LSM6	>sp|P62312|LSM6_HUMAN U6 snRNA-associated Sm-like protein LSm6 OS=Homo sapiens GN=LSM6 PE=1 SV=1
LSm1-7 complex;LSm2-8 complex;Spliceosome	2.93e-14	2735100000	Q9Y4Z0	Q9Y4Z0	U6 snRNA-associated Sm-like protein LSm4	LSM4	>sp|Q9Y4Z0|LSM4_HUMAN U6 snRNA-associated Sm-like protein LSm4 OS=Homo sapiens GN=LSM4 PE=1 SV=1
MAD1L1 homodimer complex;MAD1L1-MAD2L1 complex	7.61e-45	1743400000	Q9Y6D9;B3KR41;C9JP81;F5GXH0;C9JKI7;C9JTA2;C9K086;C9JJ38;C9JPS1	Q9Y6D9;B3KR41;C9JP81;F5GXH0	Mitotic spindle assembly checkpoint protein MAD1	MAD1L1	>sp|Q9Y6D9|MD1L1_HUMAN Mitotic spindle assembly checkpoint protein MAD1 OS=Homo sapiens GN=MAD1L1 PE=1 SV=2;>tr|B3KR41|B3KR41_HUMAN Mitotic spindle assembly checkpoint protein MAD1 OS=Homo sapiens GN=MAD1L1 PE=2 SV=1;>tr|C9JP81|C9JP81_HUMAN Mitotic spindle
MAF1 complex;MRG15-PAM14-RB complex	4.59e-24	427840000	Q9Y605	Q9Y605	MORF4 family-associated protein 1	MRFAP1	>sp|Q9Y605|MOFA1_HUMAN MORF4 family-associated protein 1 OS=Homo sapiens GN=MRFAP1 PE=1 SV=1
MAML2-RBP-Jkappa-Notch2 complex;MAML3-RBP-Jkappa-Notch2 complex;Notch2(N-TM)-Notch2(N-EC)-Delta complex	5.43e-06	125890000	Q04721;D2WEZ3	Q04721;D2WEZ3	Neurogenic locus notch homolog protein 2;Notch 2 extracellular truncation;Notch 2 intracellular domain	NOTCH2	>sp|Q04721|NOTC2_HUMAN Neurogenic locus notch homolog protein 2 OS=Homo sapiens GN=NOTCH2 PE=1 SV=3;>tr|D2WEZ3|D2WEZ3_HUMAN Neurogenic locus notch-like protein 2 OS=Homo sapiens GN=NOTCH2 PE=2 SV=1
[truncated: 3,464 more rows]

## Sheet: Legend
Table EV 5, Protein Groups Mapped to CORUM entries within BN-PAGE-PCP-SILAC of untreated mitochondrial preparations: ~30% (1337 out of 4364) Proteins are associated with known protein complexes with the CORUM database.
