# Supplementary material for: Interactome disassembly during apoptosis occurs independent of caspase cleavage
Source: Mol Syst Biol. 2017 Jan 12;13(1):906. doi: 10.15252/msb.20167067 (PMC5293159; doi:10.15252/msb.20167067)
Supplement: Supplementary file 8 — Table EV6 [file MSB-13-906-s008.xlsx]

## Sheet: 70%
Table EV 6A: Interactions determine from BN-PAGE-PCP-SILAC of untreated mitochondrial preparations (Local precision 70%, global precision 66%)
Unique interactions	Protein A	Protein B	Center A	Center B	Replicate	Delta Height	Delta Center	Delta Width	Delta EucDist	Both proteins in Corum	Interaction in Corum
A6NDG6_Q9UEL6	A6NDG6	Q9UEL6	44.584 ; 44.815	44.699 ; 44.745	1 ; 2	1.081 ; 1.107	0.115 ; 0.070	0.223 ; 0.002	3.683 ; 4.251	0	0
A6NDJ8_A6NJ78	A6NDJ8	A6NJ78	47.762 ; 47.852	47.759 ; 48.021	1 ; 2	0.504 ; 0.680	0.003 ; 0.168	0.167 ; 0.178	2.256 ; 2.541	0	0
A6NDJ8_B4DJG8	A6NDJ8	B4DJG8	47.762 ; 47.852	47.697 ; 47.752	1 ; 2	0.206 ; 0.112	0.065 ; 0.100	0.243 ; 0.357	2.482 ; 1.704	0	0
A6NDJ8_B7Z8R4	A6NDJ8	B7Z8R4	47.762 ; 47.852	46.965 ; 46.928	1 ; 2	0.165 ; 0.360	0.796 ; 0.924	0.360 ; 0.319	2.156 ; 2.224	0	0
A6NDJ8_C9J0J7	A6NDJ8	C9J0J7	47.852	47.633	2	0.971	0.219	0.364	2.834	0	0
A6NDJ8_F5GX77	A6NDJ8	F5GX77	47.762	47.816	1	1.136	0.054	0.191	3.67	0	0
A6NDJ8_O00170	A6NDJ8	O00170	47.762 ; 47.852	47.830 ; 47.837	1 ; 2	1.083 ; 1.201	0.068 ; 0.016	0.383 ; 0.308	3.157 ; 2.808	0	0
A6NDJ8_O14657	A6NDJ8	O14657	47.852	47.586	2	1.034	0.267	0.291	2.745	0	0
A6NDJ8_O43716	A6NDJ8	O43716	47.852	48.351	2	0.042	0.499	0.114	2.196	0	0
A6NDJ8_O94903	A6NDJ8	O94903	47.762 ; 47.852 ; 47.852	47.690 ; 49.100 ; 45.932	1 ; 2 ; 2	0.153 ; 0.462 ; 0.549	0.072 ; 1.247 ; 1.920	0.354 ; 1.026 ; 0.883	1.344 ; 1.949 ; 1.949	0	0
A6NDJ8_P06493	A6NDJ8	P06493	47.762 ; 47.852	47.858 ; 47.924	1 ; 2	0.208 ; 0.284	0.096 ; 0.071	0.158 ; 0.223	2.945 ; 3.103	0	0
A6NDJ8_P18065	A6NDJ8	P18065	47.762 ; 47.852	47.675 ; 47.659	1 ; 2	0.022 ; 0.236	0.087 ; 0.193	0.246 ; 0.269	0.949 ; 1.143	0	0
A6NDJ8_P20338	A6NDJ8	P20338	47.852	48.706	2	0.03	0.854	0.34	1.804	0	0
A6NDJ8_P51159-2	A6NDJ8	P51159-2	47.852	46.791	2	0.058	1.061	0.36	2.138	0	0
A6NDJ8_P61011	A6NDJ8	P61011	47.762	47.096	1	0.245	0.666	0.029	2.411	0	0
A6NDJ8_P61081	A6NDJ8	P61081	47.762 ; 47.852	47.737 ; 47.968	1 ; 2	0.160 ; 0.351	0.025 ; 0.115	0.081 ; 0.048	2.715 ; 3.302	0	0
A6NDJ8_P62851	A6NDJ8	P62851	47.762	48.017	1	0.482	0.255	0.077	2.906	0	0
A6NDJ8_P68402	A6NDJ8	P68402	47.762	47.309	1	0.93	0.453	0.118	2.499	0	0
A6NDJ8_Q00403	A6NDJ8	Q00403	47.852	48.215	2	0.233	0.362	0.536	1.537	0	0
A6NDJ8_Q13185	A6NDJ8	Q13185	47.762 ; 47.852	47.698 ; 47.600	1 ; 2	0.836 ; 1.468	0.064 ; 0.252	0.002 ; 0.113	1.912 ; 3.489	0	0
A6NDJ8_Q13242	A6NDJ8	Q13242	47.762	47.681	1	0.989	0.081	0.204	2.648	0	0
A6NDJ8_Q13526	A6NDJ8	Q13526	47.762 ; 47.852	48.155 ; 48.195	1 ; 2	0.851 ; 0.972	0.393 ; 0.343	0.339 ; 0.221	2.523 ; 2.442	0	0
A6NDJ8_Q15056	A6NDJ8	Q15056	47.762 ; 47.852	47.748 ; 47.703	1 ; 2	1.146 ; 1.647	0.014 ; 0.150	0.125 ; 0.136	2.855 ; 3.554	0	0
A6NDJ8_Q16762	A6NDJ8	Q16762	47.762 ; 47.852	47.242 ; 47.430	1 ; 2	0.300 ; 0.037	0.520 ; 0.422	0.024 ; 0.005	1.492 ; 1.503	0	0
A6NDJ8_Q5HYK3	A6NDJ8	Q5HYK3	47.762 ; 47.852	48.045 ; 48.173	1 ; 2	0.318 ; 0.639	0.283 ; 0.320	0.190 ; 0.247	2.047 ; 1.729	0	0
A6NDJ8_Q8NI37	A6NDJ8	Q8NI37	47.762 ; 47.852	47.020 ; 47.095	1 ; 2	0.045 ; 0.111	0.742 ; 0.757	0.119 ; 0.065	2.101 ; 2.081	0	0
A6NDJ8_Q8TAA5	A6NDJ8	Q8TAA5	47.852	47.469	2	0.365	0.383	0.146	3.394	0	0
A6NDJ8_Q8WW59	A6NDJ8	Q8WW59	47.762 ; 47.852	47.856 ; 47.877	1 ; 2	0.126 ; 0.123	0.094 ; 0.025	0.151 ; 0.022	2.107 ; 1.672	0	0
A6NDJ8_Q96JY6	A6NDJ8	Q96JY6	47.762 ; 47.852	47.835 ; 47.608	1 ; 2	1.011 ; 1.391	0.073 ; 0.244	0.289 ; 0.229	2.932 ; 3.540	0	0
A6NDJ8_Q9BQB6-3	A6NDJ8	Q9BQB6-3	47.852	47.694	2	0.124	0.158	0.252	4.542	0	0
A6NDJ8_Q9BSD7	A6NDJ8	Q9BSD7	47.762 ; 47.852	48.429 ; 48.598	1 ; 2	0.110 ; 0.290	0.667 ; 0.745	0.202 ; 0.147	2.278 ; 2.297	0	0
A6NDJ8_Q9BY42	A6NDJ8	Q9BY42	47.762 ; 47.852 ; 47.852	47.971 ; 45.658 ; 48.676	1 ; 2 ; 2	0.057 ; 1.149 ; 0.303	0.209 ; 2.194 ; 0.823	0.023 ; 0.163 ; 0.837	1.466 ; 1.650 ; 1.650	0	0
A6NDJ8_Q9H019-3	A6NDJ8	Q9H019-3	47.762 ; 47.852	48.036 ; 48.034	1 ; 2	0.538 ; 0.652	0.274 ; 0.182	0.178 ; 0.125	1.257 ; 1.338	0	0
A6NDJ8_Q9H4A5	A6NDJ8	Q9H4A5	47.762 ; 47.852	48.213 ; 48.147	1 ; 2	0.346 ; 0.668	0.451 ; 0.294	0.298 ; 0.259	2.048 ; 1.794	0	0
A6NDJ8_Q9H8S9	A6NDJ8	Q9H8S9	47.852	47.923	2	0.26	0.07	0.649	2.575	0	0
A6NDJ8_Q9HBH5	A6NDJ8	Q9HBH5	47.762 ; 47.852	47.567 ; 47.584	1 ; 2	0.016 ; 0.321	0.195 ; 0.269	0.123 ; 0.238	1.776 ; 1.928	0	0
A6NDJ8_Q9HBI0-2	A6NDJ8	Q9HBI0-2	47.762 ; 47.852	47.354 ; 47.020	1 ; 2	0.760 ; 0.391	0.408 ; 0.832	0.237 ; 0.088	2.409 ; 2.093	0	0
A6NDJ8_Q9HCN4	A6NDJ8	Q9HCN4	47.762 ; 47.852	47.720 ; 47.581	1 ; 2	0.238 ; 0.341	0.042 ; 0.271	0.122 ; 0.049	3.728 ; 4.033	0	0
A6NDJ8_Q9NT62	A6NDJ8	Q9NT62	47.762 ; 47.852	47.765 ; 48.109	1 ; 2	1.042 ; 0.086	0.003 ; 0.257	0.135 ; 0.053	2.676 ; 1.828	0	0
A6NDJ8_Q9NVZ3	A6NDJ8	Q9NVZ3	47.762 ; 47.852	47.715 ; 47.911	1 ; 2	0.465 ; 0.667	0.047 ; 0.059	0.464 ; 0.289	2.120 ; 1.730	0	0
A6NDJ8_Q9UNW1	A6NDJ8	Q9UNW1	47.852 ; 47.852	48.974 ; 45.546	2 ; 2	0.494 ; 1.126	1.121 ; 2.306	1.046 ; 0.569	2.194 ; 2.194	0	0
A6NG10_B4DT77	A6NG10	B4DT77	46.006 ; 46.028	46.008 ; 45.899	1 ; 2	0.115 ; 0.401	0.002 ; 0.129	0.294 ; 0.456	3.251 ; 3.112	0	0
A6NG10_B7Z8R4	A6NG10	B7Z8R4	46.028	46.928	2	0.075	0.9	0.161	2.427	0	0
A6NG10_E7EWE1	A6NG10	E7EWE1	46.006 ; 46.028	46.034 ; 45.816	1 ; 2	0.857 ; 1.080	0.028 ; 0.212	0.007 ; 0.175	1.835 ; 2.694	0	0
A6NG10_E9PJ81	A6NG10	E9PJ81	46.006 ; 46.028	46.430 ; 46.515	1 ; 2	0.350 ; 0.070	0.424 ; 0.486	0.595 ; 0.750	2.100 ; 2.450	0	0
A6NG10_F5H6G2	A6NG10	F5H6G2	46.006 ; 46.028	45.976 ; 46.183	1 ; 2	0.478 ; 0.437	0.030 ; 0.155	0.377 ; 0.412	1.409 ; 2.392	0	0
A6NG10_O43708	A6NG10	O43708	46.006 ; 46.028	45.868 ; 45.696	1 ; 2	1.500 ; 1.600	0.138 ; 0.333	0.215 ; 0.401	2.938 ; 3.064	0	0
A6NG10_P31150	A6NG10	P31150	46.006 ; 46.028	46.103 ; 46.075	1 ; 2	0.675 ; 0.507	0.096 ; 0.047	0.054 ; 0.147	1.459 ; 1.769	0	0
A6NG10_P62834	A6NG10	P62834	46.006 ; 46.028	46.217 ; 46.236	1 ; 2	1.459 ; 1.189	0.211 ; 0.207	0.316 ; 0.457	2.782 ; 2.296	0	0
A6NG10_Q92934	A6NG10	Q92934	46.006 ; 46.028	46.057 ; 45.997	1 ; 2	0.358 ; 0.023	0.051 ; 0.031	0.148 ; 0.310	1.636 ; 1.465	0	0
A6NG10_Q9NQG6	A6NG10	Q9NQG6	46.006 ; 46.028	45.721 ; 45.789	1 ; 2	0.333 ; 0.423	0.285 ; 0.239	0.089 ; 0.300	1.435 ; 1.782	0	0
A6NG10_Q9NQZ5	A6NG10	Q9NQZ5	46.006 ; 46.028	46.614 ; 46.536	1 ; 2	0.283 ; 0.285	0.607 ; 0.508	0.140 ; 0.050	2.066 ; 1.795	0	0
A6NGS4_Q92538	A6NGS4	Q92538	22.122	21.868	2	0.065	0.254	0.14	4.428	0	0
A6NGW1_C9JS35	A6NGW1	C9JS35	37.051	36.938	2	0.691	0.113	0.218	4.057	0	0
A6NGW1_O15127	A6NGW1	O15127	37.051	38.002	2	0.043	0.95	0.486	2.291	0	0
A6NGW1_P22681	A6NGW1	P22681	37.051	36.074	2	0.473	0.977	0.039	2.181	0	0
A6NGW1_P42224	A6NGW1	P42224	37.127 ; 37.051	36.689 ; 36.859	1 ; 2	0.743 ; 0.805	0.438 ; 0.192	0.088 ; 0.015	1.987 ; 1.957	0	0
A6NGW1_Q14139	A6NGW1	Q14139	37.127 ; 37.051	37.445 ; 37.362	1 ; 2	0.013 ; 0.404	0.318 ; 0.311	0.237 ; 0.384	2.035 ; 2.306	0	0
A6NGW1_Q5BJH7-3	A6NGW1	Q5BJH7-3	37.127 ; 37.051	36.774 ; 36.679	1 ; 2	0.206 ; 0.142	0.353 ; 0.372	0.084 ; 0.026	1.344 ; 1.337	0	0
A6NGW1_Q5W0V3-2	A6NGW1	Q5W0V3-2	37.051	36.949	2	0.169	0.102	0.565	2.584	0	0
A6NGW1_Q8N1S5-2	A6NGW1	Q8N1S5-2	37.127 ; 37.051	37.833 ; 38.005	1 ; 2	0.253 ; 0.303	0.706 ; 0.954	0.280 ; 0.072	2.298 ; 2.452	0	0
A6NGW1_Q8TAT6	A6NGW1	Q8TAT6	37.051	36.929	2	0.513	0.122	0.131	3.629	0	0
A6NGW1_Q92945	A6NGW1	Q92945	37.127	37.563	1	0.107	0.436	0.09	2.803	0	0
A6NGW1_Q9H3P7	A6NGW1	Q9H3P7	37.127 ; 37.051	37.181 ; 37.185	1 ; 2	0.321 ; 1.046	0.054 ; 0.134	0.235 ; 0.085	2.695 ; 3.268	0	0
A6NGW1_Q9H6U8	A6NGW1	Q9H6U8	37.127 ; 37.051	37.195 ; 36.971	1 ; 2	0.722 ; 0.868	0.068 ; 0.081	0.362 ; 0.463	3.516 ; 3.383	0	0
A6NGW1_Q9HD34	A6NGW1	Q9HD34	37.127 ; 37.051	37.371 ; 37.448	1 ; 2	0.491 ; 0.823	0.244 ; 0.397	0.043 ; 0.066	2.110 ; 2.927	0	0
A6NIH7_O43760	A6NIH7	O43760	44.295 ; 44.241	44.281 ; 44.306	1 ; 2	1.167 ; 1.304	0.014 ; 0.066	0.052 ; 0.208	3.844 ; 3.915	0	0
A6NIH7_O60711	A6NIH7	O60711	44.295	44.322	1	1.154	0.026	0.318	3.091	0	0
A6NIH7_Q01826	A6NIH7	Q01826	44.241	43.401	2	0.815	0.839	0.314	2.281	0	0
A6NIH7_Q6DD87	A6NIH7	Q6DD87	44.241	43.944	2	0.932	0.297	0.239	3.542	0	0
A6NIW1_O43399	A6NIW1	O43399	44.38	44.117	2	0.396	0.263	0.064	2.725	0	0
A6NIW1_P01116-2	A6NIW1	P01116-2	44.38	45.064	2	0.378	0.684	0.213	2.648	0	0
A6NIW1_P50897	A6NIW1	P50897	43.956	43.901	1	0.129	0.055	0.091	3.585	0	0
A6NJ78_B4DJG8	A6NJ78	B4DJG8	47.759 ; 48.021	47.697 ; 47.752	1 ; 2	0.711 ; 0.568	0.062 ; 0.269	0.075 ; 0.179	3.567 ; 2.865	0	0
A6NJ78_B4DUS9	A6NJ78	B4DUS9	48.021	48.344	2	0.586	0.323	0.136	3.765	0	0
A6NJ78_C9J0J7	A6NJ78	C9J0J7	48.021	47.633	2	0.291	0.388	0.185	2.342	0	0
A6NJ78_F5GX77	A6NJ78	F5GX77	47.759	47.816	1	1.64	0.057	0.024	4.49	0	0
A6NJ78_O00170	A6NJ78	O00170	48.021	47.837	2	0.521	0.184	0.487	3.296	0	0
A6NJ78_O14657	A6NJ78	O14657	47.759 ; 48.021	47.445 ; 47.586	1 ; 2	0.655 ; 0.353	0.314 ; 0.435	0.117 ; 0.112	2.892 ; 2.372	0	0
A6NJ78_O43716	A6NJ78	O43716	48.021	48.351	2	0.722	0.331	0.065	3.042	0	0
A6NJ78_O94903	A6NJ78	O94903	47.759 ; 48.021 ; 48.021	47.690 ; 49.100 ; 45.932	1 ; 2 ; 2	0.657 ; 0.219 ; 1.229	0.069 ; 1.079 ; 2.088	0.187 ; 1.204 ; 1.062	2.439 ; 2.177 ; 2.177	0	0
A6NJ78_P06493	A6NJ78	P06493	47.759 ; 48.021	47.858 ; 47.924	1 ; 2	0.297 ; 0.396	0.099 ; 0.097	0.009 ; 0.045	3.390 ; 3.418	0	0
A6NJ78_P18065	A6NJ78	P18065	47.759 ; 48.021	47.675 ; 47.659	1 ; 2	0.482 ; 0.445	0.084 ; 0.361	0.078 ; 0.091	2.124 ; 2.065	0	0
A6NJ78_P61081	A6NJ78	P61081	47.759 ; 48.021	47.737 ; 47.968	1 ; 2	0.664 ; 0.329	0.022 ; 0.053	0.249 ; 0.227	3.747 ; 3.896	0	0
A6NJ78_P62851	A6NJ78	P62851	47.759	48.017	1	0.022	0.258	0.09	3.299	0	0
A6NJ78_P68402	A6NJ78	P68402	47.759	47.309	1	0.425	0.45	0.05	2.445	0	0
A6NJ78_Q13185	A6NJ78	Q13185	47.759 ; 48.021	47.698 ; 47.600	1 ; 2	0.332 ; 0.788	0.061 ; 0.420	0.165 ; 0.065	2.052 ; 2.766	0	0
A6NJ78_Q13242	A6NJ78	Q13242	47.759	47.681	1	0.485	0.078	0.036	2.332	0	0
A6NJ78_Q13526	A6NJ78	Q13526	48.021	48.195	2	0.292	0.174	0.399	2.66	0	0
A6NJ78_Q15056	A6NJ78	Q15056	47.759 ; 48.021	47.748 ; 47.703	1 ; 2	0.642 ; 0.966	0.011 ; 0.318	0.043 ; 0.042	2.802 ; 3.000	0	0
A6NJ78_Q16762	A6NJ78	Q16762	47.759	47.242	1	0.204	0.517	0.191	2.48	0	0
A6NJ78_Q5HYK3	A6NJ78	Q5HYK3	48.021	48.173	2	0.041	0.152	0.425	2.48	0	0
A6NJ78_Q8WW59	A6NJ78	Q8WW59	47.759 ; 48.021	47.856 ; 47.877	1 ; 2	0.378 ; 0.558	0.097 ; 0.144	0.319 ; 0.201	3.178 ; 3.003	0	0
A6NJ78_Q96RS6-3	A6NJ78	Q96RS6-3	48.021	48.021	2	0.145	0	0.195	4.287	0	0
A6NJ78_Q9BY42	A6NJ78	Q9BY42	47.759	47.971	1	0.562	0.212	0.19	2.919	0	0
A6NJ78_Q9H019-3	A6NJ78	Q9H019-3	47.759 ; 48.021	48.036 ; 48.034	1 ; 2	0.033 ; 0.028	0.277 ; 0.013	0.346 ; 0.304	2.174 ; 1.972	0	0
A6NJ78_Q9H4A5	A6NJ78	Q9H4A5	48.021	48.147	2	0.012	0.126	0.438	2.573	0	0
A6NJ78_Q9H8S9	A6NJ78	Q9H8S9	48.021	47.923	2	0.94	0.098	0.47	3.497	0	0
A6NJ78_Q9HBH5	A6NJ78	Q9HBH5	47.759 ; 48.021	47.567 ; 47.584	1 ; 2	0.488 ; 0.359	0.192 ; 0.437	0.044 ; 0.060	2.795 ; 2.639	0	0
A6NJ78_Q9NT62	A6NJ78	Q9NT62	48.021	48.109	2	0.595	0.089	0.125	2.85	0	0
A6NJ78_Q9NVZ3	A6NJ78	Q9NVZ3	48.021	47.911	2	0.014	0.109	0.468	2.756	0	0
A8MTG3_B2R5P6	A8MTG3	B2R5P6	37.7	37.864	1	0.468	0.165	0.153	3.033	0	0
A8MTG3_F5H4C2	A8MTG3	F5H4C2	37.703	37.801	2	1.082	0.099	0.206	3.957	0	0
A8MTG3_O95140	A8MTG3	O95140	37.700 ; 37.703	37.574 ; 37.641	1 ; 2	0.376 ; 0.762	0.125 ; 0.062	0.272 ; 0.165	3.631 ; 4.553	0	0
A8MTG3_Q15067-2	A8MTG3	Q15067-2	37.703	37.635	2	0.1	0.068	0.179	4.246	0	0
A8MTG3_Q8N1S5-2	A8MTG3	Q8N1S5-2	37.7	37.833	1	0.228	0.134	0.034	3.418	0	0
A8MTG3_Q92945	A8MTG3	Q92945	37.700 ; 37.703	37.563 ; 37.542	1 ; 2	0.588 ; 0.766	0.137 ; 0.161	0.224 ; 0.247	2.878 ; 3.396	1	0
A8MTG3_Q9Y3Q3	A8MTG3	Q9Y3Q3	37.703	37.423	2	0.014	0.28	0.186	3.833	0	0
A8MTG3_Q9Y697-2	A8MTG3	Q9Y697-2	37.7	37.919	1	0.295	0.22	0.009	3.457	0	0
A8MUW5_F5H2U2	A8MUW5	F5H2U2	29.312	29.538	1	0.817	0.226	0.151	3.311	0	0
A8MUW5_O95487-2	A8MUW5	O95487-2	19.807	20.234	1	0.06	0.427	0.029	2.423	0	0
A8MUW5_Q13576	A8MUW5	Q13576	29.312	29.515	1	0.677	0.203	0.038	3.377	0	0
A8MUW5_Q2TAM5	A8MUW5	Q2TAM5	25.563	25.424	1	0.197	0.139	0.16	3.95	0	0
A8MUW5_Q8NE86-3	A8MUW5	Q8NE86-3	29.312	29.125	1	0.444	0.187	0.199	3.523	0	0
A8MV37_O75150	A8MV37	O75150	20.599	21.014	2	0.282	0.415	0.236	3.244	1	0
B0I1T2_E7ESG6	B0I1T2	E7ESG6	32.695 ; 32.813	32.904 ; 32.723	1 ; 2	0.365 ; 0.622	0.209 ; 0.090	0.159 ; 0.031	3.658 ; 3.956	0	0
B0I1T2_P51648	B0I1T2	P51648	32.695	32.654	1	0.166	0.041	0.074	4.11	0	0
B0I1T2_Q8IUH4	B0I1T2	Q8IUH4	32.695	33.024	1	0.285	0.329	0.075	3.709	0	0
B0I1T2_Q8NAF0	B0I1T2	Q8NAF0	32.813	33.107	2	0.396	0.294	0.312	2.806	0	0
B0I1T2_Q96JP5-2	B0I1T2	Q96JP5-2	32.813	32.852	2	0.919	0.04	0.546	3.632	0	0
B0I1T2_Q9BXP5-5	B0I1T2	Q9BXP5-5	32.695 ; 32.813	32.363 ; 32.153	1 ; 2	0.464 ; 0.212	0.332 ; 0.659	0.555 ; 0.433	2.687 ; 2.777	0	0
B1AH89_Q7L3S4	B1AH89	Q7L3S4	46.212	46.169	2	0.237	0.043	0.023	4.717	0	0
B1AK13_B1ANH0	B1AK13	B1ANH0	48.836	49.103	2	0.947	0.267	0.058	2.626	0	0
B1AK13_B1ANH0	B1AK13	B1ANH0	45.31	45.253	2	0.283	0.056	0.227	2.626	0	0
B1AK13_E9PJ81	B1AK13	E9PJ81	48.836	46.515	2	0.69	2.321	1.05	2.24	0	0
B1AK13_E9PJ81	B1AK13	E9PJ81	45.31	46.515	2	0.098	1.205	0.964	2.24	0	0
B1AK13_F8VUA2	B1AK13	F8VUA2	48.836	48.843	2	0.291	0.007	0.07	4.21	0	0
B1AK13_O94903	B1AK13	O94903	48.836	49.1	2	0.646	0.264	0.247	3.31	0	0
B1AK13_O95571	B1AK13	O95571	48.836	46.587	2	0.947	2.249	1.898	2.172	0	0
B1AK13_O95571	B1AK13	O95571	45.31	46.587	2	0.355	1.278	1.812	2.172	0	0
B1AK13_P24666	B1AK13	P24666	48.836	49.196	2	0.326	0.36	0.146	2.927	0	0
B1AK13_P27361	B1AK13	P27361	48.836	49.286	2	0.763	0.45	0.24	2.622	0	0
B1AK13_P27361	B1AK13	P27361	45.31	45.216	2	0.825	0.094	0.118	2.622	0	0
B1AK13_P27695	B1AK13	P27695	48.659 ; 48.836	48.712 ; 48.827	1 ; 2	0.548 ; 0.302	0.053 ; 0.008	0.052 ; 0.027	4.081 ; 3.781	0	0
B1AK13_P31942-2	B1AK13	P31942-2	48.836	48.733	2	0.742	0.103	0.193	3.876	0	0
B1AK13_P37802	B1AK13	P37802	48.659 ; 48.836	48.805 ; 49.132	1 ; 2	0.230 ; 0.030	0.146 ; 0.296	0.011 ; 0.219	3.307 ; 2.594	0	0
B1AK13_Q13242	B1AK13	Q13242	48.836	49.041	2	1.186	0.205	0.242	3.505	0	0
B1AK13_Q6GMV3	B1AK13	Q6GMV3	48.659 ; 48.836	48.310 ; 48.610	1 ; 2	0.746 ; 1.502	0.349 ; 0.226	0.008 ; 0.031	2.720 ; 3.628	0	0
B1AK13_Q6GMV3	B1AK13	Q6GMV3	45.026 ; 45.310	45.248 ; 45.285	1 ; 2	0.388 ; 1.020	0.221 ; 0.025	0.026 ; 0.106	2.720 ; 3.628	0	0
B1AK13_Q6P1L8	B1AK13	Q6P1L8	48.836	48.675	2	1.353	0.161	0.034	4.572	0	0
B1AK13_Q6P1L8	B1AK13	Q6P1L8	45.31	45.553	2	1.078	0.243	0.023	4.572	0	0
B1AK13_Q8WUD1	B1AK13	Q8WUD1	48.836 ; 48.836	45.365 ; 48.665	2 ; 2	0.319 ; 0.632	3.470 ; 0.171	0.139 ; 0.011	1.373 ; 1.373	0	0
B1AK13_Q8WUD1	B1AK13	Q8WUD1	45.310 ; 45.310	45.365 ; 48.665	2 ; 2	0.273 ; 0.040	0.056 ; 3.355	0.053 ; 0.075	1.373 ; 1.373	0	0
B1AK13_Q9HB07	B1AK13	Q9HB07	48.659 ; 48.836 ; 48.836	48.553 ; 48.663 ; 45.256	1 ; 2 ; 2	0.075 ; 0.536 ; 0.535	0.106 ; 0.173 ; 3.580	0.046 ; 0.003 ; 0.032	1.813 ; 1.208 ; 1.208	0	0
B1AK13_Q9HB07	B1AK13	Q9HB07	45.026 ; 45.310 ; 45.310	45.227 ; 48.663 ; 45.256	1 ; 2 ; 2	0.738 ; 0.056 ; 0.057	0.200 ; 3.353 ; 0.054	0.084 ; 0.082 ; 0.054	1.813 ; 1.208 ; 1.208	0	0
B1AK13_Q9NUQ9	B1AK13	Q9NUQ9	48.836	48.939	2	0.216	0.103	0.018	3.922	0	0
B1AK13_Q9UNW1	B1AK13	Q9UNW1	48.836	48.974	2	0.679	0.138	0.267	3.632	0	0
B1AK13_Q9UNW1	B1AK13	Q9UNW1	45.31	45.546	2	1.534	0.236	0.124	3.632	0	0
B1ANH0_C9J0J7	B1ANH0	C9J0J7	49.325	49.201	1	0.093	0.124	0.041	3.33	0	0
B1ANH0_E7EQ69	B1ANH0	E7EQ69	49.103	49.195	2	0.267	0.093	0.225	4.478	0	0
B1ANH0_O94903	B1ANH0	O94903	49.103	49.1	2	0.301	0.003	0.189	3.69	0	0
B1ANH0_P24666	B1ANH0	P24666	49.103	49.196	2	0.621	0.094	0.088	2.535	0	0
B1ANH0_P27361	B1ANH0	P27361	49.103	49.286	2	1.71	0.183	0.182	4.297	0	0
B1ANH0_P37802	B1ANH0	P37802	49.103	49.132	2	0.977	0.03	0.161	2.578	0	0
B1ANH0_P41567	B1ANH0	P41567	49.103	49.103	2	0.796	0.001	0.198	4.211	0	0
B1ANH0_Q13242	B1ANH0	Q13242	49.103	49.041	2	0.239	0.062	0.184	3.786	0	0
B1ANH0_Q6GMV3	B1ANH0	Q6GMV3	45.253	45.285	2	1.302	0.032	0.333	3.832	0	0
B1ANH0_Q8N4Q0	B1ANH0	Q8N4Q0	49.325 ; 49.103	49.345 ; 49.406	1 ; 2	0.168 ; 0.324	0.020 ; 0.303	0.065 ; 0.204	3.043 ; 3.513	0	0
B1ANH0_Q8WUD1	B1ANH0	Q8WUD1	45.253	45.365	2	0.009	0.112	0.174	2.254	0	0
B1ANH0_Q8WUD1	B1ANH0	Q8WUD1	49.103	48.665	2	0.315	0.438	0.069	2.254	0	0
B1ANH0_Q99426	B1ANH0	Q99426	49.103	49.087	2	0.711	0.016	0.201	4.187	0	0
B1ANH0_Q9HB07	B1ANH0	Q9HB07	45.253	45.256	2	0.226	0.003	0.281	2.481	0	0
B1ANH0_Q9HB07	B1ANH0	Q9HB07	49.103	48.663	2	0.411	0.44	0.061	2.481	0	0
B1ANH0_Q9NUQ9	B1ANH0	Q9NUQ9	49.103	48.939	2	0.731	0.163	0.076	3.932	0	0
B1ANH0_Q9UNW1	B1ANH0	Q9UNW1	49.103	48.974	2	0.268	0.129	0.209	3.974	0	0
B1ANH0_Q9Y2Z0	B1ANH0	Q9Y2Z0	49.325	49.242	1	0.022	0.083	0.107	2.956	0	0
B1ANH0_Q9Y314	B1ANH0	Q9Y314	49.325	49.197	1	0.8	0.128	0.099	3.826	0	0
B1P7G3_B4DDF4	B1P7G3	B4DDF4	48.602 ; 48.524	48.281 ; 48.327	1 ; 2	0.107 ; 1.708	0.322 ; 0.197	0.020 ; 0.019	3.142 ; 4.399	0	0
B1P7G3_O60880-4	B1P7G3	O60880-4	48.602 ; 48.524	48.609 ; 48.613	1 ; 2	1.800 ; 1.733	0.007 ; 0.089	0.059 ; 0.049	4.639 ; 4.257	0	0
B1P7G3_P17050	B1P7G3	P17050	48.524	48.713	2	1.022	0.188	0.144	2.855	0	0
B1P7G3_P62820	B1P7G3	P62820	48.524	48.295	2	0.765	0.229	0.292	3.695	0	0
B1P7G3_P63104	B1P7G3	P63104	48.524	48.611	2	0.565	0.087	0.226	4.011	0	0
B1P7G3_Q15388	B1P7G3	Q15388	48.602 ; 48.524	48.403 ; 48.511	1 ; 2	1.039 ; 0.083	0.199 ; 0.014	0.107 ; 0.049	3.605 ; 2.782	0	0
B1P7G3_Q8TB70	B1P7G3	Q8TB70	48.524	48.509	2	1.698	0.015	0.059	3.631	0	0
B1P7G3_Q9H082	B1P7G3	Q9H082	48.602 ; 48.524	48.506 ; 48.480	1 ; 2	1.459 ; 1.032	0.096 ; 0.044	0.119 ; 0.105	2.977 ; 2.011	0	0
B1P7G3_Q9Y314	B1P7G3	Q9Y314	48.524 ; 48.524	46.767 ; 49.211	2 ; 2	2.570 ; 1.379	1.757 ; 0.687	0.358 ; 0.767	2.248 ; 2.248	0	0
B2CI53_P35573	B2CI53	P35573	20.235	20.228	2	0.27	0.007	0.441	3.447	0	0
B2CI53_P49756	B2CI53	P49756	16.559 ; 16.704 ; 16.704	16.867 ; 16.652 ; 20.614	1 ; 2 ; 2	0.372 ; 0.267 ; 1.977	0.308 ; 0.052 ; 3.910	0.896 ; 1.026 ; 1.654	2.033 ; 2.173 ; 2.173	0	0
B2CI53_P49756	B2CI53	P49756	20.182 ; 20.235 ; 20.235	20.642 ; 16.652 ; 20.614	1 ; 2 ; 2	0.274 ; 1.524 ; 0.187	0.460 ; 3.583 ; 0.378	0.290 ; 0.367 ; 0.261	2.033 ; 2.173 ; 2.173	0	0
B2CI53_Q13330-3	B2CI53	Q13330-3	20.182 ; 20.235	20.052 ; 20.068	1 ; 2	1.766 ; 1.786	0.131 ; 0.167	0.166 ; 0.114	3.650 ; 3.826	0	0
B2CI53_Q7Z417	B2CI53	Q7Z417	20.235	20.269	2	0.979	0.033	0.335	3.861	0	0
B2CI53_Q96BQ5	B2CI53	Q96BQ5	20.182	20.276	1	0.825	0.094	0.49	2.849	0	0
B2CI53_Q9NW81	B2CI53	Q9NW81	20.235	20.183	2	1.022	0.052	0.19	2.712	0	0
B2CI53_Q9UP83	B2CI53	Q9UP83	16.559	17.134	1	0.26	0.575	0.723	2.012	0	0
B2CI53_Q9UP83	B2CI53	Q9UP83	20.182	20.727	1	0.835	0.545	0.101	2.012	0	0
B2R5P6_B7ZB80	B2R5P6	B7ZB80	37.864	37.889	1	2.699	0.025	0.188	4.179	0	0
B2R5P6_F5H4C2	B2R5P6	F5H4C2	37.864	37.922	1	1.325	0.058	0.139	3.111	0	0
B2R5P6_O00746	B2R5P6	O00746	35.313	36.357	1	1.008	1.044	0.39	2.262	0	0
B2R5P6_O43464	B2R5P6	O43464	37.864	38.329	1	0.216	0.465	0.267	2.044	0	0
B2R5P6_P12694	B2R5P6	P12694	37.864	38.07	1	0.384	0.206	0.191	2.932	0	0
B2R5P6_Q14139	B2R5P6	Q14139	37.864	37.445	1	0	0.419	0.397	2.298	0	0
B2R5P6_Q15031	B2R5P6	Q15031	37.208	37.202	2	1.155	0.005	0.318	3.724	0	0
B2R5P6_Q5JTZ9	B2R5P6	Q5JTZ9	35.313	35.916	1	1.029	0.603	0.182	2.674	0	0
B2R5P6_Q8N1S5-2	B2R5P6	Q8N1S5-2	37.864	37.833	1	0.24	0.031	0.119	2.619	0	0
B2R5P6_Q92945	B2R5P6	Q92945	37.864 ; 37.864 ; 35.313 ; 35.313 ; 37.208 ; 37.208	37.563 ; 33.490 ; 37.563 ; 33.490 ; 37.542 ; 32.681	1 ; 1 ; 1 ; 1 ; 2 ; 2	0.120 ; 1.340 ; 1.035 ; 0.184 ; 0.484 ; 1.966	0.302 ; 4.375 ; 2.249 ; 1.824 ; 0.335 ; 4.527	0.071 ; 4.535 ; 2.617 ; 1.847 ; 1.707 ; 3.744	1.346 ; 1.346 ; 1.346 ; 1.346 ; 2.078 ; 2.078	0	0
B2R5P6_Q9NP81	B2R5P6	Q9NP81	37.208 ; 37.208	38.767 ; 35.443	2 ; 2	0.918 ; 1.338	1.560 ; 1.765	1.855 ; 1.043	1.805 ; 1.805	0	0
B2R5P6_Q9UNN5	B2R5P6	Q9UNN5	37.864	37.897	1	0.277	0.033	0.463	2.453	0	0
B2R5P6_Q9Y697-2	B2R5P6	Q9Y697-2	37.864 ; 37.208	37.919 ; 36.920	1 ; 2	0.763 ; 0.113	0.055 ; 0.288	0.162 ; 0.532	2.046 ; 2.153	0	0
B3KTM6_P30519	B3KTM6	P30519	47.906	47.806	1	0.164	0.099	0.173	4.008	0	0
B3KTM6_Q86V81	B3KTM6	Q86V81	47.906	47.9	1	1.265	0.006	0.137	4.047	1	0
B3KUK2_O95202	B3KUK2	O95202	31.76	32.045	2	0.573	0.285	0.109	3.783	0	0
B3KUK2_Q07666	B3KUK2	Q07666	31.76	31.885	2	1.065	0.125	0.179	4.042	0	0
B3KW52_Q13363-2	B3KW52	Q13363-2	47.686	47.533	2	0.496	0.152	0.127	3.333	0	0
B3KW52_Q13363-2	B3KW52	Q13363-2	44.851	44.776	2	1.611	0.075	0.026	3.333	0	0
B3KXS5_O00746	B3KXS5	O00746	36.180 ; 36.255	36.357 ; 36.445	1 ; 2	0.856 ; 0.663	0.177 ; 0.190	0.391 ; 0.508	3.325 ; 2.802	0	0
B3KXS5_P60468	B3KXS5	P60468	36.18	36.019	1	1.462	0.161	0.44	3.378	0	0
B3KXS5_Q13492-3	B3KXS5	Q13492-3	36.18	36.42	1	0.634	0.241	0.152	3.317	0	0
B3KXS5_Q5JTZ9	B3KXS5	Q5JTZ9	36.255	36.126	2	0.867	0.129	0.75	2.342	0	0
B3KXS5_Q9BVK6	B3KXS5	Q9BVK6	36.180 ; 36.255	36.460 ; 36.710	1 ; 2	0.354 ; 0.614	0.280 ; 0.455	1.053 ; 1.077	2.207 ; 2.350	0	0
B3KXS5_Q9H089	B3KXS5	Q9H089	36.180 ; 36.255	36.286 ; 35.173	1 ; 2	1.095 ; 0.622	0.106 ; 1.081	0.372 ; 2.631	2.552 ; 2.185	0	0
B3KXS5_Q9NX47	B3KXS5	Q9NX47	36.180 ; 36.255	36.723 ; 35.984	1 ; 2	0.259 ; 0.063	0.543 ; 0.271	0.485 ; 0.123	2.564 ; 2.702	0	0
B3KXS5_Q9Y5L0-3	B3KXS5	Q9Y5L0-3	36.180 ; 36.255	35.877 ; 35.826	1 ; 2	0.205 ; 0.359	0.302 ; 0.428	0.138 ; 0.091	2.087 ; 2.149	0	0
B4DDF4_P62820	B4DDF4	P62820	48.327	48.295	2	0.943	0.032	0.311	4.288	0	0
B4DDF4_Q15388	B4DDF4	Q15388	48.281 ; 48.327	48.403 ; 48.511	1 ; 2	1.146 ; 1.791	0.123 ; 0.184	0.087 ; 0.068	3.155 ; 4.249	0	0
B4DDF4_Q5VWZ2	B4DDF4	Q5VWZ2	48.281	48.297	1	1.308	0.017	0.262	2.976	0	0
B4DDF4_Q9H082	B4DDF4	Q9H082	48.281	48.506	1	1.566	0.225	0.1	3.591	0	0
B4DDF7_P06239	B4DDF7	P06239	38.572 ; 38.604	38.182 ; 38.018	1 ; 2	0.089 ; 0.311	0.390 ; 0.586	1.145 ; 1.103	1.950 ; 2.386	1	0
B4DDF7_Q08J23	B4DDF7	Q08J23	38.604	38.444	2	0.001	0.16	0.551	3.172	0	0
B4DDF7_Q3SXM5	B4DDF7	Q3SXM5	38.604	39.432	2	0.325	0.828	1.529	2.167	0	0
B4DDF7_Q6L8Q7-2	B4DDF7	Q6L8Q7-2	38.604	38.146	2	0.272	0.459	0.56	3.228	0	0
B4DDF7_Q92841	B4DDF7	Q92841	38.572	38.945	1	0.2	0.373	0.067	2.164	1	0
B4DDT7_B4DVE1	B4DDT7	B4DVE1	33.568	33.789	2	1.504	0.221	0.158	4.525	0	0
B4DDT7_O43795-2	B4DDT7	O43795-2	33.437 ; 33.568	33.008 ; 32.985	1 ; 2	0.883 ; 0.331	0.429 ; 0.584	0.419 ; 0.239	2.120 ; 1.844	0	0
B4DDT7_O94906	B4DDT7	O94906	33.437	33.38	1	1.247	0.056	0.138	4.516	0	0
B4DDT7_O95757	B4DDT7	O95757	33.437 ; 33.568	33.588 ; 33.700	1 ; 2	0.684 ; 0.928	0.151 ; 0.132	0.344 ; 0.453	2.358 ; 2.935	0	0
B4DDT7_P08670	B4DDT7	P08670	33.437	33.532	1	0.041	0.095	0.031	2.53	0	0
B4DDT7_P20042	B4DDT7	P20042	33.568 ; 33.568	34.553 ; 31.541	2 ; 2	0.273 ; 1.517	0.985 ; 2.027	1.129 ; 0.937	1.867 ; 1.867	0	0
B4DDT7_P30825	B4DDT7	P30825	33.568	33.484	2	0.851	0.084	0.652	2.855	0	0
B4DDT7_P98194-4	B4DDT7	P98194-4	33.437 ; 33.568	33.419 ; 33.449	1 ; 2	0.795 ; 1.054	0.018 ; 0.120	0.151 ; 0.109	2.244 ; 2.875	0	0
B4DDT7_Q12959-5	B4DDT7	Q12959-5	33.568	33.609	2	1.524	0.041	0.326	4.281	0	0
B4DDT7_Q13131	B4DDT7	Q13131	33.437 ; 33.568	33.564 ; 33.986	1 ; 2	0.269 ; 0.425	0.127 ; 0.418	0.125 ; 0.128	1.589 ; 2.193	0	0
B4DDT7_Q53F19	B4DDT7	Q53F19	33.568	33.864	2	1.024	0.296	0.349	3.266	0	0
B4DDT7_Q7L0J3-2	B4DDT7	Q7L0J3-2	33.568	33.169	2	0.525	0.399	0.441	2.765	0	0
B4DDT7_Q86WV6	B4DDT7	Q86WV6	33.437 ; 33.568	33.946 ; 34.074	1 ; 2	0.329 ; 0.610	0.509 ; 0.506	0.359 ; 0.320	2.536 ; 2.699	0	0
B4DDT7_Q96T76	B4DDT7	Q96T76	33.437 ; 33.568	33.222 ; 33.102	1 ; 2	0.570 ; 0.805	0.215 ; 0.466	0.255 ; 0.319	1.818 ; 2.407	0	0
B4DDT7_Q9GZY8-2	B4DDT7	Q9GZY8-2	33.568	33.783	2	1.177	0.215	0.342	3.606	0	0
B4DEB8_O43765	B4DEB8	O43765	41.174	41.301	2	0.967	0.127	0.211	4.542	0	0
B4DEB8_P49903	B4DEB8	P49903	41.174	41.001	2	1.298	0.174	0.136	4.584	0	0
B4DEB8_P80303-2	B4DEB8	P80303-2	41.174	41.429	2	0.614	0.255	0.021	3.714	0	0
B4DEI4_Q15067-2	B4DEI4	Q15067-2	37.55	37.749	1	1.454	0.199	0.04	2.731	0	0
B4DEI4_Q96G03	B4DEI4	Q96G03	37.55	37.512	1	0.718	0.038	0.123	3.566	0	0
B4DEI4_Q9Y3A6	B4DEI4	Q9Y3A6	37.55	37.56	1	0.086	0.011	0.243	3.419	0	0
B4DEI4_Q9Y3Q3	B4DEI4	Q9Y3Q3	37.55	37.376	1	1.542	0.173	0.212	3.558	0	0
B4DER1_O00410	B4DER1	O00410	32.762	32.356	2	0.396	0.407	0.308	3.331	0	0
B4DER1_O95197-3	B4DER1	O95197-3	32.762	32.806	2	1.264	0.044	0.106	4.078	0	0
B4DER1_P26440	B4DER1	P26440	32.762	32.478	2	0.153	0.285	0.087	4.583	0	0
B4DER1_Q9UNH7	B4DER1	Q9UNH7	32.868	32.784	1	0.057	0.085	0.039	4.762	1	0
B4DF47_B4DHT5	B4DF47	B4DHT5	48.139	46.182	2	0.033	1.957	1.601	1.986	0	0
B4DF47_B4DHT5	B4DF47	B4DHT5	44.699	46.182	2	1.026	1.483	1.002	1.986	0	0
B4DF47_P56589	B4DF47	P56589	48.139	48.066	2	0.69	0.074	0.043	2.716	0	0
B4DF47_P56589	B4DF47	P56589	44.699	44.3	2	0.727	0.4	0.118	2.716	0	0
B4DF47_P61011	B4DF47	P61011	48.139	48.269	2	0.349	0.13	0.178	2.667	0	0
B4DF47_Q96GE9-2	B4DF47	Q96GE9-2	44.699	44.568	2	1.267	0.131	0.11	3.795	0	0
B4DG62_Q9H0U3	B4DG62	Q9H0U3	17.581	17.771	1	1.222	0.19	0.141	3.919	0	0
B4DGU4_E7EVJ5	B4DGU4	E7EVJ5	19.703	19.946	1	0.395	0.243	0.111	3.427	0	0
B4DGU4_P19387	B4DGU4	P19387	16.006	15.964	2	0.687	0.042	0.312	3.386	1	0
B4DGU4_Q8TBA6-2	B4DGU4	Q8TBA6-2	20.848	20.72	2	0.797	0.129	0.112	3.399	0	0
B4DHT5_E1B6X3	B4DHT5	E1B6X3	46.163 ; 46.182 ; 46.182	46.188 ; 44.061 ; 47.983	1 ; 2 ; 2	0.302 ; 0.440 ; 0.471	0.025 ; 2.121 ; 1.801	0.241 ; 1.202 ; 0.996	2.582 ; 2.141 ; 2.141	0	0
B4DHT5_E9PJ81	B4DHT5	E9PJ81	46.182	46.515	2	0.36	0.333	0.415	1.98	0	0
B4DHT5_H3BLU7	B4DHT5	H3BLU7	46.182	46.334	2	0.284	0.152	0.271	2.346	0	0
B4DHT5_O75880	B4DHT5	O75880	46.163	46.504	1	0.612	0.341	0.018	2.833	0	0
B4DHT5_O95571	B4DHT5	O95571	46.182	46.587	2	0.103	0.405	0.433	2.454	0	0
B4DHT5_P19623	B4DHT5	P19623	46.182	46.625	2	0.268	0.443	0.484	2.855	0	0
B4DHT5_P37802	B4DHT5	P37802	46.182	45.983	2	0.318	0.199	0.117	3.416	0	0
B4DHT5_P51159-2	B4DHT5	P51159-2	46.182	46.791	2	0.924	0.609	0.326	2.614	0	0
B4DHT5_P56589	B4DHT5	P56589	46.163 ; 46.182 ; 46.182	45.948 ; 48.066 ; 44.300	1 ; 2 ; 2	1.113 ; 0.657 ; 0.299	0.215 ; 1.884 ; 1.883	0.322 ; 1.643 ; 0.883	2.629 ; 1.734 ; 1.734	0	0
B4DHT5_Q07817-2	B4DHT5	Q07817-2	46.182	46.649	2	0.265	0.467	0.553	1.94	0	0
B4DHT5_Q587I9	B4DHT5	Q587I9	46.182	45.472	2	0.444	0.71	0.216	2.185	0	0
B4DHT5_Q6IAK0	B4DHT5	Q6IAK0	46.182	45.832	2	0.944	0.35	0.097	2.24	0	0
B4DHT5_Q9NRG7-2	B4DHT5	Q9NRG7-2	46.182	46.507	2	0.211	0.325	0.45	2.895	0	0
B4DI03_E9PS74	B4DI03	E9PS74	35.520 ; 36.629	34.923 ; 36.346	1 ; 2	0.638 ; 0.633	0.596 ; 0.283	0.107 ; 0.199	2.216 ; 3.978	0	0
B4DI03_G5E9A6	B4DI03	G5E9A6	35.52	35.299	1	0.137	0.221	0.107	3.219	0	0
B4DI03_H0YLA2	B4DI03	H0YLA2	35.52	35.33	1	0.149	0.19	0.054	3.571	1	0
B4DI03_H0YNG3	B4DI03	H0YNG3	35.52	35.287	1	1.189	0.233	0.146	2.992	1	1
B4DI03_P19174	B4DI03	P19174	32.394	32.002	2	0.468	0.391	0.084	3.018	1	0
B4DI03_Q13445	B4DI03	Q13445	35.52	35.276	1	0.161	0.243	0.331	2.232	0	0
B4DI03_Q15005	B4DI03	Q15005	35.52	35.316	1	1.21	0.204	0.249	3.308	1	1
B4DI03_Q8N0Y2-2	B4DI03	Q8N0Y2-2	35.52	35.344	1	0.195	0.175	0.513	2.633	0	0
B4DI03_Q9BWE0	B4DI03	Q9BWE0	35.52	35.39	1	0.671	0.129	0.126	3.94	0	0
B4DI03_Q9HAV4	B4DI03	Q9HAV4	35.52	35.355	1	0.73	0.165	0.389	2.726	1	0
B4DI03_Q9Y5L0-3	B4DI03	Q9Y5L0-3	35.52	35.877	1	0.121	0.358	0.47	2.541	0	0
B4DJG8_C9J0J7	B4DJG8	C9J0J7	47.752	47.633	2	0.859	0.119	0.006	2.606	1	0
B4DJG8_F5GX77	B4DJG8	F5GX77	47.697	47.816	1	0.929	0.119	0.051	3.687	0	0
B4DJG8_O00170	B4DJG8	O00170	47.752	47.837	2	1.089	0.085	0.666	2.642	1	0
B4DJG8_O14657	B4DJG8	O14657	47.752	47.586	2	0.921	0.166	0.067	2.545	1	0
B4DJG8_O43716	B4DJG8	O43716	47.752	48.351	2	0.154	0.599	0.244	2.57	0	0
B4DJG8_O94903	B4DJG8	O94903	47.697 ; 47.752 ; 47.752	47.690 ; 49.100 ; 45.932	1 ; 2 ; 2	0.054 ; 0.349 ; 0.661	0.007 ; 1.348 ; 1.819	0.112 ; 1.383 ; 1.240	2.045 ; 1.948 ; 1.948	0	0
B4DJG8_P06493	B4DJG8	P06493	47.697 ; 47.752	47.858 ; 47.924	1 ; 2	0.414 ; 0.172	0.161 ; 0.172	0.085 ; 0.134	3.824 ; 3.542	1	0
B4DJG8_P18065	B4DJG8	P18065	47.697 ; 47.752	47.675 ; 47.659	1 ; 2	0.229 ; 0.123	0.022 ; 0.093	0.003 ; 0.088	2.419 ; 2.068	0	0
B4DJG8_P61081	B4DJG8	P61081	47.697	47.737	1	0.046	0.04	0.324	3.63	0	0
B4DJG8_P62851	B4DJG8	P62851	47.697	48.017	1	0.688	0.32	0.166	3.266	1	0
B4DJG8_Q13185	B4DJG8	Q13185	47.752	47.6	2	1.356	0.152	0.244	4.058	1	0
B4DJG8_Q13242	B4DJG8	Q13242	47.697	47.681	1	1.196	0.016	0.039	3.635	1	0
B4DJG8_Q15056	B4DJG8	Q15056	47.697 ; 47.752	47.748 ; 47.703	1 ; 2	1.353 ; 1.535	0.051 ; 0.049	0.118 ; 0.221	3.155 ; 3.269	0	0
B4DJG8_Q16762	B4DJG8	Q16762	47.752	47.43	2	0.075	0.322	0.362	2.953	0	0
B4DJG8_Q5HYK3	B4DJG8	Q5HYK3	47.752	48.173	2	0.527	0.421	0.604	2.404	0	0
B4DJG8_Q8TAA5	B4DJG8	Q8TAA5	47.752	47.469	2	0.253	0.282	0.211	3.885	0	0
B4DJG8_Q8WW59	B4DJG8	Q8WW59	47.697 ; 47.752	47.856 ; 47.877	1 ; 2	0.332 ; 0.011	0.159 ; 0.125	0.394 ; 0.380	3.076 ; 2.480	0	0
B4DJG8_Q9H019-3	B4DJG8	Q9H019-3	47.697 ; 47.752	48.036 ; 48.034	1 ; 2	0.744 ; 0.540	0.339 ; 0.282	0.421 ; 0.482	2.482 ; 2.147	0	0
B4DJG8_Q9H4A5	B4DJG8	Q9H4A5	47.752	48.147	2	0.556	0.395	0.617	2.552	0	0
B4DJG8_Q9H8S9	B4DJG8	Q9H8S9	47.697 ; 47.752	47.855 ; 47.923	1 ; 2	0.342 ; 0.372	0.158 ; 0.171	0.364 ; 0.291	2.536 ; 2.301	0	0
B4DJG8_Q9HBH5	B4DJG8	Q9HBH5	47.697 ; 47.752	47.567 ; 47.584	1 ; 2	0.223 ; 0.209	0.130 ; 0.168	0.120 ; 0.119	2.681 ; 2.448	0	0
B4DJG8_Q9HBI0-2	B4DJG8	Q9HBI0-2	47.697	47.354	1	0.554	0.343	0.006	3.269	0	0
B4DJG8_Q9NT62	B4DJG8	Q9NT62	47.752	48.109	2	0.026	0.358	0.304	2.616	0	0
B4DJG8_Q9NVZ3	B4DJG8	Q9NVZ3	47.752	47.911	2	0.555	0.16	0.647	2.436	0	0
B4DJP7_P14678-2	B4DJP7	P14678-2	10.949 ; 10.949 ; 10.949	27.009 ; 30.426 ; 10.265	2 ; 2 ; 2	1.135 ; 0.639 ; 0.122	16.060 ; 19.477 ; 0.684	6.353 ; 1.116 ; 0.837	2.185 ; 2.185 ; 2.185	1	1
B4DJP7_P14678-2	B4DJP7	P14678-2	28.039 ; 28.039 ; 28.039	27.009 ; 30.426 ; 10.265	2 ; 2 ; 2	1.033 ; 1.530 ; 2.290	1.030 ; 2.387 ; 17.774	3.762 ; 3.707 ; 3.428	2.185 ; 2.185 ; 2.185	1	1
B4DJP7_Q9Y2W1	B4DJP7	Q9Y2W1	28.039	27.988	2	0.496	0.05	0.416	4.544	1	0
B4DJV2_Q5T160	B4DJV2	Q5T160	41.848	41.759	2	0.799	0.089	0.278	4.298	0	0
B4DJV2_Q9NSD9	B4DJV2	Q9NSD9	41.848	42.129	2	1.041	0.28	0.112	4.185	0	0
B4DLG2_E9PC07	B4DLG2	E9PC07	31.788	31.776	1	0.622	0.012	0.014	4.421	0	0
B4DLG2_G3V1J3	B4DLG2	G3V1J3	31.788 ; 31.786	31.822 ; 31.909	1 ; 2	0.616 ; 0.317	0.034 ; 0.122	0.653 ; 0.495	2.325 ; 3.088	0	0
B4DLG2_O96005	B4DLG2	O96005	24.762	24.919	1	0.172	0.156	0.399	2.998	0	0
B4DLG2_Q15398	B4DLG2	Q15398	31.786	31.735	2	0.09	0.052	0.078	4.528	0	0
B4DLG2_Q8WWM7	B4DLG2	Q8WWM7	24.762	24.789	1	0.317	0.027	0.09	3.465	0	0
B4DLG2_Q96HY6	B4DLG2	Q96HY6	24.607	24.75	2	0.116	0.144	0.063	4.074	0	0
B4DLG2_Q96QK1	B4DLG2	Q96QK1	24.762	24.448	1	0.184	0.315	0.209	3.916	0	0
B4DLG2_Q9H6W3	B4DLG2	Q9H6W3	31.788	31.458	1	0.09	0.33	0.284	2.624	0	0
B4DLG2_Q9HD20	B4DLG2	Q9HD20	31.788 ; 31.786	31.875 ; 32.140	1 ; 2	1.133 ; 0.980	0.087 ; 0.353	0.288 ; 0.078	3.130 ; 3.362	0	0
B4DQJ8_Q00839	B4DQJ8	Q00839	32.827 ; 32.827	38.593 ; 32.531	2 ; 2	2.465 ; 0.292	5.767 ; 0.296	5.033 ; 5.156	1.965 ; 1.965	0	0
B4DQJ8_Q00839	B4DQJ8	Q00839	38.792 ; 38.864 ; 38.864	38.595 ; 38.593 ; 32.531	1 ; 2 ; 2	0.795 ; 1.019 ; 1.154	0.197 ; 0.270 ; 6.333	0.347 ; 0.582 ; 0.459	2.003 ; 1.965 ; 1.965	0	0
B4DQJ8_Q1KMD3	B4DQJ8	Q1KMD3	38.864	38.637	2	0.143	0.227	0.022	3.835	0	0
B4DQJ8_Q5JRX3	B4DQJ8	Q5JRX3	38.864	38.707	2	0.636	0.157	0.166	3.956	0	0
B4DQX7_P49591	B4DQX7	P49591	37.309	37.286	2	0.903	0.023	0.084	4.175	0	0
B4DQX7_Q15067-2	B4DQX7	Q15067-2	37.309	37.635	2	1.755	0.326	0.065	3.16	0	0
B4DQX7_Q8NHH9-3	B4DQX7	Q8NHH9-3	37.309	37.129	2	0.304	0.181	0.053	4.059	0	0
B4DQX7_Q96G03	B4DQX7	Q96G03	37.326	37.512	1	0.214	0.186	0.221	2.38	0	0
B4DQX7_Q96N66	B4DQX7	Q96N66	37.326 ; 37.309	37.420 ; 37.422	1 ; 2	0.525 ; 0.127	0.094 ; 0.113	0.268 ; 0.205	2.841 ; 2.529	0	0
B4DQX7_Q9H3P7	B4DQX7	Q9H3P7	37.326	37.181	1	1.51	0.145	0.371	3.063	0	0
B4DQX7_Q9NRY5	B4DQX7	Q9NRY5	37.326	37.217	1	0.652	0.109	0.077	3.518	0	0
B4DQX7_Q9Y3Q3	B4DQX7	Q9Y3Q3	37.326 ; 37.309	37.376 ; 37.423	1 ; 2	1.038 ; 1.641	0.050 ; 0.114	0.114 ; 0.059	2.841 ; 3.569	0	0
B4DR12_F5GWH5	B4DR12	F5GWH5	23.222	22.854	2	1.639	0.368	0.181	3.501	0	0
B4DR12_O75882	B4DR12	O75882	23.222	22.84	2	0.329	0.382	0.143	2.082	0	0
B4DR12_Q5VT52-2	B4DR12	Q5VT52-2	23.222	23.102	2	1.278	0.12	0.204	2.701	0	0
B4DR12_Q8NHP6	B4DR12	Q8NHP6	23.222	23.045	2	0.117	0.177	0.072	1.813	0	0
B4DR12_Q8TD16	B4DR12	Q8TD16	23.222	23.282	2	1.646	0.06	0.211	3.456	0	0
B4DR12_Q93008-1	B4DR12	Q93008-1	23.222	22.848	2	1.366	0.375	0.036	2.911	0	0
B4DR31_P18433-4	B4DR31	P18433-4	30.482	30.346	2	0.452	0.136	0.729	2.62	0	0
B4DR31_P46087	B4DR31	P46087	29.526	29.636	1	0.614	0.11	0.083	4.336	1	0
B4DR31_Q6UB35	B4DR31	Q6UB35	30.482	30.353	2	0.167	0.129	0.294	4.21	0	0
B4DR31_Q8N684	B4DR31	Q8N684	30.822	30.699	1	0.321	0.122	0.257	2.559	1	0
B4DR31_Q9C0B5-2	B4DR31	Q9C0B5-2	30.822	30.607	1	0.341	0.214	0.175	3.266	0	0
B4DR31_Q9NV96	B4DR31	Q9NV96	30.822	30.958	1	0.258	0.136	0.083	3.314	0	0
B4DT33_E7EMV7	B4DT33	E7EMV7	24.944 ; 24.894	25.074 ; 25.061	1 ; 2	0.169 ; 0.284	0.130 ; 0.167	0.385 ; 0.457	1.502 ; 1.976	0	0
B4DT33_F5H0L8	B4DT33	F5H0L8	24.944 ; 24.894	25.552 ; 25.768	1 ; 2	0.128 ; 0.092	0.608 ; 0.874	0.129 ; 0.213	1.612 ; 2.494	0	0
B4DT33_P08648	B4DT33	P08648	24.944 ; 24.894	25.161 ; 24.967	1 ; 2	0.573 ; 0.752	0.217 ; 0.073	0.005 ; 0.011	1.929 ; 2.113	0	0
B4DT33_Q13011	B4DT33	Q13011	24.894	25.134	2	0.21	0.24	1.179	2.47	0	0
B4DT33_Q92859-3	B4DT33	Q92859-3	24.894	24.748	2	0.3	0.146	0.298	4.292	0	0
B4DT33_Q96S52	B4DT33	Q96S52	24.894	24.314	2	0.587	0.58	0.477	2.499	0	0
B4DT33_Q9H2G2-2	B4DT33	Q9H2G2-2	24.944 ; 24.894	24.922 ; 24.954	1 ; 2	0.093 ; 0.090	0.022 ; 0.060	0.011 ; 0.011	0.770 ; 0.445	0	0
B4DT33_Q9UPT8	B4DT33	Q9UPT8	24.944 ; 24.894	24.602 ; 24.646	1 ; 2	0.494 ; 0.529	0.342 ; 0.248	0.167 ; 0.243	2.543 ; 3.126	0	0
B4DT35_Q15428	B4DT35	Q15428	26.062	25.968	2	0.165	0.093	0.106	3.447	1	0
B4DT35_Q9NS69	B4DT35	Q9NS69	26.062	26.112	2	0.992	0.05	0.014	4.682	1	0
B4DT77_E7EWE1	B4DT77	E7EWE1	46.008 ; 45.899	46.034 ; 45.816	1 ; 2	0.742 ; 0.679	0.026 ; 0.083	0.302 ; 0.281	3.535 ; 3.229	0	0
B4DT77_F5H6G2	B4DT77	F5H6G2	46.008 ; 45.899	45.976 ; 46.183	1 ; 2	0.594 ; 0.036	0.032 ; 0.285	0.083 ; 0.043	3.675 ; 3.081	0	0
B4DT77_P31150	B4DT77	P31150	46.008 ; 45.899	46.103 ; 46.075	1 ; 2	0.559 ; 0.107	0.095 ; 0.176	0.348 ; 0.308	3.278 ; 2.758	0	0
B4DT77_P35270	B4DT77	P35270	45.899	45.959	2	0.538	0.06	0.186	4.259	0	0
B4DT77_Q14320	B4DT77	Q14320	45.899	45.453	2	0.2	0.446	0.269	2.972	0	0
B4DT77_Q92934	B4DT77	Q92934	46.008 ; 45.899	46.057 ; 45.997	1 ; 2	0.242 ; 0.378	0.049 ; 0.098	0.146 ; 0.146	3.507 ; 3.043	0	0
B4DT77_Q9BRG1	B4DT77	Q9BRG1	45.899	45.506	2	0.139	0.393	0.216	2.909	0	0
B4DT77_Q9HA92	B4DT77	Q9HA92	45.899	45.928	2	1.233	0.029	0.212	4.292	0	0
B4DT77_Q9UNZ2	B4DT77	Q9UNZ2	45.899	45.662	2	1.068	0.237	0.196	3.575	0	0
B4DTG6_B7Z4K6	B4DTG6	B7Z4K6	43.6	43.625	2	0.304	0.025	0.604	2.758	0	0
B4DTG6_P16278-3	B4DTG6	P16278-3	43.599	43.619	1	0.261	0.019	0.241	2.558	0	0
B4DTG6_P27695	B4DTG6	P27695	43.6	43.915	2	0.263	0.315	0.043	4.06	0	0
B4DTG6_P62310	B4DTG6	P62310	43.599 ; 43.600	43.896 ; 43.865	1 ; 2	0.921 ; 0.255	0.297 ; 0.265	0.079 ; 0.012	2.310 ; 1.416	0	0
B4DTG6_Q01826	B4DTG6	Q01826	43.6	43.401	2	0.666	0.199	0.484	2.353	0	0
B4DTG6_Q13895	B4DTG6	Q13895	43.6	43.306	2	1.037	0.294	0.227	3.578	0	0
B4DTG6_Q15796-2	B4DTG6	Q15796-2	43.6	43.229	2	0.76	0.371	0.019	3.283	0	0
B4DTG6_Q32NB8	B4DTG6	Q32NB8	43.599 ; 43.600	43.425 ; 43.478	1 ; 2	1.350 ; 0.677	0.174 ; 0.121	0.280 ; 0.149	3.021 ; 2.073	0	0
B4DTG6_Q567V2-2	B4DTG6	Q567V2-2	43.6	43.591	2	0.443	0.009	0.304	2.33	0	0
B4DTG6_Q5LJ98	B4DTG6	Q5LJ98	43.599 ; 43.600	43.820 ; 43.932	1 ; 2	1.053 ; 1.267	0.220 ; 0.332	0.050 ; 0.257	2.512 ; 2.975	0	0
B4DTG6_Q6DD87	B4DTG6	Q6DD87	43.599 ; 43.600	43.835 ; 43.944	1 ; 2	1.208 ; 0.550	0.235 ; 0.344	0.304 ; 0.069	2.716 ; 2.082	0	0
B4DTG6_Q9HBM8	B4DTG6	Q9HBM8	43.6	43.222	2	0.413	0.378	0.096	2.432	0	0
B4DTT0_Q13043	B4DTT0	Q13043	36.553	36.408	2	1.077	0.145	0.384	3.664	0	0
B4DTT0_Q8N1F7	B4DTT0	Q8N1F7	36.548	36.621	1	0.074	0.072	0.035	4.889	0	0
B4DTT0_Q9BVK6	B4DTT0	Q9BVK6	36.553	36.71	2	0.533	0.156	0.011	4.004	0	0
B4DUS9_O43716	B4DUS9	O43716	48.387 ; 48.344	48.369 ; 48.351	1 ; 2	1.024 ; 1.308	0.017 ; 0.008	0.070 ; 0.071	2.319 ; 2.958	0	0
B4DUS9_O60880-4	B4DUS9	O60880-4	48.344	48.613	2	0.246	0.27	0.423	3.176	0	0
B4DUS9_P17050	B4DUS9	P17050	48.387	48.417	1	0.207	0.031	0.244	2.334	0	0
B4DUS9_P41567	B4DUS9	P41567	48.387	48.316	1	0.242	0.07	0.07	3.637	0	0
B4DUS9_Q13526	B4DUS9	Q13526	48.344	48.195	2	0.294	0.149	0.263	3.179	0	0
B4DUS9_Q5HYK3	B4DUS9	Q5HYK3	48.387 ; 48.344	48.045 ; 48.173	1 ; 2	0.555 ; 0.627	0.341 ; 0.171	0.132 ; 0.289	2.864 ; 3.060	0	0
B4DUS9_Q5VWZ2	B4DUS9	Q5VWZ2	48.387 ; 48.344	48.297 ; 47.991	1 ; 2	1.507 ; 0.912	0.089 ; 0.352	0.121 ; 0.157	3.768 ; 3.191	0	0
B4DUS9_Q8TB70	B4DUS9	Q8TB70	48.387 ; 48.344	48.440 ; 48.509	1 ; 2	0.297 ; 0.281	0.053 ; 0.165	0.441 ; 0.432	2.824 ; 2.668	0	0
B4DUS9_Q96RS6-3	B4DUS9	Q96RS6-3	48.344	48.021	2	0.441	0.323	0.331	2.313	0	0
B4DUS9_Q9BSD7	B4DUS9	Q9BSD7	48.387 ; 48.344	48.429 ; 48.598	1 ; 2	0.763 ; 0.976	0.042 ; 0.254	0.144 ; 0.189	2.430 ; 2.735	0	0
B4DUS9_Q9H082	B4DUS9	Q9H082	48.387 ; 48.344	48.506 ; 48.480	1 ; 2	1.249 ; 0.947	0.119 ; 0.137	0.283 ; 0.268	2.686 ; 2.478	0	0
B4DUS9_Q9H4A5	B4DUS9	Q9H4A5	48.387 ; 48.344	48.213 ; 48.147	1 ; 2	0.527 ; 0.598	0.174 ; 0.197	0.240 ; 0.301	3.277 ; 3.471	0	0
B4DUS9_Q9NT62	B4DUS9	Q9NT62	48.344	48.109	2	1.18	0.234	0.011	3.316	0	0
B4DV79_O75821	B4DV79	O75821	30.291	30.105	2	0.396	0.186	0.137	4.561	1	1
B4DVE1_O14672	B4DVE1	O14672	33.666	33.353	1	0.107	0.312	0.161	2.836	0	0
B4DVE1_O95757	B4DVE1	O95757	33.666 ; 33.789	33.588 ; 33.700	1 ; 2	0.591 ; 0.576	0.078 ; 0.089	0.076 ; 0.295	4.509 ; 4.021	0	0
B4DVE1_O96005	B4DVE1	O96005	33.789	33.126	2	0.091	0.663	0.187	2.608	0	0
B4DVE1_P30825	B4DVE1	P30825	33.789	33.484	2	0.653	0.305	0.494	3.148	0	0
B4DVE1_P32942	B4DVE1	P32942	25.608 ; 26.038	25.829 ; 25.442	1 ; 2	0.387 ; 0.135	0.221 ; 0.596	0.599 ; 0.481	3.501 ; 2.771	0	0
B4DVE1_P32942	B4DVE1	P32942	33.789	33.436	2	0.018	0.353	0.567	2.771	0	0
B4DVE1_P98194-4	B4DVE1	P98194-4	33.789	33.449	2	0.45	0.34	0.049	3.875	0	0
B4DVE1_Q12959-5	B4DVE1	Q12959-5	33.789	33.609	2	0.02	0.18	0.484	3.082	0	0
B4DVE1_Q86WV6	B4DVE1	Q86WV6	33.789	34.074	2	0.895	0.285	0.162	4.094	0	0
B4DVE1_Q8NBJ5	B4DVE1	Q8NBJ5	33.666	33.657	1	0.252	0.008	0.087	3.746	0	0
B4DVE1_Q96QK1	B4DVE1	Q96QK1	33.666	33.66	1	0.065	0.005	0.349	3.152	0	0
B4DVY1_E5RJW1	B4DVY1	E5RJW1	13.422	12.993	2	0.844	0.429	0.049	2.719	1	0
B4DVY1_Q15643	B4DVY1	Q15643	13.969	14.248	1	0.293	0.279	0.396	2.371	0	0
B4DVY1_Q99623	B4DVY1	Q99623	13.969	14.187	1	1.732	0.218	0.019	3.155	0	0
B4DWB0_E7EWE1	B4DWB0	E7EWE1	45.497	45.816	2	1.383	0.319	0.192	2.976	0	0
B4DWB0_F8VQX6	B4DWB0	F8VQX6	45.497	45.262	2	0.911	0.235	0.158	4.098	0	0
B4DWB0_Q9HBT8	B4DWB0	Q9HBT8	45.471 ; 45.497	45.393 ; 45.374	1 ; 2	0.548 ; 0.265	0.079 ; 0.123	0.007 ; 0.099	1.915 ; 2.165	0	0
B4DWN1_Q15233	B4DWN1	Q15233	41.112	41.25	2	1.264	0.138	0.241	3.793	0	0
B4DY08_P08621	B4DY08	P08621	26.781 ; 26.760	26.754 ; 26.763	1 ; 2	1.732 ; 1.418	0.027 ; 0.003	0.124 ; 0.201	3.373 ; 3.801	1	0
B4DY08_P23634-7	B4DY08	P23634-7	26.781	26.456	1	0.018	0.325	0.529	2.354	0	0
B4DY08_P45880	B4DY08	P45880	26.781 ; 26.760	26.819 ; 26.819	1 ; 2	0.221 ; 0.599	0.038 ; 0.059	0.051 ; 0.167	3.839 ; 4.025	0	0
B4DY08_Q9Y277	B4DY08	Q9Y277	26.781	26.645	1	0.342	0.136	0.086	3.758	0	0
B4DYB4_O00165	B4DYB4	O00165	48.137	48.109	1	0.231	0.029	0.061	4.463	0	0
B4DYB4_Q4G176	B4DYB4	Q4G176	40.393	40.197	2	0.335	0.197	0.375	4.29	0	0
B4DYB4_Q9BUL8	B4DYB4	Q9BUL8	48.313	48.443	2	0.275	0.13	0.063	3.838	0	0
B4DYB4_Q9BXW7-2	B4DYB4	Q9BXW7-2	48.313	48.576	2	0.201	0.263	0.143	3.883	0	0
B4DYB4_Q9H936	B4DYB4	Q9H936	48.137	47.993	1	0.682	0.144	0.084	3.937	0	0
B4DYB4_Q9Y2S7	B4DYB4	Q9Y2S7	48.313	48.423	2	0.473	0.111	0.09	3.703	0	0
B4DZI8_Q9Y678	B4DZI8	Q9Y678	36.757	37.102	2	0.404	0.345	0.21	3.376	1	0
B4DZM8_O14964	B4DZM8	O14964	24.088	24.113	1	0.315	0.025	0.073	3.843	1	0
B4DZM8_Q14C86-4	B4DZM8	Q14C86-4	24.088 ; 24.076	24.189 ; 23.939	1 ; 2	0.023 ; 0.333	0.101 ; 0.137	0.463 ; 0.447	2.761 ; 3.057	0	0
B4DZM8_Q5UCC4-2	B4DZM8	Q5UCC4-2	24.088	23.5	1	0.537	0.588	0.187	2.142	0	0
B4DZM8_Q86YC3	B4DZM8	Q86YC3	24.088 ; 24.076	24.309 ; 24.351	1 ; 2	0.350 ; 0.899	0.221 ; 0.275	0.092 ; 0.201	3.139 ; 3.365	0	0
B4DZM8_Q8TAA9-2	B4DZM8	Q8TAA9-2	24.088 ; 24.076	23.829 ; 23.718	1 ; 2	0.188 ; 0.037	0.259 ; 0.358	0.210 ; 0.189	2.151 ; 2.403	0	0
B4DZM8_Q96D31	B4DZM8	Q96D31	24.088 ; 24.076	24.126 ; 24.110	1 ; 2	0.503 ; 0.827	0.038 ; 0.034	0.287 ; 0.261	2.538 ; 3.089	1	0
B4DZM8_Q96S52	B4DZM8	Q96S52	24.088 ; 24.076	24.323 ; 24.314	1 ; 2	0.209 ; 0.389	0.235 ; 0.239	0.076 ; 0.003	2.846 ; 3.270	1	0
B4DZM8_Q96T51	B4DZM8	Q96T51	24.088	23.985	1	0.728	0.103	0.369	3.557	0	0
B4DZM8_Q9Y276	B4DZM8	Q9Y276	24.076	23.596	2	0.551	0.48	0.093	3.222	0	0
B4DZM8_Q9Y6D9	B4DZM8	Q9Y6D9	24.088 ; 24.076	24.029 ; 24.014	1 ; 2	0.439 ; 0.261	0.059 ; 0.062	0.275 ; 0.246	2.272 ; 2.376	1	0
B4E0K9_P59998	B4E0K9	P59998	27.303 ; 27.303	21.988 ; 28.555	2 ; 2	0.219 ; 0.422	5.315 ; 1.252	3.144 ; 0.684	2.230 ; 2.230	0	0
B4E0K9_P59998	B4E0K9	P59998	20.701 ; 20.701	21.988 ; 28.555	2 ; 2	0.103 ; 0.744	1.287 ; 7.855	3.076 ; 0.752	2.230 ; 2.230	0	0
B4E0K9_Q00341	B4E0K9	Q00341	27.429	27.735	1	0.63	0.307	0.232	2.923	0	0
B4E0K9_Q13098-5	B4E0K9	Q13098-5	20.701	20.513	2	0.023	0.188	0.069	4.341	0	0
B4E0K9_Q9BPX5	B4E0K9	Q9BPX5	27.429	27.843	1	0.238	0.415	0.07	2.805	0	0
B4E0K9_Q9C0C9	B4E0K9	Q9C0C9	27.429	26.986	1	0.227	0.443	0.156	2.572	0	0
B4E0K9_Q9UHD8-7	B4E0K9	Q9UHD8-7	20.701	20.691	2	0.634	0.01	0.261	4.185	0	0
B4E0X8_E7EVW7	B4E0X8	E7EVW7	39.995 ; 39.908	40.088 ; 40.045	1 ; 2	0.524 ; 1.049	0.093 ; 0.138	0.612 ; 0.468	2.120 ; 2.953	0	0
B4E0X8_O60830	B4E0X8	O60830	39.908	39.723	2	0.288	0.184	0.332	3.445	0	0
B4E0X8_O75792	B4E0X8	O75792	39.908	40.367	2	0.38	0.459	0.119	3.217	0	0
B4E0X8_P04899	B4E0X8	P04899	39.908	39.821	2	0.693	0.087	0.343	2.792	0	0
B4E0X8_P27701	B4E0X8	P27701	39.995 ; 39.908	40.079 ; 40.077	1 ; 2	0.257 ; 0.330	0.084 ; 0.169	0.053 ; 0.001	3.190 ; 3.017	0	0
B4E0X8_P36551	B4E0X8	P36551	39.995 ; 39.908	39.830 ; 39.916	1 ; 2	0.476 ; 1.215	0.165 ; 0.009	0.281 ; 0.422	2.526 ; 3.187	0	0
B4E0X8_P40926	B4E0X8	P40926	39.908	39.722	2	0.074	0.186	0.286	4.472	0	0
B4E0X8_P50148	B4E0X8	P50148	39.995 ; 39.908	40.211 ; 40.252	1 ; 2	1.068 ; 0.988	0.215 ; 0.344	0.128 ; 0.062	2.551 ; 2.787	0	0
B4E0X8_P52594-2	B4E0X8	P52594-2	39.908	39.683	2	0.416	0.224	0.726	2.59	0	0
B4E0X8_P62873	B4E0X8	P62873	39.995 ; 39.908	40.252 ; 40.221	1 ; 2	0.266 ; 0.588	0.257 ; 0.313	0.356 ; 0.461	2.828 ; 2.763	0	0
B4E0X8_P62879	B4E0X8	P62879	39.995 ; 39.908 ; 39.908	40.178 ; 40.143 ; 33.893	1 ; 2 ; 2	0.113 ; 0.460 ; 3.573	0.183 ; 0.235 ; 6.015	0.333 ; 0.080 ; 8.587	1.903 ; 2.212 ; 2.212	0	0
B4E0X8_Q6YP21-3	B4E0X8	Q6YP21-3	39.995 ; 39.908	40.090 ; 40.118	1 ; 2	0.434 ; 0.247	0.095 ; 0.210	0.052 ; 0.212	3.524 ; 3.579	0	0
B4E0X8_Q7Z3D6-5	B4E0X8	Q7Z3D6-5	39.995 ; 39.908	40.056 ; 40.158	1 ; 2	0.019 ; 1.134	0.061 ; 0.250	0.064 ; 0.040	4.314 ; 4.420	0	0
B4E0X8_Q8TB61-3	B4E0X8	Q8TB61-3	39.995	40.118	1	1	0.122	0.112	3.565	0	0
B4E0X8_Q9UEW8	B4E0X8	Q9UEW8	39.908	40.027	2	0.047	0.119	0.435	3.002	0	0
B4E100_Q9NYU2-2	B4E100	Q9NYU2-2	34.019	33.681	1	0.456	0.338	0.001	2.887	1	0
B4E152_B7Z8R4	B4E152	B7Z8R4	47.073 ; 47.086	46.965 ; 46.928	1 ; 2	1.034 ; 0.863	0.108 ; 0.157	0.151 ; 0.117	2.544 ; 2.048	0	0
B4E152_P30533	B4E152	P30533	47.073 ; 47.086	47.139 ; 47.065	1 ; 2	0.238 ; 0.204	0.066 ; 0.021	0.235 ; 0.261	3.693 ; 2.823	0	0
B4E152_P51159-2	B4E152	P51159-2	47.086	46.791	2	1.281	0.294	0.562	2.636	0	0
B4E152_P61011	B4E152	P61011	47.073	47.096	1	0.955	0.023	0.179	2.675	0	0
B4E152_P68402	B4E152	P68402	47.073 ; 47.086	47.309 ; 47.346	1 ; 2	0.270 ; 0.224	0.236 ; 0.261	0.326 ; 0.326	2.601 ; 2.600	0	0
B4E152_Q07817-2	B4E152	Q07817-2	47.086	46.649	2	0.092	0.436	0.335	1.974	0	0
B4E152_Q13185	B4E152	Q13185	47.086	47.6	2	0.245	0.515	0.315	2.826	0	0
B4E152_Q16762	B4E152	Q16762	47.073 ; 47.086	47.242 ; 47.430	1 ; 2	0.900 ; 1.186	0.169 ; 0.345	0.185 ; 0.197	2.684 ; 2.774	0	0
B4E152_Q6DKK2	B4E152	Q6DKK2	47.086	47.235	2	0.102	0.149	0.584	2.778	0	0
B4E152_Q8NI37	B4E152	Q8NI37	47.073 ; 47.086	47.020 ; 47.095	1 ; 2	1.245 ; 1.112	0.053 ; 0.010	0.089 ; 0.137	2.476 ; 2.113	0	0
B4E152_Q8TAA5	B4E152	Q8TAA5	47.073 ; 47.086	47.266 ; 47.469	1 ; 2	0.889 ; 0.858	0.193 ; 0.384	0.346 ; 0.348	2.510 ; 2.725	0	0
B4E152_Q9H4B0	B4E152	Q9H4B0	47.073 ; 47.086	47.105 ; 47.093	1 ; 2	1.115 ; 1.180	0.032 ; 0.007	0.196 ; 0.084	3.585 ; 3.341	0	0
B4E152_Q9HBI0-2	B4E152	Q9HBI0-2	47.086	47.02	2	1.614	0.066	0.29	3.654	0	0
B4E2S7_C9JXA2	B4E2S7	C9JXA2	29.218	28.96	1	1.093	0.258	0.252	2.549	0	0
B4E2S7_Q12769	B4E2S7	Q12769	32.956 ; 32.927	32.885 ; 32.899	1 ; 2	0.674 ; 0.413	0.071 ; 0.028	0.105 ; 0.109	3.528 ; 3.896	0	0
B4E2S7_Q9NX00	B4E2S7	Q9NX00	32.927	32.851	2	0.815	0.075	0.246	3.569	0	0
B4E2S7_Q9Y282	B4E2S7	Q9Y282	32.956 ; 32.927	32.915 ; 32.893	1 ; 2	1.263 ; 0.525	0.041 ; 0.034	0.009 ; 0.150	4.590 ; 3.505	0	0
B4E2W0_P40939	B4E2W0	P40939	23.363 ; 23.363	25.583 ; 20.530	2 ; 2	0.643 ; 0.972	2.220 ; 2.833	4.573 ; 7.029	1.968 ; 1.968	0	0
B4E2W0_P40939	B4E2W0	P40939	26.652 ; 26.652	25.583 ; 20.530	2 ; 2	0.670 ; 0.944	1.069 ; 6.122	1.794 ; 13.396	1.968 ; 1.968	0	0
B4E2W0_P49790	B4E2W0	P49790	23.363	23.25	2	1.163	0.113	0.353	4.013	0	0
B5MDE0_P49588	B5MDE0	P49588	37.627	37.835	2	0.497	0.207	0.314	4.164	0	0
B5ME91_E7ER01	B5ME91	E7ER01	39.355	39.324	2	0.003	0.031	0.432	3.737	0	0
B5ME91_E9PSI1	B5ME91	E9PSI1	39.005 ; 39.355	38.880 ; 38.930	1 ; 2	0.698 ; 0.604	0.125 ; 0.425	0.144 ; 0.104	2.688 ; 2.746	0	0
B5ME91_F2Z2V0	B5ME91	F2Z2V0	39.005 ; 39.355	39.073 ; 39.113	1 ; 2	0.023 ; 0.090	0.068 ; 0.242	0.228 ; 0.082	3.605 ; 3.483	0	0
B5ME91_P04439	B5ME91	P04439	39.355	39.413	2	0.268	0.058	0.014	3.905	0	0
B5ME91_P07099	B5ME91	P07099	39.005 ; 39.355	39.059 ; 39.275	1 ; 2	1.502 ; 1.959	0.054 ; 0.080	0.387 ; 0.382	2.897 ; 3.665	0	0
B5ME91_P25325	B5ME91	P25325	39.355	39.24	2	0.83	0.115	0.202	4.017	0	0
B5ME91_P30508	B5ME91	P30508	39.005 ; 39.355	38.853 ; 38.986	1 ; 2	0.346 ; 0.451	0.152 ; 0.369	0.148 ; 0.231	3.313 ; 3.097	0	0
B5ME91_P31785	B5ME91	P31785	39.355	39.302	2	0.124	0.053	0.203	3.781	1	0
B5ME91_P49247	B5ME91	P49247	39.005 ; 39.355	39.076 ; 39.080	1 ; 2	0.592 ; 0.597	0.072 ; 0.275	0.280 ; 0.208	2.177 ; 2.549	0	0
B5ME91_Q05086-2	B5ME91	Q05086-2	39.005	38.696	1	0.354	0.308	0.362	2.182	1	0
B5ME91_Q14534	B5ME91	Q14534	39.005 ; 39.355	38.954 ; 39.034	1 ; 2	1.027 ; 1.446	0.051 ; 0.321	0.343 ; 0.096	2.002 ; 3.093	0	0
B5ME91_Q6P1A2	B5ME91	Q6P1A2	39.005	38.788	1	1.434	0.216	0.338	2.769	0	0
B5ME91_Q86UL3	B5ME91	Q86UL3	39.005 ; 39.355	39.181 ; 39.144	1 ; 2	0.198 ; 0.125	0.176 ; 0.211	0.537 ; 0.469	2.235 ; 1.888	0	0
B5ME91_Q8NC60	B5ME91	Q8NC60	39.355	39.024	2	0.675	0.331	0.276	3.348	0	0
B5ME91_Q96KP4	B5ME91	Q96KP4	39.005	38.82	1	1.45	0.184	0.197	3.38	0	0
B5ME91_Q9NRR5	B5ME91	Q9NRR5	39.355	39.408	2	1.498	0.053	0.451	3.342	0	0
B7Z254_Q9UL25	B7Z254	Q9UL25	45.841	45.833	2	1.456	0.009	0.077	4.559	0	0
B7Z3K8_F5GX77	B7Z3K8	F5GX77	48.437	48.389	2	0.397	0.048	0.186	3.072	0	0
B7Z3K8_O00148	B7Z3K8	O00148	48.437	48.432	2	0.555	0.005	0.119	4.072	0	0
B7Z3K8_O00151	B7Z3K8	O00151	48.106	48.155	1	0.362	0.048	0.059	3.52	0	0
B7Z3K8_O00165	B7Z3K8	O00165	48.106	48.109	1	0.549	0.002	0.104	4.726	0	0
B7Z3K8_P01116-2	B7Z3K8	P01116-2	43.221	45.064	2	0.311	1.843	1.051	2.073	0	0
B7Z3K8_P01116-2	B7Z3K8	P01116-2	48.437	45.064	2	0.188	3.373	2.993	2.073	0	0
B7Z3K8_P14174	B7Z3K8	P14174	43.221	44.592	2	0.391	1.371	2.12	2.132	0	0
B7Z3K8_P14174	B7Z3K8	P14174	48.437	44.592	2	0.268	3.845	4.062	2.132	0	0
B7Z3K8_P31942-2	B7Z3K8	P31942-2	43.221	44.188	2	0.127	0.967	0.625	2.286	0	0
B7Z3K8_P31942-2	B7Z3K8	P31942-2	48.106 ; 48.437	48.159 ; 48.733	1 ; 2	0.105 ; 0.110	0.052 ; 0.296	0.116 ; 0.030	2.420 ; 2.286	0	0
B7Z3K8_P50897	B7Z3K8	P50897	42.687 ; 43.221	43.901 ; 43.879	1 ; 2	0.747 ; 1.045	1.215 ; 0.658	0.431 ; 0.274	1.605 ; 2.801	0	0
B7Z3K8_P50897	B7Z3K8	P50897	48.106 ; 48.437	48.575 ; 48.630	1 ; 2	0.932 ; 0.361	0.469 ; 0.193	0.646 ; 0.153	1.605 ; 2.801	0	0
B7Z3K8_P52306	B7Z3K8	P52306	48.106	47.979	1	0.223	0.127	0.14	3.227	0	0
B7Z3K8_P98179	B7Z3K8	P98179	48.106	47.99	1	0.028	0.117	0.055	3.655	0	0
B7Z3K8_Q15102	B7Z3K8	Q15102	48.437	48.15	2	0.94	0.287	0.116	3.925	0	0
B7Z3K8_Q8NAK9	B7Z3K8	Q8NAK9	48.437	48.199	2	0.136	0.238	0.172	2.968	0	0
B7Z3K8_Q8WUD1	B7Z3K8	Q8WUD1	48.437	48.665	2	0.001	0.228	0.212	4.056	0	0
B7Z3K8_Q96GE9-2	B7Z3K8	Q96GE9-2	48.437	48.529	2	1.05	0.092	0.091	4.242	0	0
B7Z3K8_Q9BUL8	B7Z3K8	Q9BUL8	48.437	48.443	2	0.464	0.006	0.038	2.755	0	0
B7Z3K8_Q9BXW7-2	B7Z3K8	Q9BXW7-2	48.437	48.576	2	0.538	0.139	0.119	4.096	0	0
B7Z3K8_Q9H936	B7Z3K8	Q9H936	48.106	47.993	1	1.462	0.113	0.082	4.008	0	0
B7Z3K8_Q9H9P8-2	B7Z3K8	Q9H9P8-2	42.687 ; 43.221	42.837 ; 43.975	1 ; 2	0.323 ; 0.272	0.150 ; 0.755	0.279 ; 0.666	3.369 ; 2.420	0	0
B7Z3K8_Q9H9P8-2	B7Z3K8	Q9H9P8-2	48.106 ; 48.437	48.227 ; 48.811	1 ; 2	0.121 ; 0.442	0.121 ; 0.374	0.108 ; 0.168	3.369 ; 2.420	0	0
B7Z3K8_Q9HB07	B7Z3K8	Q9HB07	48.437	48.663	2	0.095	0.226	0.219	4.147	0	0
B7Z3K8_Q9NUQ9	B7Z3K8	Q9NUQ9	48.106 ; 48.437	48.359 ; 48.939	1 ; 2	0.599 ; 0.416	0.252 ; 0.502	0.315 ; 0.205	2.854 ; 2.589	0	0
B7Z3K8_Q9P0S9	B7Z3K8	Q9P0S9	48.106 ; 48.437	48.032 ; 47.989	1 ; 2	0.231 ; 0.362	0.074 ; 0.448	0.022 ; 0.506	2.645 ; 2.505	0	0
B7Z3K8_Q9Y2S7	B7Z3K8	Q9Y2S7	48.437	48.423	2	0.266	0.014	0.115	3.107	0	0
B7Z475_P11310	B7Z475	P11310	36.556 ; 36.619	36.208 ; 36.240	1 ; 2	0.044 ; 0.493	0.348 ; 0.379	0.111 ; 0.029	2.770 ; 3.057	0	0
B7Z4K6_E9PIM6	B7Z4K6	E9PIM6	41.774 ; 44.872 ; 43.625 ; 43.625	41.586 ; 45.084 ; 41.782 ; 45.115	1 ; 1 ; 2 ; 2	0.592 ; 0.358 ; 0.984 ; 0.443	0.188 ; 0.212 ; 1.843 ; 1.490	0.939 ; 0.218 ; 0.741 ; 1.251	1.727 ; 1.727 ; 2.197 ; 2.197	0	0
B7Z4K6_O43760	B7Z4K6	O43760	44.872 ; 43.625	44.281 ; 44.306	1 ; 2	0.878 ; 0.127	0.590 ; 0.681	0.491 ; 0.567	1.733 ; 2.218	0	0
B7Z4K6_P12931	B7Z4K6	P12931	44.872	44.783	1	0.647	0.089	0.063	2.11	0	0
B7Z4K6_P29350	B7Z4K6	P29350	43.625	44.181	2	0.258	0.556	0.364	2.373	0	0
B7Z4K6_P62310	B7Z4K6	P62310	43.625	43.865	2	0.049	0.24	0.592	2.145	0	0
B7Z4K6_Q32NB8	B7Z4K6	Q32NB8	43.625	43.478	2	0.373	0.146	0.456	2.966	0	0
B7Z4K6_Q567V2-2	B7Z4K6	Q567V2-2	43.625	43.591	2	0.138	0.034	0.301	3.736	0	0
B7Z4K6_Q6DD87	B7Z4K6	Q6DD87	43.625	43.944	2	0.245	0.319	0.535	3.074	0	0
B7Z4K6_Q9BSK2	B7Z4K6	Q9BSK2	41.774	42.07	1	0.746	0.296	0.064	3.328	0	0
B7Z4K6_Q9Y333	B7Z4K6	Q9Y333	43.625	43.565	2	0.025	0.06	0.257	4.351	0	0
B7Z4V2_B7Z817	B7Z4V2	B7Z817	42.456 ; 42.374	42.317 ; 42.307	1 ; 2	0.787 ; 0.614	0.139 ; 0.067	0.156 ; 0.246	3.706 ; 3.400	0	0
B7Z4V2_E9PSH8	B7Z4V2	E9PSH8	32.802	32.152	1	0.162	0.65	0.226	3.033	1	0
B7Z4V2_Q9NSD9	B7Z4V2	Q9NSD9	42.374	42.129	2	0.692	0.246	0.307	3.733	0	0
B7Z4V2_Q9NZ01	B7Z4V2	Q9NZ01	42.456 ; 42.374	42.531 ; 42.587	1 ; 2	1.110 ; 0.850	0.074 ; 0.213	0.284 ; 0.052	3.288 ; 3.270	0	0
B7Z817_Q9NSD9	B7Z817	Q9NSD9	42.317 ; 42.307	42.306 ; 42.129	1 ; 2	0.814 ; 0.078	0.011 ; 0.179	0.024 ; 0.061	3.884 ; 3.973	0	0
B7Z8R4_E9PJ81	B7Z8R4	E9PJ81	46.965 ; 46.928	46.430 ; 46.515	1 ; 2	0.298 ; 0.145	0.535 ; 0.414	0.583 ; 0.589	1.923 ; 2.233	0	0
B7Z8R4_P18065	B7Z8R4	P18065	46.928	47.659	2	0.125	0.731	0.588	2.318	0	0
B7Z8R4_P30533	B7Z8R4	P30533	46.928	47.065	2	1.067	0.136	0.378	3.243	0	0
B7Z8R4_P51159-2	B7Z8R4	P51159-2	46.965 ; 46.928	46.769 ; 46.791	1 ; 2	0.367 ; 0.419	0.196 ; 0.137	0.619 ; 0.679	1.695 ; 1.432	0	0
B7Z8R4_P61011	B7Z8R4	P61011	46.965	47.096	1	0.08	0.13	0.331	1.673	0	0
B7Z8R4_Q07817-2	B7Z8R4	Q07817-2	46.928	46.649	2	0.77	0.279	0.452	2.563	0	0
B7Z8R4_Q16762	B7Z8R4	Q16762	46.965 ; 46.928	47.242 ; 47.430	1 ; 2	0.135 ; 0.323	0.276 ; 0.502	0.336 ; 0.314	1.551 ; 1.509	0	0
B7Z8R4_Q8NI37	B7Z8R4	Q8NI37	46.965 ; 46.928	47.020 ; 47.095	1 ; 2	0.211 ; 0.250	0.054 ; 0.167	0.241 ; 0.254	1.008 ; 1.045	0	0
B7Z8R4_Q92934	B7Z8R4	Q92934	46.928	45.997	2	0.098	0.931	0.149	2.158	0	0
B7Z8R4_Q9H4B0	B7Z8R4	Q9H4B0	46.965 ; 46.928	47.105 ; 47.093	1 ; 2	0.081 ; 0.317	0.140 ; 0.164	0.045 ; 0.033	2.180 ; 2.236	0	0
B7Z8R4_Q9HBI0-2	B7Z8R4	Q9HBI0-2	46.928	47.02	2	0.751	0.091	0.407	2.03	0	0
B7Z8R4_Q9NQZ5	B7Z8R4	Q9NQZ5	46.965 ; 46.928	46.614 ; 46.536	1 ; 2	0.231 ; 0.210	0.352 ; 0.393	0.152 ; 0.111	1.138 ; 1.091	0	0
B7Z9I3_P08575	B7Z9I3	P08575	22.738	23.124	2	0.446	0.385	0.202	3.524	0	0
B7Z9I3_Q15758	B7Z9I3	Q15758	22.738	22.42	2	1.472	0.319	0.206	3.84	0	0
B7Z9I3_Q99627-2	B7Z9I3	Q99627-2	22.738	22.814	2	1.894	0.075	0.038	4.668	0	0
B7ZB80_F5H4C2	B7ZB80	F5H4C2	37.939	37.801	2	0.639	0.138	0.257	4.052	0	0
B7ZB80_P55809	B7ZB80	P55809	37.889 ; 37.939	37.741 ; 37.813	1 ; 2	1.527 ; 1.337	0.148 ; 0.126	0.028 ; 0.020	3.873 ; 3.659	0	0
B7ZB80_Q96N66	B7ZB80	Q96N66	37.889 ; 37.939	37.420 ; 37.422	1 ; 2	0.356 ; 0.193	0.470 ; 0.517	0.011 ; 0.012	2.607 ; 2.853	0	0
B7ZB80_Q9UBT2	B7ZB80	Q9UBT2	37.939	37.843	2	0.729	0.096	0.633	2.949	0	0
B7ZB80_Q9Y697-2	B7ZB80	Q9Y697-2	37.889	37.919	1	1.935	0.03	0.025	3.799	0	0
B7ZKW8_D6RCD0	B7ZKW8	D6RCD0	37.834	37.942	2	0.009	0.108	0.342	3.406	0	0
B7ZKW8_O00571	B7ZKW8	O00571	36.942	36.881	1	0.483	0.061	0.205	3.786	0	0
B7ZLZ2_O75436	B7ZLZ2	O75436	34.304	34.358	2	0.597	0.054	0.382	3.727	0	0
B7ZLZ2_P20042	B7ZLZ2	P20042	34.363	34.561	1	0.178	0.198	0.199	3.043	0	0
B7ZLZ2_P31040	B7ZLZ2	P31040	34.304	34.408	2	0.846	0.105	0.302	4.346	0	0
B7ZLZ2_Q96T37-2	B7ZLZ2	Q96T37-2	34.363	34.568	1	0.598	0.205	0.188	3.45	0	0
B8ZZ10_B7Z4K6	B8ZZ10	B7Z4K6	44.954	44.872	1	1.187	0.082	0.008	3.895	0	0
B8ZZ10_Q13057	B8ZZ10	Q13057	44.945	44.957	2	0.935	0.012	0.391	3.196	0	0
B8ZZ10_Q9BVL4	B8ZZ10	Q9BVL4	44.954	44.978	1	0.104	0.024	0.636	2.351	0	0
B9A018_F5GX77	B9A018	F5GX77	41.339	41.422	1	1.632	0.083	0.035	4.698	0	0
B9A018_O60664	B9A018	O60664	41.339 ; 41.107	41.375 ; 41.389	1 ; 2	0.335 ; 0.218	0.036 ; 0.282	0.172 ; 0.196	3.850 ; 3.276	1	0
B9A018_P19397	B9A018	P19397	41.107	40.73	2	0.639	0.376	0.064	2.889	1	0
B9A018_P36915	B9A018	P36915	41.339 ; 41.107	41.040 ; 40.812	1 ; 2	0.027 ; 0.240	0.300 ; 0.295	0.389 ; 0.264	2.553 ; 2.752	0	0
B9A018_Q6ZMG9	B9A018	Q6ZMG9	41.339 ; 41.107	40.884 ; 40.850	1 ; 2	0.035 ; 0.168	0.455 ; 0.257	0.107 ; 0.293	2.848 ; 2.928	0	0
B9A018_Q8N8R3	B9A018	Q8N8R3	41.107	41.261	2	0.824	0.154	0.242	3.056	0	0
B9A018_Q8NFF5-3	B9A018	Q8NFF5-3	41.339	41.204	1	0.396	0.136	0.228	2.918	0	0
B9A018_Q9HC36	B9A018	Q9HC36	41.339	41.342	1	0.82	0.003	0.051	4.276	0	0
C9J0J7_E7EQ69	C9J0J7	E7EQ69	49.201	49.155	1	0.061	0.046	0.071	3.739	0	0
C9J0J7_O14657	C9J0J7	O14657	46.150 ; 49.201 ; 47.633	47.445 ; 47.445 ; 47.586	1 ; 1 ; 2	0.667 ; 0.911 ; 0.062	1.295 ; 1.756 ; 0.047	1.265 ; 1.363 ; 0.073	1.388 ; 1.388 ; 1.159	1	0
C9J0J7_O94903	C9J0J7	O94903	47.633 ; 47.633	49.100 ; 45.932	2 ; 2	0.510 ; 1.520	1.467 ; 1.701	1.390 ; 1.247	2.091 ; 2.091	0	0
C9J0J7_P06493	C9J0J7	P06493	47.633	47.924	2	0.687	0.291	0.14	3.528	1	0
C9J0J7_P18065	C9J0J7	P18065	47.633	47.659	2	0.736	0.026	0.095	2.046	0	0
C9J0J7_P30533	C9J0J7	P30533	47.633	47.065	2	0.456	0.568	0.304	2.059	0	0
C9J0J7_P61225	C9J0J7	P61225	47.633	47.42	2	1.224	0.213	0.123	3.01	0	0
C9J0J7_P68402	C9J0J7	P68402	46.150 ; 49.201 ; 47.633	47.309 ; 47.309 ; 47.346	1 ; 1 ; 2	0.437 ; 0.681 ; 0.476	1.159 ; 1.892 ; 0.287	1.098 ; 1.196 ; 0.240	1.449 ; 1.449 ; 1.543	0	0
C9J0J7_Q13185	C9J0J7	Q13185	47.633	47.6	2	0.497	0.033	0.251	2.343	1	0
C9J0J7_Q13242	C9J0J7	Q13242	46.150 ; 49.201 ; 47.633 ; 47.633	47.681 ; 47.681 ; 49.041 ; 46.085	1 ; 1 ; 2 ; 2	0.496 ; 0.740 ; 0.031 ; 0.455	1.531 ; 1.520 ; 1.408 ; 1.548	1.184 ; 1.282 ; 1.385 ; 1.270	1.469 ; 1.469 ; 1.447 ; 1.447	1	0
C9J0J7_Q15056	C9J0J7	Q15056	47.633	47.703	2	0.675	0.069	0.227	2.214	0	0
C9J0J7_Q16762	C9J0J7	Q16762	47.633	47.43	2	0.934	0.203	0.369	3.41	0	0
C9J0J7_Q6DKK2	C9J0J7	Q6DKK2	49.201 ; 47.633	48.942 ; 47.235	1 ; 2	0.771 ; 0.150	0.259 ; 0.398	0.050 ; 0.019	3.137 ; 2.135	0	0
C9J0J7_Q8TAA5	C9J0J7	Q8TAA5	47.633	47.469	2	0.606	0.164	0.217	4.055	0	0
C9J0J7_Q8WW59	C9J0J7	Q8WW59	47.633	47.877	2	0.848	0.244	0.386	2.867	0	0
C9J0J7_Q96JY6	C9J0J7	Q96JY6	47.633	47.608	2	0.42	0.025	0.592	2.869	0	0
C9J0J7_Q96RS6-3	C9J0J7	Q96RS6-3	47.633	48.021	2	0.146	0.388	0.009	3.42	0	0
C9J0J7_Q99426	C9J0J7	Q99426	49.201	49.054	1	0.724	0.147	0.033	2.115	0	0
C9J0J7_Q99426	C9J0J7	Q99426	46.15	45.923	1	0.449	0.227	0.015	2.115	0	0
C9J0J7_Q9H019-3	C9J0J7	Q9H019-3	47.633	48.034	2	0.319	0.401	0.489	2.328	0	0
C9J0J7_Q9HBH5	C9J0J7	Q9HBH5	47.633	47.584	2	0.65	0.05	0.125	2.338	0	0
C9J0J7_Q9NT62	C9J0J7	Q9NT62	47.633	48.109	2	0.885	0.476	0.31	2.853	0	0
C9J0J7_Q9Y2Z0	C9J0J7	Q9Y2Z0	46.150 ; 49.201 ; 47.633	46.245 ; 49.242 ; 47.711	1 ; 1 ; 2	0.312 ; 0.071 ; 1.451	0.095 ; 0.041 ; 0.078	0.742 ; 0.066 ; 0.029	1.990 ; 1.990 ; 4.206	0	0
C9J0J7_Q9Y314	C9J0J7	Q9Y314	49.201	49.197	1	0.894	0.004	0.058	2.438	0	0
C9J0J7_Q9Y314	C9J0J7	Q9Y314	46.15	46.535	1	0.123	0.385	0.075	2.438	0	0
C9J2Y9_P33527	C9J2Y9	P33527	19.86	19.396	2	0.195	0.464	0.177	3.189	0	0
C9J2Y9_P39656	C9J2Y9	P39656	18.253	17.799	1	0.571	0.454	0.191	2.87	1	0
C9J2Y9_P61163	C9J2Y9	P61163	12.432 ; 12.432	19.471 ; 13.645	2 ; 2	1.123 ; 0.325	7.039 ; 1.213	0.557 ; 2.681	1.890 ; 1.890	1	0
C9J2Y9_P61163	C9J2Y9	P61163	19.860 ; 19.860	19.471 ; 13.645	2 ; 2	0.032 ; 1.480	0.389 ; 6.214	0.370 ; 3.609	1.890 ; 1.890	1	0
C9J3L8_Q4G0F5	C9J3L8	Q4G0F5	29.301	29.344	1	0.439	0.043	0.251	2.827	1	0
C9J4Z3_E5RI99	C9J4Z3	E5RI99	5.266	5.175	1	1.684	0.091	0.059	3.933	1	1
C9J4Z3_P49207	C9J4Z3	P49207	5.266 ; 5.218	5.350 ; 5.309	1 ; 2	0.921 ; 1.475	0.084 ; 0.091	0.123 ; 0.086	2.940 ; 4.148	1	1
C9J4Z3_P62424	C9J4Z3	P62424	5.266 ; 5.218	5.318 ; 5.283	1 ; 2	0.253 ; 0.364	0.052 ; 0.064	0.135 ; 0.071	2.315 ; 2.928	1	1
C9J4Z3_P62906	C9J4Z3	P62906	5.266 ; 5.218	5.432 ; 5.379	1 ; 2	0.023 ; 0.494	0.166 ; 0.161	0.206 ; 0.157	2.793 ; 4.253	1	1
C9J9K3_Q6UW68	C9J9K3	Q6UW68	42.857	42.651	2	1.032	0.206	0.054	4.215	0	0
C9J9K3_Q8NC51-3	C9J9K3	Q8NC51-3	42.857	42.702	2	0.966	0.156	0.18	4.042	0	0
C9JF66_G5E9M5	C9JF66	G5E9M5	34.426	34.111	1	0.605	0.315	0.545	2.889	0	0
C9JF66_O15382	C9JF66	O15382	34.426 ; 34.665	34.622 ; 34.778	1 ; 2	1.043 ; 0.764	0.196 ; 0.113	0.312 ; 0.296	3.711 ; 3.325	0	0
C9JF66_Q14739	C9JF66	Q14739	34.426 ; 34.665	34.334 ; 34.591	1 ; 2	0.321 ; 0.044	0.091 ; 0.075	0.816 ; 0.149	2.019 ; 2.429	0	0
C9JF66_Q15005	C9JF66	Q15005	23.805 ; 23.805	35.219 ; 26.449	2 ; 2	0.589 ; 0.172	11.414 ; 2.644	3.692 ; 7.549	1.917 ; 1.917	0	0
C9JF66_Q15005	C9JF66	Q15005	34.426 ; 34.665 ; 34.665	35.316 ; 35.219 ; 26.449	1 ; 2 ; 2	0.056 ; 0.224 ; 0.985	0.890 ; 0.554 ; 8.216	0.860 ; 0.877 ; 10.364	1.761 ; 1.917 ; 1.917	0	0
C9JF66_Q93084-4	C9JF66	Q93084-4	34.426	34.764	1	0.355	0.338	1.111	2.273	0	0
C9JLU1_Q9H0U3	C9JLU1	Q9H0U3	17.789	17.771	1	0.629	0.017	0.074	3.902	1	0
C9JP00_F8VQX6	C9JP00	F8VQX6	45.177	45.177	1	0.05	0	0.189	3.948	0	0
C9JS35_P42224	C9JS35	P42224	36.938	36.859	2	0.115	0.079	0.233	3.692	1	0
C9JS35_Q5BJH7-3	C9JS35	Q5BJH7-3	36.938	36.679	2	0.548	0.259	0.191	3.875	0	0
C9JS35_Q5W0V3-2	C9JS35	Q5W0V3-2	36.938	36.949	2	0.522	0.011	0.347	3.853	0	0
C9JS35_Q8TAT6	C9JS35	Q8TAT6	36.938	36.929	2	0.178	0.009	0.087	3.825	1	1
C9JS35_Q9H6U8	C9JS35	Q9H6U8	36.938	36.971	2	0.178	0.032	0.245	3.975	0	0
C9JXA2_G3V1J3	C9JXA2	G3V1J3	31.372	31.909	2	0.06	0.537	0.639	2.462	0	0
C9JXA2_G3XAP3	C9JXA2	G3XAP3	31.372 ; 31.372	32.126 ; 24.431	2 ; 2	0.148 ; 1.665	0.754 ; 6.941	0.435 ; 7.305	2.207 ; 2.207	0	0
C9JXA2_O14497-2	C9JXA2	O14497-2	31.372	31.278	2	0.167	0.094	0.781	2.556	0	0
C9JXA2_O75694	C9JXA2	O75694	32.254	32.393	1	0.001	0.139	0.371	3.017	0	0
C9JXA2_O95479	C9JXA2	O95479	31.372	31.219	2	0.027	0.153	0.441	1.852	0	0
C9JXA2_P26639	C9JXA2	P26639	32.254	32.235	1	1.046	0.02	0.055	4.416	0	0
C9JXA2_Q13283	C9JXA2	Q13283	32.254	32.275	1	0.979	0.02	0.23	3.2	0	0
C9JXA2_Q15043-2	C9JXA2	Q15043-2	31.372	30.683	2	0.205	0.688	0.575	2.401	0	0
C9JXA2_Q86XP3	C9JXA2	Q86XP3	31.372	31.604	2	0.104	0.232	0.033	3.239	0	0
C9JXA2_Q8NFH4	C9JXA2	Q8NFH4	32.254	32.04	1	0.272	0.214	0.119	2.635	0	0
C9JXA2_Q96GS4	C9JXA2	Q96GS4	31.372	30.596	2	0.342	0.776	0.659	2.458	0	0
C9JXA2_Q96K37	C9JXA2	Q96K37	31.372	31.19	2	0.596	0.181	0.077	3.893	0	0
C9JXA2_Q9H9H4	C9JXA2	Q9H9H4	31.372	31.592	2	0.448	0.221	0.491	2.495	0	0
C9JXA2_Q9NTZ6	C9JXA2	Q9NTZ6	32.254 ; 31.372	31.773 ; 31.872	1 ; 2	0.326 ; 0.198	0.481 ; 0.500	0.697 ; 0.302	2.092 ; 1.928	0	0
C9JXA2_Q9UN86-2	C9JXA2	Q9UN86-2	32.254 ; 31.372 ; 31.372	31.590 ; 31.901 ; 27.806	1 ; 2 ; 2	0.426 ; 0.592 ; 1.697	0.664 ; 0.529 ; 3.566	0.341 ; 1.041 ; 0.872	1.691 ; 1.853 ; 1.853	0	0
C9JXB8_P46776	C9JXB8	P46776	46.941	47.297	1	0.108	0.355	0.056	3.455	1	1
C9JYI4_Q6KCM7-2	C9JYI4	Q6KCM7-2	37.562	37.418	2	0.764	0.144	0.325	4.245	0	0
D6RAN8_P82675	D6RAN8	P82675	9.79	9.979	1	0.019	0.189	0.02	3.018	1	1
D6RAN8_P82912-2	D6RAN8	P82912-2	9.749	10.146	2	0.155	0.397	0.317	2.937	1	1
D6RAN8_P82933	D6RAN8	P82933	9.79	10.016	1	0.368	0.226	0.018	3.028	1	1
D6RAN8_Q13405	D6RAN8	Q13405	9.790 ; 9.749	9.883 ; 9.909	1 ; 2	1.026 ; 1.560	0.094 ; 0.159	0.058 ; 0.185	3.028 ; 3.619	1	1
D6RAN8_Q14197	D6RAN8	Q14197	9.790 ; 9.749	10.151 ; 10.234	1 ; 2	0.819 ; 0.776	0.362 ; 0.485	0.277 ; 0.344	2.330 ; 2.406	0	0
D6RAN8_Q14571	D6RAN8	Q14571	9.790 ; 9.749	9.510 ; 10.116	1 ; 2	0.252 ; 0.193	0.280 ; 0.367	0.062 ; 0.645	2.193 ; 2.263	1	0
D6RAN8_Q16540	D6RAN8	Q16540	9.749	9.863	2	0.575	0.113	0.236	2.51	1	1
D6RAN8_Q5T653	D6RAN8	Q5T653	9.790 ; 9.749	10.118 ; 10.038	1 ; 2	0.212 ; 0.491	0.328 ; 0.289	0.088 ; 0.022	1.476 ; 1.776	1	1
D6RAN8_Q7Z2W9	D6RAN8	Q7Z2W9	9.790 ; 9.749	10.124 ; 10.073	1 ; 2	0.876 ; 0.438	0.334 ; 0.324	0.177 ; 0.141	3.039 ; 2.170	1	1
D6RAN8_Q8N5N7	D6RAN8	Q8N5N7	9.79	9.975	1	0.583	0.185	0.194	2.041	1	1
D6RAN8_Q8N983-4	D6RAN8	Q8N983-4	9.790 ; 9.749	9.883 ; 9.827	1 ; 2	0.038 ; 0.026	0.093 ; 0.078	0.145 ; 0.193	1.509 ; 1.538	1	1
D6RAN8_Q8TAE8	D6RAN8	Q8TAE8	9.790 ; 9.749	9.951 ; 9.910	1 ; 2	0.139 ; 0.266	0.161 ; 0.161	0.171 ; 0.131	0.873 ; 1.129	0	0
D6RAN8_Q96DV4	D6RAN8	Q96DV4	9.790 ; 9.749	9.940 ; 9.921	1 ; 2	0.112 ; 0.069	0.151 ; 0.171	0.006 ; 0.015	1.687 ; 1.580	1	1
D6RAN8_Q96EL2	D6RAN8	Q96EL2	9.749	10.22	2	0.184	0.471	0.793	2.524	1	1
D6RAN8_Q96EY7	D6RAN8	Q96EY7	9.749	10.171	2	0.441	0.421	0.419	2.995	1	0
D6RAN8_Q9BQC6	D6RAN8	Q9BQC6	9.790 ; 9.749	10.262 ; 10.294	1 ; 2	0.081 ; 0.131	0.472 ; 0.545	0.003 ; 0.139	2.180 ; 2.265	0	0
D6RAN8_Q9BRJ2	D6RAN8	Q9BRJ2	9.790 ; 9.749	9.815 ; 9.812	1 ; 2	0.166 ; 0.213	0.026 ; 0.063	0.048 ; 0.082	1.218 ; 1.297	1	1
D6RAN8_Q9BYD1	D6RAN8	Q9BYD1	9.790 ; 9.749	9.938 ; 9.866	1 ; 2	1.047 ; 0.953	0.149 ; 0.117	0.062 ; 0.002	2.908 ; 3.113	1	1
D6RAN8_Q9BYD3	D6RAN8	Q9BYD3	9.790 ; 9.749	9.785 ; 9.884	1 ; 2	0.506 ; 0.656	0.005 ; 0.135	0.123 ; 0.174	2.710 ; 3.981	1	1
D6RAN8_Q9BYN8	D6RAN8	Q9BYN8	9.790 ; 9.749	9.874 ; 9.887	1 ; 2	0.354 ; 0.178	0.085 ; 0.137	0.030 ; 0.018	4.638 ; 4.088	1	1
D6RAN8_Q9BZE1	D6RAN8	Q9BZE1	9.790 ; 9.749	10.128 ; 10.076	1 ; 2	0.192 ; 0.085	0.338 ; 0.327	0.130 ; 0.124	2.392 ; 3.185	1	1
D6RAN8_Q9H0U6	D6RAN8	Q9H0U6	9.790 ; 9.749	10.044 ; 9.913	1 ; 2	0.024 ; 0.040	0.254 ; 0.163	0.052 ; 0.058	1.591 ; 1.675	1	1
D6RAN8_Q9HD33-2	D6RAN8	Q9HD33-2	9.749	9.666	2	1.59	0.083	0.211	4.443	1	1
D6RAN8_Q9NP92	D6RAN8	Q9NP92	9.79	10.043	1	1.054	0.254	0.349	2.439	1	1
D6RAN8_Q9NRX2	D6RAN8	Q9NRX2	9.790 ; 9.749	10.221 ; 10.292	1 ; 2	0.338 ; 0.069	0.431 ; 0.543	0.390 ; 0.896	2.359 ; 2.216	1	1
D6RAN8_Q9NVS2	D6RAN8	Q9NVS2	9.790 ; 9.749	9.953 ; 9.634	1 ; 2	0.021 ; 0.468	0.163 ; 0.115	0.270 ; 0.299	1.555 ; 2.015	1	1
D6RAN8_Q9NWU5	D6RAN8	Q9NWU5	9.790 ; 9.749	9.953 ; 10.006	1 ; 2	0.472 ; 0.530	0.163 ; 0.257	0.069 ; 0.211	2.105 ; 2.487	1	1
D6RAN8_Q9NYK5	D6RAN8	Q9NYK5	9.790 ; 9.749	10.061 ; 9.933	1 ; 2	0.751 ; 1.057	0.271 ; 0.184	0.152 ; 0.040	2.989 ; 3.373	1	1
D6RAN8_Q9P015	D6RAN8	Q9P015	9.749	9.958	2	1.558	0.209	0.09	4.311	1	1
D6RAN8_Q9UJZ1	D6RAN8	Q9UJZ1	9.749	9.79	2	1.598	0.041	0.087	4.241	0	0
D6RAN8_Q9Y399	D6RAN8	Q9Y399	9.749	9.852	2	0.34	0.103	0.083	3.082	1	1
D6RAN8_Q9Y3D3	D6RAN8	Q9Y3D3	9.749	9.943	2	0.177	0.194	0.345	3.724	1	1
D6RAN8_Q9Y676	D6RAN8	Q9Y676	9.749	9.879	2	0.083	0.129	0.144	3.531	1	1
D6RCD0_P52272-2	D6RCD0	P52272-2	37.866 ; 37.942	37.977 ; 38.146	1 ; 2	0.295 ; 0.212	0.111 ; 0.204	0.505 ; 0.654	2.768 ; 2.959	0	0
D6RCD0_Q9Y3P8	D6RCD0	Q9Y3P8	37.866	38.353	1	0.047	0.487	0.108	2.72	0	0
D6REA0_F2Z2V0	D6REA0	F2Z2V0	44.046 ; 44.133 ; 44.133	43.764 ; 39.113 ; 43.815	1 ; 2 ; 2	0.138 ; 0.557 ; 0.205	0.282 ; 5.020 ; 0.318	0.210 ; 0.963 ; 0.249	2.056 ; 1.707 ; 1.707	0	0
D6REA0_F2Z2V0	D6REA0	F2Z2V0	39.046 ; 39.160 ; 39.160	39.073 ; 39.113 ; 43.815	1 ; 2 ; 2	0.550 ; 0.093 ; 0.445	0.026 ; 0.047 ; 4.654	0.384 ; 0.641 ; 1.355	2.056 ; 1.707 ; 1.707	0	0
D6REA0_G8JLJ7	D6REA0	G8JLJ7	44.133	43.988	2	0.568	0.145	0.081	2.839	0	0
D6REA0_O96011-2	D6REA0	O96011-2	39.16	39.116	2	0.513	0.044	0.177	4.204	0	0
D6REA0_P04181	D6REA0	P04181	39.16	39.849	2	0.157	0.688	0.078	2.327	0	0
D6REA0_P08754	D6REA0	P08754	39.16	39.15	2	0.898	0.01	0.253	3.331	0	0
D6REA0_P30508	D6REA0	P30508	39.16	38.986	2	0.268	0.175	0.328	4.054	0	0
D6REA0_P31785	D6REA0	P31785	39.16	39.302	2	0.058	0.141	0.356	3.96	0	0
D6REA0_Q15125	D6REA0	Q15125	39.16	39.386	2	0.769	0.225	0.192	3.332	0	0
D6REA0_Q8N1G4	D6REA0	Q8N1G4	44.133	40.599	2	1.306	3.534	2.522	2.24	0	0
D6REA0_Q8N1G4	D6REA0	Q8N1G4	39.16	40.599	2	0.656	1.438	0.919	2.24	0	0
D6REA0_Q8NC60	D6REA0	Q8NC60	39.16	39.024	2	0.493	0.136	0.282	3.909	0	0
D6REA0_Q9UJU6-2	D6REA0	Q9UJU6-2	44.046 ; 44.133	44.170 ; 44.278	1 ; 2	0.265 ; 0.981	0.125 ; 0.145	0.231 ; 0.157	3.669 ; 4.186	0	0
D6RF48_P25788-2	D6RF48	P25788-2	11.991	11.72	2	0.465	0.271	0.002	3.771	1	0
D6RF48_P28074	D6RF48	P28074	11.991	11.784	2	0.343	0.207	0.307	4.098	1	0
D6RGI4_Q71RC2	D6RGI4	Q71RC2	33.274	33.229	2	0.292	0.044	0.026	2.861	0	0
D6RGI4_Q8WUX1	D6RGI4	Q8WUX1	33.274	33.159	2	0.37	0.115	0.251	4.414	0	0
E1B6X3_H0YDU8	E1B6X3	H0YDU8	47.983	47.714	2	1.231	0.269	0.011	3.358	0	0
E1B6X3_H3BLU7	E1B6X3	H3BLU7	47.983	46.334	2	0.755	1.649	1.267	1.477	0	0
E1B6X3_H3BLU7	E1B6X3	H3BLU7	44.061	46.334	2	0.724	2.273	1.473	1.477	0	0
E1B6X3_O00151	E1B6X3	O00151	47.983	47.853	2	0.374	0.131	0.357	3.565	0	0
E1B6X3_O75880	E1B6X3	O75880	46.188	46.504	1	0.31	0.316	0.224	2.24	0	0
E1B6X3_O95571	E1B6X3	O95571	47.983	46.587	2	0.368	1.396	1.429	1.487	0	0
E1B6X3_O95571	E1B6X3	O95571	44.061	46.587	2	0.337	2.526	1.635	1.487	0	0
E1B6X3_P19623	E1B6X3	P19623	47.983	46.625	2	0.739	1.358	1.48	1.54	0	0
E1B6X3_P19623	E1B6X3	P19623	44.061	46.625	2	0.708	2.564	1.686	1.54	0	0
E1B6X3_P27695	E1B6X3	P27695	47.983	48.827	2	0.278	0.844	0.441	2.379	0	0
E1B6X3_P27695	E1B6X3	P27695	44.061	43.915	2	0.363	0.146	0.317	2.379	0	0
E1B6X3_P52306	E1B6X3	P52306	47.983 ; 47.983	47.931 ; 43.820	2 ; 2	0.350 ; 0.146	0.052 ; 4.163	0.103 ; 0.081	1.492 ; 1.492	0	0
E1B6X3_P52306	E1B6X3	P52306	44.061 ; 44.061	47.931 ; 43.820	2 ; 2	0.319 ; 0.115	3.870 ; 0.241	0.309 ; 0.125	1.492 ; 1.492	0	0
E1B6X3_P56589	E1B6X3	P56589	47.983 ; 47.983	48.066 ; 44.300	2 ; 2	0.186 ; 0.172	0.083 ; 3.684	0.648 ; 0.112	2.180 ; 2.180	0	0
E1B6X3_P56589	E1B6X3	P56589	44.061 ; 44.061	48.066 ; 44.300	2 ; 2	0.217 ; 0.141	4.004 ; 0.238	0.441 ; 0.319	2.180 ; 2.180	0	0
E1B6X3_Q15102	E1B6X3	Q15102	47.983	48.15	2	0.992	0.166	0.13	3.991	0	0
E1B6X3_Q86U90	E1B6X3	Q86U90	47.983 ; 47.983	44.736 ; 49.383	2 ; 2	0.533 ; 0.867	3.247 ; 1.400	0.698 ; 0.661	2.104 ; 2.104	0	0
E1B6X3_Q86U90	E1B6X3	Q86U90	44.061 ; 44.061	44.736 ; 49.383	2 ; 2	0.502 ; 0.898	0.675 ; 5.321	0.904 ; 0.455	2.104 ; 2.104	0	0
E1B6X3_Q8NAK9	E1B6X3	Q8NAK9	47.983 ; 47.983	48.199 ; 44.066	2 ; 2	0.084 ; 0.017	0.216 ; 3.917	0.074 ; 0.104	1.211 ; 1.211	0	0
E1B6X3_Q8NAK9	E1B6X3	Q8NAK9	44.061 ; 44.061	48.199 ; 44.066	2 ; 2	0.115 ; 0.047	4.137 ; 0.005	0.132 ; 0.310	1.211 ; 1.211	0	0
E1B6X3_Q96GE9-2	E1B6X3	Q96GE9-2	44.061	44.568	2	0.681	0.507	0.091	2.798	0	0
E1B6X3_Q9H019-3	E1B6X3	Q9H019-3	47.983	48.034	2	0.257	0.051	0.185	4.388	0	0
E1B6X3_Q9NRG7-2	E1B6X3	Q9NRG7-2	47.983	46.507	2	0.682	1.477	1.446	1.571	0	0
E1B6X3_Q9NRG7-2	E1B6X3	Q9NRG7-2	44.061	46.507	2	0.651	2.445	1.652	1.571	0	0
E1B6X3_Q9NVZ3	E1B6X3	Q9NVZ3	47.983	47.911	2	0.272	0.072	0.021	4.684	0	0
E1B6X3_Q9P0S9	E1B6X3	Q9P0S9	47.983	47.989	2	0.415	0.006	0.26	3.376	0	0
E2QRD0_O14672	E2QRD0	O14672	26.48	26.575	2	0.363	0.094	0.072	4.298	0	0
E2QRD0_Q8WWM7	E2QRD0	Q8WWM7	26.48	24.867	2	0.079	1.613	1.611	2.268	0	0
E2QRD0_Q8WYJ6	E2QRD0	Q8WYJ6	26.48	27.314	2	0.031	0.834	0.183	3.088	0	0
E5RI99_E7EWF1	E5RI99	E7EWF1	5.175 ; 5.207	5.224 ; 5.216	1 ; 2	0.977 ; 0.514	0.049 ; 0.009	0.023 ; 0.100	2.891 ; 3.271	1	1
E5RI99_P06744	E5RI99	P06744	5.207	5.345	2	1.042	0.138	0.094	3.162	0	0
E5RI99_P18124	E5RI99	P18124	5.175 ; 5.207	5.269 ; 5.205	1 ; 2	0.292 ; 0.213	0.094 ; 0.002	0.114 ; 0.045	3.801 ; 4.689	1	1
E5RI99_P46778	E5RI99	P46778	5.175	5.148	1	0.967	0.027	0.065	4.825	1	1
E5RI99_P49207	E5RI99	P49207	5.175	5.35	1	0.763	0.175	0.064	3.711	1	1
E5RI99_P61313	E5RI99	P61313	5.207	5.436	2	0.709	0.229	0.103	4.107	1	1
E5RI99_P61353	E5RI99	P61353	5.175 ; 5.207	5.327 ; 5.311	1 ; 2	0.361 ; 0.624	0.153 ; 0.104	0.045 ; 0.021	2.773 ; 3.008	1	1
E5RI99_P62917	E5RI99	P62917	5.175 ; 5.207	5.257 ; 5.272	1 ; 2	0.848 ; 0.620	0.082 ; 0.065	0.066 ; 0.097	3.741 ; 4.330	1	1
E5RI99_Q02543	E5RI99	Q02543	5.175 ; 5.207	5.282 ; 5.229	1 ; 2	0.643 ; 1.570	0.107 ; 0.022	0.022 ; 0.038	4.335 ; 4.865	1	1
E5RI99_Q02878	E5RI99	Q02878	5.175 ; 5.207	5.281 ; 5.325	1 ; 2	0.333 ; 0.497	0.106 ; 0.118	0.326 ; 0.172	2.131 ; 2.533	1	1
E5RI99_Q07020	E5RI99	Q07020	5.175 ; 5.207	5.112 ; 5.133	1 ; 2	1.784 ; 1.524	0.063 ; 0.074	0.058 ; 0.139	4.078 ; 4.198	1	1
E5RJW1_O43815-2	E5RJW1	O43815-2	12.993	12.248	2	0.263	0.745	0.372	2.25	1	0
E5RJW1_Q9Y3A3-2	E5RJW1	Q9Y3A3-2	12.993	13.025	2	0.411	0.032	0.744	2.176	0	0
E7EM64_O14646-2	E7EM64	O14646-2	22.852	22.493	1	0.478	0.359	0.145	2.81	0	0
E7EMV7_F5H0L8	E7EMV7	F5H0L8	25.074	25.552	1	0.04	0.477	0.256	1.851	0	0
E7EMV7_P08648	E7EMV7	P08648	25.074 ; 25.061	25.161 ; 24.967	1 ; 2	0.405 ; 0.468	0.086 ; 0.094	0.389 ; 0.446	1.487 ; 1.371	1	0
E7EMV7_Q92783-2	E7EMV7	Q92783-2	25.074 ; 25.061	24.963 ; 25.005	1 ; 2	0.450 ; 0.472	0.111 ; 0.056	0.386 ; 0.376	2.878 ; 3.209	1	0
E7EMV7_Q9H2G2-2	E7EMV7	Q9H2G2-2	25.074 ; 25.061	24.922 ; 24.954	1 ; 2	0.262 ; 0.374	0.153 ; 0.107	0.396 ; 0.468	1.843 ; 2.102	0	0
E7EMV7_Q9UPT8	E7EMV7	Q9UPT8	25.074 ; 25.061	24.602 ; 24.646	1 ; 2	0.662 ; 0.814	0.473 ; 0.415	0.218 ; 0.214	2.257 ; 2.595	0	0
E7ENJ6_Q10567-2	E7ENJ6	Q10567-2	24.428	24.359	1	0.552	0.069	0.04	3.736	1	1
E7ENJ6_Q9Y6D9	E7ENJ6	Q9Y6D9	24.089	24.014	2	1.018	0.075	0.108	4.389	1	0
E7EPB3_E5RI99	E7EPB3	E5RI99	5.356	5.207	2	2.14	0.149	0.17	3.949	1	1
E7EPB3_E7EWF1	E7EPB3	E7EWF1	5.356	5.216	2	1.625	0.14	0.27	4.303	1	1
E7EPB3_P06744	E7EPB3	P06744	5.356	5.345	2	1.097	0.011	0.076	4.315	0	0
E7EPB3_P62917	E7EPB3	P62917	5.356	5.272	2	1.52	0.084	0.267	4.085	1	1
E7EPB3_Q02878	E7EPB3	Q02878	5.356	5.325	2	2.637	0.031	0.002	4.746	1	1
E7EPB3_Q07020	E7EPB3	Q07020	5.356	5.133	2	0.615	0.223	0.031	3.146	1	1
E7EPC9_F5H4I0	E7EPC9	F5H4I0	39.639	39.283	2	0.562	0.356	0.528	2.54	0	0
E7EPC9_O75534	E7EPC9	O75534	39.766 ; 39.639	39.838 ; 39.937	1 ; 2	0.756 ; 0.824	0.072 ; 0.298	0.168 ; 0.047	3.066 ; 3.574	0	0
E7EPC9_P04899	E7EPC9	P04899	39.639	39.821	2	1.54	0.182	0.404	3.462	0	0
E7EPC9_P30084	E7EPC9	P30084	39.766	39.968	1	0.286	0.202	0.01	3.318	0	0
E7EPC9_P30480	E7EPC9	P30480	39.766 ; 39.639	39.636 ; 39.662	1 ; 2	1.294 ; 0.415	0.130 ; 0.023	0.387 ; 0.285	2.840 ; 2.653	0	0
E7EPC9_P31350	E7EPC9	P31350	39.639	39.941	2	0.109	0.302	0.144	3.798	0	0
E7EPC9_P31939	E7EPC9	P31939	39.639	39.417	2	0.378	0.222	0.153	3.557	0	0
E7EPC9_P52594-2	E7EPC9	P52594-2	39.639	39.683	2	0.431	0.044	0.021	4.121	0	0
E7EPC9_Q13795	E7EPC9	Q13795	39.639	39.737	2	1.026	0.098	0.316	4.163	0	0
E7EPM0_G3XAP3	E7EPM0	G3XAP3	32.274	32.126	2	0.239	0.148	0.131	3.771	0	0
E7EPM0_O75694	E7EPM0	O75694	32.321 ; 32.274	32.393 ; 32.529	1 ; 2	0.310 ; 0.333	0.073 ; 0.255	0.084 ; 0.021	3.770 ; 3.737	0	0
E7EPM0_Q7L014	E7EPM0	Q7L014	32.274	32.072	2	0.647	0.202	0.188	3.559	0	0
E7EPM0_Q9NRK6	E7EPM0	Q9NRK6	32.321 ; 32.274	32.297 ; 32.374	1 ; 2	0.421 ; 0.061	0.023 ; 0.099	0.031 ; 0.303	4.334 ; 4.241	0	0
E7EPM6_G5E955	E7EPM6	G5E955	43.124	42.936	2	0.66	0.188	0.129	4.526	0	0
E7EPM6_Q15796-2	E7EPM6	Q15796-2	43.147 ; 43.124	43.228 ; 43.229	1 ; 2	0.306 ; 0.665	0.082 ; 0.105	0.168 ; 0.231	4.199 ; 4.450	0	0
E7EPM6_Q9H0V9	E7EPM6	Q9H0V9	43.124	42.992	2	0.049	0.131	0.264	4.116	0	0
E7EPM6_Q9H9A6	E7EPM6	Q9H9A6	43.147 ; 43.124	43.127 ; 42.976	1 ; 2	0.396 ; 0.751	0.020 ; 0.147	0.127 ; 0.247	4.072 ; 4.400	0	0
E7EPM6_Q9HBM8	E7EPM6	Q9HBM8	43.147 ; 43.124	43.139 ; 43.222	1 ; 2	0.712 ; 0.317	0.008 ; 0.099	0.145 ; 0.154	4.153 ; 4.090	0	0
E7EQ69_O94903	E7EQ69	O94903	49.195	49.1	2	0.568	0.096	0.036	2.983	0	0
E7EQ69_O94903	E7EQ69	O94903	45.692	45.932	2	1.439	0.241	0.174	2.983	0	0
E7EQ69_P24666	E7EQ69	P24666	49.195	49.196	2	0.888	0.001	0.137	3.761	0	0
E7EQ69_P37802	E7EQ69	P37802	49.195	49.132	2	1.243	0.063	0.063	3.548	0	0
E7EQ69_P41567	E7EQ69	P41567	49.195	49.103	2	0.529	0.092	0.026	3.436	0	0
E7EQ69_P41567	E7EQ69	P41567	45.692	45.957	2	0.959	0.265	0.272	3.436	0	0
E7EQ69_Q13242	E7EQ69	Q13242	49.195 ; 49.195	49.041 ; 46.085	2 ; 2	0.028 ; 0.513	0.154 ; 3.110	0.041 ; 0.155	2.133 ; 2.133	0	0
E7EQ69_Q13242	E7EQ69	Q13242	45.692 ; 45.692	49.041 ; 46.085	2 ; 2	0.112 ; 0.374	3.349 ; 0.394	0.036 ; 0.151	2.133 ; 2.133	0	0
E7EQ69_Q6DKK2	E7EQ69	Q6DKK2	49.155	48.942	1	0.71	0.212	0.12	2.753	0	0
E7EQ69_Q6DKK2	E7EQ69	Q6DKK2	45.582	45.762	1	0.081	0.18	0.125	2.753	0	0
E7EQ69_Q99426	E7EQ69	Q99426	49.155 ; 49.195	49.054 ; 49.087	1 ; 2	0.663 ; 0.444	0.101 ; 0.109	0.037 ; 0.024	3.719 ; 2.257	0	0
E7EQ69_Q99426	E7EQ69	Q99426	45.692	45.935	2	0.262	0.243	0.154	2.257	0	0
E7EQ69_Q9UNW1	E7EQ69	Q9UNW1	49.195	48.974	2	0.535	0.221	0.016	4.126	0	0
E7EQ69_Q9Y2Z0	E7EQ69	Q9Y2Z0	49.155	49.242	1	0.01	0.087	0.005	4.402	0	0
E7EQ69_Q9Y314	E7EQ69	Q9Y314	49.195	49.211	2	0.837	0.016	0.036	4.302	0	0
E7EQT4_Q96HY6	E7EQT4	Q96HY6	23.75	23.892	1	0.027	0.142	0.03	3.515	0	0
E7ER01_O00746	E7ER01	O00746	35.684 ; 33.964	36.357 ; 36.445	1 ; 2	0.430 ; 0.464	0.673 ; 2.482	0.388 ; 1.544	1.941 ; 1.907	0	0
E7ER01_O00746	E7ER01	O00746	39.324	36.445	2	0.203	2.879	2.659	1.907	0	0
E7ER01_O15067	E7ER01	O15067	35.684	35.932	1	0.303	0.247	0.158	2.816	0	0
E7ER01_O95757	E7ER01	O95757	33.964	33.7	2	0.817	0.264	0.036	4.171	0	0
E7ER01_P04439	E7ER01	P04439	39.324	39.413	2	0.265	0.09	0.446	3.449	0	0
E7ER01_P49069	E7ER01	P49069	35.684	35.437	1	0.949	0.247	0.258	3.336	0	0
E7ER01_P49247	E7ER01	P49247	39.324	39.08	2	0.593	0.244	0.223	2.999	0	0
E7ER01_Q05086-2	E7ER01	Q05086-2	39.324	39.67	2	0.4	0.346	0.364	2.896	0	0
E7ER01_Q5JTZ9	E7ER01	Q5JTZ9	35.684 ; 33.964	35.916 ; 36.126	1 ; 2	0.450 ; 0.260	0.232 ; 2.162	0.960 ; 1.786	2.483 ; 2.130	0	0
E7ER01_Q5JTZ9	E7ER01	Q5JTZ9	39.324	36.126	2	0.001	3.198	2.902	2.13	0	0
E7ER01_Q86UL3	E7ER01	Q86UL3	39.324	39.144	2	0.128	0.179	0.037	3.893	0	0
E7ER01_Q86WV6	E7ER01	Q86WV6	33.964	34.074	2	1.136	0.11	0.169	4.453	0	0
E7ER01_Q8WWI5	E7ER01	Q8WWI5	33.964	34.222	2	1.109	0.258	0.069	4.467	0	0
E7ER01_Q9BQ52-4	E7ER01	Q9BQ52-4	33.964 ; 33.964	38.989 ; 33.372	2 ; 2	0.676 ; 0.169	5.025 ; 0.592	0.540 ; 0.207	1.861 ; 1.861	0	0
E7ER01_Q9BQ52-4	E7ER01	Q9BQ52-4	39.324 ; 39.324	38.989 ; 33.372	2 ; 2	0.415 ; 0.091	0.335 ; 5.952	0.575 ; 0.908	1.861 ; 1.861	0	0
E7ER01_Q9NP81	E7ER01	Q9NP81	39.324	38.767	2	0.006	0.556	0.054	2.475	0	0
E7ER01_Q9NRR5	E7ER01	Q9NRR5	39.324	39.408	2	1.495	0.085	0.02	4.468	0	0
E7ER01_Q9NUQ8-2	E7ER01	Q9NUQ8-2	39.661 ; 39.324	39.851 ; 39.141	1 ; 2	0.520 ; 0.356	0.190 ; 0.182	0.127 ; 0.015	2.032 ; 2.418	0	0
E7ER01_Q9NZW5	E7ER01	Q9NZW5	33.964	34.063	2	0.682	0.099	0.151	4.008	0	0
E7ER01_Q9Y5L0-3	E7ER01	Q9Y5L0-3	35.684	35.877	1	1.491	0.193	0.14	3.716	0	0
E7ESG6_Q8NAF0	E7ESG6	Q8NAF0	32.723	33.107	2	0.226	0.384	0.28	3.312	0	0
E7ETZ3_F5H897	E7ETZ3	F5H897	40.376	40.413	2	1.044	0.037	0.455	3.659	0	0
E7ETZ3_P43403	E7ETZ3	P43403	40.376	40.35	2	0.756	0.026	0.355	3.679	0	0
E7ETZ3_P50148	E7ETZ3	P50148	40.376	40.252	2	0.529	0.124	0.232	3.669	0	0
E7ETZ3_P62873	E7ETZ3	P62873	40.497 ; 40.376	40.252 ; 40.221	1 ; 2	0.717 ; 0.929	0.245 ; 0.155	0.190 ; 0.291	3.539 ; 3.704	0	0
E7ETZ3_Q6YP21-3	E7ETZ3	Q6YP21-3	40.376	40.118	2	1.27	0.258	0.042	4.322	0	0
E7ETZ3_Q9NZW5	E7ETZ3	Q9NZW5	40.376	40.072	2	0.39	0.304	0.064	4.26	0	0
E7EU96_P67870	E7EU96	P67870	30.015	30.294	1	0.117	0.279	0.316	2.83	1	1
E7EU96_Q02252	E7EU96	Q02252	36.342	36.228	1	0.077	0.114	0.37	2.971	0	0
E7EVW7_E9PAU2	E7EVW7	E9PAU2	40.045	40.398	2	1.086	0.352	0.159	2.755	0	0
E7EVW7_F8VYE8	E7EVW7	F8VYE8	40.045	40.055	2	0.739	0.01	0.238	4.593	0	0
E7EVW7_O00425	E7EVW7	O00425	40.045	40.243	2	0.914	0.197	0.234	4.074	0	0
E7EVW7_P04899	E7EVW7	P04899	40.045	39.821	2	0.356	0.224	0.125	3.646	0	0
E7EVW7_P13639	E7EVW7	P13639	40.088 ; 40.045	40.241 ; 40.200	1 ; 2	1.790 ; 1.624	0.153 ; 0.155	0.155 ; 0.208	3.814 ; 4.133	0	0
E7EVW7_P16260	E7EVW7	P16260	40.088 ; 40.045	40.054 ; 40.233	1 ; 2	0.289 ; 0.325	0.033 ; 0.188	0.087 ; 0.056	3.275 ; 3.006	0	0
E7EVW7_P30084	E7EVW7	P30084	40.088	39.968	1	1.084	0.12	0.356	2.849	0	0
E7EVW7_P31350	E7EVW7	P31350	40.045	39.941	2	1.787	0.104	0.135	4.403	0	0
E7EVW7_P50148	E7EVW7	P50148	40.088 ; 40.045	40.211 ; 40.252	1 ; 2	0.545 ; 0.062	0.123 ; 0.206	0.484 ; 0.406	2.864 ; 2.721	0	0
E7EVW7_P62879	E7EVW7	P62879	40.088 ; 40.045	40.178 ; 40.143	1 ; 2	0.637 ; 0.589	0.090 ; 0.097	0.279 ; 0.388	2.611 ; 2.792	0	0
E7EVW7_Q5SZR4	E7EVW7	Q5SZR4	34.839	34.827	2	0.275	0.013	0.324	3.302	0	0
E7EVW7_Q6YN16	E7EVW7	Q6YN16	40.088 ; 40.045	40.211 ; 40.141	1 ; 2	0.601 ; 0.628	0.123 ; 0.095	0.255 ; 0.344	3.545 ; 2.583	0	0
E7EVW7_Q8TB61-3	E7EVW7	Q8TB61-3	40.045	40.246	2	0.524	0.2	0.298	3.268	0	0
E7EVW7_Q9BTU6	E7EVW7	Q9BTU6	40.045	39.724	2	0.086	0.322	0.07	3.604	0	0
E7EVW7_Q9NRR5	E7EVW7	Q9NRR5	40.088 ; 40.045	39.350 ; 39.408	1 ; 2	0.072 ; 0.201	0.738 ; 0.637	0.095 ; 0.011	2.262 ; 2.368	0	0
E7EVW7_Q9UEW8	E7EVW7	Q9UEW8	40.088 ; 40.045	40.179 ; 40.027	1 ; 2	1.293 ; 1.097	0.091 ; 0.019	0.026 ; 0.033	2.556 ; 2.291	0	0
E7EW05_F5H6Z6	E7EW05	F5H6Z6	34.633 ; 34.778	35.119 ; 35.107	1 ; 2	0.071 ; 0.872	0.486 ; 0.330	0.374 ; 0.222	2.167 ; 2.256	0	0
E7EW05_O43252	E7EW05	O43252	34.633 ; 34.778	34.508 ; 34.529	1 ; 2	0.725 ; 1.269	0.125 ; 0.248	0.057 ; 0.124	2.773 ; 3.545	0	0
E7EW05_O75436	E7EW05	O75436	34.778	34.358	2	0.915	0.42	0.274	3.086	0	0
E7EW05_P09874	E7EW05	P09874	34.633 ; 34.778	34.492 ; 34.545	1 ; 2	0.218 ; 0.368	0.142 ; 0.233	0.003 ; 0.104	3.739 ; 3.688	0	0
E7EW05_P14735	E7EW05	P14735	34.778	34.877	2	0.244	0.099	0.276	4.328	0	0
E7EW05_P20042	E7EW05	P20042	34.633	34.561	1	0.293	0.073	0.47	2.779	0	0
E7EW05_P31040	E7EW05	P31040	34.633 ; 34.778	34.281 ; 34.408	1 ; 2	0.738 ; 1.163	0.352 ; 0.369	0.215 ; 0.194	2.787 ; 2.778	0	0
E7EW05_Q4G0I0	E7EW05	Q4G0I0	34.778	34.83	2	1.106	0.052	0.049	3.127	0	0
E7EW05_Q70J99	E7EW05	Q70J99	34.633 ; 34.778	35.023 ; 35.110	1 ; 2	0.547 ; 0.925	0.389 ; 0.332	0.251 ; 0.215	1.874 ; 2.760	0	0
E7EW05_Q7Z2Z2-2	E7EW05	Q7Z2Z2-2	34.633 ; 34.778	34.649 ; 34.618	1 ; 2	2.010 ; 1.022	0.015 ; 0.160	0.108 ; 0.127	3.671 ; 2.091	0	0
E7EW05_Q8ND24	E7EW05	Q8ND24	34.778	34.943	2	0.681	0.165	0.157	3.122	0	0
E7EW05_Q9BUQ8	E7EW05	Q9BUQ8	34.633	34.448	1	0.356	0.186	0.556	2.246	0	0
E7EW05_Q9NVV0	E7EW05	Q9NVV0	34.778	34.547	2	0.371	0.23	0.351	2.33	0	0
E7EWE1_F5H6G2	E7EWE1	F5H6G2	46.034 ; 45.816	45.976 ; 46.183	1 ; 2	1.335 ; 0.643	0.058 ; 0.367	0.385 ; 0.237	2.672 ; 1.960	0	0
E7EWE1_P31150	E7EWE1	P31150	46.034 ; 45.816	46.103 ; 46.075	1 ; 2	0.183 ; 0.573	0.069 ; 0.259	0.046 ; 0.028	0.622 ; 1.522	0	0
E7EWE1_P35270	E7EWE1	P35270	46.034 ; 45.816	45.991 ; 45.959	1 ; 2	0.449 ; 0.142	0.044 ; 0.143	0.374 ; 0.467	3.097 ; 2.755	0	0
E7EWE1_Q14320	E7EWE1	Q14320	45.816	45.453	2	0.48	0.364	0.549	2.509	0	0
E7EWE1_Q92934	E7EWE1	Q92934	46.034 ; 45.816	46.057 ; 45.997	1 ; 2	0.500 ; 1.058	0.023 ; 0.181	0.155 ; 0.135	1.898 ; 2.433	0	0
E7EWE1_Q9BVL4	E7EWE1	Q9BVL4	45.816	45.347	2	0.41	0.469	0.154	2.838	0	0
E7EWE1_Q9UNZ2	E7EWE1	Q9UNZ2	45.816	45.662	2	0.389	0.154	0.477	2.705	0	0
E7EWF1_P06744	E7EWF1	P06744	5.216	5.345	2	0.528	0.129	0.195	3.41	0	0
E7EWF1_P39023	E7EWF1	P39023	5.224	5.102	1	0.16	0.122	0.063	2.829	1	1
E7EWF1_P61353	E7EWF1	P61353	5.224 ; 5.216	5.327 ; 5.311	1 ; 2	1.337 ; 1.138	0.104 ; 0.095	0.068 ; 0.122	4.048 ; 4.004	1	1
E7EWF1_P62917	E7EWF1	P62917	5.224 ; 5.216	5.257 ; 5.272	1 ; 2	0.129 ; 0.106	0.034 ; 0.056	0.043 ; 0.003	3.789 ; 4.344	1	1
E7EWF1_Q02543	E7EWF1	Q02543	5.224 ; 5.216	5.282 ; 5.229	1 ; 2	1.620 ; 2.084	0.058 ; 0.013	0.045 ; 0.062	4.503 ; 4.520	1	1
E7EWF1_Q02878	E7EWF1	Q02878	5.224 ; 5.216	5.281 ; 5.325	1 ; 2	0.643 ; 1.012	0.057 ; 0.109	0.349 ; 0.272	3.148 ; 3.476	1	1
E7EWF1_Q07020	E7EWF1	Q07020	5.224 ; 5.216	5.112 ; 5.133	1 ; 2	0.808 ; 1.010	0.112 ; 0.083	0.081 ; 0.239	2.858 ; 3.261	1	1
E9PAL9_P30038	E9PAL9	P30038	31.627	31.667	1	0.202	0.04	0.254	3.772	0	0
E9PAL9_P50416	E9PAL9	P50416	31.627	31.838	1	0.222	0.211	0.35	2.684	0	0
E9PAL9_Q7L2E3-3	E9PAL9	Q7L2E3-3	31.529	31.384	2	0.02	0.146	0.83	3.448	0	0
E9PAU2_O15067	E9PAU2	O15067	40.571 ; 40.398	40.656 ; 40.667	1 ; 2	0.147 ; 0.218	0.085 ; 0.269	0.060 ; 0.155	2.572 ; 2.862	0	0
E9PAU2_O76095-2	E9PAU2	O76095-2	40.398	40.597	2	1.217	0.2	0.214	3.84	0	0
E9PAU2_P16260	E9PAU2	P16260	40.398	40.233	2	0.761	0.164	0.214	3.105	0	0
E9PAU2_Q15125	E9PAU2	Q15125	40.398	39.386	2	0.739	1.012	1.372	1.798	0	0
E9PAU2_Q15125	E9PAU2	Q15125	37.34	39.386	2	1.041	2.046	0.144	1.798	0	0
E9PAU2_Q6KCM7-2	E9PAU2	Q6KCM7-2	37.184 ; 37.340	36.867 ; 37.418	1 ; 2	0.036 ; 0.012	0.317 ; 0.079	0.273 ; 0.550	3.308 ; 3.521	0	0
E9PAU2_Q6YN16	E9PAU2	Q6YN16	40.398	40.141	2	1.713	0.257	0.185	3.544	0	0
E9PAU2_Q8TB61-3	E9PAU2	Q8TB61-3	40.398	40.246	2	0.561	0.152	0.457	2.964	0	0
E9PAU2_Q96RQ3	E9PAU2	Q96RQ3	40.398	38.366	2	0.412	2.032	1.901	1.932	0	0
E9PAU2_Q96RQ3	E9PAU2	Q96RQ3	37.184 ; 37.340	38.080 ; 38.366	1 ; 2	0.753 ; 0.714	0.896 ; 1.027	0.187 ; 0.385	1.955 ; 1.932	0	0
E9PAU2_Q9Y5L4	E9PAU2	Q9Y5L4	40.398	40.513	2	1.06	0.115	0.198	4.425	0	0
E9PB30_O95456-2	E9PB30	O95456-2	26.288	26.391	2	1.729	0.104	0.035	4.644	0	0
E9PB30_Q13423	E9PB30	Q13423	26.288	26.47	2	0.553	0.182	0.122	3.754	0	0
E9PB30_Q8N4H5	E9PB30	Q8N4H5	26.288	26.23	2	0.479	0.058	0.206	4.515	0	0
E9PB30_Q9Y277	E9PB30	Q9Y277	26.288	26.313	2	2.438	0.025	0.1	4.464	0	0
E9PC07_P05023	E9PC07	P05023	28.005	28.034	1	0.676	0.029	0.033	3.8	0	0
E9PC07_Q15398	E9PC07	Q15398	31.752	31.735	2	0.373	0.018	0.119	3.425	0	0
E9PC07_Q8NFH4	E9PC07	Q8NFH4	31.776 ; 31.752	32.040 ; 31.920	1 ; 2	0.516 ; 0.296	0.264 ; 0.168	0.026 ; 0.010	2.797 ; 2.414	0	0
E9PC07_Q8NFH4	E9PC07	Q8NFH4	28.005 ; 28.110	28.148 ; 28.327	1 ; 2	0.763 ; 0.233	0.144 ; 0.217	0.066 ; 0.030	2.797 ; 2.414	0	0
E9PC07_Q96MU7-2	E9PC07	Q96MU7-2	31.776 ; 31.752	31.886 ; 31.873	1 ; 2	0.950 ; 1.444	0.110 ; 0.121	0.058 ; 0.112	2.556 ; 3.247	0	0
E9PC07_Q96MU7-2	E9PC07	Q96MU7-2	28.11	28.455	2	0.589	0.345	0.17	3.247	0	0
E9PC07_Q9NV96	E9PC07	Q9NV96	28.005	28.145	1	0.076	0.14	0.026	2.69	0	0
E9PC07_Q9UN86-2	E9PC07	Q9UN86-2	31.752	31.901	2	0.565	0.148	0.134	3.365	0	0
E9PC07_Q9UNH7	E9PC07	Q9UNH7	28.11	28.066	2	0.428	0.044	0.009	4.279	0	0
E9PCW1_Q15006	E9PCW1	Q15006	19.993	20.245	1	0.154	0.251	0.296	3.321	0	0
E9PDB9_F8W8C2	E9PDB9	F8W8C2	21.743	21.683	1	0.069	0.06	0.971	1.981	0	0
E9PDB9_F8W9X7	E9PDB9	F8W9X7	20.106	20.031	2	1.024	0.075	0.262	3.811	0	0
E9PDB9_O43402	E9PDB9	O43402	24.697	24.384	2	0.062	0.313	0.005	3.147	0	0
E9PDB9_Q13098-5	E9PDB9	Q13098-5	20.106	20.513	2	0.117	0.406	0.325	3.2	0	0
E9PDB9_Q5HY71	E9PDB9	Q5HY71	21.743	21.922	1	0.371	0.18	0.384	2.415	0	0
E9PDB9_Q9BQA1	E9PDB9	Q9BQA1	24.697	24.809	2	0.908	0.112	0.286	4.154	0	0
E9PDB9_Q9BT78	E9PDB9	Q9BT78	20.106	20.451	2	0.359	0.344	0.498	2.918	0	0
E9PDB9_Q9BYC5	E9PDB9	Q9BYC5	21.743 ; 20.106	21.064 ; 20.907	1 ; 2	0.224 ; 0.577	0.679 ; 0.801	0.401 ; 0.670	1.755 ; 2.289	0	0
E9PDB9_Q9UJW0	E9PDB9	Q9UJW0	20.106	19.782	2	0.182	0.325	0.03	3.75	0	0
E9PF19_O00411	E9PF19	O00411	30.464	29.97	2	0.158	0.494	0.06	3.409	0	0
E9PF19_Q8TEX9	E9PF19	Q8TEX9	30.464	30.378	2	0.376	0.086	0.498	4.54	0	0
E9PGQ0_P23921	E9PGQ0	P23921	42.093 ; 42.071	42.154 ; 42.097	1 ; 2	0.333 ; 0.747	0.061 ; 0.026	0.206 ; 0.064	3.015 ; 3.668	0	0
E9PH29_Q4G176	E9PH29	Q4G176	45.937	45.999	2	1.264	0.062	0.346	3.556	0	0
E9PI30_F5GWC2	E9PI30	F5GWC2	41.603	42.26	2	0.134	0.658	0.235	2.509	0	0
E9PI30_F5GWC2	E9PI30	F5GWC2	46.280 ; 46.387	46.488 ; 46.213	1 ; 2	0.661 ; 0.247	0.209 ; 0.175	0.400 ; 0.070	2.648 ; 2.509	0	0
E9PI30_P45954	E9PI30	P45954	46.387	46.457	2	0.215	0.07	0.038	3.988	0	0
E9PI30_Q9H0C8	E9PI30	Q9H0C8	46.387	46.322	2	0.309	0.066	0.278	4.336	0	0
E9PIC0_Q8N0X7	E9PIC0	Q8N0X7	34.277 ; 34.363	34.335 ; 34.387	1 ; 2	0.176 ; 0.379	0.058 ; 0.023	0.407 ; 0.399	2.886 ; 3.557	0	0
E9PID8_F5H2G1	E9PID8	F5H2G1	21.606 ; 21.283	21.231 ; 21.332	1 ; 2	0.111 ; 0.102	0.375 ; 0.049	0.232 ; 0.342	2.888 ; 2.541	1	0
E9PID8_O75489	E9PID8	O75489	11.629	11.805	2	0.953	0.176	0.073	4.568	1	0
E9PID8_P17568	E9PID8	P17568	11.629	11.629	2	1.72	0	0.048	4.729	1	0
E9PID8_P19404	E9PID8	P19404	11.629	11.737	2	1.04	0.108	0.16	4.099	1	0
E9PID8_P28072	E9PID8	P28072	11.629	11.74	2	1.156	0.111	0.164	3.546	1	0
E9PID8_P31930	E9PID8	P31930	11.629	11.675	2	0.956	0.046	0.271	4.592	1	0
E9PID8_Q16795	E9PID8	Q16795	11.461 ; 11.629	11.554 ; 11.649	1 ; 2	0.777 ; 1.055	0.093 ; 0.020	0.126 ; 0.483	3.730 ; 3.666	1	0
E9PID8_Q96FV9	E9PID8	Q96FV9	21.606	21.64	1	0.087	0.033	0.096	4.239	1	0
E9PID8_Q9P0J0	E9PID8	Q9P0J0	11.629	11.723	2	0.719	0.094	0.106	4.263	1	0
E9PID8_Q9P2I0	E9PID8	Q9P2I0	11.629	11.646	2	0.694	0.017	0.287	3.479	1	1
E9PID8_Q9UM47	E9PID8	Q9UM47	21.283	20.945	2	0.68	0.337	0.195	3.428	1	0
E9PID8_Q9Y6M9	E9PID8	Q9Y6M9	11.629	11.659	2	0.343	0.03	0.334	4.245	1	0
E9PIM6_E9PP29	E9PIM6	E9PP29	45.115	45.433	2	0.905	0.319	0.203	3.216	0	0
E9PIM6_P09960	E9PIM6	P09960	45.084 ; 45.115	45.256 ; 45.300	1 ; 2	0.961 ; 1.141	0.172 ; 0.185	0.157 ; 0.159	3.266 ; 3.823	0	0
E9PIM6_P12931	E9PIM6	P12931	45.084 ; 45.115 ; 45.115	44.783 ; 44.621 ; 40.684	1 ; 2 ; 2	0.288 ; 0.467 ; 0.508	0.301 ; 0.493 ; 4.431	0.154 ; 0.241 ; 0.015	1.668 ; 1.918 ; 1.918	0	0
E9PIM6_P12931	E9PIM6	P12931	41.586 ; 41.782 ; 41.782	40.739 ; 44.621 ; 40.684	1 ; 2 ; 2	0.009 ; 1.008 ; 0.032	0.846 ; 2.839 ; 1.098	0.326 ; 0.269 ; 0.495	1.668 ; 1.918 ; 1.918	0	0
E9PIM6_Q8NCN5	E9PIM6	Q8NCN5	45.084 ; 45.115 ; 45.115	45.293 ; 45.279 ; 42.417	1 ; 2 ; 2	0.966 ; 0.512 ; 0.834	0.209 ; 0.164 ; 2.698	0.177 ; 0.168 ; 0.100	2.717 ; 2.053 ; 2.053	0	0
E9PIM6_Q8NCN5	E9PIM6	Q8NCN5	41.782 ; 41.782	45.279 ; 42.417	2 ; 2	1.053 ; 0.293	3.497 ; 0.635	0.677 ; 0.410	2.053 ; 2.053	0	0
E9PIM6_Q92917	E9PIM6	Q92917	41.782	41.883	2	1.047	0.101	0.02	4.467	0	0
E9PIM6_Q99615	E9PIM6	Q99615	45.115 ; 45.115	41.094 ; 44.374	2 ; 2	0.214 ; 0.107	4.021 ; 0.740	0.070 ; 0.243	2.242 ; 2.242	0	0
E9PIM6_Q99615	E9PIM6	Q99615	41.782 ; 41.782	41.094 ; 44.374	2 ; 2	0.327 ; 0.648	0.688 ; 2.592	0.440 ; 0.267	2.242 ; 2.242	0	0
E9PJ81_F5H6G2	E9PJ81	F5H6G2	46.430 ; 46.515	45.976 ; 46.183	1 ; 2	0.128 ; 0.367	0.454 ; 0.331	0.218 ; 0.338	2.193 ; 2.378	0	0
E9PJ81_P31150	E9PJ81	P31150	46.515	46.075	2	0.438	0.439	0.603	2.564	0	0
E9PJ81_P35270	E9PJ81	P35270	46.515	45.959	2	0.869	0.555	0.108	2.906	0	0
E9PJ81_P51159-2	E9PJ81	P51159-2	46.430 ; 46.515	46.769 ; 46.791	1 ; 2	0.068 ; 0.564	0.339 ; 0.277	0.036 ; 0.089	1.848 ; 1.903	0	0
E9PJ81_P56589	E9PJ81	P56589	46.43	45.948	1	0.175	0.482	0.593	1.831	0	0
E9PJ81_P61011	E9PJ81	P61011	46.43	47.096	1	0.378	0.666	0.252	1.919	0	0
E9PJ81_P62834	E9PJ81	P62834	46.430 ; 46.515	46.217 ; 46.236	1 ; 2	1.109 ; 1.259	0.213 ; 0.279	0.279 ; 0.293	2.982 ; 3.175	0	0
E9PJ81_Q07817-2	E9PJ81	Q07817-2	46.515	46.649	2	0.625	0.135	0.138	1.371	0	0
E9PJ81_Q6IAK0	E9PJ81	Q6IAK0	46.430 ; 46.515	45.734 ; 45.832	1 ; 2	0.060 ; 0.584	0.696 ; 0.682	0.375 ; 0.512	1.952 ; 2.135	0	0
E9PJ81_Q8NI37	E9PJ81	Q8NI37	46.430 ; 46.515	47.020 ; 47.095	1 ; 2	0.088 ; 0.395	0.590 ; 0.581	0.342 ; 0.336	1.643 ; 2.342	0	0
E9PJ81_Q8WUD1	E9PJ81	Q8WUD1	46.43	47.045	1	0.596	0.615	0.306	2.465	0	0
E9PJ81_Q92934	E9PJ81	Q92934	46.430 ; 46.515	46.057 ; 45.997	1 ; 2	0.708 ; 0.047	0.373 ; 0.517	0.447 ; 0.441	1.706 ; 1.794	0	0
E9PJ81_Q9HBI0-2	E9PJ81	Q9HBI0-2	46.515	47.02	2	0.897	0.505	0.183	3.093	0	0
E9PJ81_Q9NQZ5	E9PJ81	Q9NQZ5	46.430 ; 46.515	46.614 ; 46.536	1 ; 2	0.067 ; 0.355	0.184 ; 0.021	0.735 ; 0.700	2.027 ; 2.588	0	0
E9PJS4_F5H721	E9PJS4	F5H721	32.944	33.104	1	0.323	0.161	0.088	3.11	0	0
E9PJS4_O95817	E9PJS4	O95817	32.944 ; 33.060	32.903 ; 32.975	1 ; 2	0.483 ; 0.362	0.041 ; 0.085	0.237 ; 0.041	0.968 ; 0.954	0	0
E9PJS4_O96005	E9PJS4	O96005	33.06	33.126	2	0.193	0.066	0.329	4.214	0	0
E9PJS4_P32942	E9PJS4	P32942	33.06	33.436	2	0.121	0.375	0.052	2.785	0	0
E9PJS4_P98194-4	E9PJS4	P98194-4	33.06	33.449	2	0.348	0.389	0.467	2.409	0	0
E9PJS4_Q6NYC8	E9PJS4	Q6NYC8	32.944 ; 33.060	32.842 ; 32.996	1 ; 2	0.303 ; 0.478	0.102 ; 0.064	0.116 ; 0.364	1.411 ; 1.624	0	0
E9PJS4_Q7L0J3-2	E9PJS4	Q7L0J3-2	32.944 ; 33.060	32.902 ; 33.169	1 ; 2	0.847 ; 0.877	0.042 ; 0.109	0.050 ; 0.083	1.755 ; 1.756	0	0
E9PJS4_Q96T76	E9PJS4	Q96T76	33.06	33.102	2	0.596	0.042	0.676	2.63	0	0
E9PJS4_Q9Y289	E9PJS4	Q9Y289	32.944 ; 33.060	32.624 ; 32.749	1 ; 2	0.797 ; 0.738	0.320 ; 0.311	0.095 ; 0.052	2.168 ; 2.348	0	0
E9PKB5_Q02750	E9PKB5	Q02750	47.738	47.703	2	1.017	0.034	0.199	4.16	0	0
E9PMM3_O00186	E9PMM3	O00186	40.916	41.074	1	1.066	0.158	0.145	3.718	0	0
E9PMM3_O75439	E9PMM3	O75439	40.916 ; 41.258	40.703 ; 40.657	1 ; 2	0.484 ; 0.209	0.213 ; 0.601	0.093 ; 0.078	2.586 ; 2.331	0	0
E9PMM3_P48449	E9PMM3	P48449	40.916 ; 41.258	41.160 ; 41.234	1 ; 2	0.419 ; 0.110	0.244 ; 0.024	0.435 ; 0.239	2.690 ; 2.770	0	0
E9PMM3_Q6PI78	E9PMM3	Q6PI78	41.258	41.458	2	0.473	0.2	0.608	3.059	0	0
E9PMM3_Q8N1G4	E9PMM3	Q8N1G4	41.258	40.599	2	0.117	0.66	0.148	2.374	0	0
E9PMM3_Q96I24	E9PMM3	Q96I24	41.258	40.701	2	0.128	0.557	0.228	2.281	0	0
E9PMM3_Q99797	E9PMM3	Q99797	41.258	41.199	2	0.191	0.06	0.54	3.012	0	0
E9PMM3_Q9BTV4	E9PMM3	Q9BTV4	41.258	40.922	2	0.611	0.337	0.167	3.455	0	0
E9PMM3_Q9NPF0	E9PMM3	Q9NPF0	40.916	40.723	1	0.769	0.193	0.109	3.389	0	0
E9PP29_P04181	E9PP29	P04181	45.433	45.563	2	0.585	0.13	0.184	4.343	0	0
E9PP29_P38117	E9PP29	P38117	41.887	42.002	2	0.695	0.116	0.486	3.528	0	0
E9PP29_Q15738	E9PP29	Q15738	45.433	44.674	2	0.655	0.76	0.485	2.349	0	0
E9PP29_Q7L3S4	E9PP29	Q7L3S4	41.887	41.608	2	0.066	0.279	0.334	3.336	0	0
E9PP29_Q9H9B4	E9PP29	Q9H9B4	41.887	42.305	2	0.649	0.418	1.008	2.509	0	0
E9PP29_Q9Y285	E9PP29	Q9Y285	41.887	41.868	2	0.713	0.018	0.371	4.295	0	0
E9PPD9_O60763	E9PPD9	O60763	27.843	28.057	1	0.319	0.214	0.119	3.675	0	0
E9PPD9_Q13162	E9PPD9	Q13162	27.843	28.182	1	0.124	0.339	0.185	2.818	0	0
E9PPD9_Q14157-4	E9PPD9	Q14157-4	27.843	27.965	1	1.671	0.122	0.62	2.358	0	0
E9PPW7_P49821-2	E9PPW7	P49821-2	11.874	11.895	1	0.057	0.021	0.005	3.83	1	1
E9PPW7_Q16718	E9PPW7	Q16718	11.874 ; 11.859	11.901 ; 11.921	1 ; 2	0.882 ; 1.856	0.027 ; 0.062	0.024 ; 0.277	2.610 ; 3.296	1	1
E9PPW7_Q16718	E9PPW7	Q16718	18.58	18.432	1	0.615	0.148	0.408	2.61	1	1
E9PQA5_G5E9V1	E9PQA5	G5E9V1	14.769	14.752	1	0.609	0.017	0.113	3.969	0	0
E9PQA5_P50750	E9PQA5	P50750	14.941	15.158	2	0.174	0.217	0.232	3.442	0	0
E9PS74_G5E9A6	E9PS74	G5E9A6	34.923	35.299	1	0.501	0.375	0.214	2.89	0	0
E9PS74_H0YNG3	E9PS74	H0YNG3	34.923	35.287	1	0.551	0.363	0.253	2.302	0	0
E9PS74_O15382	E9PS74	O15382	36.346	34.778	2	0.068	1.568	1.821	2.169	0	0
E9PS74_O15382	E9PS74	O15382	32.048	34.778	2	1.284	2.73	1.977	2.169	0	0
E9PS74_P20645	E9PS74	P20645	36.346	35.809	2	0.101	0.537	0.072	2.599	0	0
E9PS74_P30566	E9PS74	P30566	34.923	34.158	1	0.103	0.765	0.451	1.881	0	0
E9PS74_P46199	E9PS74	P46199	36.346 ; 36.346	32.816 ; 36.510	2 ; 2	0.482 ; 0.549	3.529 ; 0.164	0.445 ; 0.712	2.121 ; 2.121	0	0
E9PS74_P46199	E9PS74	P46199	32.048 ; 32.048	32.816 ; 36.510	2 ; 2	0.733 ; 0.666	0.769 ; 4.462	0.290 ; 0.556	2.121 ; 2.121	0	0
E9PS74_P49069	E9PS74	P49069	34.923 ; 36.346	35.437 ; 35.226	1 ; 2	0.025 ; 0.197	0.514 ; 1.120	0.761 ; 2.047	1.998 ; 1.854	0	0
E9PS74_P49069	E9PS74	P49069	32.048	35.226	2	1.019	3.178	2.203	1.854	0	0
E9PS74_Q13043	E9PS74	Q13043	36.346	36.408	2	0.001	0.062	0.312	2.983	0	0
E9PS74_Q13445	E9PS74	Q13445	34.923	35.276	1	0.477	0.353	0.224	2.434	0	0
E9PS74_Q15005	E9PS74	Q15005	34.923	35.316	1	0.572	0.392	0.356	2.632	0	0
E9PS74_Q4G148-2	E9PS74	Q4G148-2	32.048	32.176	2	0.209	0.128	0.779	2.31	0	0
E9PS74_Q5BJH7-3	E9PS74	Q5BJH7-3	36.346	36.679	2	0.554	0.334	0.164	3.751	0	0
E9PS74_Q8IYJ3-2	E9PS74	Q8IYJ3-2	36.346	36.184	2	0.053	0.162	0.143	3.188	0	0
E9PS74_Q8N4T8	E9PS74	Q8N4T8	36.346 ; 36.346	32.505 ; 36.675	2 ; 2	0.914 ; 0.244	3.841 ; 0.329	0.006 ; 0.795	2.132 ; 2.132	0	0
E9PS74_Q8N4T8	E9PS74	Q8N4T8	32.048 ; 32.048	32.505 ; 36.675	2 ; 2	0.301 ; 0.971	0.457 ; 4.627	0.149 ; 0.640	2.132 ; 2.132	0	0
E9PS74_Q8NAN7	E9PS74	Q8NAN7	34.923 ; 36.346	35.158 ; 35.021	1 ; 2	0.260 ; 0.002	0.234 ; 1.325	0.510 ; 0.524	1.885 ; 2.241	0	0
E9PS74_Q8NAN7	E9PS74	Q8NAN7	32.048	35.021	2	1.217	2.973	0.679	2.241	0	0
E9PS74_Q9HAV4	E9PS74	Q9HAV4	34.923	35.355	1	0.092	0.431	0.282	2.611	0	0
E9PS74_Q9NXE4	E9PS74	Q9NXE4	32.048	32.416	2	0.023	0.369	0.168	3.094	0	0
E9PSH8_P04234	E9PSH8	P04234	32.152	31.879	1	0.47	0.274	0.374	2.644	1	1
E9PSH8_P04234	E9PSH8	P04234	42.248	42.683	1	0.028	0.435	0.307	2.644	1	1
E9PSH8_Q9NZ01	E9PSH8	Q9NZ01	42.248	42.531	1	0.291	0.283	0.384	2.845	0	0
E9PSI1_F2Z2V0	E9PSI1	F2Z2V0	38.880 ; 38.930	39.073 ; 39.113	1 ; 2	0.721 ; 0.515	0.193 ; 0.183	0.083 ; 0.022	3.597 ; 3.215	0	0
E9PSI1_O15127	E9PSI1	O15127	38.88	38.439	1	0.269	0.441	0.066	2.491	0	0
E9PSI1_O60884	E9PSI1	O60884	38.93	38.82	2	0.802	0.11	0.01	4.558	0	0
E9PSI1_O96011-2	E9PSI1	O96011-2	38.93	39.116	2	0.091	0.186	0.486	3.369	0	0
E9PSI1_P07099	E9PSI1	P07099	38.88	39.059	1	0.804	0.179	0.242	2.742	0	0
E9PSI1_P16219	E9PSI1	P16219	38.93	38.664	2	0.105	0.266	0.764	2.399	0	0
E9PSI1_P30508	E9PSI1	P30508	38.880 ; 38.930	38.853 ; 38.986	1 ; 2	0.352 ; 0.154	0.027 ; 0.056	0.293 ; 0.335	3.670 ; 3.467	0	0
E9PSI1_P31785	E9PSI1	P31785	38.93	39.302	2	0.48	0.372	0.307	2.71	0	0
E9PSI1_P31937	E9PSI1	P31937	38.93	38.893	2	0.7	0.037	0.58	2.558	0	0
E9PSI1_P49247	E9PSI1	P49247	38.880 ; 38.930	39.076 ; 39.080	1 ; 2	0.105 ; 0.008	0.197 ; 0.150	0.136 ; 0.104	2.734 ; 2.806	0	0
E9PSI1_Q14534	E9PSI1	Q14534	38.880 ; 38.930	38.954 ; 39.034	1 ; 2	0.329 ; 0.842	0.074 ; 0.104	0.199 ; 0.008	2.194 ; 3.252	0	0
E9PSI1_Q14699	E9PSI1	Q14699	38.880 ; 38.930	38.501 ; 38.629	1 ; 2	0.149 ; 0.650	0.379 ; 0.301	0.017 ; 0.131	3.022 ; 3.467	0	0
E9PSI1_Q15125	E9PSI1	Q15125	38.93	39.386	2	0.346	0.456	0.855	2.465	0	0
E9PSI1_Q6P1A2	E9PSI1	Q6P1A2	38.880 ; 38.930	38.788 ; 38.639	1 ; 2	0.736 ; 1.196	0.091 ; 0.291	0.194 ; 0.294	2.615 ; 3.039	0	0
E9PSI1_Q86UL3	E9PSI1	Q86UL3	38.93	39.144	2	0.729	0.214	0.365	2.899	0	0
E9PSI1_Q8NC60	E9PSI1	Q8NC60	38.93	39.024	2	0.071	0.094	0.381	2.844	0	0
E9PSI1_Q96KP4	E9PSI1	Q96KP4	38.880 ; 38.930	38.820 ; 38.771	1 ; 2	0.753 ; 1.073	0.060 ; 0.159	0.052 ; 0.076	3.061 ; 3.059	0	0
E9PSI1_Q99653	E9PSI1	Q99653	38.88	38.8	1	0.126	0.08	0.047	4.619	0	0
E9PSI1_Q99805	E9PSI1	Q99805	38.93	38.808	2	0.628	0.122	0.055	4.514	0	0
E9PSI1_Q9BQ52-4	E9PSI1	Q9BQ52-4	38.93	38.989	2	0.186	0.059	0.247	3.966	0	0
E9PSI1_Q9NP81	E9PSI1	Q9NP81	38.93	38.767	2	0.595	0.163	0.274	3.323	0	0
E9PSI1_Q9UKU7	E9PSI1	Q9UKU7	38.93	38.937	2	0.092	0.007	0.231	4.435	0	0
F2Z2V0_G8JLJ7	F2Z2V0	G8JLJ7	43.815	43.988	2	0.363	0.173	0.168	2.723	0	0
F2Z2V0_P04181	F2Z2V0	P04181	39.113	39.849	2	0.25	0.736	0.719	2.51	0	0
F2Z2V0_P04439	F2Z2V0	P04439	39.073 ; 39.113	39.208 ; 39.413	1 ; 2	0.101 ; 0.179	0.135 ; 0.300	0.080 ; 0.097	4.120 ; 4.027	0	0
F2Z2V0_P30508	F2Z2V0	P30508	39.113	38.986	2	0.361	0.127	0.313	4.37	0	0
F2Z2V0_P31785	F2Z2V0	P31785	39.113	39.302	2	0.034	0.188	0.285	3.755	0	0
F2Z2V0_P49247	F2Z2V0	P49247	39.073 ; 39.113	39.076 ; 39.080	1 ; 2	0.615 ; 0.507	0.004 ; 0.033	0.053 ; 0.126	3.803 ; 3.843	0	0
F2Z2V0_Q13895	F2Z2V0	Q13895	39.113	39.48	2	1.009	0.367	0.309	3.016	0	0
F2Z2V0_Q14534	F2Z2V0	Q14534	39.073 ; 39.113	38.954 ; 39.034	1 ; 2	1.050 ; 1.357	0.119 ; 0.079	0.116 ; 0.014	3.960 ; 4.600	0	0
F2Z2V0_Q86UL3	F2Z2V0	Q86UL3	39.113	39.144	2	0.214	0.031	0.387	3.617	0	0
F2Z2V0_Q8NC60	F2Z2V0	Q8NC60	39.113	39.024	2	0.586	0.089	0.359	3.905	0	0
F2Z2V0_Q9UKU7	F2Z2V0	Q9UKU7	39.113	38.937	2	0.607	0.176	0.253	4.413	0	0
F2Z393_Q9Y5U9	F2Z393	Q9Y5U9	36	36.112	2	0.448	0.112	0.185	4.389	0	0
F5GWC2_Q16822	F5GWC2	Q16822	46.213	45.892	2	0.823	0.321	0.27	3.116	0	0
F5GWC2_Q92520	F5GWC2	Q92520	46.488	46.874	1	0.714	0.386	0.113	2.755	0	0
F5GWC2_Q9H0C8	F5GWC2	Q9H0C8	46.488 ; 46.213	46.203 ; 46.322	1 ; 2	0.866 ; 0.062	0.285 ; 0.109	0.017 ; 0.208	2.167 ; 2.901	0	0
F5GWH5_F8VSC5	F5GWH5	F8VSC5	22.854	22.61	2	0.395	0.244	0.157	4.12	0	0
F5GWH5_O75882	F5GWH5	O75882	22.919 ; 22.854	22.905 ; 22.840	1 ; 2	1.768 ; 1.967	0.014 ; 0.014	0.361 ; 0.325	3.324 ; 3.714	0	0
F5GWH5_O95104	F5GWH5	O95104	22.919	23.159	1	0.213	0.239	0.153	2.668	0	0
F5GWH5_P10586-2	F5GWH5	P10586-2	22.919 ; 22.854	22.704 ; 22.812	1 ; 2	0.123 ; 0.161	0.215 ; 0.042	0.352 ; 0.293	1.817 ; 1.703	0	0
F5GWH5_P39656	F5GWH5	P39656	22.919 ; 22.854	22.869 ; 22.886	1 ; 2	0.278 ; 0.286	0.051 ; 0.031	0.106 ; 0.250	3.879 ; 4.097	0	0
F5GWH5_Q14242	F5GWH5	Q14242	22.919 ; 22.854	22.683 ; 22.802	1 ; 2	0.904 ; 0.858	0.236 ; 0.053	0.089 ; 0.163	3.145 ; 3.880	0	0
F5GWH5_Q15758	F5GWH5	Q15758	22.854	22.42	2	0.882	0.434	0.321	3.105	0	0
F5GWH5_Q3ZAQ7	F5GWH5	Q3ZAQ7	22.919 ; 22.854	22.528 ; 22.532	1 ; 2	0.439 ; 0.618	0.392 ; 0.322	0.123 ; 0.025	2.840 ; 2.599	0	0
F5GWH5_Q5UCC4-2	F5GWH5	Q5UCC4-2	22.919 ; 22.854	23.500 ; 23.291	1 ; 2	0.357 ; 0.331	0.580 ; 0.436	0.673 ; 0.503	2.068 ; 2.127	0	0
F5GWH5_Q5VT52-2	F5GWH5	Q5VT52-2	22.919 ; 22.854	23.113 ; 23.102	1 ; 2	0.053 ; 0.360	0.193 ; 0.248	0.091 ; 0.022	1.000 ; 1.395	0	0
F5GWH5_Q86VS8	F5GWH5	Q86VS8	22.919 ; 22.854	23.423 ; 23.656	1 ; 2	0.006 ; 0.218	0.503 ; 0.801	0.002 ; 0.083	2.417 ; 2.507	0	0
F5GWH5_Q8NHP6	F5GWH5	Q8NHP6	22.854	23.045	2	1.756	0.191	0.253	3.588	0	0
F5GWH5_Q8TD16	F5GWH5	Q8TD16	22.919 ; 22.854	23.343 ; 23.282	1 ; 2	0.052 ; 0.008	0.424 ; 0.427	0.104 ; 0.030	1.357 ; 1.390	0	0
F5GWH5_Q92616	F5GWH5	Q92616	22.854	22.913	2	0.278	0.059	0.168	4.346	0	0
F5GWH5_Q92673	F5GWH5	Q92673	22.919	22.311	1	0.019	0.608	0.197	1.921	0	0
F5GWH5_Q93008-1	F5GWH5	Q93008-1	22.919 ; 22.854	22.878 ; 22.848	1 ; 2	0.433 ; 0.273	0.041 ; 0.007	0.047 ; 0.145	1.164 ; 1.196	0	0
F5GWH5_Q93050-1	F5GWH5	Q93050-1	22.854	22.47	2	0.083	0.385	0.01	3.393	0	0
F5GWH5_Q9BPX5	F5GWH5	Q9BPX5	22.919	22.921	1	0.054	0.002	0.045	4.315	0	0
F5GWH5_Q9C0C9	F5GWH5	Q9C0C9	22.854	22.802	2	0.373	0.052	0.009	4.049	0	0
F5GWP1_O95864	F5GWP1	O95864	40.99	41.236	2	1.569	0.246	0.127	4.382	0	0
F5GWP1_P22314	F5GWP1	P22314	40.99	40.877	2	1.244	0.113	0.363	3.571	0	0
F5GWP1_P23786	F5GWP1	P23786	40.99	41.089	2	0.229	0.099	0.267	2.755	0	0
F5GWP1_Q6DD88	F5GWP1	Q6DD88	32.577	33.097	2	0.121	0.521	0.037	4.502	0	0
F5GWP1_Q9Y6I9	F5GWP1	Q9Y6I9	40.99	40.656	2	0.899	0.334	0.015	3.714	0	0
F5GX77_O94903	F5GX77	O94903	47.816	47.69	1	0.983	0.125	0.163	3.796	0	0
F5GX77_P06493	F5GX77	P06493	47.816	47.858	1	1.343	0.042	0.033	4.073	0	0
F5GX77_P18065	F5GX77	P18065	47.816	47.675	1	1.158	0.141	0.054	3.796	0	0
F5GX77_P38117	F5GX77	P38117	42.283	42.002	2	1.209	0.281	0.124	4.128	0	0
F5GX77_Q5HYK3	F5GX77	Q5HYK3	48.389	48.173	2	0.589	0.216	0.124	4.351	0	0
F5GX77_Q8NAK9	F5GX77	Q8NAK9	48.389	48.199	2	0.261	0.19	0.014	3.783	0	0
F5GX77_Q9BSD7	F5GX77	Q9BSD7	48.389	48.598	2	0.241	0.209	0.224	4.394	0	0
F5GX77_Q9BSK2	F5GX77	Q9BSK2	42.283	42.187	2	0.444	0.097	0.1	4.635	0	0
F5GX77_Q9BUL8	F5GX77	Q9BUL8	48.389	48.443	2	0.067	0.054	0.224	3.233	0	0
F5GX77_Q9HC07	F5GX77	Q9HC07	41.422	41.683	1	0.289	0.261	0.24	3.025	0	0
F5GX77_Q9HC36	F5GX77	Q9HC36	41.422	41.342	1	0.812	0.08	0.086	2.97	0	0
F5GX77_Q9NT62	F5GX77	Q9NT62	47.816	47.765	1	0.093	0.051	0.326	3.192	0	0
F5GX77_Q9Y2S7	F5GX77	Q9Y2S7	48.389	48.423	2	0.131	0.034	0.07	3.089	0	0
F5GXG3_E9PIM6	F5GXG3	E9PIM6	41.79	41.782	2	0.778	0.008	0.001	4.368	0	0
F5GXG3_I3L0H8	F5GXG3	I3L0H8	41.856 ; 41.790	42.443 ; 42.488	1 ; 2	0.283 ; 0.302	0.587 ; 0.698	0.515 ; 0.452	1.716 ; 1.775	0	0
F5GXG3_O43765	F5GXG3	O43765	41.856	41.885	1	0.373	0.029	0.077	3.782	0	0
F5GXG3_O60427	F5GXG3	O60427	41.856 ; 41.790	41.937 ; 41.670	1 ; 2	0.345 ; 0.058	0.081 ; 0.119	0.151 ; 0.113	2.094 ; 1.828	0	0
F5GXG3_P28907	F5GXG3	P28907	41.856 ; 41.790	42.417 ; 42.466	1 ; 2	0.464 ; 0.651	0.561 ; 0.676	0.238 ; 0.232	1.968 ; 2.428	0	0
F5GXG3_P30419	F5GXG3	P30419	41.856 ; 41.790	41.200 ; 41.171	1 ; 2	0.576 ; 0.111	0.656 ; 0.619	0.013 ; 0.092	2.192 ; 2.572	0	0
F5GXG3_P42574	F5GXG3	P42574	41.79	42.487	2	0.314	0.697	0.29	2.28	0	0
F5GXG3_P50151	F5GXG3	P50151	41.79	40.923	2	0.571	0.867	0.213	2.373	0	0
F5GXG3_Q8IXH7-4	F5GXG3	Q8IXH7-4	41.856 ; 41.790	41.873 ; 41.867	1 ; 2	1.505 ; 1.311	0.017 ; 0.077	0.002 ; 0.070	3.310 ; 3.120	0	0
F5GXG3_Q8N8R3	F5GXG3	Q8N8R3	41.79	41.261	2	0.103	0.529	0.9	2.228	0	0
F5GXG3_Q8NFF5-3	F5GXG3	Q8NFF5-3	41.79	41.134	2	0.217	0.656	0.003	2.464	0	0
F5GXG3_Q8TBP6	F5GXG3	Q8TBP6	41.79	42.579	2	0.107	0.789	0.493	2.407	0	0
F5GXG3_Q8TDP1-2	F5GXG3	Q8TDP1-2	41.856	41.764	1	0.509	0.092	0.393	2.842	0	0
F5GXG3_Q8WWP7	F5GXG3	Q8WWP7	41.856 ; 41.790	41.767 ; 41.767	1 ; 2	0.540 ; 0.455	0.089 ; 0.023	0.362 ; 0.424	3.037 ; 2.452	0	0
F5GXG3_Q92917	F5GXG3	Q92917	41.856 ; 41.790	41.846 ; 41.883	1 ; 2	0.008 ; 0.268	0.010 ; 0.093	0.001 ; 0.019	0.869 ; 1.282	0	0
F5GXG3_Q9BSK2	F5GXG3	Q9BSK2	41.856 ; 41.790	42.070 ; 42.187	1 ; 2	0.668 ; 0.195	0.214 ; 0.397	0.930 ; 0.761	2.090 ; 2.022	0	0
F5GXG3_Q9HC07	F5GXG3	Q9HC07	41.856 ; 41.790	41.683 ; 41.621	1 ; 2	1.426 ; 1.454	0.172 ; 0.168	0.078 ; 0.051	2.879 ; 3.066	0	0
F5GXX5_P39656	F5GXX5	P39656	20.829 ; 20.829 ; 21.039 ; 21.039	17.799 ; 22.869 ; 17.387 ; 22.886	1 ; 1 ; 2 ; 2	0.798 ; 0.374 ; 0.834 ; 0.328	3.030 ; 2.040 ; 3.652 ; 1.846	0.864 ; 3.051 ; 0.656 ; 3.711	1.064 ; 1.064 ; 1.818 ; 1.818	1	1
F5GXX5_Q14160	F5GXX5	Q14160	20.829	20.898	1	0.01	0.07	0.318	2.869	1	0
F5GXX5_Q969N2-5	F5GXX5	Q969N2-5	21.039	21.192	2	0.633	0.153	0.137	4.613	1	0
F5GY99_F5H2U4	F5GY99	F5H2U4	23.737	23.898	1	0.322	0.161	0.408	3.078	0	0
F5GY99_F5H2U4	F5GY99	F5H2U4	29.651	30.004	1	0.924	0.353	0.06	3.078	0	0
F5GY99_O43290	F5GY99	O43290	29.651	29.788	1	0.585	0.137	0.007	3.448	0	0
F5GY99_Q8NE01	F5GY99	Q8NE01	29.651	29.686	1	0.31	0.035	0.436	2.27	0	0
F5GY99_Q96T51	F5GY99	Q96T51	23.737	23.985	1	0.044	0.248	0.111	3.638	0	0
F5GY99_Q9C0C9	F5GY99	Q9C0C9	22.892	22.802	2	0.069	0.089	0.006	3.772	0	0
F5GYQ4_P15954	F5GYQ4	P15954	30.286	30.5	2	0.603	0.214	0.382	3.314	0	0
F5GYQ4_Q96KR1	F5GYQ4	Q96KR1	24.715 ; 24.537	25.036 ; 24.793	1 ; 2	0.590 ; 1.024	0.322 ; 0.256	0.204 ; 0.268	3.423 ; 4.449	0	0
F5GZ16_O00232	F5GZ16	O00232	11.937 ; 11.969	11.813 ; 11.812	1 ; 2	0.657 ; 0.522	0.124 ; 0.157	0.165 ; 0.102	3.695 ; 3.910	1	1
F5GZ16_O00487	F5GZ16	O00487	24.033 ; 24.081 ; 24.081	24.525 ; 11.813 ; 24.662	1 ; 2 ; 2	0.326 ; 2.434 ; 0.363	0.491 ; 12.269 ; 0.580	0.426 ; 2.009 ; 0.456	2.090 ; 2.172 ; 2.172	1	1
F5GZ16_O00487	F5GZ16	O00487	11.937 ; 11.969 ; 11.969	11.766 ; 11.813 ; 24.662	1 ; 2 ; 2	0.125 ; 0.369 ; 1.702	0.171 ; 0.156 ; 12.693	0.346 ; 0.346 ; 1.207	2.090 ; 2.172 ; 2.172	1	1
F5GZ16_P35998	F5GZ16	P35998	24.081	24.44	2	0.195	0.359	0.183	3.351	1	1
F5GZ16_P35998	F5GZ16	P35998	11.937	11.847	1	0.802	0.09	0.208	3.433	1	1
F5GZ16_P62191	F5GZ16	P62191	24.081	24.176	2	0.153	0.095	0.375	2.88	1	1
F5GZ16_P62191	F5GZ16	P62191	11.969	11.8	2	1.269	0.169	0.671	2.88	1	1
F5GZ16_Q15008	F5GZ16	Q15008	11.969	11.83	2	1.38	0.139	0.333	3.806	1	1
F5GZ16_Q9UNM6	F5GZ16	Q9UNM6	24.033 ; 24.081	24.284 ; 23.826	1 ; 2	0.921 ; 0.951	0.251 ; 0.256	0.123 ; 0.282	3.806 ; 4.185	1	1
F5GZS6_P04406	F5GZS6	P04406	31.22	31.067	2	0.462	0.153	0.268	3.772	1	0
F5GZS6_Q01650	F5GZS6	Q01650	31.134 ; 31.220	31.362 ; 31.401	1 ; 2	0.130 ; 0.273	0.227 ; 0.181	0.348 ; 0.202	2.243 ; 2.116	1	1
F5H0L8_P08648	F5H0L8	P08648	25.552	25.161	1	0.445	0.391	0.133	1.753	0	0
F5H0L8_Q15334	F5H0L8	Q15334	25.768	26.209	2	0.206	0.441	0.073	3.181	0	0
F5H0L8_Q15428	F5H0L8	Q15428	25.768	25.968	2	0.589	0.2	0.081	3.719	0	0
F5H0L8_Q7Z6I6	F5H0L8	Q7Z6I6	25.768	25.501	2	0.53	0.267	0.376	3.339	0	0
F5H0L8_Q9H2G2-2	F5H0L8	Q9H2G2-2	25.552 ; 25.768	24.922 ; 24.954	1 ; 2	0.222 ; 0.002	0.630 ; 0.814	0.140 ; 0.224	1.803 ; 2.268	0	0
F5H0L8_Q9NS69	F5H0L8	Q9NS69	25.768	26.112	2	0.237	0.344	0.172	2.286	0	0
F5H1W9_Q8NC51-3	F5H1W9	Q8NC51-3	42.652	42.702	2	0.126	0.05	0.153	4.391	0	0
F5H217_P31040	F5H217	P31040	34.135	34.281	1	0.013	0.146	0.17	3.732	1	0
F5H217_Q13445	F5H217	Q13445	38.374	38.254	2	0.941	0.12	0.265	3.191	0	0
F5H217_Q5W0V3-2	F5H217	Q5W0V3-2	38.346	38.082	1	0.303	0.264	0.034	3.153	0	0
F5H217_Q86Y56-2	F5H217	Q86Y56-2	34.135 ; 34.001	34.176 ; 33.804	1 ; 2	0.193 ; 0.298	0.041 ; 0.197	0.208 ; 0.357	2.470 ; 2.732	0	0
F5H217_Q9UHD9	F5H217	Q9UHD9	38.346 ; 38.374	38.297 ; 38.390	1 ; 2	0.490 ; 1.069	0.049 ; 0.016	0.151 ; 0.165	3.285 ; 3.959	1	0
F5H217_Q9Y6X5	F5H217	Q9Y6X5	38.374	38.436	2	1.544	0.062	0.057	4.29	0	0
F5H2G1_Q13033	F5H2G1	Q13033	13.537	13.46	2	0.646	0.077	0.525	3.416	1	0
F5H2G1_Q14152	F5H2G1	Q14152	13.829	13.79	1	1.578	0.039	0.034	4.63	1	0
F5H2G1_Q9UM47	F5H2G1	Q9UM47	21.231	21.182	1	1.017	0.049	0.191	3.886	1	0
F5H2Q7_P02794	F5H2Q7	P02794	26.787	26.95	1	1.186	0.162	0.147	3.848	0	0
F5H2Q7_Q9NSY1	F5H2Q7	Q9NSY1	26.787 ; 26.785	26.676 ; 26.973	1 ; 2	0.880 ; 1.440	0.111 ; 0.188	0.130 ; 0.283	3.298 ; 4.241	0	0
F5H2U2_P16284-3	F5H2U2	P16284-3	29.538	29.491	1	0.879	0.047	0.119	4.434	0	0
F5H2U2_Q13576	F5H2U2	Q13576	29.538	29.515	1	0.141	0.023	0.112	2.845	1	0
F5H2U2_Q8NE01	F5H2U2	Q8NE01	29.538	29.686	1	0.046	0.148	0.307	2.652	0	0
F5H365_P06127	F5H365	P06127	21.622	26.673	2	0.963	5.051	2.221	1.929	0	0
F5H365_P06127	F5H365	P06127	28.406	26.673	2	0.56	1.733	5.083	1.929	0	0
F5H365_P06127	F5H365	P06127	26.213	26.809	1	0.149	0.596	0.428	1.752	0	0
F5H365_P53992	F5H365	P53992	21.622	26.573	2	1.02	4.951	1.841	2.236	0	0
F5H365_P53992	F5H365	P53992	28.406	26.573	2	0.616	1.833	5.464	2.236	0	0
F5H365_P53992	F5H365	P53992	26.213	26.052	1	0.111	0.161	1.526	2.142	0	0
F5H365_Q12959-5	F5H365	Q12959-5	28.406	28.285	2	0.117	0.121	0.374	4.208	0	0
F5H365_Q96EL3	F5H365	Q96EL3	28.406	28.21	2	0.746	0.196	0.044	4.036	0	0
F5H3H6_Q96EY1-2	F5H3H6	Q96EY1-2	14.369	13.589	1	0.053	0.78	1.387	2.593	0	0
F5H442_Q8N490-2	F5H442	Q8N490-2	29.72	29.762	2	0.328	0.041	0.198	3.735	0	0
F5H4C2_P12694	F5H4C2	P12694	37.922	38.07	1	0.941	0.148	0.052	3.487	0	0
F5H4C2_P40763-2	F5H4C2	P40763-2	37.801	37.846	2	1.209	0.045	0.198	4.224	0	0
F5H4C2_Q8N1S5-2	F5H4C2	Q8N1S5-2	37.922 ; 37.801	37.833 ; 38.005	1 ; 2	1.084 ; 1.886	0.089 ; 0.204	0.259 ; 0.035	2.994 ; 4.008	0	0
F5H4C2_Q92945	F5H4C2	Q92945	37.801	37.542	2	1.848	0.259	0.041	4.159	0	0
F5H4C2_Q9UBT2	F5H4C2	Q9UBT2	37.801	37.843	2	0.09	0.042	0.376	3.621	0	0
F5H4C2_Q9UNN5	F5H4C2	Q9UNN5	37.922	37.897	1	1.047	0.025	0.324	2.875	0	0
F5H4C2_Q9Y697-2	F5H4C2	Q9Y697-2	37.922	37.919	1	0.561	0.003	0.301	3.61	0	0
F5H4I0_O94826	F5H4I0	O94826	39.283	39.435	2	0.845	0.152	0.04	4.415	1	0
F5H4I0_P23381	F5H4I0	P23381	39.283	39.334	2	0.91	0.05	0.276	4.422	0	0
F5H4N1_P83111	F5H4N1	P83111	17.416	17.445	2	0.686	0.029	0.368	3.84	0	0
F5H4N1_Q4ZIN3-2	F5H4N1	Q4ZIN3-2	17.416	17.473	2	0.541	0.057	0.199	3.531	0	0
F5H5L4_P82673	F5H5L4	P82673	10.054 ; 10.023	10.105 ; 10.108	1 ; 2	0.382 ; 0.893	0.051 ; 0.085	0.026 ; 0.075	4.119 ; 4.179	1	1
F5H5L4_Q92665	F5H5L4	Q92665	10.054	10.114	1	0.902	0.06	0.024	4.441	1	1
F5H5L4_Q96A35	F5H5L4	Q96A35	10.023	10.225	2	1.007	0.201	0.217	4.406	1	1
F5H5L4_Q9H9J2	F5H5L4	Q9H9J2	10.023	10.018	2	1.09	0.005	0.291	4.32	1	1
F5H5L4_Q9P015	F5H5L4	Q9P015	10.054	10.001	1	1.646	0.053	0.067	4.656	1	1
F5H5L4_Q9UJZ1	F5H5L4	Q9UJZ1	10.023	9.79	2	1.927	0.233	0.007	4.567	0	0
F5H6D0_Q12769	F5H6D0	Q12769	15.943 ; 15.843	15.941 ; 15.784	1 ; 2	0.476 ; 0.500	0.003 ; 0.059	0.027 ; 0.032	3.631 ; 3.761	0	0
F5H6D0_Q13586	F5H6D0	Q13586	27.28	27.647	1	0.395	0.367	0.157	3.536	0	0
F5H6D0_Q15437	F5H6D0	Q15437	28.102	28.011	2	0.372	0.091	0.518	3.306	0	0
F5H6D0_Q27J81-2	F5H6D0	Q27J81-2	15.943 ; 15.843	15.968 ; 15.954	1 ; 2	0.694 ; 0.396	0.025 ; 0.111	0.171 ; 0.201	3.907 ; 4.184	0	0
F5H6D0_Q92888	F5H6D0	Q92888	15.843	15.58	2	0.499	0.263	0.03	3.907	0	0
F5H6D0_Q9UGP8	F5H6D0	Q9UGP8	28.102	27.978	2	0.904	0.124	0.231	4.132	0	0
F5H6G1_P22033	F5H6G1	P22033	35.076	34.862	2	1.073	0.214	0.226	3.988	0	0
F5H6G1_P55060	F5H6G1	P55060	35.076	34.844	2	1.078	0.232	0.018	3.593	0	0
F5H6G2_O43708	F5H6G2	O43708	45.976	45.868	1	1.022	0.108	0.162	2.605	0	0
F5H6G2_P31150	F5H6G2	P31150	45.976 ; 46.183	46.103 ; 46.075	1 ; 2	1.153 ; 0.070	0.127 ; 0.108	0.431 ; 0.265	2.455 ; 1.644	0	0
F5H6G2_P35270	F5H6G2	P35270	45.976 ; 46.183	45.991 ; 45.959	1 ; 2	1.784 ; 0.501	0.014 ; 0.224	0.011 ; 0.230	3.955 ; 2.446	0	0
F5H6G2_P62834	F5H6G2	P62834	45.976 ; 46.183	46.217 ; 46.236	1 ; 2	0.981 ; 1.626	0.241 ; 0.052	0.062 ; 0.044	2.299 ; 3.412	0	0
F5H6G2_Q07817-2	F5H6G2	Q07817-2	46.183	46.649	2	0.258	0.466	0.2	2.881	0	0
F5H6G2_Q6IAK0	F5H6G2	Q6IAK0	45.976	45.734	1	0.068	0.242	0.593	2.487	0	0
F5H6G2_Q92934	F5H6G2	Q92934	45.976 ; 46.183	46.057 ; 45.997	1 ; 2	0.836 ; 0.414	0.081 ; 0.186	0.229 ; 0.103	2.565 ; 2.432	0	0
F5H6G2_Q9HA92	F5H6G2	Q9HA92	46.183	45.928	2	1.269	0.255	0.255	4.076	0	0
F5H6K0_O95747	F5H6K0	O95747	35.043	34.935	1	0.649	0.107	0.175	2.909	1	0
F5H6K0_O95747	F5H6K0	O95747	39.994	40.013	1	0.141	0.02	0.115	2.909	1	0
F5H6Z1_E9PJS4	F5H6Z1	E9PJS4	33.118 ; 33.077	32.944 ; 33.060	1 ; 2	0.453 ; 0.622	0.174 ; 0.017	0.141 ; 0.121	0.960 ; 1.200	0	0
F5H6Z1_F5H721	F5H6Z1	F5H721	33.118	33.104	1	0.13	0.013	0.229	2.8	0	0
F5H6Z1_O43795-2	F5H6Z1	O43795-2	33.118 ; 33.077	33.008 ; 32.985	1 ; 2	0.070 ; 0.448	0.110 ; 0.093	0.982 ; 0.717	2.061 ; 2.488	0	0
F5H6Z1_O60613	F5H6Z1	O60613	33.077	33.08	2	1.099	0.003	0.481	2.856	0	0
F5H6Z1_O95817	F5H6Z1	O95817	33.118 ; 33.077	32.903 ; 32.975	1 ; 2	0.030 ; 0.260	0.215 ; 0.102	0.096 ; 0.080	0.769 ; 0.751	0	0
F5H6Z1_P32942	F5H6Z1	P32942	33.118 ; 33.077	33.601 ; 33.436	1 ; 2	0.436 ; 0.743	0.483 ; 0.358	0.011 ; 0.069	2.298 ; 2.798	0	0
F5H6Z1_P46199	F5H6Z1	P46199	33.077	32.816	2	0.392	0.261	0.205	3.732	0	0
F5H6Z1_P98194-4	F5H6Z1	P98194-4	33.077	33.449	2	0.274	0.372	0.587	2.414	0	0
F5H6Z1_Q13131	F5H6Z1	Q13131	33.118	33.564	1	0.544	0.446	0.437	2.193	0	0
F5H6Z1_Q6NYC8	F5H6Z1	Q6NYC8	33.118 ; 33.077	32.842 ; 32.996	1 ; 2	0.756 ; 1.100	0.276 ; 0.081	0.257 ; 0.484	1.969 ; 2.522	0	0
F5H6Z1_Q7L0J3-2	F5H6Z1	Q7L0J3-2	33.118 ; 33.077	32.902 ; 33.169	1 ; 2	0.394 ; 0.255	0.216 ; 0.092	0.091 ; 0.038	1.201 ; 0.943	0	0
F5H6Z1_Q96T76	F5H6Z1	Q96T76	33.077	33.102	2	0.026	0.025	0.797	2.422	0	0
F5H6Z1_Q9Y289	F5H6Z1	Q9Y289	33.118 ; 33.077	32.624 ; 32.749	1 ; 2	0.344 ; 0.116	0.494 ; 0.328	0.237 ; 0.173	1.932 ; 2.015	0	0
F5H6Z6_Q4G0I0	F5H6Z6	Q4G0I0	35.107	34.83	2	0.234	0.277	0.271	3.175	0	0
F5H6Z6_Q70J99	F5H6Z6	Q70J99	35.119 ; 35.107	35.023 ; 35.110	1 ; 2	0.477 ; 0.053	0.096 ; 0.003	0.123 ; 0.008	1.874 ; 1.812	0	0
F5H6Z6_Q8NAN7	F5H6Z6	Q8NAN7	35.107	35.021	2	0.003	0.087	0.71	2.515	0	0
F5H6Z6_Q8ND24	F5H6Z6	Q8ND24	35.107	34.943	2	1.553	0.164	0.38	3.535	0	0
F5H6Z6_Q9BUQ8	F5H6Z6	Q9BUQ8	35.107	34.52	2	0.088	0.587	0.419	2.466	1	0
F5H6Z6_Q9NUQ8-2	F5H6Z6	Q9NUQ8-2	35.119	35.178	1	0.46	0.059	0.012	3.674	0	0
F5H6Z6_Q9NVV0	F5H6Z6	Q9NVV0	35.107	34.547	2	0.501	0.56	0.129	2.962	0	0
F5H6Z6_Q9UIB8-3	F5H6Z6	Q9UIB8-3	35.107	34.748	2	1.044	0.359	0.466	2.68	0	0
F5H721_Q6NYC8	F5H721	Q6NYC8	33.104	32.842	1	0.626	0.263	0.028	3.58	0	0
F5H721_Q7L0J3-2	F5H721	Q7L0J3-2	33.104	32.902	1	0.523	0.203	0.138	3.261	0	0
F5H7N9_Q5JTZ9	F5H7N9	Q5JTZ9	35.678 ; 35.565	35.916 ; 36.126	1 ; 2	0.081 ; 0.004	0.238 ; 0.561	0.847 ; 1.322	2.266 ; 2.154	0	0
F5H7N9_Q7Z2W4	F5H7N9	Q7Z2W4	35.678	35.641	1	0.402	0.037	0.319	3.647	0	0
F5H7N9_Q9H089	F5H7N9	Q9H089	35.565	35.173	2	0.241	0.392	0.558	2.443	0	0
F5H7W9_O60880-4	F5H7W9	O60880-4	48.371	48.613	2	0.54	0.242	0	3.687	0	0
F5H7W9_P17050	F5H7W9	P17050	48.371	48.713	2	1.251	0.342	0.095	3.769	0	0
F5H7W9_P20338	F5H7W9	P20338	48.371	48.706	2	1.003	0.335	0.041	3.059	0	0
F5H7W9_Q00403	F5H7W9	Q00403	48.371	48.215	2	1.206	0.157	0.156	3.305	0	0
F5H7W9_Q13526	F5H7W9	Q13526	48.226 ; 48.371	48.155 ; 48.195	1 ; 2	0.855 ; 0.000	0.071 ; 0.176	0.055 ; 0.159	3.415 ; 2.152	0	0
F5H7W9_Q5HYK3	F5H7W9	Q5HYK3	48.371	48.173	2	0.333	0.198	0.133	2.61	0	0
F5H7W9_Q9BSD7	F5H7W9	Q9BSD7	48.371	48.598	2	0.682	0.227	0.233	3.192	0	0
F5H7W9_Q9H019-3	F5H7W9	Q9H019-3	48.371	48.034	2	0.321	0.337	0.255	2.76	0	0
F5H7W9_Q9H082	F5H7W9	Q9H082	48.371	48.48	2	1.241	0.109	0.154	3.933	0	0
F5H7W9_Q9H4A5	F5H7W9	Q9H4A5	48.226 ; 48.371	48.213 ; 48.147	1 ; 2	1.360 ; 0.304	0.013 ; 0.224	0.096 ; 0.121	3.989 ; 2.263	0	0
F5H7W9_Q9NT62	F5H7W9	Q9NT62	48.371	48.109	2	0.887	0.262	0.433	2.967	0	0
F5H7W9_Q9NVZ3	F5H7W9	Q9NVZ3	48.371	47.911	2	0.306	0.46	0.091	2.918	0	0
F5H897_P06280	F5H897	P06280	40.268	40.348	1	0.579	0.08	0.048	3.981	0	0
F5H897_P52292	F5H897	P52292	40.413	40.748	2	1.734	0.335	0.205	4.116	1	0
F5H897_P62873	F5H897	P62873	40.268 ; 40.413	40.252 ; 40.221	1 ; 2	0.504 ; 0.115	0.016 ; 0.192	0.307 ; 0.165	3.133 ; 3.257	1	0
F5H897_Q6YP21-3	F5H897	Q6YP21-3	40.413	40.118	2	0.226	0.295	0.413	2.977	0	0
F5H897_Q9NPF0	F5H897	Q9NPF0	40.413	40.346	2	0.476	0.067	0.549	3.06	0	0
F5H897_Q9UMX0-2	F5H897	Q9UMX0-2	40.413	40.397	2	0.868	0.016	0.124	4.169	1	0
F5H8E5_E9PS74	F5H8E5	E9PS74	31.788	32.048	2	1.506	0.26	0.146	3.997	0	0
F5H8E5_P30825	F5H8E5	P30825	33.531	33.358	1	0.332	0.173	0.194	2.719	0	0
F5H8E5_Q86WV6	F5H8E5	Q86WV6	33.531	33.946	1	0.158	0.415	0.665	2.367	0	0
F5H8E5_Q9NTZ6	F5H8E5	Q9NTZ6	31.788	31.872	2	0.413	0.084	0.275	4.357	0	0
F5H8I7_O14925	F5H8I7	O14925	39.383	39.31	1	0.392	0.073	0.13	3.531	0	0
F5H8I7_P40926	F5H8I7	P40926	39.786	39.722	2	0.674	0.064	0.3	4.213	0	0
F5H8I7_Q15125	F5H8I7	Q15125	39.383	39.347	1	1.197	0.036	0.166	4.501	0	0
F5H8I7_Q6DD88	F5H8I7	Q6DD88	39.383	39.435	1	0.594	0.052	0.02	4.261	0	0
F5HGG6_P41250	F5HGG6	P41250	35.355	35.367	2	1.445	0.012	0.06	4.247	0	0
F5HGG6_Q969X5-2	F5HGG6	Q969X5-2	35.371 ; 35.355	35.373 ; 35.381	1 ; 2	2.377 ; 1.906	0.001 ; 0.026	0.159 ; 0.070	4.105 ; 4.026	0	0
F8VPD4_O60783	F8VPD4	O60783	10.149	10.42	1	0.304	0.271	0.161	3.579	0	0
F8VPD4_Q96EY7	F8VPD4	Q96EY7	10.149	10.256	1	0.852	0.107	0.201	4.057	0	0
F8VQE1_P05198	F8VQE1	P05198	35.975	35.967	1	1.183	0.008	0.067	4.616	0	0
F8VQE1_P05386	F8VQE1	P05386	35.975	35.953	1	1.898	0.022	0.026	4.613	0	0
F8VQE1_Q14CX7	F8VQE1	Q14CX7	33.156	32.907	1	0.198	0.249	0.036	3.565	0	0
F8VQX6_F8W1I9	F8VQX6	F8W1I9	45.177 ; 45.262	45.416 ; 45.229	1 ; 2	0.890 ; 0.787	0.239 ; 0.033	0.257 ; 0.218	2.456 ; 1.932	0	0
F8VQX6_Q13057	F8VQX6	Q13057	45.262	44.957	2	1.196	0.305	0.072	2.964	0	0
F8VQX6_Q9BVL4	F8VQX6	Q9BVL4	45.262	45.347	2	0.883	0.086	0.189	2.335	0	0
F8VSC5_O96005	F8VSC5	O96005	33.043	33.074	1	0.863	0.031	0.276	3.31	0	0
F8VSC5_P32942	F8VSC5	P32942	33.473	33.436	2	0.224	0.037	0.518	3.105	0	0
F8VSC5_Q12959-5	F8VSC5	Q12959-5	28.014	28.285	2	0.502	0.271	0.462	3.343	1	0
F8VSC5_Q93008-1	F8VSC5	Q93008-1	22.61	22.848	2	0.668	0.237	0.012	4.059	1	0
F8VSC5_Q9C0C9	F8VSC5	Q9C0C9	22.61	22.802	2	0.022	0.192	0.166	4.233	0	0
F8VUA2_Q6GMV3	F8VUA2	Q6GMV3	48.843	48.61	2	1.211	0.233	0.101	3.729	0	0
F8VUA2_Q6GMV3	F8VUA2	Q6GMV3	45.013	45.285	2	0.488	0.272	0.193	3.729	0	0
F8VUA2_Q8WUD1	F8VUA2	Q8WUD1	48.843	48.665	2	0.341	0.178	0.081	4.455	0	0
F8VUA2_Q9HB07	F8VUA2	Q9HB07	48.843	48.663	2	0.245	0.18	0.073	3.85	0	0
F8VWB4_P49756	F8VWB4	P49756	20.696 ; 20.666	20.642 ; 20.614	1 ; 2	0.093 ; 0.787	0.054 ; 0.052	0.127 ; 0.126	3.439 ; 3.938	1	0
F8VWB4_Q9UP83	F8VWB4	Q9UP83	20.696 ; 20.666	20.727 ; 20.938	1 ; 2	0.468 ; 0.895	0.031 ; 0.273	0.063 ; 0.078	3.821 ; 3.206	1	0
F8VYE8_O00425	F8VYE8	O00425	40.260 ; 40.055	40.233 ; 40.243	1 ; 2	0.740 ; 0.175	0.027 ; 0.188	0.107 ; 0.005	3.595 ; 3.973	1	0
F8VYE8_O76095-2	F8VYE8	O76095-2	40.26	40.636	1	0.417	0.376	0.11	2.829	0	0
F8VYE8_P16260	F8VYE8	P16260	40.260 ; 40.055	40.054 ; 40.233	1 ; 2	0.290 ; 0.415	0.206 ; 0.178	0.153 ; 0.183	2.759 ; 3.232	0	0
F8VYE8_P50148	F8VYE8	P50148	40.26	40.211	1	0.034	0.05	0.245	3.602	1	0
F8VYE8_Q7Z3D6-5	F8VYE8	Q7Z3D6-5	40.055	40.158	2	0.655	0.103	0.19	3.523	0	0
F8VYE8_Q8TB61-3	F8VYE8	Q8TB61-3	40.260 ; 40.055	40.118 ; 40.246	1 ; 2	0.102 ; 0.215	0.143 ; 0.191	0.261 ; 0.060	2.986 ; 3.392	0	0
F8VZ44_O15400-2	F8VZ44	O15400-2	42.053	41.895	2	0.388	0.158	0.339	3.783	1	0
F8VZJ2_F5GWP1	F8VZJ2	F5GWP1	41.01	41.1	1	0.451	0.091	0.003	2.912	0	0
F8W1I9_O75503	F8W1I9	O75503	45.229	44.921	2	0.163	0.308	0.457	2.367	0	0
F8W1I9_Q05932-3	F8W1I9	Q05932-3	45.229	45.31	2	1	0.081	0.302	4.084	0	0
F8W1I9_Q13057	F8W1I9	Q13057	45.229	44.957	2	0.409	0.272	0.147	2.047	0	0
F8W1I9_Q14320	F8W1I9	Q14320	45.229	45.453	2	0.165	0.223	0.366	3.214	0	0
F8W1I9_Q587I9	F8W1I9	Q587I9	45.229	45.472	2	0.779	0.243	0.59	2.689	0	0
F8W1I9_Q92879-2	F8W1I9	Q92879-2	45.229	45.269	2	0.267	0.04	0.495	2.353	0	0
F8W1I9_Q9BRG1	F8W1I9	Q9BRG1	45.229	45.506	2	0.504	0.277	0.314	2.348	0	0
F8W1I9_Q9BVL4	F8W1I9	Q9BVL4	45.229	45.347	2	0.096	0.118	0.029	1.827	0	0
F8W1R7_P35579	F8W1R7	P35579	12.512	12.409	2	1.313	0.104	0.541	2.739	1	1
F8W8C2_O75153	F8W8C2	O75153	21.683 ; 21.574	22.203 ; 22.466	1 ; 2	0.641 ; 0.171	0.520 ; 0.892	0.284 ; 0.316	2.679 ; 2.213	0	0
F8W8C2_Q92673	F8W8C2	Q92673	21.574	21.849	2	0.083	0.274	1.082	2.266	0	0
F8W8C2_Q9BYC5	F8W8C2	Q9BYC5	21.683	21.064	1	0.292	0.619	0.57	1.596	0	0
F8W9T2_G5E9M5	F8W9T2	G5E9M5	34.374 ; 34.466	34.111 ; 34.069	1 ; 2	0.096 ; 0.111	0.263 ; 0.397	0.178 ; 0.161	2.760 ; 3.419	0	0
F8W9T2_O14980	F8W9T2	O14980	34.466	34.307	2	0.197	0.159	0.252	4.409	0	0
F8W9T2_O15382	F8W9T2	O15382	34.374 ; 34.466	34.622 ; 34.778	1 ; 2	0.342 ; 0.386	0.248 ; 0.312	0.055 ; 0.271	3.430 ; 4.080	0	0
F8W9X7_Q9BYC5	F8W9X7	Q9BYC5	20.031	20.907	2	0.447	0.876	0.932	2.389	0	0
F8W9X7_Q9UJW0	F8W9X7	Q9UJW0	20.035 ; 20.031	19.853 ; 19.782	1 ; 2	1.165 ; 0.842	0.182 ; 0.250	0.345 ; 0.232	2.982 ; 2.439	0	0
F8WDM9_P22681	F8WDM9	P22681	36.529	36.171	1	0.036	0.358	0.158	2.817	0	0
F8WDM9_Q5BJH7-3	F8WDM9	Q5BJH7-3	36.529 ; 36.903	36.774 ; 36.679	1 ; 2	0.321 ; 0.068	0.245 ; 0.224	0.131 ; 0.199	2.894 ; 4.401	0	0
F8WDM9_Q8TAT6	F8WDM9	Q8TAT6	36.903	36.929	2	0.438	0.026	0.094	4.609	0	0
G3V1J3_G3XAP3	G3V1J3	G3XAP3	24.547 ; 24.547	32.126 ; 24.431	2 ; 2	1.336 ; 0.181	7.579 ; 0.116	5.606 ; 2.134	1.518 ; 1.518	0	0
G3V1J3_G3XAP3	G3V1J3	G3XAP3	31.822 ; 31.909 ; 31.909	31.627 ; 32.126 ; 24.431	1 ; 2 ; 2	0.305 ; 0.208 ; 1.725	0.195 ; 0.217 ; 7.477	0.648 ; 0.204 ; 7.944	1.937 ; 1.518 ; 1.518	0	0
G3V1J3_O14497-2	G3V1J3	O14497-2	31.909	31.278	2	0.107	0.631	0.142	2.619	0	0
G3V1J3_O75694	G3V1J3	O75694	31.822 ; 31.909	32.393 ; 32.529	1 ; 2	0.240 ; 0.114	0.571 ; 0.620	0.151 ; 0.052	2.255 ; 2.334	0	0
G3V1J3_P42704	G3V1J3	P42704	31.909	31.991	2	1.552	0.082	0.006	4.271	0	0
G3V1J3_Q15398	G3V1J3	Q15398	31.909	31.735	2	0.406	0.174	0.417	2.971	0	0
G3V1J3_Q7L014	G3V1J3	Q7L014	31.909	32.072	2	0.2	0.164	0.261	4.017	0	0
G3V1J3_Q8TCT9-5	G3V1J3	Q8TCT9-5	31.822 ; 31.909	32.012 ; 31.990	1 ; 2	1.001 ; 0.733	0.190 ; 0.081	0.218 ; 0.005	3.594 ; 3.393	0	0
G3V1J3_Q9GZT3	G3V1J3	Q9GZT3	31.822 ; 31.909	31.912 ; 32.025	1 ; 2	0.729 ; 0.823	0.090 ; 0.116	0.166 ; 0.092	3.950 ; 3.527	0	0
G3V1J3_Q9H6W3	G3V1J3	Q9H6W3	24.726	24.416	1	0.798	0.309	0.243	3.023	0	0
G3V1J3_Q9HD20	G3V1J3	Q9HD20	31.822 ; 31.909	31.875 ; 32.140	1 ; 2	0.516 ; 0.664	0.053 ; 0.231	0.365 ; 0.416	2.867 ; 2.581	0	0
G3V1J3_Q9HD20	G3V1J3	Q9HD20	24.726	25.047	1	0.235	0.322	0.297	2.867	0	0
G3V1J3_Q9NRK6	G3V1J3	Q9NRK6	31.822 ; 31.909	32.297 ; 32.374	1 ; 2	0.129 ; 0.508	0.475 ; 0.465	0.098 ; 0.230	2.685 ; 2.937	0	0
G3V1J3_Q9NTZ6	G3V1J3	Q9NTZ6	31.822 ; 31.909	31.773 ; 31.872	1 ; 2	0.087 ; 0.137	0.049 ; 0.037	0.176 ; 0.337	2.724 ; 2.643	0	0
G3V1J3_Q9NXW2	G3V1J3	Q9NXW2	31.822	31.955	1	0.995	0.133	0.135	3.765	0	0
G3V1J3_Q9UN86-2	G3V1J3	Q9UN86-2	31.822 ; 31.909	31.590 ; 31.901	1 ; 2	0.187 ; 0.532	0.232 ; 0.008	0.180 ; 0.402	2.673 ; 2.646	0	0
G3V325_P25705	G3V325	P25705	19.117	19.335	2	1.165	0.218	0.146	3.89	0	0
G3V325_P30049	G3V325	P30049	19.184 ; 19.117	19.297 ; 19.213	1 ; 2	0.175 ; 0.136	0.113 ; 0.096	0.143 ; 0.229	2.774 ; 2.827	0	0
G3V325_Q13464	G3V325	Q13464	19.117	19.244	2	0.005	0.128	0.09	3.989	0	0
G3V325_Q7L576	G3V325	Q7L576	19.117	19.291	2	0.251	0.174	0.049	3.703	0	0
G3V325_Q9UDR5	G3V325	Q9UDR5	19.117	19	2	0.924	0.117	0.155	3.717	0	0
G3XAN4_O43464	G3XAN4	O43464	37.947	38.179	2	0.631	0.232	0.401	3.331	0	0
G3XAN4_O60884	G3XAN4	O60884	34.09	34.239	2	0.886	0.149	0.206	4.316	0	0
G3XAN4_O75131	G3XAN4	O75131	37.947	37.946	2	0.141	0.001	0.126	3.639	0	0
G3XAN4_Q86Y56-2	G3XAN4	Q86Y56-2	37.947	37.597	2	1.308	0.351	0.002	3.232	0	0
G3XAN4_Q86Y56-2	G3XAN4	Q86Y56-2	34.09	33.804	2	0.42	0.286	0.345	3.232	0	0
G3XAN4_Q8NAN7	G3XAN4	Q8NAN7	35.891	35.158	1	0.533	0.733	0.297	2.267	0	0
G3XAN4_Q9UBF2	G3XAN4	Q9UBF2	37.947	37.724	2	0.381	0.223	0.008	3.971	0	0
G3XAN4_Q9UKW4	G3XAN4	Q9UKW4	34.09	34.059	2	0.945	0.032	0.205	3.275	0	0
G3XAP3_O00410	G3XAP3	O00410	32.126	32.356	2	0.691	0.23	0.536	3.144	0	0
G3XAP3_O75694	G3XAP3	O75694	24.431 ; 24.431	32.529 ; 26.205	2 ; 2	1.611 ; 0.033	8.098 ; 1.774	7.892 ; 7.415	1.858 ; 1.858	1	0
G3XAP3_O75694	G3XAP3	O75694	32.126 ; 32.126	32.529 ; 26.205	2 ; 2	0.094 ; 1.550	0.403 ; 5.921	0.152 ; 15.155	1.858 ; 1.858	1	0
G3XAP3_O96005	G3XAP3	O96005	24.431	24.922	2	0.48	0.491	0.146	2.387	0	0
G3XAP3_O96005	G3XAP3	O96005	32.126	33.126	2	0.438	1	0.37	2.387	0	0
G3XAP3_P00390-2	G3XAP3	P00390-2	24.431	24.781	2	0.503	0.35	0.456	3.826	0	0
G3XAP3_P26440	G3XAP3	P26440	32.126	32.478	2	1.241	0.352	0.315	3.091	0	0
G3XAP3_P32942	G3XAP3	P32942	24.431 ; 24.431	33.436 ; 25.442	2 ; 2	1.152 ; 0.219	9.005 ; 1.011	7.751 ; 1.349	2.235 ; 2.235	0	0
G3XAP3_P32942	G3XAP3	P32942	32.126 ; 32.126	33.436 ; 25.442	2 ; 2	0.365 ; 1.298	1.310 ; 6.684	0.011 ; 6.391	2.235 ; 2.235	0	0
G3XAP3_P42704	G3XAP3	P42704	32.126	31.991	2	1.76	0.135	0.21	4.598	1	0
G3XAP3_Q13283	G3XAP3	Q13283	32.126	32.264	2	1.563	0.138	0.382	3.643	1	0
G3XAP3_Q7L014	G3XAP3	Q7L014	32.126	32.072	2	0.409	0.054	0.057	3.638	1	0
G3XAP3_Q8TCT9-5	G3XAP3	Q8TCT9-5	32.126	31.99	2	0.942	0.136	0.199	3.414	0	0
G3XAP3_Q92888	G3XAP3	Q92888	32.126	32.323	2	0.927	0.197	0.089	4.545	1	0
G3XAP3_Q9GZT3	G3XAP3	Q9GZT3	32.126	32.025	2	1.031	0.101	0.296	3.832	0	0
G3XAP3_Q9NRK6	G3XAP3	Q9NRK6	32.126	32.374	2	0.299	0.248	0.434	2.698	0	0
G3XAP3_Q9NTZ6	G3XAP3	Q9NTZ6	24.431	31.872	2	1.863	7.441	7.607	2.123	0	0
G3XAP3_Q9NTZ6	G3XAP3	Q9NTZ6	31.627 ; 32.126	31.773 ; 31.872	1 ; 2	0.218 ; 0.346	0.146 ; 0.254	0.473 ; 0.133	2.238 ; 2.123	0	0
G3XAP3_Q9NXW2	G3XAP3	Q9NXW2	32.126	32.087	2	1.083	0.039	0.447	3.39	0	0
G3XAP3_Q9UN86-2	G3XAP3	Q9UN86-2	32.126	31.901	2	0.74	0.225	0.606	2.451	1	0
G5E955_P53990-2	G5E955	P53990-2	42.936	42.923	2	0.232	0.013	0.601	2.693	0	0
G5E955_Q01826	G5E955	Q01826	43.005	43.384	1	1.261	0.379	0.046	2.737	0	0
G5E955_Q15796-2	G5E955	Q15796-2	43.005 ; 42.936	43.228 ; 43.229	1 ; 2	0.418 ; 1.325	0.224 ; 0.293	0.424 ; 0.360	2.331 ; 3.198	0	0
G5E955_Q6ZT21-2	G5E955	Q6ZT21-2	43.005 ; 42.936	42.889 ; 42.792	1 ; 2	0.322 ; 0.560	0.115 ; 0.144	0.403 ; 0.341	1.879 ; 2.705	0	0
G5E955_Q96AG3	G5E955	Q96AG3	42.936	42.887	2	0.409	0.049	0.35	3.348	0	0
G5E955_Q9H0V9	G5E955	Q9H0V9	42.936	42.992	2	0.612	0.056	0.392	3.401	0	0
G5E955_Q9H9A6	G5E955	Q9H9A6	43.005 ; 42.936	43.127 ; 42.976	1 ; 2	0.508 ; 1.411	0.122 ; 0.040	0.383 ; 0.376	2.002 ; 3.190	0	0
G5E955_Q9HBM8	G5E955	Q9HBM8	43.005 ; 42.936	43.139 ; 43.222	1 ; 2	0.824 ; 0.978	0.134 ; 0.286	0.401 ; 0.282	2.137 ; 2.747	0	0
G5E9A6_H0YNG3	G5E9A6	H0YNG3	35.299	35.287	1	1.052	0.012	0.039	3.745	0	0
G5E9A6_Q13445	G5E9A6	Q13445	35.299	35.276	1	0.024	0.023	0.438	2.409	0	0
G5E9A6_Q15005	G5E9A6	Q15005	35.299	35.316	1	1.074	0.017	0.143	4.055	0	0
G5E9A6_Q86Y56-2	G5E9A6	Q86Y56-2	35.739 ; 35.739	33.804 ; 37.597	2 ; 2	0.739 ; 0.311	1.934 ; 1.858	1.505 ; 1.796	1.997 ; 1.997	0	0
G5E9A6_Q8N0Y2-2	G5E9A6	Q8N0Y2-2	35.299	35.344	1	0.332	0.045	0.407	2.963	0	0
G5E9A6_Q8NAN7	G5E9A6	Q8NAN7	35.299	35.158	1	0.761	0.141	0.296	3.323	0	0
G5E9A6_Q9HAV4	G5E9A6	Q9HAV4	35.739	35.59	2	0.858	0.148	0.125	4.192	0	0
G5E9M5_H0YNG3	G5E9M5	H0YNG3	34.069	33.714	2	0.619	0.354	0.862	2.572	1	0
G5E9M5_O14980	G5E9M5	O14980	34.069	34.307	2	0.309	0.238	0.091	3.103	1	0
G5E9M5_O15382	G5E9M5	O15382	34.111	34.622	1	0.438	0.511	0.233	2.417	0	0
G5E9S8_Q96D71-3	G5E9S8	Q96D71-3	16.739	16.735	2	0.198	0.004	0.135	2.07	0	0
G5E9W7_I3L0E3	G5E9W7	I3L0E3	22.726 ; 21.970	22.519 ; 22.663	1 ; 2	0.128 ; 0.147	0.206 ; 0.693	0.177 ; 0.162	2.892 ; 2.378	1	1
G5E9W7_I3L0E3	G5E9W7	I3L0E3	9.797 ; 9.820	9.866 ; 9.912	1 ; 2	1.465 ; 1.073	0.068 ; 0.092	0.096 ; 0.051	2.892 ; 2.378	1	1
G5E9W7_P49406	G5E9W7	P49406	9.82	9.938	2	0.578	0.118	0.122	3.669	1	1
G5E9W7_P82663	G5E9W7	P82663	22.726 ; 21.970 ; 21.970	22.483 ; 9.886 ; 22.239	1 ; 2 ; 2	0.068 ; 3.523 ; 0.108	0.243 ; 12.084 ; 0.269	0.053 ; 6.108 ; 0.124	1.656 ; 1.030 ; 1.030	1	1
G5E9W7_P82663	G5E9W7	P82663	9.797 ; 9.820 ; 9.820	9.957 ; 9.886 ; 22.239	1 ; 2 ; 2	0.165 ; 0.104 ; 3.311	0.160 ; 0.066 ; 12.419	0.050 ; 0.023 ; 6.255	1.656 ; 1.030 ; 1.030	1	1
G5E9W7_P82932	G5E9W7	P82932	22.726 ; 21.970	21.488 ; 20.985	1 ; 2	0.025 ; 0.116	1.238 ; 0.985	0.596 ; 0.955	2.323 ; 2.359	1	1
G5E9W7_P82932	G5E9W7	P82932	9.797 ; 9.820	9.718 ; 9.713	1 ; 2	0.137 ; 0.485	0.079 ; 0.107	0.092 ; 0.043	2.323 ; 2.359	1	1
G5E9W7_Q9Y2Q9	G5E9W7	Q9Y2Q9	9.82	9.817	2	1.241	0.003	0.073	4.267	1	1
G5E9W7_Q9Y2R9	G5E9W7	Q9Y2R9	9.82	10.042	2	0.921	0.222	0.038	3.817	1	1
G5E9W7_Q9Y3D3	G5E9W7	Q9Y3D3	9.82	9.943	2	2.459	0.123	0.148	4.414	1	1
G5E9W7_Q9Y3D3	G5E9W7	Q9Y3D3	22.726	22.834	1	0.113	0.108	0.231	4.169	1	1
G8JLJ7_I3L0H8	G8JLJ7	I3L0H8	41.935	42.443	1	0.149	0.508	0.869	2.06	0	0
G8JLJ7_O76095-2	G8JLJ7	O76095-2	40.547	40.597	2	0.909	0.051	0.144	4.427	0	0
G8JLJ7_P19397	G8JLJ7	P19397	40.547	40.73	2	0.363	0.184	0.392	3.324	1	0
G8JLJ7_P48449	G8JLJ7	P48449	41.935	41.16	1	0.194	0.775	0.32	2.319	0	0
G8JLJ7_P50151	G8JLJ7	P50151	40.547	40.923	2	0.29	0.377	0.011	3.54	0	0
G8JLJ7_Q15738	G8JLJ7	Q15738	40.547	40.514	2	0.504	0.033	0.154	2.79	0	0
G8JLJ7_Q5T8U5	G8JLJ7	Q5T8U5	41.935 ; 40.547	42.652 ; 42.552	1 ; 2	0.495 ; 0.598	0.717 ; 2.006	0.664 ; 0.540	2.063 ; 1.866	0	0
G8JLJ7_Q5T8U5	G8JLJ7	Q5T8U5	43.988	42.552	2	1.018	1.436	1.241	1.866	0	0
G8JLJ7_Q6ZMG9	G8JLJ7	Q6ZMG9	40.547	40.85	2	0.835	0.303	0.163	3.53	0	0
G8JLJ7_Q7Z3D6-5	G8JLJ7	Q7Z3D6-5	40.547	40.158	2	0.694	0.389	0.228	2.822	0	0
G8JLJ7_Q8N8R3	G8JLJ7	Q8N8R3	41.935 ; 40.547	41.246 ; 41.261	1 ; 2	0.031 ; 0.179	0.689 ; 0.715	0.292 ; 0.698	2.366 ; 2.441	0	0
G8JLJ7_Q8TB61-3	G8JLJ7	Q8TB61-3	40.547	40.246	2	0.254	0.301	0.099	4.143	0	0
G8JLJ7_Q8TBP6	G8JLJ7	Q8TBP6	40.547	42.579	2	0.389	2.033	0.291	2.231	0	0
G8JLJ7_Q8TBP6	G8JLJ7	Q8TBP6	43.988	42.579	2	0.808	1.409	0.993	2.231	0	0
G8JLJ7_Q96I24	G8JLJ7	Q96I24	41.935	41.593	1	0.105	0.342	0.273	2.385	0	0
G8JLJ7_Q99615	G8JLJ7	Q99615	43.988	44.374	2	0.57	0.386	0.231	2.747	0	0
G8JLJ7_Q99615	G8JLJ7	Q99615	41.935	42.79	1	0.137	0.855	0.384	2.217	0	0
G8JLJ7_Q9BSK2	G8JLJ7	Q9BSK2	41.935 ; 40.547	42.070 ; 42.187	1 ; 2	0.534 ; 0.087	0.135 ; 1.640	0.454 ; 0.559	1.770 ; 1.616	0	0
G8JLJ7_Q9BSK2	G8JLJ7	Q9BSK2	43.988	42.187	2	0.506	1.802	1.26	1.616	0	0
G8JLJ7_Q9H9B4	G8JLJ7	Q9H9B4	41.935	42.123	1	0.337	0.188	1.06	2.287	0	0
G8JLJ7_Q9NUL7	G8JLJ7	Q9NUL7	41.935	41.817	1	0.06	0.118	0.281	3.633	0	0
G8JLJ7_Q9UJU6-2	G8JLJ7	Q9UJU6-2	41.935 ; 40.547 ; 40.547	41.172 ; 44.278 ; 41.176	1 ; 2 ; 2	0.420 ; 0.006 ; 0.074	0.762 ; 3.731 ; 0.630	0.540 ; 0.625 ; 0.494	1.874 ; 2.212 ; 2.212	0	0
G8JLJ7_Q9UJU6-2	G8JLJ7	Q9UJU6-2	43.988 ; 43.988	44.278 ; 41.176	2 ; 2	0.413 ; 0.346	0.290 ; 2.812	0.076 ; 1.196	2.212 ; 2.212	0	0
G8JLJ7_Q9Y285	G8JLJ7	Q9Y285	41.935	42.011	1	0.174	0.076	0.584	2.765	0	0
G8JLL2_B4DUS9	G8JLL2	B4DUS9	48.478	48.344	2	1.423	0.135	0.356	2.944	0	0
G8JLL2_H3BU16	G8JLL2	H3BU16	48.478	48.294	2	1.818	0.185	0.048	4.306	0	0
G8JLL2_O43716	G8JLL2	O43716	48.763 ; 48.478	48.369 ; 48.351	1 ; 2	0.488 ; 0.115	0.394 ; 0.127	0.065 ; 0.285	1.325 ; 1.378	0	0
G8JLL2_P20338	G8JLL2	P20338	48.763 ; 48.478	48.628 ; 48.706	1 ; 2	0.263 ; 0.126	0.135 ; 0.227	0.483 ; 0.738	2.125 ; 2.479	0	0
G8JLL2_P27144	G8JLL2	P27144	48.763 ; 48.478	49.029 ; 49.490	1 ; 2	0.027 ; 0.417	0.265 ; 1.012	0.633 ; 1.259	1.660 ; 1.911	0	0
G8JLL2_Q96RS6-3	G8JLL2	Q96RS6-3	48.478	48.021	2	0.982	0.458	0.026	2.536	0	0
G8JLL2_Q9BSD7	G8JLL2	Q9BSD7	48.763 ; 48.478	48.429 ; 48.598	1 ; 2	0.749 ; 0.447	0.335 ; 0.119	0.279 ; 0.546	1.953 ; 1.743	0	0
G8JLL2_Q9NT62	G8JLL2	Q9NT62	48.478	48.109	2	0.242	0.369	0.345	2.051	0	0
H0Y6I0_P82675	H0Y6I0	P82675	10.089	9.979	1	1.083	0.11	0.01	4.572	0	0
H0Y6I0_P82933	H0Y6I0	P82933	10.089	10.016	1	1.431	0.073	0.012	4.088	0	0
H0Y6I0_Q5T653	H0Y6I0	Q5T653	10.089 ; 10.118	10.118 ; 10.038	1 ; 2	0.852 ; 0.711	0.029 ; 0.080	0.057 ; 0.157	3.764 ; 4.095	0	0
H0Y6I0_Q7Z2W9	H0Y6I0	Q7Z2W9	10.089 ; 10.118	10.124 ; 10.073	1 ; 2	0.187 ; 0.764	0.036 ; 0.045	0.147 ; 0.006	4.159 ; 4.263	0	0
H0Y6I0_Q8N983-4	H0Y6I0	Q8N983-4	10.118	9.827	2	1.227	0.291	0.058	4.371	0	0
H0Y6I0_Q96DV4	H0Y6I0	Q96DV4	10.089 ; 10.118	9.940 ; 9.921	1 ; 2	0.951 ; 1.133	0.148 ; 0.197	0.024 ; 0.120	4.034 ; 4.484	0	0
H0Y6I0_Q96EY7	H0Y6I0	Q96EY7	10.118	10.171	2	0.761	0.053	0.284	4.337	0	0
H0Y6I0_Q9BYD1	H0Y6I0	Q9BYD1	10.089 ; 10.118	9.938 ; 9.866	1 ; 2	0.016 ; 0.249	0.150 ; 0.252	0.032 ; 0.133	3.179 ; 3.774	0	0
H0Y6I0_Q9H0U6	H0Y6I0	Q9H0U6	10.089 ; 10.118	10.044 ; 9.913	1 ; 2	1.088 ; 1.162	0.045 ; 0.205	0.082 ; 0.193	4.083 ; 4.403	0	0
H0Y6I0_Q9NYK5	H0Y6I0	Q9NYK5	10.089 ; 10.118	10.061 ; 9.933	1 ; 2	0.313 ; 0.145	0.027 ; 0.185	0.122 ; 0.175	3.787 ; 3.756	0	0
H0Y6I0_Q9P015	H0Y6I0	Q9P015	10.089	10.001	1	0.766	0.088	0.079	4.415	0	0
H0Y6I0_Q9Y3D9	H0Y6I0	Q9Y3D9	10.118	10.182	2	1.193	0.064	0.274	4.215	0	0
H0YDU8_H7BZJ3	H0YDU8	H7BZJ3	43.441	43.308	1	0.6	0.133	0.059	3.831	0	0
H0YDU8_O00151	H0YDU8	O00151	47.714	47.853	2	0.857	0.138	0.368	3.534	0	0
H0YDU8_O95363	H0YDU8	O95363	43.47	43.579	2	0.651	0.109	0.22	4.196	0	0
H0YDU8_O95363	H0YDU8	O95363	47.714	47.668	2	0.661	0.046	0.328	4.196	0	0
H0YDU8_P09543-2	H0YDU8	P09543-2	47.862	47.867	1	0.692	0.005	0.026	4.385	0	0
H0YDU8_P49773	H0YDU8	P49773	47.714	47.583	2	1.035	0.132	0.162	4.441	0	0
H0YDU8_P52306	H0YDU8	P52306	43.441 ; 43.470	43.478 ; 43.820	1 ; 2	0.691 ; 0.624	0.036 ; 0.350	0.164 ; 0.316	2.568 ; 2.459	0	0
H0YDU8_P52306	H0YDU8	P52306	47.862 ; 47.714	47.979 ; 47.931	1 ; 2	0.715 ; 0.881	0.117 ; 0.217	0.195 ; 0.114	2.568 ; 2.459	0	0
H0YDU8_P63104	H0YDU8	P63104	43.441	43.448	1	1.363	0.007	0.146	3.987	0	0
H0YDU8_Q15102	H0YDU8	Q15102	47.862 ; 47.714	47.786 ; 48.150	1 ; 2	0.466 ; 0.239	0.076 ; 0.435	0.322 ; 0.119	3.339 ; 3.091	0	0
H0YDU8_Q15102	H0YDU8	Q15102	43.441	43.345	1	0.802	0.096	0.261	3.339	0	0
H0YDU8_Q8NAK9	H0YDU8	Q8NAK9	47.714	48.199	2	1.315	0.485	0.064	3.128	0	0
H0YDU8_Q92520	H0YDU8	Q92520	43.47	43.563	2	0.655	0.093	0.029	4.41	0	0
H0YDU8_Q9P0S9	H0YDU8	Q9P0S9	47.862 ; 47.714	48.032 ; 47.989	1 ; 2	0.708 ; 0.816	0.170 ; 0.275	0.313 ; 0.271	3.259 ; 3.430	0	0
H0YEN5_P46781	H0YEN5	P46781	37.288	37.669	1	0.088	0.381	0.83	2.265	1	1
H0YEN5_P46781	H0YEN5	P46781	14.634	14.319	1	0.392	0.315	0.284	2.265	1	1
H0YH24_Q8NE86-3	H0YH24	Q8NE86-3	29.183	29.143	2	0.162	0.04	0.018	4.851	0	0
H0YH69_O00170	H0YH69	O00170	47.605 ; 47.479	47.830 ; 47.837	1 ; 2	0.267 ; 0.099	0.225 ; 0.357	0.117 ; 0.238	1.121 ; 1.589	0	0
H0YH69_Q8WW59	H0YH69	Q8WW59	47.605	47.856	1	1.224	0.252	0.348	2.899	0	0
H0YH69_Q96JY6	H0YH69	Q96JY6	47.605 ; 47.479	47.835 ; 47.608	1 ; 2	0.339 ; 0.091	0.230 ; 0.129	0.211 ; 0.317	1.762 ; 1.643	0	0
H0YH69_Q9NVZ3	H0YH69	Q9NVZ3	47.605 ; 47.479	47.715 ; 47.911	1 ; 2	0.885 ; 0.633	0.111 ; 0.432	0.035 ; 0.256	1.933 ; 1.895	0	0
H0YHS6_Q9HBI0-2	H0YHS6	Q9HBI0-2	47.227	47.02	2	0.546	0.207	0.241	4.442	0	0
H0YNE9_P01116-2	H0YNE9	P01116-2	44.721	45.051	1	0.041	0.329	0.621	2.586	0	0
H0YNE9_P14174	H0YNE9	P14174	44.721 ; 44.702	44.687 ; 44.592	1 ; 2	0.268 ; 0.277	0.035 ; 0.110	0.152 ; 0.059	2.441 ; 2.542	0	0
H0YNE9_P62140	H0YNE9	P62140	44.721 ; 44.702	43.618 ; 43.804	1 ; 2	0.394 ; 0.290	1.103 ; 0.898	0.180 ; 0.352	2.092 ; 1.890	0	0
H0YNE9_Q8WVM0	H0YNE9	Q8WVM0	44.721 ; 44.702	44.802 ; 44.593	1 ; 2	0.229 ; 0.029	0.080 ; 0.109	0.176 ; 0.075	2.779 ; 2.620	0	0
H0YNE9_Q9UIJ7	H0YNE9	Q9UIJ7	44.702	44.452	2	0.347	0.25	0.572	1.524	0	0
H0YNG3_Q13445	H0YNG3	Q13445	35.287	35.276	1	1.028	0.011	0.477	3.125	0	0
H0YNG3_Q14739	H0YNG3	Q14739	35.287 ; 33.714 ; 33.714	34.334 ; 34.591 ; 27.078	1 ; 2 ; 2	0.286 ; 0.375 ; 1.545	0.953 ; 0.877 ; 6.636	0.059 ; 1.740 ; 7.780	2.094 ; 2.244 ; 2.244	0	0
H0YNG3_Q15005	H0YNG3	Q15005	35.287 ; 33.714 ; 33.714	35.316 ; 35.219 ; 26.449	1 ; 2 ; 2	0.021 ; 0.644 ; 1.405	0.029 ; 1.505 ; 7.265	0.103 ; 2.468 ; 8.773	1.664 ; 2.198 ; 2.198	1	1
H0YNG3_Q7Z434	H0YNG3	Q7Z434	33.714	33.897	2	0.6	0.183	0.467	3.652	0	0
H0YNG3_Q8NAN7	H0YNG3	Q8NAN7	35.287	35.158	1	0.291	0.129	0.257	2.941	0	0
H0YNG3_Q8TDD1	H0YNG3	Q8TDD1	35.287 ; 33.714	35.113 ; 33.434	1 ; 2	0.608 ; 0.710	0.174 ; 0.280	0.120 ; 0.156	3.577 ; 3.809	0	0
H0YNG3_Q93084-4	H0YNG3	Q93084-4	35.287	34.764	1	0.389	0.523	0.354	2.437	0	0
H0YNG3_Q9H089	H0YNG3	Q9H089	29.273	29.835	1	0.31	0.562	1.163	2.274	0	0
H0YNG3_Q9HAV4	H0YNG3	Q9HAV4	35.287	35.355	1	0.459	0.068	0.535	2.344	1	0
H3BLU7_O75880	H3BLU7	O75880	46.334	46.698	2	1.274	0.364	0.44	2.889	0	0
H3BLU7_O95363	H3BLU7	O95363	43.905	43.671	1	1.077	0.233	0.062	3.552	0	0
H3BLU7_O95571	H3BLU7	O95571	46.334	46.587	2	0.387	0.253	0.162	1.176	0	0
H3BLU7_P13489	H3BLU7	P13489	46.334	46.081	2	0.444	0.253	0.598	3.186	0	0
H3BLU7_P16333	H3BLU7	P16333	43.905	43.939	1	1.291	0.035	0.115	4.19	0	0
H3BLU7_P19623	H3BLU7	P19623	46.334	46.625	2	0.016	0.291	0.213	1.442	0	0
H3BLU7_P24666	H3BLU7	P24666	46.334	45.727	2	0.929	0.607	0.571	2.474	0	0
H3BLU7_P37802	H3BLU7	P37802	46.334	45.983	2	0.602	0.351	0.388	2.263	0	0
H3BLU7_P49773	H3BLU7	P49773	43.905	43.758	1	1.531	0.147	0.117	3.189	0	0
H3BLU7_P49773	H3BLU7	P49773	47.555	47.51	1	0.437	0.045	0.084	3.189	0	0
H3BLU7_P52306	H3BLU7	P52306	46.334 ; 46.334	47.931 ; 43.820	2 ; 2	0.405 ; 0.609	1.597 ; 2.514	1.164 ; 1.348	2.024 ; 2.024	0	0
H3BLU7_Q6IAK0	H3BLU7	Q6IAK0	46.334	45.832	2	1.228	0.502	0.174	3.324	0	0
H3BLU7_Q8NAK9	H3BLU7	Q8NAK9	46.334 ; 46.334	48.199 ; 44.066	2 ; 2	0.839 ; 0.772	1.864 ; 2.268	1.341 ; 1.163	1.919 ; 1.919	0	0
H3BLU7_Q9NRG7-2	H3BLU7	Q9NRG7-2	47.555 ; 46.334	47.419 ; 46.507	1 ; 2	0.255 ; 0.073	0.136 ; 0.172	0.124 ; 0.179	1.980 ; 1.443	0	0
H3BLU7_Q9NRG7-2	H3BLU7	Q9NRG7-2	43.905	43.625	1	1.141	0.279	0.129	1.98	0	0
H3BLU7_Q9UNZ2	H3BLU7	Q9UNZ2	43.905	44.136	1	0.231	0.231	0.037	3.261	0	0
H3BPE1_P82933	H3BPE1	P82933	10.608	10.654	2	0.491	0.046	0.092	4.291	0	0
H3BPE1_Q15643	H3BPE1	Q15643	14.539	14.334	2	0.687	0.205	0.09	3.451	0	0
H3BPE1_Q99623	H3BPE1	Q99623	14.534 ; 14.539	14.187 ; 14.178	1 ; 2	0.525 ; 0.596	0.347 ; 0.361	0.193 ; 0.349	2.829 ; 2.670	0	0
H3BPE1_Q99623	H3BPE1	Q99623	11.037 ; 10.608	10.659 ; 10.737	1 ; 2	0.368 ; 0.035	0.378 ; 0.129	0.184 ; 0.325	2.829 ; 2.670	0	0
H3BSM7_P17174	H3BSM7	P17174	36.083 ; 35.901	36.033 ; 36.107	1 ; 2	0.856 ; 0.738	0.049 ; 0.206	0.163 ; 0.219	2.170 ; 2.759	0	0
H3BSM7_P20645	H3BSM7	P20645	36.083 ; 35.901	35.676 ; 35.809	1 ; 2	0.024 ; 0.736	0.407 ; 0.092	0.448 ; 0.523	1.966 ; 2.151	0	0
H3BSM7_P22681	H3BSM7	P22681	36.083 ; 35.901	36.171 ; 36.074	1 ; 2	1.233 ; 2.007	0.088 ; 0.173	0.319 ; 0.365	2.264 ; 3.695	0	0
H3BSM7_Q16563-2	H3BSM7	Q16563-2	36.083	36.245	1	0.761	0.162	0.21	3.614	0	0
H3BSM7_Q6ZWT7	H3BSM7	Q6ZWT7	35.901	35.871	2	1.948	0.03	0.223	3.732	0	0
H3BSM7_Q8IYJ3-2	H3BSM7	Q8IYJ3-2	36.083 ; 35.901	35.722 ; 36.184	1 ; 2	0.412 ; 0.891	0.361 ; 0.283	0.259 ; 0.452	1.623 ; 2.437	0	0
H3BSW0_P56937-3	H3BSW0	P56937-3	45.368	45.194	2	0.677	0.174	0.485	3.762	0	0
H3BTL1_F5H7W9	H3BTL1	F5H7W9	48.42	48.371	2	0.496	0.049	0.345	2.629	0	0
H3BTL1_P20338	H3BTL1	P20338	48.426 ; 48.420	48.628 ; 48.706	1 ; 2	0.165 ; 0.507	0.202 ; 0.285	0.421 ; 0.385	2.255 ; 2.582	0	0
H3BTL1_Q00403	H3BTL1	Q00403	48.426 ; 48.420	48.250 ; 48.215	1 ; 2	0.404 ; 0.710	0.176 ; 0.206	0.111 ; 0.189	1.302 ; 1.755	0	0
H3BTL1_Q13526	H3BTL1	Q13526	48.42	48.195	2	0.495	0.225	0.504	2.59	0	0
H3BTL1_Q5HYK3	H3BTL1	Q5HYK3	48.42	48.173	2	0.162	0.248	0.478	2.716	0	0
H3BTL1_Q8TB70	H3BTL1	Q8TB70	48.426 ; 48.420	48.440 ; 48.509	1 ; 2	1.381 ; 1.070	0.014 ; 0.089	0.327 ; 0.335	3.562 ; 3.472	0	0
H3BTL1_Q8WUD1	H3BTL1	Q8WUD1	48.42	48.665	2	0.029	0.245	0.043	4.129	0	0
H3BTL1_Q9BY42	H3BTL1	Q9BY42	48.42	48.676	2	0.174	0.255	0.112	2.263	0	0
H3BTL1_Q9H019-3	H3BTL1	Q9H019-3	48.42	48.034	2	0.175	0.386	0.6	2.488	0	0
H3BTL1_Q9H4A5	H3BTL1	Q9H4A5	48.426 ; 48.420	48.213 ; 48.147	1 ; 2	0.557 ; 0.191	0.213 ; 0.274	0.528 ; 0.466	2.470 ; 2.226	0	0
H3BTL1_Q9HB07	H3BTL1	Q9HB07	48.42	48.663	2	0.125	0.242	0.051	4.379	0	0
H3BTL1_Q9UNW1	H3BTL1	Q9UNW1	48.426 ; 48.420 ; 48.420	48.894 ; 48.974 ; 45.546	1 ; 2 ; 2	0.024 ; 0.017 ; 1.603	0.468 ; 0.553 ; 2.875	0.267 ; 0.321 ; 0.156	1.542 ; 1.787 ; 1.787	0	0
H3BTV1_B5ME91	H3BTV1	B5ME91	39.708	39.355	2	0.626	0.353	0.019	2.228	0	0
H3BTV1_E7EVW7	H3BTV1	E7EVW7	39.708	40.045	2	0.672	0.337	0.443	2.969	0	0
H3BTV1_E9PSI1	H3BTV1	E9PSI1	39.708	38.93	2	0.021	0.778	0.085	2.206	0	0
H3BTV1_F8VYE8	H3BTV1	F8VYE8	39.708	40.055	2	0.068	0.347	0.204	3.291	0	0
H3BTV1_O00425	H3BTV1	O00425	39.708	40.243	2	0.242	0.535	0.209	2.807	0	0
H3BTV1_O60830	H3BTV1	O60830	39.708	39.723	2	1.434	0.015	0.357	4.375	0	0
H3BTV1_P04181	H3BTV1	P04181	39.708	39.849	2	0.286	0.141	0.656	2.803	0	0
H3BTV1_P04439	H3BTV1	P04439	39.708	39.413	2	0.357	0.295	0.034	3.194	0	0
H3BTV1_P16260	H3BTV1	P16260	39.594 ; 39.708	40.054 ; 40.233	1 ; 2	0.113 ; 0.347	0.460 ; 0.525	0.470 ; 0.387	1.819 ; 1.471	0	0
H3BTV1_P30405	H3BTV1	P30405	39.708	39.834	2	1.579	0.125	0.031	4.647	0	0
H3BTV1_P31785	H3BTV1	P31785	39.594 ; 39.708	39.525 ; 39.302	1 ; 2	0.867 ; 0.502	0.070 ; 0.407	0.337 ; 0.223	3.439 ; 3.349	0	0
H3BTV1_P36551	H3BTV1	P36551	39.708	39.916	2	0.506	0.208	0.447	3.294	0	0
H3BTV1_P59768	H3BTV1	P59768	39.594	39.83	1	0.572	0.236	0.956	2.322	0	0
H3BTV1_P61764	H3BTV1	P61764	39.708	39.707	2	0.309	0.002	1.203	2.082	0	0
H3BTV1_Q02818	H3BTV1	Q02818	39.594	39.553	1	0.727	0.041	0.338	2.831	0	0
H3BTV1_Q15125	H3BTV1	Q15125	39.594 ; 39.708	39.347 ; 39.386	1 ; 2	0.102 ; 0.325	0.248 ; 0.322	0.852 ; 0.771	1.832 ; 1.940	0	0
H3BTV1_Q7L8L6	H3BTV1	Q7L8L6	39.594 ; 39.708	39.903 ; 39.969	1 ; 2	0.521 ; 0.610	0.308 ; 0.261	0.710 ; 0.753	2.411 ; 2.224	0	0
H3BTV1_Q86UL3	H3BTV1	Q86UL3	39.708	39.144	2	0.75	0.564	0.45	2.397	0	0
H3BTV1_Q8TB61-3	H3BTV1	Q8TB61-3	39.594 ; 39.708	40.118 ; 40.246	1 ; 2	0.075 ; 0.147	0.523 ; 0.538	0.057 ; 0.144	1.908 ; 1.627	0	0
H3BTV1_Q9BTU6	H3BTV1	Q9BTU6	39.708	39.724	2	0.758	0.016	0.372	3.122	0	0
H3BTV1_Q9NZW5	H3BTV1	Q9NZW5	39.708	40.072	2	0.185	0.364	0.132	3.803	0	0
H3BTV1_Q9UBM7	H3BTV1	Q9UBM7	39.594	39.725	1	0.283	0.131	0.449	2.795	0	0
H3BTV1_Q9UHL4	H3BTV1	Q9UHL4	39.708 ; 39.708	38.151 ; 41.356	2 ; 2	0.376 ; 0.025	1.557 ; 1.648	0.870 ; 0.716	2.143 ; 2.143	0	0
H3BU16_A6NJ78	H3BU16	A6NJ78	48.294	48.021	2	0.981	0.273	0.172	4.124	0	0
H3BU16_B4DUS9	H3BU16	B4DUS9	48.260 ; 48.294	48.387 ; 48.344	1 ; 2	0.634 ; 0.395	0.127 ; 0.050	0.359 ; 0.308	2.929 ; 2.595	0	0
H3BU16_O43716	H3BU16	O43716	48.294	48.351	2	1.703	0.057	0.237	4.545	0	0
H3BU16_P41567	H3BU16	P41567	48.26	48.316	1	0.392	0.056	0.289	3.253	0	0
H3BU16_Q96RS6-3	H3BU16	Q96RS6-3	48.294	48.021	2	0.836	0.273	0.023	3.474	0	0
H3BU16_Q9H082	H3BU16	Q9H082	48.294	48.48	2	0.552	0.186	0.577	2.852	0	0
H7BZJ3_P17706-2	H7BZJ3	P17706-2	43.105	43.01	2	0.265	0.095	0.176	4.128	0	0
H7BZJ3_P52306	H7BZJ3	P52306	43.308	43.478	1	0.091	0.169	0.105	3.138	0	0
H7BZJ3_Q15102	H7BZJ3	Q15102	43.308	43.345	1	0.202	0.037	0.203	3.686	0	0
H7BZJ3_Q92520	H7BZJ3	Q92520	43.105	43.563	2	0.219	0.458	0.027	3.083	0	0
H7BZJ3_Q9H0C8	H7BZJ3	Q9H0C8	43.308 ; 43.105	43.106 ; 43.279	1 ; 2	0.258 ; 0.245	0.202 ; 0.174	0.251 ; 0.109	2.635 ; 2.578	0	0
H7BZJ3_Q9H0C8	H7BZJ3	Q9H0C8	46.798	46.322	2	0.021	0.477	0.48	2.578	0	0
I3L0E3_P82663	I3L0E3	P82663	22.519 ; 22.663 ; 22.663	22.483 ; 9.886 ; 22.239	1 ; 2 ; 2	0.060 ; 3.376 ; 0.039	0.036 ; 12.777 ; 0.424	0.231 ; 6.270 ; 0.037	3.218 ; 2.140 ; 2.140	1	1
I3L0E3_P82663	I3L0E3	P82663	9.866 ; 9.912 ; 9.912	9.957 ; 9.886 ; 22.239	1 ; 2 ; 2	1.631 ; 0.968 ; 4.383	0.091 ; 0.026 ; 12.327	0.046 ; 0.028 ; 6.204	3.218 ; 2.140 ; 2.140	1	1
I3L0E3_P82932	I3L0E3	P82932	9.912	9.713	2	1.558	0.198	0.008	3.722	1	1
I3L0E3_Q4TT38	I3L0E3	Q4TT38	9.912	10.095	2	0.437	0.183	0.202	4.109	1	1
I3L0E3_Q92665	I3L0E3	Q92665	9.912	9.929	2	0.28	0.017	0.275	4.545	1	1
I3L0E3_Q9Y2R9	I3L0E3	Q9Y2R9	9.912	10.042	2	0.151	0.13	0.014	3.55	1	1
I3L0H8_O60427	I3L0H8	O60427	42.488	41.67	2	0.244	0.818	0.339	2.513	0	0
I3L0H8_P28907	I3L0H8	P28907	42.443 ; 42.488	42.417 ; 42.466	1 ; 2	0.747 ; 0.953	0.026 ; 0.022	0.277 ; 0.220	1.631 ; 2.007	0	0
I3L0H8_P38117	I3L0H8	P38117	42.488	42.002	2	0.872	0.486	0.334	3.02	0	0
I3L0H8_P42574	I3L0H8	P42574	42.443 ; 42.488	42.557 ; 42.487	1 ; 2	0.170 ; 0.012	0.114 ; 0.001	0.297 ; 0.161	1.752 ; 1.442	0	0
I3L0H8_P53990-2	I3L0H8	P53990-2	42.443 ; 42.488	42.772 ; 42.923	1 ; 2	1.175 ; 1.145	0.329 ; 0.434	0.166 ; 0.093	3.065 ; 2.736	0	0
I3L0H8_Q13895	I3L0H8	Q13895	42.443 ; 42.488	42.651 ; 43.306	1 ; 2	0.559 ; 0.226	0.208 ; 0.818	0.479 ; 0.543	2.267 ; 2.523	0	0
I3L0H8_Q15796-2	I3L0H8	Q15796-2	42.488	43.229	2	0.051	0.741	0.335	2.109	0	0
I3L0H8_Q4G0N4	I3L0H8	Q4G0N4	42.488	42.742	2	1.503	0.254	0.19	4.213	0	0
I3L0H8_Q5T8U5	I3L0H8	Q5T8U5	42.443 ; 42.488	42.652 ; 42.552	1 ; 2	0.644 ; 0.619	0.208 ; 0.064	0.206 ; 0.290	2.202 ; 2.225	0	0
I3L0H8_Q6ZT21-2	I3L0H8	Q6ZT21-2	42.443 ; 42.488	42.889 ; 42.792	1 ; 2	0.590 ; 0.817	0.446 ; 0.304	0.328 ; 0.353	2.263 ; 2.654	0	0
I3L0H8_Q8TBP6	I3L0H8	Q8TBP6	42.443 ; 42.488	42.692 ; 42.579	1 ; 2	0.208 ; 0.409	0.249 ; 0.091	0.162 ; 0.042	1.471 ; 1.443	0	0
I3L0H8_Q92917	I3L0H8	Q92917	42.443 ; 42.488	41.846 ; 41.883	1 ; 2	0.274 ; 0.570	0.597 ; 0.605	0.516 ; 0.433	1.852 ; 2.140	0	0
I3L0H8_Q96AG3	I3L0H8	Q96AG3	42.488	42.887	2	0.968	0.399	0.344	3.13	0	0
I3L0H8_Q99615	I3L0H8	Q99615	42.443	42.79	1	0.286	0.347	0.485	1.9	0	0
I3L0H8_Q9BSK2	I3L0H8	Q9BSK2	42.443 ; 42.488	42.070 ; 42.187	1 ; 2	0.385 ; 0.107	0.373 ; 0.302	0.415 ; 0.309	1.383 ; 1.291	0	0
I3L0H8_Q9H9A6	I3L0H8	Q9H9A6	42.443 ; 42.488	43.127 ; 42.976	1 ; 2	0.404 ; 0.035	0.683 ; 0.488	0.348 ; 0.318	2.151 ; 1.856	0	0
I3L0H8_Q9HBM8	I3L0H8	Q9HBM8	42.443 ; 42.488	43.139 ; 43.222	1 ; 2	0.088 ; 0.399	0.696 ; 0.734	0.330 ; 0.412	1.974 ; 2.190	0	0
I3L0H8_Q9NTX5-6	I3L0H8	Q9NTX5-6	42.443 ; 42.488	42.698 ; 42.748	1 ; 2	0.757 ; 0.669	0.255 ; 0.259	0.120 ; 0.069	2.146 ; 1.686	0	0
I3L0H8_Q9Y619	I3L0H8	Q9Y619	42.443 ; 42.488	42.806 ; 42.397	1 ; 2	0.362 ; 1.084	0.363 ; 0.091	0.339 ; 0.097	2.314 ; 2.606	0	0
I3L0N3_P04439	I3L0N3	P04439	39.176	39.413	2	0.401	0.237	0.097	3.972	0	0
I3L0N3_P30508	I3L0N3	P30508	39.176	38.986	2	0.583	0.191	0.119	4.47	0	0
I3L0N3_Q10471	I3L0N3	Q10471	39.176	38.96	2	0.71	0.217	0.227	2.611	0	0
I3L0T9_P23634-7	I3L0T9	P23634-7	26.694	26.854	2	0.476	0.16	0.017	3.922	0	0
I3L0T9_P62306	I3L0T9	P62306	26.694	26.782	2	1.064	0.088	0.241	4.278	1	0
I3L4G8_P62495	I3L4G8	P62495	45.686	45.708	1	0.314	0.023	0.029	4.217	1	0
I3L4G8_Q5RI15	I3L4G8	Q5RI15	45.335	45.713	2	0.271	0.378	0.059	3.652	0	0
O00116_O14828	O00116	O14828	35.181	35.425	2	0.217	0.244	0.237	4.3	1	0
O00116_Q14344	O00116	Q14344	38.412	38.534	1	0.348	0.122	0.416	3.455	0	0
O00148_P09543-2	O00148	P09543-2	48.432	48.388	2	1.99	0.044	0.274	4.566	0	0
O00148_P50897	O00148	P50897	48.531 ; 48.432	48.575 ; 48.630	1 ; 2	0.081 ; 0.195	0.044 ; 0.197	0.107 ; 0.272	3.449 ; 3.514	0	0
O00148_P50897	O00148	P50897	43.711 ; 43.650	43.901 ; 43.879	1 ; 2	0.211 ; 0.220	0.191 ; 0.229	0.072 ; 0.079	3.449 ; 3.514	0	0
O00148_Q9BUL8	O00148	Q9BUL8	48.531	48.421	1	0.304	0.11	0.022	4.323	0	0
O00151_P09543-2	O00151	P09543-2	43.335	43.39	1	1.247	0.055	0.028	4.812	0	0
O00151_P31942-2	O00151	P31942-2	48.155	48.159	1	0.257	0.004	0.057	2.811	0	0
O00151_P31942-2	O00151	P31942-2	43.335	43.158	1	1.155	0.177	0.325	2.811	0	0
O00151_P52306	O00151	P52306	48.155 ; 47.853	47.979 ; 47.931	1 ; 2	0.139 ; 0.024	0.176 ; 0.078	0.081 ; 0.255	3.028 ; 2.874	0	0
O00151_P52306	O00151	P52306	43.335	43.478	1	1.112	0.143	0.358	3.028	0	0
O00151_P98179	O00151	P98179	48.155	47.99	1	0.334	0.165	0.115	3.273	0	0
O00151_Q15102	O00151	Q15102	43.335	43.345	1	1.223	0.01	0.261	3.688	0	0
O00151_Q9NUQ9	O00151	Q9NUQ9	48.155	48.359	1	0.961	0.204	0.256	2.966	0	0
O00151_Q9P0S9	O00151	Q9P0S9	48.155 ; 47.853	48.032 ; 47.989	1 ; 2	0.132 ; 0.041	0.122 ; 0.136	0.038 ; 0.097	1.791 ; 2.315	0	0
O00151_Q9P0S9	O00151	Q9P0S9	43.335 ; 43.052	43.176 ; 43.041	1 ; 2	0.555 ; 0.553	0.159 ; 0.011	0.136 ; 0.415	1.791 ; 2.315	0	0
O00154-4_O15127	O00154-4	O15127	38.368	38.439	1	0.163	0.071	0.237	3.268	0	0
O00154-4_P12694	O00154-4	P12694	38.368 ; 38.450	38.070 ; 38.242	1 ; 2	0.079 ; 0.046	0.297 ; 0.209	0.292 ; 0.547	2.246 ; 2.761	0	0
O00154-4_Q14699	O00154-4	Q14699	38.368 ; 38.450	38.501 ; 38.629	1 ; 2	0.255 ; 0.427	0.133 ; 0.178	0.154 ; 0.082	3.628 ; 4.204	0	0
O00154-4_Q9NSE4	O00154-4	Q9NSE4	38.45	38.6	2	1.28	0.15	0.03	4.205	0	0
O00154-4_Q9UKU7	O00154-4	Q9UKU7	38.45	38.937	2	0.131	0.487	0.444	2.621	0	0
O00154-4_Q9Y2L1	O00154-4	Q9Y2L1	38.368 ; 38.450	38.440 ; 38.480	1 ; 2	0.004 ; 0.113	0.072 ; 0.030	0.111 ; 0.162	3.771 ; 4.592	0	0
O00161_O95573	O00161	O95573	37.035	36.805	1	1	0.23	0.014	3.158	0	0
O00161_Q15637-4	O00161	Q15637-4	37.035 ; 37.133	37.444 ; 37.358	1 ; 2	0.368 ; 0.042	0.409 ; 0.225	0.078 ; 0.475	3.196 ; 3.387	1	0
O00165_O75396	O00165	O75396	21.745 ; 21.745	26.720 ; 44.956	2 ; 2	0.194 ; 0.559	4.975 ; 23.211	2.646 ; 15.572	1.923 ; 1.923	0	0
O00165_O75396	O00165	O75396	45.003 ; 45.003	26.720 ; 44.956	2 ; 2	0.663 ; 0.298	18.283 ; 0.047	12.342 ; 0.584	1.923 ; 1.923	0	0
O00165_P26373	O00165	P26373	45.003	44.703	2	0.466	0.301	0.418	3.921	0	0
O00165_P62249	O00165	P62249	21.745	21.268	2	0.126	0.478	0.319	2.756	0	0
O00165_P62701	O00165	P62701	45.003	44.769	2	0.249	0.235	0.141	2.908	0	0
O00165_P84095	O00165	P84095	48.109	47.816	1	0.689	0.292	0.234	3.066	0	0
O00165_Q15366-3	O00165	Q15366-3	21.745 ; 21.745 ; 21.745	8.179 ; 23.402 ; 44.081	2 ; 2 ; 2	0.087 ; 0.210 ; 1.078	13.566 ; 1.657 ; 22.336	15.759 ; 5.691 ; 13.714	2.061 ; 2.061 ; 2.061	0	0
O00165_Q15366-3	O00165	Q15366-3	45.003 ; 45.003 ; 45.003	8.179 ; 23.402 ; 44.081	2 ; 2 ; 2	0.944 ; 1.067 ; 0.221	36.824 ; 21.601 ; 0.922	0.770 ; 9.298 ; 1.275	2.061 ; 2.061 ; 2.061	0	0
O00165_Q3ZCQ8	O00165	Q3ZCQ8	48.109	48.32	1	0.203	0.212	0.235	3.119	0	0
O00170_O14657	O00170	O14657	47.837	47.586	2	0.168	0.251	0.599	2.95	1	0
O00170_P18065	O00170	P18065	47.837	47.659	2	0.966	0.177	0.577	2.893	0	0
O00170_P61081	O00170	P61081	47.830 ; 47.837	47.737 ; 47.968	1 ; 2	1.243 ; 0.850	0.092 ; 0.131	0.302 ; 0.260	3.356 ; 3.539	0	0
O00170_Q13526	O00170	Q13526	47.830 ; 47.837	48.155 ; 48.195	1 ; 2	0.232 ; 0.229	0.325 ; 0.358	0.044 ; 0.088	2.040 ; 2.034	1	0
O00170_Q15056	O00170	Q15056	47.830 ; 47.837	47.748 ; 47.703	1 ; 2	0.064 ; 0.446	0.082 ; 0.134	0.508 ; 0.445	2.177 ; 2.332	0	0
O00170_Q5HYK3	O00170	Q5HYK3	47.830 ; 47.837	48.045 ; 48.173	1 ; 2	0.764 ; 0.562	0.216 ; 0.336	0.193 ; 0.061	2.219 ; 1.881	0	0
O00170_Q5VWZ2	O00170	Q5VWZ2	47.837	47.991	2	0.976	0.155	0.193	2.938	0	0
O00170_Q8WW59	O00170	Q8WW59	47.830 ; 47.837	47.856 ; 47.877	1 ; 2	0.956 ; 1.078	0.027 ; 0.040	0.232 ; 0.286	2.421 ; 2.444	0	0
O00170_Q96JY6	O00170	Q96JY6	47.830 ; 47.837	47.835 ; 47.608	1 ; 2	0.072 ; 0.190	0.005 ; 0.228	0.094 ; 0.080	1.781 ; 1.813	0	0
O00170_Q9H019-3	O00170	Q9H019-3	47.830 ; 47.837	48.036 ; 48.034	1 ; 2	0.545 ; 0.549	0.206 ; 0.197	0.205 ; 0.183	2.695 ; 2.466	0	0
O00170_Q9H4A5	O00170	Q9H4A5	47.830 ; 47.837	48.213 ; 48.147	1 ; 2	0.737 ; 0.533	0.383 ; 0.310	0.085 ; 0.049	2.390 ; 2.044	0	0
O00170_Q9HBH5	O00170	Q9HBH5	47.837	47.584	2	0.88	0.253	0.547	3.021	0	0
O00170_Q9NT62	O00170	Q9NT62	47.837	48.109	2	1.115	0.273	0.362	2.709	0	0
O00170_Q9NVZ3	O00170	Q9NVZ3	47.830 ; 47.837	47.715 ; 47.911	1 ; 2	0.617 ; 0.534	0.114 ; 0.075	0.081 ; 0.019	1.746 ; 1.518	0	0
O00186_Q02978	O00186	Q02978	40.5	40.78	2	0.184	0.279	0.329	3.459	0	0
O00186_Q14498-3	O00186	Q14498-3	40.5	40.464	2	0.023	0.036	0.083	3.9	0	0
O00186_Q8NF37	O00186	Q8NF37	40.5	40.616	2	0.473	0.116	0.271	3.291	0	0
O00186_Q96I24	O00186	Q96I24	40.5	40.701	2	0.801	0.201	0.529	3.709	0	0
O00186_Q99714	O00186	Q99714	40.5	40.406	2	1.373	0.094	0.309	4.545	0	0
O00231_O00487	O00231	O00487	11.774 ; 11.832	11.766 ; 11.813	1 ; 2	0.172 ; 0.179	0.007 ; 0.020	0.172 ; 0.079	3.746 ; 4.034	1	1
O00231_P51665	O00231	P51665	11.774	11.758	1	1.104	0.016	0.02	4.459	1	1
O00232_O00487	O00232	O00487	24.416 ; 24.506	24.525 ; 24.662	1 ; 2	0.333 ; 0.310	0.108 ; 0.156	0.578 ; 0.551	2.790 ; 3.352	1	1
O00232_O00487	O00232	O00487	11.813 ; 11.812	11.766 ; 11.813	1 ; 2	0.532 ; 0.153	0.047 ; 0.001	0.181 ; 0.244	2.790 ; 3.352	1	1
O00232_Q9UNM6	O00232	Q9UNM6	11.813 ; 11.812	11.741 ; 11.591	1 ; 2	0.033 ; 0.050	0.072 ; 0.221	0.003 ; 0.002	2.258 ; 2.996	1	1
O00232_Q9UNM6	O00232	Q9UNM6	24.416	24.284	1	0.262	0.132	0.274	2.258	1	1
O00299_O95571	O00299	O95571	47.239	46.898	1	0.246	0.341	0.084	2.652	0	0
O00299_Q8WUD1	O00299	Q8WUD1	47.239	47.045	1	0.773	0.194	0.262	3.086	0	0
O00400_P04066	O00400	P04066	38.585	38.595	2	0.757	0.01	0.13	1.49	0	0
O00400_Q6P1A2	O00400	Q6P1A2	38.585	38.639	2	0.75	0.054	0.293	4.076	0	0
O00410_O14672	O00410	O14672	32.584	33.353	1	0.344	0.769	0.068	2.143	0	0
O00410_O75694	O00410	O75694	32.356	32.529	2	0.597	0.173	0.688	2.583	0	0
O00410_O95197-3	O00410	O95197-3	32.584	32.649	1	0.381	0.065	0.446	3.04	0	0
O00410_O96005	O00410	O96005	32.584	33.074	1	0.567	0.49	0.496	1.926	0	0
O00410_P26440	O00410	P26440	32.584 ; 32.356	32.461 ; 32.478	1 ; 2	1.303 ; 0.550	0.123 ; 0.122	0.479 ; 0.221	2.586 ; 2.919	0	0
O00410_Q15046	O00410	Q15046	32.584 ; 32.356	32.669 ; 32.639	1 ; 2	0.713 ; 0.681	0.085 ; 0.284	0.207 ; 0.327	3.548 ; 3.667	0	0
O00410_Q9BXP5-5	O00410	Q9BXP5-5	32.584	32.363	1	0.392	0.221	0.795	1.928	0	0
O00410_Q9NXW2	O00410	Q9NXW2	32.356	32.087	2	0.392	0.269	0.089	3.613	0	0
O00411_Q8TEX9	O00411	Q8TEX9	29.97	30.378	2	0.218	0.408	0.557	3.302	0	0
O00425_O76095-2	O00425	O76095-2	40.243	40.597	2	1.046	0.355	0.178	3.381	0	0
O00425_P16260	O00425	P16260	40.233 ; 40.243	40.054 ; 40.233	1 ; 2	1.031 ; 0.589	0.179 ; 0.009	0.260 ; 0.178	3.064 ; 2.728	0	0
O00425_P50148	O00425	P50148	40.233	40.211	1	0.775	0.023	0.137	4.17	1	0
O00425_Q8TB61-3	O00425	Q8TB61-3	40.233 ; 40.243	40.118 ; 40.246	1 ; 2	0.843 ; 0.390	0.116 ; 0.003	0.153 ; 0.065	3.222 ; 2.945	0	0
O00425_Q9UEW8	O00425	Q9UEW8	40.243	40.027	2	2.011	0.216	0.2	4.428	1	0
O00487_P08574	O00487	P08574	11.766	11.769	1	0.968	0.002	0.036	4.768	1	0
O00487_P35998	O00487	P35998	24.525 ; 24.662	24.577 ; 24.440	1 ; 2	0.143 ; 0.168	0.052 ; 0.221	0.351 ; 0.273	3.715 ; 4.056	1	1
O00487_Q9UNM6	O00487	Q9UNM6	11.766 ; 11.813	11.741 ; 11.591	1 ; 2	0.499 ; 0.204	0.026 ; 0.222	0.185 ; 0.242	3.375 ; 3.696	1	1
O00487_Q9UNM6	O00487	Q9UNM6	24.525	24.284	1	0.595	0.24	0.303	3.375	1	1
O00505_O60749	O00505	O60749	41.272	41.396	1	0.952	0.125	0.026	4.076	1	0
O00505_P07900	O00505	P07900	39.746	39.782	2	0.835	0.036	0.109	4.103	1	0
O00571_P50416	O00571	P50416	37.242	37.131	2	1.33	0.111	0.232	3.359	0	0
O00571_P67775	O00571	P67775	37.242	37.528	2	0.615	0.286	0.338	4.281	1	0
O00571_Q14974	O00571	Q14974	36.881	36.192	1	0.488	0.69	0.261	2.721	1	0
O00571_Q5JTZ9	O00571	Q5JTZ9	36.881	35.916	1	0.265	0.965	0.699	1.985	0	0
O00571_Q92973-2	O00571	Q92973-2	36.881	36.947	1	0.036	0.065	1.341	1.984	0	0
O00746_O43464	O00746	O43464	36.445 ; 36.445	38.179 ; 32.963	2 ; 2	0.014 ; 0.745	1.734 ; 3.482	2.630 ; 0.207	1.955 ; 1.955	0	0
O00746_P06865	O00746	P06865	36.357	36.526	1	0.351	0.169	0.035	3.924	0	0
O00746_P49069	O00746	P49069	36.445	35.226	2	0.395	1.219	0.223	2.432	0	0
O00746_Q4G148-2	O00746	Q4G148-2	36.445 ; 36.445	37.721 ; 32.176	2 ; 2	0.056 ; 0.414	1.276 ; 4.270	1.813 ; 1.648	1.773 ; 1.773	0	0
O00746_Q5JTZ9	O00746	Q5JTZ9	36.357 ; 36.445	35.916 ; 36.126	1 ; 2	0.021 ; 0.204	0.441 ; 0.319	0.572 ; 0.243	2.024 ; 1.769	0	0
O00746_Q9BQ52-4	O00746	Q9BQ52-4	36.445 ; 36.445	38.989 ; 33.372	2 ; 2	0.212 ; 0.294	2.544 ; 3.073	2.084 ; 1.751	2.181 ; 2.181	0	0
O00746_Q9BS26	O00746	Q9BS26	36.357 ; 36.445	36.630 ; 36.725	1 ; 2	0.282 ; 0.381	0.273 ; 0.280	0.359 ; 0.705	2.798 ; 2.935	0	0
O00746_Q9H089	O00746	Q9H089	36.357	36.286	1	0.239	0.071	0.019	2.026	0	0
O00746_Q9NP81	O00746	Q9NP81	36.445	35.443	2	0.617	1.002	0.292	2.253	0	0
O14497-2_O60306	O14497-2	O60306	31.278	31.548	2	0.054	0.27	0.014	4.242	1	0
O14497-2_O95479	O14497-2	O95479	31.020 ; 31.278	31.436 ; 31.219	1 ; 2	0.105 ; 0.194	0.416 ; 0.059	0.025 ; 0.340	2.599 ; 2.835	0	0
O14497-2_P16150	O14497-2	P16150	31.278	31.344	2	0.312	0.067	0.026	3.163	0	0
O14497-2_Q13576	O14497-2	Q13576	26.076	26.142	2	0.36	0.067	0.247	4.145	1	0
O14497-2_Q15043-2	O14497-2	Q15043-2	31.020 ; 31.278	30.580 ; 30.683	1 ; 2	0.128 ; 0.038	0.440 ; 0.594	0.048 ; 0.206	2.337 ; 2.557	0	0
O14497-2_Q15398	O14497-2	Q15398	26.076	26.289	2	0.433	0.214	0.936	2.289	0	0
O14497-2_Q15398	O14497-2	Q15398	31.020 ; 31.278	31.621 ; 31.735	1 ; 2	0.584 ; 0.513	0.601 ; 0.457	0.335 ; 0.275	2.132 ; 2.289	0	0
O14497-2_Q6PKG0	O14497-2	Q6PKG0	31.02	30.922	1	0.464	0.098	0.075	4.512	0	0
O14497-2_Q86XP3	O14497-2	Q86XP3	31.020 ; 31.278	31.104 ; 31.604	1 ; 2	0.105 ; 0.063	0.084 ; 0.326	0.627 ; 0.749	2.247 ; 2.558	1	0
O14497-2_Q8TC07-2	O14497-2	Q8TC07-2	31.02	30.668	1	0.088	0.352	0.296	2.264	0	0
O14497-2_Q96GS4	O14497-2	Q96GS4	31.02	30.746	1	0.419	0.274	0.17	2.673	0	0
O14497-2_Q9C0B5-2	O14497-2	Q9C0B5-2	25.367 ; 26.076 ; 26.076	26.303 ; 26.839 ; 30.826	1 ; 2 ; 2	0.602 ; 0.285 ; 0.876	0.936 ; 0.763 ; 4.751	0.117 ; 0.021 ; 2.039	2.211 ; 2.116 ; 2.116	0	0
O14497-2_Q9C0B5-2	O14497-2	Q9C0B5-2	31.020 ; 31.278 ; 31.278	30.607 ; 26.839 ; 30.826	1 ; 2 ; 2	0.399 ; 1.076 ; 0.485	0.413 ; 4.439 ; 0.451	0.450 ; 1.662 ; 0.399	2.211 ; 2.116 ; 2.116	0	0
O14497-2_Q9H6W3	O14497-2	Q9H6W3	31.278	31.32	2	0.605	0.043	0.122	3.109	0	0
O14497-2_Q9UN86-2	O14497-2	Q9UN86-2	31.02	31.59	1	0.181	0.57	0.15	2.445	1	0
O14497-2_Q9UPN7	O14497-2	Q9UPN7	31.02	30.97	1	0.188	0.05	0.062	3.768	1	0
O14579_P33527	O14579	P33527	19.12	19.396	2	0.204	0.276	0.016	3.854	0	0
O14579_P49750-4	O14579	P49750-4	18.379	18.464	1	0.502	0.085	0.034	3.941	0	0
O14646-2_P10586-2	O14646-2	P10586-2	22.493	22.704	1	1.665	0.211	0.054	3.656	0	0
O14646-2_Q15758	O14646-2	Q15758	22.493 ; 22.291	22.295 ; 22.420	1 ; 2	1.046 ; 0.868	0.197 ; 0.129	0.035 ; 0.012	3.663 ; 3.726	0	0
O14646-2_Q8NI36	O14646-2	Q8NI36	22.493	22.41	1	0.058	0.083	0.012	3.693	0	0
O14657_O94903	O14657	O94903	47.445 ; 47.586 ; 47.586	47.690 ; 49.100 ; 45.932	1 ; 2 ; 2	1.312 ; 0.572 ; 1.582	0.245 ; 1.514 ; 1.653	0.070 ; 1.316 ; 1.174	2.864 ; 1.822 ; 1.822	0	0
O14657_P06493	O14657	P06493	47.586	47.924	2	0.749	0.338	0.067	3.548	1	0
O14657_P18065	O14657	P18065	47.445 ; 47.586	47.675 ; 47.659	1 ; 2	1.137 ; 0.798	0.230 ; 0.074	0.039 ; 0.022	2.998 ; 2.126	0	0
O14657_P30533	O14657	P30533	47.445 ; 47.586	47.139 ; 47.065	1 ; 2	0.278 ; 0.394	0.306 ; 0.521	0.258 ; 0.231	2.647 ; 2.257	0	0
O14657_P61225	O14657	P61225	47.445 ; 47.586	47.212 ; 47.420	1 ; 2	0.663 ; 1.162	0.233 ; 0.166	0.099 ; 0.050	2.166 ; 2.974	0	0
O14657_P68402	O14657	P68402	47.445 ; 47.586	47.309 ; 47.346	1 ; 2	0.230 ; 0.414	0.136 ; 0.239	0.167 ; 0.167	1.680 ; 1.719	0	0
O14657_Q13185	O14657	Q13185	47.445 ; 47.586	47.698 ; 47.600	1 ; 2	0.324 ; 0.435	0.253 ; 0.014	0.282 ; 0.178	2.610 ; 2.175	1	0
O14657_Q13242	O14657	Q13242	47.445 ; 47.586 ; 47.586	47.681 ; 49.041 ; 46.085	1 ; 2 ; 2	0.170 ; 0.032 ; 0.517	0.236 ; 1.455 ; 1.500	0.081 ; 1.312 ; 1.197	1.075 ; 1.291 ; 1.291	1	0
O14657_Q15056	O14657	Q15056	47.445 ; 47.586	47.748 ; 47.703	1 ; 2	0.013 ; 0.613	0.303 ; 0.117	0.160 ; 0.154	2.408 ; 2.178	0	0
O14657_Q16762	O14657	Q16762	47.445 ; 47.586	47.242 ; 47.430	1 ; 2	0.860 ; 0.996	0.203 ; 0.156	0.309 ; 0.296	3.210 ; 3.134	0	0
O14657_Q6DKK2	O14657	Q6DKK2	47.586	47.235	2	0.087	0.351	0.092	1.802	0	0
O14657_Q8TAA5	O14657	Q8TAA5	47.445 ; 47.586	47.266 ; 47.469	1 ; 2	0.849 ; 0.668	0.179 ; 0.116	0.147 ; 0.144	3.528 ; 3.309	0	0
O14657_Q8WW59	O14657	Q8WW59	47.586	47.877	2	0.911	0.291	0.313	3.25	0	0
O14657_Q8WWH5	O14657	Q8WWH5	47.586	47.185	2	0.953	0.401	0.197	3.545	0	0
O14657_Q9BT30	O14657	Q9BT30	47.445	47.511	1	0.957	0.066	0.178	3.972	0	0
O14657_Q9H019-3	O14657	Q9H019-3	47.586	48.034	2	0.382	0.448	0.416	2.103	0	0
O14657_Q9HBH5	O14657	Q9HBH5	47.445 ; 47.586	47.567 ; 47.584	1 ; 2	1.143 ; 0.712	0.122 ; 0.002	0.161 ; 0.052	3.364 ; 2.420	0	0
O14657_Q9HBI0-2	O14657	Q9HBI0-2	47.445	47.354	1	1.919	0.091	0.048	4.598	0	0
O14657_Q9Y2Z0	O14657	Q9Y2Z0	47.586	47.711	2	1.388	0.125	0.044	4.224	0	0
O14672_O96005	O14672	O96005	26.575 ; 26.575	33.126 ; 24.922	2 ; 2	0.548 ; 0.051	6.551 ; 1.653	10.271 ; 2.755	1.883 ; 1.883	0	0
O14672_O96005	O14672	O96005	33.353 ; 33.421 ; 33.421	33.074 ; 33.126 ; 24.922	1 ; 2 ; 2	0.223 ; 0.272 ; 0.871	0.279 ; 0.295 ; 8.499	0.427 ; 0.226 ; 7.743	1.848 ; 1.883 ; 1.883	0	0
O14672_P05107	O14672	P05107	33.353	33.05	1	0.399	0.303	0.216	2.819	0	0
O14672_P08670	O14672	P08670	33.421	33.657	2	1.075	0.236	0.429	3.136	0	0
O14672_P30825	O14672	P30825	33.353	33.358	1	0.349	0.004	0.402	3.138	0	0
O14672_P32942	O14672	P32942	33.421	33.436	2	0.2	0.015	0.155	2.888	0	0
O14672_Q12959-5	O14672	Q12959-5	33.421	33.609	2	0.202	0.188	0.071	2.954	0	0
O14672_Q14739	O14672	Q14739	26.575	27.078	2	0.367	0.504	0.415	2.487	0	0
O14672_Q15005	O14672	Q15005	26.575	26.449	2	0.227	0.126	1.408	3.032	0	0
O14672_Q8NBJ5	O14672	Q8NBJ5	33.353	33.657	1	0.359	0.304	0.074	3.251	0	0
O14672_Q96QK1	O14672	Q96QK1	24.662	24.448	1	0.029	0.215	2.027	2.165	0	0
O14672_Q96QK1	O14672	Q96QK1	33.353	33.66	1	0.172	0.307	0.188	2.165	0	0
O14672_Q9GZY8-2	O14672	Q9GZY8-2	33.421	33.783	2	0.146	0.362	0.087	2.77	0	0
O14744_P51790	O14744	P51790	24.317	24.219	2	1.047	0.098	0.177	4.51	0	0
O14744_Q9BQA1	O14744	Q9BQA1	20.881	21.256	2	1.515	0.375	0.39	3.096	1	1
O14773-2_I3L4G8	O14773-2	I3L4G8	45.548	45.686	1	0.504	0.137	0.098	2.578	0	0
O14773-2_P39748	O14773-2	P39748	45.548	45.45	1	0.271	0.098	0.1	4.277	0	0
O14773-2_Q16822	O14773-2	Q16822	40.194	40.803	2	0.045	0.609	0.196	2.861	0	0
O14773-2_Q4G176	O14773-2	Q4G176	46.323	45.999	2	1.291	0.324	0.125	3.486	0	0
O14773-2_Q9Y6N5	O14773-2	Q9Y6N5	46.323	46.54	2	0.16	0.217	0.173	4.231	0	0
O14776-2_O15020-2	O14776-2	O15020-2	27.1	27.098	1	1.384	0.003	0.023	3.222	0	0
O14776-2_P23634-7	O14776-2	P23634-7	27.183	26.854	2	0.831	0.329	0.108	2.939	0	0
O14776-2_Q01813	O14776-2	Q01813	27.183	27.059	2	1.006	0.124	0.241	4.367	0	0
O14776-2_Q9NSY1	O14776-2	Q9NSY1	27.100 ; 27.183	26.676 ; 26.973	1 ; 2	0.352 ; 0.443	0.424 ; 0.210	0.605 ; 0.343	2.039 ; 2.122	0	0
O14818_P25786	O14818	P25786	26.466	26.362	1	0.265	0.104	0.071	3.06	1	1
O14818_P25786	O14818	P25786	11.673	11.775	1	0.296	0.102	0.007	3.06	1	1
O14818_P25786	O14818	P25786	20.293	20.274	1	1.373	0.019	0.393	3.06	1	1
O14818_P25788-2	O14818	P25788-2	11.673	11.732	1	1.077	0.06	0.033	4.251	1	1
O14818_P28066	O14818	P28066	26.466 ; 26.466 ; 26.466	20.250 ; 11.682 ; 26.487	1 ; 1 ; 1	1.416 ; 0.968 ; 0.136	6.216 ; 14.785 ; 0.021	0.200 ; 0.355 ; 0.086	1.488 ; 1.488 ; 1.488	1	1
O14818_P28066	O14818	P28066	11.673 ; 11.673 ; 11.673	20.250 ; 11.682 ; 26.487	1 ; 1 ; 1	0.558 ; 0.110 ; 0.995	8.578 ; 0.009 ; 14.815	0.129 ; 0.026 ; 0.243	1.488 ; 1.488 ; 1.488	1	1
O14818_P28066	O14818	P28066	20.293 ; 20.293 ; 20.293	20.250 ; 11.682 ; 26.487	1 ; 1 ; 1	0.024 ; 0.424 ; 1.529	0.043 ; 8.612 ; 6.194	0.211 ; 0.366 ; 0.097	1.488 ; 1.488 ; 1.488	1	1
O14818_P49720	O14818	P49720	11.673	11.63	1	0.09	0.043	0.174	3.257	1	1
O14818_P49721	O14818	P49721	20.293	20.221	1	0.68	0.072	0.165	3.817	1	1
O14828_P04439	O14828	P04439	35.425	36.008	2	1.062	0.583	0.119	3.219	0	0
O14828_Q8IXI2-2	O14828	Q8IXI2-2	35.425	35.729	2	0.127	0.304	0.153	2.709	0	0
O14828_Q9BW92	O14828	Q9BW92	35.132	34.698	1	0.272	0.434	0.363	2.956	0	0
O14925_Q6DD88	O14925	Q6DD88	39.31	39.435	1	0.201	0.125	0.15	3.235	0	0
O14929-2_Q01085-2	O14929-2	Q01085-2	49.104	49.204	1	0.525	0.1	0.036	4.125	1	0
O14929-2_Q01085-2	O14929-2	Q01085-2	44.929	44.915	1	0.887	0.014	0.136	4.125	1	0
O14949_P08574	O14949	P08574	22.928 ; 22.928	22.958 ; 22.906	1 ; 2	1.190 ; 0.890	0.030 ; 0.022	0.192 ; 0.225	3.730 ; 3.456	1	1
O14949_P08574	O14949	P08574	11.823	11.795	2	0.176	0.028	0.136	3.456	1	1
O14949_P14927	O14949	P14927	22.928 ; 22.928	22.948 ; 22.941	1 ; 2	1.009 ; 0.759	0.020 ; 0.013	0.010 ; 0.039	4.067 ; 3.467	1	1
O14949_P14927	O14949	P14927	11.823	11.835	2	1.354	0.011	0.252	3.467	1	1
O14949_P22695	O14949	P22695	11.823	11.698	2	0.161	0.125	0.252	4.568	1	1
O14949_P47985	O14949	P47985	22.928 ; 22.928	22.931 ; 22.909	1 ; 2	0.300 ; 0.138	0.003 ; 0.019	0.049 ; 0.031	3.882 ; 3.690	1	1
O14949_P47985	O14949	P47985	11.823	11.982	2	1.399	0.159	0.242	3.69	1	1
O14964_Q86YC3	O14964	Q86YC3	24.288	24.351	2	1.106	0.063	0.168	4.43	0	0
O14964_Q96D31	O14964	Q96D31	24.113	24.126	1	0.819	0.012	0.215	3.833	1	0
O14964_Q96S52	O14964	Q96S52	24.113 ; 24.288	24.323 ; 24.314	1 ; 2	0.524 ; 0.596	0.209 ; 0.026	0.149 ; 0.036	3.257 ; 3.910	1	0
O14967_Q12959-5	O14967	Q12959-5	30.473	30.542	1	0.698	0.069	0.421	3.218	0	0
O14980_Q96A33	O14980	Q96A33	37.161	37.299	1	0.19	0.138	0.231	3.579	0	0
O14980_Q9HAV4	O14980	Q9HAV4	28.25	27.961	1	0.188	0.289	0.082	3.184	1	0
O15020-2_P62072	O15020-2	P62072	27.517	28.638	2	0.423	1.121	0.624	2.189	0	0
O15020-2_Q96P48-3	O15020-2	Q96P48-3	27.517	27.362	2	0.28	0.155	0.975	2.279	0	0
O15020-2_Q96T51	O15020-2	Q96T51	27.517	27.657	2	0.103	0.14	0.562	3.002	0	0
O15042-2_P49792	O15042-2	P49792	14.973	15.094	2	0.622	0.121	0.588	3.665	1	0
O15067_O76095-2	O15067	O76095-2	40.667	40.597	2	0.999	0.07	0.37	3.682	0	0
O15067_Q9UHV9	O15067	Q9UHV9	40.656 ; 40.667	40.408 ; 40.365	1 ; 2	0.411 ; 0.076	0.248 ; 0.302	0.059 ; 0.106	3.610 ; 3.790	0	0
O15067_Q9Y5L4	O15067	Q9Y5L4	40.667	40.513	2	0.842	0.154	0.042	3.926	0	0
O15127_P12694	O15127	P12694	38.439	38.07	1	0.242	0.369	0.055	2.615	0	0
O15127_P16219	O15127	P16219	38.439 ; 38.002	38.625 ; 38.664	1 ; 2	0.423 ; 0.355	0.186 ; 0.662	0.752 ; 1.120	2.112 ; 2.102	0	0
O15127_P49247	O15127	P49247	38.439	39.076	1	0.163	0.637	0.07	2.061	0	0
O15127_P49588	O15127	P49588	38.002	37.835	2	1.284	0.167	0.376	4.028	0	0
O15127_Q14139	O15127	Q14139	38.002	37.362	2	0.361	0.639	0.103	1.989	0	0
O15127_Q14534	O15127	Q14534	38.439	38.954	1	0.598	0.515	0.133	2.483	0	0
O15127_Q14699	O15127	Q14699	38.439	38.501	1	0.418	0.062	0.083	2.361	0	0
O15127_Q4G148-2	O15127	Q4G148-2	38.002	37.721	2	0.117	0.281	0.162	3.685	0	0
O15127_Q6P1A2	O15127	Q6P1A2	38.439	38.788	1	1.005	0.349	0.128	3.139	0	0
O15127_Q8N1S5-2	O15127	Q8N1S5-2	38.439 ; 38.002	37.833 ; 38.005	1 ; 2	0.098 ; 0.260	0.606 ; 0.004	0.366 ; 0.558	2.019 ; 1.810	0	0
O15127_Q96KP4	O15127	Q96KP4	38.439	38.82	1	1.021	0.381	0.014	2.799	0	0
O15127_Q9UNN5	O15127	Q9UNN5	38.439	37.897	1	0.135	0.542	0.217	1.687	0	0
O15127_Q9Y2L1	O15127	Q9Y2L1	38.439	38.44	1	0.159	0.001	0.348	2.719	1	0
O15143_O15144	O15143	O15144	23.445 ; 23.426	22.638 ; 22.828	1 ; 2	0.558 ; 0.143	0.806 ; 0.598	0.153 ; 0.028	2.392 ; 2.597	1	1
O15143_O15144	O15143	O15144	28.136	27.674	2	0.708	0.462	0.273	2.597	1	1
O15145_O15270	O15145	O15270	28.215	28.567	2	0.488	0.352	0.067	3.199	1	0
O15145_O15511	O15145	O15511	28.215	28.132	2	0.661	0.082	0.272	3.604	1	1
O15145_P61158	O15145	P61158	28.215	28.559	2	0.494	0.345	0.13	2.695	1	1
O15145_P61160	O15145	P61160	22.878	24.512	2	0.134	1.634	2.14	2.239	1	1
O15145_P61160	O15145	P61160	28.215	24.512	2	0.216	3.703	5.623	2.239	1	1
O15145_Q00341	O15145	Q00341	28.215	28.075	2	0.507	0.14	0.425	2.924	1	0
O15145_Q14157-4	O15145	Q14157-4	28.215	28.14	2	0.462	0.075	0.087	3.954	1	0
O15145_Q8N138-4	O15145	Q8N138-4	28.215	28.371	2	0.038	0.156	0.058	4.591	0	0
O15226_O14776-2	O15226	O14776-2	27.262	27.1	1	0.686	0.162	0.493	2.347	0	0
O15226_O15020-2	O15226	O15020-2	27.287	27.517	2	1.104	0.23	0.207	4.116	0	0
O15226_Q9C0C9	O15226	Q9C0C9	27.262 ; 27.287	26.986 ; 27.161	1 ; 2	0.226 ; 0.659	0.276 ; 0.126	0.128 ; 0.252	3.453 ; 4.501	0	0
O15226_Q9NSY1	O15226	Q9NSY1	27.262 ; 27.287	26.676 ; 26.973	1 ; 2	0.334 ; 0.596	0.586 ; 0.314	0.112 ; 0.138	2.292 ; 3.343	0	0
O15228_P31153	O15228	P31153	42.898	42.883	2	0.856	0.015	0.039	4.162	0	0
O15228_Q02978	O15228	Q02978	42.898	43.067	2	1.798	0.169	0.208	4.003	0	0
O15270_O60763	O15270	O60763	28.567	28.536	2	1.671	0.031	0.09	4.076	1	0
O15270_P20700	O15270	P20700	27.947	27.886	1	0.149	0.062	0.093	3.245	1	0
O15270_P61158	O15270	P61158	28.567	28.559	2	0.982	0.008	0.063	3.893	1	0
O15270_Q00341	O15270	Q00341	27.947 ; 28.567	27.735 ; 28.075	1 ; 2	0.114 ; 0.019	0.212 ; 0.492	0.227 ; 0.492	2.774 ; 2.541	1	0
O15270_Q8N138-4	O15270	Q8N138-4	28.567	28.371	2	0.45	0.196	0.124	3.627	0	0
O15270_Q96T51	O15270	Q96T51	27.947	27.683	1	1.015	0.264	0.314	2.968	0	0
O15270_Q9NS69	O15270	Q9NS69	21.647	21.88	1	0.376	0.233	0.031	3.935	1	0
O15382_P30566	O15382	P30566	34.778	34.172	2	0.047	0.606	1.076	2.416	0	0
O15382_P31040	O15382	P31040	34.778 ; 34.778	34.408 ; 38.600	2 ; 2	0.355 ; 1.698	0.369 ; 3.822	2.036 ; 0.765	1.704 ; 1.704	0	0
O15382_P49069	O15382	P49069	34.778	35.226	2	0.265	0.448	0.226	2.477	0	0
O15382_Q14739	O15382	Q14739	34.778	34.591	2	0.72	0.187	0.446	2.443	0	0
O15382_Q8NAN7	O15382	Q8NAN7	34.778	35.021	2	0.066	0.243	1.298	2.446	0	0
O15382_Q8WWI5	O15382	Q8WWI5	34.778	34.222	2	0.014	0.556	1.025	2.187	0	0
O15511_Q00341	O15511	Q00341	28.132	28.075	2	0.154	0.058	0.153	3.553	1	0
O15511_Q00341	O15511	Q00341	23.411	23.42	2	1.694	0.008	0.387	3.553	1	0
O15533-2_E9PDB9	O15533-2	E9PDB9	11.081 ; 11.081	20.106 ; 24.697	2 ; 2	1.584 ; 1.189	9.025 ; 13.616	0.023 ; 1.295	2.169 ; 2.169	0	0
O15533-2_E9PDB9	O15533-2	E9PDB9	21.939 ; 21.918 ; 21.918	21.743 ; 20.106 ; 24.697	1 ; 2 ; 2	0.035 ; 0.031 ; 0.426	0.196 ; 1.811 ; 2.779	0.426 ; 1.560 ; 2.832	1.978 ; 2.169 ; 2.169	0	0
O15533-2_F5GXX5	O15533-2	F5GXX5	11.081	21.039	2	1.623	9.958	3.027	2.205	0	0
O15533-2_F5GXX5	O15533-2	F5GXX5	21.918	21.039	2	0.008	0.879	1.49	2.205	0	0
O15533-2_F8W8C2	O15533-2	F8W8C2	21.918	21.574	2	0.212	0.343	1.281	2.426	0	0
O15533-2_P39656	O15533-2	P39656	11.081 ; 11.081	17.387 ; 22.886	2 ; 2	0.789 ; 1.295	6.306 ; 11.805	3.683 ; 0.684	2.245 ; 2.245	0	0
O15533-2_P39656	O15533-2	P39656	21.918 ; 21.918	17.387 ; 22.886	2 ; 2	0.826 ; 0.320	4.530 ; 0.968	2.146 ; 2.221	2.245 ; 2.245	0	0
O15533-2_Q03518	O15533-2	Q03518	21.939 ; 21.918	21.854 ; 22.054	1 ; 2	0.094 ; 0.369	0.084 ; 0.136	0.126 ; 0.503	1.816 ; 3.523	0	0
O15533-2_Q14761	O15533-2	Q14761	21.918	22.459	2	0.078	0.541	0.37	2.41	0	0
O15533-2_Q5HY71	O15533-2	Q5HY71	11.081	21.989	2	2.007	10.908	1.502	1.812	0	0
O15533-2_Q5HY71	O15533-2	Q5HY71	21.939 ; 21.918	21.922 ; 21.989	1 ; 2	0.336 ; 0.392	0.017 ; 0.071	0.042 ; 0.034	1.585 ; 1.812	0	0
O19617_O75995	O19617	O75995	39.35	38.954	1	0.032	0.396	0.135	2.844	0	0
O19617_P04181	O19617	P04181	39.814	39.849	2	0.065	0.035	0.072	2.632	0	0
O19617_P04439	O19617	P04439	24.284 ; 24.284 ; 24.284	39.413 ; 21.315 ; 36.008	2 ; 2 ; 2	1.416 ; 0.309 ; 0.067	15.129 ; 2.970 ; 11.723	13.259 ; 13.026 ; 6.684	1.351 ; 1.351 ; 1.351	0	0
O19617_P04439	O19617	P04439	39.350 ; 39.350 ; 39.350 ; 39.814 ; 39.814 ; 39.814	39.208 ; 21.291 ; 37.799 ; 39.413 ; 21.315 ; 36.008	1 ; 1 ; 1 ; 2 ; 2 ; 2	0.165 ; 1.018 ; 1.185 ; 0.006 ; 1.113 ; 1.355	0.142 ; 18.060 ; 1.551 ; 0.401 ; 18.499 ; 3.806	2.141 ; 1.516 ; 4.057 ; 0.694 ; 0.461 ; 5.880	1.498 ; 1.498 ; 1.498 ; 1.351 ; 1.351 ; 1.351	0	0
O19617_P04439	O19617	P04439	21.503 ; 21.503 ; 21.503	39.208 ; 21.291 ; 37.799	1 ; 1 ; 1	1.208 ; 0.355 ; 0.188	17.705 ; 0.212 ; 16.296	6.331 ; 5.706 ; 0.133	1.498 ; 1.498 ; 1.498	0	0
O19617_P08754	O19617	P08754	39.350 ; 39.814	39.111 ; 39.150	1 ; 2	0.374 ; 0.806	0.240 ; 0.663	0.421 ; 0.103	2.625 ; 2.607	0	0
O19617_P36551	O19617	P36551	39.814	39.916	2	0.857	0.103	0.281	3.53	0	0
O19617_P52292	O19617	P52292	24.284 ; 24.284 ; 24.284	40.748 ; 34.217 ; 19.599	2 ; 2 ; 2	1.288 ; 0.343 ; 0.097	16.464 ; 9.933 ; 4.685	12.438 ; 11.074 ; 1.556	2.106 ; 2.106 ; 2.106	0	0
O19617_P52292	O19617	P52292	39.350 ; 39.814 ; 39.814 ; 39.814	39.741 ; 40.748 ; 34.217 ; 19.599	1 ; 2 ; 2 ; 2	0.567 ; 0.134 ; 1.079 ; 1.519	0.391 ; 0.934 ; 5.596 ; 20.214	1.289 ; 0.127 ; 1.491 ; 11.009	2.094 ; 2.106 ; 2.106 ; 2.106	0	0
O19617_P59768	O19617	P59768	39.814	39.953	2	0.239	0.14	0.197	4.146	0	0
O19617_P61764	O19617	P61764	39.814	39.707	2	0.043	0.107	0.475	3.179	0	0
O19617_Q15125	O19617	Q15125	39.350 ; 39.814	39.347 ; 39.386	1 ; 2	0.455 ; 0.677	0.004 ; 0.428	1.042 ; 0.042	2.301 ; 2.621	0	0
O19617_Q7L8L6	O19617	Q7L8L6	39.814	39.969	2	0.258	0.156	0.025	3.257	0	0
O19617_Q86UX7-2	O19617	Q86UX7-2	39.350 ; 39.814	39.460 ; 39.511	1 ; 2	0.500 ; 0.346	0.110 ; 0.303	0.250 ; 1.150	2.537 ; 2.312	0	0
O19617_Q969Y2-3	O19617	Q969Y2-3	39.814	39.938	2	0.021	0.125	1.288	2.309	0	0
O19617_Q99720-3	O19617	Q99720-3	39.814	40.232	2	0.4	0.418	0.056	2.759	0	0
O19617_Q9NZW5	O19617	Q9NZW5	39.814	40.072	2	0.166	0.258	0.596	3.077	0	0
O43175_Q04759	O43175	Q04759	38.436	38.15	1	0.406	0.286	0.076	2.913	0	0
O43181_O95182	O43181	O95182	12.183	12.129	2	0.404	0.053	0.304	3.736	1	1
O43181_P56556	O43181	P56556	12.183	12.019	2	0.871	0.164	0.073	3.851	1	1
O43252_O75436	O43252	O75436	34.529	34.358	2	0.354	0.172	0.398	3.402	0	0
O43252_P09874	O43252	P09874	34.508 ; 34.529	34.492 ; 34.545	1 ; 2	0.943 ; 0.901	0.017 ; 0.016	0.054 ; 0.020	4.822 ; 4.464	0	0
O43252_P31040	O43252	P31040	34.529	34.408	2	0.106	0.121	0.318	3.63	0	0
O43252_Q4G0I0	O43252	Q4G0I0	34.529	34.83	2	0.163	0.301	0.075	3.355	0	0
O43290_Q8NE01	O43290	Q8NE01	29.788 ; 29.874	29.686 ; 29.948	1 ; 2	0.275 ; 0.652	0.102 ; 0.074	0.430 ; 0.445	2.535 ; 3.590	0	0
O43290_Q9H2P0	O43290	Q9H2P0	29.788	29.814	1	0.386	0.026	0.312	2.643	0	0
O43290_Q9NV96	O43290	Q9NV96	29.874	29.786	2	0.256	0.088	0.304	4.44	0	0
O43390_P26196	O43390	P26196	44.128 ; 44.221	44.286 ; 44.121	1 ; 2	1.017 ; 0.312	0.159 ; 0.100	0.190 ; 0.164	3.279 ; 3.540	1	0
O43390_Q13177	O43390	Q13177	39.126	39.312	2	0.736	0.187	0.037	4.388	0	0
O43390_Q9H078-2	O43390	Q9H078-2	44.128 ; 44.221	44.314 ; 44.101	1 ; 2	0.518 ; 0.140	0.186 ; 0.120	0.382 ; 0.306	2.900 ; 2.794	0	0
O43390_Q9HA77	O43390	Q9HA77	44.128	44.351	1	0.306	0.223	0.114	2.439	0	0
O43390_Q9NQG5	O43390	Q9NQG5	39.126	38.859	2	0.05	0.267	0.114	4.459	0	0
O43396_P61081	O43396	P61081	47.702	47.737	1	1.293	0.035	0.01	4.12	0	0
O43396_Q13185	O43396	Q13185	47.702	47.698	1	0.297	0.004	0.094	4.374	0	0
O43396_Q8WW59	O43396	Q8WW59	47.702	47.856	1	1.006	0.154	0.06	3.654	0	0
O43396_Q96JY6	O43396	Q96JY6	47.702 ; 47.777	47.835 ; 47.608	1 ; 2	0.122 ; 0.559	0.133 ; 0.169	0.197 ; 0.217	3.683 ; 4.242	0	0
O43396_Q9HCN4	O43396	Q9HCN4	47.702	47.72	1	0.894	0.018	0.031	3.886	0	0
O43399_P01116-2	O43399	P01116-2	44.117	45.064	2	0.017	0.947	0.276	2.026	0	0
O43402_P30049	O43402	P30049	24.384	24.262	2	0.906	0.122	0.158	4.463	0	0
O43464_P09564	O43464	P09564	38.329 ; 38.179	38.206 ; 38.277	1 ; 2	1.096 ; 1.039	0.123 ; 0.098	0.027 ; 0.116	3.326 ; 3.374	0	0
O43464_P12694	O43464	P12694	38.179	38.242	2	0.562	0.063	0.035	3.696	0	0
O43464_Q4G148-2	O43464	Q4G148-2	32.963 ; 32.963	37.721 ; 32.176	2 ; 2	0.801 ; 0.331	4.758 ; 0.788	1.607 ; 1.441	1.761 ; 1.761	0	0
O43464_Q4G148-2	O43464	Q4G148-2	38.179 ; 38.179	37.721 ; 32.176	2 ; 2	0.042 ; 0.428	0.458 ; 6.004	0.817 ; 0.982	1.761 ; 1.761	0	0
O43464_Q5JTZ9	O43464	Q5JTZ9	32.963	36.126	2	0.541	3.163	0.449	2.026	0	0
O43464_Q5JTZ9	O43464	Q5JTZ9	38.179	36.126	2	0.218	2.053	2.873	2.026	0	0
O43464_Q8N1S5-2	O43464	Q8N1S5-2	38.179	38.005	2	0.185	0.174	0.097	3.116	0	0
O43464_Q8NAF0	O43464	Q8NAF0	32.963	33.107	2	0.871	0.144	0.398	4.459	0	0
O43464_Q92945	O43464	Q92945	32.963 ; 32.963	37.542 ; 32.681	2 ; 2	0.983 ; 0.499	4.579 ; 0.282	2.251 ; 3.200	1.628 ; 1.628	1	0
O43464_Q92945	O43464	Q92945	38.329 ; 38.179 ; 38.179	37.563 ; 37.542 ; 32.681	1 ; 2 ; 2	0.336 ; 0.223 ; 1.259	0.767 ; 0.637 ; 5.498	0.338 ; 0.173 ; 5.623	1.731 ; 1.628 ; 1.628	1	0
O43464_Q9BVK6	O43464	Q9BVK6	32.963 ; 32.963	36.710 ; 29.000	2 ; 2	0.794 ; 0.631	3.747 ; 3.963	1.378 ; 3.629	2.135 ; 2.135	0	0
O43464_Q9BVK6	O43464	Q9BVK6	38.179 ; 38.179	36.710 ; 29.000	2 ; 2	0.035 ; 1.390	1.469 ; 9.179	1.045 ; 6.053	2.135 ; 2.135	0	0
O43464_Q9H4E7	O43464	Q9H4E7	38.329	38.501	1	0.277	0.172	0.199	2.768	0	0
O43464_Q9NP81	O43464	Q9NP81	32.963 ; 32.963	38.767 ; 35.443	2 ; 2	0.549 ; 0.128	5.804 ; 2.480	2.399 ; 0.499	2.091 ; 2.091	0	0
O43464_Q9NP81	O43464	Q9NP81	38.179 ; 38.179	38.767 ; 35.443	2 ; 2	0.211 ; 0.631	0.588 ; 2.736	0.025 ; 2.923	2.091 ; 2.091	0	0
O43464_Q9Y3Q3	O43464	Q9Y3Q3	33.119 ; 32.963	33.161 ; 32.722	1 ; 2	0.252 ; 0.122	0.041 ; 0.241	0.659 ; 0.535	2.788 ; 3.102	0	0
O43464_Q9Y697-2	O43464	Q9Y697-2	33.119 ; 32.963	33.698 ; 36.920	1 ; 2	0.150 ; 1.354	0.579 ; 3.957	0.413 ; 1.076	2.277 ; 2.066	0	0
O43464_Q9Y697-2	O43464	Q9Y697-2	38.329 ; 38.179	37.919 ; 36.920	1 ; 2	0.547 ; 0.594	0.410 ; 1.259	0.105 ; 1.347	2.277 ; 2.066	0	0
O43674_O95298	O43674	O95298	12.03	11.815	1	1.478	0.214	0.133	3.539	1	1
O43674_P51970	O43674	P51970	12.03	12.062	1	1.589	0.032	0.002	4.482	1	1
O43674_Q16718	O43674	Q16718	12.031	11.921	2	0.363	0.11	0.051	4.575	1	1
O43674_Q9NX14	O43674	Q9NX14	12.030 ; 12.031	12.026 ; 12.072	1 ; 2	1.041 ; 1.448	0.004 ; 0.041	0.128 ; 0.014	3.943 ; 4.810	1	1
O43676_O75438	O43676	O75438	19.568	15.042	2	0.412	4.526	5.107	1.608	1	1
O43676_O75438	O43676	O75438	12.234	15.042	2	0.65	2.808	4.453	1.608	1	1
O43676_O95168	O43676	O95168	19.568	19.072	2	0.301	0.496	0.451	2.268	1	1
O43676_O95168	O43676	O95168	12.234	11.807	2	0.614	0.427	1.027	2.268	1	1
O43676_P17568	O43676	P17568	19.568	18.528	2	0.131	1.039	0.131	2.396	1	1
O43676_P17568	O43676	P17568	12.234	11.629	2	0.651	0.605	0.77	2.396	1	1
O43676_P28070	O43676	P28070	12.144 ; 12.234	11.996 ; 11.810	1 ; 2	0.248 ; 0.234	0.149 ; 0.424	0.196 ; 0.090	3.117 ; 3.083	1	0
O43676_P28070	O43676	P28070	19.478	19.727	1	0.756	0.249	0.245	3.117	1	0
O43676_P28074	O43676	P28074	19.568	19.657	2	1.281	0.09	0.276	4.454	1	0
O43676_P35580	O43676	P35580	12.234	11.917	2	0.847	0.317	0.051	4.304	1	0
O43676_P46939	O43676	P46939	12.234	12.199	2	0.268	0.035	0.358	3.612	1	0
O43676_Q14517	O43676	Q14517	12.234	12.26	2	0.492	0.026	0.351	3.466	0	0
O43676_Q16795	O43676	Q16795	19.568 ; 19.568	11.649 ; 18.139	2 ; 2	1.048 ; 0.369	7.919 ; 1.428	0.415 ; 0.735	2.021 ; 2.021	1	1
O43676_Q16795	O43676	Q16795	12.144 ; 12.234 ; 12.234	11.554 ; 11.649 ; 18.139	1 ; 2 ; 2	0.048 ; 0.014 ; 1.431	0.590 ; 0.585 ; 5.905	0.778 ; 0.239 ; 1.389	1.944 ; 2.021 ; 2.021	1	1
O43676_Q7Z6Z7-2	O43676	Q7Z6Z7-2	12.144	12.27	1	0.19	0.126	0.151	3.41	1	0
O43676_Q9P0J0	O43676	Q9P0J0	19.568	19.058	2	0.532	0.51	0.89	2.506	1	1
O43676_Q9P0J0	O43676	Q9P0J0	12.234	11.723	2	0.349	0.511	0.616	2.506	1	1
O43676_Q9Y6M9	O43676	Q9Y6M9	19.568 ; 19.568	11.659 ; 18.418	2 ; 2	0.337 ; 0.327	7.909 ; 1.150	0.402 ; 10.013	2.104 ; 2.104	1	1
O43676_Q9Y6M9	O43676	Q9Y6M9	12.234 ; 12.234	11.659 ; 18.418	2 ; 2	0.725 ; 1.389	0.575 ; 6.184	1.056 ; 9.359	2.104 ; 2.104	1	1
O43678_Q86Y39	O43678	Q86Y39	12.078	12.044	1	0.945	0.034	0.186	3.2	1	1
O43681_Q92520	O43681	Q92520	46.868 ; 46.946	46.874 ; 46.956	1 ; 2	0.177 ; 0.346	0.006 ; 0.010	0.065 ; 0.072	3.496 ; 4.101	0	0
O43681_Q92520	O43681	Q92520	43.54	43.637	1	0.091	0.098	0.064	3.496	0	0
O43707_O60613	O43707	O60613	33.080 ; 33.104	33.096 ; 33.080	1 ; 2	0.018 ; 0.173	0.016 ; 0.024	0.153 ; 0.220	2.428 ; 2.884	0	0
O43707_P07954-2	O43707	P07954-2	33.104	33.092	2	1.04	0.012	0.15	4.461	0	0
O43707_Q16740	O43707	Q16740	33.104	33.232	2	1.027	0.128	0.003	3.922	1	0
O43708_P27361	O43708	P27361	45.868 ; 45.696 ; 45.696	45.711 ; 45.216 ; 49.286	1 ; 2 ; 2	0.405 ; 0.747 ; 0.217	0.157 ; 0.480 ; 3.590	0.672 ; 0.732 ; 0.941	2.275 ; 1.907 ; 1.907	0	0
O43708_P62834	O43708	P62834	45.868 ; 45.696	46.217 ; 46.236	1 ; 2	0.041 ; 0.411	0.349 ; 0.540	0.101 ; 0.055	0.945 ; 1.457	0	0
O43708_Q92934	O43708	Q92934	45.696	45.997	2	1.623	0.302	0.092	3.321	0	0
O43708_Q9BRG1	O43708	Q9BRG1	45.696	45.506	2	1.861	0.19	0.271	4.311	0	0
O43708_Q9HA92	O43708	Q9HA92	45.696	45.928	2	0.768	0.233	0.266	3.675	0	0
O43708_Q9UNW1	O43708	Q9UNW1	45.868	45.736	1	0.216	0.132	0.299	3.471	0	0
O43716_P17050	O43716	P17050	48.369	48.417	1	1.232	0.048	0.315	2.656	0	0
O43716_P18065	O43716	P18065	48.351	47.659	2	0.277	0.692	0.155	2.238	0	0
O43716_P20338	O43716	P20338	48.369 ; 48.351	48.628 ; 48.706	1 ; 2	0.225 ; 0.011	0.259 ; 0.355	0.418 ; 0.453	1.755 ; 1.442	0	0
O43716_P27144	O43716	P27144	48.369 ; 48.351	49.029 ; 49.490	1 ; 2	0.460 ; 0.302	0.659 ; 1.139	0.568 ; 0.974	1.954 ; 2.163	0	0
O43716_P41567	O43716	P41567	48.369	48.316	1	1.266	0.053	0	3.938	0	0
O43716_P61081	O43716	P61081	48.351	47.968	2	0.393	0.384	0.162	3.125	0	0
O43716_Q00403	O43716	Q00403	48.351	48.215	2	0.191	0.137	0.65	2.803	0	0
O43716_Q13526	O43716	Q13526	48.369 ; 48.351	48.155 ; 48.195	1 ; 2	1.002 ; 1.014	0.214 ; 0.156	0.351 ; 0.334	2.702 ; 2.487	0	0
O43716_Q5HYK3	O43716	Q5HYK3	48.369 ; 48.351	48.045 ; 48.173	1 ; 2	0.469 ; 0.681	0.324 ; 0.179	0.202 ; 0.361	1.703 ; 1.766	0	0
O43716_Q8WW59	O43716	Q8WW59	48.369 ; 48.351	47.856 ; 47.877	1 ; 2	0.277 ; 0.165	0.513 ; 0.474	0.164 ; 0.136	1.928 ; 1.612	0	0
O43716_Q96RS6-3	O43716	Q96RS6-3	48.351	48.021	2	0.867	0.33	0.259	3.104	0	0
O43716_Q9BSD7	O43716	Q9BSD7	48.369 ; 48.351	48.429 ; 48.598	1 ; 2	0.261 ; 0.332	0.059 ; 0.246	0.214 ; 0.261	0.854 ; 0.844	0	0
O43716_Q9H019-3	O43716	Q9H019-3	48.369 ; 48.351	48.036 ; 48.034	1 ; 2	0.689 ; 0.694	0.334 ; 0.317	0.190 ; 0.239	2.967 ; 2.625	0	0
O43716_Q9H4A5	O43716	Q9H4A5	48.369 ; 48.351	48.213 ; 48.147	1 ; 2	0.497 ; 0.710	0.156 ; 0.205	0.310 ; 0.373	2.082 ; 2.136	0	0
O43716_Q9NT62	O43716	Q9NT62	48.351	48.109	2	0.127	0.242	0.06	1.04	0	0
O43716_Q9NVZ3	O43716	Q9NVZ3	48.351	47.911	2	0.709	0.44	0.403	2.122	0	0
O43747_B4DLG2	O43747	B4DLG2	24.254	24.607	2	0.226	0.352	0.589	4.348	0	0
O43747_Q96HY6	O43747	Q96HY6	24.254	24.75	2	0.11	0.496	0.652	3.532	0	0
O43760_O60711	O43760	O60711	44.281 ; 44.306	44.322 ; 44.593	1 ; 2	0.012 ; 0.147	0.040 ; 0.287	0.266 ; 0.457	2.196 ; 2.714	0	0
O43760_P04350	O43760	P04350	44.281 ; 44.306	44.114 ; 44.312	1 ; 2	0.083 ; 0.203	0.167 ; 0.005	0.222 ; 0.262	1.197 ; 1.227	0	0
O43760_P29350	O43760	P29350	44.281 ; 44.306	44.132 ; 44.181	1 ; 2	0.219 ; 0.132	0.149 ; 0.125	0.047 ; 0.203	0.877 ; 1.453	0	0
O43760_P56589	O43760	P56589	44.306	44.3	2	0.307	0.007	0.008	4.621	0	0
O43760_P62310	O43760	P62310	44.281 ; 44.306	43.896 ; 43.865	1 ; 2	0.010 ; 0.077	0.386 ; 0.442	0.094 ; 0.025	1.360 ; 1.410	0	0
O43760_Q6DD87	O43760	Q6DD87	44.281 ; 44.306	43.835 ; 43.944	1 ; 2	0.298 ; 0.372	0.447 ; 0.362	0.130 ; 0.032	2.038 ; 2.076	0	0
O43760_Q7RTS9	O43760	Q7RTS9	44.281 ; 44.306	44.334 ; 44.182	1 ; 2	1.335 ; 1.314	0.052 ; 0.125	0.033 ; 0.022	3.386 ; 3.394	0	0
O43760_Q8NCN5	O43760	Q8NCN5	44.306 ; 44.306	45.279 ; 42.417	2 ; 2	0.058 ; 1.404	0.973 ; 1.889	0.852 ; 0.584	1.600 ; 1.600	0	0
O43760_Q9Y617	O43760	Q9Y617	44.281 ; 44.306	44.220 ; 44.271	1 ; 2	1.532 ; 2.032	0.061 ; 0.035	0.291 ; 0.334	3.665 ; 4.203	0	0
O43765_O60427	O43765	O60427	41.885	41.937	1	0.029	0.052	0.228	3.437	0	0
O43765_P63151	O43765	P63151	37.982	37.934	1	0.44	0.048	0.001	3.261	0	0
O43765_P80303-2	O43765	P80303-2	41.301	41.429	2	0.354	0.128	0.189	4.134	0	0
O43765_Q06136	O43765	Q06136	37.982	37.652	1	0.317	0.33	0.007	3.001	0	0
O43765_Q06136	O43765	Q06136	41.885	41.71	1	1.138	0.175	0.186	3.001	0	0
O43765_Q8N1G4	O43765	Q8N1G4	37.982	37.72	1	0.15	0.262	0.197	2.264	0	0
O43765_Q8N1G4	O43765	Q8N1G4	41.885	42.067	1	0.662	0.182	0.557	2.264	0	0
O43765_Q8N2U0	O43765	Q8N2U0	41.301	41.312	2	0.771	0.011	0.022	4.688	0	0
O43765_Q8WWP7	O43765	Q8WWP7	41.885	41.767	1	0.913	0.118	0.285	2.689	0	0
O43765_Q92917	O43765	Q92917	41.885	41.846	1	0.382	0.039	0.076	3.772	0	0
O43765_Q99714	O43765	Q99714	41.885	41.684	1	1.936	0.201	0.559	2.251	0	0
O43765_Q9UHL4	O43765	Q9UHL4	37.982	38	1	0.531	0.018	0.221	2.853	0	0
O43772_O95864	O43772	O95864	41.383	41.236	2	0.23	0.147	0.443	3.304	0	0
O43772_P23786	O43772	P23786	41.383	41.089	2	1.568	0.293	0.048	4.218	0	0
O43776_Q96I24	O43776	Q96I24	41.656	41.593	1	0.044	0.063	0.101	4.332	0	0
O43795-2_E9PJS4	O43795-2	E9PJS4	33.008 ; 32.985	32.944 ; 33.060	1 ; 2	0.384 ; 1.070	0.064 ; 0.076	0.840 ; 0.596	2.149 ; 3.067	0	0
O43795-2_O95817	O43795-2	O95817	32.985	32.975	2	0.709	0.01	0.637	2.771	0	0
O43795-2_O96005	O43795-2	O96005	32.985	33.126	2	1.264	0.141	0.268	3.894	0	0
O43795-2_P26440	O43795-2	P26440	32.985	32.478	2	0.415	0.507	0.322	2.783	0	0
O43795-2_P30825	O43795-2	P30825	33.008 ; 32.985	33.358 ; 33.484	1 ; 2	0.064 ; 0.520	0.350 ; 0.500	0.411 ; 0.413	1.799 ; 2.013	0	0
O43795-2_P98194-4	O43795-2	P98194-4	33.008 ; 32.985	33.419 ; 33.449	1 ; 2	0.088 ; 0.723	0.411 ; 0.464	0.268 ; 0.130	1.527 ; 2.490	0	0
O43795-2_Q13131	O43795-2	Q13131	33.008 ; 32.985	33.564 ; 33.986	1 ; 2	0.614 ; 0.093	0.556 ; 1.001	0.544 ; 0.367	1.982 ; 2.522	0	0
O43795-2_Q6NYC8	O43795-2	Q6NYC8	33.008 ; 32.985	32.842 ; 32.996	1 ; 2	0.686 ; 1.549	0.166 ; 0.011	0.724 ; 0.233	2.375 ; 3.678	0	0
O43795-2_Q7L0J3-2	O43795-2	Q7L0J3-2	33.008 ; 32.985	32.902 ; 33.169	1 ; 2	0.463 ; 0.194	0.106 ; 0.184	0.890 ; 0.679	2.239 ; 2.311	0	0
O43795-2_Q8NBJ5	O43795-2	Q8NBJ5	33.008	33.657	1	0.644	0.65	0.065	2.327	0	0
O43795-2_Q96T76	O43795-2	Q96T76	33.008 ; 32.985	33.222 ; 33.102	1 ; 2	0.313 ; 0.474	0.214 ; 0.118	0.164 ; 0.080	1.565 ; 1.776	0	0
O43795-2_Q9BVV7	O43795-2	Q9BVV7	32.985	32.985	2	0.74	0	0.084	4.623	0	0
O43795-2_Q9Y289	O43795-2	Q9Y289	33.008 ; 32.985	32.624 ; 32.749	1 ; 2	0.414 ; 0.332	0.384 ; 0.236	0.745 ; 0.544	1.753 ; 2.049	0	0
O43808_P53990-2	O43808	P53990-2	43.187	42.923	2	0.216	0.265	0.284	3.784	0	0
O43808_Q15796-2	O43808	Q15796-2	43.337 ; 43.187	43.228 ; 43.229	1 ; 2	0.302 ; 0.878	0.108 ; 0.041	0.506 ; 0.526	2.446 ; 3.076	0	0
O43808_Q32NB8	O43808	Q32NB8	43.337 ; 43.187	43.425 ; 43.478	1 ; 2	0.730 ; 0.795	0.088 ; 0.291	0.339 ; 0.358	2.313 ; 2.791	0	0
O43808_Q53QZ3	O43808	Q53QZ3	43.187	43.122	2	1.496	0.066	0.218	4.288	0	0
O43808_Q6ZT21-2	O43808	Q6ZT21-2	43.337 ; 43.187	42.889 ; 42.792	1 ; 2	0.206 ; 0.112	0.447 ; 0.395	0.527 ; 0.544	2.240 ; 2.200	0	0
O43808_Q8TBP6	O43808	Q8TBP6	43.187	42.579	2	0.52	0.608	0.15	2.77	0	0
O43808_Q8WVC2	O43808	Q8WVC2	43.337	43.195	1	1.02	0.142	0.159	3.915	0	0
O43808_Q96AG3	O43808	Q96AG3	43.187	42.887	2	0.039	0.3	0.535	2.398	0	0
O43808_Q96D53	O43808	Q96D53	43.187	42.898	2	0.209	0.289	0.159	2.743	0	0
O43808_Q9H0V9	O43808	Q9H0V9	43.187	42.992	2	0.165	0.195	0.493	2.661	0	0
O43808_Q9H9A6	O43808	Q9H9A6	43.337 ; 43.187	43.127 ; 42.976	1 ; 2	0.391 ; 0.964	0.210 ; 0.211	0.547 ; 0.509	2.417 ; 3.024	0	0
O43808_Q9HBM8	O43808	Q9HBM8	43.337 ; 43.187	43.139 ; 43.222	1 ; 2	0.708 ; 0.530	0.198 ; 0.035	0.529 ; 0.603	2.676 ; 2.849	0	0
O43808_Q9NTX5-6	O43808	Q9NTX5-6	43.187	42.748	2	0.26	0.44	0.26	2.688	0	0
O43815-2_P43686	O43815-2	P43686	12.042	11.653	1	0.46	0.389	0.253	2.598	1	0
O43815-2_Q14517	O43815-2	Q14517	12.248	12.26	2	0.147	0.012	0.427	1.446	0	0
O43815-2_Q9Y3A3-2	O43815-2	Q9Y3A3-2	12.248	13.025	2	0.674	0.777	0.372	2.458	0	0
O43819_Q9UIJ7	O43819	Q9UIJ7	44.531	44.452	2	0.306	0.079	0.565	2.612	0	0
O43823_Q9BYC5	O43823	Q9BYC5	21.001	21.064	1	0.078	0.063	0.037	4.543	0	0
O43847_O15228	O43847	O15228	42.673	42.392	1	0.599	0.281	0.165	3.016	0	0
O43847_Q5SZE1	O43847	Q5SZE1	42.673	42.759	1	0.997	0.086	0.026	4.466	0	0
O43847_Q9Y263	O43847	Q9Y263	39.533 ; 39.400 ; 39.400	39.149 ; 39.277 ; 42.620	1 ; 2 ; 2	0.136 ; 0.530 ; 1.882	0.384 ; 0.123 ; 3.220	0.171 ; 0.104 ; 0.178	1.994 ; 1.856 ; 1.856	0	0
O43847_Q9Y263	O43847	Q9Y263	42.673 ; 42.541 ; 42.541	42.689 ; 39.277 ; 42.620	1 ; 2 ; 2	0.087 ; 1.364 ; 0.012	0.016 ; 3.264 ; 0.079	0.093 ; 0.158 ; 0.083	1.994 ; 1.856 ; 1.856	0	0
O43920_O95168	O43920	O95168	18.876 ; 18.795	19.129 ; 19.072	1 ; 2	0.224 ; 0.237	0.254 ; 0.277	0.172 ; 0.156	2.373 ; 2.253	1	1
O43920_O95168	O43920	O95168	11.971 ; 11.976	11.811 ; 11.807	1 ; 2	1.031 ; 1.113	0.160 ; 0.169	0.440 ; 0.516	2.373 ; 2.253	1	1
O43920_O96000	O43920	O96000	11.971 ; 11.976	11.963 ; 11.975	1 ; 2	0.919 ; 0.779	0.007 ; 0.001	0.310 ; 0.296	3.069 ; 2.803	1	1
O43920_P51970	O43920	P51970	11.971 ; 11.976	12.062 ; 12.093	1 ; 2	0.528 ; 0.654	0.091 ; 0.118	0.098 ; 0.086	3.456 ; 3.328	1	1
O43920_P56181-2	O43920	P56181-2	11.976	11.764	2	0.228	0.212	0.004	4.046	1	1
O43920_Q5W145	O43920	Q5W145	11.976	11.823	2	1.71	0.153	0.279	4.08	1	1
O43920_Q9NX14	O43920	Q9NX14	18.876 ; 18.795	18.677 ; 18.554	1 ; 2	0.181 ; 0.019	0.198 ; 0.241	0.254 ; 0.376	3.517 ; 3.274	1	1
O43920_Q9NX14	O43920	Q9NX14	11.971 ; 11.976	12.026 ; 12.072	1 ; 2	1.076 ; 0.945	0.055 ; 0.096	0.033 ; 0.098	3.517 ; 3.274	1	1
O60231_P15498	O60231	P15498	33.64	33.65	2	0.097	0.01	0.007	4.598	1	0
O60231_P20645	O60231	P20645	35.568	35.676	1	0.249	0.107	0.047	4.148	0	0
O60271-4_P62487	O60271-4	P62487	17.944	17.992	1	0.754	0.048	0.227	3.089	1	0
O60306_Q15398	O60306	Q15398	31.548	31.735	2	0.567	0.186	0.261	3.971	0	0
O60306_Q9UN86-2	O60306	Q9UN86-2	31.493	31.59	1	0.462	0.097	0.017	4.535	1	0
O60306_Q9Y2X3	O60306	Q9Y2X3	31.493 ; 31.548	31.696 ; 31.678	1 ; 2	0.524 ; 0.716	0.203 ; 0.130	0.037 ; 0.045	3.062 ; 4.565	1	0
O60427_P23921	O60427	P23921	41.937	42.154	1	1.384	0.216	0.116	3.446	0	0
O60427_P28907	O60427	P28907	41.937	42.417	1	0.119	0.48	0.087	2.565	0	0
O60427_P30419	O60427	P30419	41.67	41.171	2	0.053	0.499	0.021	2.876	0	0
O60427_Q06136	O60427	Q06136	41.67	41.656	2	0.79	0.014	0.478	3.203	0	0
O60427_Q8IXH7-4	O60427	Q8IXH7-4	41.67	41.867	2	1.253	0.197	0.182	3.527	0	0
O60427_Q8N1G4	O60427	Q8N1G4	41.937	42.067	1	0.634	0.13	0.33	3.033	0	0
O60427_Q8NFF5-3	O60427	Q8NFF5-3	41.67	41.134	2	0.159	0.536	0.11	2.683	0	0
O60427_Q8WWP7	O60427	Q8WWP7	41.67	41.767	2	0.397	0.096	0.536	3.005	0	0
O60427_Q92917	O60427	Q92917	41.937 ; 41.670	41.846 ; 41.883	1 ; 2	0.353 ; 0.326	0.091 ; 0.213	0.152 ; 0.094	2.217 ; 2.043	0	0
O60427_Q9HC07	O60427	Q9HC07	41.67	41.621	2	1.396	0.049	0.062	3.663	0	0
O60613_P07954-2	O60613	P07954-2	33.096 ; 33.080	33.041 ; 33.092	1 ; 2	1.209 ; 1.213	0.056 ; 0.012	0.033 ; 0.070	4.276 ; 4.032	0	0
O60613_Q16740	O60613	Q16740	33.08	33.232	2	1.2	0.152	0.223	4.45	0	0
O60613_Q7L0J3-2	O60613	Q7L0J3-2	33.08	33.169	2	0.844	0.089	0.518	2.719	0	0
O60613_Q9Y289	O60613	Q9Y289	33.08	32.749	2	0.982	0.331	0.653	2.422	0	0
O60664_P23786	O60664	P23786	41.389	41.089	2	0.724	0.299	0.117	4.208	0	0
O60664_P30419	O60664	P30419	41.389	41.171	2	1.049	0.217	0.37	3.282	0	0
O60664_P36915	O60664	P36915	41.375 ; 41.389	41.040 ; 40.812	1 ; 2	0.308 ; 0.458	0.336 ; 0.577	0.217 ; 0.460	2.672 ; 2.596	0	0
O60664_Q5SZR4	O60664	Q5SZR4	41.389	41.088	2	1.274	0.3	0.279	3.228	0	0
O60664_Q5T160	O60664	Q5T160	41.389	41.759	2	0.048	0.37	0.184	3.617	0	0
O60664_Q6ZMG9	O60664	Q6ZMG9	41.375 ; 41.389	40.884 ; 40.850	1 ; 2	0.300 ; 0.385	0.491 ; 0.539	0.065 ; 0.097	2.798 ; 2.451	0	0
O60664_Q8N8R3	O60664	Q8N8R3	41.389	41.261	2	1.042	0.127	0.438	2.62	0	0
O60664_Q9HC36	O60664	Q9HC36	41.389	41.177	2	1.354	0.211	0.179	4.375	0	0
O60664_Q9NQR4	O60664	Q9NQR4	41.389	41.364	2	1.375	0.025	0.041	4.621	0	0
O60664_Q9UJU6-2	O60664	Q9UJU6-2	41.389	41.176	2	1.294	0.212	0.235	4.494	0	0
O60711_O75503	O60711	O75503	44.593	44.921	2	0.343	0.328	0.085	2.045	0	0
O60711_P04350	O60711	P04350	44.322 ; 44.593	44.114 ; 44.312	1 ; 2	0.071 ; 0.351	0.207 ; 0.282	0.044 ; 0.195	2.341 ; 2.855	0	0
O60711_P29350	O60711	P29350	44.322 ; 44.593	44.132 ; 44.181	1 ; 2	0.231 ; 0.016	0.189 ; 0.412	0.219 ; 0.254	2.478 ; 3.200	0	0
O60711_P62310	O60711	P62310	44.322	43.896	1	0.002	0.426	0.36	1.78	0	0
O60711_Q13057	O60711	Q13057	44.593	44.957	2	0.229	0.364	0.519	2.848	0	0
O60711_Q6DD87	O60711	Q6DD87	44.322	43.835	1	0.285	0.487	0.135	2.314	0	0
[truncated: 4,438 more rows]

## Sheet: 60%
Table EV 6B: Interactions determine from BN-PAGE-PCP-SILAC of untreated mitochondrial preparations (Local precision 60%, global precision 53%)
Unique interactions	Protein A	Protein B	Center A	Center B	Replicate	Delta Height	Delta Center	Delta Width	Delta EucDist	Both proteins in Corum	Interaction in Corum
A6H8Z7_E7EPM6	A6H8Z7	E7EPM6	43.056 ; 43.012	43.147 ; 43.124	1 ; 2	0.239 ; 0.122	0.091 ; 0.112	0.278 ; 0.322	4.156 ; 4.324	0	0
A6H8Z7_G5E955	A6H8Z7	G5E955	43.056 ; 43.012	43.005 ; 42.936	1 ; 2	0.351 ; 0.782	0.051 ; 0.076	0.534 ; 0.451	2.477 ; 2.957	0	0
A6H8Z7_I3L0H8	A6H8Z7	I3L0H8	43.056 ; 43.012	42.443 ; 42.488	1 ; 2	0.561 ; 0.594	0.613 ; 0.524	0.197 ; 0.244	2.556 ; 2.505	0	0
A6H8Z7_O43808	A6H8Z7	O43808	43.056 ; 43.012	43.337 ; 43.187	1 ; 2	0.234 ; 0.335	0.281 ; 0.175	0.396 ; 0.435	2.046 ; 2.124	0	0
A6H8Z7_P28907	A6H8Z7	P28907	43.056 ; 43.012	42.417 ; 42.466	1 ; 2	0.185 ; 0.359	0.639 ; 0.546	0.081 ; 0.024	2.240 ; 2.087	0	0
A6H8Z7_P42574	A6H8Z7	P42574	43.012	42.487	2	0.606	0.524	0.082	3.415	0	0
A6H8Z7_P42696	A6H8Z7	P42696	43.056	42.982	1	1.122	0.074	0.396	4.09	0	0
A6H8Z7_P53990-2	A6H8Z7	P53990-2	43.056 ; 43.012	42.772 ; 42.923	1 ; 2	0.613 ; 0.550	0.284 ; 0.089	0.362 ; 0.151	3.316 ; 3.067	0	0
A6H8Z7_Q01826	A6H8Z7	Q01826	43.012	43.401	2	0.449	0.389	0.556	2.57	0	0
A6H8Z7_Q13895	A6H8Z7	Q13895	43.056 ; 43.012	42.651 ; 43.306	1 ; 2	1.120 ; 0.820	0.404 ; 0.294	0.675 ; 0.300	2.970 ; 2.860	0	0
A6H8Z7_Q15796-2	A6H8Z7	Q15796-2	43.056 ; 43.012	43.228 ; 43.229	1 ; 2	0.067 ; 0.543	0.172 ; 0.217	0.110 ; 0.091	0.862 ; 1.542	0	0
A6H8Z7_Q32NB8	A6H8Z7	Q32NB8	43.056 ; 43.012	43.425 ; 43.478	1 ; 2	0.496 ; 0.460	0.369 ; 0.467	0.057 ; 0.076	1.874 ; 1.854	0	0
A6H8Z7_Q4G0N4	A6H8Z7	Q4G0N4	43.056 ; 43.012	42.888 ; 42.742	1 ; 2	1.278 ; 0.908	0.168 ; 0.270	0.100 ; 0.053	3.736 ; 3.433	0	0
A6H8Z7_Q5T8U5	A6H8Z7	Q5T8U5	43.056 ; 43.012	42.652 ; 42.552	1 ; 2	0.083 ; 0.024	0.404 ; 0.460	0.402 ; 0.534	1.871 ; 2.167	0	0
A6H8Z7_Q6PIU2	A6H8Z7	Q6PIU2	43.056 ; 43.012	43.292 ; 43.094	1 ; 2	1.234 ; 1.067	0.236 ; 0.082	0.123 ; 0.048	4.837 ; 4.556	0	0
A6H8Z7_Q6ZT21-2	A6H8Z7	Q6ZT21-2	43.056 ; 43.012	42.889 ; 42.792	1 ; 2	0.029 ; 0.223	0.166 ; 0.219	0.131 ; 0.109	0.953 ; 1.022	0	0
A6H8Z7_Q8TBP6	A6H8Z7	Q8TBP6	43.056 ; 43.012	42.692 ; 42.579	1 ; 2	0.353 ; 0.185	0.364 ; 0.432	0.358 ; 0.285	1.662 ; 1.739	0	0
A6H8Z7_Q8WUY1	A6H8Z7	Q8WUY1	43.056 ; 43.012	42.956 ; 42.933	1 ; 2	0.075 ; 0.151	0.100 ; 0.078	0.161 ; 0.105	3.843 ; 4.378	0	0
A6H8Z7_Q96AG3	A6H8Z7	Q96AG3	43.056 ; 43.012	42.896 ; 42.887	1 ; 2	0.638 ; 0.374	0.160 ; 0.125	0.129 ; 0.100	2.096 ; 1.372	0	0
A6H8Z7_Q96D53	A6H8Z7	Q96D53	43.056 ; 43.012	42.758 ; 42.898	1 ; 2	0.064 ; 0.126	0.298 ; 0.113	0.381 ; 0.276	2.598 ; 2.864	0	0
A6H8Z7_Q99615	A6H8Z7	Q99615	43.056	42.79	1	0.275	0.266	0.682	2.63	0	0
A6H8Z7_Q9BSK2	A6H8Z7	Q9BSK2	43.012	42.187	2	0.487	0.825	0.553	2.303	0	0
A6H8Z7_Q9BWD1	A6H8Z7	Q9BWD1	43.056 ; 43.012	43.148 ; 43.021	1 ; 2	0.781 ; 1.099	0.092 ; 0.009	0.102 ; 0.064	5.119 ; 5.195	0	0
A6H8Z7_Q9BWM7	A6H8Z7	Q9BWM7	43.012	42.755	2	1.009	0.256	0.206	3.585	0	0
A6H8Z7_Q9H0V9	A6H8Z7	Q9H0V9	43.056 ; 43.012	42.919 ; 42.992	1 ; 2	0.309 ; 0.170	0.137 ; 0.019	0.099 ; 0.058	2.359 ; 1.626	0	0
A6H8Z7_Q9H9A6	A6H8Z7	Q9H9A6	43.056 ; 43.012	43.127 ; 42.976	1 ; 2	0.157 ; 0.629	0.071 ; 0.036	0.151 ; 0.075	0.851 ; 1.462	0	0
A6H8Z7_Q9HBM8	A6H8Z7	Q9HBM8	43.056 ; 43.012	43.139 ; 43.222	1 ; 2	0.473 ; 0.196	0.083 ; 0.210	0.133 ; 0.168	1.366 ; 1.230	0	0
A6H8Z7_Q9NTX5-6	A6H8Z7	Q9NTX5-6	43.056 ; 43.012	42.698 ; 42.748	1 ; 2	0.196 ; 0.075	0.358 ; 0.264	0.077 ; 0.174	1.916 ; 1.495	0	0
A6H8Z7_Q9NVH0	A6H8Z7	Q9NVH0	43.012	42.753	2	0.351	0.258	0.079	3.606	0	0
A6H8Z7_Q9UJU6-2	A6H8Z7	Q9UJU6-2	43.056	44.17	1	0.806	1.115	0.575	2.656	0	0
A6H8Z7_Q9Y619	A6H8Z7	Q9Y619	43.056 ; 43.012	42.806 ; 42.397	1 ; 2	0.199 ; 0.490	0.250 ; 0.614	0.535 ; 0.341	2.038 ; 2.629	0	0
A6NDG6_B8ZZ10	A6NDG6	B8ZZ10	44.815	44.945	2	0.23	0.13	0.381	2.971	0	0
A6NDG6_F8VQX6	A6NDG6	F8VQX6	44.815	45.262	2	0.49	0.447	0.062	2.214	0	0
A6NDG6_F8W1I9	A6NDG6	F8W1I9	44.815	45.229	2	0.297	0.414	0.156	2.523	0	0
A6NDG6_O43760	A6NDG6	O43760	44.584 ; 44.815	44.281 ; 44.306	1 ; 2	0.593 ; 0.625	0.303 ; 0.508	0.128 ; 0.072	2.465 ; 2.488	0	0
A6NDG6_O60711	A6NDG6	O60711	44.584 ; 44.815	44.322 ; 44.593	1 ; 2	0.605 ; 0.477	0.262 ; 0.222	0.138 ; 0.528	1.873 ; 1.979	0	0
A6NDG6_O75503	A6NDG6	O75503	44.815	44.921	2	0.134	0.106	0.613	3.117	0	0
A6NDG6_P04350	A6NDG6	P04350	44.584 ; 44.815	44.114 ; 44.312	1 ; 2	0.676 ; 0.828	0.470 ; 0.503	0.094 ; 0.334	2.337 ; 3.083	0	0
A6NDG6_P12931	A6NDG6	P12931	44.815	44.621	2	0.727	0.194	0.371	4.13	0	0
A6NDG6_P29350	A6NDG6	P29350	44.584 ; 44.815	44.132 ; 44.181	1 ; 2	0.374 ; 0.493	0.452 ; 0.634	0.081 ; 0.275	2.810 ; 3.275	0	0
A6NDG6_P40925	A6NDG6	P40925	44.584 ; 44.815 ; 44.815	44.624 ; 43.397 ; 45.790	1 ; 2 ; 2	0.464 ; 1.020 ; 0.395	0.041 ; 1.417 ; 0.975	0.247 ; 0.169 ; 0.714	1.946 ; 2.521 ; 2.521	0	0
A6NDG6_P54577	A6NDG6	P54577	44.584	44.458	1	0.14	0.126	0.35	4.221	0	0
A6NDG6_P62310	A6NDG6	P62310	44.584	43.896	1	0.603	0.688	0.222	2.663	0	0
A6NDG6_Q13057	A6NDG6	Q13057	44.584 ; 44.815	44.739 ; 44.957	1 ; 2	0.137 ; 0.706	0.155 ; 0.142	0.282 ; 0.010	4.288 ; 2.271	0	0
A6NDG6_Q6DD87	A6NDG6	Q6DD87	44.584	43.835	1	0.89	0.749	0.002	2.781	0	0
A6NDG6_Q7RTS9	A6NDG6	Q7RTS9	44.584	44.334	1	0.742	0.25	0.095	4.204	0	0
A6NDG6_Q8NCN5	A6NDG6	Q8NCN5	44.584 ; 44.584 ; 44.815 ; 44.815	45.293 ; 42.588 ; 45.279 ; 42.417	1 ; 1 ; 2 ; 2	0.147 ; 1.657 ; 0.682 ; 2.028	0.709 ; 1.996 ; 0.464 ; 2.398	1.014 ; 0.680 ; 0.780 ; 0.512	2.456 ; 2.456 ; 2.480 ; 2.480	0	0
A6NDG6_Q92879-2	A6NDG6	Q92879-2	44.815	45.269	2	0.564	0.454	0.651	3.234	0	0
A6NDG6_Q9BVL4	A6NDG6	Q9BVL4	44.584 ; 44.815	44.978 ; 45.347	1 ; 2	0.388 ; 0.393	0.394 ; 0.533	0.024 ; 0.127	2.319 ; 2.576	0	0
A6NDG6_Q9NP73-2	A6NDG6	Q9NP73-2	44.815	44.987	2	0.354	0.172	0.094	4.382	0	0
A6NDG6_Q9UDX5	A6NDG6	Q9UDX5	44.815	44.737	2	0.112	0.078	0.715	3.276	0	0
A6NDG6_Q9UEL6	A6NDG6	Q9UEL6	44.584 ; 44.815	44.699 ; 44.745	1 ; 2	1.081 ; 1.107	0.115 ; 0.070	0.223 ; 0.002	3.683 ; 4.251	0	0
A6NDG6_Q9Y617	A6NDG6	Q9Y617	44.584	44.22	1	0.94	0.364	0.419	2.635	0	0
A6NDJ8_A6NJ78	A6NDJ8	A6NJ78	47.762 ; 47.852	47.759 ; 48.021	1 ; 2	0.504 ; 0.680	0.003 ; 0.168	0.167 ; 0.178	2.256 ; 2.541	0	0
A6NDJ8_B4DJG8	A6NDJ8	B4DJG8	47.762 ; 47.852	47.697 ; 47.752	1 ; 2	0.206 ; 0.112	0.065 ; 0.100	0.243 ; 0.357	2.482 ; 1.704	0	0
A6NDJ8_B7Z8R4	A6NDJ8	B7Z8R4	47.762 ; 47.852	46.965 ; 46.928	1 ; 2	0.165 ; 0.360	0.796 ; 0.924	0.360 ; 0.319	2.156 ; 2.224	0	0
A6NDJ8_C9J0J7	A6NDJ8	C9J0J7	47.852	47.633	2	0.971	0.219	0.364	2.834	0	0
A6NDJ8_E1B6X3	A6NDJ8	E1B6X3	47.852	47.983	2	0.395	0.131	0.31	4.459	0	0
A6NDJ8_F5GX77	A6NDJ8	F5GX77	47.762	47.816	1	1.136	0.054	0.191	3.67	0	0
A6NDJ8_F5H7W9	A6NDJ8	F5H7W9	47.852	48.371	2	0.973	0.519	0.38	3.266	0	0
A6NDJ8_H0YH69	A6NDJ8	H0YH69	47.762 ; 47.852	47.605 ; 47.479	1 ; 2	1.350 ; 1.300	0.157 ; 0.373	0.500 ; 0.546	3.621 ; 3.170	0	0
A6NDJ8_O00170	A6NDJ8	O00170	47.762 ; 47.852	47.830 ; 47.837	1 ; 2	1.083 ; 1.201	0.068 ; 0.016	0.383 ; 0.308	3.157 ; 2.808	0	0
A6NDJ8_O14657	A6NDJ8	O14657	47.762 ; 47.852	47.445 ; 47.586	1 ; 2	1.160 ; 1.034	0.317 ; 0.267	0.285 ; 0.291	3.350 ; 2.745	0	0
A6NDJ8_O43396	A6NDJ8	O43396	47.762	47.702	1	1.132	0.06	0.092	4.889	0	0
A6NDJ8_O43716	A6NDJ8	O43716	47.762 ; 47.852	48.369 ; 48.351	1 ; 2	0.151 ; 0.042	0.608 ; 0.499	0.012 ; 0.114	2.704 ; 2.196	0	0
A6NDJ8_O94903	A6NDJ8	O94903	47.762 ; 47.852 ; 47.852	47.690 ; 49.100 ; 45.932	1 ; 2 ; 2	0.153 ; 0.462 ; 0.549	0.072 ; 1.247 ; 1.920	0.354 ; 1.026 ; 0.883	1.344 ; 1.949 ; 1.949	0	0
A6NDJ8_P06493	A6NDJ8	P06493	47.762 ; 47.852	47.858 ; 47.924	1 ; 2	0.208 ; 0.284	0.096 ; 0.071	0.158 ; 0.223	2.945 ; 3.103	0	0
A6NDJ8_P17050	A6NDJ8	P17050	47.762	48.417	1	1.08	0.655	0.302	2.795	0	0
A6NDJ8_P18065	A6NDJ8	P18065	47.762 ; 47.852	47.675 ; 47.659	1 ; 2	0.022 ; 0.236	0.087 ; 0.193	0.246 ; 0.269	0.949 ; 1.143	0	0
A6NDJ8_P20338	A6NDJ8	P20338	47.762 ; 47.852	48.628 ; 48.706	1 ; 2	0.376 ; 0.030	0.866 ; 0.854	0.406 ; 0.340	2.215 ; 1.804	0	0
A6NDJ8_P27361	A6NDJ8	P27361	47.762 ; 47.762	45.711 ; 49.476	1 ; 1	0.877 ; 1.020	2.051 ; 1.714	0.829 ; 1.163	2.339 ; 2.339	0	0
A6NDJ8_P51159-2	A6NDJ8	P51159-2	47.762 ; 47.852	46.769 ; 46.791	1 ; 2	0.201 ; 0.058	0.992 ; 1.061	0.259 ; 0.360	2.525 ; 2.138	0	0
A6NDJ8_P61011	A6NDJ8	P61011	47.762	47.096	1	0.245	0.666	0.029	2.411	0	0
A6NDJ8_P61081	A6NDJ8	P61081	47.762 ; 47.852	47.737 ; 47.968	1 ; 2	0.160 ; 0.351	0.025 ; 0.115	0.081 ; 0.048	2.715 ; 3.302	0	0
A6NDJ8_P62851	A6NDJ8	P62851	47.762	48.017	1	0.482	0.255	0.077	2.906	0	0
A6NDJ8_P68402	A6NDJ8	P68402	47.762 ; 47.852	47.309 ; 47.346	1 ; 2	0.930 ; 1.447	0.453 ; 0.506	0.118 ; 0.124	2.499 ; 3.412	0	0
A6NDJ8_Q00403	A6NDJ8	Q00403	47.762 ; 47.852	48.250 ; 48.215	1 ; 2	0.614 ; 0.233	0.488 ; 0.362	0.716 ; 0.536	2.379 ; 1.537	0	0
A6NDJ8_Q13185	A6NDJ8	Q13185	47.762 ; 47.852	47.698 ; 47.600	1 ; 2	0.836 ; 1.468	0.064 ; 0.252	0.002 ; 0.113	1.912 ; 3.489	0	0
A6NDJ8_Q13242	A6NDJ8	Q13242	47.762	47.681	1	0.989	0.081	0.204	2.648	0	0
A6NDJ8_Q13526	A6NDJ8	Q13526	47.762 ; 47.852	48.155 ; 48.195	1 ; 2	0.851 ; 0.972	0.393 ; 0.343	0.339 ; 0.221	2.523 ; 2.442	0	0
A6NDJ8_Q15056	A6NDJ8	Q15056	47.762 ; 47.852	47.748 ; 47.703	1 ; 2	1.146 ; 1.647	0.014 ; 0.150	0.125 ; 0.136	2.855 ; 3.554	0	0
A6NDJ8_Q15102	A6NDJ8	Q15102	47.762	47.786	1	0.773	0.024	0.154	5.243	0	0
A6NDJ8_Q16762	A6NDJ8	Q16762	47.762 ; 47.852	47.242 ; 47.430	1 ; 2	0.300 ; 0.037	0.520 ; 0.422	0.024 ; 0.005	1.492 ; 1.503	0	0
A6NDJ8_Q5HYK3	A6NDJ8	Q5HYK3	47.762 ; 47.852	48.045 ; 48.173	1 ; 2	0.318 ; 0.639	0.283 ; 0.320	0.190 ; 0.247	2.047 ; 1.729	0	0
A6NDJ8_Q8NI37	A6NDJ8	Q8NI37	47.762 ; 47.852	47.020 ; 47.095	1 ; 2	0.045 ; 0.111	0.742 ; 0.757	0.119 ; 0.065	2.101 ; 2.081	0	0
A6NDJ8_Q8TAA5	A6NDJ8	Q8TAA5	47.762 ; 47.852	47.266 ; 47.469	1 ; 2	0.311 ; 0.365	0.495 ; 0.383	0.138 ; 0.146	3.703 ; 3.394	0	0
A6NDJ8_Q8WUD1	A6NDJ8	Q8WUD1	47.762	47.045	1	0.463	0.717	0.529	2.421	0	0
A6NDJ8_Q8WW59	A6NDJ8	Q8WW59	47.762 ; 47.852	47.856 ; 47.877	1 ; 2	0.126 ; 0.123	0.094 ; 0.025	0.151 ; 0.022	2.107 ; 1.672	0	0
A6NDJ8_Q8WWH5	A6NDJ8	Q8WWH5	47.762 ; 47.852	47.215 ; 47.185	1 ; 2	0.147 ; 0.080	0.547 ; 0.668	0.391 ; 0.487	2.830 ; 2.818	0	0
A6NDJ8_Q96JY6	A6NDJ8	Q96JY6	47.762 ; 47.852	47.835 ; 47.608	1 ; 2	1.011 ; 1.391	0.073 ; 0.244	0.289 ; 0.229	2.932 ; 3.540	0	0
A6NDJ8_Q96RS6-3	A6NDJ8	Q96RS6-3	47.762 ; 47.852	47.749 ; 48.021	1 ; 2	0.623 ; 0.825	0.013 ; 0.169	0.262 ; 0.373	4.856 ; 4.652	0	0
A6NDJ8_Q9BQB6-3	A6NDJ8	Q9BQB6-3	47.852	47.694	2	0.124	0.158	0.252	4.542	0	0
A6NDJ8_Q9BSD7	A6NDJ8	Q9BSD7	47.762 ; 47.852	48.429 ; 48.598	1 ; 2	0.110 ; 0.290	0.667 ; 0.745	0.202 ; 0.147	2.278 ; 2.297	0	0
A6NDJ8_Q9BT30	A6NDJ8	Q9BT30	47.762	47.511	1	0.203	0.251	0.463	3.768	0	0
A6NDJ8_Q9BY42	A6NDJ8	Q9BY42	47.762 ; 47.852 ; 47.852	47.971 ; 45.658 ; 48.676	1 ; 2 ; 2	0.057 ; 1.149 ; 0.303	0.209 ; 2.194 ; 0.823	0.023 ; 0.163 ; 0.837	1.466 ; 1.650 ; 1.650	0	0
A6NDJ8_Q9H019-3	A6NDJ8	Q9H019-3	47.762 ; 47.852	48.036 ; 48.034	1 ; 2	0.538 ; 0.652	0.274 ; 0.182	0.178 ; 0.125	1.257 ; 1.338	0	0
A6NDJ8_Q9H4A5	A6NDJ8	Q9H4A5	47.762 ; 47.852	48.213 ; 48.147	1 ; 2	0.346 ; 0.668	0.451 ; 0.294	0.298 ; 0.259	2.048 ; 1.794	0	0
A6NDJ8_Q9H4B0	A6NDJ8	Q9H4B0	47.762 ; 47.852	47.105 ; 47.093	1 ; 2	0.085 ; 0.043	0.656 ; 0.759	0.405 ; 0.286	2.950 ; 2.924	0	0
A6NDJ8_Q9H8S9	A6NDJ8	Q9H8S9	47.762 ; 47.852	47.855 ; 47.923	1 ; 2	0.548 ; 0.260	0.093 ; 0.070	0.607 ; 0.649	3.042 ; 2.575	0	0
A6NDJ8_Q9HBH5	A6NDJ8	Q9HBH5	47.762 ; 47.852	47.567 ; 47.584	1 ; 2	0.016 ; 0.321	0.195 ; 0.269	0.123 ; 0.238	1.776 ; 1.928	0	0
A6NDJ8_Q9HBI0-2	A6NDJ8	Q9HBI0-2	47.762 ; 47.852	47.354 ; 47.020	1 ; 2	0.760 ; 0.391	0.408 ; 0.832	0.237 ; 0.088	2.409 ; 2.093	0	0
A6NDJ8_Q9HCN4	A6NDJ8	Q9HCN4	47.762 ; 47.852	47.720 ; 47.581	1 ; 2	0.238 ; 0.341	0.042 ; 0.271	0.122 ; 0.049	3.728 ; 4.033	0	0
A6NDJ8_Q9NQZ5	A6NDJ8	Q9NQZ5	47.762 ; 47.852	46.614 ; 46.536	1 ; 2	0.066 ; 0.150	1.148 ; 1.316	0.512 ; 0.430	2.615 ; 2.520	0	0
A6NDJ8_Q9NT62	A6NDJ8	Q9NT62	47.762 ; 47.852	47.765 ; 48.109	1 ; 2	1.042 ; 0.086	0.003 ; 0.257	0.135 ; 0.053	2.676 ; 1.828	0	0
A6NDJ8_Q9NVZ3	A6NDJ8	Q9NVZ3	47.762 ; 47.852	47.715 ; 47.911	1 ; 2	0.465 ; 0.667	0.047 ; 0.059	0.464 ; 0.289	2.120 ; 1.730	0	0
A6NDJ8_Q9UNW1	A6NDJ8	Q9UNW1	47.762 ; 47.762 ; 47.852 ; 47.852	45.736 ; 48.894 ; 48.974 ; 45.546	1 ; 1 ; 2 ; 2	1.498 ; 0.187 ; 0.494 ; 1.126	2.026 ; 1.132 ; 1.121 ; 2.306	0.456 ; 1.094 ; 1.046 ; 0.569	1.790 ; 1.790 ; 2.194 ; 2.194	0	0
A6NEM5_B7Z9I3	A6NEM5	B7Z9I3	23.208	22.661	1	0.349	0.547	0.389	3.12	0	0
A6NEM5_P49257	A6NEM5	P49257	23.208	23.089	1	0.309	0.119	0.116	5.06	0	0
A6NG10_B1AK13	A6NG10	B1AK13	46.028	45.31	2	0.028	0.719	0.214	3.171	0	0
A6NG10_B4DT77	A6NG10	B4DT77	46.006 ; 46.028	46.008 ; 45.899	1 ; 2	0.115 ; 0.401	0.002 ; 0.129	0.294 ; 0.456	3.251 ; 3.112	0	0
A6NG10_B7Z8R4	A6NG10	B7Z8R4	46.006 ; 46.028	46.965 ; 46.928	1 ; 2	0.052 ; 0.075	0.959 ; 0.900	0.012 ; 0.161	2.649 ; 2.427	0	0
A6NG10_E7EWE1	A6NG10	E7EWE1	46.006 ; 46.028	46.034 ; 45.816	1 ; 2	0.857 ; 1.080	0.028 ; 0.212	0.007 ; 0.175	1.835 ; 2.694	0	0
A6NG10_E9PI30	A6NG10	E9PI30	46.006	46.28	1	0.046	0.273	0.008	4.196	0	0
A6NG10_E9PJ81	A6NG10	E9PJ81	46.006 ; 46.028	46.430 ; 46.515	1 ; 2	0.350 ; 0.070	0.424 ; 0.486	0.595 ; 0.750	2.100 ; 2.450	0	0
A6NG10_F5GWC2	A6NG10	F5GWC2	46.028	46.213	2	0.157	0.184	0.034	4.713	0	0
A6NG10_F5H6G2	A6NG10	F5H6G2	46.006 ; 46.028	45.976 ; 46.183	1 ; 2	0.478 ; 0.437	0.030 ; 0.155	0.377 ; 0.412	1.409 ; 2.392	0	0
A6NG10_O43708	A6NG10	O43708	46.006 ; 46.028	45.868 ; 45.696	1 ; 2	1.500 ; 1.600	0.138 ; 0.333	0.215 ; 0.401	2.938 ; 3.064	0	0
A6NG10_P27361	A6NG10	P27361	46.028	45.216	2	0.853	0.812	0.331	2.944	0	0
A6NG10_P31150	A6NG10	P31150	46.006 ; 46.028	46.103 ; 46.075	1 ; 2	0.675 ; 0.507	0.096 ; 0.047	0.054 ; 0.147	1.459 ; 1.769	0	0
A6NG10_P35270	A6NG10	P35270	46.006	45.991	1	1.306	0.016	0.367	3.721	0	0
A6NG10_P51159-2	A6NG10	P51159-2	46.006 ; 46.028	46.769 ; 46.791	1 ; 2	0.418 ; 0.494	0.763 ; 0.763	0.631 ; 0.839	2.739 ; 2.710	0	0
A6NG10_P56589	A6NG10	P56589	46.006	45.948	1	0.175	0.059	1.188	2.772	0	0
A6NG10_P62834	A6NG10	P62834	46.006 ; 46.028	46.217 ; 46.236	1 ; 2	1.459 ; 1.189	0.211 ; 0.207	0.316 ; 0.457	2.782 ; 2.296	0	0
A6NG10_Q587I9	A6NG10	Q587I9	46.028	45.472	2	0.014	0.556	0.949	2.812	0	0
A6NG10_Q6IAK0	A6NG10	Q6IAK0	46.006 ; 46.028	45.734 ; 45.832	1 ; 2	0.410 ; 0.514	0.272 ; 0.196	0.970 ; 1.262	2.499 ; 2.690	0	0
A6NG10_Q92934	A6NG10	Q92934	46.006 ; 46.028	46.057 ; 45.997	1 ; 2	0.358 ; 0.023	0.051 ; 0.031	0.148 ; 0.310	1.636 ; 1.465	0	0
A6NG10_Q9BRG1	A6NG10	Q9BRG1	46.028	45.506	2	0.261	0.522	0.672	2.591	0	0
A6NG10_Q9BVL4	A6NG10	Q9BVL4	46.028	45.347	2	0.67	0.681	0.329	2.645	0	0
A6NG10_Q9H0C8	A6NG10	Q9H0C8	46.006 ; 46.028	46.203 ; 46.322	1 ; 2	0.159 ; 0.095	0.197 ; 0.293	0.391 ; 0.243	3.804 ; 4.168	0	0
A6NG10_Q9HA92	A6NG10	Q9HA92	46.028	45.928	2	0.832	0.1	0.667	3.453	0	0
A6NG10_Q9HBI0-2	A6NG10	Q9HBI0-2	46.028	47.02	2	0.827	0.992	0.567	2.773	0	0
A6NG10_Q9NQG6	A6NG10	Q9NQG6	46.006 ; 46.028	45.721 ; 45.789	1 ; 2	0.333 ; 0.423	0.285 ; 0.239	0.089 ; 0.300	1.435 ; 1.782	0	0
A6NG10_Q9NQZ5	A6NG10	Q9NQZ5	46.006 ; 46.028	46.614 ; 46.536	1 ; 2	0.283 ; 0.285	0.607 ; 0.508	0.140 ; 0.050	2.066 ; 1.795	0	0
A6NG10_Q9UNW1	A6NG10	Q9UNW1	46.006	45.736	1	1.716	0.27	0.084	4.486	0	0
A6NGS4_Q92538	A6NGS4	Q92538	22.122	21.868	2	0.065	0.254	0.14	4.428	0	0
A6NGS4_Q92538	A6NGS4	Q92538	15.242	14.563	1	0.217	0.678	0.055	3.785	0	0
A6NGW1_C9JS35	A6NGW1	C9JS35	37.127 ; 37.051	36.854 ; 36.938	1 ; 2	0.541 ; 0.691	0.273 ; 0.113	0.226 ; 0.218	4.324 ; 4.057	0	0
A6NGW1_F8WDM9	A6NGW1	F8WDM9	37.051	36.903	2	0.075	0.148	0.225	4.76	0	0
A6NGW1_O15127	A6NGW1	O15127	37.051	38.002	2	0.043	0.95	0.486	2.291	0	0
A6NGW1_O95140	A6NGW1	O95140	37.127	37.574	1	0.105	0.447	0.042	3.807	0	0
A6NGW1_P22681	A6NGW1	P22681	37.127 ; 37.051	36.171 ; 36.074	1 ; 2	0.490 ; 0.473	0.956 ; 0.977	0.057 ; 0.039	2.556 ; 2.181	0	0
A6NGW1_P42224	A6NGW1	P42224	37.127 ; 37.051	36.689 ; 36.859	1 ; 2	0.743 ; 0.805	0.438 ; 0.192	0.088 ; 0.015	1.987 ; 1.957	0	0
A6NGW1_Q13043	A6NGW1	Q13043	37.051	36.408	2	0.698	0.643	0.503	3.028	0	0
A6NGW1_Q14139	A6NGW1	Q14139	37.127 ; 37.051	37.445 ; 37.362	1 ; 2	0.013 ; 0.404	0.318 ; 0.311	0.237 ; 0.384	2.035 ; 2.306	0	0
A6NGW1_Q5BJH7-3	A6NGW1	Q5BJH7-3	37.127 ; 37.051	36.774 ; 36.679	1 ; 2	0.206 ; 0.142	0.353 ; 0.372	0.084 ; 0.026	1.344 ; 1.337	0	0
A6NGW1_Q5W0V3-2	A6NGW1	Q5W0V3-2	37.127 ; 37.127 ; 37.051	38.082 ; 34.950 ; 36.949	1 ; 1 ; 2	0.009 ; 0.809 ; 0.169	0.955 ; 2.178 ; 0.102	0.893 ; 0.764 ; 0.565	2.411 ; 2.411 ; 2.584	0	0
A6NGW1_Q8IYJ3-2	A6NGW1	Q8IYJ3-2	37.051	36.184	2	0.643	0.867	0.048	3.016	0	0
A6NGW1_Q8N1S5-2	A6NGW1	Q8N1S5-2	37.127 ; 37.051	37.833 ; 38.005	1 ; 2	0.253 ; 0.303	0.706 ; 0.954	0.280 ; 0.072	2.298 ; 2.452	0	0
A6NGW1_Q8NEW0	A6NGW1	Q8NEW0	37.127	36.938	1	0.466	0.189	0.121	4.641	0	0
A6NGW1_Q8TAT6	A6NGW1	Q8TAT6	37.051	36.929	2	0.513	0.122	0.131	3.629	0	0
A6NGW1_Q92945	A6NGW1	Q92945	37.127 ; 37.051	37.563 ; 37.542	1 ; 2	0.107 ; 0.342	0.436 ; 0.491	0.090 ; 0.004	2.803 ; 3.309	0	0
A6NGW1_Q9H3P7	A6NGW1	Q9H3P7	37.127 ; 37.051	37.181 ; 37.185	1 ; 2	0.321 ; 1.046	0.054 ; 0.134	0.235 ; 0.085	2.695 ; 3.268	0	0
A6NGW1_Q9H6U8	A6NGW1	Q9H6U8	37.127 ; 37.051	37.195 ; 36.971	1 ; 2	0.722 ; 0.868	0.068 ; 0.081	0.362 ; 0.463	3.516 ; 3.383	0	0
A6NGW1_Q9HD34	A6NGW1	Q9HD34	37.127 ; 37.051	37.371 ; 37.448	1 ; 2	0.491 ; 0.823	0.244 ; 0.397	0.043 ; 0.066	2.110 ; 2.927	0	0
A6NGW1_Q9NXE4	A6NGW1	Q9NXE4	37.051	37.165	2	0.919	0.114	0.112	4.603	0	0
A6NGW1_Q9UNN5	A6NGW1	Q9UNN5	37.127	37.897	1	0.29	0.77	0.302	2.429	0	0
A6NIH7_E1B6X3	A6NIH7	E1B6X3	44.241	44.061	2	0.856	0.179	0.103	4.934	0	0
A6NIH7_O14908	A6NIH7	O14908	44.241	43.743	2	0.407	0.498	1.789	2.593	0	0
A6NIH7_O43708	A6NIH7	O43708	44.241	45.696	2	0.735	1.455	0.335	2.479	0	0
A6NIH7_O43760	A6NIH7	O43760	44.295 ; 44.241	44.281 ; 44.306	1 ; 2	1.167 ; 1.304	0.014 ; 0.066	0.052 ; 0.208	3.844 ; 3.915	0	0
A6NIH7_O60711	A6NIH7	O60711	44.295	44.322	1	1.154	0.026	0.318	3.091	0	0
A6NIH7_P04350	A6NIH7	P04350	44.295	44.114	1	1.084	0.181	0.274	4.409	0	0
A6NIH7_P29350	A6NIH7	P29350	44.295	44.132	1	1.386	0.163	0.099	4.264	0	0
A6NIH7_P56589	A6NIH7	P56589	44.241	44.3	2	0.997	0.059	0.215	4.931	0	0
A6NIH7_P62310	A6NIH7	P62310	44.295 ; 44.241	43.896 ; 43.865	1 ; 2	1.157 ; 1.227	0.399 ; 0.376	0.042 ; 0.183	3.379 ; 3.536	0	0
A6NIH7_P62834	A6NIH7	P62834	44.241	46.236	2	0.324	1.995	0.39	2.546	0	0
A6NIH7_Q01826	A6NIH7	Q01826	44.295 ; 44.241	43.384 ; 43.401	1 ; 2	0.312 ; 0.815	0.912 ; 0.839	0.480 ; 0.314	2.017 ; 2.281	0	0
A6NIH7_Q13057	A6NIH7	Q13057	44.241	44.957	2	1.222	0.717	0.146	3.193	0	0
A6NIH7_Q15796-2	A6NIH7	Q15796-2	44.241	43.229	2	0.721	1.012	0.151	2.739	0	0
A6NIH7_Q32NB8	A6NIH7	Q32NB8	44.241	43.478	2	0.805	0.762	0.319	3.035	0	0
A6NIH7_Q6DD87	A6NIH7	Q6DD87	44.241	43.944	2	0.932	0.297	0.239	3.542	0	0
A6NIH7_Q99615	A6NIH7	Q99615	44.241	44.374	2	0.841	0.134	0.234	4.758	0	0
A6NIW1_F5GWC2	A6NIW1	F5GWC2	43.956 ; 43.956	43.090 ; 46.488	1 ; 1	1.137 ; 1.339	0.867 ; 2.532	1.102 ; 2.287	2.549 ; 2.549	0	0
A6NIW1_O00148	A6NIW1	O00148	43.956	43.711	1	0.341	0.245	0.162	4.42	0	0
A6NIW1_O14908	A6NIW1	O14908	43.956	43.923	1	2.017	0.033	0.093	5.184	0	0
A6NIW1_O43399	A6NIW1	O43399	44.38	44.117	2	0.396	0.263	0.064	2.725	0	0
A6NIW1_P01116-2	A6NIW1	P01116-2	44.38	45.064	2	0.378	0.684	0.213	2.648	0	0
A6NIW1_P14174	A6NIW1	P14174	44.38	44.592	2	0.299	0.212	1.282	3.148	0	0
A6NIW1_P50897	A6NIW1	P50897	43.956	43.901	1	0.129	0.055	0.091	3.585	0	0
A6NIW1_Q16822	A6NIW1	Q16822	43.956	43.338	1	0.128	0.618	0.737	2.864	0	0
A6NIW1_Q9H9P8-2	A6NIW1	Q9H9P8-2	44.38	43.975	2	0.418	0.405	0.173	4.418	0	0
A6NJ78_B4DJG8	A6NJ78	B4DJG8	47.759 ; 48.021	47.697 ; 47.752	1 ; 2	0.711 ; 0.568	0.062 ; 0.269	0.075 ; 0.179	3.567 ; 2.865	0	0
A6NJ78_B4DUS9	A6NJ78	B4DUS9	48.021	48.344	2	0.586	0.323	0.136	3.765	0	0
A6NJ78_C9J0J7	A6NJ78	C9J0J7	48.021	47.633	2	0.291	0.388	0.185	2.342	0	0
A6NJ78_F5GX77	A6NJ78	F5GX77	47.759	47.816	1	1.64	0.057	0.024	4.49	0	0
A6NJ78_F5H7W9	A6NJ78	F5H7W9	48.021	48.371	2	0.292	0.35	0.558	3.448	0	0
A6NJ78_O00170	A6NJ78	O00170	47.759 ; 48.021	47.830 ; 47.837	1 ; 2	0.578 ; 0.521	0.071 ; 0.184	0.550 ; 0.487	3.684 ; 3.296	0	0
A6NJ78_O14657	A6NJ78	O14657	47.759 ; 48.021	47.445 ; 47.586	1 ; 2	0.655 ; 0.353	0.314 ; 0.435	0.117 ; 0.112	2.892 ; 2.372	0	0
A6NJ78_O43396	A6NJ78	O43396	47.759	47.702	1	0.628	0.057	0.259	4.933	0	0
A6NJ78_O43716	A6NJ78	O43716	48.021	48.351	2	0.722	0.331	0.065	3.042	0	0
A6NJ78_O94903	A6NJ78	O94903	47.759 ; 48.021 ; 48.021	47.690 ; 49.100 ; 45.932	1 ; 2 ; 2	0.657 ; 0.219 ; 1.229	0.069 ; 1.079 ; 2.088	0.187 ; 1.204 ; 1.062	2.439 ; 2.177 ; 2.177	0	0
A6NJ78_P06493	A6NJ78	P06493	47.759 ; 48.021	47.858 ; 47.924	1 ; 2	0.297 ; 0.396	0.099 ; 0.097	0.009 ; 0.045	3.390 ; 3.418	0	0
A6NJ78_P17050	A6NJ78	P17050	47.759	48.417	1	0.576	0.658	0.47	2.898	0	0
A6NJ78_P18065	A6NJ78	P18065	47.759 ; 48.021	47.675 ; 47.659	1 ; 2	0.482 ; 0.445	0.084 ; 0.361	0.078 ; 0.091	2.124 ; 2.065	0	0
A6NJ78_P20338	A6NJ78	P20338	48.021	48.706	2	0.711	0.685	0.518	2.994	0	0
A6NJ78_P41567	A6NJ78	P41567	47.759	48.316	1	0.611	0.557	0.155	2.915	0	0
A6NJ78_P61081	A6NJ78	P61081	47.759 ; 48.021	47.737 ; 47.968	1 ; 2	0.664 ; 0.329	0.022 ; 0.053	0.249 ; 0.227	3.747 ; 3.896	0	0
A6NJ78_P62851	A6NJ78	P62851	47.759	48.017	1	0.022	0.258	0.09	3.299	0	0
A6NJ78_P68402	A6NJ78	P68402	47.759 ; 48.021	47.309 ; 47.346	1 ; 2	0.425 ; 0.767	0.450 ; 0.674	0.050 ; 0.054	2.445 ; 3.011	0	0
A6NJ78_Q13185	A6NJ78	Q13185	47.759 ; 48.021	47.698 ; 47.600	1 ; 2	0.332 ; 0.788	0.061 ; 0.420	0.165 ; 0.065	2.052 ; 2.766	0	0
A6NJ78_Q13242	A6NJ78	Q13242	47.759	47.681	1	0.485	0.078	0.036	2.332	0	0
A6NJ78_Q13526	A6NJ78	Q13526	47.759 ; 48.021	48.155 ; 48.195	1 ; 2	0.347 ; 0.292	0.396 ; 0.174	0.507 ; 0.399	3.075 ; 2.660	0	0
A6NJ78_Q15056	A6NJ78	Q15056	47.759 ; 48.021	47.748 ; 47.703	1 ; 2	0.642 ; 0.966	0.011 ; 0.318	0.043 ; 0.042	2.802 ; 3.000	0	0
A6NJ78_Q16762	A6NJ78	Q16762	47.759 ; 48.021	47.242 ; 47.430	1 ; 2	0.204 ; 0.643	0.517 ; 0.591	0.191 ; 0.184	2.480 ; 2.968	0	0
A6NJ78_Q5HYK3	A6NJ78	Q5HYK3	47.759 ; 48.021	48.045 ; 48.173	1 ; 2	0.186 ; 0.041	0.286 ; 0.152	0.357 ; 0.425	2.978 ; 2.480	0	0
A6NJ78_Q5VWZ2	A6NJ78	Q5VWZ2	48.021	47.991	2	1.497	0.029	0.294	4.959	0	0
A6NJ78_Q6DKK2	A6NJ78	Q6DKK2	48.021	47.235	2	0.441	0.786	0.204	2.933	0	0
A6NJ78_Q8TB70	A6NJ78	Q8TB70	48.021	48.509	2	0.867	0.488	0.568	2.856	0	0
A6NJ78_Q8WUD1	A6NJ78	Q8WUD1	47.759	47.045	1	0.041	0.714	0.361	2.896	0	0
A6NJ78_Q8WW59	A6NJ78	Q8WW59	47.759 ; 48.021	47.856 ; 47.877	1 ; 2	0.378 ; 0.558	0.097 ; 0.144	0.319 ; 0.201	3.178 ; 3.003	0	0
A6NJ78_Q96JY6	A6NJ78	Q96JY6	47.759 ; 48.021	47.835 ; 47.608	1 ; 2	0.507 ; 0.711	0.076 ; 0.412	0.456 ; 0.407	3.338 ; 3.682	0	0
A6NJ78_Q96RS6-3	A6NJ78	Q96RS6-3	47.759 ; 48.021	47.749 ; 48.021	1 ; 2	0.119 ; 0.145	0.010 ; 0.000	0.095 ; 0.195	4.886 ; 4.287	0	0
A6NJ78_Q99426	A6NJ78	Q99426	47.759 ; 47.759	49.054 ; 45.923	1 ; 1	0.468 ; 0.461	1.295 ; 1.836	1.279 ; 1.133	2.499 ; 2.499	0	0
A6NJ78_Q9BSD7	A6NJ78	Q9BSD7	48.021	48.598	2	0.39	0.577	0.326	2.767	0	0
A6NJ78_Q9BT30	A6NJ78	Q9BT30	47.759	47.511	1	0.301	0.248	0.295	3.899	0	0
A6NJ78_Q9BY42	A6NJ78	Q9BY42	47.759 ; 48.021 ; 48.021	47.971 ; 45.658 ; 48.676	1 ; 2 ; 2	0.562 ; 1.830 ; 0.377	0.212 ; 2.362 ; 0.655	0.190 ; 0.341 ; 1.015	2.919 ; 2.542 ; 2.542	0	0
A6NJ78_Q9H019-3	A6NJ78	Q9H019-3	47.759 ; 48.021	48.036 ; 48.034	1 ; 2	0.033 ; 0.028	0.277 ; 0.013	0.346 ; 0.304	2.174 ; 1.972	0	0
A6NJ78_Q9H4A5	A6NJ78	Q9H4A5	47.759 ; 48.021	48.213 ; 48.147	1 ; 2	0.158 ; 0.012	0.454 ; 0.126	0.465 ; 0.438	3.025 ; 2.573	0	0
A6NJ78_Q9H8S9	A6NJ78	Q9H8S9	47.759 ; 48.021	47.855 ; 47.923	1 ; 2	1.052 ; 0.940	0.096 ; 0.098	0.439 ; 0.470	4.029 ; 3.497	0	0
A6NJ78_Q9HBH5	A6NJ78	Q9HBH5	47.759 ; 48.021	47.567 ; 47.584	1 ; 2	0.488 ; 0.359	0.192 ; 0.437	0.044 ; 0.060	2.795 ; 2.639	0	0
A6NJ78_Q9HBI0-2	A6NJ78	Q9HBI0-2	47.759	47.354	1	1.264	0.405	0.069	3.767	0	0
A6NJ78_Q9HCN4	A6NJ78	Q9HCN4	47.759	47.72	1	0.266	0.039	0.29	4.271	0	0
A6NJ78_Q9NT62	A6NJ78	Q9NT62	47.759 ; 48.021	47.765 ; 48.109	1 ; 2	1.547 ; 0.595	0.006 ; 0.089	0.303 ; 0.125	4.255 ; 2.850	0	0
A6NJ78_Q9NVZ3	A6NJ78	Q9NVZ3	47.759 ; 48.021	47.715 ; 47.911	1 ; 2	0.039 ; 0.014	0.044 ; 0.109	0.632 ; 0.468	3.304 ; 2.756	0	0
A6NJ78_Q9Y2Z0	A6NJ78	Q9Y2Z0	48.021	47.711	2	1.741	0.309	0.156	4.636	0	0
A6NM69_Q00688	A6NM69	Q00688	46.562	46.588	2	0.74	0.025	0.019	5.147	0	0
A8MTG3_B2R5P6	A8MTG3	B2R5P6	37.7	37.864	1	0.468	0.165	0.153	3.033	0	0
A8MTG3_F5H4C2	A8MTG3	F5H4C2	37.700 ; 37.703	37.922 ; 37.801	1 ; 2	0.856 ; 1.082	0.222 ; 0.099	0.292 ; 0.206	3.719 ; 3.957	0	0
A8MTG3_O95140	A8MTG3	O95140	37.700 ; 37.703	37.574 ; 37.641	1 ; 2	0.376 ; 0.762	0.125 ; 0.062	0.272 ; 0.165	3.631 ; 4.553	0	0
A8MTG3_Q06136	A8MTG3	Q06136	37.7	37.652	1	0.477	0.048	0.211	4.84	0	0
A8MTG3_Q15067-2	A8MTG3	Q15067-2	37.700 ; 37.703	37.749 ; 37.635	1 ; 2	0.400 ; 0.100	0.049 ; 0.068	0.350 ; 0.179	4.205 ; 4.246	0	0
A8MTG3_Q8N1G4	A8MTG3	Q8N1G4	37.7	37.72	1	0.944	0.021	0.021	5.778	0	0
A8MTG3_Q8N1S5-2	A8MTG3	Q8N1S5-2	37.700 ; 37.703	37.833 ; 38.005	1 ; 2	0.228 ; 0.804	0.134 ; 0.302	0.034 ; 0.171	3.418 ; 4.383	0	0
A8MTG3_Q92945	A8MTG3	Q92945	37.700 ; 37.703	37.563 ; 37.542	1 ; 2	0.588 ; 0.766	0.137 ; 0.161	0.224 ; 0.247	2.878 ; 3.396	1	0
A8MTG3_Q9BVK6	A8MTG3	Q9BVK6	29.01	29	2	0.333	0.01	0.795	3.834	0	0
A8MTG3_Q9Y3Q3	A8MTG3	Q9Y3Q3	37.700 ; 37.703	37.376 ; 37.423	1 ; 2	0.311 ; 0.014	0.323 ; 0.280	0.178 ; 0.186	3.735 ; 3.833	0	0
A8MTG3_Q9Y697-2	A8MTG3	Q9Y697-2	37.7	37.919	1	0.295	0.22	0.009	3.457	0	0
A8MUW5_F5H2U2	A8MUW5	F5H2U2	29.312	29.538	1	0.817	0.226	0.151	3.311	0	0
A8MUW5_H0YH24	A8MUW5	H0YH24	29.312	29.075	1	0.181	0.237	0.321	3.877	0	0
A8MUW5_O14497-2	A8MUW5	O14497-2	25.563	25.367	1	0.757	0.196	0.089	4.366	0	0
A8MUW5_O95487-2	A8MUW5	O95487-2	25.563 ; 25.563	26.672 ; 20.234	1 ; 1	0.781 ; 0.666	1.109 ; 5.329	0.214 ; 1.803	2.423 ; 2.423	0	0
A8MUW5_O95487-2	A8MUW5	O95487-2	19.807 ; 19.807	26.672 ; 20.234	1 ; 1	1.507 ; 0.060	6.866 ; 0.427	1.988 ; 0.029	2.423 ; 2.423	0	0
A8MUW5_O95487-2	A8MUW5	O95487-2	29.312 ; 29.312	26.672 ; 20.234	1 ; 1	0.736 ; 0.710	2.640 ; 9.078	1.702 ; 0.315	2.423 ; 2.423	0	0
A8MUW5_O96008	A8MUW5	O96008	25.563	25.773	1	0.659	0.21	0.154	4.621	0	0
A8MUW5_P14406	A8MUW5	P14406	29.312	29.362	1	1.582	0.05	0.308	4.462	0	0
A8MUW5_P16284-3	A8MUW5	P16284-3	25.563	25.329	1	0.283	0.234	0.077	3.944	0	0
A8MUW5_P16284-3	A8MUW5	P16284-3	29.312	29.491	1	1.696	0.179	0.032	3.944	0	0
A8MUW5_Q13576	A8MUW5	Q13576	29.312	29.515	1	0.677	0.203	0.038	3.377	0	0
A8MUW5_Q2TAM5	A8MUW5	Q2TAM5	25.563	25.424	1	0.197	0.139	0.16	3.95	0	0
A8MUW5_Q8NE01	A8MUW5	Q8NE01	29.312	29.686	1	0.771	0.374	0.457	2.921	0	0
A8MUW5_Q8NE86-3	A8MUW5	Q8NE86-3	29.312	29.125	1	0.444	0.187	0.199	3.523	0	0
A8MUW5_Q9Y3I0	A8MUW5	Q9Y3I0	29.312	28.474	1	0.587	0.838	0.208	2.774	0	0
A8MUW5_Q9Y490	A8MUW5	Q9Y490	25.563	25.416	1	0.97	0.147	0.117	4.349	0	0
A8MV37_O75150	A8MV37	O75150	20.684 ; 20.599	20.986 ; 21.014	1 ; 2	1.297 ; 0.282	0.302 ; 0.415	0.385 ; 0.236	3.760 ; 3.244	1	0
A8MV37_Q7Z417	A8MV37	Q7Z417	20.599	20.269	2	1.046	0.331	0.063	4.066	0	0
A8MV37_Q96BQ5	A8MV37	Q96BQ5	20.599	20.338	2	1.054	0.262	0.306	3.995	0	0
A8MV37_Q9ULT8	A8MV37	Q9ULT8	20.684 ; 20.599	20.545 ; 20.687	1 ; 2	0.067 ; 0.969	0.139 ; 0.088	0.408 ; 0.374	3.806 ; 4.528	0	0
A8MV37_Q9UM47	A8MV37	Q9UM47	20.599	20.945	2	1.424	0.346	0.196	3.829	1	0
A8MV37_Q9UP83	A8MV37	Q9UP83	20.684	20.727	1	1.298	0.043	0.317	4.441	1	0
B0I1T2_E7ESG6	B0I1T2	E7ESG6	32.695 ; 32.813	32.904 ; 32.723	1 ; 2	0.365 ; 0.622	0.209 ; 0.090	0.159 ; 0.031	3.658 ; 3.956	0	0
B0I1T2_H0YNG3	B0I1T2	H0YNG3	32.813	33.714	2	0.206	0.902	1.138	3.039	0	0
B0I1T2_O43464	B0I1T2	O43464	32.813	32.963	2	1.267	0.151	0.086	5.209	0	0
B0I1T2_P00390-2	B0I1T2	P00390-2	32.695 ; 32.813	32.492 ; 33.194	1 ; 2	0.844 ; 0.467	0.203 ; 0.382	0.182 ; 0.611	4.308 ; 3.449	0	0
B0I1T2_P25205	B0I1T2	P25205	32.695	32.699	1	0.149	0.004	0.563	3.936	0	0
B0I1T2_P30825	B0I1T2	P30825	32.695 ; 32.813	33.358 ; 33.484	1 ; 2	0.078 ; 0.092	0.662 ; 0.672	1.017 ; 1.088	2.423 ; 2.624	0	0
B0I1T2_P51648	B0I1T2	P51648	32.695	32.654	1	0.166	0.041	0.074	4.11	0	0
B0I1T2_Q8IUH4	B0I1T2	Q8IUH4	32.695 ; 32.813	33.024 ; 32.428	1 ; 2	0.285 ; 0.331	0.329 ; 0.384	0.075 ; 0.369	3.709 ; 4.124	0	0
B0I1T2_Q8NAF0	B0I1T2	Q8NAF0	32.695 ; 32.695 ; 32.813	35.437 ; 31.224 ; 33.107	1 ; 1 ; 2	0.606 ; 0.579 ; 0.396	2.742 ; 1.471 ; 0.294	2.578 ; 1.261 ; 0.312	2.419 ; 2.419 ; 2.806	0	0
B0I1T2_Q96JP5-2	B0I1T2	Q96JP5-2	32.813	32.852	2	0.919	0.04	0.546	3.632	0	0
B0I1T2_Q9BXP5-5	B0I1T2	Q9BXP5-5	32.695 ; 32.813	32.363 ; 32.153	1 ; 2	0.464 ; 0.212	0.332 ; 0.659	0.555 ; 0.433	2.687 ; 2.777	0	0
B0QYY6_Q8NFQ8	B0QYY6	Q8NFQ8	40.672	40.743	2	3.328	0.07	0.056	4.921	0	0
B1AH89_Q7L3S4	B1AH89	Q7L3S4	46.131 ; 46.212	46.192 ; 46.169	1 ; 2	0.736 ; 0.237	0.061 ; 0.043	0.112 ; 0.023	5.039 ; 4.717	0	0
B1AH89_Q9H0C8	B1AH89	Q9H0C8	46.131	46.203	1	0.148	0.072	0.31	3.572	0	0
B1AK13_B1ANH0	B1AK13	B1ANH0	48.659 ; 48.836	49.325 ; 49.103	1 ; 2	0.337 ; 0.947	0.666 ; 0.267	0.278 ; 0.058	2.837 ; 2.626	0	0
B1AK13_B1ANH0	B1AK13	B1ANH0	45.31	45.253	2	0.283	0.056	0.227	2.626	0	0
B1AK13_E9PJ81	B1AK13	E9PJ81	48.836	46.515	2	0.69	2.321	1.05	2.24	0	0
B1AK13_E9PJ81	B1AK13	E9PJ81	45.31	46.515	2	0.098	1.205	0.964	2.24	0	0
B1AK13_F8VUA2	B1AK13	F8VUA2	48.659 ; 48.836	48.799 ; 48.843	1 ; 2	0.197 ; 0.291	0.140 ; 0.007	0.162 ; 0.070	4.338 ; 4.210	0	0
B1AK13_F8VUA2	B1AK13	F8VUA2	45.026	45.012	1	1.332	0.014	0.174	4.338	0	0
B1AK13_H3BLU7	B1AK13	H3BLU7	48.836	46.334	2	1.334	2.501	1.736	2.539	0	0
B1AK13_H3BLU7	B1AK13	H3BLU7	45.31	46.334	2	0.742	1.025	1.65	2.539	0	0
B1AK13_O94903	B1AK13	O94903	48.836	49.1	2	0.646	0.264	0.247	3.31	0	0
B1AK13_O95571	B1AK13	O95571	48.836	46.587	2	0.947	2.249	1.898	2.172	0	0
B1AK13_O95571	B1AK13	O95571	45.31	46.587	2	0.355	1.278	1.812	2.172	0	0
B1AK13_P20338	B1AK13	P20338	48.836	48.706	2	0.154	0.13	0.44	3.967	0	0
B1AK13_P24666	B1AK13	P24666	48.836	49.196	2	0.326	0.36	0.146	2.927	0	0
B1AK13_P27361	B1AK13	P27361	48.836	49.286	2	0.763	0.45	0.24	2.622	0	0
B1AK13_P27361	B1AK13	P27361	45.31	45.216	2	0.825	0.094	0.118	2.622	0	0
B1AK13_P27695	B1AK13	P27695	48.659 ; 48.836	48.712 ; 48.827	1 ; 2	0.548 ; 0.302	0.053 ; 0.008	0.052 ; 0.027	4.081 ; 3.781	0	0
B1AK13_P31942-2	B1AK13	P31942-2	48.836	48.733	2	0.742	0.103	0.193	3.876	0	0
B1AK13_P37802	B1AK13	P37802	48.659 ; 48.836	48.805 ; 49.132	1 ; 2	0.230 ; 0.030	0.146 ; 0.296	0.011 ; 0.219	3.307 ; 2.594	0	0
B1AK13_P37802	B1AK13	P37802	45.31	45.983	2	0.14	0.674	1.261	2.594	0	0
B1AK13_P50897	B1AK13	P50897	48.659	48.575	1	0.636	0.084	0.028	5.17	0	0
B1AK13_P51809	B1AK13	P51809	48.836	48.941	2	0.225	0.106	0.003	5.036	0	0
B1AK13_P61011	B1AK13	P61011	45.31	45.634	2	0.348	0.325	0.076	4.225	0	0
B1AK13_Q13242	B1AK13	Q13242	48.836	49.041	2	1.186	0.205	0.242	3.505	0	0
B1AK13_Q6GMV3	B1AK13	Q6GMV3	48.659 ; 48.836	48.310 ; 48.610	1 ; 2	0.746 ; 1.502	0.349 ; 0.226	0.008 ; 0.031	2.720 ; 3.628	0	0
B1AK13_Q6GMV3	B1AK13	Q6GMV3	45.026 ; 45.310	45.248 ; 45.285	1 ; 2	0.388 ; 1.020	0.221 ; 0.025	0.026 ; 0.106	2.720 ; 3.628	0	0
B1AK13_Q6P1L8	B1AK13	Q6P1L8	48.836	48.675	2	1.353	0.161	0.034	4.572	0	0
B1AK13_Q6P1L8	B1AK13	Q6P1L8	45.31	45.553	2	1.078	0.243	0.023	4.572	0	0
B1AK13_Q8NAK9	B1AK13	Q8NAK9	48.836	48.199	2	0.495	0.637	0.394	3.097	0	0
B1AK13_Q8WUD1	B1AK13	Q8WUD1	48.659 ; 48.836 ; 48.836	47.045 ; 45.365 ; 48.665	1 ; 2 ; 2	0.458 ; 0.319 ; 0.632	1.614 ; 3.470 ; 0.171	1.288 ; 0.139 ; 0.011	2.051 ; 1.373 ; 1.373	0	0
B1AK13_Q8WUD1	B1AK13	Q8WUD1	45.026 ; 45.310 ; 45.310	47.045 ; 45.365 ; 48.665	1 ; 2 ; 2	0.232 ; 0.273 ; 0.040	2.019 ; 0.056 ; 3.355	1.437 ; 0.053 ; 0.075	2.051 ; 1.373 ; 1.373	0	0
B1AK13_Q92934	B1AK13	Q92934	48.836	45.997	2	0.643	2.838	0.609	2.538	0	0
B1AK13_Q92934	B1AK13	Q92934	45.31	45.997	2	0.05	0.688	0.523	2.538	0	0
B1AK13_Q96GE9-2	B1AK13	Q96GE9-2	48.659 ; 48.836	48.569 ; 48.529	1 ; 2	1.417 ; 1.682	0.090 ; 0.307	0.000 ; 0.132	4.741 ; 4.581	0	0
B1AK13_Q99426	B1AK13	Q99426	48.836	49.087	2	1.658	0.251	0.259	4.037	0	0
B1AK13_Q9H9P8-2	B1AK13	Q9H9P8-2	48.836	48.811	2	0.189	0.025	0.054	5.045	0	0
B1AK13_Q9HB07	B1AK13	Q9HB07	48.659 ; 48.659 ; 48.836 ; 48.836	48.553 ; 45.227 ; 48.663 ; 45.256	1 ; 1 ; 2 ; 2	0.075 ; 0.048 ; 0.536 ; 0.535	0.106 ; 3.433 ; 0.173 ; 3.580	0.046 ; 0.064 ; 0.003 ; 0.032	1.813 ; 1.813 ; 1.208 ; 1.208	0	0
B1AK13_Q9HB07	B1AK13	Q9HB07	45.026 ; 45.026 ; 45.310 ; 45.310	48.553 ; 45.227 ; 48.663 ; 45.256	1 ; 1 ; 2 ; 2	0.614 ; 0.738 ; 0.056 ; 0.057	3.527 ; 0.200 ; 3.353 ; 0.054	0.103 ; 0.084 ; 0.082 ; 0.054	1.813 ; 1.813 ; 1.208 ; 1.208	0	0
B1AK13_Q9NUQ9	B1AK13	Q9NUQ9	48.659 ; 48.836	48.359 ; 48.939	1 ; 2	0.302 ; 0.216	0.300 ; 0.103	0.303 ; 0.018	3.793 ; 3.922	0	0
B1AK13_Q9UNW1	B1AK13	Q9UNW1	48.836	48.974	2	0.679	0.138	0.267	3.632	0	0
B1AK13_Q9UNW1	B1AK13	Q9UNW1	45.31	45.546	2	1.534	0.236	0.124	3.632	0	0
B1ANH0_C9J0J7	B1ANH0	C9J0J7	49.325	49.201	1	0.093	0.124	0.041	3.33	0	0
B1ANH0_E7EQ69	B1ANH0	E7EQ69	49.103	49.195	2	0.267	0.093	0.225	4.478	0	0
B1ANH0_O00299	B1ANH0	O00299	45.648 ; 45.253	47.239 ; 47.381	1 ; 2	1.214 ; 1.438	1.591 ; 2.128	1.137 ; 1.367	2.219 ; 2.368	0	0
B1ANH0_O00299	B1ANH0	O00299	49.325 ; 49.103	47.239 ; 47.381	1 ; 2	0.894 ; 0.800	2.086 ; 1.722	1.829 ; 1.738	2.219 ; 2.368	0	0
B1ANH0_O94903	B1ANH0	O94903	49.103	49.1	2	0.301	0.003	0.189	3.69	0	0
B1ANH0_P24666	B1ANH0	P24666	45.253 ; 45.253	45.727 ; 49.196	2 ; 2	0.095 ; 0.016	0.474 ; 3.943	0.852 ; 0.459	2.535 ; 2.535	0	0
B1ANH0_P24666	B1ANH0	P24666	49.103 ; 49.103	45.727 ; 49.196	2 ; 2	0.542 ; 0.621	3.375 ; 0.094	1.223 ; 0.088	2.535 ; 2.535	0	0
B1ANH0_P27361	B1ANH0	P27361	45.253	45.216	2	0.542	0.037	0.345	4.297	0	0
B1ANH0_P27361	B1ANH0	P27361	49.325 ; 49.103	49.476 ; 49.286	1 ; 2	1.362 ; 1.710	0.151 ; 0.183	0.125 ; 0.182	4.288 ; 4.297	0	0
B1ANH0_P27695	B1ANH0	P27695	49.103	48.827	2	0.645	0.275	0.085	4.339	0	0
B1ANH0_P31942-2	B1ANH0	P31942-2	49.103	48.733	2	0.206	0.37	0.251	3.754	0	0
B1ANH0_P37802	B1ANH0	P37802	45.253	45.983	2	0.423	0.73	1.034	2.578	0	0
B1ANH0_P37802	B1ANH0	P37802	49.103	49.132	2	0.977	0.03	0.161	2.578	0	0
B1ANH0_P41567	B1ANH0	P41567	49.103	49.103	2	0.796	0.001	0.198	4.211	0	0
B1ANH0_P62851	B1ANH0	P62851	49.103	49.305	2	0.181	0.203	0.26	4.323	0	0
B1ANH0_Q01085-2	B1ANH0	Q01085-2	49.325	49.204	1	0.692	0.121	0.049	4.332	0	0
B1ANH0_Q13242	B1ANH0	Q13242	49.103	49.041	2	0.239	0.062	0.184	3.786	0	0
B1ANH0_Q6GMV3	B1ANH0	Q6GMV3	45.253	45.285	2	1.302	0.032	0.333	3.832	0	0
B1ANH0_Q86U90	B1ANH0	Q86U90	49.103	49.383	2	1.235	0.28	0.134	3.934	0	0
B1ANH0_Q8N4Q0	B1ANH0	Q8N4Q0	49.325 ; 49.103	49.345 ; 49.406	1 ; 2	0.168 ; 0.324	0.020 ; 0.303	0.065 ; 0.204	3.043 ; 3.513	0	0
B1ANH0_Q8WUD1	B1ANH0	Q8WUD1	45.253 ; 45.253	45.365 ; 48.665	2 ; 2	0.009 ; 0.322	0.112 ; 3.412	0.174 ; 0.302	2.254 ; 2.254	0	0
B1ANH0_Q8WUD1	B1ANH0	Q8WUD1	49.103 ; 49.103	45.365 ; 48.665	2 ; 2	0.628 ; 0.315	3.737 ; 0.438	0.197 ; 0.069	2.254 ; 2.254	0	0
B1ANH0_Q99426	B1ANH0	Q99426	49.325 ; 49.103	49.054 ; 49.087	1 ; 2	0.630 ; 0.711	0.272 ; 0.016	0.074 ; 0.201	3.924 ; 4.187	0	0
B1ANH0_Q9HB07	B1ANH0	Q9HB07	45.648 ; 45.253 ; 45.253	45.227 ; 48.663 ; 45.256	1 ; 2 ; 2	0.065 ; 0.226 ; 0.226	0.421 ; 3.410 ; 0.003	0.477 ; 0.310 ; 0.281	2.807 ; 2.481 ; 2.481	0	0
B1ANH0_Q9HB07	B1ANH0	Q9HB07	49.325 ; 49.103 ; 49.103	48.553 ; 48.663 ; 45.256	1 ; 2 ; 2	0.262 ; 0.411 ; 0.412	0.772 ; 0.440 ; 3.847	0.233 ; 0.061 ; 0.090	2.807 ; 2.481 ; 2.481	0	0
B1ANH0_Q9NUQ9	B1ANH0	Q9NUQ9	49.103	48.939	2	0.731	0.163	0.076	3.932	0	0
B1ANH0_Q9UNW1	B1ANH0	Q9UNW1	45.648 ; 45.253	45.736 ; 45.546	1 ; 2	1.520 ; 1.251	0.089 ; 0.293	0.110 ; 0.103	4.391 ; 3.974	0	0
B1ANH0_Q9UNW1	B1ANH0	Q9UNW1	49.103	48.974	2	0.268	0.129	0.209	3.974	0	0
B1ANH0_Q9Y2Z0	B1ANH0	Q9Y2Z0	45.648	46.245	1	0.158	0.598	0.108	2.956	0	0
B1ANH0_Q9Y2Z0	B1ANH0	Q9Y2Z0	49.325	49.242	1	0.022	0.083	0.107	2.956	0	0
B1ANH0_Q9Y314	B1ANH0	Q9Y314	49.325 ; 49.103	49.197 ; 49.211	1 ; 2	0.800 ; 1.103	0.128 ; 0.109	0.099 ; 0.261	3.826 ; 4.753	0	0
B1P7G3_B4DDF4	B1P7G3	B4DDF4	48.602 ; 48.524	48.281 ; 48.327	1 ; 2	0.107 ; 1.708	0.322 ; 0.197	0.020 ; 0.019	3.142 ; 4.399	0	0
B1P7G3_B4DUS9	B1P7G3	B4DUS9	48.524	48.344	2	1.979	0.181	0.373	4.339	0	0
B1P7G3_O60880-4	B1P7G3	O60880-4	48.602 ; 48.524	48.609 ; 48.613	1 ; 2	1.800 ; 1.733	0.007 ; 0.089	0.059 ; 0.049	4.639 ; 4.257	0	0
B1P7G3_P17050	B1P7G3	P17050	48.524	48.713	2	1.022	0.188	0.144	2.855	0	0
B1P7G3_P62820	B1P7G3	P62820	48.524	48.295	2	0.765	0.229	0.292	3.695	0	0
B1P7G3_P63104	B1P7G3	P63104	48.524	48.611	2	0.565	0.087	0.226	4.011	0	0
B1P7G3_Q15388	B1P7G3	Q15388	48.602 ; 48.524	48.403 ; 48.511	1 ; 2	1.039 ; 0.083	0.199 ; 0.014	0.107 ; 0.049	3.605 ; 2.782	0	0
B1P7G3_Q5JWB9	B1P7G3	Q5JWB9	48.602 ; 48.602 ; 48.524 ; 48.524	49.425 ; 47.086 ; 49.407 ; 46.964	1 ; 1 ; 2 ; 2	0.958 ; 3.732 ; 0.274 ; 2.706	0.823 ; 1.516 ; 0.883 ; 1.561	0.796 ; 0.428 ; 0.843 ; 0.551	2.174 ; 2.174 ; 2.449 ; 2.449	0	0
B1P7G3_Q8TB70	B1P7G3	Q8TB70	48.524	48.509	2	1.698	0.015	0.059	3.631	0	0
B1P7G3_Q9H082	B1P7G3	Q9H082	48.602 ; 48.524	48.506 ; 48.480	1 ; 2	1.459 ; 1.032	0.096 ; 0.044	0.119 ; 0.105	2.977 ; 2.011	0	0
B1P7G3_Q9Y314	B1P7G3	Q9Y314	48.524 ; 48.524	46.767 ; 49.211	2 ; 2	2.570 ; 1.379	1.757 ; 0.687	0.358 ; 0.767	2.248 ; 2.248	0	0
B2CI53_E9PHJ7	B2CI53	E9PHJ7	20.182	20.069	1	2.081	0.114	0.12	4.373	0	0
B2CI53_F8W9X7	B2CI53	F8W9X7	20.182 ; 20.235	20.035 ; 20.031	1 ; 2	0.397 ; 0.025	0.147 ; 0.204	0.957 ; 1.109	2.484 ; 2.972	0	0
B2CI53_F8W9X7	B2CI53	F8W9X7	16.559	20.035	1	2.324	3.476	0.425	2.484	0	0
B2CI53_O60826	B2CI53	O60826	20.182	20.356	1	0.537	0.174	0.442	3.607	0	0
B2CI53_P19387	B2CI53	P19387	20.182	19.85	1	1.454	0.333	0.001	4.033	0	0
B2CI53_P28072	B2CI53	P28072	20.182	20.064	1	1.112	0.118	0.008	5.053	0	0
B2CI53_P35573	B2CI53	P35573	20.182 ; 20.235	20.292 ; 20.228	1 ; 2	0.102 ; 0.270	0.110 ; 0.007	0.457 ; 0.441	3.182 ; 3.447	0	0
B2CI53_P49756	B2CI53	P49756	16.559 ; 16.559 ; 16.704 ; 16.704	20.642 ; 16.867 ; 16.652 ; 20.614	1 ; 1 ; 2 ; 2	1.654 ; 0.372 ; 0.267 ; 1.977	4.083 ; 0.308 ; 0.052 ; 3.910	1.672 ; 0.896 ; 1.026 ; 1.654	2.033 ; 2.033 ; 2.173 ; 2.173	0	0
B2CI53_P49756	B2CI53	P49756	20.182 ; 20.182 ; 20.235 ; 20.235	20.642 ; 16.867 ; 16.652 ; 20.614	1 ; 1 ; 2 ; 2	0.274 ; 1.555 ; 1.524 ; 0.187	0.460 ; 3.315 ; 3.583 ; 0.378	0.290 ; 0.486 ; 0.367 ; 0.261	2.033 ; 2.033 ; 2.173 ; 2.173	0	0
B2CI53_P61201	B2CI53	P61201	20.182	20.174	1	0.19	0.009	0.26	4.549	0	0
B2CI53_Q12996	B2CI53	Q12996	16.559	16.351	1	0.722	0.209	0.174	4.083	0	0
B2CI53_Q13085	B2CI53	Q13085	16.704	16.923	2	0.527	0.219	0.313	4.615	0	0
B2CI53_Q13330-3	B2CI53	Q13330-3	20.182 ; 20.235	20.052 ; 20.068	1 ; 2	1.766 ; 1.786	0.131 ; 0.167	0.166 ; 0.114	3.650 ; 3.826	0	0
B2CI53_Q7Z417	B2CI53	Q7Z417	20.182 ; 20.235	20.288 ; 20.269	1 ; 2	0.959 ; 0.979	0.106 ; 0.033	0.368 ; 0.335	3.276 ; 3.861	0	0
B2CI53_Q96BQ5	B2CI53	Q96BQ5	20.182	20.276	1	0.825	0.094	0.49	2.849	0	0
B2CI53_Q9NW81	B2CI53	Q9NW81	16.704	17.786	2	1.153	1.082	0.477	2.712	0	0
B2CI53_Q9NW81	B2CI53	Q9NW81	20.235	20.183	2	1.022	0.052	0.19	2.712	0	0
B2CI53_Q9NZ32	B2CI53	Q9NZ32	16.559	19.164	1	1.172	2.605	0.081	2.082	0	0
B2CI53_Q9NZ32	B2CI53	Q9NZ32	20.182	19.164	1	0.756	1.018	1.301	2.082	0	0
B2CI53_Q9NZM3-2	B2CI53	Q9NZM3-2	20.182	19.939	1	0.643	0.243	0.035	4.412	0	0
B2CI53_Q9UP83	B2CI53	Q9UP83	16.559 ; 16.559	20.727 ; 17.134	1 ; 1	1.092 ; 0.260	4.168 ; 0.575	1.482 ; 0.723	2.012 ; 2.012	0	0
B2CI53_Q9UP83	B2CI53	Q9UP83	20.182 ; 20.182	20.727 ; 17.134	1 ; 1	0.835 ; 1.667	0.545 ; 3.048	0.101 ; 0.659	2.012 ; 2.012	0	0
B2R5P6_B3KXS5	B2R5P6	B3KXS5	37.208	36.255	2	0.058	0.953	0.243	3.123	0	0
B2R5P6_B7ZB80	B2R5P6	B7ZB80	37.864	37.889	1	2.699	0.025	0.188	4.179	0	0
B2R5P6_E7ER01	B2R5P6	E7ER01	35.313	35.684	1	0.578	0.371	0.778	2.755	0	0
B2R5P6_F5H4C2	B2R5P6	F5H4C2	37.864	37.922	1	1.325	0.058	0.139	3.111	0	0
B2R5P6_O00746	B2R5P6	O00746	37.864 ; 35.313 ; 37.208	36.357 ; 36.357 ; 36.445	1 ; 1 ; 2	0.147 ; 1.008 ; 0.721	1.507 ; 1.044 ; 0.763	2.298 ; 0.390 ; 0.750	2.262 ; 2.262 ; 3.028	0	0
B2R5P6_O15127	B2R5P6	O15127	37.864	38.439	1	0.142	0.575	0.246	2.898	0	0
B2R5P6_O43464	B2R5P6	O43464	37.864 ; 37.864 ; 35.313 ; 35.313 ; 37.208 ; 37.208	38.329 ; 33.119 ; 38.329 ; 33.119 ; 38.179 ; 32.963	1 ; 1 ; 1 ; 1 ; 2 ; 2	0.216 ; 0.811 ; 1.371 ; 0.344 ; 0.707 ; 1.467	0.465 ; 4.745 ; 3.016 ; 2.194 ; 0.971 ; 4.245	0.267 ; 2.283 ; 2.955 ; 0.406 ; 1.880 ; 0.544	2.044 ; 2.044 ; 2.044 ; 2.044 ; 2.458 ; 2.458	0	0
B2R5P6_O95140	B2R5P6	O95140	37.864	37.574	1	0.092	0.29	0.118	3.722	0	0
B2R5P6_P06865	B2R5P6	P06865	37.208	36.749	2	0.369	0.459	0.324	3.739	0	0
B2R5P6_P09564	B2R5P6	P09564	37.864	38.206	1	1.312	0.342	0.294	2.965	0	0
B2R5P6_P12694	B2R5P6	P12694	37.864	38.07	1	0.384	0.206	0.191	2.932	0	0
B2R5P6_P49069	B2R5P6	P49069	35.313	35.437	1	1.528	0.124	0.52	3.496	0	0
B2R5P6_P52272-2	B2R5P6	P52272-2	37.864 ; 35.313 ; 37.208	37.977 ; 37.977 ; 38.146	1 ; 1 ; 2	0.110 ; 1.265 ; 0.266	0.113 ; 2.664 ; 0.938	2.299 ; 0.390 ; 0.300	2.230 ; 2.230 ; 2.537	0	0
B2R5P6_Q06136	B2R5P6	Q06136	37.864	37.652	1	0.009	0.213	0.364	3.87	0	0
B2R5P6_Q08211	B2R5P6	Q08211	35.313	34.907	1	1.189	0.406	0.577	3.37	0	0
B2R5P6_Q14139	B2R5P6	Q14139	35.313	37.445	1	1.156	2.132	2.291	2.298	0	0
B2R5P6_Q14139	B2R5P6	Q14139	37.864	37.445	1	0	0.419	0.397	2.298	0	0
B2R5P6_Q15031	B2R5P6	Q15031	37.208	37.202	2	1.155	0.005	0.318	3.724	0	0
B2R5P6_Q15067-2	B2R5P6	Q15067-2	37.864	37.749	1	0.868	0.116	0.503	2.922	0	0
B2R5P6_Q32P28	B2R5P6	Q32P28	37.864	38.249	1	0.769	0.385	0.184	3.802	0	0
B2R5P6_Q4G148-2	B2R5P6	Q4G148-2	37.864 ; 37.208	37.745 ; 37.721	1 ; 2	0.020 ; 0.665	0.119 ; 0.513	0.805 ; 1.063	2.741 ; 3.022	0	0
B2R5P6_Q5JTZ9	B2R5P6	Q5JTZ9	35.313	35.916	1	1.029	0.603	0.182	2.674	0	0
B2R5P6_Q5W0V3-2	B2R5P6	Q5W0V3-2	37.864	38.082	1	0.022	0.218	0.732	2.894	0	0
B2R5P6_Q6KCM7-2	B2R5P6	Q6KCM7-2	37.208	37.418	2	1.006	0.21	0.031	4.862	0	0
B2R5P6_Q86Y56-2	B2R5P6	Q86Y56-2	37.864	37.703	1	0.097	0.161	0.545	2.91	0	0
B2R5P6_Q8IUH4	B2R5P6	Q8IUH4	37.864	38.278	1	0.755	0.414	0.195	3.598	0	0
B2R5P6_Q8IWA4	B2R5P6	Q8IWA4	37.864	37.621	1	1.267	0.243	0.577	3.268	0	0
B2R5P6_Q8N1G4	B2R5P6	Q8N1G4	37.864	37.72	1	0.475	0.144	0.174	4.919	0	0
B2R5P6_Q8N1S5-2	B2R5P6	Q8N1S5-2	37.864	37.833	1	0.24	0.031	0.119	2.619	0	0
B2R5P6_Q8TAT6	B2R5P6	Q8TAT6	35.313	37.866	1	1.581	2.553	1.502	2.177	0	0
B2R5P6_Q8TAT6	B2R5P6	Q8TAT6	37.864	37.866	1	0.426	0.002	1.187	2.177	0	0
B2R5P6_Q92945	B2R5P6	Q92945	37.864 ; 37.864 ; 35.313 ; 35.313 ; 37.208 ; 37.208	37.563 ; 33.490 ; 37.563 ; 33.490 ; 37.542 ; 32.681	1 ; 1 ; 1 ; 1 ; 2 ; 2	0.120 ; 1.340 ; 1.035 ; 0.184 ; 0.484 ; 1.966	0.302 ; 4.375 ; 2.249 ; 1.824 ; 0.335 ; 4.527	0.071 ; 4.535 ; 2.617 ; 1.847 ; 1.707 ; 3.744	1.346 ; 1.346 ; 1.346 ; 1.346 ; 2.078 ; 2.078	0	0
B2R5P6_Q96PK6	B2R5P6	Q96PK6	37.864 ; 35.313 ; 37.208	38.373 ; 38.373 ; 38.418	1 ; 1 ; 2	0.012 ; 1.167 ; 0.407	0.509 ; 3.060 ; 1.210	1.144 ; 1.544 ; 0.751	2.207 ; 2.207 ; 2.692	0	0
B2R5P6_Q9BS26	B2R5P6	Q9BS26	37.208	36.725	2	1.103	0.482	0.045	3.81	0	0
B2R5P6_Q9BVK6	B2R5P6	Q9BVK6	37.864 ; 37.208	36.460 ; 36.710	1 ; 2	0.355 ; 0.673	1.404 ; 0.498	0.855 ; 0.835	2.576 ; 2.743	0	0
B2R5P6_Q9BWD1	B2R5P6	Q9BWD1	37.864	37.557	1	0.226	0.307	0.046	4.221	0	0
B2R5P6_Q9H089	B2R5P6	Q9H089	35.313	36.286	1	0.769	0.973	0.409	2.875	0	0
B2R5P6_Q9H3P7	B2R5P6	Q9H3P7	37.864	37.181	1	0.308	0.683	0.074	2.713	0	0
B2R5P6_Q9HD34	B2R5P6	Q9HD34	37.864	37.371	1	0.478	0.493	0.204	3.11	0	0
B2R5P6_Q9NP81	B2R5P6	Q9NP81	37.208 ; 37.208	38.767 ; 35.443	2 ; 2	0.918 ; 1.338	1.560 ; 1.765	1.855 ; 1.043	1.805 ; 1.805	0	0
B2R5P6_Q9UBT2	B2R5P6	Q9UBT2	37.864	37.597	1	1.245	0.267	0.581	2.858	0	0
B2R5P6_Q9UNN5	B2R5P6	Q9UNN5	35.313	37.897	1	1.433	2.584	2.225	2.453	0	0
B2R5P6_Q9UNN5	B2R5P6	Q9UNN5	37.864	37.897	1	0.277	0.033	0.463	2.453	0	0
B2R5P6_Q9Y3Q3	B2R5P6	Q9Y3Q3	35.313	33.161	1	0.092	2.153	0.254	2.556	0	0
B2R5P6_Q9Y3Q3	B2R5P6	Q9Y3Q3	37.864	37.376	1	0.78	0.488	0.331	2.556	0	0
B2R5P6_Q9Y678	B2R5P6	Q9Y678	37.208	37.102	2	0.458	0.105	0.285	4.651	0	0
B2R5P6_Q9Y697-2	B2R5P6	Q9Y697-2	37.864 ; 37.864 ; 35.313 ; 35.313 ; 37.208	37.919 ; 33.698 ; 37.919 ; 33.698 ; 36.920	1 ; 1 ; 1 ; 1 ; 2	0.763 ; 0.961 ; 1.918 ; 0.194 ; 0.113	0.055 ; 4.166 ; 2.606 ; 1.616 ; 0.288	0.162 ; 2.695 ; 2.851 ; 0.007 ; 0.532	2.046 ; 2.046 ; 2.046 ; 2.046 ; 2.153	0	0
B3KTM6_P30519	B3KTM6	P30519	47.906	47.806	1	0.164	0.099	0.173	4.008	0	0
B3KTM6_Q86V81	B3KTM6	Q86V81	47.906	47.9	1	1.265	0.006	0.137	4.047	1	0
B3KUK2_O95202	B3KUK2	O95202	31.76	32.045	2	0.573	0.285	0.109	3.783	0	0
B3KUK2_Q07666	B3KUK2	Q07666	31.76	31.885	2	1.065	0.125	0.179	4.042	0	0
B3KW52_Q13363-2	B3KW52	Q13363-2	47.686	47.533	2	0.496	0.152	0.127	3.333	0	0
B3KW52_Q13363-2	B3KW52	Q13363-2	44.851	44.776	2	1.611	0.075	0.026	3.333	0	0
B3KXS5_B4DI03	B3KXS5	B4DI03	36.18	35.52	1	0.326	0.66	0.607	2.869	0	0
B3KXS5_E7ER01	B3KXS5	E7ER01	36.18	35.684	1	1.286	0.495	0.002	3.858	0	0
B3KXS5_O00571	B3KXS5	O00571	36.18	36.881	1	0.57	0.702	1.661	2.412	0	0
B3KXS5_O00746	B3KXS5	O00746	36.180 ; 36.255	36.357 ; 36.445	1 ; 2	0.856 ; 0.663	0.177 ; 0.190	0.391 ; 0.508	3.325 ; 2.802	0	0
B3KXS5_O15382	B3KXS5	O15382	36.255	34.778	2	0.003	1.477	0.058	2.36	0	0
B3KXS5_P06865	B3KXS5	P06865	36.255	36.749	2	0.311	0.494	0.081	3.956	0	0
B3KXS5_P49069	B3KXS5	P49069	36.180 ; 36.255	35.437 ; 35.226	1 ; 2	0.337 ; 0.268	0.742 ; 1.029	0.261 ; 0.284	2.666 ; 2.671	0	0
B3KXS5_P60468	B3KXS5	P60468	36.180 ; 36.255	36.019 ; 36.295	1 ; 2	1.462 ; 1.251	0.161 ; 0.041	0.440 ; 0.688	3.378 ; 3.290	0	0
B3KXS5_Q08211	B3KXS5	Q08211	36.255	34.95	2	0.266	1.305	1.155	2.703	0	0
B3KXS5_Q13492-3	B3KXS5	Q13492-3	36.18	36.42	1	0.634	0.241	0.152	3.317	0	0
B3KXS5_Q4G148-2	B3KXS5	Q4G148-2	36.255	37.721	2	0.607	1.466	1.306	2.552	0	0
B3KXS5_Q5JTZ9	B3KXS5	Q5JTZ9	36.180 ; 36.255	35.916 ; 36.126	1 ; 2	0.835 ; 0.867	0.263 ; 0.129	0.963 ; 0.750	2.361 ; 2.342	0	0
B3KXS5_Q92973-2	B3KXS5	Q92973-2	36.180 ; 36.255	36.947 ; 36.098	1 ; 2	0.534 ; 0.309	0.767 ; 0.157	0.320 ; 1.644	2.719 ; 2.575	0	0
B3KXS5_Q9BS26	B3KXS5	Q9BS26	36.255	36.725	2	1.044	0.471	0.198	4.09	0	0
B3KXS5_Q9BVK6	B3KXS5	Q9BVK6	36.180 ; 36.180 ; 36.255 ; 36.255	36.460 ; 28.280 ; 36.710 ; 29.000	1 ; 1 ; 2 ; 2	0.354 ; 2.243 ; 0.614 ; 2.039	0.280 ; 7.900 ; 0.455 ; 7.254	1.053 ; 4.337 ; 1.077 ; 3.930	2.207 ; 2.207 ; 2.350 ; 2.350	0	0
B3KXS5_Q9BWE0	B3KXS5	Q9BWE0	36.18	35.39	1	0.998	0.79	0.481	2.897	0	0
B3KXS5_Q9H089	B3KXS5	Q9H089	36.180 ; 36.255	36.286 ; 35.173	1 ; 2	1.095 ; 0.622	0.106 ; 1.081	0.372 ; 2.631	2.552 ; 2.185	0	0
B3KXS5_Q9NP81	B3KXS5	Q9NP81	36.255	35.443	2	1.28	0.812	0.8	2.819	0	0
B3KXS5_Q9NX47	B3KXS5	Q9NX47	36.180 ; 36.255	36.723 ; 35.984	1 ; 2	0.259 ; 0.063	0.543 ; 0.271	0.485 ; 0.123	2.564 ; 2.702	0	0
B3KXS5_Q9Y5L0-3	B3KXS5	Q9Y5L0-3	36.180 ; 36.255	35.877 ; 35.826	1 ; 2	0.205 ; 0.359	0.302 ; 0.428	0.138 ; 0.091	2.087 ; 2.149	0	0
B3KXS5_Q9Y697-2	B3KXS5	Q9Y697-2	36.255	36.92	2	0.055	0.665	0.775	3.001	0	0
B4DDF4_F5H7W9	B4DDF4	F5H7W9	48.281	48.226	1	1.983	0.055	0.046	5.719	0	0
B4DDF4_P62820	B4DDF4	P62820	48.327	48.295	2	0.943	0.032	0.311	4.288	0	0
B4DDF4_Q15388	B4DDF4	Q15388	48.281 ; 48.327	48.403 ; 48.511	1 ; 2	1.146 ; 1.791	0.123 ; 0.184	0.087 ; 0.068	3.155 ; 4.249	0	0
B4DDF4_Q5VWZ2	B4DDF4	Q5VWZ2	48.281	48.297	1	1.308	0.017	0.262	2.976	0	0
B4DDF4_Q8TB70	B4DDF4	Q8TB70	48.281	48.44	1	2.518	0.159	0.058	5.138	0	0
B4DDF4_Q9H082	B4DDF4	Q9H082	48.281	48.506	1	1.566	0.225	0.1	3.591	0	0
B4DDF7_O00161	B4DDF7	O00161	38.572 ; 38.604	37.035 ; 37.133	1 ; 2	0.332 ; 0.179	1.537 ; 1.471	0.174 ; 0.432	2.679 ; 2.972	1	0
B4DDF7_O00571	B4DDF7	O00571	38.572	36.881	1	0.044	1.691	1.662	2.606	1	0
B4DDF7_P06239	B4DDF7	P06239	38.572 ; 38.604	38.182 ; 38.018	1 ; 2	0.089 ; 0.311	0.390 ; 0.586	1.145 ; 1.103	1.950 ; 2.386	1	0
B4DDF7_P16435	B4DDF7	P16435	38.572 ; 38.572 ; 38.604	34.925 ; 41.124 ; 38.305	1 ; 1 ; 2	0.586 ; 0.190 ; 0.058	3.647 ; 2.552 ; 0.299	1.057 ; 4.420 ; 1.073	2.549 ; 2.549 ; 2.739	0	0
B4DDF7_P17844	B4DDF7	P17844	38.572	39.095	1	0.452	0.523	2.132	2.402	1	0
B4DDF7_P52292	B4DDF7	P52292	38.572 ; 38.572	39.741 ; 25.904	1 ; 1	0.705 ; 1.644	1.169 ; 12.668	1.651 ; 9.724	2.240 ; 2.240	1	0
B4DDF7_Q08J23	B4DDF7	Q08J23	38.604	38.444	2	0.001	0.16	0.551	3.172	0	0
B4DDF7_Q15233	B4DDF7	Q15233	38.572	40.017	1	0.274	1.444	1.081	2.721	1	0
B4DDF7_Q15637-4	B4DDF7	Q15637-4	38.572	37.444	1	0.036	1.128	0.253	2.657	1	0
B4DDF7_Q3SXM5	B4DDF7	Q3SXM5	38.604	39.432	2	0.325	0.828	1.529	2.167	0	0
B4DDF7_Q6L8Q7-2	B4DDF7	Q6L8Q7-2	38.572 ; 38.604	38.584 ; 38.146	1 ; 2	0.175 ; 0.272	0.012 ; 0.459	1.212 ; 0.560	2.830 ; 3.228	0	0
B4DDF7_Q8IXI2-2	B4DDF7	Q8IXI2-2	38.572 ; 38.572	38.321 ; 25.631	1 ; 1	0.332 ; 1.387	0.251 ; 12.942	2.537 ; 7.477	2.535 ; 2.535	0	0
B4DDF7_Q92841	B4DDF7	Q92841	38.572	38.945	1	0.2	0.373	0.067	2.164	1	0
B4DDF7_Q9H078-2	B4DDF7	Q9H078-2	38.572 ; 38.604	38.045 ; 37.986	1 ; 2	0.132 ; 0.698	0.527 ; 0.618	0.518 ; 1.218	3.450 ; 2.805	0	0
B4DDF7_Q9NX62	B4DDF7	Q9NX62	38.572	37.999	1	0.453	0.573	0.353	3.906	0	0
B4DDF7_Q9P258	B4DDF7	Q9P258	38.572	37.997	1	0.723	0.575	0.635	3.007	0	0
B4DDT7_B4DVE1	B4DDT7	B4DVE1	33.568	33.789	2	1.504	0.221	0.158	4.525	0	0
B4DDT7_F5H6Z1	B4DDT7	F5H6Z1	33.437 ; 33.568	33.118 ; 33.077	1 ; 2	0.813 ; 0.779	0.319 ; 0.491	0.562 ; 0.478	2.961 ; 3.154	0	0
B4DDT7_O14672	B4DDT7	O14672	33.568	33.421	2	1.323	0.147	0.255	4.827	0	0
B4DDT7_O43795-2	B4DDT7	O43795-2	33.437 ; 33.568	33.008 ; 32.985	1 ; 2	0.883 ; 0.331	0.429 ; 0.584	0.419 ; 0.239	2.120 ; 1.844	0	0
B4DDT7_O75436	B4DDT7	O75436	33.568	34.358	2	0.727	0.789	0.373	3.08	0	0
B4DDT7_O94906	B4DDT7	O94906	33.437	33.38	1	1.247	0.056	0.138	4.516	0	0
B4DDT7_O95757	B4DDT7	O95757	33.437 ; 33.568	33.588 ; 33.700	1 ; 2	0.684 ; 0.928	0.151 ; 0.132	0.344 ; 0.453	2.358 ; 2.935	0	0
B4DDT7_O96005	B4DDT7	O96005	33.437	33.074	1	1.39	0.363	0.002	4.31	0	0
B4DDT7_P08670	B4DDT7	P08670	33.437 ; 33.568	33.532 ; 33.657	1 ; 2	0.041 ; 0.248	0.095 ; 0.088	0.031 ; 0.684	2.530 ; 3.183	0	0
B4DDT7_P20042	B4DDT7	P20042	33.437 ; 33.437 ; 33.568 ; 33.568	34.561 ; 31.890 ; 34.553 ; 31.541	1 ; 1 ; 2 ; 2	0.098 ; 1.974 ; 0.273 ; 1.517	1.124 ; 1.547 ; 0.985 ; 2.027	1.163 ; 0.597 ; 1.129 ; 0.937	2.300 ; 2.300 ; 1.867 ; 1.867	0	0
B4DDT7_P23246	B4DDT7	P23246	33.437 ; 33.568	33.913 ; 33.931	1 ; 2	0.144 ; 0.554	0.477 ; 0.363	0.525 ; 0.664	2.723 ; 3.505	0	0
B4DDT7_P30566	B4DDT7	P30566	33.437 ; 33.568	34.158 ; 34.172	1 ; 2	0.451 ; 0.574	0.722 ; 0.603	0.412 ; 0.507	2.646 ; 2.872	0	0
B4DDT7_P30825	B4DDT7	P30825	33.437 ; 33.568	33.358 ; 33.484	1 ; 2	0.818 ; 0.851	0.079 ; 0.084	0.830 ; 0.652	2.616 ; 2.855	0	0
B4DDT7_P32942	B4DDT7	P32942	33.437 ; 33.568	33.601 ; 33.436	1 ; 2	1.249 ; 1.523	0.164 ; 0.133	0.551 ; 0.409	3.308 ; 3.858	0	0
B4DDT7_P98194-4	B4DDT7	P98194-4	33.437 ; 33.568	33.419 ; 33.449	1 ; 2	0.795 ; 1.054	0.018 ; 0.120	0.151 ; 0.109	2.244 ; 2.875	0	0
B4DDT7_Q12959-5	B4DDT7	Q12959-5	33.568	33.609	2	1.524	0.041	0.326	4.281	0	0
B4DDT7_Q13131	B4DDT7	Q13131	33.437 ; 33.568	33.564 ; 33.986	1 ; 2	0.269 ; 0.425	0.127 ; 0.418	0.125 ; 0.128	1.589 ; 2.193	0	0
B4DDT7_Q53F19	B4DDT7	Q53F19	33.568	33.864	2	1.024	0.296	0.349	3.266	0	0
B4DDT7_Q71RC2	B4DDT7	Q71RC2	33.437	33.675	1	1.075	0.239	0.591	2.795	0	0
B4DDT7_Q7L0J3-2	B4DDT7	Q7L0J3-2	33.437 ; 33.568	32.902 ; 33.169	1 ; 2	0.419 ; 0.525	0.535 ; 0.399	0.471 ; 0.441	2.565 ; 2.765	0	0
B4DDT7_Q86WV6	B4DDT7	Q86WV6	33.437 ; 33.568	33.946 ; 34.074	1 ; 2	0.329 ; 0.610	0.509 ; 0.506	0.359 ; 0.320	2.536 ; 2.699	0	0
B4DDT7_Q8NBJ5	B4DDT7	Q8NBJ5	33.437	33.657	1	1.527	0.221	0.354	3.21	0	0
B4DDT7_Q8WWI5	B4DDT7	Q8WWI5	33.437	33.993	1	0.518	0.556	0.298	2.676	0	0
B4DDT7_Q96T76	B4DDT7	Q96T76	33.437 ; 33.568	33.222 ; 33.102	1 ; 2	0.570 ; 0.805	0.215 ; 0.466	0.255 ; 0.319	1.818 ; 2.407	0	0
B4DDT7_Q9BUQ8	B4DDT7	Q9BUQ8	33.568	34.52	2	0.772	0.952	0.005	3.086	0	0
B4DDT7_Q9BVV7	B4DDT7	Q9BVV7	33.437	33.127	1	0.725	0.31	0.095	4.439	0	0
B4DDT7_Q9GZY8-2	B4DDT7	Q9GZY8-2	33.437 ; 33.568	33.939 ; 33.783	1 ; 2	0.650 ; 1.177	0.502 ; 0.215	0.162 ; 0.342	3.261 ; 3.606	0	0
B4DDT7_Q9Y289	B4DDT7	Q9Y289	33.437	32.624	1	0.469	0.813	0.325	2.783	0	0
B4DEB1_P62805	B4DEB1	P62805	25.144 ; 24.934	25.251 ; 24.857	1 ; 2	0.682 ; 0.835	0.106 ; 0.077	1.053 ; 0.211	3.185 ; 4.958	1	1
B4DEB1_Q7RTV0	B4DEB1	Q7RTV0	5.554	6.053	2	0.147	0.499	0.261	4.713	1	0
B4DEB1_Q9NVV4	B4DEB1	Q9NVV4	5.525	6.291	1	0.421	0.766	0.755	3.736	0	0
B4DEB8_O43765	B4DEB8	O43765	41.174	41.301	2	0.967	0.127	0.211	4.542	0	0
B4DEB8_P00491	B4DEB8	P00491	41.174	40.93	2	1.939	0.244	0.126	4.592	0	0
B4DEB8_P22314	B4DEB8	P22314	41.174	40.877	2	0.074	0.297	0.243	4.061	0	0
B4DEB8_P49903	B4DEB8	P49903	41.174	41.001	2	1.298	0.174	0.136	4.584	0	0
B4DEB8_P80303-2	B4DEB8	P80303-2	41.174	41.429	2	0.614	0.255	0.021	3.714	0	0
B4DEI4_B4DQX7	B4DEI4	B4DQX7	37.55	37.326	1	0.504	0.224	0.098	4.088	0	0
B4DEI4_Q15067-2	B4DEI4	Q15067-2	37.550 ; 37.705	37.749 ; 37.635	1 ; 2	1.454 ; 2.358	0.199 ; 0.070	0.040 ; 0.287	2.731 ; 4.873	0	0
B4DEI4_Q15067-2	B4DEI4	Q15067-2	33.566	34.486	1	0.099	0.92	0.412	2.731	0	0
B4DEI4_Q86Y56-2	B4DEI4	Q86Y56-2	37.55	37.703	1	2.224	0.154	0.003	5.059	0	0
B4DEI4_Q96G03	B4DEI4	Q96G03	37.55	37.512	1	0.718	0.038	0.123	3.566	0	0
B4DEI4_Q9Y3A6	B4DEI4	Q9Y3A6	37.55	37.56	1	0.086	0.011	0.243	3.419	0	0
B4DEI4_Q9Y3Q3	B4DEI4	Q9Y3Q3	37.55	37.376	1	1.542	0.173	0.212	3.558	0	0
B4DER1_E9PJS4	B4DER1	E9PJS4	32.868	32.944	1	1.103	0.075	0.132	5.215	0	0
B4DER1_F8VSC5	B4DER1	F8VSC5	32.868	33.043	1	0.364	0.175	0.014	5.085	1	0
B4DER1_O00410	B4DER1	O00410	32.762	32.356	2	0.396	0.407	0.308	3.331	0	0
B4DER1_O75694	B4DER1	O75694	32.762	32.529	2	0.994	0.233	0.38	3.937	1	0
B4DER1_O95197-3	B4DER1	O95197-3	32.868 ; 32.762	32.649 ; 32.806	1 ; 2	1.041 ; 1.264	0.219 ; 0.044	0.340 ; 0.106	3.534 ; 4.078	0	0
B4DER1_O96005	B4DER1	O96005	32.868 ; 32.762	33.074 ; 33.126	1 ; 2	1.227 ; 1.525	0.206 ; 0.364	0.290 ; 0.141	3.618 ; 4.116	0	0
B4DER1_P26440	B4DER1	P26440	32.762	32.478	2	0.153	0.285	0.087	4.583	0	0
B4DER1_Q15046	B4DER1	Q15046	32.762	32.639	2	0.285	0.123	0.635	3.757	1	1
B4DER1_Q6NYC8	B4DER1	Q6NYC8	32.868	32.842	1	1.406	0.027	0.016	5.392	0	0
B4DER1_Q7L0J3-2	B4DER1	Q7L0J3-2	32.868	32.902	1	0.256	0.033	0.182	4.711	0	0
B4DER1_Q9UNH7	B4DER1	Q9UNH7	32.868	32.784	1	0.057	0.085	0.039	4.762	1	0
B4DER1_Q9Y289	B4DER1	Q9Y289	32.868 ; 32.762	32.624 ; 32.749	1 ; 2	0.306 ; 0.594	0.245 ; 0.013	0.037 ; 0.135	4.436 ; 5.172	0	0
B4DF47_B4DHT5	B4DF47	B4DHT5	48.139	46.182	2	0.033	1.957	1.601	1.986	0	0
B4DF47_B4DHT5	B4DF47	B4DHT5	44.699	46.182	2	1.026	1.483	1.002	1.986	0	0
B4DF47_E1B6X3	B4DF47	E1B6X3	48.139	47.983	2	0.504	0.156	0.605	3.043	0	0
B4DF47_E1B6X3	B4DF47	E1B6X3	44.699	44.061	2	0.586	0.638	0.2	3.043	0	0
B4DF47_H3BLU7	B4DF47	H3BLU7	44.049	43.905	1	1.219	0.144	0.215	4.209	0	0
B4DF47_O95363	B4DF47	O95363	47.8	47.691	1	1.025	0.109	0.06	4.813	0	0
B4DF47_P27695	B4DF47	P27695	44.049	43.877	1	0.807	0.172	0.396	3.099	0	0
B4DF47_P51159-2	B4DF47	P51159-2	44.049	46.769	1	0.341	2.721	1.038	1.773	0	0
B4DF47_P51159-2	B4DF47	P51159-2	47.8	46.769	1	0.134	1.031	1.06	1.773	0	0
B4DF47_P52306	B4DF47	P52306	47.8	47.979	1	0.592	0.179	0.52	3.449	0	0
B4DF47_P56589	B4DF47	P56589	47.800 ; 48.139	45.948 ; 48.066	1 ; 2	0.109 ; 0.690	1.852 ; 0.074	1.617 ; 0.043	1.843 ; 2.716	0	0
B4DF47_P56589	B4DF47	P56589	44.049 ; 44.699	45.948 ; 44.300	1 ; 2	0.584 ; 0.727	1.899 ; 0.400	1.595 ; 0.118	1.843 ; 2.716	0	0
B4DF47_P61011	B4DF47	P61011	47.800 ; 48.139	47.096 ; 48.269	1 ; 2	0.312 ; 0.349	0.705 ; 0.130	0.772 ; 0.178	2.657 ; 2.667	0	0
B4DF47_P61011	B4DF47	P61011	44.699	45.634	2	0.22	0.935	0.452	2.667	0	0
B4DF47_Q00403	B4DF47	Q00403	48.139	48.215	2	1.132	0.075	0.379	4.47	0	0
B4DF47_Q587I9	B4DF47	Q587I9	44.049	45.461	1	0.438	1.412	1.236	1.937	0	0
B4DF47_Q587I9	B4DF47	Q587I9	47.8	45.461	1	0.037	2.339	1.257	1.937	0	0
B4DF47_Q6IAK0	B4DF47	Q6IAK0	44.049	45.734	1	0.349	1.685	1.377	1.714	0	0
B4DF47_Q6IAK0	B4DF47	Q6IAK0	47.8	45.734	1	0.126	2.066	1.399	1.714	0	0
B4DF47_Q8NAK9	B4DF47	Q8NAK9	48.139	48.199	2	0.588	0.06	0.53	3.455	0	0
B4DF47_Q92520	B4DF47	Q92520	44.049	43.637	1	0.009	0.411	0.223	3.539	0	0
B4DF47_Q96GE9-2	B4DF47	Q96GE9-2	44.699	44.568	2	1.267	0.131	0.11	3.795	0	0
B4DF47_Q9HB07	B4DF47	Q9HB07	48.139	48.663	2	0.547	0.523	0.14	3.49	0	0
B4DF47_Q9NVZ3	B4DF47	Q9NVZ3	47.8	47.715	1	0.532	0.085	0.337	4.027	0	0
B4DF47_Q9UNZ2	B4DF47	Q9UNZ2	44.049	44.136	1	0.988	0.087	0.177	3.965	0	0
B4DG42_O60664	B4DG42	O60664	41.516 ; 41.577	41.375 ; 41.389	1 ; 2	1.240 ; 1.024	0.141 ; 0.188	0.205 ; 0.143	4.771 ; 4.701	0	0
B4DG42_P08107	B4DG42	P08107	41.577	41.703	2	0.637	0.127	0.181	4.723	0	0
B4DG42_Q5T160	B4DG42	Q5T160	41.577	41.759	2	1.072	0.182	0.041	4.786	0	0
B4DG42_Q8N8R3	B4DG42	Q8N8R3	41.516 ; 41.577	41.246 ; 41.261	1 ; 2	0.308 ; 0.017	0.270 ; 0.316	0.362 ; 0.296	3.863 ; 4.143	0	0
B4DG42_Q96I24	B4DG42	Q96I24	41.516	41.593	1	0.172	0.077	0.381	4.071	0	0
B4DG42_Q9BSK2	B4DG42	Q9BSK2	41.516	42.07	1	0.258	0.554	0.2	3.434	0	0
B4DG42_Q9NX61	B4DG42	Q9NX61	41.516	41.044	1	0.941	0.472	0.189	3.722	0	0
B4DG42_Q9NZW5	B4DG42	Q9NZW5	26.092	26.668	1	0.174	0.576	0.313	3.554	0	0
B4DG62_P39656	B4DG62	P39656	17.581 ; 17.916	17.799 ; 17.387	1 ; 2	0.176 ; 0.121	0.218 ; 0.529	0.654 ; 0.943	3.354 ; 3.498	0	0
B4DG62_Q9H0U3	B4DG62	Q9H0U3	17.581 ; 17.916	17.771 ; 17.535	1 ; 2	1.222 ; 1.256	0.190 ; 0.381	0.141 ; 0.385	3.919 ; 4.094	0	0
B4DGU4_E7EVJ5	B4DGU4	E7EVJ5	19.703	19.946	1	0.395	0.243	0.111	3.427	0	0
B4DGU4_F5GXX5	B4DGU4	F5GXX5	19.703	20.829	1	0.174	1.126	0.032	2.773	1	0
B4DGU4_P19387	B4DGU4	P19387	16.006	15.964	2	0.687	0.042	0.312	3.386	1	0
B4DGU4_Q8TBA6-2	B4DGU4	Q8TBA6-2	20.848	20.72	2	0.797	0.129	0.112	3.399	0	0
B4DGU4_Q92888	B4DGU4	Q92888	19.703	19.536	1	1.112	0.167	0.353	4.485	1	0
B4DGU4_Q9BYC5	B4DGU4	Q9BYC5	20.848	20.907	2	1.024	0.059	0.487	4.388	0	0
B4DHT5_E1B6X3	B4DHT5	E1B6X3	46.163 ; 46.182 ; 46.182	46.188 ; 44.061 ; 47.983	1 ; 2 ; 2	0.302 ; 0.440 ; 0.471	0.025 ; 2.121 ; 1.801	0.241 ; 1.202 ; 0.996	2.582 ; 2.141 ; 2.141	0	0
B4DHT5_E9PJ81	B4DHT5	E9PJ81	46.163 ; 46.182	46.430 ; 46.515	1 ; 2	1.289 ; 0.360	0.267 ; 0.333	0.271 ; 0.415	3.438 ; 1.980	0	0
B4DHT5_F5H6G2	B4DHT5	F5H6G2	46.182	46.183	2	0.007	0.001	0.753	3.323	0	0
B4DHT5_H3BLU7	B4DHT5	H3BLU7	46.182	46.334	2	0.284	0.152	0.271	2.346	0	0
B4DHT5_O75880	B4DHT5	O75880	46.163	46.504	1	0.612	0.341	0.018	2.833	0	0
B4DHT5_O95571	B4DHT5	O95571	46.182	46.587	2	0.103	0.405	0.433	2.454	0	0
B4DHT5_P19623	B4DHT5	P19623	46.163 ; 46.182	46.849 ; 46.625	1 ; 2	0.555 ; 0.268	0.686 ; 0.443	0.390 ; 0.484	2.800 ; 2.855	0	0
B4DHT5_P24666	B4DHT5	P24666	46.163 ; 46.182	46.757 ; 45.727	1 ; 2	0.485 ; 0.646	0.594 ; 0.455	0.573 ; 0.300	2.997 ; 3.829	0	0
B4DHT5_P35270	B4DHT5	P35270	46.163 ; 46.182	45.991 ; 45.959	1 ; 2	0.368 ; 0.508	0.172 ; 0.223	0.500 ; 0.523	3.095 ; 3.357	0	0
B4DHT5_P37802	B4DHT5	P37802	46.182	45.983	2	0.318	0.199	0.117	3.416	0	0
B4DHT5_P51159-2	B4DHT5	P51159-2	46.182	46.791	2	0.924	0.609	0.326	2.614	0	0
B4DHT5_P56589	B4DHT5	P56589	46.163 ; 46.182 ; 46.182	45.948 ; 48.066 ; 44.300	1 ; 2 ; 2	1.113 ; 0.657 ; 0.299	0.215 ; 1.884 ; 1.883	0.322 ; 1.643 ; 0.883	2.629 ; 1.734 ; 1.734	0	0
B4DHT5_Q07817-2	B4DHT5	Q07817-2	46.182	46.649	2	0.265	0.467	0.553	1.94	0	0
B4DHT5_Q14320	B4DHT5	Q14320	46.182	45.453	2	0.17	0.73	0.441	2.99	0	0
B4DHT5_Q587I9	B4DHT5	Q587I9	46.182	45.472	2	0.444	0.71	0.216	2.185	0	0
B4DHT5_Q6IAK0	B4DHT5	Q6IAK0	46.163 ; 46.182	45.734 ; 45.832	1 ; 2	1.348 ; 0.944	0.429 ; 0.350	0.104 ; 0.097	3.052 ; 2.240	0	0
B4DHT5_Q92934	B4DHT5	Q92934	46.182	45.997	2	0.408	0.185	0.855	2.868	0	0
B4DHT5_Q9BRG1	B4DHT5	Q9BRG1	46.182	45.506	2	0.169	0.676	0.493	3.026	0	0
B4DHT5_Q9NRG7-2	B4DHT5	Q9NRG7-2	46.182	46.507	2	0.211	0.325	0.45	2.895	0	0
B4DI03_E9PS74	B4DI03	E9PS74	35.520 ; 36.629	34.923 ; 36.346	1 ; 2	0.638 ; 0.633	0.596 ; 0.283	0.107 ; 0.199	2.216 ; 3.978	0	0
B4DI03_G3XAN4	B4DI03	G3XAN4	35.52	35.891	1	1.431	0.371	0.105	3.924	0	0
B4DI03_G5E9A6	B4DI03	G5E9A6	35.52	35.299	1	0.137	0.221	0.107	3.219	0	0
B4DI03_H0YLA2	B4DI03	H0YLA2	35.52	35.33	1	0.149	0.19	0.054	3.571	1	0
B4DI03_H0YNG3	B4DI03	H0YNG3	35.52	35.287	1	1.189	0.233	0.146	2.992	1	1
B4DI03_P19174	B4DI03	P19174	36.629	35.797	2	0.712	0.832	0.07	3.018	1	0
B4DI03_P19174	B4DI03	P19174	32.394	32.002	2	0.468	0.391	0.084	3.018	1	0
B4DI03_P46199	B4DI03	P46199	35.520 ; 35.520	32.513 ; 36.313	1 ; 1	0.885 ; 0.715	3.006 ; 0.794	1.625 ; 1.599	2.353 ; 2.353	1	0
B4DI03_P49069	B4DI03	P49069	35.52	35.437	1	0.663	0.082	0.868	2.638	1	0
B4DI03_P51114-3	B4DI03	P51114-3	32.394	32.559	2	1.407	0.165	0.021	5.02	1	0
B4DI03_Q13445	B4DI03	Q13445	35.52	35.276	1	0.161	0.243	0.331	2.232	0	0
B4DI03_Q15005	B4DI03	Q15005	35.52	35.316	1	1.21	0.204	0.249	3.308	1	1
B4DI03_Q16512	B4DI03	Q16512	32.394	32.735	2	1.53	0.342	0.128	3.947	0	0
B4DI03_Q86Y56-2	B4DI03	Q86Y56-2	35.520 ; 35.520	34.176 ; 37.703	1 ; 1	1.034 ; 0.938	1.343 ; 2.184	1.272 ; 1.845	2.146 ; 2.146	0	0
B4DI03_Q8N0Y2-2	B4DI03	Q8N0Y2-2	35.52	35.344	1	0.195	0.175	0.513	2.633	0	0
B4DI03_Q8NAN7	B4DI03	Q8NAN7	35.52	35.158	1	0.898	0.362	0.403	2.97	0	0
B4DI03_Q9BVK6	B4DI03	Q9BVK6	35.52	36.46	1	0.68	0.94	0.446	2.771	0	0
B4DI03_Q9BWE0	B4DI03	Q9BWE0	35.52	35.39	1	0.671	0.129	0.126	3.94	0	0
B4DI03_Q9HAV4	B4DI03	Q9HAV4	35.52	35.355	1	0.73	0.165	0.389	2.726	1	0
B4DI03_Q9NXE4	B4DI03	Q9NXE4	35.52	36.685	1	0.443	1.165	0.999	2.585	0	0
B4DI03_Q9Y5L0-3	B4DI03	Q9Y5L0-3	35.52	35.877	1	0.121	0.358	0.47	2.541	0	0
B4DJG8_C9J0J7	B4DJG8	C9J0J7	47.752	47.633	2	0.859	0.119	0.006	2.606	1	0
B4DJG8_F5GX77	B4DJG8	F5GX77	47.697	47.816	1	0.929	0.119	0.051	3.687	0	0
B4DJG8_O00170	B4DJG8	O00170	47.697 ; 47.752	47.830 ; 47.837	1 ; 2	1.289 ; 1.089	0.133 ; 0.085	0.626 ; 0.666	2.994 ; 2.642	1	0
B4DJG8_O14657	B4DJG8	O14657	47.697 ; 47.752	47.445 ; 47.586	1 ; 2	1.366 ; 0.921	0.252 ; 0.166	0.042 ; 0.067	3.912 ; 2.545	1	0
B4DJG8_O43716	B4DJG8	O43716	47.697 ; 47.752	48.369 ; 48.351	1 ; 2	0.055 ; 0.154	0.672 ; 0.599	0.231 ; 0.244	2.974 ; 2.570	0	0
B4DJG8_O94903	B4DJG8	O94903	47.697 ; 47.752 ; 47.752	47.690 ; 49.100 ; 45.932	1 ; 2 ; 2	0.054 ; 0.349 ; 0.661	0.007 ; 1.348 ; 1.819	0.112 ; 1.383 ; 1.240	2.045 ; 1.948 ; 1.948	0	0
B4DJG8_P06493	B4DJG8	P06493	47.697 ; 47.752	47.858 ; 47.924	1 ; 2	0.414 ; 0.172	0.161 ; 0.172	0.085 ; 0.134	3.824 ; 3.542	1	0
B4DJG8_P18065	B4DJG8	P18065	47.697 ; 47.752	47.675 ; 47.659	1 ; 2	0.229 ; 0.123	0.022 ; 0.093	0.003 ; 0.088	2.419 ; 2.068	0	0
B4DJG8_P20338	B4DJG8	P20338	47.752	48.706	2	0.143	0.954	0.697	2.5	0	0
B4DJG8_P51159-2	B4DJG8	P51159-2	47.752	46.791	2	0.171	0.96	0.002	3.043	1	0
B4DJG8_P61081	B4DJG8	P61081	47.697 ; 47.752	47.737 ; 47.968	1 ; 2	0.046 ; 0.239	0.040 ; 0.216	0.324 ; 0.406	3.630 ; 3.805	0	0
B4DJG8_P62851	B4DJG8	P62851	47.697	48.017	1	0.688	0.32	0.166	3.266	1	0
B4DJG8_P68402	B4DJG8	P68402	47.697 ; 47.752	47.309 ; 47.346	1 ; 2	1.136 ; 1.335	0.389 ; 0.405	0.125 ; 0.233	3.666 ; 3.574	0	0
B4DJG8_Q00403	B4DJG8	Q00403	47.752	48.215	2	0.345	0.463	0.893	2.822	1	0
B4DJG8_Q13185	B4DJG8	Q13185	47.697 ; 47.752	47.698 ; 47.600	1 ; 2	1.042 ; 1.356	0.001 ; 0.152	0.240 ; 0.244	3.868 ; 4.058	1	0
B4DJG8_Q13242	B4DJG8	Q13242	47.697	47.681	1	1.196	0.016	0.039	3.635	1	0
B4DJG8_Q13526	B4DJG8	Q13526	47.752	48.195	2	0.86	0.443	0.578	2.88	1	0
B4DJG8_Q15056	B4DJG8	Q15056	47.697 ; 47.752	47.748 ; 47.703	1 ; 2	1.353 ; 1.535	0.051 ; 0.049	0.118 ; 0.221	3.155 ; 3.269	0	0
B4DJG8_Q16762	B4DJG8	Q16762	47.697 ; 47.752	47.242 ; 47.430	1 ; 2	0.506 ; 0.075	0.456 ; 0.322	0.267 ; 0.362	3.533 ; 2.953	0	0
B4DJG8_Q5HYK3	B4DJG8	Q5HYK3	47.697 ; 47.752	48.045 ; 48.173	1 ; 2	0.525 ; 0.527	0.348 ; 0.421	0.433 ; 0.604	3.049 ; 2.404	0	0
B4DJG8_Q6DKK2	B4DJG8	Q6DKK2	47.752	47.235	2	1.009	0.517	0.025	3.819	0	0
B4DJG8_Q8NI37	B4DJG8	Q8NI37	47.752	47.095	2	0.002	0.657	0.422	3.156	0	0
B4DJG8_Q8TAA5	B4DJG8	Q8TAA5	47.752	47.469	2	0.253	0.282	0.211	3.885	0	0
B4DJG8_Q8WUD1	B4DJG8	Q8WUD1	47.697	47.045	1	0.67	0.652	0.286	3.013	0	0
B4DJG8_Q8WW59	B4DJG8	Q8WW59	47.697 ; 47.752	47.856 ; 47.877	1 ; 2	0.332 ; 0.011	0.159 ; 0.125	0.394 ; 0.380	3.076 ; 2.480	0	0
B4DJG8_Q8WWH5	B4DJG8	Q8WWH5	47.697 ; 47.752	47.215 ; 47.185	1 ; 2	0.353 ; 0.032	0.482 ; 0.567	0.148 ; 0.130	3.167 ; 3.179	0	0
B4DJG8_Q96RS6-3	B4DJG8	Q96RS6-3	47.697 ; 47.752	47.749 ; 48.021	1 ; 2	0.830 ; 0.713	0.052 ; 0.269	0.019 ; 0.016	5.218 ; 4.766	0	0
B4DJG8_Q9BSD7	B4DJG8	Q9BSD7	47.752	48.598	2	0.178	0.846	0.505	2.705	0	0
B4DJG8_Q9BT30	B4DJG8	Q9BT30	47.697	47.511	1	0.409	0.186	0.22	4.73	0	0
B4DJG8_Q9H019-3	B4DJG8	Q9H019-3	47.697 ; 47.752	48.036 ; 48.034	1 ; 2	0.744 ; 0.540	0.339 ; 0.282	0.421 ; 0.482	2.482 ; 2.147	0	0
B4DJG8_Q9H4A5	B4DJG8	Q9H4A5	47.697 ; 47.752	48.213 ; 48.147	1 ; 2	0.552 ; 0.556	0.516 ; 0.395	0.541 ; 0.617	2.895 ; 2.552	0	0
B4DJG8_Q9H8S9	B4DJG8	Q9H8S9	47.697 ; 47.752	47.855 ; 47.923	1 ; 2	0.342 ; 0.372	0.158 ; 0.171	0.364 ; 0.291	2.536 ; 2.301	0	0
B4DJG8_Q9HBH5	B4DJG8	Q9HBH5	47.697 ; 47.752	47.567 ; 47.584	1 ; 2	0.223 ; 0.209	0.130 ; 0.168	0.120 ; 0.119	2.681 ; 2.448	0	0
B4DJG8_Q9HBI0-2	B4DJG8	Q9HBI0-2	47.697 ; 47.752	47.354 ; 47.020	1 ; 2	0.554 ; 0.503	0.343 ; 0.732	0.006 ; 0.269	3.269 ; 3.097	0	0
B4DJG8_Q9NT62	B4DJG8	Q9NT62	47.697 ; 47.752	47.765 ; 48.109	1 ; 2	0.836 ; 0.026	0.068 ; 0.358	0.378 ; 0.304	3.707 ; 2.616	0	0
B4DJG8_Q9NVZ3	B4DJG8	Q9NVZ3	47.697 ; 47.752	47.715 ; 47.911	1 ; 2	0.671 ; 0.555	0.018 ; 0.160	0.707 ; 0.647	2.810 ; 2.436	0	0
B4DJP7_P14678-2	B4DJP7	P14678-2	10.949 ; 10.949 ; 10.949	27.009 ; 30.426 ; 10.265	2 ; 2 ; 2	1.135 ; 0.639 ; 0.122	16.060 ; 19.477 ; 0.684	6.353 ; 1.116 ; 0.837	2.185 ; 2.185 ; 2.185	1	1
B4DJP7_P14678-2	B4DJP7	P14678-2	28.039 ; 28.039 ; 28.039	27.009 ; 30.426 ; 10.265	2 ; 2 ; 2	1.033 ; 1.530 ; 2.290	1.030 ; 2.387 ; 17.774	3.762 ; 3.707 ; 3.428	2.185 ; 2.185 ; 2.185	1	1
B4DJP7_Q9Y2W1	B4DJP7	Q9Y2W1	28.039	27.988	2	0.496	0.05	0.416	4.544	1	0
B4DJV2_E9PGQ0	B4DJV2	E9PGQ0	41.903 ; 41.848	42.093 ; 42.071	1 ; 2	0.333 ; 0.984	0.190 ; 0.223	0.157 ; 0.344	4.654 ; 4.165	0	0
B4DJV2_O43772	B4DJV2	O43772	41.848	41.383	2	1.445	0.466	0.26	3.589	0	0
B4DJV2_P23921	B4DJV2	P23921	41.848	42.097	2	0.237	0.249	0.408	3.655	0	0
B4DJV2_P38117	B4DJV2	P38117	41.848	42.002	2	1.215	0.154	0.419	4.45	0	0
B4DJV2_Q5T160	B4DJV2	Q5T160	41.848	41.759	2	0.799	0.089	0.278	4.298	0	0
B4DJV2_Q9NSD9	B4DJV2	Q9NSD9	41.848	42.129	2	1.041	0.28	0.112	4.185	0	0
B4DJV2_Q9Y285	B4DJV2	Q9Y285	41.848	41.868	2	1.197	0.02	0.533	4.015	0	0
B4DK30_P46060	B4DK30	P46060	37.906	38.144	2	1.16	0.238	0.136	4.867	0	0
B4DLG2_E9PC07	B4DLG2	E9PC07	31.788 ; 31.786	31.776 ; 31.752	1 ; 2	0.622 ; 0.284	0.012 ; 0.034	0.014 ; 0.041	4.421 ; 5.262	0	0
B4DLG2_G3V1J3	B4DLG2	G3V1J3	31.788 ; 31.788 ; 31.786	31.822 ; 24.726 ; 31.909	1 ; 1 ; 2	0.616 ; 0.930 ; 0.317	0.034 ; 7.062 ; 0.122	0.653 ; 4.340 ; 0.495	2.325 ; 2.325 ; 3.088	0	0
B4DLG2_G3V1J3	B4DLG2	G3V1J3	24.762 ; 24.762	31.822 ; 24.726	1 ; 1	1.130 ; 0.416	7.060 ; 0.037	8.261 ; 4.574	2.325 ; 2.325	0	0
B4DLG2_O96005	B4DLG2	O96005	24.762	24.919	1	0.172	0.156	0.399	2.998	0	0
B4DLG2_P51659	B4DLG2	P51659	31.788	31.792	1	0.467	0.004	0.197	4.979	0	0
B4DLG2_Q15398	B4DLG2	Q15398	31.788 ; 31.786	31.621 ; 31.735	1 ; 2	0.038 ; 0.090	0.166 ; 0.052	0.288 ; 0.078	3.564 ; 4.528	0	0
B4DLG2_Q6PKG0	B4DLG2	Q6PKG0	31.786	31.136	2	0.041	0.65	0.661	2.945	0	0
B4DLG2_Q86UE4	B4DLG2	Q86UE4	31.788	31.983	1	0.097	0.195	0.104	4.082	0	0
B4DLG2_Q8NFH4	B4DLG2	Q8NFH4	31.788	32.04	1	0.106	0.253	0.012	4.49	0	0
B4DLG2_Q8TCT9-5	B4DLG2	Q8TCT9-5	31.788	32.012	1	1.617	0.225	0.435	3.633	0	0
B4DLG2_Q8WWM7	B4DLG2	Q8WWM7	24.762	24.789	1	0.317	0.027	0.09	3.465	0	0
B4DLG2_Q96HY6	B4DLG2	Q96HY6	24.762 ; 24.607	23.892 ; 24.750	1 ; 2	0.216 ; 0.116	0.871 ; 0.144	0.551 ; 0.063	3.687 ; 4.074	0	0
B4DLG2_Q96MU7-2	B4DLG2	Q96MU7-2	31.788 ; 31.786	31.886 ; 31.873	1 ; 2	1.573 ; 1.727	0.099 ; 0.087	0.073 ; 0.153	4.476 ; 5.024	0	0
B4DLG2_Q96QK1	B4DLG2	Q96QK1	24.762	24.448	1	0.184	0.315	0.209	3.916	0	0
B4DLG2_Q9H6W3	B4DLG2	Q9H6W3	31.788	31.458	1	0.09	0.33	0.284	2.624	0	0
B4DLG2_Q9HD20	B4DLG2	Q9HD20	31.788 ; 31.786	31.875 ; 32.140	1 ; 2	1.133 ; 0.980	0.087 ; 0.353	0.288 ; 0.078	3.130 ; 3.362	0	0
B4DLG2_Q9UN86-2	B4DLG2	Q9UN86-2	31.786	31.901	2	0.849	0.114	0.093	4.911	0	0
B4DNM1_F5GYC1	B4DNM1	F5GYC1	19.701	20.439	2	0.058	0.738	0.323	4.204	0	0
B4DNM1_Q6PKG0	B4DNM1	Q6PKG0	21.21	20.736	1	0.576	0.474	0.066	4.483	0	0
B4DNM1_Q9Y512	B4DNM1	Q9Y512	8.773	8.938	2	1.054	0.165	0.108	4.656	0	0
B4DQI8_P25685	B4DQI8	P25685	48.729	48.707	2	1.085	0.022	0.039	5.183	0	0
B4DQJ8_Q00839	B4DQJ8	Q00839	32.565 ; 32.565 ; 32.827 ; 32.827	38.595 ; 32.546 ; 38.593 ; 32.531	1 ; 1 ; 2 ; 2	2.125 ; 0.477 ; 2.465 ; 0.292	6.030 ; 0.020 ; 5.767 ; 0.296	5.478 ; 5.638 ; 5.033 ; 5.156	2.003 ; 2.003 ; 1.965 ; 1.965	0	0
B4DQJ8_Q00839	B4DQJ8	Q00839	38.792 ; 38.792 ; 38.864 ; 38.864	38.595 ; 32.546 ; 38.593 ; 32.531	1 ; 1 ; 2 ; 2	0.795 ; 0.852 ; 1.019 ; 1.154	0.197 ; 6.246 ; 0.270 ; 6.333	0.347 ; 0.187 ; 0.582 ; 0.459	2.003 ; 2.003 ; 1.965 ; 1.965	0	0
B4DQJ8_Q1KMD3	B4DQJ8	Q1KMD3	38.792 ; 38.864	38.701 ; 38.637	1 ; 2	0.161 ; 0.143	0.091 ; 0.227	0.185 ; 0.022	4.023 ; 3.835	0	0
B4DQJ8_Q5JRX3	B4DQJ8	Q5JRX3	38.792 ; 38.864	38.552 ; 38.707	1 ; 2	1.882 ; 0.636	0.240 ; 0.157	0.115 ; 0.166	4.531 ; 3.956	0	0
B4DQJ8_Q92544	B4DQJ8	Q92544	38.792 ; 38.864	38.963 ; 38.936	1 ; 2	1.422 ; 1.524	0.171 ; 0.072	0.134 ; 0.265	4.399 ; 4.812	0	0
B4DQJ8_Q99805	B4DQJ8	Q99805	38.792	39.009	1	1.364	0.217	0.034	4.021	0	0
B4DQJ8_Q9H4E7	B4DQJ8	Q9H4E7	38.864	38.67	2	0.544	0.194	0.201	4.679	0	0
B4DQJ8_Q9NSE4	B4DQJ8	Q9NSE4	38.792	38.77	1	0.703	0.022	0.214	4.806	0	0
B4DQX7_P49591	B4DQX7	P49591	37.309	37.286	2	0.903	0.023	0.084	4.175	0	0
B4DQX7_Q15067-2	B4DQX7	Q15067-2	37.326 ; 37.309	37.749 ; 37.635	1 ; 2	0.949 ; 1.755	0.423 ; 0.326	0.058 ; 0.065	3.147 ; 3.160	0	0
B4DQX7_Q16512	B4DQX7	Q16512	37.326 ; 37.309	37.124 ; 36.959	1 ; 2	0.563 ; 0.910	0.202 ; 0.350	0.020 ; 0.030	4.821 ; 4.226	0	0
B4DQX7_Q8NHH9-3	B4DQX7	Q8NHH9-3	37.309	37.129	2	0.304	0.181	0.053	4.059	0	0
B4DQX7_Q96A33	B4DQX7	Q96A33	37.326	37.299	1	1.249	0.027	0.159	5.18	0	0
B4DQX7_Q96G03	B4DQX7	Q96G03	37.326 ; 37.326	34.879 ; 37.512	1 ; 1	2.199 ; 0.214	2.447 ; 0.186	0.209 ; 0.221	2.380 ; 2.380	0	0
B4DQX7_Q96N66	B4DQX7	Q96N66	37.326 ; 37.309	37.420 ; 37.422	1 ; 2	0.525 ; 0.127	0.094 ; 0.113	0.268 ; 0.205	2.841 ; 2.529	0	0
B4DQX7_Q9H3P7	B4DQX7	Q9H3P7	37.326 ; 37.309	37.181 ; 37.185	1 ; 2	1.510 ; 1.716	0.145 ; 0.124	0.371 ; 0.402	3.063 ; 3.610	0	0
B4DQX7_Q9NRY5	B4DQX7	Q9NRY5	37.326	37.217	1	0.652	0.109	0.077	3.518	0	0
B4DQX7_Q9Y3Q3	B4DQX7	Q9Y3Q3	37.326 ; 37.309	37.376 ; 37.423	1 ; 2	1.038 ; 1.641	0.050 ; 0.114	0.114 ; 0.059	2.841 ; 3.569	0	0
B4DR12_F5GWH5	B4DR12	F5GWH5	23.222	22.854	2	1.639	0.368	0.181	3.501	0	0
B4DR12_O75882	B4DR12	O75882	23.366 ; 23.222	22.905 ; 22.840	1 ; 2	1.213 ; 0.329	0.460 ; 0.382	0.052 ; 0.143	3.280 ; 2.082	0	0
B4DR12_O95104	B4DR12	O95104	23.222	23.049	2	0.302	0.173	0.034	4.723	0	0
B4DR12_P10586-2	B4DR12	P10586-2	23.222	22.812	2	1.478	0.41	0.475	3.41	0	0
B4DR12_P12268	B4DR12	P12268	23.366	23.557	1	0.351	0.191	0.034	4.937	0	0
B4DR12_P22234	B4DR12	P22234	23.366	23.601	1	1.631	0.235	0.044	4.379	0	0
B4DR12_Q5VT52-2	B4DR12	Q5VT52-2	23.222	23.102	2	1.278	0.12	0.204	2.701	0	0
B4DR12_Q8NHP6	B4DR12	Q8NHP6	23.366 ; 23.222	23.072 ; 23.045	1 ; 2	0.888 ; 0.117	0.294 ; 0.177	0.264 ; 0.072	3.097 ; 1.813	0	0
B4DR12_Q8TAA9-2	B4DR12	Q8TAA9-2	23.222	23.718	2	1.309	0.496	0.493	3.214	0	0
B4DR12_Q8TD16	B4DR12	Q8TD16	23.222	23.282	2	1.646	0.06	0.211	3.456	0	0
B4DR12_Q93008-1	B4DR12	Q93008-1	23.222	22.848	2	1.366	0.375	0.036	2.911	0	0
B4DR12_Q9Y276	B4DR12	Q9Y276	23.222	23.596	2	0.796	0.374	0.589	3.09	0	0
B4DR31_O14497-2	B4DR31	O14497-2	30.822 ; 30.482 ; 30.482	31.020 ; 31.278 ; 26.076	1 ; 2 ; 2	0.058 ; 0.508 ; 1.870	0.198 ; 0.796 ; 4.407	0.625 ; 1.051 ; 0.590	2.910 ; 2.538 ; 2.538	1	0
B4DR31_P16150	B4DR31	P16150	30.822	31.187	1	0.513	0.365	0.306	2.985	0	0
B4DR31_P18433-4	B4DR31	P18433-4	30.482	30.346	2	0.452	0.136	0.729	2.62	0	0
B4DR31_P46087	B4DR31	P46087	29.526	29.636	1	0.614	0.11	0.083	4.336	1	0
B4DR31_P51649	B4DR31	P51649	30.482	30.041	2	1.682	0.441	0.499	3.538	0	0
B4DR31_Q15043-2	B4DR31	Q15043-2	30.482	30.683	2	0.47	0.201	0.845	2.606	0	0
B4DR31_Q5T760	B4DR31	Q5T760	30.822 ; 30.482	30.958 ; 30.864	1 ; 2	2.731 ; 0.721	0.136 ; 0.382	0.040 ; 1.214	4.517 ; 2.777	1	0
B4DR31_Q6UB35	B4DR31	Q6UB35	30.482	30.353	2	0.167	0.129	0.294	4.21	0	0
B4DR31_Q8N684	B4DR31	Q8N684	30.822	30.699	1	0.321	0.122	0.257	2.559	1	0
B4DR31_Q8NB49-3	B4DR31	Q8NB49-3	30.482	30.242	2	0.225	0.241	0.888	2.908	0	0
B4DR31_Q8NE01	B4DR31	Q8NE01	30.482	29.948	2	0.658	0.534	0.674	2.998	0	0
B4DR31_Q8TC07-2	B4DR31	Q8TC07-2	30.822	30.668	1	0.03	0.154	0.329	3.272	0	0
B4DR31_Q96GS4	B4DR31	Q96GS4	30.822	30.746	1	0.361	0.076	0.454	3.76	0	0
B4DR31_Q9C0B5-2	B4DR31	Q9C0B5-2	30.822 ; 30.482	30.607 ; 30.826	1 ; 2	0.341 ; 0.994	0.214 ; 0.344	0.175 ; 1.449	3.266 ; 2.573	0	0
B4DR31_Q9NV96	B4DR31	Q9NV96	30.822 ; 30.482	30.958 ; 29.786	1 ; 2	0.258 ; 0.250	0.136 ; 0.696	0.083 ; 0.532	3.314 ; 2.910	0	0
B4DR31_Q9NX00	B4DR31	Q9NX00	29.526	29.508	1	0.521	0.018	0.387	4.192	0	0
B4DRN8_G5E9Y2	B4DRN8	G5E9Y2	41.838	41.833	1	0.476	0.005	0.161	4.981	0	0
B4DRN8_Q8TDP1-2	B4DRN8	Q8TDP1-2	41.838	41.764	1	1.931	0.074	0.215	4.846	0	0
B4DT33_B4DZM8	B4DT33	B4DZM8	24.944	24.088	1	0.301	0.856	0.541	2.794	0	0
B4DT33_E7EMV7	B4DT33	E7EMV7	24.944 ; 24.894	25.074 ; 25.061	1 ; 2	0.169 ; 0.284	0.130 ; 0.167	0.385 ; 0.457	1.502 ; 1.976	0	0
B4DT33_F5H0L8	B4DT33	F5H0L8	24.944 ; 24.894	25.552 ; 25.768	1 ; 2	0.128 ; 0.092	0.608 ; 0.874	0.129 ; 0.213	1.612 ; 2.494	0	0
B4DT33_P08648	B4DT33	P08648	24.944 ; 24.894	25.161 ; 24.967	1 ; 2	0.573 ; 0.752	0.217 ; 0.073	0.005 ; 0.011	1.929 ; 2.113	0	0
B4DT33_Q13011	B4DT33	Q13011	24.894	25.134	2	0.21	0.24	1.179	2.47	0	0
B4DT33_Q2TAM5	B4DT33	Q2TAM5	24.894	25.321	2	0.668	0.427	0.97	3.073	0	0
B4DT33_Q7Z6I6	B4DT33	Q7Z6I6	24.944	25.22	1	0.639	0.276	0.329	3.566	0	0
B4DT33_Q86YC3	B4DT33	Q86YC3	24.894	24.351	2	1.097	0.543	0.682	3.052	0	0
B4DT33_Q8TAA9-2	B4DT33	Q8TAA9-2	24.944	23.829	1	0.114	1.115	0.331	2.678	0	0
B4DT33_Q92859-3	B4DT33	Q92859-3	24.894	24.748	2	0.3	0.146	0.298	4.292	0	0
B4DT33_Q96D31	B4DT33	Q96D31	24.944 ; 24.894	24.126 ; 24.110	1 ; 2	0.805 ; 1.026	0.818 ; 0.784	0.253 ; 0.219	2.620 ; 3.031	0	0
B4DT33_Q96S52	B4DT33	Q96S52	24.944 ; 24.894	24.323 ; 24.314	1 ; 2	0.511 ; 0.587	0.622 ; 0.580	0.617 ; 0.477	2.453 ; 2.499	0	0
B4DT33_Q9H2G2-2	B4DT33	Q9H2G2-2	24.944 ; 24.894	24.922 ; 24.954	1 ; 2	0.093 ; 0.090	0.022 ; 0.060	0.011 ; 0.011	0.770 ; 0.445	0	0
B4DT33_Q9UPT8	B4DT33	Q9UPT8	24.944 ; 24.894	24.602 ; 24.646	1 ; 2	0.494 ; 0.529	0.342 ; 0.248	0.167 ; 0.243	2.543 ; 3.126	0	0
B4DT33_Q9Y6D9	B4DT33	Q9Y6D9	24.944 ; 24.894	24.029 ; 24.014	1 ; 2	0.137 ; 0.063	0.915 ; 0.880	0.265 ; 0.235	2.611 ; 2.780	0	0
B4DT35_Q13868	B4DT35	Q13868	25.955	25.799	1	0.005	0.155	0.18	4.628	1	0
B4DT35_Q15428	B4DT35	Q15428	25.955 ; 26.062	25.921 ; 25.968	1 ; 2	0.476 ; 0.165	0.034 ; 0.093	0.334 ; 0.106	3.646 ; 3.447	1	0
B4DT35_Q96C36	B4DT35	Q96C36	25.955	25.896	1	1.675	0.059	0.201	4.88	0	0
B4DT35_Q9NS69	B4DT35	Q9NS69	26.062	26.112	2	0.992	0.05	0.014	4.682	1	0
B4DT35_Q9Y277	B4DT35	Q9Y277	26.062	26.313	2	0.524	0.252	0.147	4.366	0	0
B4DT35_Q9Y375	B4DT35	Q9Y375	25.955	25.916	1	1.137	0.039	0.157	4.761	1	0
B4DT77_E7EWE1	B4DT77	E7EWE1	46.008 ; 45.899	46.034 ; 45.816	1 ; 2	0.742 ; 0.679	0.026 ; 0.083	0.302 ; 0.281	3.535 ; 3.229	0	0
B4DT77_F5H6G2	B4DT77	F5H6G2	46.008 ; 45.899	45.976 ; 46.183	1 ; 2	0.594 ; 0.036	0.032 ; 0.285	0.083 ; 0.043	3.675 ; 3.081	0	0
B4DT77_O43708	B4DT77	O43708	46.008 ; 45.899	45.868 ; 45.696	1 ; 2	1.615 ; 2.001	0.140 ; 0.203	0.079 ; 0.054	4.613 ; 4.833	0	0
B4DT77_P31150	B4DT77	P31150	46.008 ; 45.899	46.103 ; 46.075	1 ; 2	0.559 ; 0.107	0.095 ; 0.176	0.348 ; 0.308	3.278 ; 2.758	0	0
B4DT77_P35270	B4DT77	P35270	46.008 ; 45.899	45.991 ; 45.959	1 ; 2	1.191 ; 0.538	0.017 ; 0.060	0.072 ; 0.186	5.126 ; 4.259	0	0
B4DT77_P62834	B4DT77	P62834	46.008 ; 45.899	46.217 ; 46.236	1 ; 2	1.574 ; 1.590	0.209 ; 0.337	0.021 ; 0.001	4.475 ; 4.195	0	0
B4DT77_Q14320	B4DT77	Q14320	45.899	45.453	2	0.2	0.446	0.269	2.972	0	0
B4DT77_Q587I9	B4DT77	Q587I9	45.899	45.472	2	0.414	0.427	0.493	3.319	0	0
B4DT77_Q92934	B4DT77	Q92934	46.008 ; 45.899	46.057 ; 45.997	1 ; 2	0.242 ; 0.378	0.049 ; 0.098	0.146 ; 0.146	3.507 ; 3.043	0	0
B4DT77_Q9BRG1	B4DT77	Q9BRG1	45.899	45.506	2	0.139	0.393	0.216	2.909	0	0
B4DT77_Q9HA92	B4DT77	Q9HA92	45.899	45.928	2	1.233	0.029	0.212	4.292	0	0
B4DT77_Q9UNZ2	B4DT77	Q9UNZ2	45.899	45.662	2	1.068	0.237	0.196	3.575	0	0
B4DTG6_B7Z4K6	B4DTG6	B7Z4K6	43.6	43.625	2	0.304	0.025	0.604	2.758	0	0
B4DTG6_O43760	B4DTG6	O43760	43.6	44.306	2	0.178	0.706	0.037	2.67	0	0
B4DTG6_O60711	B4DTG6	O60711	43.599 ; 43.600	44.322 ; 44.593	1 ; 2	0.923 ; 0.030	0.722 ; 0.993	0.440 ; 0.494	2.687 ; 2.768	0	0
B4DTG6_P04350	B4DTG6	P04350	43.6	44.312	2	0.381	0.712	0.299	3.019	0	0
B4DTG6_P16278-3	B4DTG6	P16278-3	43.599 ; 43.600	43.619 ; 43.285	1 ; 2	0.261 ; 0.850	0.019 ; 0.314	0.241 ; 0.153	2.558 ; 4.264	0	0
B4DTG6_P27695	B4DTG6	P27695	43.599 ; 43.600	43.877 ; 43.915	1 ; 2	1.061 ; 0.263	0.277 ; 0.315	0.043 ; 0.043	4.024 ; 4.060	0	0
B4DTG6_P29350	B4DTG6	P29350	43.599 ; 43.600	44.132 ; 44.181	1 ; 2	0.691 ; 0.046	0.533 ; 0.581	0.221 ; 0.240	3.080 ; 3.034	0	0
B4DTG6_P62310	B4DTG6	P62310	43.599 ; 43.600	43.896 ; 43.865	1 ; 2	0.921 ; 0.255	0.297 ; 0.265	0.079 ; 0.012	2.310 ; 1.416	0	0
B4DTG6_Q01826	B4DTG6	Q01826	43.599 ; 43.600	43.384 ; 43.401	1 ; 2	1.765 ; 0.666	0.216 ; 0.199	0.358 ; 0.484	3.851 ; 2.353	0	0
B4DTG6_Q13895	B4DTG6	Q13895	43.6	43.306	2	1.037	0.294	0.227	3.578	0	0
B4DTG6_Q15796-2	B4DTG6	Q15796-2	43.599 ; 43.600	43.228 ; 43.229	1 ; 2	0.922 ; 0.760	0.371 ; 0.371	0.112 ; 0.019	3.546 ; 3.283	0	0
B4DTG6_Q32NB8	B4DTG6	Q32NB8	43.599 ; 43.600	43.425 ; 43.478	1 ; 2	1.350 ; 0.677	0.174 ; 0.121	0.280 ; 0.149	3.021 ; 2.073	0	0
B4DTG6_Q567V2-2	B4DTG6	Q567V2-2	43.599 ; 43.600	43.420 ; 43.591	1 ; 2	0.722 ; 0.443	0.179 ; 0.009	0.414 ; 0.304	3.259 ; 2.330	0	0
B4DTG6_Q5LJ98	B4DTG6	Q5LJ98	43.599 ; 43.600	43.820 ; 43.932	1 ; 2	1.053 ; 1.267	0.220 ; 0.332	0.050 ; 0.257	2.512 ; 2.975	0	0
B4DTG6_Q6DD87	B4DTG6	Q6DD87	43.599 ; 43.600	43.835 ; 43.944	1 ; 2	1.208 ; 0.550	0.235 ; 0.344	0.304 ; 0.069	2.716 ; 2.082	0	0
B4DTG6_Q6PIU2	B4DTG6	Q6PIU2	43.599	43.292	1	0.38	0.307	0.345	3.498	0	0
B4DTG6_Q6ZT21-2	B4DTG6	Q6ZT21-2	43.6	42.792	2	0.006	0.807	0.037	3.047	0	0
B4DTG6_Q92520	B4DTG6	Q92520	43.599	43.637	1	1.876	0.038	0.129	5.211	0	0
B4DTG6_Q96AG3	B4DTG6	Q96AG3	43.6	42.887	2	0.157	0.713	0.028	2.868	0	0
B4DTG6_Q9H0C8	B4DTG6	Q9H0C8	43.6	43.279	2	0.516	0.321	0.63	3.255	0	0
B4DTG6_Q9H0V9	B4DTG6	Q9H0V9	43.6	42.992	2	0.047	0.607	0.014	3.014	0	0
B4DTG6_Q9H9A6	B4DTG6	Q9H9A6	43.599 ; 43.600	43.127 ; 42.976	1 ; 2	1.011 ; 0.846	0.473 ; 0.624	0.071 ; 0.002	3.296 ; 3.195	0	0
B4DTG6_Q9HBM8	B4DTG6	Q9HBM8	43.599 ; 43.600	43.139 ; 43.222	1 ; 2	1.327 ; 0.413	0.460 ; 0.378	0.089 ; 0.096	3.448 ; 2.432	0	0
B4DTG6_Q9NTX5-6	B4DTG6	Q9NTX5-6	43.6	42.748	2	0.142	0.852	0.247	2.982	0	0
B4DTG6_Q9Y333	B4DTG6	Q9Y333	43.6	43.565	2	0.28	0.035	0.347	4.467	0	0
B4DTT0_Q13043	B4DTT0	Q13043	36.553	36.408	2	1.077	0.145	0.384	3.664	0	0
B4DTT0_Q5W0V3-2	B4DTT0	Q5W0V3-2	36.553	36.949	2	0.549	0.396	0.322	3.406	0	0
B4DTT0_Q8N1F7	B4DTT0	Q8N1F7	36.548	36.621	1	0.074	0.072	0.035	4.889	0	0
B4DTT0_Q9BVK6	B4DTT0	Q9BVK6	36.548 ; 36.553	36.460 ; 36.710	1 ; 2	1.156 ; 0.533	0.089 ; 0.156	0.228 ; 0.011	4.770 ; 4.004	0	0
B4DTT0_Q9Y697-2	B4DTT0	Q9Y697-2	36.553	36.92	2	1.093	0.366	0.292	4.489	0	0
B4DUS9_C9J0J7	B4DUS9	C9J0J7	48.344	47.633	2	0.295	0.711	0.322	3.196	0	0
B4DUS9_F5H7W9	B4DUS9	F5H7W9	48.344	48.371	2	0.294	0.027	0.422	4.413	0	0
B4DUS9_O00170	B4DUS9	O00170	48.344	47.837	2	0.065	0.507	0.35	3.192	0	0
B4DUS9_O43716	B4DUS9	O43716	48.387 ; 48.344	48.369 ; 48.351	1 ; 2	1.024 ; 1.308	0.017 ; 0.008	0.070 ; 0.071	2.319 ; 2.958	0	0
B4DUS9_O60880-4	B4DUS9	O60880-4	48.387 ; 48.344	48.609 ; 48.613	1 ; 2	0.909 ; 0.246	0.223 ; 0.270	0.462 ; 0.423	3.770 ; 3.176	0	0
B4DUS9_P17050	B4DUS9	P17050	48.387 ; 48.344	48.417 ; 48.713	1 ; 2	0.207 ; 0.957	0.031 ; 0.369	0.244 ; 0.517	2.334 ; 3.405	0	0
B4DUS9_P20338	B4DUS9	P20338	48.387	48.628	1	1.249	0.241	0.348	3.797	0	0
B4DUS9_P41567	B4DUS9	P41567	48.387	48.316	1	0.242	0.07	0.07	3.637	0	0
B4DUS9_P61081	B4DUS9	P61081	48.344	47.968	2	0.915	0.376	0.091	4.236	0	0
B4DUS9_P62851	B4DUS9	P62851	48.387	48.017	1	0.392	0.369	0.135	3.664	0	0
B4DUS9_Q13526	B4DUS9	Q13526	48.387 ; 48.344	48.155 ; 48.195	1 ; 2	0.022 ; 0.294	0.232 ; 0.149	0.281 ; 0.263	3.200 ; 3.179	0	0
B4DUS9_Q15056	B4DUS9	Q15056	48.344	47.703	2	0.381	0.641	0.094	3.511	0	0
B4DUS9_Q15388	B4DUS9	Q15388	48.387 ; 48.344	48.403 ; 48.511	1 ; 2	1.670 ; 1.896	0.016 ; 0.167	0.296 ; 0.325	4.434 ; 4.621	0	0
B4DUS9_Q5HYK3	B4DUS9	Q5HYK3	48.387 ; 48.344	48.045 ; 48.173	1 ; 2	0.555 ; 0.627	0.341 ; 0.171	0.132 ; 0.289	2.864 ; 3.060	0	0
B4DUS9_Q5VWZ2	B4DUS9	Q5VWZ2	48.387 ; 48.344	48.297 ; 47.991	1 ; 2	1.507 ; 0.912	0.089 ; 0.352	0.121 ; 0.157	3.768 ; 3.191	0	0
B4DUS9_Q8TB70	B4DUS9	Q8TB70	48.387 ; 48.344	48.440 ; 48.509	1 ; 2	0.297 ; 0.281	0.053 ; 0.165	0.441 ; 0.432	2.824 ; 2.668	0	0
B4DUS9_Q8WW59	B4DUS9	Q8WW59	48.387 ; 48.344	47.856 ; 47.877	1 ; 2	0.747 ; 1.143	0.530 ; 0.467	0.094 ; 0.065	3.347 ; 3.729	0	0
B4DUS9_Q96JY6	B4DUS9	Q96JY6	48.387 ; 48.344	47.835 ; 47.608	1 ; 2	0.138 ; 0.125	0.552 ; 0.735	0.231 ; 0.271	2.695 ; 3.066	0	0
B4DUS9_Q96RS6-3	B4DUS9	Q96RS6-3	48.387 ; 48.344	47.749 ; 48.021	1 ; 2	0.250 ; 0.441	0.638 ; 0.323	0.320 ; 0.331	2.903 ; 2.313	0	0
B4DUS9_Q9BSD7	B4DUS9	Q9BSD7	48.387 ; 48.344	48.429 ; 48.598	1 ; 2	0.763 ; 0.976	0.042 ; 0.254	0.144 ; 0.189	2.430 ; 2.735	0	0
B4DUS9_Q9H019-3	B4DUS9	Q9H019-3	48.387 ; 48.344	48.036 ; 48.034	1 ; 2	0.336 ; 0.614	0.351 ; 0.310	0.120 ; 0.167	3.739 ; 3.867	0	0
B4DUS9_Q9H082	B4DUS9	Q9H082	48.387 ; 48.344	48.506 ; 48.480	1 ; 2	1.249 ; 0.947	0.119 ; 0.137	0.283 ; 0.268	2.686 ; 2.478	0	0
B4DUS9_Q9H4A5	B4DUS9	Q9H4A5	48.387 ; 48.344	48.213 ; 48.147	1 ; 2	0.527 ; 0.598	0.174 ; 0.197	0.240 ; 0.301	3.277 ; 3.471	0	0
B4DUS9_Q9NT62	B4DUS9	Q9NT62	48.344	48.109	2	1.18	0.234	0.011	3.316	0	0
B4DUS9_Q9NVZ3	B4DUS9	Q9NVZ3	48.344	47.911	2	0.599	0.432	0.332	3.387	0	0
B4DV79_O75821	B4DV79	O75821	30.291	30.105	2	0.396	0.186	0.137	4.561	1	1
B4DV79_P82094	B4DV79	P82094	13.736	13.707	2	0.988	0.029	0.018	5.33	0	0
B4DVE1_O14672	B4DVE1	O14672	33.666 ; 33.789	33.353 ; 33.421	1 ; 2	0.107 ; 0.181	0.312 ; 0.368	0.161 ; 0.413	2.836 ; 3.165	0	0
B4DVE1_O60341	B4DVE1	O60341	33.666	33.951	1	0.037	0.286	0.09	4.652	0	0
B4DVE1_O95757	B4DVE1	O95757	33.666 ; 33.789	33.588 ; 33.700	1 ; 2	0.591 ; 0.576	0.078 ; 0.089	0.076 ; 0.295	4.509 ; 4.021	0	0
B4DVE1_O96005	B4DVE1	O96005	25.608 ; 26.038	24.919 ; 24.922	1 ; 2	0.037 ; 0.126	0.689 ; 1.116	1.319 ; 1.977	2.756 ; 2.608	0	0
B4DVE1_O96005	B4DVE1	O96005	33.666 ; 33.789	33.074 ; 33.126	1 ; 2	0.116 ; 0.091	0.591 ; 0.663	0.266 ; 0.187	2.756 ; 2.608	0	0
B4DVE1_P08670	B4DVE1	P08670	33.666	33.532	1	1.234	0.134	0.298	4.077	0	0
B4DVE1_P23246	B4DVE1	P23246	33.666	33.913	1	1.419	0.248	0.258	4.244	0	0
B4DVE1_P30566	B4DVE1	P30566	33.789	34.172	2	0.93	0.383	0.349	4.05	0	0
B4DVE1_P30825	B4DVE1	P30825	33.666 ; 33.789	33.358 ; 33.484	1 ; 2	0.456 ; 0.653	0.308 ; 0.305	0.563 ; 0.494	3.693 ; 3.148	0	0
B4DVE1_P32942	B4DVE1	P32942	25.608 ; 26.038	25.829 ; 25.442	1 ; 2	0.387 ; 0.135	0.221 ; 0.596	0.599 ; 0.481	3.501 ; 2.771	0	0
B4DVE1_P32942	B4DVE1	P32942	33.789	33.436	2	0.018	0.353	0.567	2.771	0	0
B4DVE1_P98194-4	B4DVE1	P98194-4	33.666 ; 33.789	33.419 ; 33.449	1 ; 2	0.480 ; 0.450	0.247 ; 0.340	0.116 ; 0.049	4.466 ; 3.875	0	0
B4DVE1_Q12959-5	B4DVE1	Q12959-5	33.789	33.609	2	0.02	0.18	0.484	3.082	0	0
B4DVE1_Q13131	B4DVE1	Q13131	33.789	33.986	2	1.08	0.197	0.286	4.449	0	0
B4DVE1_Q86WV6	B4DVE1	Q86WV6	33.666 ; 33.789	33.946 ; 34.074	1 ; 2	0.946 ; 0.895	0.280 ; 0.285	0.092 ; 0.162	4.623 ; 4.094	0	0
B4DVE1_Q8NBJ5	B4DVE1	Q8NBJ5	33.666	33.657	1	0.252	0.008	0.087	3.746	0	0
B4DVE1_Q8WWI5	B4DVE1	Q8WWI5	33.666	33.993	1	0.757	0.327	0.031	4.145	0	0
B4DVE1_Q96QK1	B4DVE1	Q96QK1	33.666 ; 33.789	33.660 ; 33.441	1 ; 2	0.065 ; 0.143	0.005 ; 0.348	0.349 ; 0.565	3.152 ; 3.600	0	0
B4DVE1_Q9GZY8-2	B4DVE1	Q9GZY8-2	33.789	33.783	2	0.327	0.006	0.5	3.732	0	0
B4DVE1_Q9NX00	B4DVE1	Q9NX00	26.038	26.936	2	0.227	0.899	1.132	2.688	0	0
B4DVE1_Q9NX00	B4DVE1	Q9NX00	8.529	9.333	2	0.451	0.804	0.316	2.688	0	0
B4DVY1_E5RJW1	B4DVY1	E5RJW1	13.969 ; 13.422	13.058 ; 12.993	1 ; 2	0.461 ; 0.844	0.911 ; 0.429	0.614 ; 0.049	2.568 ; 2.719	1	0
B4DVY1_P18583-6	B4DVY1	P18583-6	13.969	14.101	1	0.178	0.133	0.18	4.028	0	0
B4DVY1_P82094	B4DVY1	P82094	13.969 ; 13.422	13.719 ; 13.707	1 ; 2	0.195 ; 0.653	0.250 ; 0.285	1.294 ; 0.965	2.358 ; 2.763	0	0
B4DVY1_P82094	B4DVY1	P82094	11.193	13.719	1	1.975	2.526	0.583	2.358	0	0
B4DVY1_Q09666	B4DVY1	Q09666	13.969	14.108	1	0.245	0.139	0.129	4.903	1	0
B4DVY1_Q15643	B4DVY1	Q15643	13.969 ; 13.969 ; 13.422	14.248 ; 10.450 ; 14.334	1 ; 1 ; 2	0.293 ; 1.821 ; 0.908	0.279 ; 3.519 ; 0.911	0.396 ; 2.661 ; 0.075	2.371 ; 2.371 ; 2.798	0	0
B4DVY1_Q15643	B4DVY1	Q15643	11.193 ; 11.193	14.248 ; 10.450	1 ; 1	2.073 ; 0.041	3.055 ; 0.743	0.315 ; 1.950	2.371 ; 2.371	0	0
B4DVY1_Q2M389	B4DVY1	Q2M389	13.969	14.291	1	0.747	0.322	0.405	3.334	0	0
B4DVY1_Q99623	B4DVY1	Q99623	13.969	14.187	1	1.732	0.218	0.019	3.155	0	0
B4DVY1_Q9NRL3	B4DVY1	Q9NRL3	11.193	12.961	1	1.48	1.768	0.728	2.504	1	0
B4DVY1_Q9NRL3	B4DVY1	Q9NRL3	13.969	12.961	1	0.3	1.008	1.44	2.504	1	0
B4DWB0_E7EWE1	B4DWB0	E7EWE1	45.497	45.816	2	1.383	0.319	0.192	2.976	0	0
B4DWB0_F8VQX6	B4DWB0	F8VQX6	45.471 ; 45.497	45.177 ; 45.262	1 ; 2	0.792 ; 0.911	0.294 ; 0.235	0.144 ; 0.158	4.291 ; 4.098	0	0
B4DWB0_Q9BVL4	B4DWB0	Q9BVL4	45.497	45.347	2	1.794	0.149	0.346	4.484	0	0
B4DWB0_Q9HBT8	B4DWB0	Q9HBT8	45.471 ; 45.497	45.393 ; 45.374	1 ; 2	0.548 ; 0.265	0.079 ; 0.123	0.007 ; 0.099	1.915 ; 2.165	0	0
B4DWN1_P31948	B4DWN1	P31948	41.112	41.356	2	0.585	0.245	1.057	2.988	0	0
B4DWN1_P53007	B4DWN1	P53007	41.112	41.504	2	0.982	0.393	0.512	4.316	0	0
B4DWN1_Q02790	B4DWN1	Q02790	42.037	41.825	1	1.672	0.212	0.438	4.25	0	0
B4DWN1_Q14318	B4DWN1	Q14318	28.912	28.756	1	0.22	0.156	1.014	3.27	0	0
B4DWN1_Q15233	B4DWN1	Q15233	41.112	41.25	2	1.264	0.138	0.241	3.793	0	0
B4DWN1_Q8WVC2	B4DWN1	Q8WVC2	41.112	41.222	2	1.053	0.111	0.177	4.661	0	0
B4DWN1_Q9H9B4	B4DWN1	Q9H9B4	42.037	42.123	1	0.355	0.086	0.462	4.097	0	0
B4DWN1_Q9NTJ5	B4DWN1	Q9NTJ5	42.037	42.92	1	0.354	0.883	1.289	2.629	0	0
B4DY08_B4E2W0	B4DY08	B4E2W0	24.154	23.755	1	1.099	0.399	0.531	3.73	0	0
B4DY08_O95456-2	B4DY08	O95456-2	26.781	26.501	1	0.874	0.28	0.107	3.308	1	0
B4DY08_P08621	B4DY08	P08621	26.781 ; 26.760	26.754 ; 26.763	1 ; 2	1.732 ; 1.418	0.027 ; 0.003	0.124 ; 0.201	3.373 ; 3.801	1	0
B4DY08_P21796	B4DY08	P21796	26.781 ; 26.760	26.665 ; 26.681	1 ; 2	0.011 ; 0.772	0.116 ; 0.079	0.194 ; 0.368	4.222 ; 4.592	1	0
B4DY08_P23634-7	B4DY08	P23634-7	26.781 ; 26.760	26.456 ; 26.854	1 ; 2	0.018 ; 1.530	0.325 ; 0.093	0.529 ; 0.013	2.354 ; 4.923	0	0
B4DY08_P23634-7	B4DY08	P23634-7	24.154	26.456	1	2.376	2.302	4.131	2.354	0	0
B4DY08_P45880	B4DY08	P45880	24.154 ; 23.810	24.006 ; 24.080	1 ; 2	0.712 ; 0.577	0.147 ; 0.270	0.630 ; 0.619	3.839 ; 4.025	0	0
B4DY08_P45880	B4DY08	P45880	26.781 ; 26.760	26.819 ; 26.819	1 ; 2	0.221 ; 0.599	0.038 ; 0.059	0.051 ; 0.167	3.839 ; 4.025	0	0
B4DY08_P62314	B4DY08	P62314	26.781	26.93	1	0.425	0.149	0.017	4.514	1	1
B4DY08_Q969M1	B4DY08	Q969M1	26.76	26.819	2	1.117	0.059	0.075	5.244	0	0
B4DY08_Q9Y277	B4DY08	Q9Y277	26.781	26.645	1	0.342	0.136	0.086	3.758	0	0
B4DYB4_B7Z3K8	B4DYB4	B7Z3K8	48.137 ; 48.313	48.106 ; 48.437	1 ; 2	0.780 ; 0.739	0.031 ; 0.124	0.165 ; 0.025	4.752 ; 4.904	0	0
B4DYB4_F5GX77	B4DYB4	F5GX77	48.313	48.389	2	0.342	0.076	0.161	4.976	0	0
B4DYB4_O00165	B4DYB4	O00165	48.137	48.109	1	0.231	0.029	0.061	4.463	0	0
B4DYB4_P30041	B4DYB4	P30041	48.137	48.092	1	0.479	0.045	0.156	4.835	0	0
B4DYB4_P31942-2	B4DYB4	P31942-2	48.137	48.159	1	0.885	0.021	0.049	5.099	0	0
B4DYB4_P52292	B4DYB4	P52292	39.384	39.741	1	0.16	0.357	0.162	4.126	1	0
B4DYB4_P84095	B4DYB4	P84095	48.313	48.281	2	0.527	0.032	0.288	4.613	0	0
B4DYB4_Q13526	B4DYB4	Q13526	48.137	48.155	1	1.329	0.018	0.033	5.33	1	0
B4DYB4_Q3ZCQ8	B4DYB4	Q3ZCQ8	48.137	48.32	1	0.028	0.183	0.174	4.745	1	0
B4DYB4_Q4G176	B4DYB4	Q4G176	40.393	40.197	2	0.335	0.197	0.375	4.29	0	0
B4DYB4_Q5HYK3	B4DYB4	Q5HYK3	48.137	48.045	1	0.797	0.092	0.116	5.067	0	0
B4DYB4_Q9BUL8	B4DYB4	Q9BUL8	48.137 ; 48.313	48.421 ; 48.443	1 ; 2	0.071 ; 0.275	0.284 ; 0.130	0.353 ; 0.063	3.546 ; 3.838	0	0
B4DYB4_Q9BXW7-2	B4DYB4	Q9BXW7-2	48.313	48.576	2	0.201	0.263	0.143	3.883	0	0
B4DYB4_Q9H019-3	B4DYB4	Q9H019-3	48.137	48.036	1	1.016	0.102	0.128	5.058	0	0
B4DYB4_Q9H4A5	B4DYB4	Q9H4A5	48.137	48.213	1	0.825	0.076	0.008	5.034	0	0
B4DYB4_Q9H936	B4DYB4	Q9H936	48.137 ; 48.313	47.993 ; 48.355	1 ; 2	0.682 ; 0.672	0.144 ; 0.042	0.084 ; 0.127	3.937 ; 4.915	0	0
B4DYB4_Q9P2X0	B4DYB4	Q9P2X0	39.384	39.793	1	0.641	0.409	0.386	4.179	1	0
B4DYB4_Q9Y2S7	B4DYB4	Q9Y2S7	48.137 ; 48.313	48.442 ; 48.423	1 ; 2	0.168 ; 0.473	0.305 ; 0.111	0.148 ; 0.090	3.759 ; 3.703	0	0
B4DZI8_Q8N1F7	B4DZI8	Q8N1F7	36.797	36.621	1	0.292	0.176	0.558	3.802	1	0
B4DZI8_Q9NX47	B4DZI8	Q9NX47	36.797	36.723	1	0.886	0.074	0.254	4.889	0	0
B4DZI8_Q9Y678	B4DZI8	Q9Y678	36.797 ; 36.757	36.996 ; 37.102	1 ; 2	0.450 ; 0.404	0.199 ; 0.345	0.561 ; 0.210	3.208 ; 3.376	1	0
B4DZM8_E7ENJ6	B4DZM8	E7ENJ6	24.076	24.089	2	1.279	0.014	0.354	4.884	1	0
B4DZM8_O14964	B4DZM8	O14964	24.088 ; 24.076	24.113 ; 24.288	1 ; 2	0.315 ; 0.207	0.025 ; 0.212	0.073 ; 0.033	3.843 ; 4.767	1	0
B4DZM8_Q06210-2	B4DZM8	Q06210-2	24.088 ; 24.076	24.392 ; 24.413	1 ; 2	1.607 ; 1.139	0.304 ; 0.337	0.281 ; 0.302	4.245 ; 3.632	0	0
B4DZM8_Q14C86-4	B4DZM8	Q14C86-4	24.088 ; 24.076	24.189 ; 23.939	1 ; 2	0.023 ; 0.333	0.101 ; 0.137	0.463 ; 0.447	2.761 ; 3.057	0	0
B4DZM8_Q5UCC4-2	B4DZM8	Q5UCC4-2	24.088 ; 24.076	23.500 ; 23.291	1 ; 2	0.537 ; 0.623	0.588 ; 0.785	0.187 ; 0.002	2.142 ; 2.561	0	0
B4DZM8_Q5VT52-2	B4DZM8	Q5VT52-2	24.088	23.113	1	0.127	0.975	0.395	2.704	0	0
B4DZM8_Q7RTV0	B4DZM8	Q7RTV0	24.088 ; 24.076	23.899 ; 23.794	1 ; 2	0.675 ; 0.849	0.189 ; 0.281	0.056 ; 0.009	4.704 ; 4.970	1	0
B4DZM8_Q86VS8	B4DZM8	Q86VS8	24.076	23.656	2	0.51	0.42	0.418	3.512	0	0
B4DZM8_Q86YC3	B4DZM8	Q86YC3	24.088 ; 24.076	24.309 ; 24.351	1 ; 2	0.350 ; 0.899	0.221 ; 0.275	0.092 ; 0.201	3.139 ; 3.365	0	0
B4DZM8_Q8TAA9-2	B4DZM8	Q8TAA9-2	24.088 ; 24.076	23.829 ; 23.718	1 ; 2	0.188 ; 0.037	0.259 ; 0.358	0.210 ; 0.189	2.151 ; 2.403	0	0
B4DZM8_Q8TD16	B4DZM8	Q8TD16	24.088 ; 24.076	23.343 ; 23.282	1 ; 2	0.232 ; 0.300	0.745 ; 0.794	0.382 ; 0.471	2.570 ; 2.998	0	0
B4DZM8_Q96D31	B4DZM8	Q96D31	24.088 ; 24.076	24.126 ; 24.110	1 ; 2	0.503 ; 0.827	0.038 ; 0.034	0.287 ; 0.261	2.538 ; 3.089	1	0
B4DZM8_Q96S52	B4DZM8	Q96S52	24.088 ; 24.076	24.323 ; 24.314	1 ; 2	0.209 ; 0.389	0.235 ; 0.239	0.076 ; 0.003	2.846 ; 3.270	1	0
B4DZM8_Q96T51	B4DZM8	Q96T51	24.088 ; 24.076	23.985 ; 23.672	1 ; 2	0.728 ; 0.974	0.103 ; 0.404	0.369 ; 0.314	3.557 ; 4.002	0	0
B4DZM8_Q9H307	B4DZM8	Q9H307	24.088	24.123	1	0.016	0.035	0.037	5.863	1	0
B4DZM8_Q9Y276	B4DZM8	Q9Y276	24.076	23.596	2	0.551	0.48	0.093	3.222	0	0
B4DZM8_Q9Y6D9	B4DZM8	Q9Y6D9	24.088 ; 24.076	24.029 ; 24.014	1 ; 2	0.439 ; 0.261	0.059 ; 0.062	0.275 ; 0.246	2.272 ; 2.376	1	0
B4E0K9_F8W8C2	B4E0K9	F8W8C2	21.329	21.683	1	0.606	0.354	0.031	3.844	0	0
B4E0K9_O15226	B4E0K9	O15226	27.429	27.262	1	0.453	0.167	0.029	4.352	0	0
B4E0K9_O15270	B4E0K9	O15270	21.329	21.647	1	0.763	0.318	0.745	2.92	0	0
B4E0K9_O15270	B4E0K9	O15270	27.429	27.947	1	0.744	0.519	0.459	2.92	0	0
B4E0K9_O95487-2	B4E0K9	O95487-2	27.429 ; 27.303	26.672 ; 26.895	1 ; 2	0.610 ; 0.411	0.756 ; 0.408	1.114 ; 0.766	2.611 ; 2.702	0	0
B4E0K9_O95487-2	B4E0K9	O95487-2	20.701	20.368	2	1.078	0.333	0.897	2.702	0	0
B4E0K9_P02794	B4E0K9	P02794	27.303	27.141	2	1.15	0.163	0.218	4.602	0	0
B4E0K9_P59998	B4E0K9	P59998	27.429 ; 27.303 ; 27.303	24.299 ; 21.988 ; 28.555	1 ; 2 ; 2	0.433 ; 0.219 ; 0.422	3.129 ; 5.315 ; 1.252	4.481 ; 3.144 ; 0.684	2.308 ; 2.230 ; 2.230	0	0
B4E0K9_P59998	B4E0K9	P59998	21.329 ; 20.701 ; 20.701	24.299 ; 21.988 ; 28.555	1 ; 2 ; 2	0.431 ; 0.103 ; 0.744	2.970 ; 1.287 ; 7.855	3.612 ; 3.076 ; 0.752	2.308 ; 2.230 ; 2.230	0	0
B4E0K9_Q00341	B4E0K9	Q00341	27.429	27.735	1	0.63	0.307	0.232	2.923	0	0
B4E0K9_Q13098-5	B4E0K9	Q13098-5	20.701	20.513	2	0.023	0.188	0.069	4.341	0	0
B4E0K9_Q13308	B4E0K9	Q13308	21.329 ; 21.329	26.556 ; 23.785	1 ; 1	0.471 ; 0.694	5.227 ; 2.456	0.971 ; 4.145	2.451 ; 2.451	0	0
B4E0K9_Q13308	B4E0K9	Q13308	27.429 ; 27.429	26.556 ; 23.785	1 ; 1	0.469 ; 0.692	0.873 ; 3.644	0.102 ; 5.014	2.451 ; 2.451	0	0
B4E0K9_Q86VM9	B4E0K9	Q86VM9	27.303	27.617	2	0.502	0.314	0.192	4.032	0	0
B4E0K9_Q8IYS2	B4E0K9	Q8IYS2	21.329	25.379	1	0.001	4.051	1.345	2.499	0	0
B4E0K9_Q8IYS2	B4E0K9	Q8IYS2	27.429	25.379	1	0.004	2.049	2.213	2.499	0	0
B4E0K9_Q96P48-3	B4E0K9	Q96P48-3	27.303	27.362	2	0.241	0.059	0.503	3.99	0	0
B4E0K9_Q96T51	B4E0K9	Q96T51	27.429	27.683	1	0.271	0.254	0.773	2.687	0	0
B4E0K9_Q9BPX5	B4E0K9	Q9BPX5	27.429	27.843	1	0.238	0.415	0.07	2.805	0	0
B4E0K9_Q9C0C9	B4E0K9	Q9C0C9	27.429 ; 27.303	26.986 ; 27.161	1 ; 2	0.227 ; 0.406	0.443 ; 0.142	0.156 ; 0.517	2.572 ; 3.312	0	0
B4E0K9_Q9C0C9	B4E0K9	Q9C0C9	21.329	22.534	1	0.355	1.205	1.167	2.572	0	0
B4E0K9_Q9NZB2	B4E0K9	Q9NZB2	27.429	27.394	1	0.056	0.035	0.249	4.782	0	0
B4E0K9_Q9UHD8-7	B4E0K9	Q9UHD8-7	20.701	20.691	2	0.634	0.01	0.261	4.185	0	0
B4E0K9_Q9UM47	B4E0K9	Q9UM47	20.701	20.945	2	0.218	0.244	0.51	3.541	0	0
B4E0K9_Q9UNF0-2	B4E0K9	Q9UNF0-2	21.329	21.523	1	0.347	0.194	0.047	4.787	0	0
B4E0K9_Q9Y6A5	B4E0K9	Q9Y6A5	27.303	27.332	2	0.328	0.029	0.079	4.929	0	0
B4E0X8_E7EVW7	B4E0X8	E7EVW7	39.995 ; 39.995 ; 39.908	36.184 ; 40.088 ; 40.045	1 ; 1 ; 2	2.941 ; 0.524 ; 1.049	3.811 ; 0.093 ; 0.138	2.200 ; 0.612 ; 0.468	2.120 ; 2.120 ; 2.953	0	0
B4E0X8_O60830	B4E0X8	O60830	39.908	39.723	2	0.288	0.184	0.332	3.445	0	0
B4E0X8_O75792	B4E0X8	O75792	39.995 ; 39.908	40.024 ; 40.367	1 ; 2	0.436 ; 0.380	0.029 ; 0.459	0.576 ; 0.119	3.363 ; 3.217	0	0
B4E0X8_P04899	B4E0X8	P04899	39.908	39.821	2	0.693	0.087	0.343	2.792	0	0
B4E0X8_P13639	B4E0X8	P13639	39.908	40.2	2	0.574	0.293	0.677	3.259	0	0
B4E0X8_P16260	B4E0X8	P16260	39.995	40.054	1	0.812	0.059	0.525	3.683	0	0
B4E0X8_P27701	B4E0X8	P27701	39.995 ; 39.908	40.079 ; 40.077	1 ; 2	0.257 ; 0.330	0.084 ; 0.169	0.053 ; 0.001	3.190 ; 3.017	0	0
B4E0X8_P30084	B4E0X8	P30084	39.995	39.968	1	0.561	0.027	0.968	2.641	0	0
B4E0X8_P30405	B4E0X8	P30405	39.908	39.834	2	0.142	0.074	0.057	5.191	0	0
B4E0X8_P30480	B4E0X8	P30480	39.908	39.662	2	1.262	0.245	0.462	3.489	0	0
B4E0X8_P36551	B4E0X8	P36551	39.995 ; 39.908	39.830 ; 39.916	1 ; 2	0.476 ; 1.215	0.165 ; 0.009	0.281 ; 0.422	2.526 ; 3.187	0	0
B4E0X8_P40926	B4E0X8	P40926	39.908	39.722	2	0.074	0.186	0.286	4.472	0	0
B4E0X8_P50148	B4E0X8	P50148	39.995 ; 39.908	40.211 ; 40.252	1 ; 2	1.068 ; 0.988	0.215 ; 0.344	0.128 ; 0.062	2.551 ; 2.787	0	0
B4E0X8_P52594-2	B4E0X8	P52594-2	39.908	39.683	2	0.416	0.224	0.726	2.59	0	0
B4E0X8_P62873	B4E0X8	P62873	39.995 ; 39.908	40.252 ; 40.221	1 ; 2	0.266 ; 0.588	0.257 ; 0.313	0.356 ; 0.461	2.828 ; 2.763	0	0
B4E0X8_P62879	B4E0X8	P62879	39.995 ; 39.995 ; 39.908 ; 39.908	40.178 ; 35.033 ; 40.143 ; 33.893	1 ; 1 ; 2 ; 2	0.113 ; 2.888 ; 0.460 ; 3.573	0.183 ; 4.962 ; 0.235 ; 6.015	0.333 ; 6.637 ; 0.080 ; 8.587	1.903 ; 1.903 ; 2.212 ; 2.212	0	0
B4E0X8_Q6DD88	B4E0X8	Q6DD88	39.908	39.736	2	0.283	0.172	0.284	4.686	0	0
B4E0X8_Q6YN16	B4E0X8	Q6YN16	39.908	40.141	2	0.422	0.233	0.812	2.587	0	0
B4E0X8_Q6YP21-3	B4E0X8	Q6YP21-3	39.995 ; 39.908	40.090 ; 40.118	1 ; 2	0.434 ; 0.247	0.095 ; 0.210	0.052 ; 0.212	3.524 ; 3.579	0	0
B4E0X8_Q7Z3D6-5	B4E0X8	Q7Z3D6-5	39.995 ; 39.908	40.056 ; 40.158	1 ; 2	0.019 ; 1.134	0.061 ; 0.250	0.064 ; 0.040	4.314 ; 4.420	0	0
B4E0X8_Q8TB61-3	B4E0X8	Q8TB61-3	39.995 ; 39.908	40.118 ; 40.246	1 ; 2	1.000 ; 1.574	0.122 ; 0.338	0.112 ; 0.170	3.565 ; 4.463	0	0
B4E0X8_Q9BTU6	B4E0X8	Q9BTU6	39.908	39.724	2	0.964	0.184	0.398	4.226	0	0
B4E0X8_Q9BX68	B4E0X8	Q9BX68	39.908	39.471	2	0.25	0.437	0.221	3.37	0	0
B4E0X8_Q9NZW5	B4E0X8	Q9NZW5	39.995 ; 39.908	39.855 ; 40.072	1 ; 2	1.477 ; 1.906	0.140 ; 0.164	0.198 ; 0.106	4.467 ; 4.889	0	0
B4E0X8_Q9UBM7	B4E0X8	Q9UBM7	39.995	39.725	1	1.208	0.27	0.394	3.077	0	0
B4E0X8_Q9UEW8	B4E0X8	Q9UEW8	39.995 ; 39.908	40.179 ; 40.027	1 ; 2	0.769 ; 0.047	0.184 ; 0.119	0.586 ; 0.435	2.859 ; 3.002	0	0
B4E0X8_Q9Y2Z2-2	B4E0X8	Q9Y2Z2-2	39.995	40.251	1	1.433	0.256	0.177	4.507	0	0
B4E100_Q96T37-2	B4E100	Q96T37-2	34.416	34.667	2	0.141	0.251	0.027	4.368	1	0
B4E100_Q9NYU2-2	B4E100	Q9NYU2-2	34.019 ; 34.416	33.681 ; 33.743	1 ; 2	0.456 ; 0.449	0.338 ; 0.672	0.001 ; 0.257	2.887 ; 2.929	1	0
B4E152_B7Z8R4	B4E152	B7Z8R4	47.073 ; 47.086	46.965 ; 46.928	1 ; 2	1.034 ; 0.863	0.108 ; 0.157	0.151 ; 0.117	2.544 ; 2.048	0	0
B4E152_E9PJ81	B4E152	E9PJ81	47.086	46.515	2	0.718	0.571	0.472	2.674	0	0
B4E152_H0YH69	B4E152	H0YH69	47.086	47.479	2	0.077	0.394	0.344	3.716	0	0
B4E152_O14657	B4E152	O14657	47.073 ; 47.086	47.445 ; 47.586	1 ; 2	0.040 ; 0.190	0.372 ; 0.500	0.493 ; 0.492	2.907 ; 2.716	0	0
B4E152_P18065	B4E152	P18065	47.086	47.659	2	0.988	0.574	0.471	3.123	0	0
B4E152_P30533	B4E152	P30533	47.073 ; 47.086	47.139 ; 47.065	1 ; 2	0.238 ; 0.204	0.066 ; 0.021	0.235 ; 0.261	3.693 ; 2.823	0	0
B4E152_P51159-2	B4E152	P51159-2	47.073 ; 47.086	46.769 ; 46.791	1 ; 2	1.401 ; 1.281	0.304 ; 0.294	0.467 ; 0.562	3.362 ; 2.636	0	0
B4E152_P61011	B4E152	P61011	47.073 ; 47.086 ; 47.086	47.096 ; 45.634 ; 48.269	1 ; 2 ; 2	0.955 ; 1.164 ; 0.025	0.023 ; 1.451 ; 1.183	0.179 ; 0.567 ; 0.891	2.675 ; 2.398 ; 2.398	0	0
B4E152_P61225	B4E152	P61225	47.073	47.212	1	0.622	0.139	0.395	3.394	0	0
B4E152_P68402	B4E152	P68402	47.073 ; 47.086	47.309 ; 47.346	1 ; 2	0.270 ; 0.224	0.236 ; 0.261	0.326 ; 0.326	2.601 ; 2.600	0	0
B4E152_Q07817-2	B4E152	Q07817-2	47.086	46.649	2	0.092	0.436	0.335	1.974	0	0
B4E152_Q13185	B4E152	Q13185	47.073 ; 47.086	47.698 ; 47.600	1 ; 2	0.364 ; 0.245	0.625 ; 0.515	0.211 ; 0.315	3.028 ; 2.826	0	0
B4E152_Q13242	B4E152	Q13242	47.073	47.681	1	0.211	0.608	0.412	2.91	0	0
B4E152_Q16762	B4E152	Q16762	47.073 ; 47.086	47.242 ; 47.430	1 ; 2	0.900 ; 1.186	0.169 ; 0.345	0.185 ; 0.197	2.684 ; 2.774	0	0
B4E152_Q6DKK2	B4E152	Q6DKK2	47.086	47.235	2	0.102	0.149	0.584	2.778	0	0
B4E152_Q8NI37	B4E152	Q8NI37	47.073 ; 47.086	47.020 ; 47.095	1 ; 2	1.245 ; 1.112	0.053 ; 0.010	0.089 ; 0.137	2.476 ; 2.113	0	0
B4E152_Q8TAA5	B4E152	Q8TAA5	47.073 ; 47.086	47.266 ; 47.469	1 ; 2	0.889 ; 0.858	0.193 ; 0.384	0.346 ; 0.348	2.510 ; 2.725	0	0
B4E152_Q9H4B0	B4E152	Q9H4B0	47.073 ; 47.086	47.105 ; 47.093	1 ; 2	1.115 ; 1.180	0.032 ; 0.007	0.196 ; 0.084	3.585 ; 3.341	0	0
B4E152_Q9HBH5	B4E152	Q9HBH5	47.086	47.584	2	0.902	0.498	0.44	3.252	0	0
B4E152_Q9HBI0-2	B4E152	Q9HBI0-2	47.086	47.02	2	1.614	0.066	0.29	3.654	0	0
B4E152_Q9NQZ5	B4E152	Q9NQZ5	47.086	46.536	2	1.073	0.55	0.228	2.839	0	0
B4E241_P33316	B4E241	P33316	45.72	45.461	2	0.252	0.259	0.38	4.628	0	0
B4E241_P37802	B4E241	P37802	49.008	48.805	1	0.721	0.203	0.252	4.157	0	0
B4E241_P57105	B4E241	P57105	45.72	46.069	2	0.875	0.349	0.115	4.954	0	0
B4E241_Q01085-2	B4E241	Q01085-2	49.008	49.204	1	1.519	0.196	0.034	4.896	1	0
B4E241_Q9Y606-2	B4E241	Q9Y606-2	49.008	49.092	1	0.049	0.083	0.064	5.25	0	0
B4E2S7_C9JXA2	B4E2S7	C9JXA2	29.218 ; 29.218	32.254 ; 28.960	1 ; 1	0.082 ; 1.093	3.036 ; 0.258	0.237 ; 0.252	2.549 ; 2.549	0	0
B4E2S7_C9JXA2	B4E2S7	C9JXA2	32.956 ; 32.956	32.254 ; 28.960	1 ; 1	0.122 ; 1.052	0.702 ; 3.996	0.124 ; 0.109	2.549 ; 2.549	0	0
B4E2S7_O43707	B4E2S7	O43707	32.956	33.08	1	1.759	0.124	0.005	5.071	0	0
B4E2S7_O60613	B4E2S7	O60613	32.927	33.08	2	1.507	0.153	0.118	4.958	0	0
B4E2S7_O75694	B4E2S7	O75694	32.927	32.529	2	0.125	0.398	0.526	3.263	0	0
B4E2S7_O75746	B4E2S7	O75746	28.955	29.029	2	0.17	0.074	0.03	5.336	0	0
B4E2S7_Q12769	B4E2S7	Q12769	32.956 ; 32.927	32.885 ; 32.899	1 ; 2	0.674 ; 0.413	0.071 ; 0.028	0.105 ; 0.109	3.528 ; 3.896	0	0
B4E2S7_Q12959-5	B4E2S7	Q12959-5	32.927	33.609	2	0.336	0.683	0.751	2.904	0	0
B4E2S7_Q9NX00	B4E2S7	Q9NX00	32.927	32.851	2	0.815	0.075	0.246	3.569	0	0
B4E2S7_Q9Y282	B4E2S7	Q9Y282	32.956 ; 32.927	32.915 ; 32.893	1 ; 2	1.263 ; 0.525	0.041 ; 0.034	0.009 ; 0.150	4.590 ; 3.505	0	0
B4E2W0_O94874	B4E2W0	O94874	23.755	23.408	1	0.13	0.346	0.446	4.238	0	0
B4E2W0_P40939	B4E2W0	P40939	23.755 ; 23.755 ; 23.363 ; 23.363	25.564 ; 20.910 ; 25.583 ; 20.530	1 ; 1 ; 2 ; 2	0.662 ; 1.185 ; 0.643 ; 0.972	1.809 ; 2.845 ; 2.220 ; 2.833	3.842 ; 7.249 ; 4.573 ; 7.029	2.308 ; 2.308 ; 1.968 ; 1.968	0	0
B4E2W0_P40939	B4E2W0	P40939	26.734 ; 26.734 ; 26.652 ; 26.652	25.564 ; 20.910 ; 25.583 ; 20.530	1 ; 1 ; 2 ; 2	1.200 ; 0.647 ; 0.670 ; 0.944	1.170 ; 5.824 ; 1.069 ; 6.122	1.962 ; 13.053 ; 1.794 ; 13.396	2.308 ; 2.308 ; 1.968 ; 1.968	0	0
B4E2W0_P49790	B4E2W0	P49790	23.363	23.25	2	1.163	0.113	0.353	4.013	0	0
B4E2W0_P59998	B4E2W0	P59998	23.755	24.299	1	0.085	0.544	0.041	3.975	0	0
B4E2W0_P61158	B4E2W0	P61158	23.755	23.896	1	0.167	0.141	0.239	4.526	0	0
B4E2W0_Q13308	B4E2W0	Q13308	23.755	23.785	1	1.04	0.03	0.574	3.806	0	0
B4E2W0_Q14566	B4E2W0	Q14566	23.755	24.703	1	0.396	0.948	0.308	3.033	0	0
B4E2W0_Q15459	B4E2W0	Q15459	23.363	23.65	2	0.349	0.287	0.186	4.835	0	0
B5MCF9_Q9HAV4	B5MCF9	Q9HAV4	35.739	35.59	2	0.163	0.149	0.168	4.905	1	0
B5MDE0_E9PAU2	B5MDE0	E9PAU2	37.627	37.34	2	1.022	0.288	0.047	4.949	0	0
B5MDE0_P49588	B5MDE0	P49588	37.627	37.835	2	0.497	0.207	0.314	4.164	0	0
B5MDE0_Q4G148-2	B5MDE0	Q4G148-2	37.531	37.745	1	0.465	0.214	0.227	4.421	0	0
B5MDE0_Q8TAT6	B5MDE0	Q8TAT6	37.531	37.866	1	0.019	0.335	0.155	3.636	0	0
B5MDE0_Q96KA5-2	B5MDE0	Q96KA5-2	37.627	37.947	2	0.539	0.32	0.072	4.829	0	0
B5ME91_D6REA0	B5ME91	D6REA0	39.005 ; 39.355	39.046 ; 39.160	1 ; 2	0.527 ; 0.182	0.041 ; 0.194	0.156 ; 0.559	4.260 ; 3.403	0	0
B5ME91_E7ER01	B5ME91	E7ER01	39.355	39.324	2	0.003	0.031	0.432	3.737	0	0
B5ME91_E9PSI1	B5ME91	E9PSI1	39.005 ; 39.355	38.880 ; 38.930	1 ; 2	0.698 ; 0.604	0.125 ; 0.425	0.144 ; 0.104	2.688 ; 2.746	0	0
B5ME91_F2Z2V0	B5ME91	F2Z2V0	39.005 ; 39.355	39.073 ; 39.113	1 ; 2	0.023 ; 0.090	0.068 ; 0.242	0.228 ; 0.082	3.605 ; 3.483	0	0
B5ME91_O15127	B5ME91	O15127	39.005	38.439	1	0.429	0.566	0.21	2.644	1	0
B5ME91_O96011-2	B5ME91	O96011-2	39.005 ; 39.355	38.649 ; 39.116	1 ; 2	0.562 ; 0.695	0.356 ; 0.239	0.451 ; 0.382	3.650 ; 3.963	0	0
B5ME91_P04181	B5ME91	P04181	39.355	39.849	2	0.339	0.494	0.637	3.157	0	0
B5ME91_P04439	B5ME91	P04439	39.005 ; 39.355	39.208 ; 39.413	1 ; 2	0.079 ; 0.268	0.203 ; 0.058	0.308 ; 0.014	4.127 ; 3.905	0	0
B5ME91_P07099	B5ME91	P07099	39.005 ; 39.355	39.059 ; 39.275	1 ; 2	1.502 ; 1.959	0.054 ; 0.080	0.387 ; 0.382	2.897 ; 3.665	0	0
B5ME91_P25325	B5ME91	P25325	39.355	39.24	2	0.83	0.115	0.202	4.017	0	0
B5ME91_P30508	B5ME91	P30508	39.005 ; 39.355	38.853 ; 38.986	1 ; 2	0.346 ; 0.451	0.152 ; 0.369	0.148 ; 0.231	3.313 ; 3.097	0	0
B5ME91_P31785	B5ME91	P31785	39.355	39.302	2	0.124	0.053	0.203	3.781	1	0
B5ME91_P49247	B5ME91	P49247	39.005 ; 39.355	39.076 ; 39.080	1 ; 2	0.592 ; 0.597	0.072 ; 0.275	0.280 ; 0.208	2.177 ; 2.549	0	0
B5ME91_P61764	B5ME91	P61764	39.355	39.707	2	0.317	0.352	1.184	3.049	0	0
B5ME91_Q05086-2	B5ME91	Q05086-2	39.005 ; 39.355	38.696 ; 39.670	1 ; 2	0.354 ; 0.403	0.308 ; 0.315	0.362 ; 0.796	2.182 ; 2.571	1	0
B5ME91_Q14534	B5ME91	Q14534	39.005 ; 39.355	38.954 ; 39.034	1 ; 2	1.027 ; 1.446	0.051 ; 0.321	0.343 ; 0.096	2.002 ; 3.093	0	0
B5ME91_Q14699	B5ME91	Q14699	39.005	38.501	1	0.847	0.504	0.127	3.193	0	0
B5ME91_Q15125	B5ME91	Q15125	39.355	39.386	2	0.951	0.031	0.751	3.206	0	0
B5ME91_Q6P1A2	B5ME91	Q6P1A2	39.005	38.788	1	1.434	0.216	0.338	2.769	0	0
B5ME91_Q7L8L6	B5ME91	Q7L8L6	39.355	39.969	2	0.016	0.614	0.734	2.757	0	0
B5ME91_Q86UL3	B5ME91	Q86UL3	39.005 ; 39.355	39.181 ; 39.144	1 ; 2	0.198 ; 0.125	0.176 ; 0.211	0.537 ; 0.469	2.235 ; 1.888	0	0
B5ME91_Q8NC60	B5ME91	Q8NC60	39.005 ; 39.355	39.211 ; 39.024	1 ; 2	0.648 ; 0.675	0.206 ; 0.331	0.197 ; 0.276	3.819 ; 3.348	0	0
B5ME91_Q96KP4	B5ME91	Q96KP4	39.005	38.82	1	1.45	0.184	0.197	3.38	0	0
B5ME91_Q99653	B5ME91	Q99653	39.005	38.8	1	0.824	0.205	0.192	4.822	0	0
B5ME91_Q9NRR5	B5ME91	Q9NRR5	39.005 ; 39.355	39.350 ; 39.408	1 ; 2	1.274 ; 1.498	0.345 ; 0.053	0.522 ; 0.451	2.920 ; 3.342	0	0
B5ME91_Q9Y2L1	B5ME91	Q9Y2L1	39.005	38.44	1	0.588	0.565	0.138	2.944	1	0
B7Z1R5_P21281	B7Z1R5	P21281	15.03	15.404	1	0.045	0.374	0.31	3.211	1	1
B7Z1R5_P42167	B7Z1R5	P42167	47.246 ; 47.209	47.134 ; 47.039	1 ; 2	0.042 ; 0.113	0.112 ; 0.171	0.067 ; 0.123	4.564 ; 4.826	0	0
B7Z1R5_Q8WWH5	B7Z1R5	Q8WWH5	47.246	47.215	1	0.661	0.031	0.025	5.822	0	0
B7Z1R5_Q9Y3Y2-4	B7Z1R5	Q9Y3Y2-4	47.246 ; 47.209	47.435 ; 47.329	1 ; 2	0.060 ; 0.035	0.189 ; 0.120	0.151 ; 0.009	4.211 ; 4.877	0	0
B7Z254_P22626	B7Z254	P22626	43.151	43.59	1	0.442	0.438	0.277	4.082	0	0
B7Z254_P51148	B7Z254	P51148	31.699	31.158	2	0.466	0.541	0.725	4.354	0	0
B7Z254_P51148	B7Z254	P51148	45.841	45.451	2	1.153	0.39	0.202	4.354	0	0
B7Z254_Q9BXW7-2	B7Z254	Q9BXW7-2	48.224	48.376	1	0.986	0.152	0.094	4.542	0	0
B7Z254_Q9UL25	B7Z254	Q9UL25	45.841	45.833	2	1.456	0.009	0.077	4.559	0	0
B7Z3K8_E1B6X3	B7Z3K8	E1B6X3	48.437	47.983	2	0.052	0.454	0.246	3.423	0	0
B7Z3K8_F5GX77	B7Z3K8	F5GX77	48.437	48.389	2	0.397	0.048	0.186	3.072	0	0
B7Z3K8_H0YNE9	B7Z3K8	H0YNE9	42.687 ; 43.221	44.721 ; 44.702	1 ; 2	0.186 ; 0.113	2.035 ; 1.481	1.996 ; 2.179	2.386 ; 2.488	0	0
B7Z3K8_H0YNE9	B7Z3K8	H0YNE9	48.106 ; 48.437	44.721 ; 44.702	1 ; 2	0.143 ; 0.010	3.385 ; 3.735	3.303 ; 4.121	2.386 ; 2.488	0	0
B7Z3K8_O00148	B7Z3K8	O00148	43.221	43.65	2	0.825	0.429	0.353	4.072	0	0
B7Z3K8_O00148	B7Z3K8	O00148	48.437	48.432	2	0.555	0.005	0.119	4.072	0	0
B7Z3K8_O00151	B7Z3K8	O00151	48.106	48.155	1	0.362	0.048	0.059	3.52	0	0
B7Z3K8_O00165	B7Z3K8	O00165	48.106	48.109	1	0.549	0.002	0.104	4.726	0	0
B7Z3K8_P01116-2	B7Z3K8	P01116-2	42.687 ; 43.221	45.051 ; 45.064	1 ; 2	0.145 ; 0.311	2.364 ; 1.843	1.375 ; 1.051	2.443 ; 2.073	0	0
B7Z3K8_P01116-2	B7Z3K8	P01116-2	48.106 ; 48.437	45.051 ; 45.064	1 ; 2	0.183 ; 0.188	3.056 ; 3.373	2.683 ; 2.993	2.443 ; 2.073	0	0
B7Z3K8_P14174	B7Z3K8	P14174	42.687 ; 43.221	44.687 ; 44.592	1 ; 2	0.454 ; 0.391	2.000 ; 1.371	2.148 ; 2.120	2.286 ; 2.132	0	0
B7Z3K8_P14174	B7Z3K8	P14174	48.106 ; 48.437	44.687 ; 44.592	1 ; 2	0.125 ; 0.268	3.419 ; 3.845	3.456 ; 4.062	2.286 ; 2.132	0	0
B7Z3K8_P25685	B7Z3K8	P25685	48.106	48.6	1	0.392	0.494	0.357	2.747	0	0
B7Z3K8_P25685	B7Z3K8	P25685	42.687	42.025	1	0.75	0.661	0.19	2.747	0	0
B7Z3K8_P27695	B7Z3K8	P27695	48.437	48.827	2	0.33	0.39	0.195	3.369	0	0
B7Z3K8_P31942-2	B7Z3K8	P31942-2	42.687 ; 42.687 ; 43.221 ; 43.221	48.159 ; 43.158 ; 48.733 ; 44.188	1 ; 1 ; 2 ; 2	0.434 ; 0.053 ; 0.233 ; 0.127	5.472 ; 0.472 ; 5.512 ; 0.967	1.424 ; 1.106 ; 1.971 ; 0.625	2.420 ; 2.420 ; 2.286 ; 2.286	0	0
B7Z3K8_P31942-2	B7Z3K8	P31942-2	48.106 ; 48.106 ; 48.437 ; 48.437	48.159 ; 43.158 ; 48.733 ; 44.188	1 ; 1 ; 2 ; 2	0.105 ; 0.276 ; 0.110 ; 0.004	0.052 ; 4.948 ; 0.296 ; 4.249	0.116 ; 0.202 ; 0.030 ; 1.316	2.420 ; 2.420 ; 2.286 ; 2.286	0	0
B7Z3K8_P50213	B7Z3K8	P50213	48.437	48.678	2	0.208	0.241	0.201	4.629	0	0
B7Z3K8_P50897	B7Z3K8	P50897	42.687 ; 42.687 ; 43.221	43.901 ; 48.575 ; 43.879	1 ; 1 ; 2	0.747 ; 0.604 ; 1.045	1.215 ; 5.889 ; 0.658	0.431 ; 1.954 ; 0.274	1.605 ; 1.605 ; 2.801	0	0
B7Z3K8_P50897	B7Z3K8	P50897	48.106 ; 48.106 ; 48.437	43.901 ; 48.575 ; 48.630	1 ; 1 ; 2	0.418 ; 0.932 ; 0.361	4.205 ; 0.469 ; 0.193	1.739 ; 0.646 ; 0.153	1.605 ; 1.605 ; 2.801	0	0
B7Z3K8_P52306	B7Z3K8	P52306	48.106 ; 48.437	47.979 ; 47.931	1 ; 2	0.223 ; 0.298	0.127 ; 0.506	0.140 ; 0.349	3.227 ; 3.031	0	0
B7Z3K8_P63104	B7Z3K8	P63104	48.437	48.611	2	2.232	0.174	0.001	4.837	0	0
B7Z3K8_P98179	B7Z3K8	P98179	48.106	47.99	1	0.028	0.117	0.055	3.655	0	0
B7Z3K8_Q15102	B7Z3K8	Q15102	48.106 ; 48.437	47.786 ; 48.150	1 ; 2	0.472 ; 0.940	0.321 ; 0.287	0.013 ; 0.116	3.750 ; 3.925	0	0
B7Z3K8_Q6GMV3	B7Z3K8	Q6GMV3	48.437	48.61	2	0.87	0.173	0.192	4.854	0	0
B7Z3K8_Q8NAK9	B7Z3K8	Q8NAK9	48.437	48.199	2	0.136	0.238	0.172	2.968	0	0
B7Z3K8_Q8WUD1	B7Z3K8	Q8WUD1	48.437	48.665	2	0.001	0.228	0.212	4.056	0	0
B7Z3K8_Q96GE9-2	B7Z3K8	Q96GE9-2	48.437	48.529	2	1.05	0.092	0.091	4.242	0	0
B7Z3K8_Q9BUL8	B7Z3K8	Q9BUL8	43.221	41.783	2	0.046	1.438	0.172	2.755	0	0
B7Z3K8_Q9BUL8	B7Z3K8	Q9BUL8	48.437	48.443	2	0.464	0.006	0.038	2.755	0	0
B7Z3K8_Q9BXW7-2	B7Z3K8	Q9BXW7-2	48.437	48.576	2	0.538	0.139	0.119	4.096	0	0
B7Z3K8_Q9H936	B7Z3K8	Q9H936	48.106 ; 48.437	47.993 ; 48.355	1 ; 2	1.462 ; 1.411	0.113 ; 0.082	0.082 ; 0.152	4.008 ; 4.912	0	0
B7Z3K8_Q9H9P8-2	B7Z3K8	Q9H9P8-2	42.687 ; 43.221 ; 43.221	42.837 ; 43.975 ; 48.811	1 ; 2 ; 2	0.323 ; 0.272 ; 0.319	0.150 ; 0.755 ; 5.591	0.279 ; 0.666 ; 2.109	3.369 ; 2.420 ; 2.420	0	0
B7Z3K8_Q9H9P8-2	B7Z3K8	Q9H9P8-2	48.106 ; 48.437 ; 48.437	48.227 ; 43.975 ; 48.811	1 ; 2 ; 2	0.121 ; 0.149 ; 0.442	0.121 ; 4.462 ; 0.374	0.108 ; 2.607 ; 0.168	3.369 ; 2.420 ; 2.420	0	0
B7Z3K8_Q9HB07	B7Z3K8	Q9HB07	48.437	48.663	2	0.095	0.226	0.219	4.147	0	0
B7Z3K8_Q9NUQ9	B7Z3K8	Q9NUQ9	43.221	44.385	2	0.541	1.165	0.575	2.589	0	0
B7Z3K8_Q9NUQ9	B7Z3K8	Q9NUQ9	48.106 ; 48.437	48.359 ; 48.939	1 ; 2	0.599 ; 0.416	0.252 ; 0.502	0.315 ; 0.205	2.854 ; 2.589	0	0
B7Z3K8_Q9P0S9	B7Z3K8	Q9P0S9	42.687 ; 43.221 ; 43.221	43.176 ; 43.041 ; 47.989	1 ; 2 ; 2	0.652 ; 0.488 ; 0.485	0.490 ; 0.179 ; 4.768	1.295 ; 1.430 ; 1.435	2.645 ; 2.505 ; 2.505	0	0
B7Z3K8_Q9P0S9	B7Z3K8	Q9P0S9	48.106 ; 48.437 ; 48.437	48.032 ; 43.041 ; 47.989	1 ; 2 ; 2	0.231 ; 0.365 ; 0.362	0.074 ; 5.396 ; 0.448	0.022 ; 0.511 ; 0.506	2.645 ; 2.505 ; 2.505	0	0
B7Z3K8_Q9UIJ7	B7Z3K8	Q9UIJ7	48.106 ; 48.106 ; 48.106	44.896 ; 39.810 ; 48.922	1 ; 1 ; 1	0.686 ; 0.743 ; 0.644	3.210 ; 8.297 ; 0.816	0.954 ; 0.525 ; 0.773	2.296 ; 2.296 ; 2.296	0	0
B7Z3K8_Q9UIJ7	B7Z3K8	Q9UIJ7	42.687 ; 42.687 ; 42.687	44.896 ; 39.810 ; 48.922	1 ; 1 ; 1	0.357 ; 0.414 ; 0.315	2.209 ; 2.877 ; 6.236	0.353 ; 1.833 ; 2.081	2.296 ; 2.296 ; 2.296	0	0
B7Z3K8_Q9Y2S7	B7Z3K8	Q9Y2S7	48.106 ; 48.437	48.442 ; 48.423	1 ; 2	0.612 ; 0.266	0.336 ; 0.014	0.313 ; 0.115	3.143 ; 3.107	0	0
B7Z3K8_Q9Y606-2	B7Z3K8	Q9Y606-2	48.437	47.21	2	0.433	1.227	1.189	2.57	0	0
B7Z475_P11310	B7Z475	P11310	36.556 ; 36.619	36.208 ; 36.240	1 ; 2	0.044 ; 0.493	0.348 ; 0.379	0.111 ; 0.029	2.770 ; 3.057	0	0
B7Z475_P24752	B7Z475	P24752	36.619	36.585	2	0.69	0.034	0.221	4.798	0	0
B7Z4K6_E9PIM6	B7Z4K6	E9PIM6	41.774 ; 41.774 ; 44.872 ; 44.872 ; 43.625 ; 43.625	45.084 ; 41.586 ; 45.084 ; 41.586 ; 41.782 ; 45.115	1 ; 1 ; 1 ; 1 ; 2 ; 2	1.117 ; 0.592 ; 0.358 ; 0.166 ; 0.984 ; 0.443	3.310 ; 0.188 ; 0.212 ; 3.286 ; 1.843 ; 1.490	1.305 ; 0.939 ; 0.218 ; 0.149 ; 0.741 ; 1.251	1.727 ; 1.727 ; 1.727 ; 1.727 ; 2.197 ; 2.197	0	0
B7Z4K6_G8JLJ7	B7Z4K6	G8JLJ7	41.774	41.935	1	1.28	0.161	0.518	3.541	0	0
B7Z4K6_O43760	B7Z4K6	O43760	41.774 ; 44.872 ; 43.625	44.281 ; 44.281 ; 44.306	1 ; 1 ; 2	1.637 ; 0.878 ; 0.127	2.507 ; 0.590 ; 0.681	0.596 ; 0.491 ; 0.567	1.733 ; 1.733 ; 2.218	0	0
B7Z4K6_O43808	B7Z4K6	O43808	43.625	43.187	2	0.422	0.438	0.097	3.822	0	0
B7Z4K6_O60711	B7Z4K6	O60711	44.872	44.322	1	0.866	0.55	0.757	2.588	0	0
B7Z4K6_P04350	B7Z4K6	P04350	41.774 ; 44.872 ; 43.625	44.114 ; 44.114 ; 44.312	1 ; 1 ; 2	1.554 ; 0.795 ; 0.077	2.340 ; 0.758 ; 0.687	0.374 ; 0.713 ; 0.305	2.147 ; 2.147 ; 2.793	0	0
B7Z4K6_P12931	B7Z4K6	P12931	41.774 ; 41.774 ; 44.872 ; 44.872 ; 43.625 ; 43.625	44.783 ; 40.739 ; 44.783 ; 40.739 ; 44.621 ; 40.684	1 ; 1 ; 1 ; 1 ; 2 ; 2	1.405 ; 0.601 ; 0.647 ; 0.157 ; 0.024 ; 0.952	3.009 ; 1.035 ; 0.089 ; 4.132 ; 0.996 ; 2.941	1.151 ; 1.265 ; 0.063 ; 0.177 ; 1.010 ; 1.236	2.110 ; 2.110 ; 2.110 ; 2.110 ; 2.545 ; 2.545	0	0
B7Z4K6_P29350	B7Z4K6	P29350	41.774 ; 44.872 ; 43.625	44.132 ; 44.132 ; 44.181	1 ; 1 ; 2	1.856 ; 1.097 ; 0.258	2.358 ; 0.740 ; 0.556	0.549 ; 0.538 ; 0.364	2.055 ; 2.055 ; 2.373	0	0
B7Z4K6_P62310	B7Z4K6	P62310	41.774 ; 44.872 ; 43.625	43.896 ; 43.896 ; 43.865	1 ; 1 ; 2	1.626 ; 0.868 ; 0.049	2.122 ; 0.976 ; 0.240	0.691 ; 0.397 ; 0.592	2.012 ; 2.012 ; 2.145	0	0
B7Z4K6_Q32NB8	B7Z4K6	Q32NB8	43.625	43.478	2	0.373	0.146	0.456	2.966	0	0
B7Z4K6_Q567V2-2	B7Z4K6	Q567V2-2	43.625	43.591	2	0.138	0.034	0.301	3.736	0	0
B7Z4K6_Q6DD87	B7Z4K6	Q6DD87	44.872 ; 43.625	43.835 ; 43.944	1 ; 2	0.581 ; 0.245	1.037 ; 0.319	0.622 ; 0.535	2.605 ; 3.074	0	0
B7Z4K6_Q8NCN5	B7Z4K6	Q8NCN5	44.872	45.293	1	1.324	0.421	0.395	2.892	0	0
B7Z4K6_Q96I24	B7Z4K6	Q96I24	41.774	41.593	1	1.176	0.181	0.245	4.565	0	0
B7Z4K6_Q9BSK2	B7Z4K6	Q9BSK2	41.774	42.07	1	0.746	0.296	0.064	3.328	0	0
B7Z4K6_Q9HBM8	B7Z4K6	Q9HBM8	43.625	43.222	2	0.108	0.403	0.7	3.225	0	0
B7Z4K6_Q9NUL7	B7Z4K6	Q9NUL7	41.774	41.817	1	1.22	0.043	0.237	5.033	0	0
B7Z4K6_Q9UJU6-2	B7Z4K6	Q9UJU6-2	41.774	41.172	1	0.861	0.602	0.022	3.33	0	0
B7Z4K6_Q9Y285	B7Z4K6	Q9Y285	41.774	42.011	1	1.454	0.237	0.066	4.93	0	0
B7Z4K6_Q9Y333	B7Z4K6	Q9Y333	43.625	43.565	2	0.025	0.06	0.257	4.351	0	0
B7Z4V2_B7Z817	B7Z4V2	B7Z817	42.456 ; 42.374	42.317 ; 42.307	1 ; 2	0.787 ; 0.614	0.139 ; 0.067	0.156 ; 0.246	3.706 ; 3.400	0	0
B7Z4V2_E9PSH8	B7Z4V2	E9PSH8	32.802	32.152	1	0.162	0.65	0.226	3.033	1	0
B7Z4V2_E9PSH8	B7Z4V2	E9PSH8	42.456	42.248	1	0.819	0.209	0.668	3.033	1	0
B7Z4V2_P04234	B7Z4V2	P04234	32.802	31.879	1	0.308	0.924	0.6	3.303	1	0
B7Z4V2_P51659	B7Z4V2	P51659	42.456	42.547	1	1.208	0.09	0.249	4.71	0	0
B7Z4V2_P61221	B7Z4V2	P61221	42.456	42.379	1	0.068	0.077	0.563	3.458	0	0
B7Z4V2_Q6KCM7-2	B7Z4V2	Q6KCM7-2	42.374	42.301	2	0.908	0.074	0.06	5.148	0	0
B7Z4V2_Q9NSD9	B7Z4V2	Q9NSD9	42.456 ; 42.374	42.306 ; 42.129	1 ; 2	0.026 ; 0.692	0.151 ; 0.246	0.181 ; 0.307	3.955 ; 3.733	0	0
B7Z4V2_Q9NZ01	B7Z4V2	Q9NZ01	42.456 ; 42.374	42.531 ; 42.587	1 ; 2	1.110 ; 0.850	0.074 ; 0.213	0.284 ; 0.052	3.288 ; 3.270	0	0
B7Z817_P61221	B7Z817	P61221	42.317	42.379	1	0.856	0.062	0.407	3.519	0	0
B7Z817_Q6UW68	B7Z817	Q6UW68	42.317	42.554	1	0.942	0.237	0.068	4.643	0	0
B7Z817_Q9NSD9	B7Z817	Q9NSD9	42.317 ; 42.307	42.306 ; 42.129	1 ; 2	0.814 ; 0.078	0.011 ; 0.179	0.024 ; 0.061	3.884 ; 3.973	0	0
B7Z8R4_E9PJ81	B7Z8R4	E9PJ81	46.965 ; 46.928	46.430 ; 46.515	1 ; 2	0.298 ; 0.145	0.535 ; 0.414	0.583 ; 0.589	1.923 ; 2.233	0	0
B7Z8R4_H0YH69	B7Z8R4	H0YH69	46.928	47.479	2	0.94	0.551	0.227	3.343	0	0
B7Z8R4_H7BZJ3	B7Z8R4	H7BZJ3	46.965 ; 46.928	46.954 ; 46.798	1 ; 2	0.198 ; 0.149	0.012 ; 0.130	0.070 ; 0.076	5.034 ; 4.857	0	0
B7Z8R4_O94903	B7Z8R4	O94903	46.965	47.69	1	0.318	0.725	0.714	2.663	0	0
B7Z8R4_P18065	B7Z8R4	P18065	46.965 ; 46.928	47.675 ; 47.659	1 ; 2	0.143 ; 0.125	0.709 ; 0.731	0.606 ; 0.588	2.622 ; 2.318	0	0
B7Z8R4_P30533	B7Z8R4	P30533	46.965 ; 46.928	47.139 ; 47.065	1 ; 2	1.272 ; 1.067	0.173 ; 0.136	0.386 ; 0.378	3.987 ; 3.243	0	0
B7Z8R4_P31150	B7Z8R4	P31150	46.928	46.075	2	0.583	0.853	0.013	2.692	0	0
B7Z8R4_P51159-2	B7Z8R4	P51159-2	46.965 ; 46.928	46.769 ; 46.791	1 ; 2	0.367 ; 0.419	0.196 ; 0.137	0.619 ; 0.679	1.695 ; 1.432	0	0
B7Z8R4_P56589	B7Z8R4	P56589	46.965	45.948	1	0.123	1.018	1.176	2.571	0	0
B7Z8R4_P61011	B7Z8R4	P61011	46.965	47.096	1	0.08	0.13	0.331	1.673	0	0
B7Z8R4_P62834	B7Z8R4	P62834	46.928	46.236	2	1.114	0.693	0.296	2.854	0	0
B7Z8R4_P68402	B7Z8R4	P68402	46.965 ; 46.928	47.309 ; 47.346	1 ; 2	0.764 ; 1.087	0.343 ; 0.418	0.478 ; 0.443	2.843 ; 3.292	0	0
B7Z8R4_Q07817-2	B7Z8R4	Q07817-2	46.928	46.649	2	0.77	0.279	0.452	2.563	0	0
B7Z8R4_Q16762	B7Z8R4	Q16762	46.965 ; 46.928	47.242 ; 47.430	1 ; 2	0.135 ; 0.323	0.276 ; 0.502	0.336 ; 0.314	1.551 ; 1.509	0	0
B7Z8R4_Q8NI37	B7Z8R4	Q8NI37	46.965 ; 46.928	47.020 ; 47.095	1 ; 2	0.211 ; 0.250	0.054 ; 0.167	0.241 ; 0.254	1.008 ; 1.045	0	0
B7Z8R4_Q8TAA5	B7Z8R4	Q8TAA5	46.965 ; 46.928	47.266 ; 47.469	1 ; 2	0.145 ; 0.005	0.301 ; 0.541	0.498 ; 0.465	3.224 ; 3.145	0	0
B7Z8R4_Q8WUD1	B7Z8R4	Q8WUD1	46.965	47.045	1	0.298	0.079	0.889	2.929	0	0
B7Z8R4_Q8WW59	B7Z8R4	Q8WW59	46.928	47.877	2	0.238	0.948	0.296	2.81	0	0
B7Z8R4_Q8WWH5	B7Z8R4	Q8WWH5	46.928	47.185	2	0.28	0.256	0.806	3.091	0	0
B7Z8R4_Q92934	B7Z8R4	Q92934	46.965 ; 46.928	46.057 ; 45.997	1 ; 2	0.409 ; 0.098	0.908 ; 0.931	0.136 ; 0.149	2.475 ; 2.158	0	0
B7Z8R4_Q9H019-3	B7Z8R4	Q9H019-3	46.928	48.034	2	0.292	1.106	0.194	2.788	0	0
B7Z8R4_Q9H4B0	B7Z8R4	Q9H4B0	46.965 ; 46.928	47.105 ; 47.093	1 ; 2	0.081 ; 0.317	0.140 ; 0.164	0.045 ; 0.033	2.180 ; 2.236	0	0
B7Z8R4_Q9HBH5	B7Z8R4	Q9HBH5	46.965 ; 46.928	47.567 ; 47.584	1 ; 2	0.149 ; 0.039	0.601 ; 0.655	0.483 ; 0.557	2.585 ; 2.653	0	0
B7Z8R4_Q9HBI0-2	B7Z8R4	Q9HBI0-2	46.965 ; 46.928	47.354 ; 47.020	1 ; 2	0.925 ; 0.751	0.389 ; 0.091	0.597 ; 0.407	2.525 ; 2.030	0	0
B7Z8R4_Q9NQZ5	B7Z8R4	Q9NQZ5	46.965 ; 46.928	46.614 ; 46.536	1 ; 2	0.231 ; 0.210	0.352 ; 0.393	0.152 ; 0.111	1.138 ; 1.091	0	0
B7Z8R4_Q9NVZ3	B7Z8R4	Q9NVZ3	46.965 ; 46.928	47.715 ; 47.911	1 ; 2	0.300 ; 0.306	0.750 ; 0.983	0.104 ; 0.029	2.761 ; 2.881	0	0
B7Z9I3_E7EM64	B7Z9I3	E7EM64	22.661 ; 22.738	22.852 ; 23.004	1 ; 2	0.041 ; 0.385	0.191 ; 0.266	0.150 ; 0.228	4.543 ; 4.446	0	0
B7Z9I3_O14646-2	B7Z9I3	O14646-2	22.661 ; 22.738	22.493 ; 22.291	1 ; 2	0.519 ; 0.604	0.168 ; 0.448	0.294 ; 0.219	3.843 ; 3.877	0	0
B7Z9I3_P08575	B7Z9I3	P08575	22.738	23.124	2	0.446	0.385	0.202	3.524	0	0
B7Z9I3_P46977	B7Z9I3	P46977	22.661	22.295	1	0.228	0.366	0.263	3.523	0	0
B7Z9I3_Q15758	B7Z9I3	Q15758	22.738	22.42	2	1.472	0.319	0.206	3.84	0	0
B7Z9I3_Q15904	B7Z9I3	Q15904	22.661	22.491	1	1.999	0.17	0	4.929	0	0
B7Z9I3_Q99627-2	B7Z9I3	Q99627-2	22.661 ; 22.738	22.809 ; 22.814	1 ; 2	2.073 ; 1.894	0.148 ; 0.075	0.032 ; 0.038	5.031 ; 4.668	0	0
B7Z9I3_Q9BQA1	B7Z9I3	Q9BQA1	22.661	22.602	1	1.04	0.059	0.614	3.671	0	0
B7ZB80_F5H4C2	B7ZB80	F5H4C2	37.889 ; 37.939	37.922 ; 37.801	1 ; 2	1.374 ; 0.639	0.033 ; 0.138	0.327 ; 0.257	3.875 ; 4.052	0	0
B7ZB80_P09564	B7ZB80	P09564	37.889 ; 37.939	38.206 ; 38.277	1 ; 2	1.387 ; 1.671	0.317 ; 0.338	0.107 ; 0.009	3.411 ; 4.004	0	0
B7ZB80_P55809	B7ZB80	P55809	37.889 ; 37.939	37.741 ; 37.813	1 ; 2	1.527 ; 1.337	0.148 ; 0.126	0.028 ; 0.020	3.873 ; 3.659	0	0
B7ZB80_Q8N1S5-2	B7ZB80	Q8N1S5-2	37.889	37.833	1	2.458	0.056	0.068	4.966	0	0
B7ZB80_Q96N66	B7ZB80	Q96N66	37.889 ; 37.939	37.420 ; 37.422	1 ; 2	0.356 ; 0.193	0.470 ; 0.517	0.011 ; 0.012	2.607 ; 2.853	0	0
B7ZB80_Q9UBT2	B7ZB80	Q9UBT2	37.939	37.843	2	0.729	0.096	0.633	2.949	0	0
B7ZB80_Q9Y697-2	B7ZB80	Q9Y697-2	37.889	37.919	1	1.935	0.03	0.025	3.799	0	0
B7ZKW8_D6RCD0	B7ZKW8	D6RCD0	37.834	37.942	2	0.009	0.108	0.342	3.406	0	0
B7ZKW8_O00571	B7ZKW8	O00571	36.942	36.881	1	0.483	0.061	0.205	3.786	0	0
B7ZKW8_P52272-2	B7ZKW8	P52272-2	37.834	38.146	2	0.203	0.312	0.996	3.225	0	0
B7ZKW8_P67775	B7ZKW8	P67775	37.834	37.528	2	0.719	0.305	0.592	4.335	0	0
B7ZKW8_Q08J23	B7ZKW8	Q08J23	36.942	36.953	1	0.465	0.01	0.112	5.673	0	0
B7ZKW8_Q14974	B7ZKW8	Q14974	36.942	36.192	1	0.005	0.75	0.055	3.136	0	0
B7ZLZ2_O43252	B7ZLZ2	O43252	34.304	34.529	2	0.951	0.226	0.016	4.818	0	0
B7ZLZ2_O75436	B7ZLZ2	O75436	34.304	34.358	2	0.597	0.054	0.382	3.727	0	0
B7ZLZ2_P20042	B7ZLZ2	P20042	34.363 ; 34.304	34.561 ; 34.553	1 ; 2	0.178 ; 0.403	0.198 ; 0.249	0.199 ; 0.374	3.043 ; 3.396	0	0
B7ZLZ2_P23246	B7ZLZ2	P23246	29.04	33.913	1	1.901	4.873	2.088	2.496	0	0
B7ZLZ2_P23246	B7ZLZ2	P23246	34.363	33.913	1	0.065	0.45	1.49	2.496	0	0
B7ZLZ2_P31040	B7ZLZ2	P31040	34.304	34.408	2	0.846	0.105	0.302	4.346	0	0
B7ZLZ2_P31146	B7ZLZ2	P31146	34.363 ; 34.304	34.344 ; 34.330	1 ; 2	1.833 ; 2.554	0.019 ; 0.026	0.345 ; 0.104	3.575 ; 5.035	0	0
B7ZLZ2_Q8N0X7	B7ZLZ2	Q8N0X7	34.363 ; 34.304	34.335 ; 34.387	1 ; 2	1.689 ; 1.568	0.029 ; 0.083	0.319 ; 0.175	4.530 ; 4.962	0	0
B7ZLZ2_Q92598-2	B7ZLZ2	Q92598-2	34.304	34.194	2	0.815	0.109	0.582	3.711	0	0
B7ZLZ2_Q96T37-2	B7ZLZ2	Q96T37-2	34.363	34.568	1	0.598	0.205	0.188	3.45	0	0
B7ZLZ2_Q9GZY8-2	B7ZLZ2	Q9GZY8-2	29.04	29.456	1	0.3	0.416	0.839	3.093	0	0
B8ZZ10_B1AK13	B8ZZ10	B1AK13	44.954	45.026	1	0.029	0.072	0.171	4.287	0	0
B8ZZ10_B4DWB0	B8ZZ10	B4DWB0	44.945	45.497	2	1.171	0.552	0.161	3.514	0	0
B8ZZ10_B7Z4K6	B8ZZ10	B7Z4K6	44.954	44.872	1	1.187	0.082	0.008	3.895	0	0
B8ZZ10_E9PIM6	B8ZZ10	E9PIM6	44.954 ; 44.945	45.084 ; 45.115	1 ; 2	0.828 ; 1.424	0.130 ; 0.170	0.226 ; 0.231	3.945 ; 4.672	0	0
B8ZZ10_F8VQX6	B8ZZ10	F8VQX6	44.945	45.262	2	0.261	0.317	0.319	3.586	0	0
B8ZZ10_F8W1I9	B8ZZ10	F8W1I9	44.945	45.229	2	0.526	0.284	0.537	3.501	0	0
B8ZZ10_P12931	B8ZZ10	P12931	44.954	44.783	1	0.54	0.171	0.072	4.436	0	0
B8ZZ10_Q13057	B8ZZ10	Q13057	44.954 ; 44.945	44.739 ; 44.957	1 ; 2	0.147 ; 0.935	0.215 ; 0.012	0.329 ; 0.391	4.001 ; 3.196	0	0
B8ZZ10_Q9BVL4	B8ZZ10	Q9BVL4	44.954 ; 44.945	44.978 ; 45.347	1 ; 2	0.104 ; 0.622	0.024 ; 0.403	0.636 ; 0.508	2.351 ; 3.132	0	0
B8ZZ10_Q9HBT8	B8ZZ10	Q9HBT8	44.945	45.374	2	1.437	0.429	0.26	3.701	0	0
B8ZZ10_Q9NQG6	B8ZZ10	Q9NQG6	44.954 ; 44.945	45.721 ; 45.789	1 ; 2	0.174 ; 0.870	0.767 ; 0.844	0.454 ; 0.479	2.224 ; 2.929	0	0
B9A018_F5GX77	B9A018	F5GX77	41.339	41.422	1	1.632	0.083	0.035	4.698	0	0
B9A018_F5GXG3	B9A018	F5GXG3	41.339	41.856	1	0.495	0.517	0.353	3.051	0	0
B9A018_O60664	B9A018	O60664	41.339 ; 41.107	41.375 ; 41.389	1 ; 2	0.335 ; 0.218	0.036 ; 0.282	0.172 ; 0.196	3.850 ; 3.276	1	0
B9A018_P19397	B9A018	P19397	41.339 ; 41.107	40.628 ; 40.730	1 ; 2	0.718 ; 0.639	0.711 ; 0.376	0.414 ; 0.064	2.753 ; 2.889	1	0
B9A018_P23786	B9A018	P23786	41.107	41.089	2	0.941	0.017	0.079	5.092	0	0
B9A018_P30419	B9A018	P30419	41.339	41.2	1	1.071	0.139	0.34	3.359	0	0
B9A018_P36915	B9A018	P36915	41.339 ; 41.107	41.040 ; 40.812	1 ; 2	0.027 ; 0.240	0.300 ; 0.295	0.389 ; 0.264	2.553 ; 2.752	0	0
B9A018_P50151	B9A018	P50151	41.339	41.004	1	0.987	0.335	0.084	3.638	0	0
B9A018_Q2T9J0	B9A018	Q2T9J0	41.339 ; 41.107	40.994 ; 40.925	1 ; 2	0.362 ; 0.195	0.345 ; 0.182	0.136 ; 0.571	3.316 ; 3.429	0	0
B9A018_Q5SZR4	B9A018	Q5SZR4	41.107	41.088	2	1.056	0.019	0.475	3.775	0	0
B9A018_Q6PI78	B9A018	Q6PI78	41.339	41.148	1	0.132	0.192	0.323	3.938	0	0
B9A018_Q6ZMG9	B9A018	Q6ZMG9	41.339 ; 41.107	40.884 ; 40.850	1 ; 2	0.035 ; 0.168	0.455 ; 0.257	0.107 ; 0.293	2.848 ; 2.928	0	0
B9A018_Q8N8R3	B9A018	Q8N8R3	41.339 ; 41.107	41.246 ; 41.261	1 ; 2	0.597 ; 0.824	0.093 ; 0.154	0.739 ; 0.242	2.864 ; 3.056	0	0
B9A018_Q8NFF5-3	B9A018	Q8NFF5-3	41.339	41.204	1	0.396	0.136	0.228	2.918	0	0
B9A018_Q92917	B9A018	Q92917	41.339	41.846	1	0.503	0.507	0.354	3.097	0	0
B9A018_Q9HC36	B9A018	Q9HC36	41.339	41.342	1	0.82	0.003	0.051	4.276	0	0
B9A018_Q9NQR4	B9A018	Q9NQR4	41.107	41.364	2	1.158	0.257	0.155	4.664	0	0
B9A018_Q9UJU6-2	B9A018	Q9UJU6-2	41.107	41.176	2	1.076	0.069	0.039	4.984	0	0
B9A018_Q9UMX0-2	B9A018	Q9UMX0-2	41.107	40.397	2	0.516	0.71	0.314	3.15	1	0
B9A018_Q9Y2Z2-2	B9A018	Q9Y2Z2-2	41.107	40.615	2	1.356	0.491	0.127	3.773	0	0
C9J0J7_E7EQ69	C9J0J7	E7EQ69	49.201 ; 47.633 ; 47.633	49.155 ; 45.692 ; 49.195	1 ; 2 ; 2	0.061 ; 0.081 ; 0.058	0.046 ; 1.941 ; 1.562	0.071 ; 1.421 ; 1.425	3.739 ; 2.549 ; 2.549	0	0
C9J0J7_O00170	C9J0J7	O00170	47.633	47.837	2	0.23	0.204	0.672	2.702	1	0
C9J0J7_O00299	C9J0J7	O00299	47.633	47.381	2	0.592	0.252	0.538	3.753	0	0
C9J0J7_O14657	C9J0J7	O14657	46.150 ; 49.201 ; 47.633	47.445 ; 47.445 ; 47.586	1 ; 1 ; 2	0.667 ; 0.911 ; 0.062	1.295 ; 1.756 ; 0.047	1.265 ; 1.363 ; 0.073	1.388 ; 1.388 ; 1.159	1	0
C9J0J7_O43716	C9J0J7	O43716	47.633	48.351	2	1.013	0.718	0.25	3.066	0	0
C9J0J7_O94903	C9J0J7	O94903	47.633 ; 47.633	49.100 ; 45.932	2 ; 2	0.510 ; 1.520	1.467 ; 1.701	1.390 ; 1.247	2.091 ; 2.091	0	0
C9J0J7_P06493	C9J0J7	P06493	47.633	47.924	2	0.687	0.291	0.14	3.528	1	0
C9J0J7_P18065	C9J0J7	P18065	46.150 ; 49.201 ; 47.633	47.675 ; 47.675 ; 47.659	1 ; 1 ; 2	0.470 ; 0.226 ; 0.736	1.525 ; 1.526 ; 0.026	1.226 ; 1.324 ; 0.095	2.374 ; 2.374 ; 2.046	0	0
C9J0J7_P24666	C9J0J7	P24666	47.633 ; 47.633	45.727 ; 49.196	2 ; 2	0.751 ; 0.830	1.906 ; 1.563	0.022 ; 1.289	2.521 ; 2.521	0	0
C9J0J7_P27361	C9J0J7	P27361	49.201	49.476	1	1.269	0.275	0.085	3.877	1	0
C9J0J7_P30533	C9J0J7	P30533	46.150 ; 49.201 ; 47.633	47.139 ; 47.139 ; 47.065	1 ; 1 ; 2	0.945 ; 1.189 ; 0.456	0.989 ; 2.063 ; 0.568	1.007 ; 1.105 ; 0.304	2.126 ; 2.126 ; 2.059	0	0
C9J0J7_P31946-2	C9J0J7	P31946-2	49.201	49.074	1	1.506	0.127	0.089	4.669	1	0
C9J0J7_P37802	C9J0J7	P37802	47.633 ; 47.633	45.983 ; 49.132	2 ; 2	0.423 ; 1.185	1.650 ; 1.499	0.204 ; 1.362	2.466 ; 2.466	0	0
C9J0J7_P61081	C9J0J7	P61081	47.633	47.968	2	0.62	0.335	0.412	3.818	0	0
C9J0J7_P61225	C9J0J7	P61225	47.633	47.42	2	1.224	0.213	0.123	3.01	0	0
C9J0J7_P68402	C9J0J7	P68402	46.150 ; 49.201 ; 47.633	47.309 ; 47.309 ; 47.346	1 ; 1 ; 2	0.437 ; 0.681 ; 0.476	1.159 ; 1.892 ; 0.287	1.098 ; 1.196 ; 0.240	1.449 ; 1.449 ; 1.543	0	0
C9J0J7_Q01085-2	C9J0J7	Q01085-2	49.201	49.204	1	0.785	0.003	0.09	5.011	1	0
C9J0J7_Q13185	C9J0J7	Q13185	46.150 ; 49.201 ; 47.633	47.698 ; 47.698 ; 47.600	1 ; 1 ; 2	0.343 ; 0.587 ; 0.497	1.548 ; 1.503 ; 0.033	0.983 ; 1.081 ; 0.251	2.499 ; 2.499 ; 2.343	1	0
C9J0J7_Q13242	C9J0J7	Q13242	46.150 ; 49.201 ; 47.633 ; 47.633	47.681 ; 47.681 ; 49.041 ; 46.085	1 ; 1 ; 2 ; 2	0.496 ; 0.740 ; 0.031 ; 0.455	1.531 ; 1.520 ; 1.408 ; 1.548	1.184 ; 1.282 ; 1.385 ; 1.270	1.469 ; 1.469 ; 1.447 ; 1.447	1	0
C9J0J7_Q13526	C9J0J7	Q13526	47.633	48.195	2	0.001	0.562	0.584	2.532	1	0
C9J0J7_Q15056	C9J0J7	Q15056	46.150 ; 49.201 ; 47.633	47.748 ; 47.748 ; 47.703	1 ; 1 ; 2	0.654 ; 0.897 ; 0.675	1.598 ; 1.453 ; 0.069	1.105 ; 1.203 ; 0.227	2.004 ; 2.004 ; 2.214	0	0
C9J0J7_Q16762	C9J0J7	Q16762	47.633	47.43	2	0.934	0.203	0.369	3.41	0	0
C9J0J7_Q5HYK3	C9J0J7	Q5HYK3	47.633	48.173	2	0.332	0.54	0.611	2.643	0	0
C9J0J7_Q6DKK2	C9J0J7	Q6DKK2	46.150 ; 49.201 ; 47.633	45.762 ; 48.942 ; 47.235	1 ; 1 ; 2	0.880 ; 0.771 ; 0.150	0.388 ; 0.259 ; 0.398	0.069 ; 0.050 ; 0.019	3.137 ; 3.137 ; 2.135	0	0
C9J0J7_Q8N4Q0	C9J0J7	Q8N4Q0	49.201	49.345	1	0.074	0.144	0.106	3.997	0	0
C9J0J7_Q8TAA5	C9J0J7	Q8TAA5	47.633	47.469	2	0.606	0.164	0.217	4.055	0	0
C9J0J7_Q8WUD1	C9J0J7	Q8WUD1	47.633 ; 47.633	45.365 ; 48.665	2 ; 2	0.836 ; 0.523	2.268 ; 1.032	1.004 ; 1.132	2.485 ; 2.485	0	0
C9J0J7_Q8WW59	C9J0J7	Q8WW59	47.633	47.877	2	0.848	0.244	0.386	2.867	0	0
C9J0J7_Q8WWH5	C9J0J7	Q8WWH5	47.633	47.185	2	0.891	0.448	0.124	3.595	0	0
C9J0J7_Q96JY6	C9J0J7	Q96JY6	47.633	47.608	2	0.42	0.025	0.592	2.869	0	0
C9J0J7_Q96RS6-3	C9J0J7	Q96RS6-3	47.633	48.021	2	0.146	0.388	0.009	3.42	0	0
C9J0J7_Q99426	C9J0J7	Q99426	46.150 ; 46.150 ; 49.201 ; 49.201 ; 47.633 ; 47.633	49.054 ; 45.923 ; 49.054 ; 45.923 ; 45.935 ; 49.087	1 ; 1 ; 1 ; 1 ; 2 ; 2	0.480 ; 0.449 ; 0.724 ; 0.205 ; 0.344 ; 0.502	2.904 ; 0.227 ; 0.147 ; 3.278 ; 1.698 ; 1.453	0.131 ; 0.015 ; 0.033 ; 0.113 ; 1.267 ; 1.402	2.115 ; 2.115 ; 2.115 ; 2.115 ; 2.449 ; 2.449	0	0
C9J0J7_Q9H019-3	C9J0J7	Q9H019-3	47.633	48.034	2	0.319	0.401	0.489	2.328	0	0
C9J0J7_Q9H4A5	C9J0J7	Q9H4A5	47.633	48.147	2	0.303	0.514	0.623	2.692	0	0
C9J0J7_Q9HBH5	C9J0J7	Q9HBH5	47.633	47.584	2	0.65	0.05	0.125	2.338	0	0
C9J0J7_Q9HCN4	C9J0J7	Q9HCN4	47.633	47.581	2	0.631	0.052	0.413	4.579	0	0
C9J0J7_Q9NT62	C9J0J7	Q9NT62	47.633	48.109	2	0.885	0.476	0.31	2.853	0	0
C9J0J7_Q9NVZ3	C9J0J7	Q9NVZ3	47.633	47.911	2	0.304	0.278	0.653	2.73	0	0
C9J0J7_Q9UNW1	C9J0J7	Q9UNW1	49.201	48.894	1	0.436	0.307	0.015	4.005	0	0
C9J0J7_Q9Y2Z0	C9J0J7	Q9Y2Z0	46.150 ; 46.150 ; 49.201 ; 49.201 ; 47.633	46.245 ; 49.242 ; 46.245 ; 49.242 ; 47.711	1 ; 1 ; 1 ; 1 ; 2	0.312 ; 0.173 ; 0.068 ; 0.071 ; 1.451	0.095 ; 3.092 ; 2.956 ; 0.041 ; 0.078	0.742 ; 0.164 ; 0.840 ; 0.066 ; 0.029	1.990 ; 1.990 ; 1.990 ; 1.990 ; 4.206	0	0
C9J0J7_Q9Y314	C9J0J7	Q9Y314	49.201 ; 49.201	49.197 ; 46.535	1 ; 1	0.894 ; 0.121	0.004 ; 2.666	0.058 ; 0.173	2.438 ; 2.438	0	0
C9J0J7_Q9Y314	C9J0J7	Q9Y314	46.150 ; 46.150	49.197 ; 46.535	1 ; 1	0.650 ; 0.123	3.047 ; 0.385	0.156 ; 0.075	2.438 ; 2.438	0	0
C9J2U4_P11413	C9J2U4	P11413	47.486	47.325	1	0.54	0.161	0.377	3.757	0	0
C9J2U4_P23284	C9J2U4	P23284	32.291	32.394	2	0.69	0.103	0.408	4.377	0	0
C9J2U4_P84095	C9J2U4	P84095	47.486	47.816	1	0.329	0.33	0.473	3.306	0	0
C9J2U4_Q4G176	C9J2U4	Q4G176	40.569	39.862	1	0.308	0.707	0.056	3.55	0	0
C9J2U4_Q9Y6N5	C9J2U4	Q9Y6N5	40.569	40.7	1	0.16	0.131	0.037	4.863	0	0
C9J2Y9_P06576	C9J2Y9	P06576	19.86	19.432	2	0.269	0.428	0.075	4.139	1	0
C9J2Y9_P33527	C9J2Y9	P33527	19.86	19.396	2	0.195	0.464	0.177	3.189	0	0
C9J2Y9_P36542	C9J2Y9	P36542	19.86	19.611	2	0.865	0.248	0.142	4.716	1	0
C9J2Y9_P39656	C9J2Y9	P39656	18.253	17.799	1	0.571	0.454	0.191	2.87	1	0
C9J2Y9_P61163	C9J2Y9	P61163	12.432 ; 12.432	19.471 ; 13.645	2 ; 2	1.123 ; 0.325	7.039 ; 1.213	0.557 ; 2.681	1.890 ; 1.890	1	0
C9J2Y9_P61163	C9J2Y9	P61163	18.253 ; 18.253 ; 19.860 ; 19.860	19.460 ; 12.559 ; 19.471 ; 13.645	1 ; 1 ; 2 ; 2	0.263 ; 1.251 ; 0.032 ; 1.480	1.207 ; 5.694 ; 0.389 ; 6.214	2.145 ; 0.635 ; 0.370 ; 3.609	1.811 ; 1.811 ; 1.890 ; 1.890	1	0
C9J2Y9_Q6NXT6	C9J2Y9	Q6NXT6	18.253 ; 18.253	17.679 ; 22.563	1 ; 1	0.044 ; 0.010	0.574 ; 4.310	2.839 ; 4.561	2.364 ; 2.364	0	0
C9J2Y9_Q8TCJ2	C9J2Y9	Q8TCJ2	18.253	19.115	1	0.705	0.862	0.15	3.298	1	0
C9J2Y9_Q92538	C9J2Y9	Q92538	18.253 ; 18.253	14.563 ; 22.185	1 ; 1	0.149 ; 0.562	3.690 ; 3.932	0.075 ; 4.960	2.496 ; 2.496	0	0
C9J2Y9_Q9H0U3	C9J2Y9	Q9H0U3	18.253	17.771	1	0.476	0.482	0.987	3.044	1	0
C9J2Y9_Q9UJW0	C9J2Y9	Q9UJW0	19.86	19.782	2	0.051	0.078	0.64	3.681	1	0
C9J3L8_O14672	C9J3L8	O14672	29.301 ; 29.301	33.353 ; 24.662	1 ; 1	0.256 ; 1.114	4.052 ; 4.639	5.772 ; 3.771	2.503 ; 2.503	0	0
C9J3L8_Q4G0F5	C9J3L8	Q4G0F5	29.301	29.344	1	0.439	0.043	0.251	2.827	1	0
C9J3L8_Q96QK1	C9J3L8	Q96QK1	29.301 ; 29.301	33.660 ; 24.448	1 ; 1	0.428 ; 1.085	4.359 ; 4.854	5.584 ; 1.744	2.520 ; 2.520	1	0
C9J4Z3_E5RI99	C9J4Z3	E5RI99	5.266	5.175	1	1.684	0.091	0.059	3.933	1	1
C9J4Z3_E7EWF1	C9J4Z3	E7EWF1	5.266	5.224	1	2.661	0.042	0.036	5.593	1	1
C9J4Z3_P49207	C9J4Z3	P49207	5.266 ; 5.218	5.350 ; 5.309	1 ; 2	0.921 ; 1.475	0.084 ; 0.091	0.123 ; 0.086	2.940 ; 4.148	1	1
C9J4Z3_P61353	C9J4Z3	P61353	5.266	5.327	1	1.323	0.061	0.104	4.912	1	1
C9J4Z3_P62424	C9J4Z3	P62424	5.266 ; 5.218	5.318 ; 5.283	1 ; 2	0.253 ; 0.364	0.052 ; 0.064	0.135 ; 0.071	2.315 ; 2.928	1	1
C9J4Z3_P62906	C9J4Z3	P62906	5.266 ; 5.218	5.432 ; 5.379	1 ; 2	0.023 ; 0.494	0.166 ; 0.161	0.206 ; 0.157	2.793 ; 4.253	1	1
C9J9K3_O94925-3	C9J9K3	O94925-3	42.857	43.045	2	1.237	0.187	0.444	4.007	0	0
C9J9K3_P31948	C9J9K3	P31948	42.868	43.276	1	0.714	0.408	0.006	3.516	0	0
C9J9K3_Q6UW68	C9J9K3	Q6UW68	42.868 ; 42.857	42.554 ; 42.651	1 ; 2	1.269 ; 1.032	0.313 ; 0.206	0.161 ; 0.054	3.888 ; 4.215	0	0
C9J9K3_Q8NC51-3	C9J9K3	Q8NC51-3	42.857	42.702	2	0.966	0.156	0.18	4.042	0	0
C9J9K3_Q96AG3	C9J9K3	Q96AG3	42.868	42.896	1	0.231	0.028	0.035	5.73	0	0
C9J9K3_Q96RP9	C9J9K3	Q96RP9	42.868	42.829	1	0.906	0.039	0.411	3.933	0	0
C9J9K3_Q9HB71	C9J9K3	Q9HB71	39.004	38.862	1	1.281	0.142	0.224	4.6	1	0
C9J9K3_Q9NTJ5	C9J9K3	Q9NTJ5	42.857	42.854	2	0.975	0.003	0.292	4.728	0	0
C9JF66_E9PAL9	C9JF66	E9PAL9	23.805	31.529	2	0.267	7.724	3.827	2.291	0	0
C9JF66_E9PAL9	C9JF66	E9PAL9	34.665	31.529	2	0.547	3.136	6.642	2.291	0	0
C9JF66_E9PS74	C9JF66	E9PS74	34.426	34.923	1	0.516	0.498	0.504	3.373	0	0
C9JF66_F8W9T2	C9JF66	F8W9T2	34.426	34.374	1	0.701	0.052	0.367	3.848	0	0
C9JF66_G5E9M5	C9JF66	G5E9M5	34.426	34.111	1	0.605	0.315	0.545	2.889	0	0
C9JF66_H0YNG3	C9JF66	H0YNG3	23.465 ; 23.465 ; 23.805	35.287 ; 29.273 ; 33.714	1 ; 1 ; 2	0.950 ; 0.106 ; 1.233	11.821 ; 5.808 ; 9.909	3.456 ; 0.393 ; 1.224	2.197 ; 2.197 ; 2.411	0	0
C9JF66_H0YNG3	C9JF66	H0YNG3	34.426 ; 34.426 ; 34.665	35.287 ; 29.273 ; 33.714	1 ; 1 ; 2	0.035 ; 1.090 ; 0.420	0.861 ; 5.153 ; 0.951	0.757 ; 3.092 ; 1.591	2.197 ; 2.197 ; 2.411	0	0
C9JF66_O14672	C9JF66	O14672	23.465 ; 23.465	33.353 ; 24.662	1 ; 1	0.886 ; 0.029	9.888 ; 1.197	3.638 ; 5.906	2.525 ; 2.525	0	0
C9JF66_O14672	C9JF66	O14672	34.426 ; 34.426	33.353 ; 24.662	1 ; 1	0.098 ; 0.956	1.073 ; 9.763	0.938 ; 8.605	2.525 ; 2.525	0	0
C9JF66_O15382	C9JF66	O15382	34.426 ; 34.665	34.622 ; 34.778	1 ; 2	1.043 ; 0.764	0.196 ; 0.113	0.312 ; 0.296	3.711 ; 3.325	0	0
C9JF66_O96005	C9JF66	O96005	23.465 ; 23.465	33.074 ; 24.919	1 ; 1	0.663 ; 0.069	9.609 ; 1.453	4.065 ; 3.271	2.467 ; 2.467	0	0
C9JF66_O96005	C9JF66	O96005	34.426 ; 34.426	33.074 ; 24.919	1 ; 1	0.321 ; 0.915	1.352 ; 9.507	1.365 ; 5.970	2.467 ; 2.467	0	0
C9JF66_P25205	C9JF66	P25205	34.426	32.699	1	0.323	1.727	1.043	2.628	0	0
C9JF66_P30825	C9JF66	P30825	34.426 ; 34.665	33.358 ; 33.484	1 ; 2	0.251 ; 0.534	1.068 ; 1.181	0.536 ; 0.635	2.562 ; 2.801	0	0
C9JF66_P32942	C9JF66	P32942	23.805 ; 23.805	33.436 ; 25.442	2 ; 2	0.676 ; 0.256	9.631 ; 1.637	4.511 ; 1.891	2.546 ; 2.546	0	0
C9JF66_P32942	C9JF66	P32942	34.665 ; 34.665	33.436 ; 25.442	2 ; 2	0.137 ; 1.070	1.230 ; 9.223	1.696 ; 4.706	2.546 ; 2.546	0	0
C9JF66_P49736	C9JF66	P49736	34.426	33.714	1	0.823	0.712	0.095	3.05	0	0
C9JF66_Q14739	C9JF66	Q14739	23.465 ; 23.465 ; 23.805 ; 23.805	34.334 ; 29.817 ; 34.591 ; 27.078	1 ; 1 ; 2 ; 2	0.664 ; 0.161 ; 0.858 ; 0.312	10.869 ; 6.352 ; 10.786 ; 3.273	3.515 ; 7.995 ; 2.964 ; 6.556	2.019 ; 2.019 ; 2.429 ; 2.429	0	0
C9JF66_Q14739	C9JF66	Q14739	34.426 ; 34.426 ; 34.665 ; 34.665	34.334 ; 29.817 ; 34.591 ; 27.078	1 ; 1 ; 2 ; 2	0.321 ; 1.146 ; 0.044 ; 1.125	0.091 ; 4.608 ; 0.075 ; 7.587	0.816 ; 10.694 ; 0.149 ; 9.371	2.019 ; 2.019 ; 2.429 ; 2.429	0	0
C9JF66_Q15005	C9JF66	Q15005	23.465 ; 23.465 ; 23.805 ; 23.805	35.316 ; 26.597 ; 35.219 ; 26.449	1 ; 1 ; 2 ; 2	0.928 ; 0.202 ; 0.589 ; 0.172	11.851 ; 3.132 ; 11.414 ; 2.644	3.560 ; 4.824 ; 3.692 ; 7.549	1.761 ; 1.761 ; 1.917 ; 1.917	0	0
C9JF66_Q15005	C9JF66	Q15005	34.426 ; 34.426 ; 34.665 ; 34.665	35.316 ; 26.597 ; 35.219 ; 26.449	1 ; 1 ; 2 ; 2	0.056 ; 1.186 ; 0.224 ; 0.985	0.890 ; 7.828 ; 0.554 ; 8.216	0.860 ; 7.523 ; 0.877 ; 10.364	1.761 ; 1.761 ; 1.917 ; 1.917	0	0
C9JF66_Q92506	C9JF66	Q92506	23.465 ; 23.805	32.404 ; 32.800	1 ; 2	0.920 ; 0.410	8.938 ; 8.995	0.285 ; 0.527	2.223 ; 2.487	0	0
C9JF66_Q92506	C9JF66	Q92506	34.426 ; 34.665	32.404 ; 32.800	1 ; 2	0.065 ; 0.403	2.022 ; 1.865	2.984 ; 3.342	2.223 ; 2.487	0	0
C9JF66_Q93084-4	C9JF66	Q93084-4	34.426 ; 34.426 ; 34.665	34.764 ; 23.081 ; 34.867	1 ; 1 ; 2	0.355 ; 1.202 ; 0.296	0.338 ; 11.344 ; 0.202	1.111 ; 9.123 ; 0.980	2.273 ; 2.273 ; 2.970	0	0
C9JF66_Q93084-4	C9JF66	Q93084-4	23.465 ; 23.465	34.764 ; 23.081	1 ; 1	1.339 ; 0.218	11.298 ; 0.384	3.810 ; 6.423	2.273 ; 2.273	0	0
C9JF66_Q96QK1	C9JF66	Q96QK1	23.465 ; 23.465	33.660 ; 24.448	1 ; 1	0.714 ; 0.058	10.195 ; 0.982	3.449 ; 3.878	2.532 ; 2.532	0	0
C9JF66_Q96QK1	C9JF66	Q96QK1	34.426 ; 34.426	33.660 ; 24.448	1 ; 1	0.270 ; 0.926	0.765 ; 9.978	0.750 ; 6.578	2.532 ; 2.532	0	0
C9JF66_Q9H4E7	C9JF66	Q9H4E7	34.426 ; 34.665	34.565 ; 34.680	1 ; 2	0.660 ; 0.466	0.139 ; 0.014	0.040 ; 0.001	4.963 ; 5.420	0	0
C9JLU1_Q9H0U3	C9JLU1	Q9H0U3	17.789	17.771	1	0.629	0.017	0.074	3.902	1	0
C9JP00_F8VQX6	C9JP00	F8VQX6	45.177 ; 45.292	45.177 ; 45.262	1 ; 2	0.050 ; 1.451	0.000 ; 0.030	0.189 ; 0.023	3.948 ; 5.037	0	0
C9JS35_P42224	C9JS35	P42224	36.854 ; 36.938	36.689 ; 36.859	1 ; 2	0.202 ; 0.115	0.165 ; 0.079	0.314 ; 0.233	4.270 ; 3.692	1	0
C9JS35_Q5BJH7-3	C9JS35	Q5BJH7-3	36.854 ; 36.938	36.774 ; 36.679	1 ; 2	0.747 ; 0.548	0.080 ; 0.259	0.309 ; 0.191	4.332 ; 3.875	0	0
C9JS35_Q5W0V3-2	C9JS35	Q5W0V3-2	36.938	36.949	2	0.522	0.011	0.347	3.853	0	0
C9JS35_Q8TAT6	C9JS35	Q8TAT6	36.938	36.929	2	0.178	0.009	0.087	3.825	1	1
C9JS35_Q9BQB6-3	C9JS35	Q9BQB6-3	36.938	37.487	2	0.74	0.549	0.195	3.28	0	0
C9JS35_Q9H3P7	C9JS35	Q9H3P7	36.938	37.185	2	0.355	0.247	0.303	3.995	0	0
C9JS35_Q9H6U8	C9JS35	Q9H6U8	36.938	36.971	2	0.178	0.032	0.245	3.975	0	0
C9JS35_Q9HD34	C9JS35	Q9HD34	36.938	37.448	2	0.133	0.51	0.152	3.752	1	0
C9JS35_Q9NQR4	C9JS35	Q9NQR4	36.938	36.715	2	0.595	0.223	0.103	4.948	0	0
C9JXA2_E7EPM0	C9JXA2	E7EPM0	32.254	32.321	1	0.311	0.066	0.455	3.638	0	0
C9JXA2_E9PJS4	C9JXA2	E9PJS4	32.254	32.944	1	0.345	0.69	0.626	2.739	0	0
C9JXA2_G3V1J3	C9JXA2	G3V1J3	32.254 ; 31.372 ; 31.372	31.822 ; 31.909 ; 24.547	1 ; 2 ; 2	0.239 ; 0.060 ; 1.484	0.432 ; 0.537 ; 6.824	0.522 ; 0.639 ; 5.170	2.654 ; 2.462 ; 2.462	0	0
C9JXA2_G3XAP3	C9JXA2	G3XAP3	32.254 ; 31.372 ; 31.372	31.627 ; 32.126 ; 24.431	1 ; 2 ; 2	0.544 ; 0.148 ; 1.665	0.627 ; 0.754 ; 6.941	1.170 ; 0.435 ; 7.305	2.653 ; 2.207 ; 2.207	0	0
C9JXA2_O14497-2	C9JXA2	O14497-2	32.254 ; 31.372	31.020 ; 31.278	1 ; 2	0.245 ; 0.167	1.234 ; 0.094	0.492 ; 0.781	2.615 ; 2.556	0	0
C9JXA2_O75694	C9JXA2	O75694	32.254	32.393	1	0.001	0.139	0.371	3.017	0	0
C9JXA2_O95479	C9JXA2	O95479	32.254 ; 31.372	31.436 ; 31.219	1 ; 2	0.350 ; 0.027	0.818 ; 0.153	0.517 ; 0.441	1.909 ; 1.852	0	0
C9JXA2_O95479	C9JXA2	O95479	28.96	31.436	1	1.524	2.476	0.532	1.909	0	0
C9JXA2_O95817	C9JXA2	O95817	32.254	32.903	1	0.138	0.648	0.389	2.623	0	0
C9JXA2_P26639	C9JXA2	P26639	32.254	32.235	1	1.046	0.02	0.055	4.416	0	0
C9JXA2_Q13283	C9JXA2	Q13283	32.254	32.275	1	0.979	0.02	0.23	3.2	0	0
C9JXA2_Q15043-2	C9JXA2	Q15043-2	31.372	30.683	2	0.205	0.688	0.575	2.401	0	0
C9JXA2_Q6NYC8	C9JXA2	Q6NYC8	32.254	32.842	1	0.648	0.587	0.742	2.618	0	0
C9JXA2_Q86XP3	C9JXA2	Q86XP3	31.372	31.604	2	0.104	0.232	0.033	3.239	0	0
C9JXA2_Q8NFH4	C9JXA2	Q8NFH4	28.96	28.148	1	0.578	0.811	0.12	2.635	0	0
C9JXA2_Q8NFH4	C9JXA2	Q8NFH4	32.254	32.04	1	0.272	0.214	0.119	2.635	0	0
C9JXA2_Q96GS4	C9JXA2	Q96GS4	31.372	30.596	2	0.342	0.776	0.659	2.458	0	0
C9JXA2_Q96K37	C9JXA2	Q96K37	31.372	31.19	2	0.596	0.181	0.077	3.893	0	0
C9JXA2_Q96MU7-2	C9JXA2	Q96MU7-2	28.96	28.521	1	1.134	0.439	0.006	3.582	0	0
C9JXA2_Q96MU7-2	C9JXA2	Q96MU7-2	32.254	31.886	1	1.195	0.368	0.204	3.582	0	0
C9JXA2_Q9H9H4	C9JXA2	Q9H9H4	31.372	31.592	2	0.448	0.221	0.491	2.495	0	0
C9JXA2_Q9NRK6	C9JXA2	Q9NRK6	32.254	32.297	1	0.11	0.043	0.424	3.206	0	0
C9JXA2_Q9NTZ6	C9JXA2	Q9NTZ6	32.254 ; 31.372	31.773 ; 31.872	1 ; 2	0.326 ; 0.198	0.481 ; 0.500	0.697 ; 0.302	2.092 ; 1.928	0	0
C9JXA2_Q9NTZ6	C9JXA2	Q9NTZ6	28.96	31.773	1	1.501	2.813	0.712	2.092	0	0
C9JXA2_Q9UN86-2	C9JXA2	Q9UN86-2	32.254 ; 31.372 ; 31.372	31.590 ; 31.901 ; 27.806	1 ; 2 ; 2	0.426 ; 0.592 ; 1.697	0.664 ; 0.529 ; 3.566	0.341 ; 1.041 ; 0.872	1.691 ; 1.853 ; 1.853	0	0
C9JXA2_Q9UN86-2	C9JXA2	Q9UN86-2	28.96	31.59	1	1.6	2.63	0.356	1.691	0	0
C9JXA2_Q9Y289	C9JXA2	Q9Y289	28.96	32.624	1	1.627	3.664	0.736	2.512	0	0
C9JXA2_Q9Y289	C9JXA2	Q9Y289	32.254	32.624	1	0.452	0.369	0.721	2.512	0	0
C9JXB8_P46776	C9JXB8	P46776	46.941	47.297	1	0.108	0.355	0.056	3.455	1	1
C9JXB8_Q969Q0	C9JXB8	Q969Q0	46.941	46.734	1	0.439	0.207	0.426	3.807	1	1
C9JYI4_O43765	C9JYI4	O43765	42.067	41.885	1	0.601	0.182	0.099	4.306	0	0
C9JYI4_Q6KCM7-2	C9JYI4	Q6KCM7-2	42.067 ; 42.095	42.110 ; 42.301	1 ; 2	0.455 ; 0.973	0.043 ; 0.205	0.503 ; 0.364	3.370 ; 4.245	0	0
C9JYI4_Q6KCM7-2	C9JYI4	Q6KCM7-2	37.247 ; 37.562	36.867 ; 37.418	1 ; 2	0.272 ; 0.764	0.380 ; 0.144	0.255 ; 0.325	3.370 ; 4.245	0	0
C9JYI4_Q9NSD9	C9JYI4	Q9NSD9	42.067	42.306	1	0.427	0.239	0.447	3.06	0	0
D6RAN8_O60783	D6RAN8	O60783	9.79	10.42	1	0.019	0.63	0.914	2.371	1	1
D6RAN8_P49406	D6RAN8	P49406	9.79	9.898	1	1.347	0.108	0.264	4.083	1	1
D6RAN8_P82675	D6RAN8	P82675	9.790 ; 9.749	9.979 ; 10.343	1 ; 2	0.019 ; 0.161	0.189 ; 0.594	0.020 ; 0.886	3.018 ; 2.738	1	1
D6RAN8_P82912-2	D6RAN8	P82912-2	9.790 ; 9.749	9.686 ; 10.146	1 ; 2	0.803 ; 0.155	0.104 ; 0.397	0.938 ; 0.317	2.726 ; 2.937	1	1
D6RAN8_P82933	D6RAN8	P82933	9.79	10.016	1	0.368	0.226	0.018	3.028	1	1
D6RAN8_Q13405	D6RAN8	Q13405	9.790 ; 9.749	9.883 ; 9.909	1 ; 2	1.026 ; 1.560	0.094 ; 0.159	0.058 ; 0.185	3.028 ; 3.619	1	1
D6RAN8_Q14197	D6RAN8	Q14197	9.790 ; 9.749	10.151 ; 10.234	1 ; 2	0.819 ; 0.776	0.362 ; 0.485	0.277 ; 0.344	2.330 ; 2.406	0	0
D6RAN8_Q14571	D6RAN8	Q14571	9.790 ; 9.749 ; 9.749	9.510 ; 7.532 ; 10.116	1 ; 2 ; 2	0.252 ; 1.317 ; 0.193	0.280 ; 2.217 ; 0.367	0.062 ; 0.582 ; 0.645	2.193 ; 2.263 ; 2.263	1	0
D6RAN8_Q16540	D6RAN8	Q16540	9.749 ; 9.749	9.863 ; 37.713	2 ; 2	0.575 ; 1.770	0.113 ; 27.964	0.236 ; 5.801	2.510 ; 2.510	1	1
D6RAN8_Q5T653	D6RAN8	Q5T653	9.790 ; 9.749	10.118 ; 10.038	1 ; 2	0.212 ; 0.491	0.328 ; 0.289	0.088 ; 0.022	1.476 ; 1.776	1	1
D6RAN8_Q7Z2W9	D6RAN8	Q7Z2W9	9.790 ; 9.749	10.124 ; 10.073	1 ; 2	0.876 ; 0.438	0.334 ; 0.324	0.177 ; 0.141	3.039 ; 2.170	1	1
D6RAN8_Q8N5N7	D6RAN8	Q8N5N7	9.790 ; 9.749	9.975 ; 10.246	1 ; 2	0.583 ; 0.604	0.185 ; 0.497	0.194 ; 0.573	2.041 ; 2.684	1	1
D6RAN8_Q8N983-4	D6RAN8	Q8N983-4	9.790 ; 9.749	9.883 ; 9.827	1 ; 2	0.038 ; 0.026	0.093 ; 0.078	0.145 ; 0.193	1.509 ; 1.538	1	1
D6RAN8_Q8TAE8	D6RAN8	Q8TAE8	9.790 ; 9.749	9.951 ; 9.910	1 ; 2	0.139 ; 0.266	0.161 ; 0.161	0.171 ; 0.131	0.873 ; 1.129	0	0
D6RAN8_Q96DV4	D6RAN8	Q96DV4	9.790 ; 9.749	9.940 ; 9.921	1 ; 2	0.112 ; 0.069	0.151 ; 0.171	0.006 ; 0.015	1.687 ; 1.580	1	1
D6RAN8_Q96EL2	D6RAN8	Q96EL2	9.749	10.22	2	0.184	0.471	0.793	2.524	1	1
D6RAN8_Q96EY7	D6RAN8	Q96EY7	9.749	10.171	2	0.441	0.421	0.419	2.995	1	0
D6RAN8_Q9BQC6	D6RAN8	Q9BQC6	9.790 ; 9.749	10.262 ; 10.294	1 ; 2	0.081 ; 0.131	0.472 ; 0.545	0.003 ; 0.139	2.180 ; 2.265	0	0
D6RAN8_Q9BRJ2	D6RAN8	Q9BRJ2	9.790 ; 9.749	9.815 ; 9.812	1 ; 2	0.166 ; 0.213	0.026 ; 0.063	0.048 ; 0.082	1.218 ; 1.297	1	1
D6RAN8_Q9BYD1	D6RAN8	Q9BYD1	9.790 ; 9.749	9.938 ; 9.866	1 ; 2	1.047 ; 0.953	0.149 ; 0.117	0.062 ; 0.002	2.908 ; 3.113	1	1
D6RAN8_Q9BYD3	D6RAN8	Q9BYD3	9.790 ; 9.749	9.785 ; 9.884	1 ; 2	0.506 ; 0.656	0.005 ; 0.135	0.123 ; 0.174	2.710 ; 3.981	1	1
D6RAN8_Q9BYN8	D6RAN8	Q9BYN8	9.790 ; 9.749	9.874 ; 9.887	1 ; 2	0.354 ; 0.178	0.085 ; 0.137	0.030 ; 0.018	4.638 ; 4.088	1	1
D6RAN8_Q9BZE1	D6RAN8	Q9BZE1	9.790 ; 9.790 ; 9.790 ; 9.749	10.128 ; 25.121 ; 44.426 ; 10.076	1 ; 1 ; 1 ; 2	0.192 ; 1.660 ; 1.814 ; 0.085	0.338 ; 15.332 ; 34.636 ; 0.327	0.130 ; 0.455 ; 4.312 ; 0.124	2.392 ; 2.392 ; 2.392 ; 3.185	1	1
D6RAN8_Q9H0U6	D6RAN8	Q9H0U6	9.790 ; 9.749	10.044 ; 9.913	1 ; 2	0.024 ; 0.040	0.254 ; 0.163	0.052 ; 0.058	1.591 ; 1.675	1	1
D6RAN8_Q9HD33-2	D6RAN8	Q9HD33-2	9.790 ; 9.749	9.729 ; 9.666	1 ; 2	1.385 ; 1.590	0.061 ; 0.083	0.161 ; 0.211	4.525 ; 4.443	1	1
D6RAN8_Q9NP92	D6RAN8	Q9NP92	9.790 ; 9.749	10.043 ; 10.259	1 ; 2	1.054 ; 0.895	0.254 ; 0.510	0.349 ; 0.590	2.439 ; 2.796	1	1
D6RAN8_Q9NRX2	D6RAN8	Q9NRX2	9.790 ; 9.790 ; 9.749	10.221 ; 33.113 ; 10.292	1 ; 1 ; 2	0.338 ; 1.831 ; 0.069	0.431 ; 23.323 ; 0.543	0.390 ; 0.108 ; 0.896	2.359 ; 2.359 ; 2.216	1	1
D6RAN8_Q9NVS2	D6RAN8	Q9NVS2	9.790 ; 9.749	9.953 ; 9.634	1 ; 2	0.021 ; 0.468	0.163 ; 0.115	0.270 ; 0.299	1.555 ; 2.015	1	1
D6RAN8_Q9NWU5	D6RAN8	Q9NWU5	9.790 ; 9.749	9.953 ; 10.006	1 ; 2	0.472 ; 0.530	0.163 ; 0.257	0.069 ; 0.211	2.105 ; 2.487	1	1
D6RAN8_Q9NYK5	D6RAN8	Q9NYK5	9.790 ; 9.749	10.061 ; 9.933	1 ; 2	0.751 ; 1.057	0.271 ; 0.184	0.152 ; 0.040	2.989 ; 3.373	1	1
D6RAN8_Q9P015	D6RAN8	Q9P015	9.790 ; 9.749	10.001 ; 9.958	1 ; 2	1.829 ; 1.558	0.211 ; 0.209	0.049 ; 0.090	3.997 ; 4.311	1	1
D6RAN8_Q9UJZ1	D6RAN8	Q9UJZ1	9.749	9.79	2	1.598	0.041	0.087	4.241	0	0
D6RAN8_Q9UKA4	D6RAN8	Q9UKA4	9.749	8.847	2	0.884	0.902	0.44	2.965	0	0
D6RAN8_Q9Y2Q9	D6RAN8	Q9Y2Q9	9.749	9.817	2	1.041	0.068	0.566	3.601	1	1
D6RAN8_Q9Y399	D6RAN8	Q9Y399	9.749	9.852	2	0.34	0.103	0.083	3.082	1	1
D6RAN8_Q9Y3D3	D6RAN8	Q9Y3D3	9.790 ; 9.749	9.970 ; 9.943	1 ; 2	0.200 ; 0.177	0.180 ; 0.194	0.145 ; 0.345	4.527 ; 3.724	1	1
D6RAN8_Q9Y3D9	D6RAN8	Q9Y3D9	9.749	10.182	2	0.009	0.433	0.139	3.412	1	1
D6RAN8_Q9Y676	D6RAN8	Q9Y676	9.790 ; 9.749	9.861 ; 9.879	1 ; 2	0.104 ; 0.083	0.072 ; 0.129	0.254 ; 0.144	3.953 ; 3.531	1	1
D6RCD0_P06239	D6RCD0	P06239	37.866 ; 37.942	38.182 ; 38.018	1 ; 2	0.400 ; 0.463	0.316 ; 0.076	1.283 ; 1.482	2.877 ; 2.802	0	0
D6RCD0_P17844	D6RCD0	P17844	37.942	39.064	2	0.283	1.122	0.306	3.192	0	0
D6RCD0_P31040	D6RCD0	P31040	37.866	38.528	1	1.376	0.662	0.096	3.462	0	0
D6RCD0_P52272-2	D6RCD0	P52272-2	37.866 ; 37.942	37.977 ; 38.146	1 ; 2	0.295 ; 0.212	0.111 ; 0.204	0.505 ; 0.654	2.768 ; 2.959	0	0
D6RCD0_Q8IXI2-2	D6RCD0	Q8IXI2-2	37.866	38.321	1	0.643	0.455	0.109	3.239	0	0
D6RCD0_Q8WVC2	D6RCD0	Q8WVC2	37.866	37.478	1	1.201	0.388	0.072	4.475	0	0
D6RCD0_Q9Y3P8	D6RCD0	Q9Y3P8	37.866 ; 37.942	38.353 ; 38.831	1 ; 2	0.047 ; 0.239	0.487 ; 0.889	0.108 ; 0.468	2.720 ; 3.143	0	0
D6REA0_E9PMM3	D6REA0	E9PMM3	44.046	40.916	1	0.435	3.13	2.628	2.371	0	0
D6REA0_E9PMM3	D6REA0	E9PMM3	39.046	40.916	1	0.124	1.87	1.332	2.371	0	0
D6REA0_E9PSI1	D6REA0	E9PSI1	39.046 ; 39.160	38.880 ; 38.930	1 ; 2	0.171 ; 0.422	0.166 ; 0.230	0.300 ; 0.663	4.109 ; 3.535	0	0
D6REA0_F2Z2V0	D6REA0	F2Z2V0	44.046 ; 44.046 ; 44.133 ; 44.133	39.073 ; 43.764 ; 39.113 ; 43.815	1 ; 1 ; 2 ; 2	0.008 ; 0.138 ; 0.557 ; 0.205	4.973 ; 0.282 ; 5.020 ; 0.318	0.912 ; 0.210 ; 0.963 ; 0.249	2.056 ; 2.056 ; 1.707 ; 1.707	0	0
D6REA0_F2Z2V0	D6REA0	F2Z2V0	39.046 ; 39.046 ; 39.160 ; 39.160	39.073 ; 43.764 ; 39.113 ; 43.815	1 ; 1 ; 2 ; 2	0.550 ; 0.696 ; 0.093 ; 0.445	0.026 ; 4.718 ; 0.047 ; 4.654	0.384 ; 1.086 ; 0.641 ; 1.355	2.056 ; 2.056 ; 1.707 ; 1.707	0	0
D6REA0_G8JLJ7	D6REA0	G8JLJ7	44.133	43.988	2	0.568	0.145	0.081	2.839	0	0
D6REA0_O75439	D6REA0	O75439	44.133	40.657	2	1.214	3.476	2.452	2.543	0	0
D6REA0_O75439	D6REA0	O75439	39.16	40.657	2	0.564	1.497	0.848	2.543	0	0
D6REA0_O96011-2	D6REA0	O96011-2	39.16	39.116	2	0.513	0.044	0.177	4.204	0	0
D6REA0_P04181	D6REA0	P04181	44.133 ; 44.133	39.849 ; 45.563	2 ; 2	0.807 ; 0.460	4.284 ; 1.430	1.682 ; 0.089	2.327 ; 2.327	0	0
D6REA0_P04181	D6REA0	P04181	39.160 ; 39.160	39.849 ; 45.563	2 ; 2	0.157 ; 1.109	0.688 ; 6.403	0.078 ; 1.515	2.327 ; 2.327	0	0
D6REA0_P04439	D6REA0	P04439	39.046 ; 39.160	39.208 ; 39.413	1 ; 2	0.449 ; 0.086	0.162 ; 0.253	0.464 ; 0.544	3.961 ; 3.802	0	0
D6REA0_P08754	D6REA0	P08754	39.16	39.15	2	0.898	0.01	0.253	3.331	0	0
D6REA0_P30508	D6REA0	P30508	39.046 ; 39.160	38.853 ; 38.986	1 ; 2	0.181 ; 0.268	0.193 ; 0.175	0.008 ; 0.328	4.670 ; 4.054	0	0
D6REA0_P31785	D6REA0	P31785	39.16	39.302	2	0.058	0.141	0.356	3.96	0	0
D6REA0_P49247	D6REA0	P49247	39.046	39.076	1	0.065	0.03	0.436	3.903	0	0
D6REA0_P61764	D6REA0	P61764	39.046 ; 39.160	38.842 ; 39.707	1 ; 2	0.446 ; 0.135	0.205 ; 0.546	0.578 ; 0.625	3.612 ; 3.056	0	0
D6REA0_Q05086-2	D6REA0	Q05086-2	39.046	38.696	1	0.174	0.35	0.206	3.854	0	0
D6REA0_Q15125	D6REA0	Q15125	39.16	39.386	2	0.769	0.225	0.192	3.332	0	0
D6REA0_Q7L8L6	D6REA0	Q7L8L6	39.16	39.969	2	0.167	0.809	0.175	2.98	0	0
D6REA0_Q8N1G4	D6REA0	Q8N1G4	44.046 ; 44.046 ; 44.133	42.067 ; 37.720 ; 40.599	1 ; 1 ; 2	0.504 ; 0.157 ; 1.306	1.979 ; 6.326 ; 3.534	0.968 ; 0.509 ; 2.522	2.171 ; 2.171 ; 2.240	0	0
D6REA0_Q8N1G4	D6REA0	Q8N1G4	39.046 ; 39.046 ; 39.160	42.067 ; 37.720 ; 40.599	1 ; 1 ; 2	0.055 ; 0.716 ; 0.656	3.020 ; 1.326 ; 1.438	0.328 ; 0.787 ; 0.919	2.171 ; 2.171 ; 2.240	0	0
D6REA0_Q8NC60	D6REA0	Q8NC60	39.046 ; 39.160	39.211 ; 39.024	1 ; 2	0.121 ; 0.493	0.164 ; 0.136	0.041 ; 0.282	4.810 ; 3.909	0	0
D6REA0_Q96I24	D6REA0	Q96I24	44.046 ; 44.046 ; 44.133	41.593 ; 36.822 ; 40.701	1 ; 1 ; 2	0.554 ; 0.745 ; 1.295	2.453 ; 7.223 ; 3.432	1.599 ; 0.035 ; 2.602	2.320 ; 2.320 ; 2.256	0	0
D6REA0_Q96I24	D6REA0	Q96I24	39.046 ; 39.046 ; 39.160	41.593 ; 36.822 ; 40.701	1 ; 1 ; 2	0.004 ; 1.304 ; 0.646	2.547 ; 2.224 ; 1.541	0.303 ; 1.331 ; 0.999	2.320 ; 2.320 ; 2.256	0	0
D6REA0_Q96KP4	D6REA0	Q96KP4	39.046	38.82	1	0.923	0.226	0.353	4.142	0	0
D6REA0_Q99615	D6REA0	Q99615	44.133	44.374	2	1.138	0.242	0.312	4.095	0	0
D6REA0_Q9NVH0	D6REA0	Q9NVH0	39.16	38.495	2	0.587	0.665	0.53	2.728	0	0
D6REA0_Q9P2X0	D6REA0	Q9P2X0	39.16	39.637	2	0.291	0.477	1.777	2.594	0	0
D6REA0_Q9UJU6-2	D6REA0	Q9UJU6-2	44.046 ; 44.133	44.170 ; 44.278	1 ; 2	0.265 ; 0.981	0.125 ; 0.145	0.231 ; 0.157	3.669 ; 4.186	0	0
D6RF48_F5GZ16	D6RF48	F5GZ16	11.991	11.969	2	1.656	0.022	0.109	4.681	1	0
D6RF48_O95168	D6RF48	O95168	11.991	11.807	2	0.623	0.184	0.068	4.822	1	0
D6RF48_P25788-2	D6RF48	P25788-2	11.991	11.72	2	0.465	0.271	0.002	3.771	1	0
D6RF48_P28072	D6RF48	P28072	11.991	11.74	2	0.096	0.252	0.072	4.945	1	0
D6RF48_P28074	D6RF48	P28074	11.991	11.784	2	0.343	0.207	0.307	4.098	1	0
D6RF48_Q15008	D6RF48	Q15008	11.991	11.83	2	0.276	0.161	0.443	4.149	1	0
D6RF48_Q9NZ43	D6RF48	Q9NZ43	11.991	12.428	2	0.526	0.437	0.314	3.738	0	0
D6RF48_Q9Y6M9	D6RF48	Q9Y6M9	11.991	11.659	2	0.716	0.333	0.098	4.265	1	0
D6RGI4_P31641	D6RGI4	P31641	33.385	33.339	1	0.409	0.046	0.191	4.727	0	0
D6RGI4_Q71RC2	D6RGI4	Q71RC2	33.274	33.229	2	0.292	0.044	0.026	2.861	0	0
D6RGI4_Q8WUX1	D6RGI4	Q8WUX1	33.274	33.159	2	0.37	0.115	0.251	4.414	0	0
D6RIY6_E9PB30	D6RIY6	E9PB30	21.218	21.06	1	1.331	0.158	0.189	4.436	0	0
D6RIY6_E9PB30	D6RIY6	E9PB30	26.205	26.334	1	1.266	0.129	0.098	4.436	0	0
D6RIY6_Q9P0I2	D6RIY6	Q9P0I2	26.205	26.038	1	0.697	0.167	0.186	4.149	0	0
E1B6X3_H0YDU8	E1B6X3	H0YDU8	47.983	47.714	2	1.231	0.269	0.011	3.358	0	0
E1B6X3_H3BLU7	E1B6X3	H3BLU7	47.983	46.334	2	0.755	1.649	1.267	1.477	0	0
E1B6X3_H3BLU7	E1B6X3	H3BLU7	44.061	46.334	2	0.724	2.273	1.473	1.477	0	0
E1B6X3_O00151	E1B6X3	O00151	47.983	47.853	2	0.374	0.131	0.357	3.565	0	0
E1B6X3_O00170	E1B6X3	O00170	47.983	47.837	2	0.806	0.147	0.002	4.864	0	0
E1B6X3_O43681	E1B6X3	O43681	44.061	43.801	2	0.547	0.261	0.06	4.809	0	0
E1B6X3_O75880	E1B6X3	O75880	46.188	46.504	1	0.31	0.316	0.224	2.24	0	0
E1B6X3_O95363	E1B6X3	O95363	47.983	47.668	2	0.569	0.315	0.339	3.794	0	0
E1B6X3_O95571	E1B6X3	O95571	46.188 ; 47.983	46.898 ; 46.587	1 ; 2	0.467 ; 0.368	0.710 ; 1.396	0.139 ; 1.429	2.705 ; 1.487	0	0
E1B6X3_O95571	E1B6X3	O95571	44.061	46.587	2	0.337	2.526	1.635	1.487	0	0
E1B6X3_P13489	E1B6X3	P13489	46.188	46.019	1	1.053	0.169	0.583	3.609	0	0
E1B6X3_P19623	E1B6X3	P19623	46.188 ; 47.983	46.849 ; 46.625	1 ; 2	0.857 ; 0.739	0.661 ; 1.358	0.148 ; 1.480	2.947 ; 1.540	0	0
E1B6X3_P19623	E1B6X3	P19623	44.061	46.625	2	0.708	2.564	1.686	1.54	0	0
E1B6X3_P24666	E1B6X3	P24666	46.188	46.757	1	0.787	0.569	0.332	2.8	0	0
E1B6X3_P27695	E1B6X3	P27695	47.983 ; 47.983	43.915 ; 48.827	2 ; 2	0.393 ; 0.278	4.068 ; 0.844	0.111 ; 0.441	2.379 ; 2.379	0	0
E1B6X3_P27695	E1B6X3	P27695	44.061 ; 44.061	43.915 ; 48.827	2 ; 2	0.363 ; 0.308	0.146 ; 4.766	0.317 ; 0.235	2.379 ; 2.379	0	0
E1B6X3_P31942-2	E1B6X3	P31942-2	47.983	48.733	2	0.162	0.749	0.276	2.842	0	0
E1B6X3_P31942-2	E1B6X3	P31942-2	44.061	44.188	2	0.025	0.126	1.276	2.842	0	0
E1B6X3_P37802	E1B6X3	P37802	47.983 ; 47.983	45.983 ; 49.132	2 ; 2	0.153 ; 0.609	2.000 ; 1.149	0.878 ; 0.688	2.491 ; 2.491	0	0
E1B6X3_P37802	E1B6X3	P37802	44.061 ; 44.061	45.983 ; 49.132	2 ; 2	0.122 ; 0.640	1.922 ; 5.071	1.085 ; 0.482	2.491 ; 2.491	0	0
E1B6X3_P52306	E1B6X3	P52306	47.983 ; 47.983	47.931 ; 43.820	2 ; 2	0.350 ; 0.146	0.052 ; 4.163	0.103 ; 0.081	1.492 ; 1.492	0	0
E1B6X3_P52306	E1B6X3	P52306	44.061 ; 44.061	47.931 ; 43.820	2 ; 2	0.319 ; 0.115	3.870 ; 0.241	0.309 ; 0.125	1.492 ; 1.492	0	0
E1B6X3_P56589	E1B6X3	P56589	46.188 ; 47.983 ; 47.983	45.948 ; 48.066 ; 44.300	1 ; 2 ; 2	1.415 ; 0.186 ; 0.172	0.240 ; 0.083 ; 3.684	0.080 ; 0.648 ; 0.112	3.939 ; 2.180 ; 2.180	0	0
E1B6X3_P56589	E1B6X3	P56589	44.061 ; 44.061	48.066 ; 44.300	2 ; 2	0.217 ; 0.141	4.004 ; 0.238	0.441 ; 0.319	2.180 ; 2.180	0	0
E1B6X3_P60602	E1B6X3	P60602	46.188	46.514	1	0.442	0.326	0.062	4.536	0	0
E1B6X3_P60981	E1B6X3	P60981	47.983	47.951	2	0.285	0.032	0.086	5.494	0	0
E1B6X3_Q13526	E1B6X3	Q13526	47.983	48.195	2	0.577	0.212	0.09	4.848	0	0
E1B6X3_Q15102	E1B6X3	Q15102	47.983	48.15	2	0.992	0.166	0.13	3.991	0	0
E1B6X3_Q15102	E1B6X3	Q15102	44.061	43.9	2	0.328	0.161	0.365	3.991	0	0
E1B6X3_Q5HYK3	E1B6X3	Q5HYK3	47.983	48.173	2	0.244	0.19	0.063	4.8	0	0
E1B6X3_Q86U90	E1B6X3	Q86U90	47.983 ; 47.983	44.736 ; 49.383	2 ; 2	0.533 ; 0.867	3.247 ; 1.400	0.698 ; 0.661	2.104 ; 2.104	0	0
E1B6X3_Q86U90	E1B6X3	Q86U90	44.061 ; 44.061	44.736 ; 49.383	2 ; 2	0.502 ; 0.898	0.675 ; 5.321	0.904 ; 0.455	2.104 ; 2.104	0	0
E1B6X3_Q8NAK9	E1B6X3	Q8NAK9	47.983 ; 47.983	48.199 ; 44.066	2 ; 2	0.084 ; 0.017	0.216 ; 3.917	0.074 ; 0.104	1.211 ; 1.211	0	0
E1B6X3_Q8NAK9	E1B6X3	Q8NAK9	44.061 ; 44.061	48.199 ; 44.066	2 ; 2	0.115 ; 0.047	4.137 ; 0.005	0.132 ; 0.310	1.211 ; 1.211	0	0
E1B6X3_Q8WUD1	E1B6X3	Q8WUD1	47.983	48.665	2	0.053	0.682	0.458	3.026	0	0
E1B6X3_Q8WW59	E1B6X3	Q8WW59	47.983	47.877	2	0.272	0.106	0.288	4.739	0	0
E1B6X3_Q92520	E1B6X3	Q92520	44.061	43.563	2	0.084	0.499	0.22	3.413	0	0
E1B6X3_Q96GE9-2	E1B6X3	Q96GE9-2	47.983	48.529	2	1.102	0.546	0.337	2.798	0	0
E1B6X3_Q96GE9-2	E1B6X3	Q96GE9-2	44.061	44.568	2	0.681	0.507	0.091	2.798	0	0
E1B6X3_Q9H019-3	E1B6X3	Q9H019-3	47.983	48.034	2	0.257	0.051	0.185	4.388	0	0
E1B6X3_Q9H4A5	E1B6X3	Q9H4A5	47.983	48.147	2	0.273	0.164	0.051	4.745	0	0
E1B6X3_Q9HB07	E1B6X3	Q9HB07	47.983	48.663	2	0.043	0.68	0.465	2.926	0	0
E1B6X3_Q9NRG7-2	E1B6X3	Q9NRG7-2	46.188 ; 47.983	47.419 ; 46.507	1 ; 2	0.473 ; 0.682	1.231 ; 1.477	0.738 ; 1.446	2.667 ; 1.571	0	0
E1B6X3_Q9NRG7-2	E1B6X3	Q9NRG7-2	44.061	46.507	2	0.651	2.445	1.652	1.571	0	0
E1B6X3_Q9NUQ9	E1B6X3	Q9NUQ9	47.983	48.939	2	0.364	0.956	0.451	2.731	0	0
E1B6X3_Q9NUQ9	E1B6X3	Q9NUQ9	44.061	44.385	2	0.439	0.324	1.327	2.731	0	0
E1B6X3_Q9NVZ3	E1B6X3	Q9NVZ3	47.983	47.911	2	0.272	0.072	0.021	4.684	0	0
E1B6X3_Q9P0S9	E1B6X3	Q9P0S9	47.983	47.989	2	0.415	0.006	0.26	3.376	0	0
E2QRD0_O14672	E2QRD0	O14672	26.48	26.575	2	0.363	0.094	0.072	4.298	0	0
E2QRD0_P55265-5	E2QRD0	P55265-5	26.797	28.029	1	0.143	1.232	0.509	3.053	0	0
E2QRD0_Q14739	E2QRD0	Q14739	26.48	27.078	2	0.73	0.598	0.343	4.405	0	0
E2QRD0_Q15005	E2QRD0	Q15005	26.48	26.449	2	0.59	0.031	1.336	3.354	0	0
E2QRD0_Q8WWM7	E2QRD0	Q8WWM7	26.48	24.867	2	0.079	1.613	1.611	2.268	0	0
E2QRD0_Q8WYJ6	E2QRD0	Q8WYJ6	26.797 ; 26.480	27.596 ; 27.314	1 ; 2	0.295 ; 0.031	0.799 ; 0.834	0.320 ; 0.183	3.248 ; 3.088	0	0
E2QRD0_Q96HY6	E2QRD0	Q96HY6	26.48	24.75	2	0.035	1.73	0.636	2.663	0	0
E2QRD0_Q9NVV4	E2QRD0	Q9NVV4	26.797	27.664	1	0.217	0.867	0.269	3.952	0	0
E5RI99_E7EWF1	E5RI99	E7EWF1	5.175 ; 5.207	5.224 ; 5.216	1 ; 2	0.977 ; 0.514	0.049 ; 0.009	0.023 ; 0.100	2.891 ; 3.271	1	1
E5RI99_P06744	E5RI99	P06744	5.175 ; 5.207	5.378 ; 5.345	1 ; 2	0.783 ; 1.042	0.203 ; 0.138	0.286 ; 0.094	3.328 ; 3.162	0	0
E5RI99_P18124	E5RI99	P18124	5.175 ; 5.207	5.269 ; 5.205	1 ; 2	0.292 ; 0.213	0.094 ; 0.002	0.114 ; 0.045	3.801 ; 4.689	1	1
E5RI99_P39023	E5RI99	P39023	5.175	5.102	1	0.817	0.073	0.086	4.751	1	1
E5RI99_P46778	E5RI99	P46778	5.175	5.148	1	0.967	0.027	0.065	4.825	1	1
E5RI99_P49207	E5RI99	P49207	5.175	5.35	1	0.763	0.175	0.064	3.711	1	1
E5RI99_P61313	E5RI99	P61313	5.175 ; 5.207	5.386 ; 5.436	1 ; 2	0.295 ; 0.709	0.211 ; 0.229	0.299 ; 0.103	3.225 ; 4.107	1	1
E5RI99_P61353	E5RI99	P61353	5.175 ; 5.207	5.327 ; 5.311	1 ; 2	0.361 ; 0.624	0.153 ; 0.104	0.045 ; 0.021	2.773 ; 3.008	1	1
E5RI99_P62424	E5RI99	P62424	5.175	5.318	1	1.937	0.143	0.076	4.593	1	1
E5RI99_P62906	E5RI99	P62906	5.175	5.432	1	1.661	0.257	0.147	4.332	1	1
E5RI99_P62917	E5RI99	P62917	5.175 ; 5.207	5.257 ; 5.272	1 ; 2	0.848 ; 0.620	0.082 ; 0.065	0.066 ; 0.097	3.741 ; 4.330	1	1
E5RI99_Q02543	E5RI99	Q02543	5.175 ; 5.207	5.282 ; 5.229	1 ; 2	0.643 ; 1.570	0.107 ; 0.022	0.022 ; 0.038	4.335 ; 4.865	1	1
E5RI99_Q02878	E5RI99	Q02878	5.175 ; 5.207	5.281 ; 5.325	1 ; 2	0.333 ; 0.497	0.106 ; 0.118	0.326 ; 0.172	2.131 ; 2.533	1	1
E5RI99_Q07020	E5RI99	Q07020	5.175 ; 5.207	5.112 ; 5.133	1 ; 2	1.784 ; 1.524	0.063 ; 0.074	0.058 ; 0.139	4.078 ; 4.198	1	1
E5RJA0_O00154-4	E5RJA0	O00154-4	46.893	46.933	2	1.59	0.04	0.312	4.839	0	0
E5RJA0_Q8WV74	E5RJA0	Q8WV74	47.040 ; 46.893	47.194 ; 47.383	1 ; 2	0.266 ; 0.894	0.154 ; 0.489	0.023 ; 0.054	4.679 ; 3.503	0	0
E5RJW1_B4DVQ5	E5RJW1	B4DVQ5	13.058	13.002	1	0.003	0.056	0.28	4.322	1	0
E5RJW1_O43815-2	E5RJW1	O43815-2	12.993	12.248	2	0.263	0.745	0.372	2.25	1	0
E5RJW1_P82094	E5RJW1	P82094	12.993	13.707	2	0.191	0.714	0.916	2.773	0	0
E5RJW1_Q13425	E5RJW1	Q13425	13.058 ; 13.058 ; 12.993	12.044 ; 15.709 ; 12.217	1 ; 1 ; 2	0.403 ; 0.615 ; 0.748	1.014 ; 2.651 ; 0.776	0.608 ; 0.443 ; 0.456	2.518 ; 2.518 ; 2.812	1	0
E5RJW1_Q14517	E5RJW1	Q14517	13.058 ; 12.993	12.308 ; 12.260	1 ; 2	0.084 ; 0.115	0.750 ; 0.733	0.819 ; 0.799	2.221 ; 2.679	0	0
E5RJW1_Q2M389	E5RJW1	Q2M389	13.058	14.291	1	0.287	1.233	0.209	2.597	0	0
E5RJW1_Q9NRL3	E5RJW1	Q9NRL3	13.058 ; 12.993	12.961 ; 13.022	1 ; 2	0.160 ; 0.250	0.097 ; 0.029	0.826 ; 0.981	2.654 ; 3.028	1	0
E5RJW1_Q9Y3A3-2	E5RJW1	Q9Y3A3-2	13.058 ; 12.993	12.887 ; 13.025	1 ; 2	0.080 ; 0.411	0.171 ; 0.032	0.849 ; 0.744	2.372 ; 2.176	0	0
E7EM64_O14646-2	E7EM64	O14646-2	22.852	22.493	1	0.478	0.359	0.145	2.81	0	0
E7EM64_P04843	E7EM64	P04843	22.852	22.85	1	0.934	0.002	0.243	4.954	1	0
E7EM64_P49257	E7EM64	P49257	22.852	23.089	1	0	0.237	0.422	3.323	0	0
E7EM64_Q99627-2	E7EM64	Q99627-2	22.852	22.809	1	2.032	0.043	0.117	5.112	1	1
E7EMV7_F5H0L8	E7EMV7	F5H0L8	25.074 ; 25.061	25.552 ; 25.768	1 ; 2	0.040 ; 0.377	0.477 ; 0.707	0.256 ; 0.245	1.851 ; 2.940	0	0
E7EMV7_P08648	E7EMV7	P08648	25.074 ; 25.061	25.161 ; 24.967	1 ; 2	0.405 ; 0.468	0.086 ; 0.094	0.389 ; 0.446	1.487 ; 1.371	1	0
E7EMV7_Q86YC3	E7EMV7	Q86YC3	25.061	24.351	2	0.813	0.71	1.139	2.672	0	0
E7EMV7_Q92783-2	E7EMV7	Q92783-2	25.074 ; 25.061	24.963 ; 25.005	1 ; 2	0.450 ; 0.472	0.111 ; 0.056	0.386 ; 0.376	2.878 ; 3.209	1	0
E7EMV7_Q92859-3	E7EMV7	Q92859-3	25.061	24.748	2	0.016	0.313	0.159	4.042	0	0
E7EMV7_Q96D31	E7EMV7	Q96D31	25.074 ; 25.061	24.126 ; 24.110	1 ; 2	0.636 ; 0.741	0.949 ; 0.951	0.638 ; 0.676	2.274 ; 2.294	1	0
E7EMV7_Q96S52	E7EMV7	Q96S52	25.061	24.314	2	0.303	0.746	0.934	2.827	1	0
E7EMV7_Q9H2G2-2	E7EMV7	Q9H2G2-2	25.074 ; 25.061	24.922 ; 24.954	1 ; 2	0.262 ; 0.374	0.153 ; 0.107	0.396 ; 0.468	1.843 ; 2.102	0	0
E7EMV7_Q9H490-2	E7EMV7	Q9H490-2	25.074	25.013	1	0.787	0.061	0.198	4.661	1	0
E7EMV7_Q9NS69	E7EMV7	Q9NS69	25.061	26.112	2	0.14	1.051	0.073	2.641	1	0
E7EMV7_Q9UG56	E7EMV7	Q9UG56	25.074	25.185	1	0.506	0.111	0.181	4.987	0	0
E7EMV7_Q9UPT8	E7EMV7	Q9UPT8	25.074 ; 25.061	24.602 ; 24.646	1 ; 2	0.662 ; 0.814	0.473 ; 0.415	0.218 ; 0.214	2.257 ; 2.595	0	0
E7EMV7_Q9Y6D9	E7EMV7	Q9Y6D9	25.074 ; 25.061	24.029 ; 24.014	1 ; 2	0.306 ; 0.347	1.046 ; 1.047	0.650 ; 0.692	2.610 ; 2.676	1	0
E7EN19_F5GY99	E7EN19	F5GY99	22.74	22.892	2	0.572	0.151	0.047	4.977	0	0
E7ENJ6_Q10567-2	E7ENJ6	Q10567-2	24.428	24.359	1	0.552	0.069	0.04	3.736	1	1
E7ENJ6_Q8TAA9-2	E7ENJ6	Q8TAA9-2	24.089	23.718	2	1.242	0.372	0.165	4.358	0	0
E7ENJ6_Q9UPT8	E7ENJ6	Q9UPT8	24.428	24.602	1	1.39	0.174	0.114	4.496	0	0
E7ENJ6_Q9Y6D9	E7ENJ6	Q9Y6D9	24.089	24.014	2	1.018	0.075	0.108	4.389	1	0
E7EPB3_E5RI99	E7EPB3	E5RI99	5.356	5.207	2	2.14	0.149	0.17	3.949	1	1
E7EPB3_E7EWF1	E7EPB3	E7EWF1	5.356	5.216	2	1.625	0.14	0.27	4.303	1	1
E7EPB3_P06744	E7EPB3	P06744	5.356	5.345	2	1.097	0.011	0.076	4.315	0	0
E7EPB3_P61353	E7EPB3	P61353	5.356	5.311	2	2.763	0.045	0.149	4.88	1	1
E7EPB3_P62917	E7EPB3	P62917	5.356	5.272	2	1.52	0.084	0.267	4.085	1	1
E7EPB3_Q02878	E7EPB3	Q02878	5.356	5.325	2	2.637	0.031	0.002	4.746	1	1
E7EPB3_Q07020	E7EPB3	Q07020	5.356	5.133	2	0.615	0.223	0.031	3.146	1	1
E7EPC9_F5H4I0	E7EPC9	F5H4I0	39.639 ; 39.239	39.283 ; 39.283	2 ; 2	0.562 ; 4.608	0.356 ; 0.045	0.528 ; 5.157	2.540 ; 2.540	0	0
E7EPC9_O75534	E7EPC9	O75534	39.766 ; 39.639	39.838 ; 39.937	1 ; 2	0.756 ; 0.824	0.072 ; 0.298	0.168 ; 0.047	3.066 ; 3.574	0	0
E7EPC9_P04899	E7EPC9	P04899	39.639	39.821	2	1.54	0.182	0.404	3.462	0	0
E7EPC9_P13639	E7EPC9	P13639	39.766 ; 39.639	40.241 ; 40.200	1 ; 2	0.419 ; 0.273	0.475 ; 0.561	0.211 ; 0.070	3.158 ; 3.178	0	0
E7EPC9_P23381	E7EPC9	P23381	39.639	39.334	2	0.348	0.305	0.252	3.84	0	0
E7EPC9_P30084	E7EPC9	P30084	39.766	39.968	1	0.286	0.202	0.01	3.318	0	0
E7EPC9_P30480	E7EPC9	P30480	39.766 ; 39.639	39.636 ; 39.662	1 ; 2	1.294 ; 0.415	0.130 ; 0.023	0.387 ; 0.285	2.840 ; 2.653	0	0
E7EPC9_P31350	E7EPC9	P31350	39.766 ; 39.639	39.768 ; 39.941	1 ; 2	0.111 ; 0.109	0.002 ; 0.302	0.429 ; 0.144	3.669 ; 3.798	0	0
E7EPC9_P31939	E7EPC9	P31939	39.766 ; 39.639	39.375 ; 39.417	1 ; 2	0.113 ; 0.378	0.391 ; 0.222	0.397 ; 0.153	3.138 ; 3.557	0	0
E7EPC9_P52594-2	E7EPC9	P52594-2	39.639	39.683	2	0.431	0.044	0.021	4.121	0	0
E7EPC9_P62879	E7EPC9	P62879	39.766	40.178	1	0.734	0.412	0.645	2.888	0	0
E7EPC9_Q13795	E7EPC9	Q13795	39.639	39.737	2	1.026	0.098	0.316	4.163	0	0
E7EPM0_G3V1J3	E7EPM0	G3V1J3	32.274	31.909	2	0.447	0.366	0.072	4.114	0	0
E7EPM0_G3XAP3	E7EPM0	G3XAP3	32.274	32.126	2	0.239	0.148	0.131	3.771	0	0
E7EPM0_O75694	E7EPM0	O75694	32.321 ; 32.274	32.393 ; 32.529	1 ; 2	0.310 ; 0.333	0.073 ; 0.255	0.084 ; 0.021	3.770 ; 3.737	0	0
E7EPM0_Q13283	E7EPM0	Q13283	32.321	32.275	1	1.29	0.046	0.225	4.742	0	0
E7EPM0_Q7L014	E7EPM0	Q7L014	32.321 ; 32.274	32.051 ; 32.072	1 ; 2	0.791 ; 0.647	0.270 ; 0.202	0.026 ; 0.188	3.697 ; 3.559	0	0
E7EPM0_Q92888	E7EPM0	Q92888	32.274	32.323	2	0.688	0.049	0.042	5.319	0	0
E7EPM0_Q9NRK6	E7EPM0	Q9NRK6	32.321 ; 32.274	32.297 ; 32.374	1 ; 2	0.421 ; 0.061	0.023 ; 0.099	0.031 ; 0.303	4.334 ; 4.241	0	0
E7EPM0_Q9NTZ6	E7EPM0	Q9NTZ6	32.274	31.872	2	0.584	0.402	0.265	3.495	0	0
E7EPM0_Q9Y289	E7EPM0	Q9Y289	32.321 ; 32.274	32.624 ; 32.749	1 ; 2	0.763 ; 0.733	0.303 ; 0.475	0.266 ; 0.224	3.566 ; 3.530	0	0
E7EPM6_G5E955	E7EPM6	G5E955	43.147 ; 43.124	43.005 ; 42.936	1 ; 2	0.112 ; 0.660	0.142 ; 0.188	0.256 ; 0.129	4.283 ; 4.526	0	0
E7EPM6_Q01826	E7EPM6	Q01826	43.124	43.401	2	0.571	0.278	0.235	4.356	0	0
E7EPM6_Q13895	E7EPM6	Q13895	43.124	43.306	2	0.942	0.183	0.022	4.908	0	0
E7EPM6_Q15796-2	E7EPM6	Q15796-2	43.147 ; 43.124	43.228 ; 43.229	1 ; 2	0.306 ; 0.665	0.082 ; 0.105	0.168 ; 0.231	4.199 ; 4.450	0	0
E7EPM6_Q6ZT21-2	E7EPM6	Q6ZT21-2	43.147 ; 43.124	42.889 ; 42.792	1 ; 2	0.210 ; 0.101	0.257 ; 0.331	0.146 ; 0.212	4.092 ; 4.308	0	0
E7EPM6_Q96AG3	E7EPM6	Q96AG3	43.147 ; 43.124	42.896 ; 42.887	1 ; 2	0.399 ; 0.252	0.251 ; 0.236	0.149 ; 0.221	4.375 ; 4.471	0	0
E7EPM6_Q9H0V9	E7EPM6	Q9H0V9	43.147 ; 43.124	42.919 ; 42.992	1 ; 2	0.070 ; 0.049	0.228 ; 0.131	0.179 ; 0.264	3.988 ; 4.116	0	0
E7EPM6_Q9H9A6	E7EPM6	Q9H9A6	43.147 ; 43.124	43.127 ; 42.976	1 ; 2	0.396 ; 0.751	0.020 ; 0.147	0.127 ; 0.247	4.072 ; 4.400	0	0
E7EPM6_Q9HBM8	E7EPM6	Q9HBM8	43.147 ; 43.124	43.139 ; 43.222	1 ; 2	0.712 ; 0.317	0.008 ; 0.099	0.145 ; 0.154	4.153 ; 4.090	0	0
E7EPM6_Q9UKR5	E7EPM6	Q9UKR5	43.147	43.208	1	1.071	0.062	0.022	5.771	0	0
E7EQ69_O14657	E7EQ69	O14657	49.195	47.586	2	0.004	1.609	1.352	2.438	0	0
E7EQ69_O14657	E7EQ69	O14657	45.692	47.586	2	0.144	1.894	1.348	2.438	0	0
E7EQ69_O94903	E7EQ69	O94903	49.195	49.1	2	0.568	0.096	0.036	2.983	0	0
E7EQ69_O94903	E7EQ69	O94903	45.692	45.932	2	1.439	0.241	0.174	2.983	0	0
E7EQ69_P24666	E7EQ69	P24666	49.195	49.196	2	0.888	0.001	0.137	3.761	0	0
E7EQ69_P27361	E7EQ69	P27361	49.195	49.286	2	1.976	0.091	0.042	4.882	0	0
E7EQ69_P31946-2	E7EQ69	P31946-2	49.155	49.074	1	1.445	0.08	0.159	4.938	0	0
E7EQ69_P37802	E7EQ69	P37802	49.195	49.132	2	1.243	0.063	0.063	3.548	0	0
E7EQ69_P41567	E7EQ69	P41567	49.195	49.103	2	0.529	0.092	0.026	3.436	0	0
E7EQ69_P41567	E7EQ69	P41567	45.692	45.957	2	0.959	0.265	0.272	3.436	0	0
E7EQ69_P62851	E7EQ69	P62851	49.195	49.305	2	0.447	0.11	0.035	4.796	0	0
E7EQ69_Q13242	E7EQ69	Q13242	49.195 ; 49.195	49.041 ; 46.085	2 ; 2	0.028 ; 0.513	0.154 ; 3.110	0.041 ; 0.155	2.133 ; 2.133	0	0
E7EQ69_Q13242	E7EQ69	Q13242	45.692 ; 45.692	49.041 ; 46.085	2 ; 2	0.112 ; 0.374	3.349 ; 0.394	0.036 ; 0.151	2.133 ; 2.133	0	0
E7EQ69_Q6DKK2	E7EQ69	Q6DKK2	49.155	48.942	1	0.71	0.212	0.12	2.753	0	0
E7EQ69_Q6DKK2	E7EQ69	Q6DKK2	45.582	45.762	1	0.081	0.18	0.125	2.753	0	0
E7EQ69_Q86U90	E7EQ69	Q86U90	49.195	49.383	2	1.501	0.188	0.091	4.922	0	0
E7EQ69_Q8N4Q0	E7EQ69	Q8N4Q0	49.195	49.406	2	0.591	0.211	0.021	4.761	0	0
E7EQ69_Q99426	E7EQ69	Q99426	49.155 ; 49.195 ; 49.195	49.054 ; 45.935 ; 49.087	1 ; 2 ; 2	0.663 ; 0.402 ; 0.444	0.101 ; 3.261 ; 0.109	0.037 ; 0.158 ; 0.024	3.719 ; 2.257 ; 2.257	0	0
E7EQ69_Q99426	E7EQ69	Q99426	45.582 ; 45.692 ; 45.692	45.923 ; 45.935 ; 49.087	1 ; 2 ; 2	1.410 ; 0.262 ; 0.584	0.341 ; 0.243 ; 3.395	0.210 ; 0.154 ; 0.019	3.719 ; 2.257 ; 2.257	0	0
E7EQ69_Q9BT30	E7EQ69	Q9BT30	49.195	49.498	2	1.159	0.302	0.163	3.868	0	0
E7EQ69_Q9BT30	E7EQ69	Q9BT30	45.692	45.979	2	0.358	0.287	0.005	3.868	0	0
E7EQ69_Q9HB07	E7EQ69	Q9HB07	45.692	45.256	2	0.539	0.436	0.31	3.517	0	0
E7EQ69_Q9UNW1	E7EQ69	Q9UNW1	49.195	48.974	2	0.535	0.221	0.016	4.126	0	0
E7EQ69_Q9Y2Z0	E7EQ69	Q9Y2Z0	49.155	49.242	1	0.01	0.087	0.005	4.402	0	0
E7EQ69_Q9Y314	E7EQ69	Q9Y314	49.155 ; 49.195	49.197 ; 49.211	1 ; 2	0.833 ; 0.837	0.042 ; 0.016	0.012 ; 0.036	5.257 ; 4.302	0	0
E7EQ72_O75822	E7EQ72	O75822	36.007 ; 35.968	36.167 ; 36.250	1 ; 2	0.201 ; 0.237	0.160 ; 0.282	0.226 ; 0.197	4.465 ; 4.815	0	0
E7EQT4_O14579	E7EQT4	O14579	27.924	27.422	2	0.188	0.502	0.132	3.781	1	0
E7EQT4_Q8WWM7	E7EQT4	Q8WWM7	23.75	24.789	1	0.128	1.04	0.67	2.958	0	0
E7EQT4_Q96HY6	E7EQT4	Q96HY6	23.75	23.892	1	0.027	0.142	0.03	3.515	0	0
E7ER01_E9PSI1	E7ER01	E9PSI1	39.324	38.93	2	0.601	0.394	0.328	3.652	0	0
E7ER01_O00746	E7ER01	O00746	35.684 ; 33.964	36.357 ; 36.445	1 ; 2	0.430 ; 0.464	0.673 ; 2.482	0.388 ; 1.544	1.941 ; 1.907	0	0
E7ER01_O00746	E7ER01	O00746	39.661 ; 39.324	36.357 ; 36.445	1 ; 2	0.800 ; 0.203	3.304 ; 2.879	2.900 ; 2.659	1.941 ; 1.907	0	0
E7ER01_O15067	E7ER01	O15067	35.684	35.932	1	0.303	0.247	0.158	2.816	0	0
E7ER01_O43464	E7ER01	O43464	39.324	38.179	2	0.217	1.145	0.029	2.736	0	0
E7ER01_O95757	E7ER01	O95757	33.964	33.7	2	0.817	0.264	0.036	4.171	0	0
E7ER01_O96011-2	E7ER01	O96011-2	39.324	39.116	2	0.692	0.207	0.814	3.235	0	0
E7ER01_P04439	E7ER01	P04439	39.324	39.413	2	0.265	0.09	0.446	3.449	0	0
E7ER01_P07099	E7ER01	P07099	39.324	39.275	2	1.956	0.049	0.05	4.968	0	0
E7ER01_P30566	E7ER01	P30566	33.964	34.172	2	1.171	0.208	0.018	4.624	0	0
E7ER01_P49069	E7ER01	P49069	35.684	35.437	1	0.949	0.247	0.258	3.336	0	0
E7ER01_P49247	E7ER01	P49247	39.661 ; 39.324	39.076 ; 39.080	1 ; 2	1.252 ; 0.593	0.585 ; 0.244	0.778 ; 0.223	2.707 ; 2.999	0	0
E7ER01_P52272-2	E7ER01	P52272-2	35.684	37.977	1	0.687	2.293	0.389	2.18	0	0
E7ER01_P52272-2	E7ER01	P52272-2	39.661	37.977	1	1.057	1.684	2.9	2.18	0	0
E7ER01_Q05086-2	E7ER01	Q05086-2	39.324	39.67	2	0.4	0.346	0.364	2.896	0	0
E7ER01_Q1KMD3	E7ER01	Q1KMD3	33.964	33.921	2	0.241	0.043	0.36	4.885	0	0
E7ER01_Q4G148-2	E7ER01	Q4G148-2	33.964	32.176	2	0.05	1.788	0.104	2.557	0	0
E7ER01_Q5JTZ9	E7ER01	Q5JTZ9	35.684 ; 33.964	35.916 ; 36.126	1 ; 2	0.450 ; 0.260	0.232 ; 2.162	0.960 ; 1.786	2.483 ; 2.130	0	0
E7ER01_Q5JTZ9	E7ER01	Q5JTZ9	39.661 ; 39.324	35.916 ; 36.126	1 ; 2	0.820 ; 0.001	3.745 ; 3.198	3.472 ; 2.902	2.483 ; 2.130	0	0
E7ER01_Q6IN84	E7ER01	Q6IN84	39.324	39.386	2	0.002	0.062	0.349	4.684	0	0
E7ER01_Q86UL3	E7ER01	Q86UL3	39.324	39.144	2	0.128	0.179	0.037	3.893	0	0
E7ER01_Q86WV6	E7ER01	Q86WV6	33.964	34.074	2	1.136	0.11	0.169	4.453	0	0
E7ER01_Q8WWI5	E7ER01	Q8WWI5	33.964	34.222	2	1.109	0.258	0.069	4.467	0	0
E7ER01_Q9BQ52-4	E7ER01	Q9BQ52-4	35.684 ; 35.684 ; 33.964 ; 33.964	38.571 ; 33.039 ; 38.989 ; 33.372	1 ; 1 ; 2 ; 2	0.695 ; 0.210 ; 0.676 ; 0.169	2.886 ; 2.645 ; 5.025 ; 0.592	1.123 ; 1.614 ; 0.540 ; 0.207	2.330 ; 2.330 ; 1.861 ; 1.861	0	0
E7ER01_Q9BQ52-4	E7ER01	Q9BQ52-4	39.661 ; 39.661 ; 39.324 ; 39.324	38.571 ; 33.039 ; 38.989 ; 33.372	1 ; 1 ; 2 ; 2	1.065 ; 0.580 ; 0.415 ; 0.091	1.090 ; 6.622 ; 0.335 ; 5.952	1.388 ; 0.897 ; 0.575 ; 0.908	2.330 ; 2.330 ; 1.861 ; 1.861	0	0
E7ER01_Q9H089	E7ER01	Q9H089	35.684	36.286	1	0.191	0.602	0.369	2.662	0	0
E7ER01_Q9HAV4	E7ER01	Q9HAV4	35.684	35.355	1	0.882	0.329	0.22	4.213	0	0
E7ER01_Q9NP81	E7ER01	Q9NP81	33.964 ; 33.964	38.767 ; 35.443	2 ; 2	0.267 ; 0.153	4.804 ; 1.479	1.062 ; 1.836	2.475 ; 2.475	0	0
E7ER01_Q9NP81	E7ER01	Q9NP81	39.324 ; 39.324	38.767 ; 35.443	2 ; 2	0.006 ; 0.414	0.556 ; 3.881	0.054 ; 2.951	2.475 ; 2.475	0	0
E7ER01_Q9NRR5	E7ER01	Q9NRR5	39.324	39.408	2	1.495	0.085	0.02	4.468	0	0
E7ER01_Q9NUQ8-2	E7ER01	Q9NUQ8-2	35.684 ; 35.684 ; 33.964 ; 33.964	35.178 ; 39.851 ; 39.141 ; 34.561	1 ; 1 ; 2 ; 2	0.606 ; 0.150 ; 0.616 ; 0.540	0.507 ; 4.167 ; 5.178 ; 0.598	1.697 ; 2.385 ; 1.100 ; 1.134	2.032 ; 2.032 ; 2.418 ; 2.418	0	0
E7ER01_Q9NUQ8-2	E7ER01	Q9NUQ8-2	39.661 ; 39.661 ; 39.324 ; 39.324	35.178 ; 39.851 ; 39.141 ; 34.561	1 ; 1 ; 2 ; 2	0.976 ; 0.520 ; 0.356 ; 0.279	4.483 ; 0.190 ; 0.182 ; 4.762	0.815 ; 0.127 ; 0.015 ; 0.019	2.032 ; 2.032 ; 2.418 ; 2.418	0	0
E7ER01_Q9NZW5	E7ER01	Q9NZW5	33.964	34.063	2	0.682	0.099	0.151	4.008	0	0
E7ER01_Q9Y5L0-3	E7ER01	Q9Y5L0-3	35.684	35.877	1	1.491	0.193	0.14	3.716	0	0
E7ESG6_Q8NAF0	E7ESG6	Q8NAF0	32.723	33.107	2	0.226	0.384	0.28	3.312	0	0
E7ESG6_Q9BXP5-5	E7ESG6	Q9BXP5-5	32.723	32.153	2	0.41	0.569	0.464	3.481	0	0
E7ETZ3_E9PSH8	E7ETZ3	E9PSH8	31.858	32.152	1	0.834	0.294	0.028	4.673	0	0
E7ETZ3_F5H897	E7ETZ3	F5H897	40.497 ; 40.376	40.268 ; 40.413	1 ; 2	1.222 ; 1.044	0.229 ; 0.037	0.497 ; 0.455	3.749 ; 3.659	0	0
E7ETZ3_H3BN98	E7ETZ3	H3BN98	40.497	40.297	1	0.205	0.2	0.039	5.038	0	0
E7ETZ3_P04234	E7ETZ3	P04234	31.858	31.879	1	0.364	0.021	0.402	4.26	0	0
E7ETZ3_P16435	E7ETZ3	P16435	40.497	41.124	1	0.552	0.627	0.193	3.037	0	0
E7ETZ3_P43403	E7ETZ3	P43403	40.497 ; 40.376	40.446 ; 40.350	1 ; 2	0.764 ; 0.756	0.052 ; 0.026	0.386 ; 0.355	3.592 ; 3.679	0	0
E7ETZ3_P50148	E7ETZ3	P50148	40.497 ; 40.376	40.211 ; 40.252	1 ; 2	0.085 ; 0.529	0.287 ; 0.124	0.294 ; 0.232	3.968 ; 3.669	0	0
E7ETZ3_P62873	E7ETZ3	P62873	40.497 ; 40.376	40.252 ; 40.221	1 ; 2	0.717 ; 0.929	0.245 ; 0.155	0.190 ; 0.291	3.539 ; 3.704	0	0
E7ETZ3_P62879	E7ETZ3	P62879	40.376	40.143	2	1.057	0.233	0.251	4.589	0	0
E7ETZ3_Q6YP21-3	E7ETZ3	Q6YP21-3	40.376	40.118	2	1.27	0.258	0.042	4.322	0	0
E7ETZ3_Q9NZW5	E7ETZ3	Q9NZW5	40.376	40.072	2	0.39	0.304	0.064	4.26	0	0
E7ETZ3_Q9UMX0-2	E7ETZ3	Q9UMX0-2	40.376	40.397	2	0.176	0.021	0.331	4.866	0	0
E7EU96_P42765	E7EU96	P42765	36.342	36.369	1	0.052	0.027	0.124	4.38	0	0
E7EU96_P67870	E7EU96	P67870	30.015 ; 30.320	30.294 ; 30.271	1 ; 2	0.117 ; 0.174	0.279 ; 0.049	0.316 ; 0.817	2.830 ; 3.340	1	1
E7EU96_P67870	E7EU96	P67870	36.342	35.718	1	0.59	0.624	0.013	2.83	1	1
E7EU96_Q02252	E7EU96	Q02252	30.015 ; 30.320	30.803 ; 30.716	1 ; 2	0.420 ; 0.881	0.787 ; 0.396	0.269 ; 0.214	2.971 ; 4.356	0	0
E7EU96_Q02252	E7EU96	Q02252	36.342	36.228	1	0.077	0.114	0.37	2.971	0	0
E7EUU4_P11717	E7EUU4	P11717	21.552	21.071	1	0.302	0.482	0.065	3.446	0	0
E7EUU4_P46977	E7EUU4	P46977	21.845	21.904	2	0.179	0.059	0.046	5.058	0	0
E7EUU4_Q14165	E7EUU4	Q14165	21.845	21.715	2	0.476	0.13	0.068	4.918	0	0
E7EUU4_Q8TBA6-2	E7EUU4	Q8TBA6-2	21.552	21.652	1	1.047	0.1	0.404	4.218	0	0
E7EVJ5_F5GXX5	E7EVJ5	F5GXX5	19.946 ; 20.060	20.829 ; 21.039	1 ; 2	0.221 ; 0.115	0.883 ; 0.979	0.143 ; 0.600	2.803 ; 2.993	0	0
E7EVJ5_P33527	E7EVJ5	P33527	20.06	19.396	2	0.402	0.664	1.663	2.61	0	0
E7EVJ5_P61163	E7EVJ5	P61163	19.946 ; 19.946 ; 20.060	19.460 ; 12.559 ; 19.471	1 ; 1 ; 2	0.186 ; 1.700 ; 0.175	0.486 ; 7.387 ; 0.589	1.233 ; 1.547 ; 1.470	2.463 ; 2.463 ; 2.876	0	0
E7EVJ5_Q92888	E7EVJ5	Q92888	19.946	19.536	1	1.507	0.41	0.242	3.971	0	0
E7EVW7_E9PAU2	E7EVW7	E9PAU2	40.088 ; 40.045	40.571 ; 40.398	1 ; 2	1.069 ; 1.086	0.483 ; 0.352	0.326 ; 0.159	2.670 ; 2.755	0	0
E7EVW7_E9PAU2	E7EVW7	E9PAU2	36.184	37.184	1	1.307	0.999	1.433	2.67	0	0
E7EVW7_F8VYE8	E7EVW7	F8VYE8	40.088 ; 40.045	40.260 ; 40.055	1 ; 2	0.579 ; 0.739	0.172 ; 0.010	0.240 ; 0.238	4.189 ; 4.593	0	0
E7EVW7_O00425	E7EVW7	O00425	40.045	40.243	2	0.914	0.197	0.234	4.074	0	0
E7EVW7_O75534	E7EVW7	O75534	40.088 ; 40.045	39.838 ; 39.937	1 ; 2	0.615 ; 1.072	0.250 ; 0.108	0.198 ; 0.326	3.722 ; 4.516	0	0
E7EVW7_O75534	E7EVW7	O75534	36.184	35.664	1	0.908	0.52	0.4	3.722	0	0
E7EVW7_O75792	E7EVW7	O75792	40.045	40.367	2	0.67	0.322	0.349	3.559	0	0
E7EVW7_O95747	E7EVW7	O95747	40.088	40.013	1	0.671	0.075	0.187	4.311	0	0
E7EVW7_P04439	E7EVW7	P04439	40.045	39.413	2	1.029	0.632	0.476	3.093	0	0
E7EVW7_P04899	E7EVW7	P04899	40.045	39.821	2	0.356	0.224	0.125	3.646	0	0
E7EVW7_P07099	E7EVW7	P07099	40.088 ; 40.045	39.059 ; 39.275	1 ; 2	0.300 ; 0.661	1.029 ; 0.770	0.231 ; 0.080	2.681 ; 2.882	0	0
E7EVW7_P13639	E7EVW7	P13639	40.088 ; 40.045	40.241 ; 40.200	1 ; 2	1.790 ; 1.624	0.153 ; 0.155	0.155 ; 0.208	3.814 ; 4.133	0	0
E7EVW7_P16260	E7EVW7	P16260	40.088 ; 40.045	40.054 ; 40.233	1 ; 2	0.289 ; 0.325	0.033 ; 0.188	0.087 ; 0.056	3.275 ; 3.006	0	0
E7EVW7_P27701	E7EVW7	P27701	40.045	40.077	2	0.72	0.032	0.469	3.626	0	0
E7EVW7_P30084	E7EVW7	P30084	40.088 ; 40.045	39.968 ; 39.915	1 ; 2	1.084 ; 1.162	0.120 ; 0.130	0.356 ; 0.530	2.849 ; 3.441	0	0
E7EVW7_P31350	E7EVW7	P31350	40.088 ; 40.045	39.768 ; 39.941	1 ; 2	1.260 ; 1.787	0.320 ; 0.104	0.062 ; 0.135	3.637 ; 4.403	0	0
E7EVW7_P36551	E7EVW7	P36551	40.045	39.916	2	0.166	0.129	0.89	3.113	0	0
E7EVW7_P50148	E7EVW7	P50148	40.088 ; 40.045	40.211 ; 40.252	1 ; 2	0.545 ; 0.062	0.123 ; 0.206	0.484 ; 0.406	2.864 ; 2.721	0	0
E7EVW7_P52594-2	E7EVW7	P52594-2	40.045	39.683	2	1.465	0.362	0.257	4	0	0
E7EVW7_P62879	E7EVW7	P62879	40.088 ; 40.045	40.178 ; 40.143	1 ; 2	0.637 ; 0.589	0.090 ; 0.097	0.279 ; 0.388	2.611 ; 2.792	0	0
E7EVW7_Q02818	E7EVW7	Q02818	40.045	39.867	2	0.635	0.178	0.01	4.771	0	0
E7EVW7_Q05086-2	E7EVW7	Q05086-2	40.045	39.67	2	0.894	0.375	0.334	3.302	0	0
E7EVW7_Q15125	E7EVW7	Q15125	34.839	39.386	2	2.228	4.546	3.178	2.348	0	0
E7EVW7_Q15125	E7EVW7	Q15125	40.045	39.386	2	0.347	0.66	1.213	2.348	0	0
E7EVW7_Q5SZR4	E7EVW7	Q5SZR4	34.839	34.827	2	0.275	0.013	0.324	3.302	0	0
E7EVW7_Q6YN16	E7EVW7	Q6YN16	40.088 ; 40.045	40.211 ; 40.141	1 ; 2	0.601 ; 0.628	0.123 ; 0.095	0.255 ; 0.344	3.545 ; 2.583	0	0
E7EVW7_Q6YP21-3	E7EVW7	Q6YP21-3	40.088 ; 40.045	40.090 ; 40.118	1 ; 2	0.957 ; 0.802	0.002 ; 0.072	0.560 ; 0.680	3.370 ; 3.341	0	0
E7EVW7_Q8TB61-3	E7EVW7	Q8TB61-3	40.088 ; 40.045	40.118 ; 40.246	1 ; 2	0.477 ; 0.524	0.030 ; 0.200	0.500 ; 0.298	3.383 ; 3.268	0	0
E7EVW7_Q9BTU6	E7EVW7	Q9BTU6	40.088 ; 40.045	39.764 ; 39.724	1 ; 2	0.415 ; 0.086	0.323 ; 0.322	0.045 ; 0.070	4.247 ; 3.604	0	0
E7EVW7_Q9NRR5	E7EVW7	Q9NRR5	36.184 ; 34.839	39.350 ; 39.408	1 ; 2	2.490 ; 2.776	3.165 ; 4.569	2.717 ; 4.380	2.262 ; 2.368	0	0
E7EVW7_Q9NRR5	E7EVW7	Q9NRR5	40.088 ; 40.045	39.350 ; 39.408	1 ; 2	0.072 ; 0.201	0.738 ; 0.637	0.095 ; 0.011	2.262 ; 2.368	0	0
E7EVW7_Q9NZW5	E7EVW7	Q9NZW5	40.045	40.072	2	0.857	0.027	0.574	3.813	0	0
E7EVW7_Q9UEW8	E7EVW7	Q9UEW8	34.839	40.027	2	3.671	5.187	4.358	2.291	0	0
E7EVW7_Q9UEW8	E7EVW7	Q9UEW8	40.088 ; 40.045	40.179 ; 40.027	1 ; 2	1.293 ; 1.097	0.091 ; 0.019	0.026 ; 0.033	2.556 ; 2.291	0	0
E7EVW7_Q9UHV9	E7EVW7	Q9UHV9	40.088 ; 40.045	40.408 ; 40.365	1 ; 2	0.805 ; 0.792	0.320 ; 0.320	0.326 ; 0.420	3.811 ; 3.512	0	0
E7EVW7_Q9Y5L4	E7EVW7	Q9Y5L4	40.088 ; 40.045	40.371 ; 40.513	1 ; 2	0.591 ; 0.026	0.283 ; 0.468	0.185 ; 0.356	3.495 ; 2.897	0	0
E7EW05_F5H6Z6	E7EW05	F5H6Z6	34.633 ; 34.778	35.119 ; 35.107	1 ; 2	0.071 ; 0.872	0.486 ; 0.330	0.374 ; 0.222	2.167 ; 2.256	0	0
E7EW05_O43252	E7EW05	O43252	34.633 ; 34.778	34.508 ; 34.529	1 ; 2	0.725 ; 1.269	0.125 ; 0.248	0.057 ; 0.124	2.773 ; 3.545	0	0
E7EW05_O75436	E7EW05	O75436	34.633 ; 34.778	34.911 ; 34.358	1 ; 2	0.148 ; 0.915	0.278 ; 0.420	0.572 ; 0.274	2.620 ; 3.086	0	0
E7EW05_P09874	E7EW05	P09874	34.633 ; 34.778	34.492 ; 34.545	1 ; 2	0.218 ; 0.368	0.142 ; 0.233	0.003 ; 0.104	3.739 ; 3.688	0	0
E7EW05_P14735	E7EW05	P14735	34.633 ; 34.778	34.894 ; 34.877	1 ; 2	1.071 ; 0.244	0.261 ; 0.099	0.051 ; 0.276	4.471 ; 4.328	0	0
E7EW05_P20042	E7EW05	P20042	34.633	34.561	1	0.293	0.073	0.47	2.779	0	0
E7EW05_P30566	E7EW05	P30566	34.633	34.158	1	0.06	0.475	1.105	2.361	0	0
E7EW05_P31040	E7EW05	P31040	34.633 ; 34.778	34.281 ; 34.408	1 ; 2	0.738 ; 1.163	0.352 ; 0.369	0.215 ; 0.194	2.787 ; 2.778	0	0
E7EW05_Q13131	E7EW05	Q13131	34.778	33.986	2	0.612	0.792	0.518	2.985	0	0
E7EW05_Q4G0I0	E7EW05	Q4G0I0	34.633 ; 34.778	35.043 ; 34.830	1 ; 2	0.061 ; 1.106	0.410 ; 0.052	0.242 ; 0.049	2.725 ; 3.127	0	0
E7EW05_Q70J99	E7EW05	Q70J99	34.633 ; 34.778	35.023 ; 35.110	1 ; 2	0.547 ; 0.925	0.389 ; 0.332	0.251 ; 0.215	1.874 ; 2.760	0	0
E7EW05_Q7Z2Z2-2	E7EW05	Q7Z2Z2-2	34.633 ; 34.778	34.649 ; 34.618	1 ; 2	2.010 ; 1.022	0.015 ; 0.160	0.108 ; 0.127	3.671 ; 2.091	0	0
E7EW05_Q86WV6	E7EW05	Q86WV6	34.778	34.074	2	0.797	0.704	0.966	2.835	0	0
E7EW05_Q8NAN7	E7EW05	Q8NAN7	34.633	35.158	1	0.422	0.524	1.046	2.732	0	0
E7EW05_Q8ND24	E7EW05	Q8ND24	34.633 ; 34.778	34.855 ; 34.943	1 ; 2	1.548 ; 0.681	0.222 ; 0.165	0.201 ; 0.157	3.806 ; 3.122	0	0
E7EW05_Q8WWI5	E7EW05	Q8WWI5	34.633 ; 34.778	33.993 ; 34.222	1 ; 2	0.127 ; 0.823	0.641 ; 0.556	0.991 ; 1.205	2.498 ; 2.674	0	0
E7EW05_Q9BUQ8	E7EW05	Q9BUQ8	34.633 ; 34.778	34.448 ; 34.520	1 ; 2	0.356 ; 0.960	0.186 ; 0.258	0.556 ; 0.642	2.246 ; 3.132	0	0
E7EW05_Q9H3U1	E7EW05	Q9H3U1	34.633	34.412	1	0.451	0.221	0.285	3.993	0	0
E7EW05_Q9NUQ8-2	E7EW05	Q9NUQ8-2	34.778	34.561	2	1.393	0.216	0.002	4.63	0	0
E7EW05_Q9NVV0	E7EW05	Q9NVV0	34.633 ; 34.778	34.697 ; 34.547	1 ; 2	0.733 ; 0.371	0.064 ; 0.230	0.500 ; 0.351	3.705 ; 2.330	0	0
E7EWE1_E9PI30	E7EWE1	E9PI30	46.034	46.28	1	0.903	0.245	0.001	4.517	0	0
E7EWE1_E9PJ81	E7EWE1	E9PJ81	46.034 ; 45.816	46.430 ; 46.515	1 ; 2	1.208 ; 1.010	0.396 ; 0.699	0.602 ; 0.575	2.965 ; 3.084	0	0
E7EWE1_F5H6G2	E7EWE1	F5H6G2	46.034 ; 45.816	45.976 ; 46.183	1 ; 2	1.335 ; 0.643	0.058 ; 0.367	0.385 ; 0.237	2.672 ; 1.960	0	0
E7EWE1_F8VQX6	E7EWE1	F8VQX6	45.816	45.262	2	0.473	0.554	0.035	3.468	0	0
E7EWE1_O43708	E7EWE1	O43708	46.034	45.868	1	2.357	0.166	0.222	4.627	0	0
E7EWE1_P31150	E7EWE1	P31150	46.034 ; 45.816	46.103 ; 46.075	1 ; 2	0.183 ; 0.573	0.069 ; 0.259	0.046 ; 0.028	0.622 ; 1.522	0	0
E7EWE1_P35270	E7EWE1	P35270	46.034 ; 45.816	45.991 ; 45.959	1 ; 2	0.449 ; 0.142	0.044 ; 0.143	0.374 ; 0.467	3.097 ; 2.755	0	0
E7EWE1_Q13363-2	E7EWE1	Q13363-2	46.034	45.859	1	1.863	0.175	0.294	4.538	0	0
E7EWE1_Q14320	E7EWE1	Q14320	45.816	45.453	2	0.48	0.364	0.549	2.509	0	0
E7EWE1_Q15526-2	E7EWE1	Q15526-2	46.034	46.204	1	0.092	0.169	0.171	4.436	0	0
E7EWE1_Q92934	E7EWE1	Q92934	46.034 ; 45.816	46.057 ; 45.997	1 ; 2	0.500 ; 1.058	0.023 ; 0.181	0.155 ; 0.135	1.898 ; 2.433	0	0
E7EWE1_Q9BRG1	E7EWE1	Q9BRG1	45.816	45.506	2	0.819	0.31	0.497	3.171	0	0
E7EWE1_Q9BVL4	E7EWE1	Q9BVL4	45.816	45.347	2	0.41	0.469	0.154	2.838	0	0
E7EWE1_Q9UNZ2	E7EWE1	Q9UNZ2	45.816	45.662	2	0.389	0.154	0.477	2.705	0	0
E7EWF1_P06744	E7EWF1	P06744	5.224 ; 5.216	5.378 ; 5.345	1 ; 2	0.194 ; 0.528	0.154 ; 0.129	0.309 ; 0.195	3.281 ; 3.410	0	0
E7EWF1_P18124	E7EWF1	P18124	5.224	5.269	1	1.269	0.045	0.137	4.598	1	1
E7EWF1_P39023	E7EWF1	P39023	5.224	5.102	1	0.16	0.122	0.063	2.829	1	1
E7EWF1_P46778	E7EWF1	P46778	5.224	5.148	1	0.01	0.075	0.042	5.225	1	1
E7EWF1_P49207	E7EWF1	P49207	5.224	5.35	1	1.74	0.126	0.087	4.508	1	1
E7EWF1_P61313	E7EWF1	P61313	5.224 ; 5.216	5.386 ; 5.436	1 ; 2	0.682 ; 1.223	0.162 ; 0.220	0.322 ; 0.204	3.283 ; 4.481	1	1
E7EWF1_P61353	E7EWF1	P61353	5.224 ; 5.216	5.327 ; 5.311	1 ; 2	1.337 ; 1.138	0.104 ; 0.095	0.068 ; 0.122	4.048 ; 4.004	1	1
E7EWF1_P62917	E7EWF1	P62917	5.224 ; 5.216	5.257 ; 5.272	1 ; 2	0.129 ; 0.106	0.034 ; 0.056	0.043 ; 0.003	3.789 ; 4.344	1	1
E7EWF1_Q02543	E7EWF1	Q02543	21.791	21.422	2	0.199	0.369	1.076	4.52	1	1
E7EWF1_Q02543	E7EWF1	Q02543	5.224 ; 5.216	5.282 ; 5.229	1 ; 2	1.620 ; 2.084	0.058 ; 0.013	0.045 ; 0.062	4.503 ; 4.520	1	1
E7EWF1_Q02878	E7EWF1	Q02878	5.224 ; 5.216	5.281 ; 5.325	1 ; 2	0.643 ; 1.012	0.057 ; 0.109	0.349 ; 0.272	3.148 ; 3.476	1	1
E7EWF1_Q07020	E7EWF1	Q07020	5.224 ; 5.216	5.112 ; 5.133	1 ; 2	0.808 ; 1.010	0.112 ; 0.083	0.081 ; 0.239	2.858 ; 3.261	1	1
E9PAL9_P30038	E9PAL9	P30038	31.627 ; 31.529	31.667 ; 32.458	1 ; 2	0.202 ; 0.285	0.040 ; 0.928	0.254 ; 1.681	3.772 ; 2.880	0	0
E9PAL9_P50416	E9PAL9	P50416	31.627	31.838	1	0.222	0.211	0.35	2.684	0	0
E9PAL9_P54886	E9PAL9	P54886	31.529	31.755	2	0.492	0.226	2.263	2.844	0	0
E9PAL9_Q14978	E9PAL9	Q14978	31.627 ; 31.529	31.182 ; 31.824	1 ; 2	0.427 ; 0.396	0.445 ; 0.294	2.019 ; 1.158	2.705 ; 3.243	0	0
E9PAL9_Q7L2E3-3	E9PAL9	Q7L2E3-3	31.529	31.384	2	0.02	0.146	0.83	3.448	0	0
E9PAL9_Q92506	E9PAL9	Q92506	31.529	32.8	2	0.144	1.27	3.3	2.408	0	0
E9PAU2_O00425	E9PAU2	O00425	40.398	40.243	2	0.171	0.155	0.392	4.29	0	0
E9PAU2_O15067	E9PAU2	O15067	40.571 ; 40.398	40.656 ; 40.667	1 ; 2	0.147 ; 0.218	0.085 ; 0.269	0.060 ; 0.155	2.572 ; 2.862	0	0
E9PAU2_O15067	E9PAU2	O15067	37.184	35.932	1	0.685	1.252	0.534	2.572	0	0
E9PAU2_O60830	E9PAU2	O60830	40.571	40.731	1	2.621	0.161	0.092	4.698	0	0
E9PAU2_O76095-2	E9PAU2	O76095-2	40.398	40.597	2	1.217	0.2	0.214	3.84	0	0
E9PAU2_P08754	E9PAU2	P08754	40.398	39.15	2	0.868	1.248	1.432	2.415	0	0
E9PAU2_P08754	E9PAU2	P08754	37.34	39.15	2	1.17	1.811	0.084	2.415	0	0
E9PAU2_P16260	E9PAU2	P16260	40.398	40.233	2	0.761	0.164	0.214	3.105	0	0
E9PAU2_P49588	E9PAU2	P49588	37.184 ; 37.340	38.127 ; 37.835	1 ; 2	1.049 ; 1.519	0.943 ; 0.495	0.203 ; 0.268	2.780 ; 3.704	0	0
E9PAU2_P50148	E9PAU2	P50148	40.398	40.252	2	1.147	0.146	0.564	3.211	0	0
E9PAU2_P52272-2	E9PAU2	P52272-2	37.34	38.146	2	0.752	0.806	0.881	3.013	0	0
E9PAU2_Q05086-2	E9PAU2	Q05086-2	40.398	39.67	2	0.192	0.728	0.176	2.845	0	0
E9PAU2_Q05086-2	E9PAU2	Q05086-2	37.184	38.696	1	0.262	1.513	0.4	2.589	0	0
E9PAU2_Q15125	E9PAU2	Q15125	40.571 ; 40.398	39.347 ; 39.386	1 ; 2	0.566 ; 0.739	1.224 ; 1.012	1.735 ; 1.372	2.278 ; 1.798	0	0
E9PAU2_Q15125	E9PAU2	Q15125	37.184 ; 37.340	39.347 ; 39.386	1 ; 2	0.607 ; 1.041	2.163 ; 2.046	0.030 ; 0.144	2.278 ; 1.798	0	0
E9PAU2_Q6KCM7-2	E9PAU2	Q6KCM7-2	37.184 ; 37.340	36.867 ; 37.418	1 ; 2	0.036 ; 0.012	0.317 ; 0.079	0.273 ; 0.550	3.308 ; 3.521	0	0
E9PAU2_Q6YN16	E9PAU2	Q6YN16	40.571 ; 40.398	40.211 ; 40.141	1 ; 2	1.670 ; 1.713	0.360 ; 0.257	0.071 ; 0.185	3.493 ; 3.544	0	0
E9PAU2_Q6YP21-3	E9PAU2	Q6YP21-3	40.398	40.118	2	1.888	0.28	0.839	3.115	0	0
E9PAU2_Q8TAT6	E9PAU2	Q8TAT6	40.398	41.039	2	0.769	0.641	0.315	2.975	0	0
E9PAU2_Q8TAT6	E9PAU2	Q8TAT6	37.184 ; 37.340	37.866 ; 36.929	1 ; 2	0.621 ; 0.705	0.682 ; 0.410	0.032 ; 0.999	2.690 ; 2.975	0	0
E9PAU2_Q8TB61-3	E9PAU2	Q8TB61-3	40.398	40.246	2	0.561	0.152	0.457	2.964	0	0
E9PAU2_Q969S9-3	E9PAU2	Q969S9-3	37.184	37.522	1	0.205	0.338	0.434	3.23	0	0
E9PAU2_Q96RQ3	E9PAU2	Q96RQ3	40.571 ; 40.398	38.080 ; 38.366	1 ; 2	0.712 ; 0.412	2.491 ; 2.032	1.892 ; 1.901	1.955 ; 1.932	0	0
E9PAU2_Q96RQ3	E9PAU2	Q96RQ3	37.184 ; 37.340	38.080 ; 38.366	1 ; 2	0.753 ; 0.714	0.896 ; 1.027	0.187 ; 0.385	1.955 ; 1.932	0	0
E9PAU2_Q9NQR4	E9PAU2	Q9NQR4	37.34	36.715	2	0.288	0.624	0.809	3.099	0	0
E9PAU2_Q9UBM7	E9PAU2	Q9UBM7	40.571	39.725	1	0.384	0.845	1.332	2.644	0	0
E9PAU2_Q9UEW8	E9PAU2	Q9UEW8	40.398	40.027	2	2.182	0.371	0.192	3.519	0	0
E9PAU2_Q9UHL4	E9PAU2	Q9UHL4	40.398	41.356	2	0.439	0.959	0.114	2.774	0	0
E9PAU2_Q9UHV9	E9PAU2	Q9UHV9	40.571 ; 40.398	40.408 ; 40.365	1 ; 2	0.264 ; 0.294	0.163 ; 0.033	0.000 ; 0.262	4.685 ; 4.620	0	0
E9PAU2_Q9Y5L4	E9PAU2	Q9Y5L4	40.571 ; 40.398	40.371 ; 40.513	1 ; 2	1.660 ; 1.060	0.200 ; 0.115	0.141 ; 0.198	4.624 ; 4.425	0	0
E9PAU2_Q9Y697-2	E9PAU2	Q9Y697-2	37.34	36.92	2	0.905	0.42	0.049	4.602	0	0
E9PB30_O95456-2	E9PB30	O95456-2	26.288	26.391	2	1.729	0.104	0.035	4.644	0	0
E9PB30_P08621	E9PB30	P08621	26.288	26.763	2	0.538	0.475	0.193	3.288	0	0
E9PB30_Q13423	E9PB30	Q13423	26.334 ; 26.288	25.946 ; 26.470	1 ; 2	0.842 ; 0.553	0.387 ; 0.182	0.237 ; 0.122	3.578 ; 3.754	0	0
E9PB30_Q8N4H5	E9PB30	Q8N4H5	26.288	26.23	2	0.479	0.058	0.206	4.515	0	0
E9PB30_Q9Y277	E9PB30	Q9Y277	26.288	26.313	2	2.438	0.025	0.1	4.464	0	0
E9PC07_O14497-2	E9PC07	O14497-2	31.752	31.278	2	0.14	0.474	0.394	2.936	0	0
E9PC07_P05023	E9PC07	P05023	28.005 ; 28.110	28.034 ; 28.074	1 ; 2	0.676 ; 0.529	0.029 ; 0.036	0.033 ; 0.235	3.800 ; 4.845	0	0
E9PC07_P05023	E9PC07	P05023	31.776	32.079	1	1.632	0.303	0.096	3.8	0	0
E9PC07_P30046	E9PC07	P30046	31.752	31.747	2	1.119	0.005	0.227	4.784	0	0
E9PC07_Q14157-4	E9PC07	Q14157-4	28.11	28.14	2	0.036	0.029	0.012	5.49	0	0
E9PC07_Q15398	E9PC07	Q15398	31.776 ; 31.752	31.621 ; 31.735	1 ; 2	0.584 ; 0.373	0.154 ; 0.018	0.302 ; 0.119	3.246 ; 3.425	0	0
E9PC07_Q8NFH4	E9PC07	Q8NFH4	31.776 ; 31.752 ; 31.752	32.040 ; 28.327 ; 31.920	1 ; 2 ; 2	0.516 ; 0.189 ; 0.296	0.264 ; 3.425 ; 0.168	0.026 ; 0.020 ; 0.010	2.797 ; 2.414 ; 2.414	0	0
E9PC07_Q8NFH4	E9PC07	Q8NFH4	28.005 ; 28.110 ; 28.110	28.148 ; 28.327 ; 31.920	1 ; 2 ; 2	0.763 ; 0.233 ; 0.340	0.144 ; 0.217 ; 3.810	0.066 ; 0.030 ; 0.040	2.797 ; 2.414 ; 2.414	0	0
E9PC07_Q96MU7-2	E9PC07	Q96MU7-2	31.776 ; 31.752	31.886 ; 31.873	1 ; 2	0.950 ; 1.444	0.110 ; 0.121	0.058 ; 0.112	2.556 ; 3.247	0	0
E9PC07_Q96MU7-2	E9PC07	Q96MU7-2	28.005 ; 28.110	28.521 ; 28.455	1 ; 2	0.207 ; 0.589	0.516 ; 0.345	0.192 ; 0.170	2.556 ; 3.247	0	0
E9PC07_Q9NV96	E9PC07	Q9NV96	28.005	28.145	1	0.076	0.14	0.026	2.69	0	0
E9PC07_Q9NV96	E9PC07	Q9NV96	31.776	30.958	1	0.2	0.818	0.071	2.69	0	0
E9PC07_Q9UIA9	E9PC07	Q9UIA9	31.752	29.79	2	0.062	1.963	1.274	2.253	0	0
E9PC07_Q9UIA9	E9PC07	Q9UIA9	28.11	29.79	2	0.017	1.679	1.323	2.253	0	0
E9PC07_Q9UN86-2	E9PC07	Q9UN86-2	31.776 ; 31.752	31.590 ; 31.901	1 ; 2	0.181 ; 0.565	0.186 ; 0.148	0.487 ; 0.134	3.318 ; 3.365	0	0
E9PC07_Q9UN86-2	E9PC07	Q9UN86-2	28.11	27.806	2	1.768	0.304	0.352	3.365	0	0
E9PC07_Q9UNE7	E9PC07	Q9UNE7	31.752	31.908	2	0.519	0.156	0.103	4.633	0	0
E9PC07_Q9UNH7	E9PC07	Q9UNH7	28.005 ; 28.110	28.161 ; 28.066	1 ; 2	0.589 ; 0.428	0.157 ; 0.044	0.216 ; 0.009	4.199 ; 4.279	0	0
E9PCW1_P57740	E9PCW1	P57740	19.93	19.389	2	0.047	0.542	0.794	3.718	1	0
E9PCW1_Q15006	E9PCW1	Q15006	19.993	20.245	1	0.154	0.251	0.296	3.321	0	0
E9PD53_Q8IWX8	E9PD53	Q8IWX8	16.495	16.268	1	0.526	0.227	0.132	4.823	1	0
E9PD53_Q9Y3C6	E9PD53	Q9Y3C6	9	9.11	1	0.134	0.11	0.136	4.644	1	0
E9PDB9_F5GXX5	E9PDB9	F5GXX5	21.743	20.829	1	0.208	0.914	1.087	2.618	0	0
E9PDB9_F8W8C2	E9PDB9	F8W8C2	21.743	21.683	1	0.069	0.06	0.971	1.981	0	0
E9PDB9_F8W9X7	E9PDB9	F8W9X7	20.106	20.031	2	1.024	0.075	0.262	3.811	0	0
E9PDB9_O14744	E9PDB9	O14744	24.697	24.317	2	1.842	0.38	0.074	4.042	0	0
E9PDB9_O43402	E9PDB9	O43402	24.697	24.384	2	0.062	0.313	0.005	3.147	0	0
E9PDB9_P30049	E9PDB9	P30049	24.697	24.262	2	0.968	0.435	0.163	3.743	0	0
E9PDB9_Q13098-5	E9PDB9	Q13098-5	24.697	24.273	2	0.019	0.424	0.281	3.2	0	0
E9PDB9_Q13098-5	E9PDB9	Q13098-5	21.743 ; 20.106	22.045 ; 20.513	1 ; 2	0.127 ; 0.117	0.303 ; 0.406	0.481 ; 0.325	3.181 ; 3.200	0	0
E9PDB9_Q5HY71	E9PDB9	Q5HY71	24.697	21.989	2	0.818	2.708	2.797	2.526	0	0
E9PDB9_Q5HY71	E9PDB9	Q5HY71	21.743 ; 20.106	21.922 ; 21.989	1 ; 2	0.371 ; 0.423	0.180 ; 1.883	0.384 ; 1.526	2.415 ; 2.526	0	0
E9PDB9_Q92616	E9PDB9	Q92616	21.743 ; 21.743 ; 20.106	22.613 ; 18.811 ; 19.396	1 ; 1 ; 2	0.259 ; 0.676 ; 0.297	0.870 ; 2.931 ; 0.710	2.089 ; 2.165 ; 0.648	2.421 ; 2.421 ; 3.039	0	0
E9PDB9_Q9BQA1	E9PDB9	Q9BQA1	24.697	24.809	2	0.908	0.112	0.286	4.154	0	0
E9PDB9_Q9BT78	E9PDB9	Q9BT78	24.697	24.096	2	0.013	0.601	0.451	2.918	0	0
E9PDB9_Q9BT78	E9PDB9	Q9BT78	21.743 ; 21.743 ; 20.106	24.174 ; 20.456 ; 20.451	1 ; 1 ; 2	0.210 ; 0.082 ; 0.359	2.431 ; 1.286 ; 0.344	2.830 ; 1.404 ; 0.498	2.416 ; 2.416 ; 2.918	0	0
E9PDB9_Q9BYC5	E9PDB9	Q9BYC5	24.697	20.907	2	0.972	3.79	1.941	2.289	0	0
E9PDB9_Q9BYC5	E9PDB9	Q9BYC5	21.743 ; 20.106	21.064 ; 20.907	1 ; 2	0.224 ; 0.577	0.679 ; 0.801	0.401 ; 0.670	1.755 ; 2.289	0	0
E9PDB9_Q9NS69	E9PDB9	Q9NS69	21.743	21.88	1	1.676	0.137	0.226	4.96	0	0
E9PDB9_Q9UJW0	E9PDB9	Q9UJW0	20.106	19.782	2	0.182	0.325	0.03	3.75	0	0
E9PDB9_Q9UPT8	E9PDB9	Q9UPT8	24.697	24.646	2	1.411	0.051	0.138	4.686	0	0
E9PF19_O00411	E9PF19	O00411	30.464	29.97	2	0.158	0.494	0.06	3.409	0	0
E9PF19_Q8TEX9	E9PF19	Q8TEX9	30.464	30.378	2	0.376	0.086	0.498	4.54	0	0
E9PF19_Q8WY22	E9PF19	Q8WY22	22.997	23.948	1	0.144	0.951	0.466	3.298	0	0
E9PFS5_Q13464	E9PFS5	Q13464	19.453	19.244	2	0.091	0.208	0.32	4.54	0	0
E9PFS5_Q7L576	E9PFS5	Q7L576	19.453	19.291	2	0.347	0.162	0.28	4.626	1	0
E9PGQ0_O60427	E9PGQ0	O60427	42.093	41.937	1	1.717	0.156	0.091	5.08	0	0
E9PGQ0_P23921	E9PGQ0	P23921	42.093 ; 42.071	42.154 ; 42.097	1 ; 2	0.333 ; 0.747	0.061 ; 0.026	0.206 ; 0.064	3.015 ; 3.668	0	0
E9PGQ0_Q15293	E9PGQ0	Q15293	42.071	42.453	2	0.459	0.381	0.157	4.226	0	0
E9PGQ0_Q6UW68	E9PGQ0	Q6UW68	42.093	42.554	1	0.107	0.462	0.074	3.73	0	0
E9PGT1_Q969X5-2	E9PGT1	Q969X5-2	35.33	35.381	2	0.001	0.051	0.173	4.745	0	0
E9PH29_Q16822	E9PH29	Q16822	45.937	45.892	2	1.095	0.045	0.155	5.116	0	0
E9PH29_Q4G176	E9PH29	Q4G176	45.937	45.999	2	1.264	0.062	0.346	3.556	0	0
E9PHB7_O60711	E9PHB7	O60711	44.514	44.593	2	1.165	0.08	0.43	4.545	0	0
E9PHB7_Q9UG56	E9PHB7	Q9UG56	25.462	25.33	2	0.146	0.132	0.34	4.149	0	0
E9PHJ7_O75381-2	E9PHJ7	O75381-2	20.069	20.129	1	0.241	0.061	0.255	4.118	0	0
E9PI30_E9PIM6	E9PI30	E9PIM6	41.501 ; 41.603	41.586 ; 41.782	1 ; 2	0.145 ; 0.456	0.085 ; 0.180	0.178 ; 0.148	4.175 ; 4.631	0	0
E9PI30_F5GWC2	E9PI30	F5GWC2	41.603 ; 41.603	42.260 ; 46.213	2 ; 2	0.134 ; 0.374	0.658 ; 4.610	0.235 ; 0.282	2.509 ; 2.509	0	0
E9PI30_F5GWC2	E9PI30	F5GWC2	46.280 ; 46.387 ; 46.387	46.488 ; 42.260 ; 46.213	1 ; 2 ; 2	0.661 ; 0.487 ; 0.247	0.209 ; 4.127 ; 0.175	0.400 ; 0.448 ; 0.070	2.648 ; 2.509 ; 2.509	0	0
E9PI30_F5GX77	E9PI30	F5GX77	41.501	41.422	1	0.46	0.079	0.213	4.186	0	0
E9PI30_P31150	E9PI30	P31150	46.28	46.103	1	0.721	0.177	0.046	4.403	0	0
E9PI30_P45954	E9PI30	P45954	46.280 ; 46.387	46.409 ; 46.457	1 ; 2	0.857 ; 0.215	0.129 ; 0.070	0.031 ; 0.038	4.524 ; 3.988	0	0
E9PI30_Q16822	E9PI30	Q16822	46.387	45.892	2	1.07	0.495	0.2	3.354	0	0
E9PI30_Q92934	E9PI30	Q92934	46.28	46.057	1	0.404	0.222	0.156	4.563	0	0
E9PI30_Q9H0C8	E9PI30	Q9H0C8	46.280 ; 46.387	46.203 ; 46.322	1 ; 2	0.205 ; 0.309	0.077 ; 0.066	0.383 ; 0.278	4.096 ; 4.336	0	0
E9PI30_Q9HC36	E9PI30	Q9HC36	41.501	41.342	1	0.352	0.159	0.299	3.893	0	0
E9PIC0_Q7Z2Z2-2	E9PIC0	Q7Z2Z2-2	34.363	34.618	2	0.607	0.255	0.205	4.561	0	0
E9PIC0_Q8N0X7	E9PIC0	Q8N0X7	34.277 ; 34.363	34.335 ; 34.387	1 ; 2	0.176 ; 0.379	0.058 ; 0.023	0.407 ; 0.399	2.886 ; 3.557	0	0
E9PID8_F5H2G1	E9PID8	F5H2G1	21.606 ; 21.283 ; 21.283	21.231 ; 13.537 ; 21.332	1 ; 2 ; 2	0.111 ; 0.295 ; 0.102	0.375 ; 7.746 ; 0.049	0.232 ; 1.537 ; 0.342	2.888 ; 2.541 ; 2.541	1	0
E9PID8_F5H2G1	E9PID8	F5H2G1	11.629 ; 11.629	13.537 ; 21.332	2 ; 2	0.155 ; 0.038	1.908 ; 9.703	1.018 ; 0.177	2.541 ; 2.541	1	0
E9PID8_O75489	E9PID8	O75489	11.629	11.805	2	0.953	0.176	0.073	4.568	1	0
E9PID8_O95168	E9PID8	O95168	11.629	11.807	2	1.683	0.178	0.304	4.691	1	0
E9PID8_P17568	E9PID8	P17568	11.461 ; 11.629	11.604 ; 11.629	1 ; 2	1.378 ; 1.720	0.142 ; 0.000	0.306 ; 0.048	4.298 ; 4.729	1	0
E9PID8_P19404	E9PID8	P19404	11.461 ; 11.629	11.627 ; 11.737	1 ; 2	0.567 ; 1.040	0.165 ; 0.108	0.319 ; 0.160	4.125 ; 4.099	1	0
E9PID8_P25788-2	E9PID8	P25788-2	11.461 ; 11.629	11.732 ; 11.720	1 ; 2	0.130 ; 0.595	0.271 ; 0.091	0.171 ; 0.238	4.266 ; 4.835	1	0
E9PID8_P27816-6	E9PID8	P27816-6	21.606	21.958	1	0.698	0.351	0.038	3.773	0	0
E9PID8_P28072	E9PID8	P28072	11.461 ; 11.629	11.818 ; 11.740	1 ; 2	0.519 ; 1.156	0.356 ; 0.111	0.112 ; 0.164	3.219 ; 3.546	1	0
E9PID8_P28074	E9PID8	P28074	11.629	11.784	2	0.717	0.155	0.071	5.008	1	0
E9PID8_P31930	E9PID8	P31930	11.629	11.675	2	0.956	0.046	0.271	4.592	1	0
E9PID8_P62333	E9PID8	P62333	11.461	11.287	1	1.071	0.175	0.262	4.732	1	0
E9PID8_Q16795	E9PID8	Q16795	11.461 ; 11.629	11.554 ; 11.649	1 ; 2	0.777 ; 1.055	0.093 ; 0.020	0.126 ; 0.483	3.730 ; 3.666	1	0
E9PID8_Q5W145	E9PID8	Q5W145	11.629	11.823	2	1.086	0.194	0.542	3.587	1	0
E9PID8_Q92797	E9PID8	Q92797	21.606	21.652	1	0.243	0.046	0.252	3.928	1	1
E9PID8_Q96FV9	E9PID8	Q96FV9	21.606	21.64	1	0.087	0.033	0.096	4.239	1	0
E9PID8_Q9P0J0	E9PID8	Q9P0J0	11.461 ; 11.629	11.713 ; 11.723	1 ; 2	0.398 ; 0.719	0.252 ; 0.094	0.105 ; 0.106	4.357 ; 4.263	1	0
E9PID8_Q9P2I0	E9PID8	Q9P2I0	11.461 ; 11.629	11.539 ; 11.646	1 ; 2	0.222 ; 0.694	0.078 ; 0.017	0.325 ; 0.287	3.742 ; 3.479	1	1
E9PID8_Q9UM47	E9PID8	Q9UM47	21.283	20.945	2	0.68	0.337	0.195	3.428	1	0
E9PID8_Q9Y6M9	E9PID8	Q9Y6M9	11.629	11.659	2	0.343	0.03	0.334	4.245	1	0
E9PIM6_E9PP29	E9PIM6	E9PP29	45.115	45.433	2	0.905	0.319	0.203	3.216	0	0
E9PIM6_F5GWC2	E9PIM6	F5GWC2	41.782	42.26	2	0.59	0.478	0.384	3.527	0	0
E9PIM6_O43760	E9PIM6	O43760	45.084 ; 45.115	44.281 ; 44.306	1 ; 2	0.520 ; 0.570	0.803 ; 0.808	0.709 ; 0.684	2.388 ; 2.251	0	0
E9PIM6_O43760	E9PIM6	O43760	41.586 ; 41.782	44.281 ; 44.306	1 ; 2	1.045 ; 1.110	2.696 ; 2.524	0.343 ; 0.174	2.388 ; 2.251	0	0
E9PIM6_O43776	E9PIM6	O43776	45.084	45.167	1	0.297	0.083	0.119	5.244	0	0
E9PIM6_O43808	E9PIM6	O43808	41.586	43.337	1	1.335	1.751	0.787	2.515	0	0
E9PIM6_O43808	E9PIM6	O43808	45.084	43.337	1	0.81	1.747	1.153	2.515	0	0
E9PIM6_O60427	E9PIM6	O60427	41.782	41.67	2	0.72	0.112	0.114	4.72	0	0
E9PIM6_P04350	E9PIM6	P04350	45.084 ; 45.115	44.114 ; 44.312	1 ; 2	0.437 ; 0.367	0.970 ; 0.803	0.931 ; 0.946	2.617 ; 2.507	0	0
E9PIM6_P04350	E9PIM6	P04350	41.782	44.312	2	0.907	2.529	0.436	2.507	0	0
E9PIM6_P09960	E9PIM6	P09960	45.084 ; 45.115	45.256 ; 45.300	1 ; 2	0.961 ; 1.141	0.172 ; 0.185	0.157 ; 0.159	3.266 ; 3.823	0	0
E9PIM6_P12931	E9PIM6	P12931	45.084 ; 45.084 ; 45.115 ; 45.115	44.783 ; 40.739 ; 44.621 ; 40.684	1 ; 1 ; 2 ; 2	0.288 ; 0.516 ; 0.467 ; 0.508	0.301 ; 4.344 ; 0.493 ; 4.431	0.154 ; 0.041 ; 0.241 ; 0.015	1.668 ; 1.668 ; 1.918 ; 1.918	0	0
E9PIM6_P12931	E9PIM6	P12931	41.586 ; 41.586 ; 41.782 ; 41.782	44.783 ; 40.739 ; 44.621 ; 40.684	1 ; 1 ; 2 ; 2	0.813 ; 0.009 ; 1.008 ; 0.032	3.197 ; 0.846 ; 2.839 ; 1.098	0.212 ; 0.326 ; 0.269 ; 0.495	1.668 ; 1.668 ; 1.918 ; 1.918	0	0
E9PIM6_P27361	E9PIM6	P27361	45.115	45.216	2	0.721	0.101	0.079	4.631	0	0
E9PIM6_Q8IXH7-4	E9PIM6	Q8IXH7-4	41.782	41.867	2	0.533	0.085	0.068	4.988	0	0
E9PIM6_Q8IYS1	E9PIM6	Q8IYS1	45.084	45.125	1	0.927	0.041	0.045	5.4	0	0
E9PIM6_Q8NCN5	E9PIM6	Q8NCN5	45.084 ; 45.115 ; 45.115	45.293 ; 45.279 ; 42.417	1 ; 2 ; 2	0.966 ; 0.512 ; 0.834	0.209 ; 0.164 ; 2.698	0.177 ; 0.168 ; 0.100	2.717 ; 2.053 ; 2.053	0	0
E9PIM6_Q8NCN5	E9PIM6	Q8NCN5	41.586 ; 41.782 ; 41.782	42.588 ; 45.279 ; 42.417	1 ; 2 ; 2	0.019 ; 1.053 ; 0.293	1.002 ; 3.497 ; 0.635	0.209 ; 0.677 ; 0.410	2.717 ; 2.053 ; 2.053	0	0
E9PIM6_Q92917	E9PIM6	Q92917	41.586 ; 41.782	41.846 ; 41.883	1 ; 2	0.814 ; 1.047	0.260 ; 0.101	0.072 ; 0.020	4.111 ; 4.467	0	0
E9PIM6_Q96CQ1-3	E9PIM6	Q96CQ1-3	41.782	41.835	2	1.825	0.053	0.046	5.451	0	0
E9PIM6_Q99615	E9PIM6	Q99615	45.084 ; 45.115 ; 45.115	42.790 ; 41.094 ; 44.374	1 ; 2 ; 2	0.300 ; 0.214 ; 0.107	2.294 ; 4.021 ; 0.740	1.439 ; 0.070 ; 0.243	2.342 ; 2.242 ; 2.242	0	0
E9PIM6_Q99615	E9PIM6	Q99615	41.586 ; 41.782 ; 41.782	42.790 ; 41.094 ; 44.374	1 ; 2 ; 2	0.825 ; 0.327 ; 0.648	1.204 ; 0.688 ; 2.592	1.073 ; 0.440 ; 0.267	2.342 ; 2.242 ; 2.242	0	0
E9PIM6_Q9HC07	E9PIM6	Q9HC07	41.586 ; 41.782	41.683 ; 41.621	1 ; 2	0.604 ; 0.676	0.098 ; 0.161	0.151 ; 0.052	4.591 ; 4.990	0	0
E9PIM6_Q9HC36	E9PIM6	Q9HC36	41.586	41.342	1	0.497	0.244	0.477	3.686	0	0
E9PJ81_F5H6G2	E9PJ81	F5H6G2	46.430 ; 46.515	45.976 ; 46.183	1 ; 2	0.128 ; 0.367	0.454 ; 0.331	0.218 ; 0.338	2.193 ; 2.378	0	0
E9PJ81_H3BLU7	E9PJ81	H3BLU7	46.515	46.334	2	0.644	0.18	0.686	3.2	0	0
E9PJ81_O75880	E9PJ81	O75880	46.430 ; 46.515	46.504 ; 46.698	1 ; 2	1.901 ; 1.919	0.074 ; 0.183	0.289 ; 0.245	4.922 ; 4.911	0	0
E9PJ81_O95571	E9PJ81	O95571	46.515	46.587	2	0.257	0.072	0.848	3.062	0	0
E9PJ81_P31150	E9PJ81	P31150	46.430 ; 46.515	46.103 ; 46.075	1 ; 2	1.025 ; 0.438	0.327 ; 0.439	0.648 ; 0.603	2.686 ; 2.564	0	0
E9PJ81_P35270	E9PJ81	P35270	46.515	45.959	2	0.869	0.555	0.108	2.906	0	0
E9PJ81_P51159-2	E9PJ81	P51159-2	46.430 ; 46.515	46.769 ; 46.791	1 ; 2	0.068 ; 0.564	0.339 ; 0.277	0.036 ; 0.089	1.848 ; 1.903	0	0
E9PJ81_P56589	E9PJ81	P56589	46.43	45.948	1	0.175	0.482	0.593	1.831	0	0
E9PJ81_P61011	E9PJ81	P61011	46.43	47.096	1	0.378	0.666	0.252	1.919	0	0
E9PJ81_P62834	E9PJ81	P62834	46.430 ; 46.515	46.217 ; 46.236	1 ; 2	1.109 ; 1.259	0.213 ; 0.279	0.279 ; 0.293	2.982 ; 3.175	0	0
E9PJ81_Q07817-2	E9PJ81	Q07817-2	46.515	46.649	2	0.625	0.135	0.138	1.371	0	0
E9PJ81_Q16762	E9PJ81	Q16762	46.430 ; 46.515	47.242 ; 47.430	1 ; 2	0.433 ; 0.468	0.811 ; 0.916	0.247 ; 0.276	2.483 ; 2.746	0	0
E9PJ81_Q587I9	E9PJ81	Q587I9	46.515	45.472	2	0.084	1.042	0.198	2.545	0	0
E9PJ81_Q6IAK0	E9PJ81	Q6IAK0	46.430 ; 46.515	45.734 ; 45.832	1 ; 2	0.060 ; 0.584	0.696 ; 0.682	0.375 ; 0.512	1.952 ; 2.135	0	0
E9PJ81_Q8NI37	E9PJ81	Q8NI37	46.430 ; 46.515	47.020 ; 47.095	1 ; 2	0.088 ; 0.395	0.590 ; 0.581	0.342 ; 0.336	1.643 ; 2.342	0	0
E9PJ81_Q8WUD1	E9PJ81	Q8WUD1	46.430 ; 46.515 ; 46.515	47.045 ; 45.365 ; 48.665	1 ; 2 ; 2	0.596 ; 0.371 ; 0.058	0.615 ; 1.149 ; 2.150	0.306 ; 0.911 ; 1.039	2.465 ; 2.433 ; 2.433	0	0
E9PJ81_Q8WWH5	E9PJ81	Q8WWH5	46.515	47.185	2	0.425	0.67	0.217	3.162	0	0
E9PJ81_Q92934	E9PJ81	Q92934	46.430 ; 46.515	46.057 ; 45.997	1 ; 2	0.708 ; 0.047	0.373 ; 0.517	0.447 ; 0.441	1.706 ; 1.794	0	0
E9PJ81_Q9HB07	E9PJ81	Q9HB07	46.430 ; 46.515 ; 46.515	45.227 ; 48.663 ; 45.256	1 ; 2 ; 2	0.090 ; 0.154 ; 0.155	1.204 ; 2.148 ; 1.259	1.046 ; 1.046 ; 1.018	2.566 ; 2.333 ; 2.333	0	0
E9PJ81_Q9HBI0-2	E9PJ81	Q9HBI0-2	46.515	47.02	2	0.897	0.505	0.183	3.093	0	0
E9PJ81_Q9HC36	E9PJ81	Q9HC36	46.515	46.645	2	1.242	0.131	0.004	5.068	0	0
E9PJ81_Q9NQZ5	E9PJ81	Q9NQZ5	46.430 ; 46.515	46.614 ; 46.536	1 ; 2	0.067 ; 0.355	0.184 ; 0.021	0.735 ; 0.700	2.027 ; 2.588	0	0
E9PJS4_F5H721	E9PJS4	F5H721	32.944	33.104	1	0.323	0.161	0.088	3.11	0	0
E9PJS4_F8VSC5	E9PJS4	F8VSC5	32.944	33.043	1	0.739	0.099	0.146	5.237	0	0
E9PJS4_O60613	E9PJS4	O60613	33.06	33.08	2	1.721	0.02	0.601	3.584	0	0
E9PJS4_O75694	E9PJS4	O75694	33.06	32.529	2	0.338	0.531	0.193	3.519	0	0
E9PJS4_O95197-3	E9PJS4	O95197-3	33.06	32.806	2	0.068	0.254	0.082	4.678	0	0
E9PJS4_O95817	E9PJS4	O95817	32.944 ; 33.060	32.903 ; 32.975	1 ; 2	0.483 ; 0.362	0.041 ; 0.085	0.237 ; 0.041	0.968 ; 0.954	0	0
E9PJS4_O96005	E9PJS4	O96005	33.06	33.126	2	0.193	0.066	0.329	4.214	0	0
E9PJS4_P30825	E9PJS4	P30825	33.06	33.484	2	0.55	0.424	1.009	2.957	0	0
E9PJS4_P32942	E9PJS4	P32942	32.944 ; 32.944 ; 33.060	33.601 ; 25.829 ; 33.436	1 ; 1 ; 2	0.017 ; 1.068 ; 0.121	0.657 ; 7.115 ; 0.375	0.130 ; 5.841 ; 0.052	2.460 ; 2.460 ; 2.785	0	0
E9PJS4_P46199	E9PJS4	P46199	33.06	32.816	2	0.23	0.244	0.326	3.787	0	0
E9PJS4_P98194-4	E9PJS4	P98194-4	32.944 ; 33.060	33.419 ; 33.449	1 ; 2	0.471 ; 0.348	0.475 ; 0.389	0.572 ; 0.467	2.547 ; 2.409	0	0
E9PJS4_Q13131	E9PJS4	Q13131	32.944	33.564	1	0.998	0.62	0.296	2.657	0	0
E9PJS4_Q6NYC8	E9PJS4	Q6NYC8	32.944 ; 33.060	32.842 ; 32.996	1 ; 2	0.303 ; 0.478	0.102 ; 0.064	0.116 ; 0.364	1.411 ; 1.624	0	0
E9PJS4_Q7L0J3-2	E9PJS4	Q7L0J3-2	32.944 ; 33.060	32.902 ; 33.169	1 ; 2	0.847 ; 0.877	0.042 ; 0.109	0.050 ; 0.083	1.755 ; 1.756	0	0
E9PJS4_Q96T76	E9PJS4	Q96T76	32.944 ; 33.060	33.222 ; 33.102	1 ; 2	0.696 ; 0.596	0.278 ; 0.042	0.676 ; 0.676	2.805 ; 2.630	0	0
E9PJS4_Q9BQ52-4	E9PJS4	Q9BQ52-4	32.944	33.039	1	0.051	0.095	0.172	5.096	0	0
E9PJS4_Q9BVV7	E9PJS4	Q9BVV7	32.944	33.127	1	0.541	0.183	0.326	4.135	0	0
E9PJS4_Q9C0E2	E9PJS4	Q9C0E2	32.944	32.832	1	1.396	0.112	0.417	3.975	0	0
E9PJS4_Q9UNH7	E9PJS4	Q9UNH7	32.944	32.784	1	1.16	0.16	0.093	4.688	0	0
E9PJS4_Q9Y289	E9PJS4	Q9Y289	32.944 ; 33.060	32.624 ; 32.749	1 ; 2	0.797 ; 0.738	0.320 ; 0.311	0.095 ; 0.052	2.168 ; 2.348	0	0
E9PKB5_P62820	E9PKB5	P62820	47.737 ; 47.738	48.206 ; 48.295	1 ; 2	0.648 ; 0.095	0.469 ; 0.558	0.041 ; 0.018	3.313 ; 3.497	0	0
E9PKB5_Q02750	E9PKB5	Q02750	47.738	47.703	2	1.017	0.034	0.199	4.16	0	0
E9PKG1_Q92598-2	E9PKG1	Q92598-2	34.328	34.113	1	0.658	0.215	0.057	5.053	1	0
E9PKG1_Q9NZ08-2	E9PKG1	Q9NZ08-2	34.514	34.569	2	0.496	0.055	0.015	5.528	1	0
E9PL22_Q15424	E9PL22	Q15424	30.314	30.291	2	1.598	0.024	0.243	4.903	0	0
E9PMM3_F2Z2V0	E9PMM3	F2Z2V0	40.916 ; 40.916	39.073 ; 43.764	1 ; 1	0.426 ; 0.573	1.843 ; 2.848	1.715 ; 2.418	1.886 ; 1.886	0	0
E9PMM3_G8JLJ7	E9PMM3	G8JLJ7	40.916 ; 41.258 ; 41.258	41.935 ; 43.988 ; 40.547	1 ; 2 ; 2	0.225 ; 0.855 ; 0.436	1.019 ; 2.730 ; 0.712	0.755 ; 2.293 ; 1.592	2.540 ; 2.394 ; 2.394	0	0
E9PMM3_O00186	E9PMM3	O00186	40.916	41.074	1	1.066	0.158	0.145	3.718	0	0
E9PMM3_O75439	E9PMM3	O75439	40.916 ; 41.258	40.703 ; 40.657	1 ; 2	0.484 ; 0.209	0.213 ; 0.601	0.093 ; 0.078	2.586 ; 2.331	0	0
E9PMM3_P04181	E9PMM3	P04181	40.916	40.58	1	0.224	0.336	0.606	3.375	0	0
E9PMM3_P36915	E9PMM3	P36915	41.258	40.812	2	0.326	0.447	0.872	3.146	0	0
E9PMM3_P48449	E9PMM3	P48449	40.916 ; 41.258	41.160 ; 41.234	1 ; 2	0.419 ; 0.110	0.244 ; 0.024	0.435 ; 0.239	2.690 ; 2.770	0	0
E9PMM3_P55010	E9PMM3	P55010	40.916	40.666	1	0.995	0.25	0.354	4.537	0	0
E9PMM3_Q02978	E9PMM3	Q02978	41.258	40.78	2	0.489	0.479	0.429	3.699	0	0
E9PMM3_Q16822	E9PMM3	Q16822	41.258	40.803	2	0.533	0.455	0.274	3.945	0	0
E9PMM3_Q6PI78	E9PMM3	Q6PI78	41.258	41.458	2	0.473	0.2	0.608	3.059	0	0
E9PMM3_Q8N1G4	E9PMM3	Q8N1G4	40.916 ; 40.916 ; 41.258	42.067 ; 37.720 ; 40.599	1 ; 1 ; 2	0.069 ; 0.592 ; 0.117	1.151 ; 3.196 ; 0.660	1.660 ; 2.118 ; 0.148	2.058 ; 2.058 ; 2.374	0	0
E9PMM3_Q8N8R3	E9PMM3	Q8N8R3	41.258	41.261	2	0.258	0.003	0.893	3.107	0	0
E9PMM3_Q8NF37	E9PMM3	Q8NF37	40.916 ; 41.258	40.728 ; 40.616	1 ; 2	0.666 ; 0.199	0.188 ; 0.642	0.786 ; 1.028	3.044 ; 2.853	0	0
E9PMM3_Q8WVC2	E9PMM3	Q8WVC2	41.258	41.222	2	0.11	0.036	1.586	2.924	0	0
E9PMM3_Q96I24	E9PMM3	Q96I24	40.916 ; 40.916 ; 41.258	41.593 ; 36.822 ; 40.701	1 ; 1 ; 2	0.120 ; 1.180 ; 0.128	0.677 ; 4.093 ; 0.557	1.029 ; 2.662 ; 0.228	2.178 ; 2.178 ; 2.281	0	0
E9PMM3_Q99714	E9PMM3	Q99714	41.258	40.406	2	0.701	0.852	1.066	2.873	0	0
E9PMM3_Q99797	E9PMM3	Q99797	41.258	41.199	2	0.191	0.06	0.54	3.012	0	0
E9PMM3_Q9BTV4	E9PMM3	Q9BTV4	41.258	40.922	2	0.611	0.337	0.167	3.455	0	0
E9PMM3_Q9H9B4	E9PMM3	Q9H9B4	41.258	42.305	2	0.369	1.046	0.486	3.084	0	0
E9PMM3_Q9NPF0	E9PMM3	Q9NPF0	40.916	40.723	1	0.769	0.193	0.109	3.389	0	0
E9PMM3_Q9NVH0	E9PMM3	Q9NVH0	41.258 ; 41.258	42.753 ; 38.495	2 ; 2	0.213 ; 1.360	1.495 ; 2.763	1.507 ; 1.300	2.375 ; 2.375	0	0
E9PMM3_Q9P2X0	E9PMM3	Q9P2X0	40.916	39.793	1	0.074	1.123	1.087	2.589	0	0
E9PNW4_Q16543	E9PNW4	Q16543	44.944	45.115	2	0.893	0.17	0.075	4.851	0	0
E9PP29_P04181	E9PP29	P04181	45.433	45.563	2	0.585	0.13	0.184	4.343	0	0
E9PP29_P38117	E9PP29	P38117	41.887	42.002	2	0.695	0.116	0.486	3.528	0	0
E9PP29_Q14318	E9PP29	Q14318	43.064	43.33	1	0.145	0.267	0.264	3.981	0	0
E9PP29_Q15738	E9PP29	Q15738	45.433 ; 45.433	40.514 ; 44.674	2 ; 2	1.366 ; 0.655	4.919 ; 0.760	0.664 ; 0.485	2.349 ; 2.349	0	0
E9PP29_Q15738	E9PP29	Q15738	43.064 ; 43.064 ; 41.887 ; 41.887	40.673 ; 44.956 ; 40.514 ; 44.674	1 ; 1 ; 2 ; 2	0.071 ; 0.763 ; 0.348 ; 0.363	2.391 ; 1.892 ; 1.373 ; 2.787	1.437 ; 1.578 ; 0.915 ; 1.095	2.425 ; 2.425 ; 2.349 ; 2.349	0	0
E9PP29_Q16822	E9PP29	Q16822	45.433	45.892	2	0.371	0.459	0.443	2.898	0	0
E9PP29_Q16822	E9PP29	Q16822	41.887	40.803	2	0.254	1.083	0.796	2.898	0	0
E9PP29_Q6PI78	E9PP29	Q6PI78	41.887	41.458	2	0.753	0.429	0.086	4.529	0	0
E9PP29_Q7L3S4	E9PP29	Q7L3S4	41.887	41.608	2	0.066	0.279	0.334	3.336	0	0
[truncated: 11,371 more rows]

## Sheet: 50%
Table EV 6C: Interactions determine from BN-PAGE-PCP-SILAC of untreated mitochondrial preparations (Local precision 50%, global precision 44%)
Unique interactions	Protein A	Protein B	Center A	Center B	Replicate	Delta Height	Delta Center	Delta Width	Delta EucDist	Both proteins in Corum	Interaction in Corum
A0PJW6_Q07817-2	A0PJW6	Q07817-2	46.052	46.649	2	0.178	0.597	0.388	1.948	0	0
A0PJW6_Q07817-2	A0PJW6	Q07817-2	48.331	48.173	1	1.994	0.158	0.063	4.746	0	0
A0PJW6_Q13243	A0PJW6	Q13243	48.331	48.363	1	2.302	0.033	0.045	4.619	0	0
A0PJW6_Q13243	A0PJW6	Q13243	44.977	44.727	1	0.332	0.251	0.063	4.619	0	0
A0PJW6_Q14320	A0PJW6	Q14320	46.052	45.453	2	0.083	0.6	0.276	2.585	0	0
A0PJW6_Q4G176	A0PJW6	Q4G176	46.052	45.999	2	1.352	0.053	0.264	5.212	0	0
A0PJW6_Q587I9	A0PJW6	Q587I9	46.052	45.472	2	0.531	0.58	0.052	1.778	0	0
A0PJW6_Q6IAK0	A0PJW6	Q6IAK0	46.052	45.832	2	1.031	0.22	0.262	2.204	0	0
A0PJW6_Q8NAK9	A0PJW6	Q8NAK9	46.052 ; 46.052	48.199 ; 44.066	2 ; 2	0.642 ; 0.574	2.146 ; 1.986	0.906 ; 0.728	2.702 ; 2.702	0	0
A0PJW6_Q8NBJ7	A0PJW6	Q8NBJ7	46.052	46.38	2	0.54	0.328	0.072	3.323	0	0
A0PJW6_Q8WUD1	A0PJW6	Q8WUD1	46.052	45.365	2	0.818	0.687	1.161	3.045	0	0
A0PJW6_Q92879-2	A0PJW6	Q92879-2	46.052	45.269	2	0.018	0.783	0.147	2.902	0	0
A0PJW6_Q92934	A0PJW6	Q92934	46.052	45.997	2	0.494	0.055	0.691	2.569	0	0
A0PJW6_Q9BRG1	A0PJW6	Q9BRG1	46.052	45.506	2	0.256	0.546	0.329	2.369	0	0
A0PJW6_Q9BVL4	A0PJW6	Q9BVL4	46.052	45.347	2	0.153	0.705	0.672	3.465	0	0
A0PJW6_Q9H0C8	A0PJW6	Q9H0C8	46.052	46.322	2	0.422	0.269	1.244	3.336	0	0
A0PJW6_Q9HA92	A0PJW6	Q9HA92	46.052	45.928	2	1.349	0.124	0.333	4.319	0	0
A0PJW6_Q9HB07	A0PJW6	Q9HB07	46.052	45.256	2	0.602	0.797	1.269	2.88	0	0
A0PJW6_Q9NQG6	A0PJW6	Q9NQG6	46.052	45.789	2	0.094	0.264	0.701	2.538	0	0
A0PJW6_Q9NQZ5	A0PJW6	Q9NQZ5	46.052	46.536	2	0.803	0.483	0.951	3.459	0	0
A0PJW6_Q9NRG7-2	A0PJW6	Q9NRG7-2	46.052	46.507	2	0.124	0.454	0.614	2.864	0	0
A0PJW6_Q9NVJ2	A0PJW6	Q9NVJ2	48.331 ; 48.331	45.611 ; 48.418	1 ; 1	3.348 ; 0.246	2.719 ; 0.087	0.929 ; 0.064	1.712 ; 1.712	0	0
A0PJW6_Q9NVJ2	A0PJW6	Q9NVJ2	44.977 ; 44.977	45.611 ; 48.418	1 ; 1	0.194 ; 2.908	0.634 ; 3.440	0.241 ; 0.752	1.712 ; 1.712	0	0
A0PJW6_Q9NVM6	A0PJW6	Q9NVM6	48.331	48.21	1	1.528	0.121	0.127	4.906	0	0
A0PJW6_Q9UNZ2	A0PJW6	Q9UNZ2	46.052	45.662	2	0.952	0.391	0.348	3.088	0	0
A1L0T0_F8W9T2	A1L0T0	F8W9T2	34.767	34.374	1	0.069	0.393	0.266	4.506	0	0
A1L0T0_G5E9M5	A1L0T0	G5E9M5	34.767	34.111	1	0.165	0.656	0.088	3.769	0	0
A1L0T0_O15382	A1L0T0	O15382	34.767 ; 35.013	34.622 ; 34.778	1 ; 2	0.273 ; 0.534	0.145 ; 0.235	0.321 ; 0.009	3.922 ; 3.956	0	0
A1L0T0_P49069	A1L0T0	P49069	34.767 ; 35.013	35.437 ; 35.226	1 ; 2	0.279 ; 0.799	0.671 ; 0.213	0.377 ; 0.217	3.869 ; 4.342	0	0
A1L0T0_P53365	A1L0T0	P53365	34.767	34.568	1	0.743	0.199	0.114	5.308	0	0
A1L0T0_P61619	A1L0T0	P61619	34.767	34.693	1	0.486	0.073	0.064	5.687	0	0
A1L0T0_Q08211	A1L0T0	Q08211	34.767	34.907	1	0.617	0.141	0.721	4.25	0	0
A1L0T0_Q14739	A1L0T0	Q14739	35.013	34.591	2	1.254	0.422	0.455	4.256	0	0
A1L0T0_Q9BWE0	A1L0T0	Q9BWE0	35.013	34.91	2	0.014	0.103	0.283	4.108	0	0
A2RRP1_H3BPE1	A2RRP1	H3BPE1	13.083 ; 13.083	11.037 ; 14.534	1 ; 1	0.825 ; 1.350	2.045 ; 1.451	0.580 ; 2.423	2.824 ; 2.824	0	0
A2RRP1_O43264	A2RRP1	O43264	13.091	13.179	2	0.694	0.088	0.667	3.931	0	0
A2RRP1_P35232	A2RRP1	P35232	13.083 ; 13.091	11.744 ; 11.670	1 ; 2	0.274 ; 0.365	1.339 ; 1.421	0.303 ; 0.006	2.912 ; 3.047	0	0
A2RRP1_P82094	A2RRP1	P82094	13.091	13.707	2	0.084	0.616	1.248	3.363	0	0
A2RRP1_Q13033	A2RRP1	Q13033	13.083 ; 13.091	13.449 ; 13.460	1 ; 2	0.647 ; 0.920	0.366 ; 0.369	0.469 ; 0.193	3.074 ; 3.813	0	0
A2RRP1_Q14152	A2RRP1	Q14152	13.083 ; 13.091	13.790 ; 13.749	1 ; 2	0.262 ; 0.180	0.707 ; 0.658	0.223 ; 0.222	2.889 ; 2.933	0	0
A2RRP1_Q14204	A2RRP1	Q14204	13.091	12.409	2	0.201	0.682	1.234	3.542	0	0
A2RRP1_Q7Z6Z7-2	A2RRP1	Q7Z6Z7-2	13.091	12.133	2	0.483	0.958	0.548	3.319	0	0
A2RRP1_Q86YV0	A2RRP1	Q86YV0	13.083	12.926	1	1.026	0.157	0.832	2.733	0	0
A2RRP1_Q8TEM1	A2RRP1	Q8TEM1	13.083 ; 13.091	14.169 ; 13.755	1 ; 2	0.060 ; 0.032	1.086 ; 0.664	0.581 ; 0.771	3.134 ; 2.557	0	0
A2RRP1_Q9NRL3	A2RRP1	Q9NRL3	13.083	12.961	1	0.443	0.122	1.157	3.386	0	0
A2RRP1_Q9UH99	A2RRP1	Q9UH99	13.083 ; 13.091	13.294 ; 13.274	1 ; 2	1.231 ; 0.974	0.211 ; 0.183	0.317 ; 0.096	4.351 ; 3.785	0	0
A2VDJ0-3_P17039	A2VDJ0-3	P17039	9.114	9.187	1	0.828	0.073	0.017	5.589	0	0
A2VDJ0-3_P78527	A2VDJ0-3	P78527	15.746 ; 15.746	19.761 ; 10.400	2 ; 2	0.310 ; 0.377	4.014 ; 5.346	5.335 ; 0.880	2.700 ; 2.700	0	0
A2VDJ0-3_Q16891-2	A2VDJ0-3	Q16891-2	17.985	17.91	1	1.276	0.075	0.141	4.689	0	0
A2VDJ0-3_Q5JRA6	A2VDJ0-3	Q5JRA6	9.114	9.232	1	0.984	0.118	0.063	5.314	0	0
A2VDJ0-3_Q92922	A2VDJ0-3	Q92922	9.114	9.303	1	0.101	0.188	0.075	4.493	0	0
A4QN19_F5H8K4	A4QN19	F5H8K4	11.123	11.149	1	0.151	0.026	0.716	3.873	1	0
A4QN19_P03915	A4QN19	P03915	11.123	11.198	1	0.468	0.075	0.311	4.892	1	0
A4QN19_P17568	A4QN19	P17568	11.123	11.604	1	0.15	0.481	0.266	3.925	1	0
A4QN19_P17980	A4QN19	P17980	11.123 ; 11.087	11.194 ; 11.479	1 ; 2	0.163 ; 0.620	0.072 ; 0.392	0.242 ; 0.090	2.636 ; 3.310	1	0
A4QN19_P43686	A4QN19	P43686	11.123	11.653	1	1.079	0.53	0.059	3.774	1	0
A4QN19_Q16795	A4QN19	Q16795	11.123 ; 11.087	11.554 ; 11.649	1 ; 2	0.751 ; 0.801	0.432 ; 0.562	0.698 ; 1.016	3.309 ; 3.452	1	0
A4QN19_Q5T653	A4QN19	Q5T653	11.123	10.118	1	0.404	1.005	0.396	3.056	1	0
A4QN19_Q5W145	A4QN19	Q5W145	11.123 ; 11.087	11.647 ; 11.823	1 ; 2	0.579 ; 0.769	0.525 ; 0.736	0.182 ; 0.009	3.652 ; 3.657	1	0
A4QN19_Q6UN15-4	A4QN19	Q6UN15-4	11.123 ; 11.087	10.735 ; 10.809	1 ; 2	0.393 ; 0.757	0.388 ; 0.278	0.119 ; 0.177	3.679 ; 4.059	1	0
A4QN19_Q8WXH0	A4QN19	Q8WXH0	11.123	11.377	1	1.39	0.255	0.066	3.92	0	0
A4QN19_Q9BQC6	A4QN19	Q9BQC6	11.123 ; 11.087	10.262 ; 10.294	1 ; 2	0.535 ; 0.559	0.861 ; 0.793	0.312 ; 0.130	2.911 ; 3.154	0	0
A4QN19_Q9NRX2	A4QN19	Q9NRX2	11.123 ; 11.087	10.221 ; 10.292	1 ; 2	0.278 ; 0.760	0.902 ; 0.795	0.699 ; 1.166	2.924 ; 3.299	1	0
A4QN19_Q9P2I0	A4QN19	Q9P2I0	11.123	11.539	1	1.306	0.417	0.247	4.037	1	0
A4QN19_Q9UKA4	A4QN19	Q9UKA4	11.123 ; 11.087	11.062 ; 11.244	1 ; 2	0.040 ; 0.215	0.060 ; 0.157	0.631 ; 0.686	3.709 ; 3.648	0	0
A4QN19_Q9Y3D9	A4QN19	Q9Y3D9	11.087	10.182	2	0.681	0.905	0.13	3.428	1	0
A4QN19_Q9Y5T4	A4QN19	Q9Y5T4	11.123 ; 11.087	11.184 ; 11.172	1 ; 2	0.275 ; 0.577	0.062 ; 0.085	0.171 ; 0.156	2.321 ; 3.051	0	0
A5YKK6_F8VPD4	A5YKK6	F8VPD4	11.754 ; 11.754	10.149 ; 17.106	1 ; 1	0.195 ; 0.024	1.605 ; 5.352	4.958 ; 5.572	2.489 ; 2.489	0	0
A5YKK6_O95816	A5YKK6	O95816	11.754	11.744	1	0.221	0.01	0.073	2.763	0	0
A5YKK6_P11940	A5YKK6	P11940	11.754	11.429	1	0.123	0.325	0.102	4.943	0	0
A5YKK6_P41252	A5YKK6	P41252	11.874	10.246	2	0.051	1.628	1.875	3.016	0	0
A5YKK6_Q13464	A5YKK6	Q13464	11.754	12.121	1	0.86	0.367	0.18	5.321	0	0
A5YKK6_Q5TGZ0	A5YKK6	Q5TGZ0	11.874	10.316	2	0.56	1.558	1.232	3.36	0	0
A5YKK6_Q8IZL8	A5YKK6	Q8IZL8	11.754	11.045	1	1.358	0.709	0.194	4.726	0	0
A5YKK6_Q92608	A5YKK6	Q92608	11.754	12.15	1	0.245	0.397	0.705	2.498	0	0
A5YKK6_Q9NVI7-2	A5YKK6	Q9NVI7-2	11.754 ; 11.874	13.075 ; 13.105	1 ; 2	0.340 ; 0.279	1.321 ; 1.232	2.324 ; 2.432	2.263 ; 2.309	0	0
A5YKK6_Q9Y512	A5YKK6	Q9Y512	11.754	13.141	1	0.203	1.387	1.818	2.785	0	0
A6H8Z7_B4DTG6	A6H8Z7	B4DTG6	43.056 ; 43.012	43.599 ; 43.600	1 ; 2	0.854 ; 0.217	0.543 ; 0.588	0.222 ; 0.072	3.581 ; 3.054	0	0
A6H8Z7_E7EPM6	A6H8Z7	E7EPM6	43.056 ; 43.012	43.147 ; 43.124	1 ; 2	0.239 ; 0.122	0.091 ; 0.112	0.278 ; 0.322	4.156 ; 4.324	0	0
A6H8Z7_G5E955	A6H8Z7	G5E955	43.056 ; 43.012	43.005 ; 42.936	1 ; 2	0.351 ; 0.782	0.051 ; 0.076	0.534 ; 0.451	2.477 ; 2.957	0	0
A6H8Z7_G8JLJ7	A6H8Z7	G8JLJ7	43.056 ; 43.012	41.935 ; 43.988	1 ; 2	0.412 ; 0.993	1.121 ; 0.976	1.066 ; 0.707	2.900 ; 3.061	0	0
A6H8Z7_I3L0H8	A6H8Z7	I3L0H8	43.056 ; 43.012	42.443 ; 42.488	1 ; 2	0.561 ; 0.594	0.613 ; 0.524	0.197 ; 0.244	2.556 ; 2.505	0	0
A6H8Z7_O43808	A6H8Z7	O43808	43.056 ; 43.012	43.337 ; 43.187	1 ; 2	0.234 ; 0.335	0.281 ; 0.175	0.396 ; 0.435	2.046 ; 2.124	0	0
A6H8Z7_P28907	A6H8Z7	P28907	43.056 ; 43.012	42.417 ; 42.466	1 ; 2	0.185 ; 0.359	0.639 ; 0.546	0.081 ; 0.024	2.240 ; 2.087	0	0
A6H8Z7_P42574	A6H8Z7	P42574	43.056 ; 43.012	42.557 ; 42.487	1 ; 2	0.392 ; 0.606	0.499 ; 0.524	0.100 ; 0.082	3.738 ; 3.415	0	0
A6H8Z7_P42696	A6H8Z7	P42696	43.056 ; 43.012	42.982 ; 42.800	1 ; 2	1.122 ; 1.133	0.074 ; 0.212	0.396 ; 0.576	4.090 ; 4.502	0	0
A6H8Z7_P53990-2	A6H8Z7	P53990-2	43.056 ; 43.012	42.772 ; 42.923	1 ; 2	0.613 ; 0.550	0.284 ; 0.089	0.362 ; 0.151	3.316 ; 3.067	0	0
A6H8Z7_P62310	A6H8Z7	P62310	43.056 ; 43.012	43.896 ; 43.865	1 ; 2	0.066 ; 0.038	0.840 ; 0.853	0.143 ; 0.060	3.181 ; 3.188	0	0
A6H8Z7_Q01826	A6H8Z7	Q01826	43.056 ; 43.012	43.384 ; 43.401	1 ; 2	0.911 ; 0.449	0.328 ; 0.389	0.580 ; 0.556	3.052 ; 2.570	0	0
A6H8Z7_Q13895	A6H8Z7	Q13895	43.056 ; 43.012	42.651 ; 43.306	1 ; 2	1.120 ; 0.820	0.404 ; 0.294	0.675 ; 0.300	2.970 ; 2.860	0	0
A6H8Z7_Q15796-2	A6H8Z7	Q15796-2	43.056 ; 43.012	43.228 ; 43.229	1 ; 2	0.067 ; 0.543	0.172 ; 0.217	0.110 ; 0.091	0.862 ; 1.542	0	0
A6H8Z7_Q32NB8	A6H8Z7	Q32NB8	43.056 ; 43.012	43.425 ; 43.478	1 ; 2	0.496 ; 0.460	0.369 ; 0.467	0.057 ; 0.076	1.874 ; 1.854	0	0
A6H8Z7_Q4G0N4	A6H8Z7	Q4G0N4	43.056 ; 43.012	42.888 ; 42.742	1 ; 2	1.278 ; 0.908	0.168 ; 0.270	0.100 ; 0.053	3.736 ; 3.433	0	0
A6H8Z7_Q53QZ3	A6H8Z7	Q53QZ3	43.012	43.122	2	1.831	0.11	0.217	5.148	0	0
A6H8Z7_Q567V2-2	A6H8Z7	Q567V2-2	43.056 ; 43.012	43.420 ; 43.591	1 ; 2	0.132 ; 0.225	0.365 ; 0.579	0.192 ; 0.231	4.803 ; 3.787	0	0
A6H8Z7_Q5T8U5	A6H8Z7	Q5T8U5	43.056 ; 43.012	42.652 ; 42.552	1 ; 2	0.083 ; 0.024	0.404 ; 0.460	0.402 ; 0.534	1.871 ; 2.167	0	0
A6H8Z7_Q6DD87	A6H8Z7	Q6DD87	43.056 ; 43.012	43.835 ; 43.944	1 ; 2	0.354 ; 0.332	0.779 ; 0.932	0.082 ; 0.003	3.459 ; 3.132	0	0
A6H8Z7_Q6P1X6-2	A6H8Z7	Q6P1X6-2	43.012	42.71	2	1.325	0.302	0.022	5.223	0	0
A6H8Z7_Q6PIU2	A6H8Z7	Q6PIU2	43.056 ; 43.012	43.292 ; 43.094	1 ; 2	1.234 ; 1.067	0.236 ; 0.082	0.123 ; 0.048	4.837 ; 4.556	0	0
A6H8Z7_Q6UW68	A6H8Z7	Q6UW68	43.012	42.651	2	1.63	0.36	0.012	4.966	0	0
A6H8Z7_Q6ZT21-2	A6H8Z7	Q6ZT21-2	43.056 ; 43.012	42.889 ; 42.792	1 ; 2	0.029 ; 0.223	0.166 ; 0.219	0.131 ; 0.109	0.953 ; 1.022	0	0
A6H8Z7_Q8TBP6	A6H8Z7	Q8TBP6	43.056 ; 43.012	42.692 ; 42.579	1 ; 2	0.353 ; 0.185	0.364 ; 0.432	0.358 ; 0.285	1.662 ; 1.739	0	0
A6H8Z7_Q8WUY1	A6H8Z7	Q8WUY1	43.056 ; 43.012	42.956 ; 42.933	1 ; 2	0.075 ; 0.151	0.100 ; 0.078	0.161 ; 0.105	3.843 ; 4.378	0	0
A6H8Z7_Q8WVC2	A6H8Z7	Q8WVC2	43.056	43.195	1	0.786	0.139	0.554	3.978	0	0
A6H8Z7_Q96AG3	A6H8Z7	Q96AG3	43.056 ; 43.012	42.896 ; 42.887	1 ; 2	0.638 ; 0.374	0.160 ; 0.125	0.129 ; 0.100	2.096 ; 1.372	0	0
A6H8Z7_Q96D53	A6H8Z7	Q96D53	43.056 ; 43.012	42.758 ; 42.898	1 ; 2	0.064 ; 0.126	0.298 ; 0.113	0.381 ; 0.276	2.598 ; 2.864	0	0
A6H8Z7_Q99615	A6H8Z7	Q99615	43.056	42.79	1	0.275	0.266	0.682	2.63	0	0
A6H8Z7_Q9BSK2	A6H8Z7	Q9BSK2	43.056 ; 43.012	42.070 ; 42.187	1 ; 2	0.947 ; 0.487	0.986 ; 0.825	0.612 ; 0.553	2.821 ; 2.303	0	0
A6H8Z7_Q9BWD1	A6H8Z7	Q9BWD1	43.056 ; 43.012	43.148 ; 43.021	1 ; 2	0.781 ; 1.099	0.092 ; 0.009	0.102 ; 0.064	5.119 ; 5.195	0	0
A6H8Z7_Q9BWM7	A6H8Z7	Q9BWM7	43.056 ; 43.012	42.531 ; 42.755	1 ; 2	0.893 ; 1.009	0.525 ; 0.256	0.039 ; 0.206	4.044 ; 3.585	0	0
A6H8Z7_Q9H0V9	A6H8Z7	Q9H0V9	43.056 ; 43.012	42.919 ; 42.992	1 ; 2	0.309 ; 0.170	0.137 ; 0.019	0.099 ; 0.058	2.359 ; 1.626	0	0
A6H8Z7_Q9H9A6	A6H8Z7	Q9H9A6	43.056 ; 43.012	43.127 ; 42.976	1 ; 2	0.157 ; 0.629	0.071 ; 0.036	0.151 ; 0.075	0.851 ; 1.462	0	0
A6H8Z7_Q9HBM8	A6H8Z7	Q9HBM8	43.056 ; 43.012	43.139 ; 43.222	1 ; 2	0.473 ; 0.196	0.083 ; 0.210	0.133 ; 0.168	1.366 ; 1.230	0	0
A6H8Z7_Q9NTX5-6	A6H8Z7	Q9NTX5-6	43.056 ; 43.012	42.698 ; 42.748	1 ; 2	0.196 ; 0.075	0.358 ; 0.264	0.077 ; 0.174	1.916 ; 1.495	0	0
A6H8Z7_Q9NVH0	A6H8Z7	Q9NVH0	43.056 ; 43.012	42.416 ; 42.753	1 ; 2	0.161 ; 0.351	0.639 ; 0.258	0.404 ; 0.079	3.567 ; 3.606	0	0
A6H8Z7_Q9UJU6-2	A6H8Z7	Q9UJU6-2	43.056 ; 43.056	44.170 ; 41.172	1 ; 1	0.806 ; 0.832	1.115 ; 1.883	0.575 ; 0.526	2.656 ; 2.656	0	0
A6H8Z7_Q9UKR5	A6H8Z7	Q9UKR5	43.056 ; 43.012	43.208 ; 43.009	1 ; 2	1.310 ; 1.412	0.152 ; 0.003	0.255 ; 0.254	5.148 ; 5.514	0	0
A6H8Z7_Q9Y333	A6H8Z7	Q9Y333	43.056	43.518	1	0.382	0.462	0.234	3.964	0	0
A6H8Z7_Q9Y619	A6H8Z7	Q9Y619	43.056 ; 43.012	42.806 ; 42.397	1 ; 2	0.199 ; 0.490	0.250 ; 0.614	0.535 ; 0.341	2.038 ; 2.629	0	0
A6NDG6_A6NIH7	A6NDG6	A6NIH7	44.584	44.295	1	1.759	0.289	0.18	4.68	0	0
A6NDG6_B7Z4K6	A6NDG6	B7Z4K6	44.584	44.872	1	1.471	0.288	0.619	3.146	0	0
A6NDG6_B8ZZ10	A6NDG6	B8ZZ10	44.584 ; 44.815	44.954 ; 44.945	1 ; 2	0.284 ; 0.230	0.370 ; 0.130	0.611 ; 0.381	3.364 ; 2.971	0	0
A6NDG6_E9PIM6	A6NDG6	E9PIM6	44.815	45.115	2	1.194	0.3	0.612	3.455	0	0
A6NDG6_F8VQX6	A6NDG6	F8VQX6	44.584 ; 44.815	45.177 ; 45.262	1 ; 2	1.109 ; 0.490	0.593 ; 0.447	0.283 ; 0.062	3.757 ; 2.214	0	0
A6NDG6_F8W1I9	A6NDG6	F8W1I9	44.815	45.229	2	0.297	0.414	0.156	2.523	0	0
A6NDG6_O43760	A6NDG6	O43760	44.584 ; 44.815	44.281 ; 44.306	1 ; 2	0.593 ; 0.625	0.303 ; 0.508	0.128 ; 0.072	2.465 ; 2.488	0	0
A6NDG6_O60711	A6NDG6	O60711	44.584 ; 44.815	44.322 ; 44.593	1 ; 2	0.605 ; 0.477	0.262 ; 0.222	0.138 ; 0.528	1.873 ; 1.979	0	0
A6NDG6_O75503	A6NDG6	O75503	44.584 ; 44.815	44.893 ; 44.921	1 ; 2	0.393 ; 0.134	0.309 ; 0.106	0.429 ; 0.613	4.013 ; 3.117	0	0
A6NDG6_P04350	A6NDG6	P04350	44.584 ; 44.815	44.114 ; 44.312	1 ; 2	0.676 ; 0.828	0.470 ; 0.503	0.094 ; 0.334	2.337 ; 3.083	0	0
A6NDG6_P12931	A6NDG6	P12931	44.815	44.621	2	0.727	0.194	0.371	4.13	0	0
A6NDG6_P29350	A6NDG6	P29350	44.584 ; 44.815	44.132 ; 44.181	1 ; 2	0.374 ; 0.493	0.452 ; 0.634	0.081 ; 0.275	2.810 ; 3.275	0	0
A6NDG6_P40925	A6NDG6	P40925	44.584 ; 44.815 ; 44.815	44.624 ; 43.397 ; 45.790	1 ; 2 ; 2	0.464 ; 1.020 ; 0.395	0.041 ; 1.417 ; 0.975	0.247 ; 0.169 ; 0.714	1.946 ; 2.521 ; 2.521	0	0
A6NDG6_P48454-2	A6NDG6	P48454-2	44.815	45.216	2	0.881	0.401	0.035	4.593	0	0
A6NDG6_P54577	A6NDG6	P54577	44.584	44.458	1	0.14	0.126	0.35	4.221	0	0
A6NDG6_P56589	A6NDG6	P56589	44.815	44.3	2	0.931	0.515	0.08	4.269	0	0
A6NDG6_P62310	A6NDG6	P62310	44.584 ; 44.815	43.896 ; 43.865	1 ; 2	0.603 ; 0.702	0.688 ; 0.950	0.222 ; 0.047	2.663 ; 3.150	0	0
A6NDG6_Q05932-3	A6NDG6	Q05932-3	44.815	45.31	2	0.703	0.495	0.458	3.584	0	0
A6NDG6_Q13057	A6NDG6	Q13057	44.584 ; 44.815	44.739 ; 44.957	1 ; 2	0.137 ; 0.706	0.155 ; 0.142	0.282 ; 0.010	4.288 ; 2.271	0	0
A6NDG6_Q14320	A6NDG6	Q14320	44.815	45.453	2	0.462	0.638	0.522	3.204	0	0
A6NDG6_Q330K2-2	A6NDG6	Q330K2-2	44.815	44.644	2	2.176	0.171	0.109	5.304	0	0
A6NDG6_Q587I9	A6NDG6	Q587I9	44.815	45.472	2	1.076	0.657	0.747	3.167	0	0
A6NDG6_Q5JRC6	A6NDG6	Q5JRC6	44.584	44.959	1	0.409	0.375	0.731	3.733	0	0
A6NDG6_Q6DD87	A6NDG6	Q6DD87	44.584 ; 44.815	43.835 ; 43.944	1 ; 2	0.890 ; 0.996	0.749 ; 0.871	0.002 ; 0.104	2.781 ; 3.364	0	0
A6NDG6_Q7RTS9	A6NDG6	Q7RTS9	44.584	44.334	1	0.742	0.25	0.095	4.204	0	0
A6NDG6_Q86U90	A6NDG6	Q86U90	44.815	44.736	2	0.57	0.079	0.665	4.095	0	0
A6NDG6_Q8NCN5	A6NDG6	Q8NCN5	44.584 ; 44.584 ; 44.815 ; 44.815	45.293 ; 42.588 ; 45.279 ; 42.417	1 ; 1 ; 2 ; 2	0.147 ; 1.657 ; 0.682 ; 2.028	0.709 ; 1.996 ; 0.464 ; 2.398	1.014 ; 0.680 ; 0.780 ; 0.512	2.456 ; 2.456 ; 2.480 ; 2.480	0	0
A6NDG6_Q92879-2	A6NDG6	Q92879-2	44.584 ; 44.815	45.102 ; 45.269	1 ; 2	0.583 ; 0.564	0.518 ; 0.454	0.351 ; 0.651	3.892 ; 3.234	0	0
A6NDG6_Q9BRG1	A6NDG6	Q9BRG1	44.815	45.506	2	0.801	0.691	0.47	3.29	0	0
[truncated: 23,306 more rows]

## Sheet: LEgend
Table EV 6, Interactions determine from BN-PAGE-PCP-SILAC of untreated mitochondrial preparations. A) Interactions determined based on Euclidean distance and normalized Gaussian curves at a local precision (individual experiential isotopologue channels) of 70% as compared to the CORUM database. The global precision resulting from combining all interactions observed across individual experiential …
