# Supplementary material for: Interactome disassembly during apoptosis occurs independent of caspase cleavage
Source: Mol Syst Biol. 2017 Jan 12;13(1):906. doi: 10.15252/msb.20167067 (PMC5293159; doi:10.15252/msb.20167067)
Supplement: Supplementary file 9 — Table EV7 [file MSB-13-906-s009.xlsx]

## Sheet: Membrane_interactions
Table EV 7, Compartment Gene Ontology assignments of interactions (70% precision) within BN-PAGE-PCP-SILAC of untreated mitochondrial preparations
Interaction	Protein A	Protein B	Center A	Center B	Replicate	GOOC term containing the word "Membrane"	Number of GOCC terms shared	GOCC terms shared by interactors
P04439_P30508	P04439	P30508	21.291 ; 21.315	21.382 ; 21.530	1 ; 2	1	23	coated vesicle membrane ; cytoplasmic vesicle membrane ; early endosome membrane ; endocytic vesicle membrane ; endosome membrane ; ER to Golgi transport vesicle membrane ; Golgi membrane ; integral to endoplasmic reticulum membrane ; integral to lumenal side of endoplasmic reticulum membrane ; integral to membrane ; integral to organelle membrane ; integral to plasma membrane ; intrinsic to endo…
P04439_P30508	P04439	P30508	39.208 ; 39.413	38.853 ; 38.986	1 ; 2	1	23	coated vesicle membrane ; cytoplasmic vesicle membrane ; early endosome membrane ; endocytic vesicle membrane ; endosome membrane ; ER to Golgi transport vesicle membrane ; Golgi membrane ; integral to endoplasmic reticulum membrane ; integral to lumenal side of endoplasmic reticulum membrane ; integral to membrane ; integral to organelle membrane ; integral to plasma membrane ; intrinsic to endo…
E7ENJ6_Q10567-2	E7ENJ6	Q10567-2	24.428	24.359	1	1	12	AP-type membrane coat adaptor complex ; clathrin coated vesicle membrane ; coated vesicle membrane ; cytoplasmic vesicle membrane ; Golgi membrane ; lysosomal membrane ; membrane ; membrane part ; organelle membrane ; trans-Golgi network membrane ; vacuolar membrane ; vesicle membrane
P63010_Q96CW1-2	P63010	Q96CW1-2	23.516	23.853	2	1	12	AP-type membrane coat adaptor complex ; clathrin coated vesicle membrane ; clathrin-coated endocytic vesicle membrane ; coated vesicle membrane ; cytoplasmic vesicle membrane ; endocytic vesicle membrane ; membrane ; membrane coat ; membrane part ; organelle membrane ; plasma membrane ; vesicle membrane
P15311_P26038	P15311	P26038	11.811 ; 11.811	13.399 ; 34.790	2 ; 2	1	11	apical plasma membrane ; basolateral plasma membrane ; cell projection membrane ; extrinsic to membrane ; intracellular non-membrane-bounded organelle ; membrane ; membrane part ; microvillus membrane ; non-membrane-bounded organelle ; plasma membrane ; plasma membrane part
P15311_P26038	P15311	P26038	34.076 ; 34.076	13.399 ; 34.790	2 ; 2	1	11	apical plasma membrane ; basolateral plasma membrane ; cell projection membrane ; extrinsic to membrane ; intracellular non-membrane-bounded organelle ; membrane ; membrane part ; microvillus membrane ; non-membrane-bounded organelle ; plasma membrane ; plasma membrane part
P21796_P45880	P21796	P45880	26.665 ; 26.665 ; 26.665 ; 25.440 ; 25.440 ; 25.440 ; 26.681 ; 26.681 ; 26.681 ; 26.681 ; 26.681 ; 25.795 ; 25.795 ; 25.795 ; 25.795 ; 25.795	24.006 ; 41.263 ; 26.819 ; 24.006 ; 41.263 ; 26.819 ; 24.080 ; 41.177 ; 32.337 ; 35.279 ; 26.819 ; 24.080 ; 41.177 ; 32.337 ; 35.279 ; 26.819	1 ; 1 ; 1 ; 1 ; 1 ; 1 ; 2 ; 2 ; 2 ; 2 ; 2 ; 2 ; 2 ; 2 ; 2 ; 2	1	11	intracellular non-membrane-bounded organelle ; membrane ; membrane part ; mitochondrial inner membrane ; mitochondrial membrane ; mitochondrial outer membrane ; non-membrane-bounded organelle ; organelle inner membrane ; organelle membrane ; organelle outer membrane ; outer membrane
P21796_P45880	P21796	P45880	41.411 ; 41.411 ; 41.411 ; 41.325 ; 41.325 ; 41.325 ; 41.325 ; 41.325	24.006 ; 41.263 ; 26.819 ; 24.080 ; 41.177 ; 32.337 ; 35.279 ; 26.819	1 ; 1 ; 1 ; 2 ; 2 ; 2 ; 2 ; 2	1	11	intracellular non-membrane-bounded organelle ; membrane ; membrane part ; mitochondrial inner membrane ; mitochondrial membrane ; mitochondrial outer membrane ; non-membrane-bounded organelle ; organelle inner membrane ; organelle membrane ; organelle outer membrane ; outer membrane
C9JXA2_Q15043-2	C9JXA2	Q15043-2	31.372	30.683	2	1	10	integral to membrane ; integral to plasma membrane ; intracellular membrane-bounded organelle ; intrinsic to membrane ; intrinsic to plasma membrane ; membrane ; membrane part ; membrane-bounded organelle ; plasma membrane ; plasma membrane part
G3V1J3_G3XAP3	G3V1J3	G3XAP3	24.547 ; 24.547	32.126 ; 24.431	2 ; 2	1	10	integral to membrane ; intracellular membrane-bounded organelle ; intrinsic to membrane ; membrane ; membrane part ; membrane-bounded organelle ; mitochondrial inner membrane ; mitochondrial membrane ; organelle inner membrane ; organelle membrane
G3V1J3_G3XAP3	G3V1J3	G3XAP3	31.822 ; 31.909 ; 31.909	31.627 ; 32.126 ; 24.431	1 ; 2 ; 2	1	10	integral to membrane ; intracellular membrane-bounded organelle ; intrinsic to membrane ; membrane ; membrane part ; membrane-bounded organelle ; mitochondrial inner membrane ; mitochondrial membrane ; organelle inner membrane ; organelle membrane
G3XAP3_P42704	G3XAP3	P42704	32.126	31.991	2	1	10	integral to membrane ; intracellular membrane-bounded organelle ; intracellular non-membrane-bounded organelle ; intrinsic to membrane ; membrane ; membrane part ; membrane-bounded organelle ; non-membrane-bounded organelle ; organelle inner membrane ; organelle membrane
O43808_Q96AG3	O43808	Q96AG3	43.187	42.887	2	1	10	integral to membrane ; intracellular membrane-bounded organelle ; intrinsic to membrane ; membrane ; membrane part ; membrane-bounded organelle ; mitochondrial inner membrane ; mitochondrial membrane ; organelle inner membrane ; organelle membrane
P18433-4_Q15043-2	P18433-4	Q15043-2	30.347 ; 30.346	30.580 ; 30.683	1 ; 2	1	10	integral to membrane ; integral to plasma membrane ; intracellular membrane-bounded organelle ; intrinsic to membrane ; intrinsic to plasma membrane ; membrane ; membrane part ; membrane-bounded organelle ; plasma membrane ; plasma membrane part
Q86WV6_Q8WWI5	Q86WV6	Q8WWI5	33.946 ; 34.074	33.993 ; 34.222	1 ; 2	1	10	integral to membrane ; intrinsic to membrane ; membrane ; membrane part ; mitochondrial membrane ; mitochondrial outer membrane ; organelle membrane ; organelle outer membrane ; outer membrane ; plasma membrane
Q9H936_Q9H9B4	Q9H936	Q9H9B4	41.642 ; 41.862	42.123 ; 42.305	1 ; 2	1	10	integral to membrane ; intracellular membrane-bounded organelle ; intrinsic to membrane ; membrane ; membrane part ; membrane-bounded organelle ; mitochondrial inner membrane ; mitochondrial membrane ; organelle inner membrane ; organelle membrane
E9PIM6_P12931	E9PIM6	P12931	45.084 ; 45.115 ; 45.115	44.783 ; 44.621 ; 40.684	1 ; 2 ; 2	1	9	integral to membrane ; integral to plasma membrane ; intracellular membrane-bounded organelle ; intrinsic to membrane ; intrinsic to plasma membrane ; membrane part ; membrane raft ; membrane-bounded organelle ; plasma membrane part
E9PIM6_P12931	E9PIM6	P12931	41.586 ; 41.782 ; 41.782	40.739 ; 44.621 ; 40.684	1 ; 2 ; 2	1	9	integral to membrane ; integral to plasma membrane ; intracellular membrane-bounded organelle ; intrinsic to membrane ; intrinsic to plasma membrane ; membrane part ; membrane raft ; membrane-bounded organelle ; plasma membrane part
O75146_Q9Y487	O75146	Q9Y487	23.401	23.267	2	1	9	cytoplasmic membrane-bounded vesicle ; cytoplasmic vesicle membrane ; intracellular membrane-bounded organelle ; membrane ; membrane part ; membrane-bounded organelle ; membrane-bounded vesicle ; organelle membrane ; vesicle membrane
P30508_Q99805	P30508	Q99805	38.986	38.808	2	1	9	endosome membrane ; integral to membrane ; integral to plasma membrane ; intrinsic to membrane ; intrinsic to plasma membrane ; membrane ; membrane part ; organelle membrane ; plasma membrane part
P45880_Q9Y277	P45880	Q9Y277	26.819 ; 26.819	26.645 ; 26.313	1 ; 2	1	9	intracellular membrane-bounded organelle ; membrane ; membrane part ; membrane-bounded organelle ; mitochondrial membrane ; mitochondrial outer membrane ; organelle membrane ; organelle outer membrane ; outer membrane
P45880_Q9Y277	P45880	Q9Y277	24.006	23.567	1	1	9	intracellular membrane-bounded organelle ; membrane ; membrane part ; membrane-bounded organelle ; mitochondrial membrane ; mitochondrial outer membrane ; organelle membrane ; organelle outer membrane ; outer membrane
P49755_P51572	P49755	P51572	29.369	29.429	2	1	9	endoplasmic reticulum-Golgi intermediate compartment membrane ; integral to membrane ; intracellular membrane-bounded organelle ; intrinsic to membrane ; membrane ; membrane part ; membrane-bounded organelle ; organelle membrane ; plasma membrane part
P49755_P51572	P49755	P51572	36.479	36.512	2	1	9	endoplasmic reticulum-Golgi intermediate compartment membrane ; integral to membrane ; intracellular membrane-bounded organelle ; intrinsic to membrane ; membrane ; membrane part ; membrane-bounded organelle ; organelle membrane ; plasma membrane part
Q5T8U5_Q9H0V9	Q5T8U5	Q9H0V9	42.652	42.919	1	1	9	endoplasmic reticulum membrane ; Golgi membrane ; integral to membrane ; intracellular membrane-bounded organelle ; intrinsic to membrane ; membrane ; membrane part ; membrane-bounded organelle ; organelle membrane
Q8WWI5_Q9GZY8-2	Q8WWI5	Q9GZY8-2	33.993	33.939	1	1	9	integral to membrane ; intrinsic to membrane ; membrane ; membrane part ; mitochondrial membrane ; mitochondrial outer membrane ; organelle membrane ; organelle outer membrane ; outer membrane
Q9BVK6_Q9Y3B3	Q9BVK6	Q9Y3B3	36.46	36.477	1	1	9	endoplasmic reticulum membrane ; endoplasmic reticulum-Golgi intermediate compartment membrane ; integral to membrane ; intracellular membrane-bounded organelle ; intrinsic to membrane ; membrane ; membrane part ; membrane-bounded organelle ; organelle membrane
Q9Y3A6_Q9Y3Q3	Q9Y3A6	Q9Y3Q3	37.618	37.423	2	1	9	endoplasmic reticulum membrane ; endoplasmic reticulum-Golgi intermediate compartment membrane ; integral to membrane ; intracellular membrane-bounded organelle ; intrinsic to membrane ; membrane ; membrane part ; membrane-bounded organelle ; organelle membrane
A6NDJ8_P51159-2	A6NDJ8	P51159-2	47.852	46.791	2	1	8	cytoplasmic membrane-bounded vesicle ; cytoplasmic vesicle membrane ; intracellular membrane-bounded organelle ; membrane ; membrane-bounded organelle ; membrane-bounded vesicle ; organelle membrane ; vesicle membrane
A6NGW1_O15127	A6NGW1	O15127	37.051	38.002	2	1	8	Golgi membrane ; integral to membrane ; intracellular membrane-bounded organelle ; intrinsic to membrane ; membrane ; membrane part ; membrane-bounded organelle ; organelle membrane
A6NGW1_Q9H3P7	A6NGW1	Q9H3P7	37.127 ; 37.051	37.181 ; 37.185	1 ; 2	1	8	Golgi membrane ; integral to membrane ; intracellular membrane-bounded organelle ; intrinsic to membrane ; membrane ; membrane part ; membrane-bounded organelle ; organelle membrane
C9JXA2_G3V1J3	C9JXA2	G3V1J3	31.372	31.909	2	1	8	integral to membrane ; intracellular membrane-bounded organelle ; intrinsic to membrane ; membrane ; membrane part ; membrane-bounded organelle ; mitochondrial membrane ; organelle membrane
C9JXA2_G3XAP3	C9JXA2	G3XAP3	31.372 ; 31.372	32.126 ; 24.431	2 ; 2	1	8	integral to membrane ; intracellular membrane-bounded organelle ; intrinsic to membrane ; membrane ; membrane part ; membrane-bounded organelle ; mitochondrial membrane ; organelle membrane
E7EPM6_Q9H0V9	E7EPM6	Q9H0V9	43.124	42.992	2	1	8	endoplasmic reticulum membrane ; integral to membrane ; intracellular membrane-bounded organelle ; intrinsic to membrane ; membrane ; membrane part ; membrane-bounded organelle ; organelle membrane
G3V1J3_P42704	G3V1J3	P42704	31.909	31.991	2	1	8	integral to membrane ; intracellular membrane-bounded organelle ; intrinsic to membrane ; membrane ; membrane part ; membrane-bounded organelle ; organelle inner membrane ; organelle membrane
G3V1J3_Q9NRK6	G3V1J3	Q9NRK6	31.822 ; 31.909	32.297 ; 32.374	1 ; 2	1	8	integral to membrane ; intrinsic to membrane ; membrane ; membrane part ; mitochondrial inner membrane ; mitochondrial membrane ; organelle inner membrane ; organelle membrane
G3XAP3_Q9NRK6	G3XAP3	Q9NRK6	32.126	32.374	2	1	8	integral to membrane ; intrinsic to membrane ; membrane ; membrane part ; mitochondrial inner membrane ; mitochondrial membrane ; organelle inner membrane ; organelle membrane
O43808_Q8TBP6	O43808	Q8TBP6	43.187	42.579	2	1	8	integral to membrane ; intrinsic to membrane ; membrane ; membrane part ; mitochondrial inner membrane ; mitochondrial membrane ; organelle inner membrane ; organelle membrane
O75396_P61026	O75396	P61026	44.956	45.075	2	1	8	cytoplasmic membrane-bounded vesicle ; endoplasmic reticulum membrane ; intracellular membrane-bounded organelle ; membrane ; membrane part ; membrane-bounded organelle ; membrane-bounded vesicle ; organelle membrane
P00403_P09669	P00403	P09669	21.772 ; 21.802	21.391 ; 21.372	1 ; 2	1	8	integral to membrane ; intrinsic to membrane ; membrane ; membrane part ; mitochondrial inner membrane ; mitochondrial membrane ; organelle inner membrane ; organelle membrane
P00403_P09669	P00403	P09669	11.829 ; 11.878	11.765 ; 11.733	1 ; 2	1	8	integral to membrane ; intrinsic to membrane ; membrane ; membrane part ; mitochondrial inner membrane ; mitochondrial membrane ; organelle inner membrane ; organelle membrane
P00403_P09669	P00403	P09669	29.482 ; 29.591	29.558 ; 29.653	1 ; 2	1	8	integral to membrane ; intrinsic to membrane ; membrane ; membrane part ; mitochondrial inner membrane ; mitochondrial membrane ; organelle inner membrane ; organelle membrane
P04439_Q15125	P04439	Q15125	36.008	39.386	2	1	8	integral to membrane ; integral to plasma membrane ; intrinsic to membrane ; intrinsic to plasma membrane ; membrane ; membrane part ; organelle membrane ; plasma membrane part
P04439_Q15125	P04439	Q15125	21.315	39.386	2	1	8	integral to membrane ; integral to plasma membrane ; intrinsic to membrane ; intrinsic to plasma membrane ; membrane ; membrane part ; organelle membrane ; plasma membrane part
P04439_Q15125	P04439	Q15125	39.413	39.386	2	1	8	integral to membrane ; integral to plasma membrane ; intrinsic to membrane ; intrinsic to plasma membrane ; membrane ; membrane part ; organelle membrane ; plasma membrane part
P09669_P10176	P09669	P10176	11.733	11.682	2	1	8	integral to membrane ; intrinsic to membrane ; membrane ; membrane part ; mitochondrial inner membrane ; mitochondrial membrane ; organelle inner membrane ; organelle membrane
P50402_Q5JTV8	P50402	Q5JTV8	43.662	43.258	2	1	8	integral to membrane ; intrinsic to membrane ; membrane ; membrane part ; nuclear inner membrane ; nuclear membrane ; organelle inner membrane ; organelle membrane
P51648_Q7Z434	P51648	Q7Z434	33.551	33.897	2	1	8	integral to membrane ; intracellular membrane-bounded organelle ; intrinsic to membrane ; membrane ; membrane part ; membrane-bounded organelle ; mitochondrial membrane ; organelle membrane
Q02978_Q8TBP6	Q02978	Q8TBP6	42.618	42.692	1	1	8	integral to membrane ; intrinsic to membrane ; membrane ; membrane part ; mitochondrial inner membrane ; mitochondrial membrane ; organelle inner membrane ; organelle membrane
Q13445_Q9H553	Q13445	Q9H553	34.532	34.504	2	1	8	endoplasmic reticulum membrane ; integral to membrane ; intracellular membrane-bounded organelle ; intrinsic to membrane ; membrane ; membrane part ; membrane-bounded organelle ; organelle membrane
Q14534_Q86UL3	Q14534	Q86UL3	38.954	39.181	1	1	8	endoplasmic reticulum membrane ; integral to membrane ; intracellular membrane-bounded organelle ; intrinsic to membrane ; membrane ; membrane part ; membrane-bounded organelle ; organelle membrane
Q14739_Q93084-4	Q14739	Q93084-4	34.334 ; 34.591	34.764 ; 34.867	1 ; 2	1	8	integral to membrane ; intracellular membrane-bounded organelle ; intrinsic to membrane ; membrane ; membrane part ; membrane-bounded organelle ; nuclear membrane ; organelle membrane
Q15125_Q9UBM7	Q15125	Q9UBM7	39.347 ; 39.347	39.725 ; 32.630	1 ; 1	1	8	endoplasmic reticulum membrane ; integral to membrane ; intracellular membrane-bounded organelle ; intrinsic to membrane ; membrane ; membrane part ; membrane-bounded organelle ; organelle membrane
Q15738_Q6ZMG9	Q15738	Q6ZMG9	40.514	40.85	2	1	8	endoplasmic reticulum membrane ; integral to membrane ; intracellular membrane-bounded organelle ; intrinsic to membrane ; membrane ; membrane part ; membrane-bounded organelle ; organelle membrane
Q86WV6_Q9H553	Q86WV6	Q9H553	33.946 ; 34.074	34.288 ; 34.504	1 ; 2	1	8	endoplasmic reticulum membrane ; integral to membrane ; intracellular membrane-bounded organelle ; intrinsic to membrane ; membrane ; membrane part ; membrane-bounded organelle ; organelle membrane
Q8N8R3_Q9BSK2	Q8N8R3	Q9BSK2	41.261	42.187	2	1	8	integral to membrane ; intrinsic to membrane ; membrane ; membrane part ; mitochondrial inner membrane ; mitochondrial membrane ; organelle inner membrane ; organelle membrane
Q8NEW0_Q9NXE4	Q8NEW0	Q9NXE4	36.938	36.685	1	1	8	Golgi membrane ; integral to membrane ; intracellular membrane-bounded organelle ; intrinsic to membrane ; membrane ; membrane part ; membrane-bounded organelle ; organelle membrane
Q8NHH9-3_Q99523	Q8NHH9-3	Q99523	36.808	36.679	1	1	8	endoplasmic reticulum membrane ; integral to membrane ; intracellular membrane-bounded organelle ; intrinsic to membrane ; membrane ; membrane part ; membrane-bounded organelle ; organelle membrane
Q8NHH9-3_Q9Y3Q3	Q8NHH9-3	Q9Y3Q3	37.129	37.423	2	1	8	endoplasmic reticulum membrane ; integral to membrane ; intracellular membrane-bounded organelle ; intrinsic to membrane ; membrane ; membrane part ; membrane-bounded organelle ; organelle membrane
Q8TBP6_Q96AG3	Q8TBP6	Q96AG3	42.579	42.887	2	1	8	integral to membrane ; intrinsic to membrane ; membrane ; membrane part ; mitochondrial inner membrane ; mitochondrial membrane ; organelle inner membrane ; organelle membrane
Q8TBP6_Q9BSK2	Q8TBP6	Q9BSK2	42.692 ; 42.579	42.070 ; 42.187	1 ; 2	1	8	integral to membrane ; intrinsic to membrane ; membrane ; membrane part ; mitochondrial inner membrane ; mitochondrial membrane ; organelle inner membrane ; organelle membrane
Q8TBP6_Q9Y619	Q8TBP6	Q9Y619	42.692 ; 42.579	42.806 ; 42.397	1 ; 2	1	8	integral to membrane ; intrinsic to membrane ; membrane ; membrane part ; mitochondrial inner membrane ; mitochondrial membrane ; organelle inner membrane ; organelle membrane
Q99523_Q9Y3B3	Q99523	Q9Y3B3	36.794	36.844	2	1	8	endoplasmic reticulum membrane ; integral to membrane ; intracellular membrane-bounded organelle ; intrinsic to membrane ; membrane ; membrane part ; membrane-bounded organelle ; organelle membrane
Q9BSK2_Q9Y619	Q9BSK2	Q9Y619	42.187	42.397	2	1	8	integral to membrane ; intrinsic to membrane ; membrane ; membrane part ; mitochondrial inner membrane ; mitochondrial membrane ; organelle inner membrane ; organelle membrane
Q9BWM7_Q8N8R3	Q9BWM7	Q8N8R3	38.847	41.261	2	1	8	integral to membrane ; intracellular membrane-bounded organelle ; intrinsic to membrane ; membrane ; membrane part ; membrane-bounded organelle ; mitochondrial membrane ; organelle membrane
Q9BWM7_Q8N8R3	Q9BWM7	Q8N8R3	42.755	41.261	2	1	8	integral to membrane ; intracellular membrane-bounded organelle ; intrinsic to membrane ; membrane ; membrane part ; membrane-bounded organelle ; mitochondrial membrane ; organelle membrane
Q9BWM7_Q96AG3	Q9BWM7	Q96AG3	42.755	42.887	2	1	8	integral to membrane ; intracellular membrane-bounded organelle ; intrinsic to membrane ; membrane ; membrane part ; membrane-bounded organelle ; mitochondrial membrane ; organelle membrane
Q9H2D1_Q9Y619	Q9H2D1	Q9Y619	42.399	42.397	2	1	8	integral to membrane ; intrinsic to membrane ; membrane ; membrane part ; mitochondrial inner membrane ; mitochondrial membrane ; organelle inner membrane ; organelle membrane
Q9H3P7_Q9NXE4	Q9H3P7	Q9NXE4	37.185	37.165	2	1	8	Golgi membrane ; integral to membrane ; intracellular membrane-bounded organelle ; intrinsic to membrane ; membrane ; membrane part ; membrane-bounded organelle ; organelle membrane
Q9H3P7_Q9Y3Q3	Q9H3P7	Q9Y3Q3	37.181 ; 37.185	37.376 ; 37.423	1 ; 2	1	8	Golgi membrane ; integral to membrane ; intracellular membrane-bounded organelle ; intrinsic to membrane ; membrane ; membrane part ; membrane-bounded organelle ; organelle membrane
Q9NVI7-2_Q9Y512	Q9NVI7-2	Q9Y512	13.075	13.141	1	1	8	integral to membrane ; intrinsic to membrane ; membrane ; membrane part ; mitochondrial inner membrane ; mitochondrial membrane ; organelle inner membrane ; organelle membrane
Q9NXE4_Q9Y3B3	Q9NXE4	Q9Y3B3	36.685	36.477	1	1	8	endoplasmic reticulum membrane ; integral to membrane ; intracellular membrane-bounded organelle ; intrinsic to membrane ; membrane ; membrane part ; membrane-bounded organelle ; organelle membrane
B4E2S7_C9JXA2	B4E2S7	C9JXA2	29.218	28.96	1	1	7	endosome membrane ; integral to membrane ; intrinsic to membrane ; membrane ; membrane part ; organelle membrane ; plasma membrane
B4E2W0_P40939	B4E2W0	P40939	23.363 ; 23.363	25.583 ; 20.530	2 ; 2	1	7	intracellular non-membrane-bounded organelle ; membrane ; mitochondrial inner membrane ; mitochondrial membrane ; non-membrane-bounded organelle ; organelle inner membrane ; organelle membrane
B4E2W0_P40939	B4E2W0	P40939	26.652 ; 26.652	25.583 ; 20.530	2 ; 2	1	7	intracellular non-membrane-bounded organelle ; membrane ; mitochondrial inner membrane ; mitochondrial membrane ; non-membrane-bounded organelle ; organelle inner membrane ; organelle membrane
E7EPM6_Q15796-2	E7EPM6	Q15796-2	43.147 ; 43.124	43.228 ; 43.229	1 ; 2	1	7	integral to membrane ; intrinsic to membrane ; membrane ; membrane part ; organelle inner membrane ; organelle membrane ; plasma membrane
E9PMM3_Q9BTV4	E9PMM3	Q9BTV4	41.258	40.922	2	1	7	integral to membrane ; intracellular membrane-bounded organelle ; intrinsic to membrane ; membrane ; membrane part ; membrane-bounded organelle ; organelle membrane
F5GZS6_Q01650	F5GZS6	Q01650	31.134 ; 31.220	31.362 ; 31.401	1 ; 2	1	7	apical plasma membrane ; integral to membrane ; intrinsic to membrane ; membrane ; membrane part ; plasma membrane ; plasma membrane part
O00746_O43464	O00746	O43464	36.445 ; 36.445	38.179 ; 32.963	2 ; 2	1	7	intracellular membrane-bounded organelle ; membrane ; membrane-bounded organelle ; membrane-enclosed lumen ; mitochondrial intermembrane space ; mitochondrial membrane ; organelle membrane
O15127_Q14534	O15127	Q14534	38.439	38.954	1	1	7	integral to membrane ; intracellular membrane-bounded organelle ; intrinsic to membrane ; membrane ; membrane part ; membrane-bounded organelle ; organelle membrane
O43808_Q32NB8	O43808	Q32NB8	43.337 ; 43.187	43.425 ; 43.478	1 ; 2	1	7	intracellular membrane-bounded organelle ; membrane ; membrane-bounded organelle ; mitochondrial inner membrane ; mitochondrial membrane ; organelle inner membrane ; organelle membrane
O43808_Q9H0V9	O43808	Q9H0V9	43.187	42.992	2	1	7	integral to membrane ; intracellular membrane-bounded organelle ; intrinsic to membrane ; membrane ; membrane part ; membrane-bounded organelle ; organelle membrane
O60427_Q9HC07	O60427	Q9HC07	41.67	41.621	2	1	7	integral to membrane ; intracellular membrane-bounded organelle ; intrinsic to membrane ; membrane ; membrane part ; membrane-bounded organelle ; organelle membrane
O75396_Q9Y6C9	O75396	Q9Y6C9	26.72	27.055	2	1	7	integral to membrane ; intracellular membrane-bounded organelle ; intrinsic to membrane ; membrane ; membrane part ; membrane-bounded organelle ; organelle membrane
O95573_Q99805	O95573	Q99805	39.047	39.009	1	1	7	integral to membrane ; intracellular membrane-bounded organelle ; intrinsic to membrane ; membrane ; membrane part ; membrane-bounded organelle ; organelle membrane
O95573_Q9BTV4	O95573	Q9BTV4	36.805	36.683	1	1	7	integral to membrane ; intracellular membrane-bounded organelle ; intrinsic to membrane ; membrane ; membrane part ; membrane-bounded organelle ; organelle membrane
O96011-2_Q10471	O96011-2	Q10471	39.116	38.96	2	1	7	integral to membrane ; integral to organelle membrane ; intracellular membrane-bounded organelle ; intrinsic to membrane ; intrinsic to organelle membrane ; membrane part ; membrane-bounded organelle
P01130-2_Q9Y3B3	P01130-2	Q9Y3B3	37.08	36.844	2	1	7	integral to membrane ; intracellular membrane-bounded organelle ; intrinsic to membrane ; membrane ; membrane part ; membrane-bounded organelle ; organelle membrane
P04439_P31785	P04439	P31785	39.413	39.302	2	1	7	integral to membrane ; integral to plasma membrane ; intrinsic to membrane ; intrinsic to plasma membrane ; membrane ; membrane part ; plasma membrane part
P04439_Q8IXI2-2	P04439	Q8IXI2-2	36.008	35.729	2	1	7	integral to membrane ; integral to organelle membrane ; intrinsic to membrane ; intrinsic to organelle membrane ; membrane ; membrane part ; organelle membrane
P04843_P04844-2	P04843	P04844-2	22.850 ; 22.858	22.979 ; 22.779	1 ; 2	1	7	integral to membrane ; intracellular membrane-bounded organelle ; intrinsic to membrane ; membrane ; membrane part ; membrane-bounded organelle ; organelle membrane
P04843_P04844-2	P04843	P04844-2	17.343	17.057	2	1	7	integral to membrane ; intracellular membrane-bounded organelle ; intrinsic to membrane ; membrane ; membrane part ; membrane-bounded organelle ; organelle membrane
P12931_P33947-2	P12931	P33947-2	44.621	44.309	2	1	7	integral to membrane ; intracellular membrane-bounded organelle ; intrinsic to membrane ; membrane ; membrane part ; membrane-bounded organelle ; organelle membrane
P18433-4_Q8NB49-3	P18433-4	Q8NB49-3	30.347 ; 30.346	30.350 ; 30.242	1 ; 2	1	7	integral to membrane ; intracellular membrane-bounded organelle ; intrinsic to membrane ; membrane ; membrane part ; membrane-bounded organelle ; plasma membrane
P21796_Q9Y277	P21796	Q9Y277	26.665	26.645	1	1	7	membrane ; membrane part ; mitochondrial membrane ; mitochondrial outer membrane ; organelle membrane ; organelle outer membrane ; outer membrane
P30508_P31785	P30508	P31785	38.986	39.302	2	1	7	integral to membrane ; integral to plasma membrane ; intrinsic to membrane ; intrinsic to plasma membrane ; membrane ; membrane part ; plasma membrane part
P30825_Q9Y289	P30825	Q9Y289	33.484	32.749	2	1	7	integral to membrane ; integral to plasma membrane ; intrinsic to membrane ; intrinsic to plasma membrane ; membrane ; membrane part ; plasma membrane part
P31785_Q15125	P31785	Q15125	39.302	39.386	2	1	7	integral to membrane ; integral to plasma membrane ; intrinsic to membrane ; intrinsic to plasma membrane ; membrane ; membrane part ; plasma membrane part
P35232_Q99623	P35232	Q99623	11.670 ; 11.670	10.737 ; 14.178	2 ; 2	1	7	intracellular membrane-bounded organelle ; membrane ; membrane-bounded organelle ; mitochondrial inner membrane ; mitochondrial membrane ; organelle inner membrane ; organelle membrane
P49406_Q9Y3D9	P49406	Q9Y3D9	9.938	10.182	2	1	7	intracellular membrane-bounded organelle ; intracellular non-membrane-bounded organelle ; membrane ; membrane-bounded organelle ; non-membrane-bounded organelle ; nuclear membrane ; organelle membrane
P49821-2_Q16718	P49821-2	Q16718	11.895	11.901	1	1	7	membrane ; membrane part ; mitochondrial inner membrane ; mitochondrial membrane ; mitochondrial membrane part ; organelle inner membrane ; organelle membrane
P50416_Q10471	P50416	Q10471	26.205 ; 26.205 ; 26.205	38.960 ; 32.249 ; 25.722	2 ; 2 ; 2	1	7	integral to membrane ; integral to organelle membrane ; intrinsic to membrane ; intrinsic to organelle membrane ; membrane ; membrane part ; organelle membrane
P50416_Q10471	P50416	Q10471	37.131 ; 37.131 ; 37.131	38.960 ; 32.249 ; 25.722	2 ; 2 ; 2	1	7	integral to membrane ; integral to organelle membrane ; intrinsic to membrane ; intrinsic to organelle membrane ; membrane ; membrane part ; organelle membrane
P51148_P61026	P51148	P61026	45.942 ; 45.451 ; 45.451	45.193 ; 45.075 ; 30.321	1 ; 2 ; 2	1	7	cytoplasmic membrane-bounded vesicle ; endosome membrane ; intracellular membrane-bounded organelle ; membrane ; membrane-bounded organelle ; membrane-bounded vesicle ; organelle membrane
P51148_P61026	P51148	P61026	32.607 ; 31.158 ; 31.158	30.955 ; 45.075 ; 30.321	1 ; 2 ; 2	1	7	cytoplasmic membrane-bounded vesicle ; endosome membrane ; intracellular membrane-bounded organelle ; membrane ; membrane-bounded organelle ; membrane-bounded vesicle ; organelle membrane
P63092-3_P50148	P63092-3	P50148	40.909	40.252	2	1	7	extrinsic to internal side of plasma membrane ; extrinsic to membrane ; extrinsic to plasma membrane ; membrane ; membrane part ; organelle membrane ; plasma membrane part
P98194-4_Q7L0J3-2	P98194-4	Q7L0J3-2	33.449	33.169	2	1	7	integral to membrane ; intracellular membrane-bounded organelle ; intrinsic to membrane ; membrane ; membrane part ; membrane-bounded organelle ; organelle membrane
P98194-4_Q86WV6	P98194-4	Q86WV6	33.419 ; 33.449	33.946 ; 34.074	1 ; 2	1	7	integral to membrane ; intracellular membrane-bounded organelle ; intrinsic to membrane ; membrane ; membrane part ; membrane-bounded organelle ; organelle membrane
Q03518_Q5HY71	Q03518	Q5HY71	21.854 ; 22.054	21.922 ; 21.989	1 ; 2	1	7	integral to membrane ; intracellular membrane-bounded organelle ; intrinsic to membrane ; membrane ; membrane part ; membrane-bounded organelle ; plasma membrane
Q10471_Q99805	Q10471	Q99805	38.96	38.808	2	1	7	integral to membrane ; intracellular membrane-bounded organelle ; intrinsic to membrane ; membrane ; membrane part ; membrane-bounded organelle ; organelle membrane
Q15043-2_Q8NB49-3	Q15043-2	Q8NB49-3	30.580 ; 30.683	30.350 ; 30.242	1 ; 2	1	7	integral to membrane ; intracellular membrane-bounded organelle ; intrinsic to membrane ; membrane ; membrane part ; membrane-bounded organelle ; plasma membrane
Q15738_Q9H9B4	Q15738	Q9H9B4	44.674	42.305	2	1	7	integral to membrane ; intracellular membrane-bounded organelle ; intrinsic to membrane ; membrane ; membrane part ; membrane-bounded organelle ; organelle membrane
Q15738_Q9H9B4	Q15738	Q9H9B4	40.514	42.305	2	1	7	integral to membrane ; intracellular membrane-bounded organelle ; intrinsic to membrane ; membrane ; membrane part ; membrane-bounded organelle ; organelle membrane
Q32NB8_Q96AG3	Q32NB8	Q96AG3	43.478	42.887	2	1	7	intracellular membrane-bounded organelle ; membrane ; membrane-bounded organelle ; mitochondrial inner membrane ; mitochondrial membrane ; organelle inner membrane ; organelle membrane
Q5T8U5_Q96AG3	Q5T8U5	Q96AG3	42.652 ; 42.552	42.896 ; 42.887	1 ; 2	1	7	integral to membrane ; intracellular membrane-bounded organelle ; intrinsic to membrane ; membrane ; membrane part ; membrane-bounded organelle ; organelle membrane
Q6ZMG9_Q8N8R3	Q6ZMG9	Q8N8R3	40.85	41.261	2	1	7	integral to membrane ; intracellular membrane-bounded organelle ; intrinsic to membrane ; membrane ; membrane part ; membrane-bounded organelle ; organelle membrane
Q8NF37_Q9BTV4	Q8NF37	Q9BTV4	40.616	40.922	2	1	7	integral to membrane ; intracellular membrane-bounded organelle ; intrinsic to membrane ; membrane ; membrane part ; membrane-bounded organelle ; organelle membrane
Q93050-1_Q15758	Q93050-1	Q15758	22.47	22.42	2	1	7	cytoplasmic membrane-bounded vesicle ; integral to membrane ; intracellular membrane-bounded organelle ; intrinsic to membrane ; membrane part ; membrane-bounded organelle ; membrane-bounded vesicle
Q93050-1_Q3ZAQ7	Q93050-1	Q3ZAQ7	22.47	22.532	2	1	7	integral to membrane ; intracellular membrane-bounded organelle ; intrinsic to membrane ; membrane ; membrane part ; membrane-bounded organelle ; organelle membrane
Q96AG3_Q9H0V9	Q96AG3	Q9H0V9	42.896 ; 42.887	42.919 ; 42.992	1 ; 2	1	7	integral to membrane ; intracellular membrane-bounded organelle ; intrinsic to membrane ; membrane ; membrane part ; membrane-bounded organelle ; organelle membrane
Q96AG3_Q9UKR5	Q96AG3	Q9UKR5	42.887	43.009	2	1	7	integral to membrane ; intracellular membrane-bounded organelle ; intrinsic to membrane ; membrane ; membrane part ; membrane-bounded organelle ; organelle membrane
Q96DA6_Q99623	Q96DA6	Q99623	10.743 ; 10.702	10.659 ; 10.737	1 ; 2	1	7	intracellular membrane-bounded organelle ; membrane ; membrane-bounded organelle ; mitochondrial inner membrane ; mitochondrial membrane ; organelle inner membrane ; organelle membrane
Q9BWM7_Q86UL3	Q9BWM7	Q86UL3	38.847	39.144	2	1	7	integral to membrane ; intracellular membrane-bounded organelle ; intrinsic to membrane ; membrane ; membrane part ; membrane-bounded organelle ; organelle membrane
Q9BWM7_Q9H0V9	Q9BWM7	Q9H0V9	42.755	42.992	2	1	7	integral to membrane ; intracellular membrane-bounded organelle ; intrinsic to membrane ; membrane ; membrane part ; membrane-bounded organelle ; organelle membrane
A6NGW1_Q9H6U8	A6NGW1	Q9H6U8	37.127 ; 37.051	37.195 ; 36.971	1 ; 2	1	6	endoplasmic reticulum membrane ; integral to membrane ; intrinsic to membrane ; membrane ; membrane part ; organelle membrane
B4DI03_H0YNG3	B4DI03	H0YNG3	35.52	35.287	1	1	6	endoplasmic reticulum membrane ; integral to membrane ; intrinsic to membrane ; membrane ; membrane part ; organelle membrane
B4DI03_Q13445	B4DI03	Q13445	35.52	35.276	1	1	6	endoplasmic reticulum membrane ; integral to membrane ; intrinsic to membrane ; membrane ; membrane part ; organelle membrane
B4DI03_Q15005	B4DI03	Q15005	35.52	35.316	1	1	6	endoplasmic reticulum membrane ; integral to membrane ; intrinsic to membrane ; membrane ; membrane part ; organelle membrane
B7Z254_Q9UL25	B7Z254	Q9UL25	45.841	45.833	2	1	6	endoplasmic reticulum membrane ; intracellular membrane-bounded organelle ; membrane ; membrane part ; membrane-bounded organelle ; organelle membrane
E7EPM6_Q9HBM8	E7EPM6	Q9HBM8	43.147 ; 43.124	43.139 ; 43.222	1 ; 2	1	6	endoplasmic reticulum membrane ; integral to membrane ; intrinsic to membrane ; membrane ; membrane part ; organelle membrane
E9PMM3_Q9NPF0	E9PMM3	Q9NPF0	40.916	40.723	1	1	6	integral to membrane ; intracellular membrane-bounded organelle ; intrinsic to membrane ; membrane ; membrane part ; membrane-bounded organelle
F5GWP1_Q6DD88	F5GWP1	Q6DD88	32.577	33.097	2	1	6	endoplasmic reticulum membrane ; intracellular membrane-bounded organelle ; membrane ; membrane part ; membrane-bounded organelle ; organelle membrane
F5H365_P53992	F5H365	P53992	21.622	26.573	2	1	6	endoplasmic reticulum membrane ; Golgi membrane ; membrane ; membrane coat ; membrane part ; organelle membrane
F5H365_P53992	F5H365	P53992	28.406	26.573	2	1	6	endoplasmic reticulum membrane ; Golgi membrane ; membrane ; membrane coat ; membrane part ; organelle membrane
F5H365_P53992	F5H365	P53992	26.213	26.052	1	1	6	endoplasmic reticulum membrane ; Golgi membrane ; membrane ; membrane coat ; membrane part ; organelle membrane
F5H365_Q12959-5	F5H365	Q12959-5	28.406	28.285	2	1	6	cytoplasmic vesicle membrane ; endoplasmic reticulum membrane ; membrane ; membrane part ; organelle membrane ; vesicle membrane
F5H6D0_Q9UGP8	F5H6D0	Q9UGP8	28.102	27.978	2	1	6	endoplasmic reticulum membrane ; integral to membrane ; intrinsic to membrane ; membrane ; membrane part ; organelle membrane
G3V1J3_Q8TCT9-5	G3V1J3	Q8TCT9-5	31.822 ; 31.909	32.012 ; 31.990	1 ; 2	1	6	integral to membrane ; intracellular membrane-bounded organelle ; intrinsic to membrane ; membrane ; membrane part ; membrane-bounded organelle
G3XAN4_O43464	G3XAN4	O43464	37.947	38.179	2	1	6	endoplasmic reticulum membrane ; intracellular membrane-bounded organelle ; membrane ; membrane part ; membrane-bounded organelle ; organelle membrane
G3XAP3_Q8TCT9-5	G3XAP3	Q8TCT9-5	32.126	31.99	2	1	6	integral to membrane ; intracellular membrane-bounded organelle ; intrinsic to membrane ; membrane ; membrane part ; membrane-bounded organelle
G8JLJ7_O76095-2	G8JLJ7	O76095-2	40.547	40.597	2	1	6	integral to membrane ; integral to plasma membrane ; intrinsic to membrane ; intrinsic to plasma membrane ; membrane part ; plasma membrane part
H0YNG3_Q13445	H0YNG3	Q13445	35.287	35.276	1	1	6	endoplasmic reticulum membrane ; integral to membrane ; intrinsic to membrane ; membrane ; membrane part ; organelle membrane
H0YNG3_Q15005	H0YNG3	Q15005	35.287 ; 33.714 ; 33.714	35.316 ; 35.219 ; 26.449	1 ; 2 ; 2	1	6	endoplasmic reticulum membrane ; integral to membrane ; intrinsic to membrane ; membrane ; membrane part ; organelle membrane
H0YNG3_Q93084-4	H0YNG3	Q93084-4	35.287	34.764	1	1	6	endoplasmic reticulum membrane ; integral to membrane ; intrinsic to membrane ; membrane ; membrane part ; organelle membrane
H3BTV1_P04439	H3BTV1	P04439	39.708	39.413	2	1	6	Golgi membrane ; integral to membrane ; intrinsic to membrane ; membrane ; membrane part ; organelle membrane
H3BTV1_Q15125	H3BTV1	Q15125	39.594 ; 39.708	39.347 ; 39.386	1 ; 2	1	6	endoplasmic reticulum membrane ; integral to membrane ; intrinsic to membrane ; membrane ; membrane part ; organelle membrane
H3BTV1_Q86UL3	H3BTV1	Q86UL3	39.708	39.144	2	1	6	endoplasmic reticulum membrane ; integral to membrane ; intrinsic to membrane ; membrane ; membrane part ; organelle membrane
H3BTV1_Q8TB61-3	H3BTV1	Q8TB61-3	39.594 ; 39.708	40.118 ; 40.246	1 ; 2	1	6	Golgi membrane ; integral to membrane ; intrinsic to membrane ; membrane ; membrane part ; organelle membrane
H3BTV1_Q9UBM7	H3BTV1	Q9UBM7	39.594	39.725	1	1	6	endoplasmic reticulum membrane ; integral to membrane ; intrinsic to membrane ; membrane ; membrane part ; organelle membrane
I3L0T9_P23634-7	I3L0T9	P23634-7	26.694	26.854	2	1	6	integral to membrane ; integral to plasma membrane ; intrinsic to membrane ; intrinsic to plasma membrane ; membrane part ; plasma membrane part
O00165_O75396	O00165	O75396	21.745 ; 21.745	26.720 ; 44.956	2 ; 2	1	6	cytoplasmic membrane-bounded vesicle ; intracellular membrane-bounded organelle ; membrane ; membrane-bounded organelle ; membrane-bounded vesicle ; organelle membrane
O00165_O75396	O00165	O75396	45.003 ; 45.003	26.720 ; 44.956	2 ; 2	1	6	cytoplasmic membrane-bounded vesicle ; intracellular membrane-bounded organelle ; membrane ; membrane-bounded organelle ; membrane-bounded vesicle ; organelle membrane
O00400_Q6P1A2	O00400	Q6P1A2	38.585	38.639	2	1	6	endoplasmic reticulum membrane ; integral to membrane ; intrinsic to membrane ; membrane ; membrane part ; organelle membrane
O14672_Q14739	O14672	Q14739	26.575	27.078	2	1	6	integral to membrane ; intracellular membrane-bounded organelle ; intrinsic to membrane ; membrane ; membrane part ; membrane-bounded organelle
O14672_Q9GZY8-2	O14672	Q9GZY8-2	33.421	33.783	2	1	6	integral to membrane ; intracellular membrane-bounded organelle ; intrinsic to membrane ; membrane ; membrane part ; membrane-bounded organelle
O14828_P04439	O14828	P04439	35.425	36.008	2	1	6	Golgi membrane ; integral to membrane ; intrinsic to membrane ; membrane ; membrane part ; organelle membrane
O14949_P08574	O14949	P08574	22.928 ; 22.928	22.958 ; 22.906	1 ; 2	1	6	membrane ; membrane part ; mitochondrial inner membrane ; mitochondrial membrane ; organelle inner membrane ; organelle membrane
O14949_P08574	O14949	P08574	11.823	11.795	2	1	6	membrane ; membrane part ; mitochondrial inner membrane ; mitochondrial membrane ; organelle inner membrane ; organelle membrane
O14949_P22695	O14949	P22695	11.823	11.698	2	1	6	membrane ; membrane part ; mitochondrial inner membrane ; mitochondrial membrane ; organelle inner membrane ; organelle membrane
O14967_Q12959-5	O14967	Q12959-5	30.473	30.542	1	1	6	endoplasmic reticulum membrane ; intracellular membrane-bounded organelle ; membrane ; membrane part ; membrane-bounded organelle ; organelle membrane
O15127_Q4G148-2	O15127	Q4G148-2	38.002	37.721	2	1	6	Golgi membrane ; integral to membrane ; intrinsic to membrane ; membrane ; membrane part ; organelle membrane
O43464_Q9BVK6	O43464	Q9BVK6	32.963 ; 32.963	36.710 ; 29.000	2 ; 2	1	6	endoplasmic reticulum membrane ; intracellular membrane-bounded organelle ; membrane ; membrane part ; membrane-bounded organelle ; organelle membrane
O43464_Q9BVK6	O43464	Q9BVK6	38.179 ; 38.179	36.710 ; 29.000	2 ; 2	1	6	endoplasmic reticulum membrane ; intracellular membrane-bounded organelle ; membrane ; membrane part ; membrane-bounded organelle ; organelle membrane
O43464_Q9Y3Q3	O43464	Q9Y3Q3	33.119 ; 32.963	33.161 ; 32.722	1 ; 2	1	6	endoplasmic reticulum membrane ; intracellular membrane-bounded organelle ; membrane ; membrane part ; membrane-bounded organelle ; organelle membrane
O43808_Q15796-2	O43808	Q15796-2	43.337 ; 43.187	43.228 ; 43.229	1 ; 2	1	6	integral to membrane ; intrinsic to membrane ; membrane ; membrane part ; organelle inner membrane ; organelle membrane
O60427_P28907	O60427	P28907	41.937	42.417	1	1	6	integral to membrane ; intracellular membrane-bounded organelle ; intrinsic to membrane ; membrane ; membrane part ; membrane-bounded organelle
O60427_Q06136	O60427	Q06136	41.67	41.656	2	1	6	endoplasmic reticulum membrane ; integral to membrane ; intrinsic to membrane ; membrane ; membrane part ; organelle membrane
O60427_Q8WWP7	O60427	Q8WWP7	41.67	41.767	2	1	6	endoplasmic reticulum membrane ; integral to membrane ; intrinsic to membrane ; membrane ; membrane part ; organelle membrane
O75439_Q99714	O75439	Q99714	40.703 ; 40.657	39.905 ; 40.406	1 ; 2	1	6	membrane ; membrane-enclosed lumen ; mitochondrial inner membrane ; mitochondrial membrane ; organelle inner membrane ; organelle membrane
O95168_Q5W145	O95168	Q5W145	11.811 ; 11.807	11.647 ; 11.823	1 ; 2	1	6	integral to membrane ; intracellular membrane-bounded organelle ; intrinsic to membrane ; membrane part ; membrane-bounded organelle ; mitochondrial membrane part
O95202_P42704	O95202	P42704	24.425 ; 24.390	24.179 ; 24.205	1 ; 2	1	6	integral to membrane ; intrinsic to membrane ; membrane ; membrane part ; organelle inner membrane ; organelle membrane
O95202_P42704	O95202	P42704	32.045	31.991	2	1	6	integral to membrane ; intrinsic to membrane ; membrane ; membrane part ; organelle inner membrane ; organelle membrane
O95864_Q5SZE1	O95864	Q5SZE1	42.525	42.759	1	1	6	endoplasmic reticulum membrane ; integral to membrane ; intrinsic to membrane ; membrane ; membrane part ; organelle membrane
O96005_P32942	O96005	P32942	24.922 ; 24.922	33.436 ; 25.442	2 ; 2	1	6	integral to membrane ; integral to plasma membrane ; intrinsic to membrane ; intrinsic to plasma membrane ; membrane part ; plasma membrane part
O96005_P32942	O96005	P32942	33.074 ; 33.126 ; 33.126	33.601 ; 33.436 ; 25.442	1 ; 2 ; 2	1	6	integral to membrane ; integral to plasma membrane ; intrinsic to membrane ; intrinsic to plasma membrane ; membrane part ; plasma membrane part
P04843_P39656	P04843	P39656	22.850 ; 22.858	22.869 ; 22.886	1 ; 2	1	6	endoplasmic reticulum membrane ; integral to membrane ; intrinsic to membrane ; membrane ; membrane part ; organelle membrane
P04843_P39656	P04843	P39656	17.343	17.387	2	1	6	endoplasmic reticulum membrane ; integral to membrane ; intrinsic to membrane ; membrane ; membrane part ; organelle membrane
P04899_P50148	P04899	P50148	39.821 ; 39.821 ; 38.562 ; 38.562	40.252 ; 35.992 ; 40.252 ; 35.992	2 ; 2 ; 2 ; 2	1	6	extrinsic to internal side of plasma membrane ; extrinsic to membrane ; extrinsic to plasma membrane ; membrane ; membrane part ; plasma membrane part
P04899_P62873	P04899	P62873	39.771 ; 39.821 ; 39.821 ; 38.562 ; 38.562	40.252 ; 40.221 ; 34.931 ; 40.221 ; 34.931	1 ; 2 ; 2 ; 2 ; 2	1	6	extrinsic to internal side of plasma membrane ; extrinsic to membrane ; extrinsic to plasma membrane ; membrane ; membrane part ; plasma membrane part
P04899_Q9BTU6	P04899	Q9BTU6	39.821	39.724	2	1	6	intracellular membrane-bounded organelle ; membrane ; membrane part ; membrane raft ; membrane-bounded organelle ; plasma membrane part
P04899_Q9UEW8	P04899	Q9UEW8	39.821	40.027	2	1	6	intracellular membrane-bounded organelle ; intracellular non-membrane-bounded organelle ; membrane part ; membrane-bounded organelle ; non-membrane-bounded organelle ; plasma membrane part
P06127_Q13586	P06127	Q13586	26.809 ; 26.673	27.647 ; 26.983	1 ; 2	1	6	integral to membrane ; integral to plasma membrane ; intrinsic to membrane ; intrinsic to plasma membrane ; membrane part ; plasma membrane part
P07099_Q14534	P07099	Q14534	39.059 ; 39.275	38.954 ; 39.034	1 ; 2	1	6	endoplasmic reticulum membrane ; integral to membrane ; intrinsic to membrane ; membrane ; membrane part ; organelle membrane
P07099_Q6P1A2	P07099	Q6P1A2	39.059 ; 39.275	38.788 ; 38.639	1 ; 2	1	6	endoplasmic reticulum membrane ; integral to membrane ; intrinsic to membrane ; membrane ; membrane part ; organelle membrane
P07099_Q86UL3	P07099	Q86UL3	39.059 ; 39.275	39.181 ; 39.144	1 ; 2	1	6	endoplasmic reticulum membrane ; integral to membrane ; intrinsic to membrane ; membrane ; membrane part ; organelle membrane
P08574_P22695	P08574	P22695	22.958 ; 22.906	22.710 ; 22.700	1 ; 2	1	6	membrane ; membrane part ; mitochondrial inner membrane ; mitochondrial membrane ; organelle inner membrane ; organelle membrane
P08574_P22695	P08574	P22695	11.769 ; 11.795	11.656 ; 11.698	1 ; 2	1	6	membrane ; membrane part ; mitochondrial inner membrane ; mitochondrial membrane ; organelle inner membrane ; organelle membrane
P08670_Q12959-5	P08670	Q12959-5	33.657	33.609	2	1	6	intracellular membrane-bounded organelle ; intracellular non-membrane-bounded organelle ; membrane ; membrane-bounded organelle ; non-membrane-bounded organelle ; plasma membrane
P10586-2_Q14242	P10586-2	Q14242	22.704 ; 22.812	22.683 ; 22.802	1 ; 2	1	6	integral to membrane ; integral to plasma membrane ; intrinsic to membrane ; intrinsic to plasma membrane ; membrane part ; plasma membrane part
P10586-2_Q15758	P10586-2	Q15758	22.704 ; 22.812	22.295 ; 22.420	1 ; 2	1	6	integral to membrane ; integral to plasma membrane ; intrinsic to membrane ; intrinsic to plasma membrane ; membrane part ; plasma membrane part
P10586-2_Q92673	P10586-2	Q92673	22.704 ; 22.812	22.311 ; 21.849	1 ; 2	1	6	integral to membrane ; integral to plasma membrane ; intrinsic to membrane ; intrinsic to plasma membrane ; membrane part ; plasma membrane part
P18433-4_Q9NV96	P18433-4	Q9NV96	30.346	29.786	2	1	6	integral to membrane ; intracellular membrane-bounded organelle ; intrinsic to membrane ; membrane ; membrane part ; membrane-bounded organelle
P28907_Q96AG3	P28907	Q96AG3	42.417 ; 42.466	42.896 ; 42.887	1 ; 2	1	6	integral to membrane ; intracellular membrane-bounded organelle ; intrinsic to membrane ; membrane ; membrane part ; membrane-bounded organelle
P28907_Q9H0V9	P28907	Q9H0V9	42.466	42.992	2	1	6	integral to membrane ; intracellular membrane-bounded organelle ; intrinsic to membrane ; membrane ; membrane part ; membrane-bounded organelle
P30825_P32942	P30825	P32942	33.484 ; 33.484	33.436 ; 25.442	2 ; 2	1	6	integral to membrane ; integral to plasma membrane ; intrinsic to membrane ; intrinsic to plasma membrane ; membrane part ; plasma membrane part
P37268_Q9UL25	P37268	Q9UL25	46.828	46.959	1	1	6	endoplasmic reticulum membrane ; intracellular membrane-bounded organelle ; membrane ; membrane part ; membrane-bounded organelle ; organelle membrane
P39656_Q969V3-2	P39656	Q969V3-2	22.869 ; 22.886	23.357 ; 22.991	1 ; 2	1	6	endoplasmic reticulum membrane ; integral to membrane ; intrinsic to membrane ; membrane ; membrane part ; organelle membrane
P42704_Q8TCT9-5	P42704	Q8TCT9-5	31.991	31.99	2	1	6	integral to membrane ; intracellular membrane-bounded organelle ; intrinsic to membrane ; membrane ; membrane part ; membrane-bounded organelle
P50148_P62873	P50148	P62873	35.992 ; 35.992	40.221 ; 34.931	2 ; 2	1	6	extrinsic to internal side of plasma membrane ; extrinsic to membrane ; extrinsic to plasma membrane ; membrane ; membrane part ; plasma membrane part
P50148_P62873	P50148	P62873	40.211 ; 40.252 ; 40.252	40.252 ; 40.221 ; 34.931	1 ; 2 ; 2	1	6	extrinsic to internal side of plasma membrane ; extrinsic to membrane ; extrinsic to plasma membrane ; membrane ; membrane part ; plasma membrane part
P51148_Q9UL25	P51148	Q9UL25	45.451	45.833	2	1	6	early endosome membrane ; endosome membrane ; intracellular membrane-bounded organelle ; membrane ; membrane-bounded organelle ; organelle membrane
P51149_P63000	P51149	P63000	41.25	41.439	1	1	6	cytoplasmic membrane-bounded vesicle ; intracellular membrane-bounded organelle ; membrane ; membrane-bounded organelle ; membrane-bounded vesicle ; organelle membrane
P51149_P63000	P51149	P63000	46.857	46.703	1	1	6	cytoplasmic membrane-bounded vesicle ; intracellular membrane-bounded organelle ; membrane ; membrane-bounded organelle ; membrane-bounded vesicle ; organelle membrane
P53007_Q5JTV8	P53007	Q5JTV8	41.337 ; 41.504 ; 41.504	41.564 ; 43.258 ; 33.663	1 ; 2 ; 2	1	6	integral to membrane ; intrinsic to membrane ; membrane ; membrane part ; organelle inner membrane ; organelle membrane
P55957_Q9P0S9	P55957	Q9P0S9	42.502 ; 42.432 ; 42.432	43.176 ; 43.041 ; 47.989	1 ; 2 ; 2	1	6	integral to membrane ; intrinsic to membrane ; membrane ; membrane part ; mitochondrial membrane ; organelle membrane
P55957_Q9P0S9	P55957	Q9P0S9	47.092 ; 47.092	43.041 ; 47.989	2 ; 2	1	6	integral to membrane ; intrinsic to membrane ; membrane ; membrane part ; mitochondrial membrane ; organelle membrane
Q06136_Q8WWP7	Q06136	Q8WWP7	41.710 ; 41.656	41.767 ; 41.767	1 ; 2	1	6	endoplasmic reticulum membrane ; integral to membrane ; intrinsic to membrane ; membrane ; membrane part ; organelle membrane
Q07817-2_Q92934	Q07817-2	Q92934	46.649	45.997	2	1	6	membrane ; mitochondrial membrane ; mitochondrial outer membrane ; organelle membrane ; organelle outer membrane ; outer membrane
Q13308_P23634-7	Q13308	P23634-7	26.556	26.456	1	1	6	integral to membrane ; integral to plasma membrane ; intrinsic to membrane ; intrinsic to plasma membrane ; membrane part ; plasma membrane part
Q13445_Q8WWI5	Q13445	Q8WWI5	34.532	34.222	2	1	6	integral to membrane ; intrinsic to membrane ; membrane ; membrane part ; organelle membrane ; plasma membrane
Q14534_Q6P1A2	Q14534	Q6P1A2	38.954 ; 39.034	38.788 ; 38.639	1 ; 2	1	6	endoplasmic reticulum membrane ; integral to membrane ; intrinsic to membrane ; membrane ; membrane part ; organelle membrane
Q14534_Q9NRR5	Q14534	Q9NRR5	38.954 ; 39.034	39.350 ; 39.408	1 ; 2	1	6	endoplasmic reticulum membrane ; intracellular membrane-bounded organelle ; membrane ; membrane part ; membrane-bounded organelle ; organelle membrane
Q15005_Q93084-4	Q15005	Q93084-4	26.449 ; 26.449	20.412 ; 34.867	2 ; 2	1	6	endoplasmic reticulum membrane ; integral to membrane ; intrinsic to membrane ; membrane ; membrane part ; organelle membrane
Q15005_Q93084-4	Q15005	Q93084-4	35.316 ; 35.219 ; 35.219	34.764 ; 20.412 ; 34.867	1 ; 2 ; 2	1	6	endoplasmic reticulum membrane ; integral to membrane ; intrinsic to membrane ; membrane ; membrane part ; organelle membrane
Q15437_Q9UGP8	Q15437	Q9UGP8	28.011	27.978	2	1	6	endoplasmic reticulum membrane ; intracellular membrane-bounded organelle ; membrane ; membrane part ; membrane-bounded organelle ; organelle membrane
Q15758_Q92673	Q15758	Q92673	22.295 ; 22.420	22.311 ; 21.849	1 ; 2	1	6	integral to membrane ; integral to plasma membrane ; intrinsic to membrane ; intrinsic to plasma membrane ; membrane part ; plasma membrane part
Q15796-2_Q8TBP6	Q15796-2	Q8TBP6	43.228 ; 43.229	42.692 ; 42.579	1 ; 2	1	6	integral to membrane ; intrinsic to membrane ; membrane ; membrane part ; organelle inner membrane ; organelle membrane
Q15796-2_Q96AG3	Q15796-2	Q96AG3	43.228 ; 43.229	42.896 ; 42.887	1 ; 2	1	6	integral to membrane ; intrinsic to membrane ; membrane ; membrane part ; organelle inner membrane ; organelle membrane
Q16512_Q99523	Q16512	Q99523	36.959	36.794	2	1	6	cytoplasmic membrane-bounded vesicle ; intracellular membrane-bounded organelle ; membrane ; membrane-bounded organelle ; membrane-bounded vesicle ; plasma membrane
Q16563-2_Q8IYJ3-2	Q16563-2	Q8IYJ3-2	36.262	36.184	2	1	6	cytoplasmic membrane-bounded vesicle ; intracellular membrane-bounded organelle ; membrane part ; membrane-bounded organelle ; membrane-bounded vesicle ; plasma membrane part
Q16762_Q8TAA5	Q16762	Q8TAA5	47.242 ; 47.430	47.266 ; 47.469	1 ; 2	1	6	membrane ; membrane-enclosed lumen ; mitochondrial inner membrane ; mitochondrial membrane ; organelle inner membrane ; organelle membrane
Q5T8U5_P28907	Q5T8U5	P28907	42.652 ; 42.552	42.417 ; 42.466	1 ; 2	1	6	integral to membrane ; intracellular membrane-bounded organelle ; intrinsic to membrane ; membrane ; membrane part ; membrane-bounded organelle
Q5T8U5_Q9HBM8	Q5T8U5	Q9HBM8	42.552	43.222	2	1	6	endoplasmic reticulum membrane ; integral to membrane ; intrinsic to membrane ; membrane ; membrane part ; organelle membrane
Q6KCM7-2_Q9BTV4	Q6KCM7-2	Q9BTV4	42.11	41.996	1	1	6	integral to membrane ; intrinsic to membrane ; membrane ; membrane part ; organelle inner membrane ; organelle membrane
Q7L0J3-2_Q9UNH7	Q7L0J3-2	Q9UNH7	32.902	32.784	1	1	6	cytoplasmic vesicle membrane ; intracellular membrane-bounded organelle ; membrane ; membrane-bounded organelle ; organelle membrane ; vesicle membrane
Q7L0J3-2_Q9Y289	Q7L0J3-2	Q9Y289	32.902 ; 33.169	32.624 ; 32.749	1 ; 2	1	6	integral to membrane ; intrinsic to membrane ; membrane ; membrane part ; organelle membrane ; vesicle membrane
Q86UL3_Q9NRR5	Q86UL3	Q9NRR5	39.181 ; 39.144	39.350 ; 39.408	1 ; 2	1	6	endoplasmic reticulum membrane ; intracellular membrane-bounded organelle ; membrane ; membrane part ; membrane-bounded organelle ; organelle membrane
Q86WV6_Q9H6R6-2	Q86WV6	Q9H6R6-2	34.074	34.065	2	1	6	endoplasmic reticulum membrane ; integral to membrane ; intrinsic to membrane ; membrane ; membrane part ; organelle membrane
Q8IXI2-2_Q9P0L0	Q8IXI2-2	Q9P0L0	25.631	25.434	1	1	6	integral to membrane ; intrinsic to membrane ; membrane ; membrane part ; organelle membrane ; plasma membrane
Q8NB49-3_Q9NV96	Q8NB49-3	Q9NV96	30.242	29.786	2	1	6	integral to membrane ; intracellular membrane-bounded organelle ; intrinsic to membrane ; membrane ; membrane part ; membrane-bounded organelle
Q8TBA6-2_Q9BYC5	Q8TBA6-2	Q9BYC5	20.72	20.907	2	1	6	Golgi membrane ; integral to membrane ; intrinsic to membrane ; membrane ; membrane part ; organelle membrane
Q8WWP7_Q9HC07	Q8WWP7	Q9HC07	41.767	41.621	2	1	6	Golgi membrane ; integral to membrane ; intrinsic to membrane ; membrane ; membrane part ; organelle membrane
Q96N66_Q9Y3Q3	Q96N66	Q9Y3Q3	37.420 ; 37.422	37.376 ; 37.423	1 ; 2	1	6	endoplasmic reticulum membrane ; integral to membrane ; intrinsic to membrane ; membrane ; membrane part ; organelle membrane
Q9BVK6_Q9NX47	Q9BVK6	Q9NX47	36.46	36.723	1	1	6	endoplasmic reticulum membrane ; integral to membrane ; intrinsic to membrane ; membrane ; membrane part ; organelle membrane
Q9BWM7_P28907	Q9BWM7	P28907	42.531 ; 42.755	42.417 ; 42.466	1 ; 2	1	6	integral to membrane ; intracellular membrane-bounded organelle ; intrinsic to membrane ; membrane ; membrane part ; membrane-bounded organelle
Q9BWM7_Q6KCM7-2	Q9BWM7	Q6KCM7-2	42.755	42.301	2	1	6	integral to membrane ; intrinsic to membrane ; membrane ; membrane part ; mitochondrial membrane ; organelle membrane
Q9BWM7_Q8TBP6	Q9BWM7	Q8TBP6	42.531 ; 42.755	42.692 ; 42.579	1 ; 2	1	6	integral to membrane ; intrinsic to membrane ; membrane ; membrane part ; mitochondrial membrane ; organelle membrane
Q9BWM7_Q9BSK2	Q9BWM7	Q9BSK2	38.847	42.187	2	1	6	integral to membrane ; intrinsic to membrane ; membrane ; membrane part ; mitochondrial membrane ; organelle membrane
Q9BWM7_Q9BSK2	Q9BWM7	Q9BSK2	42.531 ; 42.755	42.070 ; 42.187	1 ; 2	1	6	integral to membrane ; intrinsic to membrane ; membrane ; membrane part ; mitochondrial membrane ; organelle membrane
Q9HBM8_Q9H0V9	Q9HBM8	Q9H0V9	43.139 ; 43.222	42.919 ; 42.992	1 ; 2	1	6	endoplasmic reticulum membrane ; integral to membrane ; intrinsic to membrane ; membrane ; membrane part ; organelle membrane
Q9NQG6_Q92934	Q9NQG6	Q92934	45.721 ; 45.789	46.057 ; 45.997	1 ; 2	1	6	membrane ; mitochondrial membrane ; mitochondrial outer membrane ; organelle membrane ; organelle outer membrane ; outer membrane
Q9UM00-2_Q8TB61-3	Q9UM00-2	Q8TB61-3	40.183 ; 40.253	40.118 ; 40.246	1 ; 2	1	6	Golgi membrane ; integral to membrane ; intrinsic to membrane ; membrane ; membrane part ; organelle membrane
B3KUK2_O95202	B3KUK2	O95202	31.76	32.045	2	1	5	membrane ; mitochondrial inner membrane ; mitochondrial membrane ; organelle inner membrane ; organelle membrane
B4DEI4_Q9Y3Q3	B4DEI4	Q9Y3Q3	37.55	37.376	1	1	5	Golgi membrane ; intracellular membrane-bounded organelle ; membrane ; membrane-bounded organelle ; organelle membrane
B4DQX7_Q8NHH9-3	B4DQX7	Q8NHH9-3	37.309	37.129	2	1	5	integral to membrane ; intracellular membrane-bounded organelle ; intrinsic to membrane ; membrane part ; membrane-bounded organelle
B4DQX7_Q9H3P7	B4DQX7	Q9H3P7	37.326	37.181	1	1	5	integral to membrane ; intracellular membrane-bounded organelle ; intrinsic to membrane ; membrane part ; membrane-bounded organelle
B4DQX7_Q9Y3Q3	B4DQX7	Q9Y3Q3	37.326 ; 37.309	37.376 ; 37.423	1 ; 2	1	5	integral to membrane ; intracellular membrane-bounded organelle ; intrinsic to membrane ; membrane part ; membrane-bounded organelle
B4DYB4_O00165	B4DYB4	O00165	48.137	48.109	1	1	5	intracellular non-membrane-bounded organelle ; membrane ; non-membrane-bounded organelle ; nuclear membrane ; organelle membrane
B4E2S7_Q9Y282	B4E2S7	Q9Y282	32.956 ; 32.927	32.915 ; 32.893	1 ; 2	1	5	integral to membrane ; intrinsic to membrane ; membrane ; membrane part ; organelle membrane
B7Z9I3_P08575	B7Z9I3	P08575	22.738	23.124	2	1	5	external side of plasma membrane ; integral to membrane ; intrinsic to membrane ; membrane part ; plasma membrane part
D6RGI4_Q8WUX1	D6RGI4	Q8WUX1	33.274	33.159	2	1	5	integral to membrane ; intrinsic to membrane ; membrane ; membrane part ; plasma membrane
E9PC07_Q9NV96	E9PC07	Q9NV96	28.005	28.145	1	1	5	integral to membrane ; intracellular membrane-bounded organelle ; intrinsic to membrane ; membrane part ; membrane-bounded organelle
E9PDB9_Q9BYC5	E9PDB9	Q9BYC5	21.743 ; 20.106	21.064 ; 20.907	1 ; 2	1	5	integral to membrane ; intrinsic to membrane ; membrane ; membrane part ; organelle membrane
E9PMM3_Q6PI78	E9PMM3	Q6PI78	41.258	41.458	2	1	5	integral to membrane ; intracellular membrane-bounded organelle ; intrinsic to membrane ; membrane part ; membrane-bounded organelle
E9PSH8_P04234	E9PSH8	P04234	32.152	31.879	1	1	5	integral to membrane ; intrinsic to membrane ; membrane ; membrane part ; plasma membrane part
E9PSH8_P04234	E9PSH8	P04234	42.248	42.683	1	1	5	integral to membrane ; intrinsic to membrane ; membrane ; membrane part ; plasma membrane part
E9PSI1_O15127	E9PSI1	O15127	38.88	38.439	1	1	5	integral to membrane ; intrinsic to membrane ; membrane ; membrane part ; organelle membrane
E9PSI1_P07099	E9PSI1	P07099	38.88	39.059	1	1	5	integral to membrane ; intrinsic to membrane ; membrane ; membrane part ; organelle membrane
E9PSI1_P30508	E9PSI1	P30508	38.880 ; 38.930	38.853 ; 38.986	1 ; 2	1	5	integral to membrane ; intrinsic to membrane ; membrane ; membrane part ; organelle membrane
E9PSI1_Q14534	E9PSI1	Q14534	38.880 ; 38.930	38.954 ; 39.034	1 ; 2	1	5	integral to membrane ; intrinsic to membrane ; membrane ; membrane part ; organelle membrane
E9PSI1_Q15125	E9PSI1	Q15125	38.93	39.386	2	1	5	integral to membrane ; intrinsic to membrane ; membrane ; membrane part ; organelle membrane
E9PSI1_Q6P1A2	E9PSI1	Q6P1A2	38.880 ; 38.930	38.788 ; 38.639	1 ; 2	1	5	integral to membrane ; intrinsic to membrane ; membrane ; membrane part ; organelle membrane
E9PSI1_Q86UL3	E9PSI1	Q86UL3	38.93	39.144	2	1	5	integral to membrane ; intrinsic to membrane ; membrane ; membrane part ; organelle membrane
E9PSI1_Q99805	E9PSI1	Q99805	38.93	38.808	2	1	5	integral to membrane ; intrinsic to membrane ; membrane ; membrane part ; organelle membrane
F5GXG3_E9PIM6	F5GXG3	E9PIM6	41.79	41.782	2	1	5	apical plasma membrane ; intracellular membrane-bounded organelle ; membrane part ; membrane-bounded organelle ; plasma membrane part
F5GXG3_P28907	F5GXG3	P28907	41.856 ; 41.790	42.417 ; 42.466	1 ; 2	1	5	intracellular membrane-bounded organelle ; membrane ; membrane part ; membrane-bounded organelle ; plasma membrane
F5GZS6_P04406	F5GZS6	P04406	31.22	31.067	2	1	5	intracellular membrane-bounded organelle ; membrane ; membrane-bounded organelle ; membrane-bounded vesicle ; plasma membrane
F5H7W9_Q9H082	F5H7W9	Q9H082	48.371	48.48	2	1	5	Golgi membrane ; membrane ; membrane-enclosed lumen ; organelle membrane ; plasma membrane
G3XAP3_Q13283	G3XAP3	Q13283	32.126	32.264	2	1	5	intracellular membrane-bounded organelle ; intracellular non-membrane-bounded organelle ; membrane ; membrane-bounded organelle ; non-membrane-bounded organelle
H0YNG3_Q14739	H0YNG3	Q14739	35.287 ; 33.714 ; 33.714	34.334 ; 34.591 ; 27.078	1 ; 2 ; 2	1	5	integral to membrane ; intrinsic to membrane ; membrane ; membrane part ; organelle membrane
H0YNG3_Q7Z434	H0YNG3	Q7Z434	33.714	33.897	2	1	5	integral to membrane ; intrinsic to membrane ; membrane ; membrane part ; organelle membrane
H3BTV1_E9PSI1	H3BTV1	E9PSI1	39.708	38.93	2	1	5	integral to membrane ; intrinsic to membrane ; membrane ; membrane part ; organelle membrane
H3BTV1_P16260	H3BTV1	P16260	39.594 ; 39.708	40.054 ; 40.233	1 ; 2	1	5	integral to membrane ; intrinsic to membrane ; membrane ; membrane part ; organelle membrane
H3BTV1_Q9BTU6	H3BTV1	Q9BTU6	39.708	39.724	2	1	5	integral to membrane ; intrinsic to membrane ; membrane ; membrane part ; organelle membrane
I3L0H8_O60427	I3L0H8	O60427	42.488	41.67	2	1	5	intracellular membrane-bounded organelle ; membrane ; membrane part ; membrane-bounded organelle ; organelle membrane
I3L0H8_Q5T8U5	I3L0H8	Q5T8U5	42.443 ; 42.488	42.652 ; 42.552	1 ; 2	1	5	intracellular membrane-bounded organelle ; membrane ; membrane part ; membrane-bounded organelle ; organelle membrane
I3L0H8_Q96AG3	I3L0H8	Q96AG3	42.488	42.887	2	1	5	intracellular membrane-bounded organelle ; membrane ; membrane part ; membrane-bounded organelle ; organelle membrane
O00571_P67775	O00571	P67775	37.242	37.528	2	1	5	intracellular membrane-bounded organelle ; intracellular non-membrane-bounded organelle ; membrane ; membrane-bounded organelle ; non-membrane-bounded organelle
O00746_Q9BS26	O00746	Q9BS26	36.357 ; 36.445	36.630 ; 36.725	1 ; 2	1	5	intracellular membrane-bounded organelle ; membrane ; membrane-bounded organelle ; membrane-enclosed lumen ; organelle membrane
O14672_P08670	O14672	P08670	33.421	33.657	2	1	5	intracellular membrane-bounded organelle ; membrane ; membrane-bounded organelle ; membrane-bounded vesicle ; plasma membrane
O14672_Q12959-5	O14672	Q12959-5	33.421	33.609	2	1	5	intracellular membrane-bounded organelle ; membrane ; membrane part ; membrane-bounded organelle ; plasma membrane
O14828_Q8IXI2-2	O14828	Q8IXI2-2	35.425	35.729	2	1	5	integral to membrane ; intrinsic to membrane ; membrane ; membrane part ; organelle membrane
O14925_Q6DD88	O14925	Q6DD88	39.31	39.435	1	1	5	integral to membrane ; intracellular membrane-bounded organelle ; intrinsic to membrane ; membrane part ; membrane-bounded organelle
O15127_Q6P1A2	O15127	Q6P1A2	38.439	38.788	1	1	5	integral to membrane ; intrinsic to membrane ; membrane ; membrane part ; organelle membrane
O15533-2_E9PDB9	O15533-2	E9PDB9	11.081 ; 11.081	20.106 ; 24.697	2 ; 2	1	5	integral to membrane ; intrinsic to membrane ; membrane ; membrane part ; organelle membrane
O15533-2_E9PDB9	O15533-2	E9PDB9	21.939 ; 21.918 ; 21.918	21.743 ; 20.106 ; 24.697	1 ; 2 ; 2	1	5	integral to membrane ; intrinsic to membrane ; membrane ; membrane part ; organelle membrane
O15533-2_P39656	O15533-2	P39656	11.081 ; 11.081	17.387 ; 22.886	2 ; 2	1	5	integral to membrane ; intrinsic to membrane ; membrane ; membrane part ; organelle membrane
O15533-2_P39656	O15533-2	P39656	21.918 ; 21.918	17.387 ; 22.886	2 ; 2	1	5	integral to membrane ; intrinsic to membrane ; membrane ; membrane part ; organelle membrane
O43760_P56589	O43760	P56589	44.306	44.3	2	1	5	integral to membrane ; intracellular membrane-bounded organelle ; intrinsic to membrane ; membrane part ; membrane-bounded organelle
O43772_O95864	O43772	O95864	41.383	41.236	2	1	5	integral to membrane ; intrinsic to membrane ; membrane ; membrane part ; organelle membrane
O43772_P23786	O43772	P23786	41.383	41.089	2	1	5	membrane ; mitochondrial inner membrane ; mitochondrial membrane ; organelle inner membrane ; organelle membrane
O43808_Q96D53	O43808	Q96D53	43.187	42.898	2	1	5	integral to membrane ; intracellular membrane-bounded organelle ; intrinsic to membrane ; membrane part ; membrane-bounded organelle
O43808_Q9HBM8	O43808	Q9HBM8	43.337 ; 43.187	43.139 ; 43.222	1 ; 2	1	5	integral to membrane ; intrinsic to membrane ; membrane ; membrane part ; organelle membrane
O60783_Q9Y3D9	O60783	Q9Y3D9	10.42	10.382	1	1	5	intracellular non-membrane-bounded organelle ; membrane ; non-membrane-bounded organelle ; nuclear membrane ; organelle membrane
O75439_Q02978	O75439	Q02978	40.657	40.78	2	1	5	membrane ; mitochondrial inner membrane ; mitochondrial membrane ; organelle inner membrane ; organelle membrane
O75439_Q6KCM7-2	O75439	Q6KCM7-2	40.657 ; 40.657	37.418 ; 42.301	2 ; 2	1	5	membrane ; mitochondrial inner membrane ; mitochondrial membrane ; organelle inner membrane ; organelle membrane
O75439_Q8N8R3	O75439	Q8N8R3	40.657	41.261	2	1	5	membrane ; mitochondrial inner membrane ; mitochondrial membrane ; organelle inner membrane ; organelle membrane
O75503_Q9UDX5	O75503	Q9UDX5	44.921	44.737	2	1	5	integral to membrane ; intrinsic to membrane ; membrane ; membrane part ; organelle membrane
O75915_P57088	O75915	P57088	43.951	43.816	2	1	5	integral to membrane ; intracellular membrane-bounded organelle ; intrinsic to membrane ; membrane part ; membrane-bounded organelle
O76095-2_Q6ZMG9	O76095-2	Q6ZMG9	40.636 ; 40.597	40.884 ; 40.850	1 ; 2	1	5	integral to membrane ; intracellular membrane-bounded organelle ; intrinsic to membrane ; membrane part ; membrane-bounded organelle
O95197-3_Q9NX00	O95197-3	Q9NX00	32.806	32.851	2	1	5	integral to membrane ; intracellular membrane-bounded organelle ; intrinsic to membrane ; membrane part ; membrane-bounded organelle
O95197-3_Q9Y289	O95197-3	Q9Y289	32.806	32.749	2	1	5	integral to membrane ; intrinsic to membrane ; membrane ; membrane part ; organelle membrane
O96008_Q9NS69	O96008	Q9NS69	26.225	26.112	2	1	5	integral to membrane ; intrinsic to membrane ; membrane part ; mitochondrial membrane part ; mitochondrial outer membrane translocase complex
O96011-2_P04439	O96011-2	P04439	39.116	39.413	2	1	5	integral to membrane ; integral to organelle membrane ; intrinsic to membrane ; intrinsic to organelle membrane ; membrane part
O96011-2_P30508	O96011-2	P30508	39.116	38.986	2	1	5	integral to membrane ; integral to organelle membrane ; intrinsic to membrane ; intrinsic to organelle membrane ; membrane part
O96011-2_Q15125	O96011-2	Q15125	39.116	39.386	2	1	5	integral to membrane ; intracellular membrane-bounded organelle ; intrinsic to membrane ; membrane part ; membrane-bounded organelle
O96011-2_Q99805	O96011-2	Q99805	39.116	38.808	2	1	5	integral to membrane ; intracellular membrane-bounded organelle ; intrinsic to membrane ; membrane part ; membrane-bounded organelle
P04040_Q96P48-3	P04040	Q96P48-3	26.757	27.362	2	1	5	intracellular membrane-bounded organelle ; membrane ; membrane-bounded organelle ; organelle membrane ; plasma membrane
P04439_P07099	P04439	P07099	39.208	39.059	1	1	5	integral to membrane ; intrinsic to membrane ; membrane ; membrane part ; organelle membrane
P04439_Q14534	P04439	Q14534	39.208	38.954	1	1	5	integral to membrane ; intrinsic to membrane ; membrane ; membrane part ; organelle membrane
P04439_Q99536	P04439	Q99536	39.208	39.317	1	1	5	integral to membrane ; intrinsic to membrane ; membrane ; membrane part ; organelle membrane
P04439_Q9UBM7	P04439	Q9UBM7	39.208	39.725	1	1	5	integral to membrane ; intrinsic to membrane ; membrane ; membrane part ; organelle membrane
P04844-2_P39656	P04844-2	P39656	22.779	22.886	2	1	5	integral to membrane ; intrinsic to membrane ; membrane ; membrane part ; organelle membrane
P05556_P13612	P05556	P13612	24.215	24.126	2	1	5	external side of plasma membrane ; membrane ; membrane part ; plasma membrane ; plasma membrane part
P08754_P61764	P08754	P61764	39.15	39.707	2	1	5	cytoplasmic membrane-bounded vesicle ; intracellular membrane-bounded organelle ; membrane ; membrane-bounded organelle ; membrane-bounded vesicle
P08754_Q15125	P08754	Q15125	39.111 ; 39.150	39.347 ; 39.386	1 ; 2	1	5	intracellular membrane-bounded organelle ; membrane ; membrane part ; membrane-bounded organelle ; plasma membrane part
P09669_P10606	P09669	P10606	11.765	11.752	1	1	5	membrane ; mitochondrial inner membrane ; mitochondrial membrane ; organelle inner membrane ; organelle membrane
P10176_P10606	P10176	P10606	11.682	11.813	2	1	5	membrane ; mitochondrial inner membrane ; mitochondrial membrane ; organelle inner membrane ; organelle membrane
P10606_P20674	P10606	P20674	11.752 ; 11.813	11.745 ; 11.730	1 ; 2	1	5	membrane ; mitochondrial inner membrane ; mitochondrial membrane ; organelle inner membrane ; organelle membrane
P10606_P20674	P10606	P20674	29.756	29.809	2	1	5	membrane ; mitochondrial inner membrane ; mitochondrial membrane ; organelle inner membrane ; organelle membrane
P12931_Q9UJU6-2	P12931	Q9UJU6-2	44.621	44.278	2	1	5	intracellular non-membrane-bounded organelle ; membrane ; non-membrane-bounded organelle ; organelle membrane ; plasma membrane
P13073_P20674	P13073	P20674	20.727 ; 20.727 ; 20.727	29.809 ; 46.386 ; 11.730	2 ; 2 ; 2	1	5	membrane ; mitochondrial inner membrane ; mitochondrial membrane ; organelle inner membrane ; organelle membrane
P13073_P20674	P13073	P20674	46.766 ; 46.432 ; 46.432 ; 46.432	47.277 ; 29.809 ; 46.386 ; 11.730	1 ; 2 ; 2 ; 2	1	5	membrane ; mitochondrial inner membrane ; mitochondrial membrane ; organelle inner membrane ; organelle membrane
P13073_P20674	P13073	P20674	11.755 ; 11.735 ; 11.735 ; 11.735	11.745 ; 29.809 ; 46.386 ; 11.730	1 ; 2 ; 2 ; 2	1	5	membrane ; mitochondrial inner membrane ; mitochondrial membrane ; organelle inner membrane ; organelle membrane
P13073_P20674	P13073	P20674	29.715 ; 29.941 ; 29.941 ; 29.941	29.572 ; 29.809 ; 46.386 ; 11.730	1 ; 2 ; 2 ; 2	1	5	membrane ; mitochondrial inner membrane ; mitochondrial membrane ; organelle inner membrane ; organelle membrane
P15954_Q8NB49-3	P15954	Q8NB49-3	30.480 ; 30.500	30.350 ; 30.242	1 ; 2	1	5	integral to membrane ; intrinsic to membrane ; membrane ; membrane part ; organelle membrane
P16260_Q6ZMG9	P16260	Q6ZMG9	40.233	40.85	2	1	5	integral to membrane ; intrinsic to membrane ; membrane ; membrane part ; organelle membrane
P16260_Q8TB61-3	P16260	Q8TB61-3	40.054 ; 40.233	40.118 ; 40.246	1 ; 2	1	5	integral to membrane ; intrinsic to membrane ; membrane ; membrane part ; organelle membrane
P16260_Q9BTU6	P16260	Q9BTU6	40.233	39.724	2	1	5	integral to membrane ; intrinsic to membrane ; membrane ; membrane part ; organelle membrane
P16260_Q9Y5L4	P16260	Q9Y5L4	40.233	40.513	2	1	5	membrane ; mitochondrial inner membrane ; mitochondrial membrane ; organelle inner membrane ; organelle membrane
P18433-4_Q8NE01	P18433-4	Q8NE01	30.346	29.948	2	1	5	integral to membrane ; intrinsic to membrane ; membrane ; membrane part ; plasma membrane
P18433-4_Q9C0B5-2	P18433-4	Q9C0B5-2	30.346 ; 30.346	26.839 ; 30.826	2 ; 2	1	5	integral to membrane ; intrinsic to membrane ; membrane ; membrane part ; plasma membrane
P20645_P22681	P20645	P22681	35.809	36.074	2	1	5	intracellular membrane-bounded organelle ; membrane ; membrane part ; membrane-bounded organelle ; plasma membrane part
P30508_Q14534	P30508	Q14534	38.986	39.034	2	1	5	integral to membrane ; intrinsic to membrane ; membrane ; membrane part ; organelle membrane
P36507_Q96HE7	P36507	Q96HE7	44.959	45.049	1	1	5	intracellular membrane-bounded organelle ; membrane ; membrane part ; membrane-bounded organelle ; organelle membrane
P36507_Q96HE7	P36507	Q96HE7	48.968	48.877	1	1	5	intracellular membrane-bounded organelle ; membrane ; membrane part ; membrane-bounded organelle ; organelle membrane
P43243_Q03252	P43243	Q03252	25.853	25.799	2	1	5	membrane ; nuclear inner membrane ; nuclear membrane ; organelle inner membrane ; organelle membrane
P50416_Q9BPW8	P50416	Q9BPW8	26.205	31.391	2	1	5	membrane ; mitochondrial inner membrane ; mitochondrial membrane ; organelle inner membrane ; organelle membrane
P50416_Q9BPW8	P50416	Q9BPW8	37.131	31.391	2	1	5	membrane ; mitochondrial inner membrane ; mitochondrial membrane ; organelle inner membrane ; organelle membrane
P82094_Q9Y3A3-2	P82094	Q9Y3A3-2	13.707	13.025	2	1	5	Golgi membrane ; intracellular membrane-bounded organelle ; membrane ; membrane-bounded organelle ; organelle membrane
P98194-4_Q12959-5	P98194-4	Q12959-5	33.449	33.609	2	1	5	intracellular membrane-bounded organelle ; membrane ; membrane part ; membrane-bounded organelle ; organelle membrane
P98194-4_Q8WWI5	P98194-4	Q8WWI5	33.419	33.993	1	1	5	integral to membrane ; intrinsic to membrane ; membrane ; membrane part ; organelle membrane
P98194-4_Q9Y289	P98194-4	Q9Y289	33.419 ; 33.449	32.624 ; 32.749	1 ; 2	1	5	integral to membrane ; intrinsic to membrane ; membrane ; membrane part ; organelle membrane
Q02978_Q8NF37	Q02978	Q8NF37	40.78	40.616	2	1	5	integral to membrane ; intrinsic to membrane ; membrane ; membrane part ; organelle membrane
Q06136_Q9HC07	Q06136	Q9HC07	41.656	41.621	2	1	5	integral to membrane ; intrinsic to membrane ; membrane ; membrane part ; organelle membrane
Q12959-5_Q9GZY8-2	Q12959-5	Q9GZY8-2	33.609	33.783	2	1	5	intracellular membrane-bounded organelle ; membrane ; membrane part ; membrane-bounded organelle ; organelle membrane
Q13185_Q6DKK2	Q13185	Q6DKK2	47.6	47.235	2	1	5	intracellular non-membrane-bounded organelle ; membrane ; non-membrane-bounded organelle ; organelle inner membrane ; organelle membrane
Q13185_Q8TAA5	Q13185	Q8TAA5	47.6	47.469	2	1	5	intracellular membrane-bounded organelle ; membrane ; membrane-bounded organelle ; organelle inner membrane ; organelle membrane
Q14318_Q5JTV8	Q14318	Q5JTV8	43.141	43.258	2	1	5	integral to membrane ; intrinsic to membrane ; membrane ; membrane part ; organelle membrane
Q14677_Q9BVK6	Q14677	Q9BVK6	36.356 ; 36.486	36.460 ; 36.710	1 ; 2	1	5	cytoplasmic membrane-bounded vesicle ; intracellular membrane-bounded organelle ; membrane ; membrane-bounded organelle ; membrane-bounded vesicle
Q14739_Q15005	Q14739	Q15005	27.078 ; 27.078	35.219 ; 26.449	2 ; 2	1	5	integral to membrane ; intrinsic to membrane ; membrane ; membrane part ; organelle membrane
Q14739_Q15005	Q14739	Q15005	34.334 ; 34.591 ; 34.591	35.316 ; 35.219 ; 26.449	1 ; 2 ; 2	1	5	integral to membrane ; intrinsic to membrane ; membrane ; membrane part ; organelle membrane
Q14739_Q8WWI5	Q14739	Q8WWI5	34.334 ; 34.591	33.993 ; 34.222	1 ; 2	1	5	integral to membrane ; intrinsic to membrane ; membrane ; membrane part ; organelle membrane
Q14761_Q5HY71	Q14761	Q5HY71	22.459	21.989	2	1	5	integral to membrane ; intrinsic to membrane ; membrane ; membrane part ; plasma membrane
Q14789_O75477	Q14789	O75477	7.093	6.764	2	1	5	integral to membrane ; intrinsic to membrane ; membrane ; membrane part ; organelle membrane
Q15758_Q3ZAQ7	Q15758	Q3ZAQ7	22.295 ; 22.420	22.528 ; 22.532	1 ; 2	1	5	integral to membrane ; intracellular membrane-bounded organelle ; intrinsic to membrane ; membrane part ; membrane-bounded organelle
Q15796-2_Q9H0V9	Q15796-2	Q9H0V9	43.228 ; 43.229	42.919 ; 42.992	1 ; 2	1	5	integral to membrane ; intrinsic to membrane ; membrane ; membrane part ; organelle membrane
Q15796-2_Q9HBM8	Q15796-2	Q9HBM8	43.228 ; 43.229	43.139 ; 43.222	1 ; 2	1	5	integral to membrane ; intrinsic to membrane ; membrane ; membrane part ; organelle membrane
Q16762_Q6DKK2	Q16762	Q6DKK2	47.43	47.235	2	1	5	membrane ; mitochondrial inner membrane ; mitochondrial membrane ; organelle inner membrane ; organelle membrane
Q16891-2_Q9BRQ6	Q16891-2	Q9BRQ6	8.935	8.681	2	1	5	membrane ; mitochondrial inner membrane ; mitochondrial membrane ; organelle inner membrane ; organelle membrane
Q16891-2_Q9BRQ6	Q16891-2	Q9BRQ6	17.271	17.486	2	1	5	membrane ; mitochondrial inner membrane ; mitochondrial membrane ; organelle inner membrane ; organelle membrane
Q32NB8_Q8TBP6	Q32NB8	Q8TBP6	43.425 ; 43.478	42.692 ; 42.579	1 ; 2	1	5	membrane ; mitochondrial inner membrane ; mitochondrial membrane ; organelle inner membrane ; organelle membrane
Q4G148-2_Q8IWA4	Q4G148-2	Q8IWA4	37.745 ; 37.721	37.621 ; 37.752	1 ; 2	1	5	integral to membrane ; intrinsic to membrane ; membrane ; membrane part ; organelle membrane
Q4G148-2_Q99805	Q4G148-2	Q99805	32.176	32.072	2	1	5	integral to membrane ; intrinsic to membrane ; membrane ; membrane part ; organelle membrane
Q4G148-2_Q9BVK6	Q4G148-2	Q9BVK6	37.721	36.71	2	1	5	integral to membrane ; intrinsic to membrane ; membrane ; membrane part ; organelle membrane
Q5T8U5_Q02978	Q5T8U5	Q02978	42.652	42.618	1	1	5	integral to membrane ; intrinsic to membrane ; membrane ; membrane part ; organelle membrane
Q5T8U5_Q15796-2	Q5T8U5	Q15796-2	42.652	43.228	1	1	5	integral to membrane ; intrinsic to membrane ; membrane ; membrane part ; organelle membrane
Q5T8U5_Q8TBP6	Q5T8U5	Q8TBP6	42.652 ; 42.552	42.692 ; 42.579	1 ; 2	1	5	integral to membrane ; intrinsic to membrane ; membrane ; membrane part ; organelle membrane
Q5T8U5_Q96D53	Q5T8U5	Q96D53	42.652	42.758	1	1	5	integral to membrane ; intracellular membrane-bounded organelle ; intrinsic to membrane ; membrane part ; membrane-bounded organelle
Q5T8U5_Q9BSK2	Q5T8U5	Q9BSK2	42.652 ; 42.552	42.070 ; 42.187	1 ; 2	1	5	integral to membrane ; intrinsic to membrane ; membrane ; membrane part ; organelle membrane
Q5T8U5_Q9Y619	Q5T8U5	Q9Y619	42.652 ; 42.552	42.806 ; 42.397	1 ; 2	1	5	integral to membrane ; intrinsic to membrane ; membrane ; membrane part ; organelle membrane
Q6DD88_Q6NUK1	Q6DD88	Q6NUK1	39.435	39.337	1	1	5	integral to membrane ; intrinsic to membrane ; membrane ; membrane part ; organelle membrane
Q6DKK2_Q8TAA5	Q6DKK2	Q8TAA5	47.235	47.469	2	1	5	membrane ; mitochondrial inner membrane ; mitochondrial membrane ; organelle inner membrane ; organelle membrane
Q6KCM7-2_Q99714	Q6KCM7-2	Q99714	42.301	40.406	2	1	5	membrane ; mitochondrial inner membrane ; mitochondrial membrane ; organelle inner membrane ; organelle membrane
Q6KCM7-2_Q99714	Q6KCM7-2	Q99714	37.418	40.406	2	1	5	membrane ; mitochondrial inner membrane ; mitochondrial membrane ; organelle inner membrane ; organelle membrane
Q6PI78_Q8N8R3	Q6PI78	Q8N8R3	41.458	41.261	2	1	5	integral to membrane ; intracellular membrane-bounded organelle ; intrinsic to membrane ; membrane part ; membrane-bounded organelle
Q6PIU2_Q567V2-2	Q6PIU2	Q567V2-2	43.292 ; 43.094	43.420 ; 43.591	1 ; 2	1	5	integral to membrane ; intracellular membrane-bounded organelle ; intrinsic to membrane ; membrane part ; membrane-bounded organelle
Q6PIU2_Q96AG3	Q6PIU2	Q96AG3	43.094	42.887	2	1	5	integral to membrane ; intracellular membrane-bounded organelle ; intrinsic to membrane ; membrane part ; membrane-bounded organelle
Q6PIU2_Q9H0V9	Q6PIU2	Q9H0V9	43.094	42.992	2	1	5	integral to membrane ; intracellular membrane-bounded organelle ; intrinsic to membrane ; membrane part ; membrane-bounded organelle
Q6PIU2_Q9UKR5	Q6PIU2	Q9UKR5	43.094	43.009	2	1	5	integral to membrane ; intracellular membrane-bounded organelle ; intrinsic to membrane ; membrane part ; membrane-bounded organelle
Q6ZMG9_Q8TB61-3	Q6ZMG9	Q8TB61-3	40.85	40.246	2	1	5	integral to membrane ; intrinsic to membrane ; membrane ; membrane part ; organelle membrane
Q8IUH4_E7ESG6	Q8IUH4	E7ESG6	33.024	32.904	1	1	5	integral to membrane ; intrinsic to membrane ; membrane ; membrane part ; organelle membrane
Q8IUH4_P51648	Q8IUH4	P51648	33.024	32.654	1	1	5	integral to membrane ; intrinsic to membrane ; membrane ; membrane part ; organelle membrane
Q8IXI2-2_Q9NZ01	Q8IXI2-2	Q9NZ01	25.631	24.874	1	1	5	integral to membrane ; integral to organelle membrane ; intrinsic to membrane ; intrinsic to organelle membrane ; membrane part
Q8NAN7_Q86WV6	Q8NAN7	Q86WV6	35.021	34.074	2	1	5	integral to membrane ; intrinsic to membrane ; membrane ; membrane part ; plasma membrane
Q8NAN7_Q8WWI5	Q8NAN7	Q8WWI5	35.021	34.222	2	1	5	integral to membrane ; intrinsic to membrane ; membrane ; membrane part ; plasma membrane
Q8NB49-3_Q8NE01	Q8NB49-3	Q8NE01	30.242	29.948	2	1	5	integral to membrane ; intrinsic to membrane ; membrane ; membrane part ; plasma membrane
Q8NB49-3_Q9C0B5-2	Q8NB49-3	Q9C0B5-2	30.242	30.826	2	1	5	integral to membrane ; intrinsic to membrane ; membrane ; membrane part ; plasma membrane
Q8NE01_Q9C0B5-2	Q8NE01	Q9C0B5-2	25.128 ; 25.128 ; 25.013 ; 25.013	30.607 ; 26.303 ; 26.839 ; 30.826	1 ; 1 ; 2 ; 2	1	5	integral to membrane ; intrinsic to membrane ; membrane ; membrane part ; plasma membrane
Q8NE01_Q9C0B5-2	Q8NE01	Q9C0B5-2	29.686 ; 29.686 ; 29.948 ; 29.948	30.607 ; 26.303 ; 26.839 ; 30.826	1 ; 1 ; 2 ; 2	1	5	integral to membrane ; intrinsic to membrane ; membrane ; membrane part ; plasma membrane
Q8TBA6-2_Q9Y487	Q8TBA6-2	Q9Y487	21.652	21.833	1	1	5	integral to membrane ; intrinsic to membrane ; membrane ; membrane part ; organelle membrane
Q8TBP6_Q9H0V9	Q8TBP6	Q9H0V9	42.579	42.992	2	1	5	integral to membrane ; intrinsic to membrane ; membrane ; membrane part ; organelle membrane
Q8TBP6_Q9HBM8	Q8TBP6	Q9HBM8	42.692 ; 42.579	43.139 ; 43.222	1 ; 2	1	5	integral to membrane ; intrinsic to membrane ; membrane ; membrane part ; organelle membrane
Q8WWI5_Q9H553	Q8WWI5	Q9H553	33.993 ; 34.222	34.288 ; 34.504	1 ; 2	1	5	integral to membrane ; intrinsic to membrane ; membrane ; membrane part ; organelle membrane
Q8WWI5_Q9H6R6-2	Q8WWI5	Q9H6R6-2	34.222	34.065	2	1	5	integral to membrane ; intrinsic to membrane ; membrane ; membrane part ; organelle membrane
Q96A33_Q9Y3Q3	Q96A33	Q9Y3Q3	37.299 ; 37.364	37.376 ; 37.423	1 ; 2	1	5	integral to membrane ; intracellular membrane-bounded organelle ; intrinsic to membrane ; membrane part ; membrane-bounded organelle
Q96AG3_Q96D53	Q96AG3	Q96D53	42.887	42.898	2	1	5	integral to membrane ; intracellular membrane-bounded organelle ; intrinsic to membrane ; membrane part ; membrane-bounded organelle
Q96AG3_Q9HBM8	Q96AG3	Q9HBM8	42.896 ; 42.887	43.139 ; 43.222	1 ; 2	1	5	integral to membrane ; intrinsic to membrane ; membrane ; membrane part ; organelle membrane
Q96D53_Q9H0V9	Q96D53	Q9H0V9	42.898	42.992	2	1	5	integral to membrane ; intracellular membrane-bounded organelle ; intrinsic to membrane ; membrane part ; membrane-bounded organelle
Q96N66_Q9H3P7	Q96N66	Q9H3P7	37.422	37.185	2	1	5	integral to membrane ; intrinsic to membrane ; membrane ; membrane part ; organelle membrane
Q96RU3-4_P46940	Q96RU3-4	P46940	27.112	27.219	2	1	5	intracellular membrane-bounded organelle ; membrane ; membrane part ; membrane-bounded organelle ; plasma membrane
Q99536_Q99805	Q99536	Q99805	39.317	39.009	1	1	5	integral to membrane ; intrinsic to membrane ; membrane ; membrane part ; organelle membrane
Q99714_Q9BTV4	Q99714	Q9BTV4	40.406	40.922	2	1	5	intracellular membrane-bounded organelle ; membrane ; membrane-bounded organelle ; organelle inner membrane ; organelle membrane
Q9BWE0_Q14739	Q9BWE0	Q14739	34.91	34.591	2	1	5	intracellular membrane-bounded organelle ; membrane ; membrane-bounded organelle ; nuclear membrane ; organelle membrane
Q9BWM7_E9PSI1	Q9BWM7	E9PSI1	38.847	38.93	2	1	5	integral to membrane ; intrinsic to membrane ; membrane ; membrane part ; organelle membrane
Q9BWM7_I3L0H8	Q9BWM7	I3L0H8	42.531 ; 42.755	42.443 ; 42.488	1 ; 2	1	5	intracellular membrane-bounded organelle ; membrane ; membrane part ; membrane-bounded organelle ; organelle membrane
Q9BWM7_Q99714	Q9BWM7	Q99714	38.847	40.406	2	1	5	intracellular membrane-bounded organelle ; membrane ; membrane-bounded organelle ; mitochondrial membrane ; organelle membrane
Q9BWM7_Q99714	Q9BWM7	Q99714	42.755	40.406	2	1	5	intracellular membrane-bounded organelle ; membrane ; membrane-bounded organelle ; mitochondrial membrane ; organelle membrane
Q9H3P7_Q9H6U8	Q9H3P7	Q9H6U8	37.185	36.971	2	1	5	integral to membrane ; intrinsic to membrane ; membrane ; membrane part ; organelle membrane
Q9HBM8_Q9Y619	Q9HBM8	Q9Y619	43.139	42.806	1	1	5	integral to membrane ; intrinsic to membrane ; membrane ; membrane part ; organelle membrane
Q9NRK6_Q9Y289	Q9NRK6	Q9Y289	32.297	32.624	1	1	5	integral to membrane ; intrinsic to membrane ; membrane ; membrane part ; organelle membrane
Q9NX63_Q16891-2	Q9NX63	Q16891-2	9.511 ; 9.163 ; 9.163 ; 9.163	9.003 ; 17.271 ; 8.935 ; 21.226	1 ; 2 ; 2 ; 2	1	5	membrane ; mitochondrial inner membrane ; mitochondrial membrane ; organelle inner membrane ; organelle membrane
Q9NX63_Q16891-2	Q9NX63	Q16891-2	18.294 ; 18.088 ; 18.088 ; 18.088	17.910 ; 17.271 ; 8.935 ; 21.226	1 ; 2 ; 2 ; 2	1	5	membrane ; mitochondrial inner membrane ; mitochondrial membrane ; organelle inner membrane ; organelle membrane
Q9UM00-2_P16260	Q9UM00-2	P16260	40.183 ; 40.253	40.054 ; 40.233	1 ; 2	1	5	integral to membrane ; intrinsic to membrane ; membrane ; membrane part ; organelle membrane
Q9Y282_Q9NX00	Q9Y282	Q9NX00	32.893	32.851	2	1	5	integral to membrane ; intracellular membrane-bounded organelle ; intrinsic to membrane ; membrane part ; membrane-bounded organelle
Q9Y672_C9JXA2	Q9Y672	C9JXA2	28.737 ; 28.752	28.960 ; 31.372	1 ; 2	1	5	integral to membrane ; intrinsic to membrane ; membrane ; membrane part ; organelle membrane
Q9Y672_C9JXA2	Q9Y672	C9JXA2	31.954 ; 31.929	32.254 ; 31.372	1 ; 2	1	5	integral to membrane ; intrinsic to membrane ; membrane ; membrane part ; organelle membrane
A6NDJ8_B4DJG8	A6NDJ8	B4DJG8	47.762 ; 47.852	47.697 ; 47.752	1 ; 2	1	4	intracellular membrane-bounded organelle ; membrane ; membrane-bounded organelle ; organelle membrane
A6NDJ8_Q13185	A6NDJ8	Q13185	47.762 ; 47.852	47.698 ; 47.600	1 ; 2	1	4	intracellular membrane-bounded organelle ; membrane ; membrane-bounded organelle ; organelle membrane
A6NDJ8_Q8TAA5	A6NDJ8	Q8TAA5	47.852	47.469	2	1	4	intracellular membrane-bounded organelle ; membrane ; membrane-bounded organelle ; organelle membrane
A6NGW1_P22681	A6NGW1	P22681	37.051	36.074	2	1	4	intracellular membrane-bounded organelle ; membrane ; membrane part ; membrane-bounded organelle
A6NGW1_P42224	A6NGW1	P42224	37.127 ; 37.051	36.689 ; 36.859	1 ; 2	1	4	intracellular membrane-bounded organelle ; intracellular non-membrane-bounded organelle ; membrane-bounded organelle ; non-membrane-bounded organelle
A6NGW1_Q8TAT6	A6NGW1	Q8TAT6	37.051	36.929	2	1	4	intracellular membrane-bounded organelle ; membrane ; membrane part ; membrane-bounded organelle
B1AK13_F8VUA2	B1AK13	F8VUA2	48.836	48.843	2	1	4	intracellular membrane-bounded organelle ; membrane ; membrane-bounded organelle ; organelle membrane
B1AK13_Q8WUD1	B1AK13	Q8WUD1	48.836 ; 48.836	45.365 ; 48.665	2 ; 2	1	4	endoplasmic reticulum membrane ; membrane ; membrane part ; organelle membrane
B1AK13_Q8WUD1	B1AK13	Q8WUD1	45.310 ; 45.310	45.365 ; 48.665	2 ; 2	1	4	endoplasmic reticulum membrane ; membrane ; membrane part ; organelle membrane
B4DDF7_Q08J23	B4DDF7	Q08J23	38.604	38.444	2	1	4	intracellular membrane-bounded organelle ; intracellular non-membrane-bounded organelle ; membrane-bounded organelle ; non-membrane-bounded organelle
B4DDF7_Q92841	B4DDF7	Q92841	38.572	38.945	1	1	4	intracellular membrane-bounded organelle ; intracellular non-membrane-bounded organelle ; membrane-bounded organelle ; non-membrane-bounded organelle
B4DEI4_Q15067-2	B4DEI4	Q15067-2	37.55	37.749	1	1	4	intracellular membrane-bounded organelle ; membrane ; membrane-bounded organelle ; organelle membrane
B4DEI4_Q9Y3A6	B4DEI4	Q9Y3A6	37.55	37.56	1	1	4	intracellular membrane-bounded organelle ; membrane ; membrane-bounded organelle ; organelle membrane
B4DJG8_Q13185	B4DJG8	Q13185	47.752	47.6	2	1	4	intracellular membrane-bounded organelle ; membrane ; membrane-bounded organelle ; organelle membrane
B4DJG8_Q8TAA5	B4DJG8	Q8TAA5	47.752	47.469	2	1	4	intracellular membrane-bounded organelle ; membrane ; membrane-bounded organelle ; organelle membrane
B4DR12_Q8TD16	B4DR12	Q8TD16	23.222	23.282	2	1	4	intracellular membrane-bounded organelle ; membrane ; membrane-bounded organelle ; plasma membrane
B4DR31_P18433-4	B4DR31	P18433-4	30.482	30.346	2	1	4	intracellular membrane-bounded organelle ; intracellular non-membrane-bounded organelle ; membrane-bounded organelle ; non-membrane-bounded organelle
B4DT77_Q9BRG1	B4DT77	Q9BRG1	45.899	45.506	2	1	4	intracellular membrane-bounded organelle ; membrane ; membrane-bounded organelle ; organelle membrane
B4DTG6_P27695	B4DTG6	P27695	43.6	43.915	2	1	4	intracellular membrane-bounded organelle ; intracellular non-membrane-bounded organelle ; membrane-bounded organelle ; non-membrane-bounded organelle
B4DZI8_Q9Y678	B4DZI8	Q9Y678	36.757	37.102	2	1	4	intracellular membrane-bounded organelle ; membrane coat ; membrane part ; membrane-bounded organelle
B4E2W0_P49790	B4E2W0	P49790	23.363	23.25	2	1	4	intracellular non-membrane-bounded organelle ; membrane ; non-membrane-bounded organelle ; organelle membrane
B7Z4V2_B7Z817	B7Z4V2	B7Z817	42.456 ; 42.374	42.317 ; 42.307	1 ; 2	1	4	intracellular membrane-bounded organelle ; intracellular non-membrane-bounded organelle ; membrane-bounded organelle ; non-membrane-bounded organelle
B7Z9I3_Q15758	B7Z9I3	Q15758	22.738	22.42	2	1	4	integral to membrane ; intrinsic to membrane ; membrane part ; plasma membrane part
C9J9K3_Q8NC51-3	C9J9K3	Q8NC51-3	42.857	42.702	2	1	4	intracellular membrane-bounded organelle ; membrane ; membrane-bounded organelle ; plasma membrane
C9JXA2_Q13283	C9JXA2	Q13283	32.254	32.275	1	1	4	intracellular membrane-bounded organelle ; membrane ; membrane-bounded organelle ; plasma membrane
C9JXA2_Q9H9H4	C9JXA2	Q9H9H4	31.372	31.592	2	1	4	endosome membrane ; membrane ; membrane part ; organelle membrane
D6RAN8_P82675	D6RAN8	P82675	9.79	9.979	1	1	4	intracellular membrane-bounded organelle ; intracellular non-membrane-bounded organelle ; membrane-bounded organelle ; non-membrane-bounded organelle
D6RAN8_Q5T653	D6RAN8	Q5T653	9.790 ; 9.749	10.118 ; 10.038	1 ; 2	1	4	intracellular membrane-bounded organelle ; intracellular non-membrane-bounded organelle ; membrane-bounded organelle ; non-membrane-bounded organelle
D6RAN8_Q7Z2W9	D6RAN8	Q7Z2W9	9.790 ; 9.749	10.124 ; 10.073	1 ; 2	1	4	intracellular membrane-bounded organelle ; intracellular non-membrane-bounded organelle ; membrane-bounded organelle ; non-membrane-bounded organelle
D6RAN8_Q8N5N7	D6RAN8	Q8N5N7	9.79	9.975	1	1	4	intracellular membrane-bounded organelle ; intracellular non-membrane-bounded organelle ; membrane-bounded organelle ; non-membrane-bounded organelle
D6RAN8_Q96DV4	D6RAN8	Q96DV4	9.790 ; 9.749	9.940 ; 9.921	1 ; 2	1	4	intracellular membrane-bounded organelle ; intracellular non-membrane-bounded organelle ; membrane-bounded organelle ; non-membrane-bounded organelle
D6RAN8_Q9BRJ2	D6RAN8	Q9BRJ2	9.790 ; 9.749	9.815 ; 9.812	1 ; 2	1	4	intracellular membrane-bounded organelle ; intracellular non-membrane-bounded organelle ; membrane-bounded organelle ; non-membrane-bounded organelle
D6RAN8_Q9BYD1	D6RAN8	Q9BYD1	9.790 ; 9.749	9.938 ; 9.866	1 ; 2	1	4	intracellular membrane-bounded organelle ; intracellular non-membrane-bounded organelle ; membrane-bounded organelle ; non-membrane-bounded organelle
D6RAN8_Q9BYD3	D6RAN8	Q9BYD3	9.790 ; 9.749	9.785 ; 9.884	1 ; 2	1	4	intracellular membrane-bounded organelle ; intracellular non-membrane-bounded organelle ; membrane-bounded organelle ; non-membrane-bounded organelle
D6RAN8_Q9BZE1	D6RAN8	Q9BZE1	9.790 ; 9.749	10.128 ; 10.076	1 ; 2	1	4	intracellular membrane-bounded organelle ; intracellular non-membrane-bounded organelle ; membrane-bounded organelle ; non-membrane-bounded organelle
D6RAN8_Q9NP92	D6RAN8	Q9NP92	9.79	10.043	1	1	4	intracellular membrane-bounded organelle ; intracellular non-membrane-bounded organelle ; membrane-bounded organelle ; non-membrane-bounded organelle
E7EPM0_G3XAP3	E7EPM0	G3XAP3	32.274	32.126	2	1	4	intracellular membrane-bounded organelle ; intracellular non-membrane-bounded organelle ; membrane-bounded organelle ; non-membrane-bounded organelle
E7ETZ3_P50148	E7ETZ3	P50148	40.376	40.252	2	1	4	membrane ; membrane part ; nuclear membrane ; organelle membrane
E7EVW7_P04899	E7EVW7	P04899	40.045	39.821	2	1	4	intracellular membrane-bounded organelle ; membrane ; membrane-bounded organelle ; plasma membrane
E9PC07_P05023	E9PC07	P05023	28.005	28.034	1	1	4	intracellular membrane-bounded organelle ; membrane part ; membrane-bounded organelle ; plasma membrane part
E9PDB9_F8W8C2	E9PDB9	F8W8C2	21.743	21.683	1	1	4	integral to membrane ; intrinsic to membrane ; membrane ; membrane part
E9PDB9_Q5HY71	E9PDB9	Q5HY71	21.743	21.922	1	1	4	integral to membrane ; intrinsic to membrane ; membrane ; membrane part
E9PMM3_O00186	E9PMM3	O00186	40.916	41.074	1	1	4	intracellular membrane-bounded organelle ; membrane ; membrane part ; membrane-bounded organelle
E9PMM3_P48449	E9PMM3	P48449	40.916 ; 41.258	41.160 ; 41.234	1 ; 2	1	4	endoplasmic reticulum membrane ; membrane ; membrane part ; organelle membrane
E9PSI1_P31785	E9PSI1	P31785	38.93	39.302	2	1	4	integral to membrane ; intrinsic to membrane ; membrane ; membrane part
F5GWP1_O95864	F5GWP1	O95864	40.99	41.236	2	1	4	endoplasmic reticulum membrane ; membrane ; membrane part ; organelle membrane
F5GXG3_I3L0H8	F5GXG3	I3L0H8	41.856 ; 41.790	42.443 ; 42.488	1 ; 2	1	4	intracellular membrane-bounded organelle ; membrane ; membrane part ; membrane-bounded organelle
F5GXG3_O60427	F5GXG3	O60427	41.856 ; 41.790	41.937 ; 41.670	1 ; 2	1	4	intracellular membrane-bounded organelle ; membrane ; membrane part ; membrane-bounded organelle
F5GXG3_P42574	F5GXG3	P42574	41.79	42.487	2	1	4	intracellular membrane-bounded organelle ; membrane ; membrane-bounded organelle ; plasma membrane
F5GXG3_P50151	F5GXG3	P50151	41.79	40.923	2	1	4	membrane ; membrane part ; plasma membrane ; plasma membrane part
F5GXG3_Q8N8R3	F5GXG3	Q8N8R3	41.79	41.261	2	1	4	intracellular membrane-bounded organelle ; membrane ; membrane part ; membrane-bounded organelle
F5GXG3_Q9HC07	F5GXG3	Q9HC07	41.856 ; 41.790	41.683 ; 41.621	1 ; 2	1	4	intracellular membrane-bounded organelle ; membrane ; membrane part ; membrane-bounded organelle
F5GY99_Q8NE01	F5GY99	Q8NE01	29.651	29.686	1	1	4	integral to membrane ; intrinsic to membrane ; membrane ; membrane part
F5GY99_Q96T51	F5GY99	Q96T51	23.737	23.985	1	1	4	intracellular membrane-bounded organelle ; membrane ; membrane-bounded organelle ; organelle membrane
F5H1W9_Q8NC51-3	F5H1W9	Q8NC51-3	42.652	42.702	2	1	4	intracellular membrane-bounded organelle ; membrane ; membrane-bounded organelle ; plasma membrane
F5H217_Q13445	F5H217	Q13445	38.374	38.254	2	1	4	intracellular membrane-bounded organelle ; membrane ; membrane-bounded organelle ; plasma membrane
F5H217_Q9UHD9	F5H217	Q9UHD9	38.346 ; 38.374	38.297 ; 38.390	1 ; 2	1	4	intracellular membrane-bounded organelle ; membrane ; membrane-bounded organelle ; plasma membrane
F5H6D0_Q15437	F5H6D0	Q15437	28.102	28.011	2	1	4	endoplasmic reticulum membrane ; membrane ; membrane part ; organelle membrane
F5H7W9_Q9H4A5	F5H7W9	Q9H4A5	48.226 ; 48.371	48.213 ; 48.147	1 ; 2	1	4	Golgi cisterna membrane ; Golgi membrane ; membrane ; organelle membrane
F8VSC5_Q12959-5	F8VSC5	Q12959-5	28.014	28.285	2	1	4	intracellular membrane-bounded organelle ; membrane ; membrane-bounded organelle ; organelle membrane
F8VYE8_O00425	F8VYE8	O00425	40.260 ; 40.055	40.233 ; 40.243	1 ; 2	1	4	intracellular membrane-bounded organelle ; intracellular non-membrane-bounded organelle ; membrane-bounded organelle ; non-membrane-bounded organelle
F8VYE8_O76095-2	F8VYE8	O76095-2	40.26	40.636	1	1	4	intracellular membrane-bounded organelle ; intracellular non-membrane-bounded organelle ; membrane-bounded organelle ; non-membrane-bounded organelle
F8W8C2_Q9BYC5	F8W8C2	Q9BYC5	21.683	21.064	1	1	4	integral to membrane ; intrinsic to membrane ; membrane ; membrane part
G3XAN4_Q8NAN7	G3XAN4	Q8NAN7	35.891	35.158	1	1	4	integral to membrane ; intrinsic to membrane ; membrane ; membrane part
G5E9M5_O14980	G5E9M5	O14980	34.069	34.307	2	1	4	intracellular membrane-bounded organelle ; intracellular non-membrane-bounded organelle ; membrane-bounded organelle ; non-membrane-bounded organelle
G5E9W7_P49406	G5E9W7	P49406	9.82	9.938	2	1	4	intracellular membrane-bounded organelle ; intracellular non-membrane-bounded organelle ; membrane-bounded organelle ; non-membrane-bounded organelle
G5E9W7_P82663	G5E9W7	P82663	22.726 ; 21.970 ; 21.970	22.483 ; 9.886 ; 22.239	1 ; 2 ; 2	1	4	intracellular membrane-bounded organelle ; intracellular non-membrane-bounded organelle ; membrane-bounded organelle ; non-membrane-bounded organelle
G5E9W7_P82663	G5E9W7	P82663	9.797 ; 9.820 ; 9.820	9.957 ; 9.886 ; 22.239	1 ; 2 ; 2	1	4	intracellular membrane-bounded organelle ; intracellular non-membrane-bounded organelle ; membrane-bounded organelle ; non-membrane-bounded organelle
G8JLJ7_P19397	G8JLJ7	P19397	40.547	40.73	2	1	4	integral to membrane ; intrinsic to membrane ; membrane part ; plasma membrane part
H0Y6I0_Q9Y3D9	H0Y6I0	Q9Y3D9	10.118	10.182	2	1	4	intracellular membrane-bounded organelle ; membrane ; membrane-bounded organelle ; organelle membrane
H0YNE9_P01116-2	H0YNE9	P01116-2	44.721	45.051	1	1	4	intracellular membrane-bounded organelle ; membrane ; membrane-bounded organelle ; plasma membrane
H0YNG3_Q8NAN7	H0YNG3	Q8NAN7	35.287	35.158	1	1	4	integral to membrane ; intrinsic to membrane ; membrane ; membrane part
H3BPE1_Q15643	H3BPE1	Q15643	14.539	14.334	2	1	4	intracellular membrane-bounded organelle ; intracellular non-membrane-bounded organelle ; membrane-bounded organelle ; non-membrane-bounded organelle
H3BTL1_F5H7W9	H3BTL1	F5H7W9	48.42	48.371	2	1	4	intracellular membrane-bounded organelle ; membrane ; membrane-bounded organelle ; organelle membrane
H3BTV1_P31785	H3BTV1	P31785	39.594 ; 39.708	39.525 ; 39.302	1 ; 2	1	4	integral to membrane ; intrinsic to membrane ; membrane ; membrane part
I3L0H8_P28907	I3L0H8	P28907	42.443 ; 42.488	42.417 ; 42.466	1 ; 2	1	4	intracellular membrane-bounded organelle ; membrane ; membrane part ; membrane-bounded organelle
I3L0H8_P53990-2	I3L0H8	P53990-2	42.443 ; 42.488	42.772 ; 42.923	1 ; 2	1	4	intracellular membrane-bounded organelle ; intracellular non-membrane-bounded organelle ; membrane-bounded organelle ; non-membrane-bounded organelle
I3L0H8_Q15796-2	I3L0H8	Q15796-2	42.488	43.229	2	1	4	membrane ; membrane part ; nuclear membrane ; organelle membrane
I3L0H8_Q99615	I3L0H8	Q99615	42.443	42.79	1	1	4	intracellular membrane-bounded organelle ; intracellular non-membrane-bounded organelle ; membrane-bounded organelle ; non-membrane-bounded organelle
O00186_Q8NF37	O00186	Q8NF37	40.5	40.616	2	1	4	intracellular membrane-bounded organelle ; membrane ; membrane part ; membrane-bounded organelle
O00186_Q99714	O00186	Q99714	40.5	40.406	2	1	4	intracellular membrane-bounded organelle ; membrane ; membrane-bounded organelle ; plasma membrane
O00299_Q8WUD1	O00299	Q8WUD1	47.239	47.045	1	1	4	membrane ; membrane part ; organelle membrane ; plasma membrane
O00425_O76095-2	O00425	O76095-2	40.243	40.597	2	1	4	intracellular membrane-bounded organelle ; intracellular non-membrane-bounded organelle ; membrane-bounded organelle ; non-membrane-bounded organelle
O00425_Q9UEW8	O00425	Q9UEW8	40.243	40.027	2	1	4	intracellular membrane-bounded organelle ; intracellular non-membrane-bounded organelle ; membrane-bounded organelle ; non-membrane-bounded organelle
O00746_P06865	O00746	P06865	36.357	36.526	1	1	4	intracellular membrane-bounded organelle ; membrane ; membrane-bounded organelle ; membrane-enclosed lumen
O14672_P30825	O14672	P30825	33.353	33.358	1	1	4	integral to membrane ; intrinsic to membrane ; membrane ; membrane part
O14672_Q15005	O14672	Q15005	26.575	26.449	2	1	4	integral to membrane ; intrinsic to membrane ; membrane ; membrane part
O15533-2_F8W8C2	O15533-2	F8W8C2	21.918	21.574	2	1	4	integral to membrane ; intrinsic to membrane ; membrane ; membrane part
O15533-2_Q03518	O15533-2	Q03518	21.939 ; 21.918	21.854 ; 22.054	1 ; 2	1	4	integral to membrane ; intrinsic to membrane ; membrane ; membrane part
O15533-2_Q14761	O15533-2	Q14761	21.918	22.459	2	1	4	integral to membrane ; intrinsic to membrane ; membrane ; membrane part
O15533-2_Q5HY71	O15533-2	Q5HY71	11.081	21.989	2	1	4	integral to membrane ; intrinsic to membrane ; membrane ; membrane part
O15533-2_Q5HY71	O15533-2	Q5HY71	21.939 ; 21.918	21.922 ; 21.989	1 ; 2	1	4	integral to membrane ; intrinsic to membrane ; membrane ; membrane part
O19617_P04439	O19617	P04439	24.284 ; 24.284 ; 24.284	39.413 ; 21.315 ; 36.008	2 ; 2 ; 2	1	4	integral to membrane ; intrinsic to membrane ; membrane part ; plasma membrane part
O19617_P04439	O19617	P04439	39.350 ; 39.350 ; 39.350 ; 39.814 ; 39.814 ; 39.814	39.208 ; 21.291 ; 37.799 ; 39.413 ; 21.315 ; 36.008	1 ; 1 ; 1 ; 2 ; 2 ; 2	1	4	integral to membrane ; intrinsic to membrane ; membrane part ; plasma membrane part
O19617_P04439	O19617	P04439	21.503 ; 21.503 ; 21.503	39.208 ; 21.291 ; 37.799	1 ; 1 ; 1	1	4	integral to membrane ; intrinsic to membrane ; membrane part ; plasma membrane part
O19617_Q15125	O19617	Q15125	39.350 ; 39.814	39.347 ; 39.386	1 ; 2	1	4	integral to membrane ; intrinsic to membrane ; membrane part ; plasma membrane part
O19617_Q99720-3	O19617	Q99720-3	39.814	40.232	2	1	4	integral to membrane ; intrinsic to membrane ; membrane part ; plasma membrane part
O43674_O95298	O43674	O95298	12.03	11.815	1	1	4	integral to membrane ; intrinsic to membrane ; membrane part ; mitochondrial membrane part
O43674_P51970	O43674	P51970	12.03	12.062	1	1	4	intracellular membrane-bounded organelle ; membrane part ; membrane-bounded organelle ; mitochondrial membrane part
O43674_Q9NX14	O43674	Q9NX14	12.030 ; 12.031	12.026 ; 12.072	1 ; 2	1	4	integral to membrane ; intrinsic to membrane ; membrane part ; mitochondrial membrane part
O43676_O75438	O43676	O75438	19.568	15.042	2	1	4	integral to membrane ; intrinsic to membrane ; membrane part ; mitochondrial membrane part
O43676_O75438	O43676	O75438	12.234	15.042	2	1	4	integral to membrane ; intrinsic to membrane ; membrane part ; mitochondrial membrane part
O43676_O95168	O43676	O95168	19.568	19.072	2	1	4	integral to membrane ; intrinsic to membrane ; membrane part ; mitochondrial membrane part
O43676_O95168	O43676	O95168	12.234	11.807	2	1	4	integral to membrane ; intrinsic to membrane ; membrane part ; mitochondrial membrane part
O43676_Q9P0J0	O43676	Q9P0J0	19.568	19.058	2	1	4	integral to membrane ; intrinsic to membrane ; membrane part ; mitochondrial membrane part
O43676_Q9P0J0	O43676	Q9P0J0	12.234	11.723	2	1	4	integral to membrane ; intrinsic to membrane ; membrane part ; mitochondrial membrane part
O43920_P51970	O43920	P51970	11.971 ; 11.976	12.062 ; 12.093	1 ; 2	1	4	membrane part ; membrane-enclosed lumen ; mitochondrial intermembrane space ; mitochondrial membrane part
O60664_Q6ZMG9	O60664	Q6ZMG9	41.375 ; 41.389	40.884 ; 40.850	1 ; 2	1	4	intracellular membrane-bounded organelle ; membrane ; membrane-bounded organelle ; organelle membrane
O60664_Q8N8R3	O60664	Q8N8R3	41.389	41.261	2	1	4	intracellular membrane-bounded organelle ; membrane ; membrane-bounded organelle ; organelle membrane
O60783_Q9NRX2	O60783	Q9NRX2	10.420 ; 10.420 ; 10.358	10.221 ; 33.113 ; 10.292	1 ; 1 ; 2	1	4	intracellular non-membrane-bounded organelle ; membrane ; non-membrane-bounded organelle ; organelle membrane
O75394_Q4TT38	O75394	Q4TT38	10.119 ; 10.116	10.132 ; 10.095	1 ; 2	1	4	intracellular membrane-bounded organelle ; intracellular non-membrane-bounded organelle ; membrane-bounded organelle ; non-membrane-bounded organelle
O75394_Q9H9J2	O75394	Q9H9J2	10.119 ; 10.116	10.088 ; 10.018	1 ; 2	1	4	intracellular membrane-bounded organelle ; intracellular non-membrane-bounded organelle ; membrane-bounded organelle ; non-membrane-bounded organelle
O75438_O95168	O75438	O95168	15.042 ; 15.042	11.807 ; 19.072	2 ; 2	1	4	integral to membrane ; intrinsic to membrane ; membrane part ; mitochondrial membrane part
O75438_Q9P0J0	O75438	Q9P0J0	15.042 ; 15.042	11.723 ; 19.058	2 ; 2	1	4	integral to membrane ; intrinsic to membrane ; membrane part ; mitochondrial membrane part
O75694_Q14739	O75694	Q14739	29.279	29.817	1	1	4	membrane ; membrane part ; nuclear membrane ; organelle membrane
O76095-2_P19397	O76095-2	P19397	40.636 ; 40.597	40.628 ; 40.730	1 ; 2	1	4	integral to membrane ; intrinsic to membrane ; membrane part ; plasma membrane part
O95139_Q9NX14	O95139	Q9NX14	12.071 ; 12.131	12.026 ; 12.072	1 ; 2	1	4	integral to membrane ; intrinsic to membrane ; membrane part ; mitochondrial membrane part
O95168_P28331	O95168	P28331	11.811 ; 11.807	11.815 ; 11.807	1 ; 2	1	4	intracellular membrane-bounded organelle ; membrane part ; membrane-bounded organelle ; mitochondrial membrane part
O95168_Q9P0J0	O95168	Q9P0J0	19.129 ; 19.072	19.051 ; 19.058	1 ; 2	1	4	integral to membrane ; intrinsic to membrane ; membrane part ; mitochondrial membrane part
O95168_Q9P0J0	O95168	Q9P0J0	11.807	11.723	2	1	4	integral to membrane ; intrinsic to membrane ; membrane part ; mitochondrial membrane part
O95168_Q9Y6M9	O95168	Q9Y6M9	11.807	11.659	2	1	4	intracellular membrane-bounded organelle ; membrane part ; membrane-bounded organelle ; mitochondrial membrane part
P01116-2_P28482	P01116-2	P28482	45.064	45.325	2	1	4	intracellular membrane-bounded organelle ; membrane part ; membrane raft ; membrane-bounded organelle
P04899_P30480	P04899	P30480	39.821	39.662	2	1	4	membrane ; membrane part ; plasma membrane ; plasma membrane part
P06239_P16435	P06239	P16435	38.018	38.305	2	1	4	intracellular membrane-bounded organelle ; membrane ; membrane part ; membrane-bounded organelle
P06239_P67775	P06239	P67775	38.182 ; 38.018	37.729 ; 37.528	1 ; 2	1	4	intracellular membrane-bounded organelle ; membrane ; membrane-bounded organelle ; plasma membrane
P06576_Q9UJW0	P06576	Q9UJW0	19.432	19.782	2	1	4	intracellular membrane-bounded organelle ; intracellular non-membrane-bounded organelle ; membrane-bounded organelle ; non-membrane-bounded organelle
P06865_O00116	P06865	O00116	45.186	45.179	2	1	4	intracellular membrane-bounded organelle ; membrane ; membrane-bounded organelle ; membrane-enclosed lumen
P06865_Q9BS26	P06865	Q9BS26	36.526 ; 36.749	36.630 ; 36.725	1 ; 2	1	4	intracellular membrane-bounded organelle ; membrane ; membrane-bounded organelle ; membrane-enclosed lumen
P07099_Q9NRR5	P07099	Q9NRR5	39.059 ; 39.275	39.350 ; 39.408	1 ; 2	1	4	endoplasmic reticulum membrane ; membrane ; membrane part ; organelle membrane
P08670_Q86WV6	P08670	Q86WV6	33.532	33.946	1	1	4	intracellular membrane-bounded organelle ; membrane ; membrane-bounded organelle ; plasma membrane
P08754_P52272-2	P08754	P52272-2	39.15	38.146	2	1	4	intracellular membrane-bounded organelle ; membrane part ; membrane-bounded organelle ; plasma membrane part
P09001_G5E9W7	P09001	G5E9W7	9.732 ; 9.770	9.797 ; 9.820	1 ; 2	1	4	intracellular membrane-bounded organelle ; intracellular non-membrane-bounded organelle ; membrane-bounded organelle ; non-membrane-bounded organelle
P09001_P49406	P09001	P49406	9.77	9.938	2	1	4	intracellular membrane-bounded organelle ; intracellular non-membrane-bounded organelle ; membrane-bounded organelle ; non-membrane-bounded organelle
P09001_P82663	P09001	P82663	9.77	9.886	2	1	4	intracellular membrane-bounded organelle ; intracellular non-membrane-bounded organelle ; membrane-bounded organelle ; non-membrane-bounded organelle
P09564_Q6P1A2	P09564	Q6P1A2	38.277	38.639	2	1	4	integral to membrane ; intrinsic to membrane ; membrane ; membrane part
P11021_P11142	P11021	P11142	33.089	33.488	2	1	4	cytoplasmic membrane-bounded vesicle ; intracellular membrane-bounded organelle ; membrane-bounded organelle ; membrane-bounded vesicle
P11021_P11142	P11021	P11142	40.953 ; 40.957	41.246 ; 41.315	1 ; 2	1	4	cytoplasmic membrane-bounded vesicle ; intracellular membrane-bounded organelle ; membrane-bounded organelle ; membrane-bounded vesicle
P11142_P51659	P11142	P51659	27.57	28.201	1	1	4	intracellular membrane-bounded organelle ; membrane ; membrane-bounded organelle ; organelle membrane
P12931_Q99615	P12931	Q99615	40.684	41.094	2	1	4	intracellular membrane-bounded organelle ; intracellular non-membrane-bounded organelle ; membrane-bounded organelle ; non-membrane-bounded organelle
P12931_Q99615	P12931	Q99615	44.621	44.374	2	1	4	intracellular membrane-bounded organelle ; intracellular non-membrane-bounded organelle ; membrane-bounded organelle ; non-membrane-bounded organelle
P15954_Q15043-2	P15954	Q15043-2	30.480 ; 30.500	30.580 ; 30.683	1 ; 2	1	4	integral to membrane ; intrinsic to membrane ; membrane ; membrane part
P18433-4_P15954	P18433-4	P15954	30.347	30.48	1	1	4	integral to membrane ; intrinsic to membrane ; membrane ; membrane part
P19397_Q99720-3	P19397	Q99720-3	40.628	40.289	1	1	4	integral to membrane ; intrinsic to membrane ; membrane part ; plasma membrane part
P20645_Q8IYJ3-2	P20645	Q8IYJ3-2	35.676 ; 35.809	35.722 ; 36.184	1 ; 2	1	4	intracellular membrane-bounded organelle ; membrane part ; membrane-bounded organelle ; plasma membrane part
P20645_Q8NAN7	P20645	Q8NAN7	35.676 ; 35.809	35.158 ; 35.021	1 ; 2	1	4	integral to membrane ; intrinsic to membrane ; membrane ; membrane part
P22681_Q8IYJ3-2	P22681	Q8IYJ3-2	36.171 ; 36.074	35.722 ; 36.184	1 ; 2	1	4	intracellular membrane-bounded organelle ; membrane part ; membrane-bounded organelle ; plasma membrane part
P24666_P27361	P24666	P27361	49.196	49.286	2	1	4	intracellular membrane-bounded organelle ; membrane part ; membrane-bounded organelle ; plasma membrane part
P25685_Q9Y2S7	P25685	Q9Y2S7	48.6	48.442	1	1	4	intracellular membrane-bounded organelle ; intracellular non-membrane-bounded organelle ; membrane-bounded organelle ; non-membrane-bounded organelle
P25705_P36542	P25705	P36542	19.423 ; 19.335	19.794 ; 19.611	1 ; 2	1	4	membrane ; membrane part ; membrane-enclosed lumen ; mitochondrial membrane part
P25786_P25789	P25786	P25789	11.775 ; 11.850	11.720 ; 11.682	1 ; 2	1	4	intracellular membrane-bounded organelle ; intracellular non-membrane-bounded organelle ; membrane-bounded organelle ; non-membrane-bounded organelle
P25786_P60900	P25786	P60900	26.389	26.2	2	1	4	intracellular membrane-bounded organelle ; intracellular non-membrane-bounded organelle ; membrane-bounded organelle ; non-membrane-bounded organelle
P25789_P60900	P25789	P60900	26.127 ; 26.010	26.282 ; 26.200	1 ; 2	1	4	intracellular membrane-bounded organelle ; intracellular non-membrane-bounded organelle ; membrane-bounded organelle ; non-membrane-bounded organelle
P25789_P60900	P25789	P60900	19.922 ; 19.821	19.986 ; 19.917	1 ; 2	1	4	intracellular membrane-bounded organelle ; intracellular non-membrane-bounded organelle ; membrane-bounded organelle ; non-membrane-bounded organelle
P28331_P56181-2	P28331	P56181-2	11.807	11.764	2	1	4	intracellular membrane-bounded organelle ; membrane part ; membrane-bounded organelle ; mitochondrial membrane part
P28907_P42574	P28907	P42574	42.417 ; 42.466	42.557 ; 42.487	1 ; 2	1	4	intracellular membrane-bounded organelle ; membrane ; membrane-bounded organelle ; plasma membrane
P28907_Q6KCM7-2	P28907	Q6KCM7-2	42.466	42.301	2	1	4	integral to membrane ; intrinsic to membrane ; membrane ; membrane part
P28907_Q8TBP6	P28907	Q8TBP6	42.417 ; 42.466	42.692 ; 42.579	1 ; 2	1	4	integral to membrane ; intrinsic to membrane ; membrane ; membrane part
P28907_Q9BSK2	P28907	Q9BSK2	42.466	42.187	2	1	4	integral to membrane ; intrinsic to membrane ; membrane ; membrane part
P28907_Q9HBM8	P28907	Q9HBM8	42.417 ; 42.466	43.139 ; 43.222	1 ; 2	1	4	integral to membrane ; intrinsic to membrane ; membrane ; membrane part
P28907_Q9Y619	P28907	Q9Y619	42.417 ; 42.466	42.806 ; 42.397	1 ; 2	1	4	integral to membrane ; intrinsic to membrane ; membrane ; membrane part
P30508_Q99653	P30508	Q99653	38.853 ; 38.986	38.800 ; 38.560	1 ; 2	1	4	Golgi membrane ; membrane ; organelle membrane ; plasma membrane
P30533_Q07817-2	P30533	Q07817-2	47.065	46.649	2	1	4	integral to membrane ; intrinsic to membrane ; membrane ; membrane part
P30825_P98194-4	P30825	P98194-4	33.358 ; 33.484	33.419 ; 33.449	1 ; 2	1	4	integral to membrane ; intrinsic to membrane ; membrane ; membrane part
P30825_Q86WV6	P30825	Q86WV6	33.358 ; 33.484	33.946 ; 34.074	1 ; 2	1	4	integral to membrane ; intrinsic to membrane ; membrane ; membrane part
P30825_Q8WWI5	P30825	Q8WWI5	33.358 ; 33.484	33.993 ; 34.222	1 ; 2	1	4	integral to membrane ; intrinsic to membrane ; membrane ; membrane part
P31785_Q9UBM7	P31785	Q9UBM7	39.525	39.725	1	1	4	integral to membrane ; intrinsic to membrane ; membrane ; membrane part
P40925_O60711	P40925	O60711	44.624	44.322	1	1	4	intracellular membrane-bounded organelle ; intracellular non-membrane-bounded organelle ; membrane-bounded organelle ; non-membrane-bounded organelle
P40926_Q6DD88	P40926	Q6DD88	34.436 ; 34.436	39.736 ; 33.097	2 ; 2	1	4	intracellular membrane-bounded organelle ; membrane ; membrane-bounded organelle ; organelle membrane
P40926_Q6DD88	P40926	Q6DD88	39.684 ; 39.722 ; 39.722	39.435 ; 39.736 ; 33.097	1 ; 2 ; 2	1	4	intracellular membrane-bounded organelle ; membrane ; membrane-bounded organelle ; organelle membrane
P42704_Q07666	P42704	Q07666	31.948	31.889	1	1	4	intracellular membrane-bounded organelle ; membrane ; membrane part ; membrane-bounded organelle
P43403_Q99720-3	P43403	Q99720-3	40.446	40.289	1	1	4	intracellular membrane-bounded organelle ; membrane part ; membrane-bounded organelle ; plasma membrane part
P46531_Q8IWX8	P46531	Q8IWX8	16.678 ; 16.854	16.268 ; 16.183	1 ; 2	1	4	endoplasmic reticulum membrane ; membrane ; membrane part ; organelle membrane
P46939_Q14517	P46939	Q14517	12.199	12.26	2	1	4	intracellular membrane-bounded organelle ; membrane part ; membrane-bounded organelle ; plasma membrane part
P48449_Q8NF37	P48449	Q8NF37	41.234	40.616	2	1	4	endoplasmic reticulum membrane ; membrane ; membrane part ; organelle membrane
P49406_P82663	P49406	P82663	9.938	9.886	2	1	4	intracellular membrane-bounded organelle ; intracellular non-membrane-bounded organelle ; membrane-bounded organelle ; non-membrane-bounded organelle
P49406_P82675	P49406	P82675	9.898	9.979	1	1	4	intracellular membrane-bounded organelle ; intracellular non-membrane-bounded organelle ; membrane-bounded organelle ; non-membrane-bounded organelle
P49406_Q7Z2W9	P49406	Q7Z2W9	9.898	10.124	1	1	4	intracellular membrane-bounded organelle ; intracellular non-membrane-bounded organelle ; membrane-bounded organelle ; non-membrane-bounded organelle
P49406_Q8N5N7	P49406	Q8N5N7	9.898	9.975	1	1	4	intracellular membrane-bounded organelle ; intracellular non-membrane-bounded organelle ; membrane-bounded organelle ; non-membrane-bounded organelle
P49406_Q96A35	P49406	Q96A35	9.898 ; 9.938	10.186 ; 10.225	1 ; 2	1	4	intracellular membrane-bounded organelle ; intracellular non-membrane-bounded organelle ; membrane-bounded organelle ; non-membrane-bounded organelle
P49406_Q96DV4	P49406	Q96DV4	9.898	9.94	1	1	4	intracellular membrane-bounded organelle ; intracellular non-membrane-bounded organelle ; membrane-bounded organelle ; non-membrane-bounded organelle
P49406_Q9BRJ2	P49406	Q9BRJ2	9.898 ; 9.938	9.815 ; 9.812	1 ; 2	1	4	intracellular membrane-bounded organelle ; intracellular non-membrane-bounded organelle ; membrane-bounded organelle ; non-membrane-bounded organelle
P49406_Q9BYD1	P49406	Q9BYD1	9.898 ; 9.938	9.938 ; 9.866	1 ; 2	1	4	intracellular membrane-bounded organelle ; intracellular non-membrane-bounded organelle ; membrane-bounded organelle ; non-membrane-bounded organelle
P49406_Q9BZE1	P49406	Q9BZE1	9.898 ; 9.938	10.128 ; 10.076	1 ; 2	1	4	intracellular membrane-bounded organelle ; intracellular non-membrane-bounded organelle ; membrane-bounded organelle ; non-membrane-bounded organelle
P49406_Q9NP92	P49406	Q9NP92	9.898 ; 9.938	10.043 ; 10.259	1 ; 2	1	4	intracellular membrane-bounded organelle ; intracellular non-membrane-bounded organelle ; membrane-bounded organelle ; non-membrane-bounded organelle
P49406_Q9UJZ1	P49406	Q9UJZ1	9.898 ; 9.938	9.934 ; 9.790	1 ; 2	1	4	intracellular non-membrane-bounded organelle ; membrane ; non-membrane-bounded organelle ; organelle membrane
P49755_Q99808	P49755	Q99808	36.479	36.739	2	1	4	integral to membrane ; intrinsic to membrane ; membrane part ; plasma membrane part
P50148_Q15125	P50148	Q15125	40.252	39.386	2	1	4	membrane ; membrane part ; organelle membrane ; plasma membrane part
P50148_Q9UBM7	P50148	Q9UBM7	40.211	39.725	1	1	4	membrane ; membrane part ; nuclear membrane ; organelle membrane
P51114-3_Q16512	P51114-3	Q16512	32.559	32.735	2	1	4	intracellular membrane-bounded organelle ; intracellular non-membrane-bounded organelle ; membrane-bounded organelle ; non-membrane-bounded organelle
P51398-2_Q4TT38	P51398-2	Q4TT38	10.216	10.095	2	1	4	intracellular membrane-bounded organelle ; intracellular non-membrane-bounded organelle ; membrane-bounded organelle ; non-membrane-bounded organelle
P51398-2_Q9H9J2	P51398-2	Q9H9J2	10.242 ; 10.216	10.088 ; 10.018	1 ; 2	1	4	intracellular membrane-bounded organelle ; intracellular non-membrane-bounded organelle ; membrane-bounded organelle ; non-membrane-bounded organelle
P53990-2_Q99615	P53990-2	Q99615	42.772	42.79	1	1	4	intracellular membrane-bounded organelle ; intracellular non-membrane-bounded organelle ; membrane-bounded organelle ; non-membrane-bounded organelle
P53990-2_Q9H0V9	P53990-2	Q9H0V9	42.923	42.992	2	1	4	cytoplasmic membrane-bounded vesicle ; intracellular membrane-bounded organelle ; membrane-bounded organelle ; membrane-bounded vesicle
P56378_P00846	P56378	P00846	19.419	19.32	2	1	4	integral to membrane ; intrinsic to membrane ; membrane part ; mitochondrial membrane part
P56378_P03928	P56378	P03928	19.419	19.453	2	1	4	integral to membrane ; intrinsic to membrane ; membrane part ; mitochondrial membrane part
P61247_P62263	P61247	P62263	45.997	45.709	1	1	4	intracellular membrane-bounded organelle ; intracellular non-membrane-bounded organelle ; membrane-bounded organelle ; non-membrane-bounded organelle
P61764_Q99714	P61764	Q99714	39.707	40.406	2	1	4	intracellular membrane-bounded organelle ; membrane ; membrane-bounded organelle ; plasma membrane
P61764_Q9UHL4	P61764	Q9UHL4	39.707 ; 39.707	38.151 ; 41.356	2 ; 2	1	4	cytoplasmic membrane-bounded vesicle ; intracellular membrane-bounded organelle ; membrane-bounded organelle ; membrane-bounded vesicle
P63092-3_Q6ZMG9	P63092-3	Q6ZMG9	40.909	40.85	2	1	4	intrinsic to membrane ; membrane ; membrane part ; organelle membrane
P63092-3_Q8N8R3	P63092-3	Q8N8R3	40.909	41.261	2	1	4	intrinsic to membrane ; membrane ; membrane part ; organelle membrane
P63092-3_Q9BTV4	P63092-3	Q9BTV4	40.909	40.922	2	1	4	intrinsic to membrane ; membrane ; membrane part ; organelle membrane
P68402_Q9HBI0-2	P68402	Q9HBI0-2	47.309 ; 47.346	47.354 ; 47.020	1 ; 2	1	4	intracellular non-membrane-bounded organelle ; membrane ; non-membrane-bounded organelle ; plasma membrane
P82675_Q5T653	P82675	Q5T653	9.979 ; 10.343	10.118 ; 10.038	1 ; 2	1	4	intracellular membrane-bounded organelle ; intracellular non-membrane-bounded organelle ; membrane-bounded organelle ; non-membrane-bounded organelle
P82675_Q7Z2W9	P82675	Q7Z2W9	9.979 ; 10.343	10.124 ; 10.073	1 ; 2	1	4	intracellular membrane-bounded organelle ; intracellular non-membrane-bounded organelle ; membrane-bounded organelle ; non-membrane-bounded organelle
P82675_Q8N5N7	P82675	Q8N5N7	9.979	9.975	1	1	4	intracellular membrane-bounded organelle ; intracellular non-membrane-bounded organelle ; membrane-bounded organelle ; non-membrane-bounded organelle
P82675_Q96DV4	P82675	Q96DV4	9.979 ; 10.343	9.940 ; 9.921	1 ; 2	1	4	intracellular membrane-bounded organelle ; intracellular non-membrane-bounded organelle ; membrane-bounded organelle ; non-membrane-bounded organelle
P82675_Q9BRJ2	P82675	Q9BRJ2	9.979	9.815	1	1	4	intracellular membrane-bounded organelle ; intracellular non-membrane-bounded organelle ; membrane-bounded organelle ; non-membrane-bounded organelle
P82675_Q9BYD1	P82675	Q9BYD1	9.979	9.938	1	1	4	intracellular membrane-bounded organelle ; intracellular non-membrane-bounded organelle ; membrane-bounded organelle ; non-membrane-bounded organelle
P82675_Q9BYD3	P82675	Q9BYD3	9.979	9.785	1	1	4	intracellular membrane-bounded organelle ; intracellular non-membrane-bounded organelle ; membrane-bounded organelle ; non-membrane-bounded organelle
P82675_Q9BZE1	P82675	Q9BZE1	9.979 ; 10.343	10.128 ; 10.076	1 ; 2	1	4	intracellular membrane-bounded organelle ; intracellular non-membrane-bounded organelle ; membrane-bounded organelle ; non-membrane-bounded organelle
P82675_Q9Y3D9	P82675	Q9Y3D9	9.979 ; 10.343	10.382 ; 10.182	1 ; 2	1	4	intracellular membrane-bounded organelle ; intracellular non-membrane-bounded organelle ; membrane-bounded organelle ; non-membrane-bounded organelle
P82930_D6RAN8	P82930	D6RAN8	9.934	9.749	2	1	4	intracellular membrane-bounded organelle ; intracellular non-membrane-bounded organelle ; membrane-bounded organelle ; non-membrane-bounded organelle
P82930_G5E9W7	P82930	G5E9W7	22.424	21.97	2	1	4	intracellular membrane-bounded organelle ; intracellular non-membrane-bounded organelle ; membrane-bounded organelle ; non-membrane-bounded organelle
P82930_P82675	P82930	P82675	9.782 ; 9.934	9.979 ; 10.343	1 ; 2	1	4	intracellular membrane-bounded organelle ; intracellular non-membrane-bounded organelle ; membrane-bounded organelle ; non-membrane-bounded organelle
P82930_Q5T653	P82930	Q5T653	9.934	10.038	2	1	4	intracellular membrane-bounded organelle ; intracellular non-membrane-bounded organelle ; membrane-bounded organelle ; non-membrane-bounded organelle
P82930_Q7Z2W9	P82930	Q7Z2W9	9.934	10.073	2	1	4	intracellular membrane-bounded organelle ; intracellular non-membrane-bounded organelle ; membrane-bounded organelle ; non-membrane-bounded organelle
P82930_Q96DV4	P82930	Q96DV4	9.934	9.921	2	1	4	intracellular membrane-bounded organelle ; intracellular non-membrane-bounded organelle ; membrane-bounded organelle ; non-membrane-bounded organelle
P82930_Q9BRJ2	P82930	Q9BRJ2	9.934	9.812	2	1	4	intracellular membrane-bounded organelle ; intracellular non-membrane-bounded organelle ; membrane-bounded organelle ; non-membrane-bounded organelle
P82930_Q9BYD1	P82930	Q9BYD1	9.934	9.866	2	1	4	intracellular membrane-bounded organelle ; intracellular non-membrane-bounded organelle ; membrane-bounded organelle ; non-membrane-bounded organelle
P82930_Q9BYD3	P82930	Q9BYD3	9.782 ; 9.934	9.785 ; 9.884	1 ; 2	1	4	intracellular membrane-bounded organelle ; intracellular non-membrane-bounded organelle ; membrane-bounded organelle ; non-membrane-bounded organelle
P82930_Q9BZE1	P82930	Q9BZE1	9.934	10.076	2	1	4	intracellular membrane-bounded organelle ; intracellular non-membrane-bounded organelle ; membrane-bounded organelle ; non-membrane-bounded organelle
P82930_Q9Y3D9	P82930	Q9Y3D9	9.934	10.182	2	1	4	intracellular membrane-bounded organelle ; intracellular non-membrane-bounded organelle ; membrane-bounded organelle ; non-membrane-bounded organelle
Q01082_Q13813	Q01082	Q13813	22.561 ; 22.561	9.087 ; 21.583	2 ; 2	1	4	intracellular non-membrane-bounded organelle ; membrane part ; non-membrane-bounded organelle ; plasma membrane part
Q01082_Q13813	Q01082	Q13813	9.465 ; 9.614 ; 9.614	9.325 ; 9.087 ; 21.583	1 ; 2 ; 2	1	4	intracellular non-membrane-bounded organelle ; membrane part ; non-membrane-bounded organelle ; plasma membrane part
Q01085-2_Q9Y2Z0	Q01085-2	Q9Y2Z0	49.204	49.242	1	1	4	intracellular membrane-bounded organelle ; intracellular non-membrane-bounded organelle ; membrane-bounded organelle ; non-membrane-bounded organelle
Q02818_Q9UEW8	Q02818	Q9UEW8	39.867	40.027	2	1	4	intracellular membrane-bounded organelle ; intracellular non-membrane-bounded organelle ; membrane-bounded organelle ; non-membrane-bounded organelle
Q03518_E9PDB9	Q03518	E9PDB9	21.854	21.743	1	1	4	integral to membrane ; intrinsic to membrane ; membrane ; membrane part
Q08378_Q8WXH0	Q08378	Q8WXH0	9.480 ; 9.527	8.057 ; 9.551	1 ; 2	1	4	intracellular membrane-bounded organelle ; membrane ; membrane-bounded organelle ; organelle membrane
Q08379_Q9HCU5	Q08379	Q9HCU5	16.12	15.932	2	1	4	intracellular membrane-bounded organelle ; membrane ; membrane-bounded organelle ; organelle membrane
Q13057_Q9BRG1	Q13057	Q9BRG1	44.957	45.506	2	1	4	intracellular membrane-bounded organelle ; membrane ; membrane-bounded organelle ; organelle membrane
Q13185_Q96JY6	Q13185	Q96JY6	47.698 ; 47.600	47.835 ; 47.608	1 ; 2	1	4	intracellular membrane-bounded organelle ; intracellular non-membrane-bounded organelle ; membrane-bounded organelle ; non-membrane-bounded organelle
Q13185_Q9Y2Z0	Q13185	Q9Y2Z0	47.6	47.711	2	1	4	intracellular membrane-bounded organelle ; intracellular non-membrane-bounded organelle ; membrane-bounded organelle ; non-membrane-bounded organelle
Q13445_Q15067-2	Q13445	Q15067-2	34.532	34.688	2	1	4	intracellular membrane-bounded organelle ; membrane ; membrane-bounded organelle ; organelle membrane
Q14761_Q969V3-2	Q14761	Q969V3-2	23.237	23.357	1	1	4	integral to membrane ; intrinsic to membrane ; membrane ; membrane part
Q14980-2_Q32MZ4-3	Q14980-2	Q32MZ4-3	12.274	12.35	2	1	4	intracellular membrane-bounded organelle ; intracellular non-membrane-bounded organelle ; membrane-bounded organelle ; non-membrane-bounded organelle
Q15067-2_Q9H3P7	Q15067-2	Q9H3P7	37.635	37.185	2	1	4	intracellular membrane-bounded organelle ; membrane ; membrane-bounded organelle ; organelle membrane
Q15067-2_Q9Y3A6	Q15067-2	Q9Y3A6	37.749 ; 37.635	37.560 ; 37.618	1 ; 2	1	4	intracellular membrane-bounded organelle ; membrane ; membrane-bounded organelle ; organelle membrane
Q15067-2_Q9Y3Q3	Q15067-2	Q9Y3Q3	37.749 ; 37.635 ; 37.635	37.376 ; 32.722 ; 37.423	1 ; 2 ; 2	1	4	intracellular membrane-bounded organelle ; membrane ; membrane-bounded organelle ; organelle membrane
Q15067-2_Q9Y3Q3	Q15067-2	Q9Y3Q3	34.688 ; 34.688	32.722 ; 37.423	2 ; 2	1	4	intracellular membrane-bounded organelle ; membrane ; membrane-bounded organelle ; organelle membrane
Q15125_Q96RQ3	Q15125	Q96RQ3	39.386	38.366	2	1	4	intracellular membrane-bounded organelle ; membrane ; membrane-bounded organelle ; organelle membrane
Q15398_Q9H6W3	Q15398	Q9H6W3	31.621	31.458	1	1	4	intracellular membrane-bounded organelle ; intracellular non-membrane-bounded organelle ; membrane-bounded organelle ; non-membrane-bounded organelle
Q16563-2_Q8TAT6	Q16563-2	Q8TAT6	40.892	41.039	2	1	4	intracellular membrane-bounded organelle ; membrane ; membrane part ; membrane-bounded organelle
Q32NB8_Q9H0V9	Q32NB8	Q9H0V9	43.478	42.992	2	1	4	intracellular membrane-bounded organelle ; membrane ; membrane-bounded organelle ; organelle membrane
Q4TT38_Q96A35	Q4TT38	Q96A35	10.132 ; 10.095	10.186 ; 10.225	1 ; 2	1	4	intracellular membrane-bounded organelle ; intracellular non-membrane-bounded organelle ; membrane-bounded organelle ; non-membrane-bounded organelle
Q4TT38_Q9BYD2	Q4TT38	Q9BYD2	10.132	10.146	1	1	4	intracellular membrane-bounded organelle ; intracellular non-membrane-bounded organelle ; membrane-bounded organelle ; non-membrane-bounded organelle
Q4TT38_Q9H9J2	Q4TT38	Q9H9J2	10.132 ; 10.095	10.088 ; 10.018	1 ; 2	1	4	intracellular membrane-bounded organelle ; intracellular non-membrane-bounded organelle ; membrane-bounded organelle ; non-membrane-bounded organelle
Q56VL3_Q8WVM8	Q56VL3	Q8WVM8	41.277	41.285	1	1	4	intracellular membrane-bounded organelle ; membrane ; membrane-bounded organelle ; organelle membrane
Q5JP53_P31943	Q5JP53	P31943	44.035	43.914	2	1	4	intracellular membrane-bounded organelle ; intracellular non-membrane-bounded organelle ; membrane-bounded organelle ; non-membrane-bounded organelle
Q5JP53_P68371	Q5JP53	P68371	44.035	43.467	2	1	4	intracellular non-membrane-bounded organelle ; membrane ; non-membrane-bounded organelle ; plasma membrane
Q5T653_Q7Z2W9	Q5T653	Q7Z2W9	10.118 ; 10.038	10.124 ; 10.073	1 ; 2	1	4	intracellular membrane-bounded organelle ; intracellular non-membrane-bounded organelle ; membrane-bounded organelle ; non-membrane-bounded organelle
Q5T653_Q8N5N7	Q5T653	Q8N5N7	10.118 ; 10.038	9.975 ; 10.246	1 ; 2	1	4	intracellular membrane-bounded organelle ; intracellular non-membrane-bounded organelle ; membrane-bounded organelle ; non-membrane-bounded organelle
Q5T653_Q96DV4	Q5T653	Q96DV4	10.118 ; 10.038	9.940 ; 9.921	1 ; 2	1	4	intracellular membrane-bounded organelle ; intracellular non-membrane-bounded organelle ; membrane-bounded organelle ; non-membrane-bounded organelle
Q5T653_Q9BRJ2	Q5T653	Q9BRJ2	10.118 ; 10.038	9.815 ; 9.812	1 ; 2	1	4	intracellular membrane-bounded organelle ; intracellular non-membrane-bounded organelle ; membrane-bounded organelle ; non-membrane-bounded organelle
Q5T653_Q9BYD1	Q5T653	Q9BYD1	10.118 ; 10.038	9.938 ; 9.866	1 ; 2	1	4	intracellular membrane-bounded organelle ; intracellular non-membrane-bounded organelle ; membrane-bounded organelle ; non-membrane-bounded organelle
Q5T653_Q9BYD3	Q5T653	Q9BYD3	10.118 ; 10.038	9.785 ; 9.884	1 ; 2	1	4	intracellular membrane-bounded organelle ; intracellular non-membrane-bounded organelle ; membrane-bounded organelle ; non-membrane-bounded organelle
Q5T653_Q9BZE1	Q5T653	Q9BZE1	10.118 ; 10.038	10.128 ; 10.076	1 ; 2	1	4	intracellular membrane-bounded organelle ; intracellular non-membrane-bounded organelle ; membrane-bounded organelle ; non-membrane-bounded organelle
Q5T653_Q9NP92	Q5T653	Q9NP92	10.118 ; 10.038 ; 10.038	10.043 ; 10.259 ; 6.541	1 ; 2 ; 2	1	4	intracellular membrane-bounded organelle ; intracellular non-membrane-bounded organelle ; membrane-bounded organelle ; non-membrane-bounded organelle
Q5T653_Q9Y3D9	Q5T653	Q9Y3D9	10.118 ; 10.038	10.382 ; 10.182	1 ; 2	1	4	intracellular membrane-bounded organelle ; intracellular non-membrane-bounded organelle ; membrane-bounded organelle ; non-membrane-bounded organelle
Q5W145_P28331	Q5W145	P28331	11.823	11.807	2	1	4	intracellular membrane-bounded organelle ; membrane part ; membrane-bounded organelle ; mitochondrial membrane part
Q5W145_P56181-2	Q5W145	P56181-2	11.823	11.764	2	1	4	intracellular membrane-bounded organelle ; membrane part ; membrane-bounded organelle ; mitochondrial membrane part
Q5W145_Q9Y6M9	Q5W145	Q9Y6M9	11.823	11.659	2	1	4	intracellular membrane-bounded organelle ; membrane part ; membrane-bounded organelle ; mitochondrial membrane part
Q6IBS0_Q9Y606-2	Q6IBS0	Q9Y606-2	40.976	40.755	1	1	4	intracellular membrane-bounded organelle ; intracellular non-membrane-bounded organelle ; membrane-bounded organelle ; non-membrane-bounded organelle
Q6P1A2_Q9NRR5	Q6P1A2	Q9NRR5	38.788	39.35	1	1	4	endoplasmic reticulum membrane ; membrane ; membrane part ; organelle membrane
Q7Z2W9_Q8N5N7	Q7Z2W9	Q8N5N7	10.124 ; 10.073	9.975 ; 10.246	1 ; 2	1	4	intracellular membrane-bounded organelle ; intracellular non-membrane-bounded organelle ; membrane-bounded organelle ; non-membrane-bounded organelle
Q7Z2W9_Q96A35	Q7Z2W9	Q96A35	10.124	10.186	1	1	4	intracellular membrane-bounded organelle ; intracellular non-membrane-bounded organelle ; membrane-bounded organelle ; non-membrane-bounded organelle
Q7Z2W9_Q96DV4	Q7Z2W9	Q96DV4	10.124 ; 10.073	9.940 ; 9.921	1 ; 2	1	4	intracellular membrane-bounded organelle ; intracellular non-membrane-bounded organelle ; membrane-bounded organelle ; non-membrane-bounded organelle
Q7Z2W9_Q9BRJ2	Q7Z2W9	Q9BRJ2	10.124 ; 10.073	9.815 ; 9.812	1 ; 2	1	4	intracellular membrane-bounded organelle ; intracellular non-membrane-bounded organelle ; membrane-bounded organelle ; non-membrane-bounded organelle
Q7Z2W9_Q9BYD1	Q7Z2W9	Q9BYD1	10.124 ; 10.073	9.938 ; 9.866	1 ; 2	1	4	intracellular membrane-bounded organelle ; intracellular non-membrane-bounded organelle ; membrane-bounded organelle ; non-membrane-bounded organelle
Q7Z2W9_Q9BYD3	Q7Z2W9	Q9BYD3	10.124 ; 10.073	9.785 ; 9.884	1 ; 2	1	4	intracellular membrane-bounded organelle ; intracellular non-membrane-bounded organelle ; membrane-bounded organelle ; non-membrane-bounded organelle
Q7Z2W9_Q9BZE1	Q7Z2W9	Q9BZE1	10.124 ; 10.073	10.128 ; 10.076	1 ; 2	1	4	intracellular membrane-bounded organelle ; intracellular non-membrane-bounded organelle ; membrane-bounded organelle ; non-membrane-bounded organelle
Q7Z2W9_Q9NP92	Q7Z2W9	Q9NP92	10.124 ; 10.073 ; 10.073	10.043 ; 10.259 ; 6.541	1 ; 2 ; 2	1	4	intracellular membrane-bounded organelle ; intracellular non-membrane-bounded organelle ; membrane-bounded organelle ; non-membrane-bounded organelle
Q7Z2W9_Q9Y3D9	Q7Z2W9	Q9Y3D9	10.124 ; 10.073	10.382 ; 10.182	1 ; 2	1	4	intracellular membrane-bounded organelle ; intracellular non-membrane-bounded organelle ; membrane-bounded organelle ; non-membrane-bounded organelle
Q86WV6_Q9BUQ8	Q86WV6	Q9BUQ8	33.946 ; 34.074	34.448 ; 34.520	1 ; 2	1	4	intracellular membrane-bounded organelle ; membrane ; membrane-bounded organelle ; plasma membrane
Q86Y39_Q9NX14	Q86Y39	Q9NX14	12.147	12.072	2	1	4	integral to membrane ; intrinsic to membrane ; membrane part ; mitochondrial membrane part
Q8IWX8_Q9HCU5	Q8IWX8	Q9HCU5	16.268 ; 16.183	15.678 ; 15.932	1 ; 2	1	4	endoplasmic reticulum membrane ; membrane ; membrane part ; organelle membrane
Q8N5N7_Q96A35	Q8N5N7	Q96A35	9.975 ; 10.246	10.186 ; 10.225	1 ; 2	1	4	intracellular membrane-bounded organelle ; intracellular non-membrane-bounded organelle ; membrane-bounded organelle ; non-membrane-bounded organelle
Q8N5N7_Q96DV4	Q8N5N7	Q96DV4	9.975 ; 10.246	9.940 ; 9.921	1 ; 2	1	4	intracellular membrane-bounded organelle ; intracellular non-membrane-bounded organelle ; membrane-bounded organelle ; non-membrane-bounded organelle
Q8N5N7_Q9BRJ2	Q8N5N7	Q9BRJ2	9.975 ; 10.246	9.815 ; 9.812	1 ; 2	1	4	intracellular membrane-bounded organelle ; intracellular non-membrane-bounded organelle ; membrane-bounded organelle ; non-membrane-bounded organelle
Q8N5N7_Q9BYD1	Q8N5N7	Q9BYD1	9.975	9.938	1	1	4	intracellular membrane-bounded organelle ; intracellular non-membrane-bounded organelle ; membrane-bounded organelle ; non-membrane-bounded organelle
Q8N5N7_Q9BYD3	Q8N5N7	Q9BYD3	9.975	9.785	1	1	4	intracellular membrane-bounded organelle ; intracellular non-membrane-bounded organelle ; membrane-bounded organelle ; non-membrane-bounded organelle
Q8N5N7_Q9BZE1	Q8N5N7	Q9BZE1	9.975	10.128	1	1	4	intracellular membrane-bounded organelle ; intracellular non-membrane-bounded organelle ; membrane-bounded organelle ; non-membrane-bounded organelle
Q8N5N7_Q9NP92	Q8N5N7	Q9NP92	9.975 ; 10.246 ; 10.246	10.043 ; 10.259 ; 6.541	1 ; 2 ; 2	1	4	intracellular membrane-bounded organelle ; intracellular non-membrane-bounded organelle ; membrane-bounded organelle ; non-membrane-bounded organelle
Q8NAN7_Q15005	Q8NAN7	Q15005	35.158 ; 35.021	35.316 ; 35.219	1 ; 2	1	4	integral to membrane ; intrinsic to membrane ; membrane ; membrane part
Q8NAN7_Q93084-4	Q8NAN7	Q93084-4	35.021	34.867	2	1	4	integral to membrane ; intrinsic to membrane ; membrane ; membrane part
Q8NAN7_Q9H553	Q8NAN7	Q9H553	35.021	34.504	2	1	4	integral to membrane ; intrinsic to membrane ; membrane ; membrane part
Q8NE01_Q9NV96	Q8NE01	Q9NV96	29.948	29.786	2	1	4	integral to membrane ; intrinsic to membrane ; membrane ; membrane part
Q8NF37_Q99714	Q8NF37	Q99714	40.616	40.406	2	1	4	intracellular membrane-bounded organelle ; membrane ; membrane-bounded organelle ; organelle membrane
Q8TAT6_Q9H3P7	Q8TAT6	Q9H3P7	36.929	37.185	2	1	4	intracellular membrane-bounded organelle ; membrane ; membrane part ; membrane-bounded organelle
Q8TCC3_Q9H9J2	Q8TCC3	Q9H9J2	10.053	10.088	1	1	4	intracellular membrane-bounded organelle ; intracellular non-membrane-bounded organelle ; membrane-bounded organelle ; non-membrane-bounded organelle
Q8TD16_Q9Y6D9	Q8TD16	Q9Y6D9	23.343 ; 23.282	24.029 ; 24.014	1 ; 2	1	4	intracellular membrane-bounded organelle ; intracellular non-membrane-bounded organelle ; membrane-bounded organelle ; non-membrane-bounded organelle
Q92552_G5E9W7	Q92552	G5E9W7	22.430 ; 22.430 ; 22.214 ; 22.214	9.797 ; 22.726 ; 9.820 ; 21.970	1 ; 1 ; 2 ; 2	1	4	intracellular membrane-bounded organelle ; intracellular non-membrane-bounded organelle ; membrane-bounded organelle ; non-membrane-bounded organelle
Q92552_G5E9W7	Q92552	G5E9W7	9.857 ; 9.857 ; 9.795 ; 9.795	9.797 ; 22.726 ; 9.820 ; 21.970	1 ; 1 ; 2 ; 2	1	4	intracellular membrane-bounded organelle ; intracellular non-membrane-bounded organelle ; membrane-bounded organelle ; non-membrane-bounded organelle
Q92552_P09001	Q92552	P09001	9.795	9.77	2	1	4	intracellular membrane-bounded organelle ; intracellular non-membrane-bounded organelle ; membrane-bounded organelle ; non-membrane-bounded organelle
Q92552_P49406	Q92552	P49406	9.857 ; 9.795	9.898 ; 9.938	1 ; 2	1	4	intracellular membrane-bounded organelle ; intracellular non-membrane-bounded organelle ; membrane-bounded organelle ; non-membrane-bounded organelle
Q92552_P82663	Q92552	P82663	22.430 ; 22.214 ; 22.214	22.483 ; 9.886 ; 22.239	1 ; 2 ; 2	1	4	intracellular membrane-bounded organelle ; intracellular non-membrane-bounded organelle ; membrane-bounded organelle ; non-membrane-bounded organelle
Q92552_P82663	Q92552	P82663	9.857 ; 9.795 ; 9.795	9.957 ; 9.886 ; 22.239	1 ; 2 ; 2	1	4	intracellular membrane-bounded organelle ; intracellular non-membrane-bounded organelle ; membrane-bounded organelle ; non-membrane-bounded organelle
Q92552_P82930	Q92552	P82930	22.214	22.424	2	1	4	intracellular membrane-bounded organelle ; intracellular non-membrane-bounded organelle ; membrane-bounded organelle ; non-membrane-bounded organelle
Q92841_Q14498-3	Q92841	Q14498-3	40.753	40.464	2	1	4	intracellular membrane-bounded organelle ; intracellular non-membrane-bounded organelle ; membrane-bounded organelle ; non-membrane-bounded organelle
Q96A35_Q9BZE1	Q96A35	Q9BZE1	10.186	10.128	1	1	4	intracellular membrane-bounded organelle ; intracellular non-membrane-bounded organelle ; membrane-bounded organelle ; non-membrane-bounded organelle
Q96A35_Q9H9J2	Q96A35	Q9H9J2	10.225	10.018	2	1	4	intracellular membrane-bounded organelle ; intracellular non-membrane-bounded organelle ; membrane-bounded organelle ; non-membrane-bounded organelle
Q96A35_Q9NP92	Q96A35	Q9NP92	10.186 ; 10.225	10.043 ; 10.259	1 ; 2	1	4	intracellular membrane-bounded organelle ; intracellular non-membrane-bounded organelle ; membrane-bounded organelle ; non-membrane-bounded organelle
Q96DV4_Q9BRJ2	Q96DV4	Q9BRJ2	9.940 ; 9.921	9.815 ; 9.812	1 ; 2	1	4	intracellular membrane-bounded organelle ; intracellular non-membrane-bounded organelle ; membrane-bounded organelle ; non-membrane-bounded organelle
Q96DV4_Q9BYD1	Q96DV4	Q9BYD1	9.940 ; 9.921	9.938 ; 9.866	1 ; 2	1	4	intracellular membrane-bounded organelle ; intracellular non-membrane-bounded organelle ; membrane-bounded organelle ; non-membrane-bounded organelle
Q96DV4_Q9BYD3	Q96DV4	Q9BYD3	9.940 ; 9.921	9.785 ; 9.884	1 ; 2	1	4	intracellular membrane-bounded organelle ; intracellular non-membrane-bounded organelle ; membrane-bounded organelle ; non-membrane-bounded organelle
Q96DV4_Q9BZE1	Q96DV4	Q9BZE1	9.940 ; 9.921	10.128 ; 10.076	1 ; 2	1	4	intracellular membrane-bounded organelle ; intracellular non-membrane-bounded organelle ; membrane-bounded organelle ; non-membrane-bounded organelle
Q96DV4_Q9NP92	Q96DV4	Q9NP92	9.94	10.043	1	1	4	intracellular membrane-bounded organelle ; intracellular non-membrane-bounded organelle ; membrane-bounded organelle ; non-membrane-bounded organelle
Q96DV4_Q9Y3D9	Q96DV4	Q9Y3D9	9.921	10.182	2	1	4	intracellular membrane-bounded organelle ; intracellular non-membrane-bounded organelle ; membrane-bounded organelle ; non-membrane-bounded organelle
Q96RU3-4_P04040	Q96RU3-4	P04040	27.112	26.757	2	1	4	intracellular membrane-bounded organelle ; membrane ; membrane-bounded organelle ; plasma membrane
Q96RU3-4_Q92667	Q96RU3-4	Q92667	27.112	26.944	2	1	4	intracellular membrane-bounded organelle ; membrane ; membrane part ; membrane-bounded organelle
Q99755-2_G3XAN4	Q99755-2	G3XAN4	34.229	34.09	2	1	4	intracellular membrane-bounded organelle ; membrane ; membrane part ; membrane-bounded organelle
Q99880_P23396	Q99880	P23396	29.697	29.556	2	1	4	intracellular membrane-bounded organelle ; membrane part ; membrane-bounded organelle ; plasma membrane part
Q9BRJ2_Q9BYD1	Q9BRJ2	Q9BYD1	9.815 ; 9.812	9.938 ; 9.866	1 ; 2	1	4	intracellular membrane-bounded organelle ; intracellular non-membrane-bounded organelle ; membrane-bounded organelle ; non-membrane-bounded organelle
Q9BRJ2_Q9BYD3	Q9BRJ2	Q9BYD3	9.815 ; 9.812	9.785 ; 9.884	1 ; 2	1	4	intracellular membrane-bounded organelle ; intracellular non-membrane-bounded organelle ; membrane-bounded organelle ; non-membrane-bounded organelle
Q9BRJ2_Q9BZE1	Q9BRJ2	Q9BZE1	9.815 ; 9.812	10.128 ; 10.076	1 ; 2	1	4	intracellular membrane-bounded organelle ; intracellular non-membrane-bounded organelle ; membrane-bounded organelle ; non-membrane-bounded organelle
Q9BRJ2_Q9NP92	Q9BRJ2	Q9NP92	9.815 ; 9.812	10.043 ; 10.259	1 ; 2	1	4	intracellular membrane-bounded organelle ; intracellular non-membrane-bounded organelle ; membrane-bounded organelle ; non-membrane-bounded organelle
Q9BRJ2_Q9Y3D9	Q9BRJ2	Q9Y3D9	9.812	10.182	2	1	4	intracellular membrane-bounded organelle ; intracellular non-membrane-bounded organelle ; membrane-bounded organelle ; non-membrane-bounded organelle
Q9BTU6_Q9UEW8	Q9BTU6	Q9UEW8	39.724	40.027	2	1	4	intracellular membrane-bounded organelle ; membrane part ; membrane-bounded organelle ; plasma membrane part
Q9BWE0_Q13445	Q9BWE0	Q13445	35.39	35.276	1	1	4	intracellular membrane-bounded organelle ; membrane ; membrane-bounded organelle ; organelle membrane
Q9BYD1_Q9BYD3	Q9BYD1	Q9BYD3	9.938 ; 9.866	9.785 ; 9.884	1 ; 2	1	4	intracellular membrane-bounded organelle ; intracellular non-membrane-bounded organelle ; membrane-bounded organelle ; non-membrane-bounded organelle
Q9BYD1_Q9BZE1	Q9BYD1	Q9BZE1	9.938 ; 9.866	10.128 ; 10.076	1 ; 2	1	4	intracellular membrane-bounded organelle ; intracellular non-membrane-bounded organelle ; membrane-bounded organelle ; non-membrane-bounded organelle
Q9BYD1_Q9NP92	Q9BYD1	Q9NP92	9.938	10.043	1	1	4	intracellular membrane-bounded organelle ; intracellular non-membrane-bounded organelle ; membrane-bounded organelle ; non-membrane-bounded organelle
Q9BYD1_Q9Y3D9	Q9BYD1	Q9Y3D9	9.938 ; 9.866	10.382 ; 10.182	1 ; 2	1	4	intracellular membrane-bounded organelle ; intracellular non-membrane-bounded organelle ; membrane-bounded organelle ; non-membrane-bounded organelle
Q9BYD2_Q9H9J2	Q9BYD2	Q9H9J2	10.146	10.088	1	1	4	intracellular membrane-bounded organelle ; intracellular non-membrane-bounded organelle ; membrane-bounded organelle ; non-membrane-bounded organelle
Q9BYD3_Q9BZE1	Q9BYD3	Q9BZE1	9.785	10.128	1	1	4	intracellular membrane-bounded organelle ; intracellular non-membrane-bounded organelle ; membrane-bounded organelle ; non-membrane-bounded organelle
Q9BYD3_Q9NP92	Q9BYD3	Q9NP92	9.785	10.043	1	1	4	intracellular membrane-bounded organelle ; intracellular non-membrane-bounded organelle ; membrane-bounded organelle ; non-membrane-bounded organelle
Q9BYD3_Q9Y3D9	Q9BYD3	Q9Y3D9	9.884	10.182	2	1	4	intracellular membrane-bounded organelle ; intracellular non-membrane-bounded organelle ; membrane-bounded organelle ; non-membrane-bounded organelle
Q9BZE1_Q9NP92	Q9BZE1	Q9NP92	10.128	10.043	1	1	4	intracellular membrane-bounded organelle ; intracellular non-membrane-bounded organelle ; membrane-bounded organelle ; non-membrane-bounded organelle
Q9BZE1_Q9Y3D9	Q9BZE1	Q9Y3D9	10.076	10.182	2	1	4	intracellular membrane-bounded organelle ; intracellular non-membrane-bounded organelle ; membrane-bounded organelle ; non-membrane-bounded organelle
Q9NP92_Q9Y3D9	Q9NP92	Q9Y3D9	10.259	10.182	2	1	4	intracellular membrane-bounded organelle ; intracellular non-membrane-bounded organelle ; membrane-bounded organelle ; non-membrane-bounded organelle
Q9NRX2_Q9Y3D9	Q9NRX2	Q9Y3D9	10.221 ; 10.292	10.382 ; 10.182	1 ; 2	1	4	intracellular non-membrane-bounded organelle ; membrane ; non-membrane-bounded organelle ; organelle membrane
A6NDJ8_O00170	A6NDJ8	O00170	47.762 ; 47.852	47.830 ; 47.837	1 ; 2	1	3	intracellular membrane-bounded organelle ; membrane ; membrane-bounded organelle
A6NDJ8_P20338	A6NDJ8	P20338	47.852	48.706	2	1	3	intracellular membrane-bounded organelle ; membrane ; membrane-bounded organelle
A6NDJ8_Q16762	A6NDJ8	Q16762	47.762 ; 47.852	47.242 ; 47.430	1 ; 2	1	3	membrane ; organelle membrane ; plasma membrane
A6NGW1_Q5BJH7-3	A6NGW1	Q5BJH7-3	37.127 ; 37.051	36.774 ; 36.679	1 ; 2	1	3	integral to membrane ; intrinsic to membrane ; membrane part
A6NGW1_Q8N1S5-2	A6NGW1	Q8N1S5-2	37.127 ; 37.051	37.833 ; 38.005	1 ; 2	1	3	integral to membrane ; intrinsic to membrane ; membrane part
B1AK13_E9PJ81	B1AK13	E9PJ81	48.836	46.515	2	1	3	intracellular membrane-bounded organelle ; membrane part ; membrane-bounded organelle
B1AK13_E9PJ81	B1AK13	E9PJ81	45.31	46.515	2	1	3	intracellular membrane-bounded organelle ; membrane part ; membrane-bounded organelle
B1AK13_O95571	B1AK13	O95571	48.836	46.587	2	1	3	intracellular membrane-bounded organelle ; membrane-bounded organelle ; membrane-enclosed lumen
B1AK13_O95571	B1AK13	O95571	45.31	46.587	2	1	3	intracellular membrane-bounded organelle ; membrane-bounded organelle ; membrane-enclosed lumen
B1AK13_P24666	B1AK13	P24666	48.836	49.196	2	1	3	intracellular membrane-bounded organelle ; membrane part ; membrane-bounded organelle
B1AK13_P27361	B1AK13	P27361	48.836	49.286	2	1	3	intracellular membrane-bounded organelle ; membrane part ; membrane-bounded organelle
B1AK13_P27361	B1AK13	P27361	45.31	45.216	2	1	3	intracellular membrane-bounded organelle ; membrane part ; membrane-bounded organelle
B3KXS5_O00746	B3KXS5	O00746	36.180 ; 36.255	36.357 ; 36.445	1 ; 2	1	3	intracellular membrane-bounded organelle ; membrane-bounded organelle ; membrane-enclosed lumen
B4DDF7_P06239	B4DDF7	P06239	38.572 ; 38.604	38.182 ; 38.018	1 ; 2	1	3	intracellular membrane-bounded organelle ; membrane ; membrane-bounded organelle
B4DI03_E9PS74	B4DI03	E9PS74	35.520 ; 36.629	34.923 ; 36.346	1 ; 2	1	3	integral to membrane ; intrinsic to membrane ; membrane part
B4DJG8_O00170	B4DJG8	O00170	47.752	47.837	2	1	3	intracellular membrane-bounded organelle ; membrane ; membrane-bounded organelle
B4DQX7_Q96N66	B4DQX7	Q96N66	37.326 ; 37.309	37.420 ; 37.422	1 ; 2	1	3	integral to membrane ; intrinsic to membrane ; membrane part
B4DT33_Q92859-3	B4DT33	Q92859-3	24.894	24.748	2	1	3	integral to membrane ; intrinsic to membrane ; membrane part
B4DT35_Q9NS69	B4DT35	Q9NS69	26.062	26.112	2	1	3	membrane ; membrane part ; organelle membrane
B4DVE1_O14672	B4DVE1	O14672	33.666	33.353	1	1	3	membrane ; membrane-bounded organelle ; membrane-bounded vesicle
B4DYB4_Q9BUL8	B4DYB4	Q9BUL8	48.313	48.443	2	1	3	membrane ; organelle membrane ; plasma membrane
B4DYB4_Q9H936	B4DYB4	Q9H936	48.137	47.993	1	1	3	membrane ; membrane part ; organelle membrane
B4E2S7_Q9NX00	B4E2S7	Q9NX00	32.927	32.851	2	1	3	integral to membrane ; intrinsic to membrane ; membrane part
B7ZLZ2_O75436	B7ZLZ2	O75436	34.304	34.358	2	1	3	membrane ; membrane part ; organelle membrane
C9JF66_Q14739	C9JF66	Q14739	34.426 ; 34.665	34.334 ; 34.591	1 ; 2	1	3	integral to membrane ; intrinsic to membrane ; membrane part
C9JF66_Q15005	C9JF66	Q15005	23.805 ; 23.805	35.219 ; 26.449	2 ; 2	1	3	integral to membrane ; intrinsic to membrane ; membrane part
C9JF66_Q15005	C9JF66	Q15005	34.426 ; 34.665 ; 34.665	35.316 ; 35.219 ; 26.449	1 ; 2 ; 2	1	3	integral to membrane ; intrinsic to membrane ; membrane part
C9JF66_Q93084-4	C9JF66	Q93084-4	34.426	34.764	1	1	3	integral to membrane ; intrinsic to membrane ; membrane part
C9JXA2_O75694	C9JXA2	O75694	32.254	32.393	1	1	3	membrane ; membrane part ; organelle membrane
C9JXA2_Q96K37	C9JXA2	Q96K37	31.372	31.19	2	1	3	integral to membrane ; intrinsic to membrane ; membrane part
E1B6X3_P56589	E1B6X3	P56589	47.983 ; 47.983	48.066 ; 44.300	2 ; 2	1	3	integral to membrane ; intrinsic to membrane ; membrane part
E1B6X3_P56589	E1B6X3	P56589	44.061 ; 44.061	48.066 ; 44.300	2 ; 2	1	3	integral to membrane ; intrinsic to membrane ; membrane part
E1B6X3_Q96GE9-2	E1B6X3	Q96GE9-2	44.061	44.568	2	1	3	integral to membrane ; intrinsic to membrane ; membrane part
E1B6X3_Q9P0S9	E1B6X3	Q9P0S9	47.983	47.989	2	1	3	integral to membrane ; intrinsic to membrane ; membrane part
E7EVW7_F8VYE8	E7EVW7	F8VYE8	40.045	40.055	2	1	3	intracellular membrane-bounded organelle ; membrane ; membrane-bounded organelle
E7EVW7_Q9BTU6	E7EVW7	Q9BTU6	40.045	39.724	2	1	3	intracellular membrane-bounded organelle ; membrane ; membrane-bounded organelle
E7EVW7_Q9NRR5	E7EVW7	Q9NRR5	40.088 ; 40.045	39.350 ; 39.408	1 ; 2	1	3	intracellular membrane-bounded organelle ; membrane ; membrane-bounded organelle
E9PIM6_E9PP29	E9PIM6	E9PP29	45.115	45.433	2	1	3	integral to membrane ; intrinsic to membrane ; membrane part
E9PJ81_P51159-2	E9PJ81	P51159-2	46.430 ; 46.515	46.769 ; 46.791	1 ; 2	1	3	intracellular membrane-bounded organelle ; membrane part ; membrane-bounded organelle
E9PJ81_P56589	E9PJ81	P56589	46.43	45.948	1	1	3	intracellular membrane-bounded organelle ; membrane part ; membrane-bounded organelle
E9PJS4_O96005	E9PJS4	O96005	33.06	33.126	2	1	3	integral to membrane ; intrinsic to membrane ; membrane part
E9PJS4_P32942	E9PJS4	P32942	33.06	33.436	2	1	3	integral to membrane ; intrinsic to membrane ; membrane part
E9PJS4_P98194-4	E9PJS4	P98194-4	33.06	33.449	2	1	3	integral to membrane ; intrinsic to membrane ; membrane part
E9PJS4_Q7L0J3-2	E9PJS4	Q7L0J3-2	32.944 ; 33.060	32.902 ; 33.169	1 ; 2	1	3	integral to membrane ; intrinsic to membrane ; membrane part
E9PJS4_Q9Y289	E9PJS4	Q9Y289	32.944 ; 33.060	32.624 ; 32.749	1 ; 2	1	3	integral to membrane ; intrinsic to membrane ; membrane part
E9PP29_Q15738	E9PP29	Q15738	45.433	44.674	2	1	3	integral to membrane ; intrinsic to membrane ; membrane part
E9PP29_Q9H9B4	E9PP29	Q9H9B4	41.887	42.305	2	1	3	integral to membrane ; intrinsic to membrane ; membrane part
E9PPW7_P49821-2	E9PPW7	P49821-2	11.874	11.895	1	1	3	membrane ; membrane part ; mitochondrial membrane part
E9PPW7_Q16718	E9PPW7	Q16718	11.874 ; 11.859	11.901 ; 11.921	1 ; 2	1	3	membrane ; membrane part ; mitochondrial membrane part
E9PPW7_Q16718	E9PPW7	Q16718	18.58	18.432	1	1	3	membrane ; membrane part ; mitochondrial membrane part
E9PS74_H0YNG3	E9PS74	H0YNG3	34.923	35.287	1	1	3	integral to membrane ; intrinsic to membrane ; membrane part
E9PS74_P20645	E9PS74	P20645	36.346	35.809	2	1	3	integral to membrane ; intrinsic to membrane ; membrane part
E9PS74_P49069	E9PS74	P49069	34.923 ; 36.346	35.437 ; 35.226	1 ; 2	1	3	integral to membrane ; intrinsic to membrane ; membrane part
E9PS74_P49069	E9PS74	P49069	32.048	35.226	2	1	3	integral to membrane ; intrinsic to membrane ; membrane part
E9PS74_Q13445	E9PS74	Q13445	34.923	35.276	1	1	3	integral to membrane ; intrinsic to membrane ; membrane part
E9PS74_Q15005	E9PS74	Q15005	34.923	35.316	1	1	3	integral to membrane ; intrinsic to membrane ; membrane part
E9PS74_Q4G148-2	E9PS74	Q4G148-2	32.048	32.176	2	1	3	integral to membrane ; intrinsic to membrane ; membrane part
E9PS74_Q5BJH7-3	E9PS74	Q5BJH7-3	36.346	36.679	2	1	3	integral to membrane ; intrinsic to membrane ; membrane part
E9PS74_Q8NAN7	E9PS74	Q8NAN7	34.923 ; 36.346	35.158 ; 35.021	1 ; 2	1	3	integral to membrane ; intrinsic to membrane ; membrane part
E9PS74_Q8NAN7	E9PS74	Q8NAN7	32.048	35.021	2	1	3	integral to membrane ; intrinsic to membrane ; membrane part
E9PS74_Q9NXE4	E9PS74	Q9NXE4	32.048	32.416	2	1	3	integral to membrane ; intrinsic to membrane ; membrane part
E9PSH8_Q9NZ01	E9PSH8	Q9NZ01	42.248	42.531	1	1	3	integral to membrane ; intrinsic to membrane ; membrane part
E9PSI1_O96011-2	E9PSI1	O96011-2	38.93	39.116	2	1	3	integral to membrane ; intrinsic to membrane ; membrane part
F5GWH5_O75882	F5GWH5	O75882	22.919 ; 22.854	22.905 ; 22.840	1 ; 2	1	3	integral to membrane ; intrinsic to membrane ; membrane part
F5GWH5_P10586-2	F5GWH5	P10586-2	22.919 ; 22.854	22.704 ; 22.812	1 ; 2	1	3	integral to membrane ; intrinsic to membrane ; membrane part
F5GWH5_P39656	F5GWH5	P39656	22.919 ; 22.854	22.869 ; 22.886	1 ; 2	1	3	integral to membrane ; intrinsic to membrane ; membrane part
F5GWH5_Q14242	F5GWH5	Q14242	22.919 ; 22.854	22.683 ; 22.802	1 ; 2	1	3	integral to membrane ; intrinsic to membrane ; membrane part
F5GWH5_Q15758	F5GWH5	Q15758	22.854	22.42	2	1	3	integral to membrane ; intrinsic to membrane ; membrane part
F5GWH5_Q3ZAQ7	F5GWH5	Q3ZAQ7	22.919 ; 22.854	22.528 ; 22.532	1 ; 2	1	3	integral to membrane ; intrinsic to membrane ; membrane part
F5GWH5_Q8NHP6	F5GWH5	Q8NHP6	22.854	23.045	2	1	3	integral to membrane ; intrinsic to membrane ; membrane part
F5GWH5_Q92673	F5GWH5	Q92673	22.919	22.311	1	1	3	integral to membrane ; intrinsic to membrane ; membrane part
F5GWH5_Q93050-1	F5GWH5	Q93050-1	22.854	22.47	2	1	3	integral to membrane ; intrinsic to membrane ; membrane part
F5GXX5_P39656	F5GXX5	P39656	20.829 ; 20.829 ; 21.039 ; 21.039	17.799 ; 22.869 ; 17.387 ; 22.886	1 ; 1 ; 2 ; 2	1	3	integral to membrane ; intrinsic to membrane ; membrane part
F5H3H6_Q96EY1-2	F5H3H6	Q96EY1-2	14.369	13.589	1	1	3	intracellular non-membrane-bounded organelle ; membrane ; non-membrane-bounded organelle
F5H442_Q8N490-2	F5H442	Q8N490-2	29.72	29.762	2	1	3	intracellular membrane-bounded organelle ; membrane ; membrane-bounded organelle
F5H6D0_Q13586	F5H6D0	Q13586	27.28	27.647	1	1	3	integral to membrane ; intrinsic to membrane ; membrane part
F5H7W9_P20338	F5H7W9	P20338	48.371	48.706	2	1	3	intracellular membrane-bounded organelle ; membrane ; membrane-bounded organelle
F8VQX6_Q13057	F8VQX6	Q13057	45.262	44.957	2	1	3	intracellular membrane-bounded organelle ; membrane ; membrane-bounded organelle
F8VYE8_P16260	F8VYE8	P16260	40.260 ; 40.055	40.054 ; 40.233	1 ; 2	1	3	membrane ; mitochondrial membrane ; organelle membrane
F8VZ44_O15400-2	F8VZ44	O15400-2	42.053	41.895	2	1	3	membrane ; membrane part ; organelle membrane
F8W8C2_Q92673	F8W8C2	Q92673	21.574	21.849	2	1	3	integral to membrane ; intrinsic to membrane ; membrane part
G3V1J3_O75694	G3V1J3	O75694	31.822 ; 31.909	32.393 ; 32.529	1 ; 2	1	3	membrane ; membrane part ; organelle membrane
G3V1J3_Q9HD20	G3V1J3	Q9HD20	31.822 ; 31.909	31.875 ; 32.140	1 ; 2	1	3	integral to membrane ; intrinsic to membrane ; membrane part
G3V1J3_Q9HD20	G3V1J3	Q9HD20	24.726	25.047	1	1	3	integral to membrane ; intrinsic to membrane ; membrane part
G3V1J3_Q9NXW2	G3V1J3	Q9NXW2	31.822	31.955	1	1	3	integral to membrane ; intrinsic to membrane ; membrane part
G3V325_P25705	G3V325	P25705	19.117	19.335	2	1	3	membrane part ; membrane-enclosed lumen ; mitochondrial membrane part
G3V325_P30049	G3V325	P30049	19.184 ; 19.117	19.297 ; 19.213	1 ; 2	1	3	membrane part ; membrane-enclosed lumen ; mitochondrial membrane part
G3XAP3_O00410	G3XAP3	O00410	32.126	32.356	2	1	3	intracellular non-membrane-bounded organelle ; membrane part ; non-membrane-bounded organelle
G3XAP3_O75694	G3XAP3	O75694	24.431 ; 24.431	32.529 ; 26.205	2 ; 2	1	3	membrane ; membrane part ; organelle membrane
G3XAP3_O75694	G3XAP3	O75694	32.126 ; 32.126	32.529 ; 26.205	2 ; 2	1	3	membrane ; membrane part ; organelle membrane
G3XAP3_O96005	G3XAP3	O96005	24.431	24.922	2	1	3	integral to membrane ; intrinsic to membrane ; membrane part
G3XAP3_O96005	G3XAP3	O96005	32.126	33.126	2	1	3	integral to membrane ; intrinsic to membrane ; membrane part
G3XAP3_P32942	G3XAP3	P32942	24.431 ; 24.431	33.436 ; 25.442	2 ; 2	1	3	integral to membrane ; intrinsic to membrane ; membrane part
G3XAP3_P32942	G3XAP3	P32942	32.126 ; 32.126	33.436 ; 25.442	2 ; 2	1	3	integral to membrane ; intrinsic to membrane ; membrane part
G3XAP3_Q9NXW2	G3XAP3	Q9NXW2	32.126	32.087	2	1	3	integral to membrane ; intrinsic to membrane ; membrane part
G8JLJ7_Q15738	G8JLJ7	Q15738	40.547	40.514	2	1	3	integral to membrane ; intrinsic to membrane ; membrane part
G8JLJ7_Q5T8U5	G8JLJ7	Q5T8U5	41.935 ; 40.547	42.652 ; 42.552	1 ; 2	1	3	integral to membrane ; intrinsic to membrane ; membrane part
G8JLJ7_Q5T8U5	G8JLJ7	Q5T8U5	43.988	42.552	2	1	3	integral to membrane ; intrinsic to membrane ; membrane part
G8JLJ7_Q6ZMG9	G8JLJ7	Q6ZMG9	40.547	40.85	2	1	3	integral to membrane ; intrinsic to membrane ; membrane part
G8JLJ7_Q8N8R3	G8JLJ7	Q8N8R3	41.935 ; 40.547	41.246 ; 41.261	1 ; 2	1	3	integral to membrane ; intrinsic to membrane ; membrane part
G8JLJ7_Q8TB61-3	G8JLJ7	Q8TB61-3	40.547	40.246	2	1	3	integral to membrane ; intrinsic to membrane ; membrane part
G8JLJ7_Q8TBP6	G8JLJ7	Q8TBP6	40.547	42.579	2	1	3	integral to membrane ; intrinsic to membrane ; membrane part
G8JLJ7_Q8TBP6	G8JLJ7	Q8TBP6	43.988	42.579	2	1	3	integral to membrane ; intrinsic to membrane ; membrane part
G8JLJ7_Q9BSK2	G8JLJ7	Q9BSK2	41.935 ; 40.547	42.070 ; 42.187	1 ; 2	1	3	integral to membrane ; intrinsic to membrane ; membrane part
G8JLJ7_Q9BSK2	G8JLJ7	Q9BSK2	43.988	42.187	2	1	3	integral to membrane ; intrinsic to membrane ; membrane part
G8JLJ7_Q9H9B4	G8JLJ7	Q9H9B4	41.935	42.123	1	1	3	integral to membrane ; intrinsic to membrane ; membrane part
H3BSM7_P20645	H3BSM7	P20645	36.083 ; 35.901	35.676 ; 35.809	1 ; 2	1	3	integral to membrane ; intrinsic to membrane ; membrane part
H3BSM7_Q16563-2	H3BSM7	Q16563-2	36.083	36.245	1	1	3	integral to membrane ; intrinsic to membrane ; membrane part
H3BSM7_Q6ZWT7	H3BSM7	Q6ZWT7	35.901	35.871	2	1	3	integral to membrane ; intrinsic to membrane ; membrane part
H3BTL1_P20338	H3BTL1	P20338	48.426 ; 48.420	48.628 ; 48.706	1 ; 2	1	3	intracellular membrane-bounded organelle ; membrane ; membrane-bounded organelle
H3BTV1_O60830	H3BTV1	O60830	39.708	39.723	2	1	3	integral to membrane ; intrinsic to membrane ; membrane part
I3L0H8_P42574	I3L0H8	P42574	42.443 ; 42.488	42.557 ; 42.487	1 ; 2	1	3	intracellular membrane-bounded organelle ; membrane ; membrane-bounded organelle
I3L0H8_Q8TBP6	I3L0H8	Q8TBP6	42.443 ; 42.488	42.692 ; 42.579	1 ; 2	1	3	membrane ; membrane part ; organelle membrane
I3L0H8_Q9BSK2	I3L0H8	Q9BSK2	42.443 ; 42.488	42.070 ; 42.187	1 ; 2	1	3	membrane ; membrane part ; organelle membrane
I3L0H8_Q9HBM8	I3L0H8	Q9HBM8	42.443 ; 42.488	43.139 ; 43.222	1 ; 2	1	3	membrane ; membrane part ; organelle membrane
I3L0H8_Q9Y619	I3L0H8	Q9Y619	42.443 ; 42.488	42.806 ; 42.397	1 ; 2	1	3	membrane ; membrane part ; organelle membrane
O00161_O95573	O00161	O95573	37.035	36.805	1	1	3	intracellular membrane-bounded organelle ; membrane ; membrane-bounded organelle
O00186_Q02978	O00186	Q02978	40.5	40.78	2	1	3	membrane ; membrane part ; plasma membrane part
O00571_P50416	O00571	P50416	37.242	37.131	2	1	3	membrane ; mitochondrial membrane ; organelle membrane
O14672_O96005	O14672	O96005	26.575 ; 26.575	33.126 ; 24.922	2 ; 2	1	3	integral to membrane ; intrinsic to membrane ; membrane part
O14672_O96005	O14672	O96005	33.353 ; 33.421 ; 33.421	33.074 ; 33.126 ; 24.922	1 ; 2 ; 2	1	3	integral to membrane ; intrinsic to membrane ; membrane part
O14672_P32942	O14672	P32942	33.421	33.436	2	1	3	integral to membrane ; intrinsic to membrane ; membrane part
O14672_Q96QK1	O14672	Q96QK1	24.662	24.448	1	1	3	intracellular membrane-bounded organelle ; membrane ; membrane-bounded organelle
O14672_Q96QK1	O14672	Q96QK1	33.353	33.66	1	1	3	intracellular membrane-bounded organelle ; membrane ; membrane-bounded organelle
O14773-2_Q16822	O14773-2	Q16822	40.194	40.803	2	1	3	intracellular membrane-bounded organelle ; membrane-bounded organelle ; membrane-enclosed lumen
O14980_Q96A33	O14980	Q96A33	37.161	37.299	1	1	3	intracellular membrane-bounded organelle ; membrane part ; membrane-bounded organelle
O14980_Q9HAV4	O14980	Q9HAV4	28.25	27.961	1	1	3	intracellular membrane-bounded organelle ; membrane part ; membrane-bounded organelle
O15127_Q8N1S5-2	O15127	Q8N1S5-2	38.439 ; 38.002	37.833 ; 38.005	1 ; 2	1	3	integral to membrane ; intrinsic to membrane ; membrane part
O15127_Q9UNN5	O15127	Q9UNN5	38.439	37.897	1	1	3	intracellular membrane-bounded organelle ; membrane part ; membrane-bounded organelle
O15270_Q8N138-4	O15270	Q8N138-4	28.567	28.371	2	1	3	integral to membrane ; intrinsic to membrane ; membrane part
O15270_Q9NS69	O15270	Q9NS69	21.647	21.88	1	1	3	integral to membrane ; intrinsic to membrane ; membrane part
O15533-2_F5GXX5	O15533-2	F5GXX5	11.081	21.039	2	1	3	integral to membrane ; intrinsic to membrane ; membrane part
O15533-2_F5GXX5	O15533-2	F5GXX5	21.918	21.039	2	1	3	integral to membrane ; intrinsic to membrane ; membrane part
O43464_Q4G148-2	O43464	Q4G148-2	32.963 ; 32.963	37.721 ; 32.176	2 ; 2	1	3	membrane ; membrane part ; organelle membrane
O43464_Q4G148-2	O43464	Q4G148-2	38.179 ; 38.179	37.721 ; 32.176	2 ; 2	1	3	membrane ; membrane part ; organelle membrane
O43464_Q9H4E7	O43464	Q9H4E7	38.329	38.501	1	1	3	intracellular membrane-bounded organelle ; membrane ; membrane-bounded organelle
O43464_Q9Y697-2	O43464	Q9Y697-2	33.119 ; 32.963	33.698 ; 36.920	1 ; 2	1	3	intracellular membrane-bounded organelle ; membrane-bounded organelle ; membrane-enclosed lumen
O43464_Q9Y697-2	O43464	Q9Y697-2	38.329 ; 38.179	37.919 ; 36.920	1 ; 2	1	3	intracellular membrane-bounded organelle ; membrane-bounded organelle ; membrane-enclosed lumen
O43676_Q14517	O43676	Q14517	12.234	12.26	2	1	3	integral to membrane ; intrinsic to membrane ; membrane part
O43707_Q16740	O43707	Q16740	33.104	33.232	2	1	3	intracellular membrane-bounded organelle ; membrane-bounded organelle ; membrane-enclosed lumen
O43760_P29350	O43760	P29350	44.281 ; 44.306	44.132 ; 44.181	1 ; 2	1	3	intracellular membrane-bounded organelle ; membrane part ; membrane-bounded organelle
O43795-2_P30825	O43795-2	P30825	33.008 ; 32.985	33.358 ; 33.484	1 ; 2	1	3	membrane ; membrane part ; plasma membrane part
O43795-2_Q13131	O43795-2	Q13131	33.008 ; 32.985	33.564 ; 33.986	1 ; 2	1	3	apical plasma membrane ; membrane part ; plasma membrane part
O43795-2_Q9Y289	O43795-2	Q9Y289	33.008 ; 32.985	32.624 ; 32.749	1 ; 2	1	3	membrane ; membrane part ; plasma membrane part
O43808_Q6ZT21-2	O43808	Q6ZT21-2	43.337 ; 43.187	42.889 ; 42.792	1 ; 2	1	3	integral to membrane ; intrinsic to membrane ; membrane part
O60711_O75503	O60711	O75503	44.593	44.921	2	1	3	intracellular membrane-bounded organelle ; membrane ; membrane-bounded organelle
O60711_P29350	O60711	P29350	44.322 ; 44.593	44.132 ; 44.181	1 ; 2	1	3	intracellular membrane-bounded organelle ; membrane ; membrane-bounded organelle
O60711_Q13057	O60711	Q13057	44.593	44.957	2	1	3	intracellular membrane-bounded organelle ; membrane ; membrane-bounded organelle
O60711_Q86U90	O60711	Q86U90	44.593	44.736	2	1	3	intracellular membrane-bounded organelle ; membrane ; membrane-bounded organelle
O60830_P27701	O60830	P27701	39.723	40.077	2	1	3	integral to membrane ; intrinsic to membrane ; membrane part
O60830_Q6DD88	O60830	Q6DD88	39.723	39.736	2	1	3	integral to membrane ; intrinsic to membrane ; membrane part
O75436_Q13131	O75436	Q13131	34.358	33.986	2	1	3	intracellular membrane-bounded organelle ; membrane part ; membrane-bounded organelle
O75436_Q9BUQ8	O75436	Q9BUQ8	34.358	34.52	2	1	3	intracellular membrane-bounded organelle ; membrane ; membrane-bounded organelle
O75436_Q9NVV0	O75436	Q9NVV0	34.358	34.547	2	1	3	membrane ; membrane part ; organelle membrane
O75439_Q9BTV4	O75439	Q9BTV4	40.657	40.922	2	1	3	membrane ; organelle inner membrane ; organelle membrane
O75503_Q86U90	O75503	Q86U90	44.921	44.736	2	1	3	intracellular membrane-bounded organelle ; membrane ; membrane-bounded organelle
O75503_Q9Y5X3	O75503	Q9Y5X3	44.921	44.986	2	1	3	membrane ; membrane part ; organelle membrane
O75694_O95197-3	O75694	O95197-3	32.529	32.806	2	1	3	membrane ; membrane part ; organelle membrane
O75694_P50416	O75694	P50416	26.205	26.205	2	1	3	membrane ; membrane part ; organelle membrane
O75694_Q9NRK6	O75694	Q9NRK6	26.205 ; 26.205	32.374 ; 32.987	2 ; 2	1	3	membrane ; membrane part ; organelle membrane
O75694_Q9NRK6	O75694	Q9NRK6	32.393 ; 32.529 ; 32.529	32.297 ; 32.374 ; 32.987	1 ; 2 ; 2	1	3	membrane ; membrane part ; organelle membrane
O75694_Q9Y289	O75694	Q9Y289	32.393 ; 32.529	32.624 ; 32.749	1 ; 2	1	3	membrane ; membrane part ; organelle membrane
O75880_Q07817-2	O75880	Q07817-2	46.698	46.649	2	1	3	membrane ; mitochondrial membrane ; organelle membrane
O75882_Q8NHP6	O75882	Q8NHP6	22.905 ; 22.840	23.072 ; 23.045	1 ; 2	1	3	integral to membrane ; intrinsic to membrane ; membrane part
O75976_P23634-7	O75976	P23634-7	26.581 ; 26.605	26.456 ; 26.854	1 ; 2	1	3	integral to membrane ; intrinsic to membrane ; membrane part
O75976_Q5VW36	O75976	Q5VW36	26.581 ; 26.605	26.423 ; 26.536	1 ; 2	1	3	integral to membrane ; intrinsic to membrane ; membrane part
O75976_Q96ER9	O75976	Q96ER9	26.581 ; 26.605	26.511 ; 26.290	1 ; 2	1	3	integral to membrane ; intrinsic to membrane ; membrane part
O76095-2_P16260	O76095-2	P16260	40.636 ; 40.597	40.054 ; 40.233	1 ; 2	1	3	integral to membrane ; intrinsic to membrane ; membrane part
O76095-2_Q8TB61-3	O76095-2	Q8TB61-3	40.636 ; 40.597	40.118 ; 40.246	1 ; 2	1	3	integral to membrane ; intrinsic to membrane ; membrane part
O94979-3_O75150	O94979-3	O75150	21.242	21.014	2	1	3	intracellular membrane-bounded organelle ; membrane ; membrane-bounded organelle
O94979-3_Q8N490-2	O94979-3	Q8N490-2	29.734	29.762	2	1	3	intracellular membrane-bounded organelle ; membrane ; membrane-bounded organelle
O95140_Q8N1S5-2	O95140	Q8N1S5-2	37.641	38.005	2	1	3	integral to membrane ; intrinsic to membrane ; membrane part
O95197-3_O96005	O95197-3	O96005	32.649 ; 32.806	33.074 ; 33.126	1 ; 2	1	3	integral to membrane ; intrinsic to membrane ; membrane part
O95202_Q9HD20	O95202	Q9HD20	32.045	32.14	2	1	3	integral to membrane ; intrinsic to membrane ; membrane part
O95299_P51970	O95299	P51970	19.201	19.413	2	1	3	membrane part ; membrane-enclosed lumen ; mitochondrial membrane part
O95299_P51970	O95299	P51970	11.918	12.093	2	1	3	membrane part ; membrane-enclosed lumen ; mitochondrial membrane part
O95487-2_Q96P48-3	O95487-2	Q96P48-3	26.895	27.362	2	1	3	Golgi membrane ; membrane ; organelle membrane
O96005_P98194-4	O96005	P98194-4	33.126	33.449	2	1	3	integral to membrane ; intrinsic to membrane ; membrane part
O96005_Q9BVV7	O96005	Q9BVV7	33.074 ; 33.126	33.127 ; 32.985	1 ; 2	1	3	integral to membrane ; intrinsic to membrane ; membrane part
O96005_Q9NX00	O96005	Q9NX00	33.126	32.851	2	1	3	integral to membrane ; intrinsic to membrane ; membrane part
O96011-2_P08754	O96011-2	P08754	39.116	39.15	2	1	3	intracellular membrane-bounded organelle ; membrane part ; membrane-bounded organelle
O96011-2_P31785	O96011-2	P31785	39.116	39.302	2	1	3	integral to membrane ; intrinsic to membrane ; membrane part
P03915_Q9Y5T4	P03915	Q9Y5T4	11.198	11.184	1	1	3	integral to membrane ; intrinsic to membrane ; membrane part
P04075_P09972	P04075	P09972	28.732 ; 28.732 ; 28.732 ; 27.769 ; 27.769 ; 27.769	35.381 ; 10.171 ; 27.087 ; 35.371 ; 10.376 ; 27.978	1 ; 1 ; 1 ; 2 ; 2 ; 2	1	3	intracellular non-membrane-bounded organelle ; membrane-bounded organelle ; non-membrane-bounded organelle
P04075_P09972	P04075	P09972	10.465 ; 10.465 ; 10.465 ; 9.842 ; 9.842 ; 9.842	35.381 ; 10.171 ; 27.087 ; 35.371 ; 10.376 ; 27.978	1 ; 1 ; 1 ; 2 ; 2 ; 2	1	3	intracellular non-membrane-bounded organelle ; membrane-bounded organelle ; non-membrane-bounded organelle
P04075_P09972	P04075	P09972	35.156 ; 35.156 ; 35.156 ; 34.715 ; 34.715 ; 34.715	35.381 ; 10.171 ; 27.087 ; 35.371 ; 10.376 ; 27.978	1 ; 1 ; 1 ; 2 ; 2 ; 2	1	3	intracellular non-membrane-bounded organelle ; membrane-bounded organelle ; non-membrane-bounded organelle
P04234_Q9Y320	P04234	Q9Y320	42.683	42.639	1	1	3	integral to membrane ; intrinsic to membrane ; membrane part
P04439_P08754	P04439	P08754	36.008	39.15	2	1	3	membrane ; membrane part ; plasma membrane part
P04439_P08754	P04439	P08754	21.315	39.15	2	1	3	membrane ; membrane part ; plasma membrane part
P04439_P08754	P04439	P08754	39.413	39.15	2	1	3	membrane ; membrane part ; plasma membrane part
P05023_Q96RQ1	P05023	Q96RQ1	32.079 ; 32.127	32.143 ; 32.139	1 ; 2	1	3	intracellular membrane-bounded organelle ; membrane part ; membrane-bounded organelle
P06239_Q8IXI2-2	P06239	Q8IXI2-2	38.182	38.321	1	1	3	membrane ; membrane part ; plasma membrane
P06576_P33527	P06576	P33527	19.432	19.396	2	1	3	intracellular membrane-bounded organelle ; membrane part ; membrane-bounded organelle
P06576_P36542	P06576	P36542	19.432	19.611	2	1	3	membrane ; membrane part ; mitochondrial membrane part
P08670_P98194-4	P08670	P98194-4	33.532	33.419	1	1	3	intracellular membrane-bounded organelle ; membrane ; membrane-bounded organelle
P08670_Q9GZY8-2	P08670	Q9GZY8-2	33.532 ; 33.657	33.939 ; 33.783	1 ; 2	1	3	intracellular membrane-bounded organelle ; membrane ; membrane-bounded organelle
P08754_P30508	P08754	P30508	39.15	38.986	2	1	3	membrane ; membrane part ; plasma membrane part
P09564_Q8N1S5-2	P09564	Q8N1S5-2	38.206 ; 38.277	37.833 ; 38.005	1 ; 2	1	3	integral to membrane ; intrinsic to membrane ; membrane part
P10586-2_P39656	P10586-2	P39656	22.704 ; 22.812	22.869 ; 22.886	1 ; 2	1	3	integral to membrane ; intrinsic to membrane ; membrane part
P10586-2_Q14126	P10586-2	Q14126	22.704 ; 22.812	23.091 ; 22.896	1 ; 2	1	3	integral to membrane ; intrinsic to membrane ; membrane part
P10586-2_Q3ZAQ7	P10586-2	Q3ZAQ7	22.704 ; 22.812	22.528 ; 22.532	1 ; 2	1	3	integral to membrane ; intrinsic to membrane ; membrane part
P11413_P37268	P11413	P37268	39.721	39.738	1	1	3	intracellular membrane-bounded organelle ; membrane part ; membrane-bounded organelle
P11498_P52789	P11498	P52789	35.849 ; 36.141	35.816 ; 36.215	1 ; 2	1	3	membrane ; mitochondrial membrane ; organelle membrane
P11498_P52789	P11498	P52789	20.374 ; 20.353	20.698 ; 20.914	1 ; 2	1	3	membrane ; mitochondrial membrane ; organelle membrane
P13674_Q5JRX3	P13674	Q5JRX3	38.639	38.707	2	1	3	intracellular membrane-bounded organelle ; membrane-bounded organelle ; membrane-enclosed lumen
P13674_Q9NSE4	P13674	Q9NSE4	38.639	38.6	2	1	3	intracellular membrane-bounded organelle ; membrane-bounded organelle ; membrane-enclosed lumen
P14625_Q8IWA4	P14625	Q8IWA4	37.413 ; 37.531	37.621 ; 37.752	1 ; 2	1	3	membrane ; membrane part ; organelle membrane
P16260_P19397	P16260	P19397	40.233	40.73	2	1	3	integral to membrane ; intrinsic to membrane ; membrane part
P16260_P50148	P16260	P50148	40.054 ; 40.233	40.211 ; 40.252	1 ; 2	1	3	membrane ; membrane part ; organelle membrane
P17252_Q6NUK1	P17252	Q6NUK1	39.392	39.337	1	1	3	membrane ; mitochondrial membrane ; organelle membrane
P17568_Q16795	P17568	Q16795	18.430 ; 18.528	18.099 ; 18.139	1 ; 2	1	3	membrane part ; membrane-enclosed lumen ; mitochondrial membrane part
P17568_Q16795	P17568	Q16795	11.604 ; 11.629	11.554 ; 11.649	1 ; 2	1	3	membrane part ; membrane-enclosed lumen ; mitochondrial membrane part
P18065_P51159-2	P18065	P51159-2	47.659	46.791	2	1	3	apical plasma membrane ; membrane part ; plasma membrane part
P19397_Q15738	P19397	Q15738	40.73	40.514	2	1	3	integral to membrane ; intrinsic to membrane ; membrane part
P19397_Q6ZMG9	P19397	Q6ZMG9	40.628 ; 40.730	40.884 ; 40.850	1 ; 2	1	3	integral to membrane ; intrinsic to membrane ; membrane part
P19397_Q8N8R3	P19397	Q8N8R3	40.628 ; 40.730	41.246 ; 41.261	1 ; 2	1	3	integral to membrane ; intrinsic to membrane ; membrane part
P19397_Q8TB61-3	P19397	Q8TB61-3	40.628 ; 40.730	40.118 ; 40.246	1 ; 2	1	3	integral to membrane ; intrinsic to membrane ; membrane part
P23634-7_Q5VW36	P23634-7	Q5VW36	26.456 ; 26.854	26.423 ; 26.536	1 ; 2	1	3	integral to membrane ; intrinsic to membrane ; membrane part
P23634-7_Q96ER9	P23634-7	Q96ER9	22.897	26.29	2	1	3	integral to membrane ; intrinsic to membrane ; membrane part
P23634-7_Q96ER9	P23634-7	Q96ER9	26.456 ; 26.854	26.511 ; 26.290	1 ; 2	1	3	integral to membrane ; intrinsic to membrane ; membrane part
P23634-7_Q9NS69	P23634-7	Q9NS69	22.897	21.659	2	1	3	integral to membrane ; intrinsic to membrane ; membrane part
P23634-7_Q9NS69	P23634-7	Q9NS69	26.456 ; 26.854	26.310 ; 26.112	1 ; 2	1	3	integral to membrane ; intrinsic to membrane ; membrane part
P24666_P51809	P24666	P51809	46.757	46.645	1	1	3	intracellular membrane-bounded organelle ; membrane part ; membrane-bounded organelle
P25705_P30049	P25705	P30049	19.423 ; 19.335	19.297 ; 19.213	1 ; 2	1	3	membrane part ; membrane-enclosed lumen ; mitochondrial membrane part
P27701_Q8TB61-3	P27701	Q8TB61-3	40.079 ; 40.077	40.118 ; 40.246	1 ; 2	1	3	integral to membrane ; intrinsic to membrane ; membrane part
P28907_Q6UW68	P28907	Q6UW68	42.466	42.651	2	1	3	integral to membrane ; intrinsic to membrane ; membrane part
P28907_Q6ZT21-2	P28907	Q6ZT21-2	42.417 ; 42.466	42.889 ; 42.792	1 ; 2	1	3	integral to membrane ; intrinsic to membrane ; membrane part
P29350_Q7RTS9	P29350	Q7RTS9	44.132 ; 44.181	44.334 ; 44.182	1 ; 2	1	3	intracellular membrane-bounded organelle ; membrane ; membrane-bounded organelle
P30508_Q14699	P30508	Q14699	38.986	38.629	2	1	3	membrane ; membrane part ; plasma membrane
P30533_Q13185	P30533	Q13185	47.065	47.6	2	1	3	intracellular membrane-bounded organelle ; membrane ; membrane-bounded organelle
P30533_Q16762	P30533	Q16762	47.139 ; 47.065	47.242 ; 47.430	1 ; 2	1	3	membrane ; membrane-enclosed lumen ; plasma membrane
P32942_P98194-4	P32942	P98194-4	33.601 ; 33.436	33.419 ; 33.449	1 ; 2	1	3	integral to membrane ; intrinsic to membrane ; membrane part
P32942_Q7L0J3-2	P32942	Q7L0J3-2	33.436	33.169	2	1	3	integral to membrane ; intrinsic to membrane ; membrane part
P32942_Q9GZY8-2	P32942	Q9GZY8-2	33.436	33.783	2	1	3	integral to membrane ; intrinsic to membrane ; membrane part
P35232_Q8N6S5	P35232	Q8N6S5	11.67	11.644	2	1	3	integral to membrane ; intrinsic to membrane ; membrane part
P39656_Q6NXT6	P39656	Q6NXT6	22.869	22.563	1	1	3	integral to membrane ; intrinsic to membrane ; membrane part
P40939_Q9Y490	P40939	Q9Y490	25.583	25.368	2	1	3	intracellular non-membrane-bounded organelle ; membrane ; non-membrane-bounded organelle
P43243_P40939	P43243	P40939	25.853	25.583	2	1	3	membrane ; organelle inner membrane ; organelle membrane
P46531_Q08379	P46531	Q08379	16.678 ; 16.854	16.145 ; 16.120	1 ; 2	1	3	Golgi membrane ; membrane ; organelle membrane
P46531_Q96D71-3	P46531	Q96D71-3	16.678	16.655	1	1	3	membrane ; membrane part ; plasma membrane
P46531_Q9H330-2	P46531	Q9H330-2	16.678 ; 16.854	16.327 ; 16.409	1 ; 2	1	3	integral to membrane ; intrinsic to membrane ; membrane part
P46977_Q15758	P46977	Q15758	22.295	22.295	1	1	3	integral to membrane ; intrinsic to membrane ; membrane part
P48047_P55011	P48047	P55011	18.954	18.908	1	1	3	membrane ; membrane part ; plasma membrane
P48449_Q02978	P48449	Q02978	41.234	40.78	2	1	3	membrane ; membrane part ; organelle membrane
P48449_Q8N8R3	P48449	Q8N8R3	41.16	41.246	1	1	3	membrane ; membrane part ; organelle membrane
P48449_Q9BTV4	P48449	Q9BTV4	41.234	40.922	2	1	3	membrane ; membrane part ; organelle membrane
P49069_Q9HAV4	P49069	Q9HAV4	35.437	35.355	1	1	3	intracellular membrane-bounded organelle ; membrane part ; membrane-bounded organelle
P49748_O76094	P49748	O76094	35.659	35.552	2	1	3	intracellular non-membrane-bounded organelle ; membrane ; non-membrane-bounded organelle
P49748_Q8IXI2-2	P49748	Q8IXI2-2	35.659	35.729	2	1	3	membrane ; mitochondrial membrane ; organelle membrane
P49821-2_P28331	P49821-2	P28331	11.922	11.807	2	1	3	membrane ; membrane part ; mitochondrial membrane part
P50148_Q15738	P50148	Q15738	40.252	40.514	2	1	3	membrane ; membrane part ; organelle membrane
P50148_Q8TB61-3	P50148	Q8TB61-3	40.211 ; 40.252	40.118 ; 40.246	1 ; 2	1	3	membrane ; membrane part ; organelle membrane
P50416_P60468	P50416	P60468	26.205 ; 26.205	36.295 ; 27.510	2 ; 2	1	3	integral to membrane ; intrinsic to membrane ; membrane part
P50416_P60468	P50416	P60468	37.131 ; 37.131	36.295 ; 27.510	2 ; 2	1	3	integral to membrane ; intrinsic to membrane ; membrane part
P50552_P51790	P50552	P51790	20.574	20.521	1	1	3	membrane ; membrane part ; plasma membrane part
P51159-2_P56589	P51159-2	P56589	46.769	45.948	1	1	3	intracellular membrane-bounded organelle ; membrane part ; membrane-bounded organelle
P51159-2_Q07817-2	P51159-2	Q07817-2	46.791	46.649	2	1	3	membrane ; membrane part ; organelle membrane
P51159-2_Q8WUD1	P51159-2	Q8WUD1	46.769	47.045	1	1	3	membrane ; membrane part ; organelle membrane
P52272-2_Q8IXI2-2	P52272-2	Q8IXI2-2	37.977	38.321	1	1	3	integral to membrane ; intrinsic to membrane ; membrane part
P53992_Q13586	P53992	Q13586	26.573	26.983	2	1	3	intracellular membrane-bounded organelle ; membrane part ; membrane-bounded organelle
P55011_Q96IX5	P55011	Q96IX5	19.051	19.13	2	1	3	integral to membrane ; intrinsic to membrane ; membrane part
P56589_Q587I9	P56589	Q587I9	45.948	45.461	1	1	3	integral to membrane ; intrinsic to membrane ; membrane part
P60468_Q10471	P60468	Q10471	27.911	28.46	1	1	3	integral to membrane ; intrinsic to membrane ; membrane part
P60468_Q15005	P60468	Q15005	36.295	35.219	2	1	3	integral to membrane ; intrinsic to membrane ; membrane part
P60468_Q9BVK6	P60468	Q9BVK6	36.295	36.71	2	1	3	integral to membrane ; intrinsic to membrane ; membrane part
P61619_O14980	P61619	O14980	34.493	34.307	2	1	3	intracellular membrane-bounded organelle ; membrane part ; membrane-bounded organelle
P61764_Q15125	P61764	Q15125	38.842 ; 39.707	39.347 ; 39.386	1 ; 2	1	3	intracellular membrane-bounded organelle ; membrane ; membrane-bounded organelle
P61764_Q99720-3	P61764	Q99720-3	39.707	40.232	2	1	3	intracellular membrane-bounded organelle ; membrane ; membrane-bounded organelle
P63092-3_P16435	P63092-3	P16435	40.881	41.124	1	1	3	membrane ; membrane part ; organelle membrane
P63092-3_P19397	P63092-3	P19397	40.909	40.73	2	1	3	intrinsic to membrane ; membrane part ; plasma membrane part
P63092-3_P48449	P63092-3	P48449	35.86	41.234	2	1	3	membrane ; membrane part ; organelle membrane
P63092-3_P48449	P63092-3	P48449	40.881 ; 40.909	41.160 ; 41.234	1 ; 2	1	3	membrane ; membrane part ; organelle membrane
P68402_Q13185	P68402	Q13185	47.309 ; 47.346	47.698 ; 47.600	1 ; 2	1	3	intracellular non-membrane-bounded organelle ; membrane ; non-membrane-bounded organelle
P68402_Q6DKK2	P68402	Q6DKK2	47.346	47.235	2	1	3	intracellular non-membrane-bounded organelle ; membrane ; non-membrane-bounded organelle
P82094_Q15643	P82094	Q15643	13.707 ; 13.707	14.334 ; 10.128	2 ; 2	1	3	intracellular membrane-bounded organelle ; membrane ; membrane-bounded organelle
P98194-4_Q13131	P98194-4	Q13131	33.419 ; 33.449	33.564 ; 33.986	1 ; 2	1	3	intracellular membrane-bounded organelle ; membrane part ; membrane-bounded organelle
Q00341_Q96T51	Q00341	Q96T51	23.42	23.672	2	1	3	intracellular membrane-bounded organelle ; membrane ; membrane-bounded organelle
Q00341_Q96T51	Q00341	Q96T51	27.735 ; 28.075	27.683 ; 27.657	1 ; 2	1	3	intracellular membrane-bounded organelle ; membrane ; membrane-bounded organelle
Q06136_Q8N1S5-2	Q06136	Q8N1S5-2	37.652	37.833	1	1	3	integral to membrane ; intrinsic to membrane ; membrane part
Q07817-2_Q9HBI0-2	Q07817-2	Q9HBI0-2	46.649	47.02	2	1	3	intracellular non-membrane-bounded organelle ; membrane ; non-membrane-bounded organelle
Q08357_Q13303-2	Q08357	Q13303-2	30.763 ; 30.843	30.685 ; 30.683	1 ; 2	1	3	integral to membrane ; intrinsic to membrane ; membrane part
Q08378_Q13813	Q08378	Q13813	9.48	9.325	1	1	3	intracellular membrane-bounded organelle ; membrane ; membrane-bounded organelle
Q10471_Q96KA5-2	Q10471	Q96KA5-2	38.584	38.236	1	1	3	integral to membrane ; intrinsic to membrane ; membrane part
Q13131_Q7L0J3-2	Q13131	Q7L0J3-2	33.564	32.902	1	1	3	intracellular membrane-bounded organelle ; membrane part ; membrane-bounded organelle
Q13131_Q86WV6	Q13131	Q86WV6	33.564 ; 33.986	33.946 ; 34.074	1 ; 2	1	3	intracellular membrane-bounded organelle ; membrane part ; membrane-bounded organelle
Q13131_Q9GZY8-2	Q13131	Q9GZY8-2	33.986	33.783	2	1	3	intracellular membrane-bounded organelle ; membrane part ; membrane-bounded organelle
Q13185_Q16762	Q13185	Q16762	47.698 ; 47.600	47.242 ; 47.430	1 ; 2	1	3	membrane ; organelle inner membrane ; organelle membrane
Q13308_O75976	Q13308	O75976	26.556	26.581	1	1	3	integral to membrane ; intrinsic to membrane ; membrane part
Q13308_Q5VW36	Q13308	Q5VW36	26.556	26.423	1	1	3	integral to membrane ; intrinsic to membrane ; membrane part
Q13308_Q8IYS2	Q13308	Q8IYS2	25.473	25.11	2	1	3	integral to membrane ; intrinsic to membrane ; membrane part
Q13308_Q969P0-3	Q13308	Q969P0-3	23.785	24.37	1	1	3	integral to membrane ; intrinsic to membrane ; membrane part
Q13308_Q96ER9	Q13308	Q96ER9	26.556	26.511	1	1	3	integral to membrane ; intrinsic to membrane ; membrane part
Q13308_Q9NS69	Q13308	Q9NS69	26.556	26.31	1	1	3	integral to membrane ; intrinsic to membrane ; membrane part
Q13445_Q9HAV4	Q13445	Q9HAV4	35.276	35.355	1	1	3	intracellular membrane-bounded organelle ; membrane part ; membrane-bounded organelle
Q13586_Q15437	Q13586	Q15437	27.647	28.087	1	1	3	intracellular membrane-bounded organelle ; membrane part ; membrane-bounded organelle
Q14318_Q9Y320	Q14318	Q9Y320	43.141	42.826	2	1	3	integral to membrane ; intrinsic to membrane ; membrane part
Q14697_Q16740	Q14697	Q16740	33.24	33.232	2	1	3	intracellular membrane-bounded organelle ; membrane-bounded organelle ; membrane-enclosed lumen
Q14739_Q96KA5-2	Q14739	Q96KA5-2	27.078	27.189	2	1	3	integral to membrane ; intrinsic to membrane ; membrane part
Q14739_Q96QK1	Q14739	Q96QK1	34.334	33.66	1	1	3	intracellular membrane-bounded organelle ; membrane ; membrane-bounded organelle
Q14C86-4_Q96T51	Q14C86-4	Q96T51	24.189 ; 23.939	23.985 ; 23.672	1 ; 2	1	3	intracellular membrane-bounded organelle ; membrane ; membrane-bounded organelle
Q15031_Q9Y697-2	Q15031	Q9Y697-2	37.202	36.92	2	1	3	intracellular membrane-bounded organelle ; membrane-bounded organelle ; membrane-enclosed lumen
Q15067-2_Q9Y697-2	Q15067-2	Q9Y697-2	37.749	37.919	1	1	3	intracellular membrane-bounded organelle ; membrane-bounded organelle ; membrane-enclosed lumen
Q15125_Q9P2X0	Q15125	Q9P2X0	39.386	39.637	2	1	3	integral to membrane ; intrinsic to membrane ; membrane part
Q15643_Q99623	Q15643	Q99623	14.334	14.178	2	1	3	intracellular membrane-bounded organelle ; membrane ; membrane-bounded organelle
Q15796-2_Q32NB8	Q15796-2	Q32NB8	43.228 ; 43.229	43.425 ; 43.478	1 ; 2	1	3	membrane ; organelle inner membrane ; organelle membrane
Q15796-2_Q6ZT21-2	Q15796-2	Q6ZT21-2	43.228 ; 43.229	42.889 ; 42.792	1 ; 2	1	3	integral to membrane ; intrinsic to membrane ; membrane part
Q15796-2_Q96D53	Q15796-2	Q96D53	43.229	42.898	2	1	3	integral to membrane ; intrinsic to membrane ; membrane part
Q16512_Q9Y3B3	Q16512	Q9Y3B3	36.959	36.844	2	1	3	intracellular membrane-bounded organelle ; membrane ; membrane-bounded organelle
Q16512_Q9Y3Q3	Q16512	Q9Y3Q3	36.959	37.423	2	1	3	intracellular membrane-bounded organelle ; membrane ; membrane-bounded organelle
Q16643_G3XAP3	Q16643	G3XAP3	31.746 ; 31.814	31.627 ; 32.126	1 ; 2	1	3	intracellular non-membrane-bounded organelle ; membrane ; non-membrane-bounded organelle
Q16762_Q8WUD1	Q16762	Q8WUD1	47.242	47.045	1	1	3	membrane ; organelle membrane ; plasma membrane
Q16822_Q99797	Q16822	Q99797	40.803	41.199	2	1	3	intracellular membrane-bounded organelle ; membrane-bounded organelle ; membrane-enclosed lumen
Q3ZAQ7_Q92673	Q3ZAQ7	Q92673	22.528	22.311	1	1	3	integral to membrane ; intrinsic to membrane ; membrane part
Q4G0I0_Q9UIB8-3	Q4G0I0	Q9UIB8-3	34.83	34.748	2	1	3	integral to membrane ; intrinsic to membrane ; membrane part
Q4ZIN3-2_Q6NXT6	Q4ZIN3-2	Q6NXT6	17.473	17.495	2	1	3	integral to membrane ; intrinsic to membrane ; membrane part
Q5BJH7-3_Q9H3P7	Q5BJH7-3	Q9H3P7	36.774	37.181	1	1	3	integral to membrane ; intrinsic to membrane ; membrane part
Q5JRX3_Q9NSE4	Q5JRX3	Q9NSE4	38.552 ; 38.707	38.770 ; 38.600	1 ; 2	1	3	intracellular membrane-bounded organelle ; membrane-bounded organelle ; membrane-enclosed lumen
Q5T8U5_P42574	Q5T8U5	P42574	42.552	42.487	2	1	3	intracellular membrane-bounded organelle ; membrane ; membrane-bounded organelle
Q5T8U5_Q6ZT21-2	Q5T8U5	Q6ZT21-2	42.652 ; 42.552	42.889 ; 42.792	1 ; 2	1	3	integral to membrane ; intrinsic to membrane ; membrane part
Q5VW36_Q96ER9	Q5VW36	Q96ER9	26.423 ; 26.536	26.511 ; 26.290	1 ; 2	1	3	integral to membrane ; intrinsic to membrane ; membrane part
Q5VW36_Q9NS69	Q5VW36	Q9NS69	26.536	26.112	2	1	3	integral to membrane ; intrinsic to membrane ; membrane part
Q6DKK2_Q9HBI0-2	Q6DKK2	Q9HBI0-2	47.235	47.02	2	1	3	intracellular non-membrane-bounded organelle ; membrane ; non-membrane-bounded organelle
Q6NXT6_Q8TBA6-2	Q6NXT6	Q8TBA6-2	22.563	21.652	1	1	3	integral to membrane ; intrinsic to membrane ; membrane part
Q6UW68_Q96AG3	Q6UW68	Q96AG3	42.651	42.887	2	1	3	integral to membrane ; intrinsic to membrane ; membrane part
Q6UW68_Q9NTJ5	Q6UW68	Q9NTJ5	42.651	42.854	2	1	3	integral to membrane ; intrinsic to membrane ; membrane part
Q6ZT21-2_Q8TBP6	Q6ZT21-2	Q8TBP6	42.889 ; 42.792	42.692 ; 42.579	1 ; 2	1	3	integral to membrane ; intrinsic to membrane ; membrane part
Q6ZT21-2_Q96AG3	Q6ZT21-2	Q96AG3	42.889 ; 42.792	42.896 ; 42.887	1 ; 2	1	3	integral to membrane ; intrinsic to membrane ; membrane part
Q6ZT21-2_Q96D53	Q6ZT21-2	Q96D53	42.889 ; 42.792	42.758 ; 42.898	1 ; 2	1	3	integral to membrane ; intrinsic to membrane ; membrane part
Q6ZT21-2_Q9BSK2	Q6ZT21-2	Q9BSK2	42.792	42.187	2	1	3	integral to membrane ; intrinsic to membrane ; membrane part
Q6ZT21-2_Q9H0V9	Q6ZT21-2	Q9H0V9	42.889 ; 42.792	42.919 ; 42.992	1 ; 2	1	3	integral to membrane ; intrinsic to membrane ; membrane part
Q6ZT21-2_Q9HBM8	Q6ZT21-2	Q9HBM8	42.889 ; 42.792	43.139 ; 43.222	1 ; 2	1	3	integral to membrane ; intrinsic to membrane ; membrane part
Q6ZT21-2_Q9Y619	Q6ZT21-2	Q9Y619	42.889 ; 42.792	42.806 ; 42.397	1 ; 2	1	3	integral to membrane ; intrinsic to membrane ; membrane part
Q70J99_Q9BUQ8	Q70J99	Q9BUQ8	35.023	34.448	1	1	3	intracellular membrane-bounded organelle ; membrane ; membrane-bounded organelle
Q86YC3_Q96D31	Q86YC3	Q96D31	24.309 ; 24.351	24.126 ; 24.110	1 ; 2	1	3	integral to membrane ; intrinsic to membrane ; membrane part
Q8IUH4_O43464	Q8IUH4	O43464	38.278 ; 38.222	38.329 ; 38.179	1 ; 2	1	3	membrane ; membrane part ; organelle membrane
Q8IUH4_O43464	Q8IUH4	O43464	33.024 ; 32.428	33.119 ; 32.963	1 ; 2	1	3	membrane ; membrane part ; organelle membrane
Q8IXI2-2_Q9Y3P8	Q8IXI2-2	Q9Y3P8	38.321	38.353	1	1	3	integral to membrane ; intrinsic to membrane ; membrane part
Q8NAN7_Q9UIB8-3	Q8NAN7	Q9UIB8-3	35.158 ; 35.021	34.504 ; 34.748	1 ; 2	1	3	integral to membrane ; intrinsic to membrane ; membrane part
Q8NBJ7_O14773-2	Q8NBJ7	O14773-2	46.38	46.323	2	1	3	intracellular membrane-bounded organelle ; membrane-bounded organelle ; membrane-enclosed lumen
Q8NBJ7_O95571	Q8NBJ7	O95571	46.38	46.587	2	1	3	intracellular membrane-bounded organelle ; membrane-bounded organelle ; membrane-enclosed lumen
Q8NBJ7_Q8NCN5	Q8NBJ7	Q8NCN5	42.629	42.417	2	1	3	intracellular membrane-bounded organelle ; membrane-bounded organelle ; membrane-enclosed lumen
Q8NBY1_C9J9K3	Q8NBY1	C9J9K3	42.612 ; 42.676	42.868 ; 42.857	1 ; 2	1	3	intracellular membrane-bounded organelle ; membrane ; membrane-bounded organelle
Q8NBY1_Q8NC51-3	Q8NBY1	Q8NC51-3	42.676	42.702	2	1	3	intracellular membrane-bounded organelle ; membrane ; membrane-bounded organelle
Q8TAA9-2_Q96D31	Q8TAA9-2	Q96D31	23.829 ; 23.718	24.126 ; 24.110	1 ; 2	1	3	integral to membrane ; intrinsic to membrane ; membrane part
Q8TAA9-2_Q9Y276	Q8TAA9-2	Q9Y276	23.718	23.596	2	1	3	integral to membrane ; intrinsic to membrane ; membrane part
Q8TAT6_Q96RQ3	Q8TAT6	Q96RQ3	37.866 ; 36.929	38.080 ; 38.366	1 ; 2	1	3	intracellular membrane-bounded organelle ; membrane ; membrane-bounded organelle
Q8TAT6_Q96RQ3	Q8TAT6	Q96RQ3	41.039	38.366	2	1	3	intracellular membrane-bounded organelle ; membrane ; membrane-bounded organelle
Q8TAT6_Q9UNN5	Q8TAT6	Q9UNN5	37.866	37.897	1	1	3	intracellular membrane-bounded organelle ; membrane part ; membrane-bounded organelle
Q8TBP6_Q96D53	Q8TBP6	Q96D53	42.692 ; 42.579	42.758 ; 42.898	1 ; 2	1	3	integral to membrane ; intrinsic to membrane ; membrane part
Q8TCT9-5_Q9HD20	Q8TCT9-5	Q9HD20	32.012	31.875	1	1	3	integral to membrane ; intrinsic to membrane ; membrane part
Q8TD16_Q969V3-2	Q8TD16	Q969V3-2	23.343	23.357	1	1	3	intracellular membrane-bounded organelle ; membrane ; membrane-bounded organelle
Q92544_Q99805	Q92544	Q99805	38.963	39.009	1	1	3	integral to membrane ; intrinsic to membrane ; membrane part
Q92673_Q9UM47	Q92673	Q9UM47	21.849	20.945	2	1	3	integral to membrane ; intrinsic to membrane ; membrane part
Q92859-3_E9PDB9	Q92859-3	E9PDB9	19.698 ; 19.698	20.106 ; 24.697	2 ; 2	1	3	integral to membrane ; intrinsic to membrane ; membrane part
Q92859-3_E9PDB9	Q92859-3	E9PDB9	24.748 ; 24.748	20.106 ; 24.697	2 ; 2	1	3	integral to membrane ; intrinsic to membrane ; membrane part
Q92973-2_Q9Y678	Q92973-2	Q9Y678	36.947	36.996	1	1	3	intracellular membrane-bounded organelle ; membrane part ; membrane-bounded organelle
Q93050-1_Q6NXT6	Q93050-1	Q6NXT6	22.47	22.572	2	1	3	integral to membrane ; intrinsic to membrane ; membrane part
Q93050-1_Q92673	Q93050-1	Q92673	22.543	22.311	1	1	3	integral to membrane ; intrinsic to membrane ; membrane part
Q96D53_Q9Y619	Q96D53	Q9Y619	42.758	42.806	1	1	3	integral to membrane ; intrinsic to membrane ; membrane part
Q96ER9_Q9NS69	Q96ER9	Q9NS69	26.511 ; 26.290 ; 26.290	26.310 ; 26.112 ; 21.659	1 ; 2 ; 2	1	3	integral to membrane ; intrinsic to membrane ; membrane part
Q96ER9_Q9Y490	Q96ER9	Q9Y490	26.29	25.368	2	1	3	intracellular membrane-bounded organelle ; membrane part ; membrane-bounded organelle
Q99536_Q9NRR5	Q99536	Q9NRR5	39.317	39.35	1	1	3	membrane ; membrane part ; organelle membrane
Q9BUQ8_Q9H553	Q9BUQ8	Q9H553	34.448 ; 34.520	34.288 ; 34.504	1 ; 2	1	3	intracellular membrane-bounded organelle ; membrane ; membrane-bounded organelle
Q9BVK6_Q9Y2R0	Q9BVK6	Q9Y2R0	36.71	36.737	2	1	3	integral to membrane ; intrinsic to membrane ; membrane part
Q9BWM7_O75439	Q9BWM7	O75439	38.847	40.657	2	1	3	membrane ; mitochondrial membrane ; organelle membrane
Q9BWM7_O75439	Q9BWM7	O75439	42.755	40.657	2	1	3	membrane ; mitochondrial membrane ; organelle membrane
Q9BWM7_P42574	Q9BWM7	P42574	42.531 ; 42.755	42.557 ; 42.487	1 ; 2	1	3	intracellular membrane-bounded organelle ; membrane ; membrane-bounded organelle
Q9BWM7_Q6ZT21-2	Q9BWM7	Q6ZT21-2	42.755	42.792	2	1	3	integral to membrane ; intrinsic to membrane ; membrane part
Q9GZY8-2_Q9HAV4	Q9GZY8-2	Q9HAV4	29.758	29.423	2	1	3	intracellular membrane-bounded organelle ; membrane part ; membrane-bounded organelle
Q9H082_Q9H4A5	Q9H082	Q9H4A5	48.48	48.147	2	1	3	Golgi membrane ; membrane ; organelle membrane
Q9H082_Q9Y314	Q9H082	Q9Y314	48.480 ; 48.480	46.767 ; 49.211	2 ; 2	1	3	Golgi membrane ; membrane ; organelle membrane
Q9H490-2_Q8N1S5-2	Q9H490-2	Q8N1S5-2	37.787	38.005	2	1	3	integral to membrane ; intrinsic to membrane ; membrane part
Q9H553_Q9UIB8-3	Q9H553	Q9UIB8-3	34.288 ; 34.504	34.504 ; 34.748	1 ; 2	1	3	integral to membrane ; intrinsic to membrane ; membrane part
Q9NQG6_B4DT77	Q9NQG6	B4DT77	45.789	45.899	2	1	3	membrane ; membrane part ; organelle membrane
Q9NQG6_Q587I9	Q9NQG6	Q587I9	45.789	45.472	2	1	3	integral to membrane ; intrinsic to membrane ; membrane part
Q9NZ01_Q9P0L0	Q9NZ01	Q9P0L0	25.113	24.928	2	1	3	integral to membrane ; intrinsic to membrane ; membrane part
Q9P2E9-3_Q9ULH0-4	Q9P2E9-3	Q9ULH0-4	5.976	5.817	1	1	3	integral to membrane ; intrinsic to membrane ; membrane part
Q9UNH7_Q9Y289	Q9UNH7	Q9Y289	32.784 ; 32.782	32.624 ; 32.749	1 ; 2	1	3	membrane ; organelle membrane ; vesicle membrane
Q9Y282_P12814	Q9Y282	P12814	32.893	32.697	2	1	3	intracellular membrane-bounded organelle ; membrane ; membrane-bounded organelle
Q9Y672_E9PC07	Q9Y672	E9PC07	31.954 ; 31.929	31.776 ; 31.752	1 ; 2	1	3	integral to membrane ; intrinsic to membrane ; membrane part
A6NDJ8_B7Z8R4	A6NDJ8	B7Z8R4	47.762 ; 47.852	46.965 ; 46.928	1 ; 2	1	2	intracellular membrane-bounded organelle ; membrane-bounded organelle
A6NDJ8_O43716	A6NDJ8	O43716	47.852	48.351	2	1	2	intracellular membrane-bounded organelle ; membrane-bounded organelle
A6NDJ8_O94903	A6NDJ8	O94903	47.762 ; 47.852 ; 47.852	47.690 ; 49.100 ; 45.932	1 ; 2 ; 2	1	2	intracellular membrane-bounded organelle ; membrane-bounded organelle
A6NDJ8_P06493	A6NDJ8	P06493	47.762 ; 47.852	47.858 ; 47.924	1 ; 2	1	2	intracellular membrane-bounded organelle ; membrane-bounded organelle
A6NDJ8_P68402	A6NDJ8	P68402	47.762	47.309	1	1	2	membrane ; plasma membrane
A6NDJ8_Q5HYK3	A6NDJ8	Q5HYK3	47.762 ; 47.852	48.045 ; 48.173	1 ; 2	1	2	intracellular membrane-bounded organelle ; membrane-bounded organelle
A6NDJ8_Q8NI37	A6NDJ8	Q8NI37	47.762 ; 47.852	47.020 ; 47.095	1 ; 2	1	2	intracellular membrane-bounded organelle ; membrane-bounded organelle
A6NDJ8_Q8WW59	A6NDJ8	Q8WW59	47.762 ; 47.852	47.856 ; 47.877	1 ; 2	1	2	intracellular membrane-bounded organelle ; membrane-bounded organelle
A6NDJ8_Q96JY6	A6NDJ8	Q96JY6	47.762 ; 47.852	47.835 ; 47.608	1 ; 2	1	2	intracellular membrane-bounded organelle ; membrane-bounded organelle
A6NDJ8_Q9BQB6-3	A6NDJ8	Q9BQB6-3	47.852	47.694	2	1	2	membrane ; organelle membrane
A6NDJ8_Q9H4A5	A6NDJ8	Q9H4A5	47.762 ; 47.852	48.213 ; 48.147	1 ; 2	1	2	membrane ; organelle membrane
A6NDJ8_Q9H8S9	A6NDJ8	Q9H8S9	47.852	47.923	2	1	2	intracellular membrane-bounded organelle ; membrane-bounded organelle
A6NDJ8_Q9HBH5	A6NDJ8	Q9HBH5	47.762 ; 47.852	47.567 ; 47.584	1 ; 2	1	2	intracellular membrane-bounded organelle ; membrane-bounded organelle
A6NDJ8_Q9HBI0-2	A6NDJ8	Q9HBI0-2	47.762 ; 47.852	47.354 ; 47.020	1 ; 2	1	2	membrane ; plasma membrane
A6NDJ8_Q9HCN4	A6NDJ8	Q9HCN4	47.762 ; 47.852	47.720 ; 47.581	1 ; 2	1	2	intracellular membrane-bounded organelle ; membrane-bounded organelle
A6NDJ8_Q9NVZ3	A6NDJ8	Q9NVZ3	47.762 ; 47.852	47.715 ; 47.911	1 ; 2	1	2	membrane ; plasma membrane
A6NGW1_C9JS35	A6NGW1	C9JS35	37.051	36.938	2	1	2	intracellular membrane-bounded organelle ; membrane-bounded organelle
A6NGW1_Q92945	A6NGW1	Q92945	37.127	37.563	1	1	2	intracellular non-membrane-bounded organelle ; non-membrane-bounded organelle
A6NGW1_Q9HD34	A6NGW1	Q9HD34	37.127 ; 37.051	37.371 ; 37.448	1 ; 2	1	2	intracellular membrane-bounded organelle ; membrane-bounded organelle
A6NIH7_O60711	A6NIH7	O60711	44.295	44.322	1	1	2	intracellular non-membrane-bounded organelle ; non-membrane-bounded organelle
A8MTG3_B2R5P6	A8MTG3	B2R5P6	37.7	37.864	1	1	2	intracellular membrane-bounded organelle ; membrane-bounded organelle
A8MTG3_F5H4C2	A8MTG3	F5H4C2	37.703	37.801	2	1	2	intracellular membrane-bounded organelle ; membrane-bounded organelle
A8MTG3_Q15067-2	A8MTG3	Q15067-2	37.703	37.635	2	1	2	intracellular membrane-bounded organelle ; membrane-bounded organelle
A8MTG3_Q9Y3Q3	A8MTG3	Q9Y3Q3	37.703	37.423	2	1	2	intracellular membrane-bounded organelle ; membrane-bounded organelle
A8MTG3_Q9Y697-2	A8MTG3	Q9Y697-2	37.7	37.919	1	1	2	intracellular membrane-bounded organelle ; membrane-bounded organelle
B1AK13_O94903	B1AK13	O94903	48.836	49.1	2	1	2	intracellular membrane-bounded organelle ; membrane-bounded organelle
B1AK13_P27695	B1AK13	P27695	48.659 ; 48.836	48.712 ; 48.827	1 ; 2	1	2	intracellular membrane-bounded organelle ; membrane-bounded organelle
B1AK13_P31942-2	B1AK13	P31942-2	48.836	48.733	2	1	2	intracellular membrane-bounded organelle ; membrane-bounded organelle
B1AK13_P37802	B1AK13	P37802	48.659 ; 48.836	48.805 ; 49.132	1 ; 2	1	2	intracellular membrane-bounded organelle ; membrane-bounded organelle
B1AK13_Q6P1L8	B1AK13	Q6P1L8	48.836	48.675	2	1	2	intracellular membrane-bounded organelle ; membrane-bounded organelle
B1AK13_Q6P1L8	B1AK13	Q6P1L8	45.31	45.553	2	1	2	intracellular membrane-bounded organelle ; membrane-bounded organelle
B1AK13_Q9HB07	B1AK13	Q9HB07	48.659 ; 48.836 ; 48.836	48.553 ; 48.663 ; 45.256	1 ; 2 ; 2	1	2	intracellular membrane-bounded organelle ; membrane-bounded organelle
B1AK13_Q9HB07	B1AK13	Q9HB07	45.026 ; 45.310 ; 45.310	45.227 ; 48.663 ; 45.256	1 ; 2 ; 2	1	2	intracellular membrane-bounded organelle ; membrane-bounded organelle
B1P7G3_P17050	B1P7G3	P17050	48.524	48.713	2	1	2	intracellular membrane-bounded organelle ; membrane-bounded organelle
B1P7G3_P62820	B1P7G3	P62820	48.524	48.295	2	1	2	intracellular membrane-bounded organelle ; membrane-bounded organelle
B1P7G3_P63104	B1P7G3	P63104	48.524	48.611	2	1	2	intracellular membrane-bounded organelle ; membrane-bounded organelle
B1P7G3_Q8TB70	B1P7G3	Q8TB70	48.524	48.509	2	1	2	intracellular membrane-bounded organelle ; membrane-bounded organelle
B1P7G3_Q9Y314	B1P7G3	Q9Y314	48.524 ; 48.524	46.767 ; 49.211	2 ; 2	1	2	intracellular membrane-bounded organelle ; membrane-bounded organelle
B2R5P6_F5H4C2	B2R5P6	F5H4C2	37.864	37.922	1	1	2	intracellular membrane-bounded organelle ; membrane-bounded organelle
B2R5P6_O00746	B2R5P6	O00746	35.313	36.357	1	1	2	intracellular membrane-bounded organelle ; membrane-bounded organelle
B2R5P6_O43464	B2R5P6	O43464	37.864	38.329	1	1	2	intracellular membrane-bounded organelle ; membrane-bounded organelle
B2R5P6_Q15031	B2R5P6	Q15031	37.208	37.202	2	1	2	intracellular membrane-bounded organelle ; membrane-bounded organelle
B2R5P6_Q5JTZ9	B2R5P6	Q5JTZ9	35.313	35.916	1	1	2	intracellular membrane-bounded organelle ; membrane-bounded organelle
B2R5P6_Q92945	B2R5P6	Q92945	37.864 ; 37.864 ; 35.313 ; 35.313 ; 37.208 ; 37.208	37.563 ; 33.490 ; 37.563 ; 33.490 ; 37.542 ; 32.681	1 ; 1 ; 1 ; 1 ; 2 ; 2	1	2	intracellular non-membrane-bounded organelle ; non-membrane-bounded organelle
B2R5P6_Q9UNN5	B2R5P6	Q9UNN5	37.864	37.897	1	1	2	intracellular membrane-bounded organelle ; membrane-bounded organelle
B2R5P6_Q9Y697-2	B2R5P6	Q9Y697-2	37.864 ; 37.208	37.919 ; 36.920	1 ; 2	1	2	intracellular membrane-bounded organelle ; membrane-bounded organelle
B3KTM6_Q86V81	B3KTM6	Q86V81	47.906	47.9	1	1	2	intracellular membrane-bounded organelle ; membrane-bounded organelle
B3KXS5_Q13492-3	B3KXS5	Q13492-3	36.18	36.42	1	1	2	intracellular membrane-bounded organelle ; membrane-bounded organelle
B3KXS5_Q5JTZ9	B3KXS5	Q5JTZ9	36.255	36.126	2	1	2	intracellular membrane-bounded organelle ; membrane-bounded organelle
B3KXS5_Q9BVK6	B3KXS5	Q9BVK6	36.180 ; 36.255	36.460 ; 36.710	1 ; 2	1	2	intracellular membrane-bounded organelle ; membrane-bounded organelle
B3KXS5_Q9H089	B3KXS5	Q9H089	36.180 ; 36.255	36.286 ; 35.173	1 ; 2	1	2	intracellular membrane-bounded organelle ; membrane-bounded organelle
B3KXS5_Q9Y5L0-3	B3KXS5	Q9Y5L0-3	36.180 ; 36.255	35.877 ; 35.826	1 ; 2	1	2	intracellular membrane-bounded organelle ; membrane-bounded organelle
B4DDF7_Q3SXM5	B4DDF7	Q3SXM5	38.604	39.432	2	1	2	intracellular membrane-bounded organelle ; membrane-bounded organelle
B4DDF7_Q6L8Q7-2	B4DDF7	Q6L8Q7-2	38.604	38.146	2	1	2	intracellular membrane-bounded organelle ; membrane-bounded organelle
B4DDT7_O95757	B4DDT7	O95757	33.437 ; 33.568	33.588 ; 33.700	1 ; 2	1	2	intracellular membrane-bounded organelle ; membrane-bounded organelle
B4DDT7_P08670	B4DDT7	P08670	33.437	33.532	1	1	2	intracellular membrane-bounded organelle ; membrane-bounded organelle
B4DDT7_P98194-4	B4DDT7	P98194-4	33.437 ; 33.568	33.419 ; 33.449	1 ; 2	1	2	intracellular membrane-bounded organelle ; membrane-bounded organelle
B4DDT7_Q12959-5	B4DDT7	Q12959-5	33.568	33.609	2	1	2	intracellular membrane-bounded organelle ; membrane-bounded organelle
B4DDT7_Q13131	B4DDT7	Q13131	33.437 ; 33.568	33.564 ; 33.986	1 ; 2	1	2	intracellular membrane-bounded organelle ; membrane-bounded organelle
B4DDT7_Q7L0J3-2	B4DDT7	Q7L0J3-2	33.568	33.169	2	1	2	intracellular membrane-bounded organelle ; membrane-bounded organelle
B4DDT7_Q86WV6	B4DDT7	Q86WV6	33.437 ; 33.568	33.946 ; 34.074	1 ; 2	1	2	intracellular membrane-bounded organelle ; membrane-bounded organelle
B4DDT7_Q9GZY8-2	B4DDT7	Q9GZY8-2	33.568	33.783	2	1	2	intracellular membrane-bounded organelle ; membrane-bounded organelle
B4DGU4_P19387	B4DGU4	P19387	16.006	15.964	2	1	2	intracellular non-membrane-bounded organelle ; non-membrane-bounded organelle
B4DGU4_Q8TBA6-2	B4DGU4	Q8TBA6-2	20.848	20.72	2	1	2	membrane ; membrane part
B4DHT5_E9PJ81	B4DHT5	E9PJ81	46.182	46.515	2	1	2	intracellular membrane-bounded organelle ; membrane-bounded organelle
B4DHT5_H3BLU7	B4DHT5	H3BLU7	46.182	46.334	2	1	2	intracellular membrane-bounded organelle ; membrane-bounded organelle
B4DHT5_O75880	B4DHT5	O75880	46.163	46.504	1	1	2	intracellular membrane-bounded organelle ; membrane-bounded organelle
B4DHT5_O95571	B4DHT5	O95571	46.182	46.587	2	1	2	intracellular membrane-bounded organelle ; membrane-bounded organelle
B4DHT5_P37802	B4DHT5	P37802	46.182	45.983	2	1	2	intracellular membrane-bounded organelle ; membrane-bounded organelle
B4DHT5_P51159-2	B4DHT5	P51159-2	46.182	46.791	2	1	2	intracellular membrane-bounded organelle ; membrane-bounded organelle
B4DHT5_P56589	B4DHT5	P56589	46.163 ; 46.182 ; 46.182	45.948 ; 48.066 ; 44.300	1 ; 2 ; 2	1	2	intracellular membrane-bounded organelle ; membrane-bounded organelle
B4DI03_Q9BWE0	B4DI03	Q9BWE0	35.52	35.39	1	1	2	membrane ; organelle membrane
B4DJG8_O43716	B4DJG8	O43716	47.752	48.351	2	1	2	intracellular membrane-bounded organelle ; membrane-bounded organelle
B4DJG8_O94903	B4DJG8	O94903	47.697 ; 47.752 ; 47.752	47.690 ; 49.100 ; 45.932	1 ; 2 ; 2	1	2	intracellular membrane-bounded organelle ; membrane-bounded organelle
B4DJG8_P06493	B4DJG8	P06493	47.697 ; 47.752	47.858 ; 47.924	1 ; 2	1	2	intracellular membrane-bounded organelle ; membrane-bounded organelle
B4DJG8_Q16762	B4DJG8	Q16762	47.752	47.43	2	1	2	membrane ; organelle membrane
B4DJG8_Q5HYK3	B4DJG8	Q5HYK3	47.752	48.173	2	1	2	intracellular membrane-bounded organelle ; membrane-bounded organelle
B4DJG8_Q8WW59	B4DJG8	Q8WW59	47.697 ; 47.752	47.856 ; 47.877	1 ; 2	1	2	intracellular membrane-bounded organelle ; membrane-bounded organelle
B4DJG8_Q9H4A5	B4DJG8	Q9H4A5	47.752	48.147	2	1	2	membrane ; organelle membrane
B4DJG8_Q9H8S9	B4DJG8	Q9H8S9	47.697 ; 47.752	47.855 ; 47.923	1 ; 2	1	2	intracellular membrane-bounded organelle ; membrane-bounded organelle
B4DJG8_Q9HBH5	B4DJG8	Q9HBH5	47.697 ; 47.752	47.567 ; 47.584	1 ; 2	1	2	intracellular membrane-bounded organelle ; membrane-bounded organelle
B4DQX7_P49591	B4DQX7	P49591	37.309	37.286	2	1	2	intracellular membrane-bounded organelle ; membrane-bounded organelle
B4DQX7_Q15067-2	B4DQX7	Q15067-2	37.309	37.635	2	1	2	intracellular membrane-bounded organelle ; membrane-bounded organelle
B4DR31_P46087	B4DR31	P46087	29.526	29.636	1	1	2	intracellular non-membrane-bounded organelle ; non-membrane-bounded organelle
B4DR31_Q6UB35	B4DR31	Q6UB35	30.482	30.353	2	1	2	intracellular membrane-bounded organelle ; membrane-bounded organelle
B4DR31_Q9NV96	B4DR31	Q9NV96	30.822	30.958	1	1	2	intracellular membrane-bounded organelle ; membrane-bounded organelle
B4DT77_E7EWE1	B4DT77	E7EWE1	46.008 ; 45.899	46.034 ; 45.816	1 ; 2	1	2	intracellular membrane-bounded organelle ; membrane-bounded organelle
B4DT77_P35270	B4DT77	P35270	45.899	45.959	2	1	2	intracellular membrane-bounded organelle ; membrane-bounded organelle
B4DT77_Q14320	B4DT77	Q14320	45.899	45.453	2	1	2	intracellular membrane-bounded organelle ; membrane-bounded organelle
B4DT77_Q92934	B4DT77	Q92934	46.008 ; 45.899	46.057 ; 45.997	1 ; 2	1	2	membrane ; organelle membrane
B4DT77_Q9HA92	B4DT77	Q9HA92	45.899	45.928	2	1	2	intracellular membrane-bounded organelle ; membrane-bounded organelle
B4DT77_Q9UNZ2	B4DT77	Q9UNZ2	45.899	45.662	2	1	2	intracellular membrane-bounded organelle ; membrane-bounded organelle
B4DTG6_B7Z4K6	B4DTG6	B7Z4K6	43.6	43.625	2	1	2	intracellular membrane-bounded organelle ; membrane-bounded organelle
B4DTG6_P16278-3	B4DTG6	P16278-3	43.599	43.619	1	1	2	intracellular membrane-bounded organelle ; membrane-bounded organelle
B4DTG6_Q13895	B4DTG6	Q13895	43.6	43.306	2	1	2	intracellular non-membrane-bounded organelle ; non-membrane-bounded organelle
B4DTG6_Q32NB8	B4DTG6	Q32NB8	43.599 ; 43.600	43.425 ; 43.478	1 ; 2	1	2	intracellular membrane-bounded organelle ; membrane-bounded organelle
B4DTG6_Q567V2-2	B4DTG6	Q567V2-2	43.6	43.591	2	1	2	intracellular membrane-bounded organelle ; membrane-bounded organelle
B4DTG6_Q5LJ98	B4DTG6	Q5LJ98	43.599 ; 43.600	43.820 ; 43.932	1 ; 2	1	2	intracellular membrane-bounded organelle ; membrane-bounded organelle
B4DTG6_Q6DD87	B4DTG6	Q6DD87	43.599 ; 43.600	43.835 ; 43.944	1 ; 2	1	2	intracellular membrane-bounded organelle ; membrane-bounded organelle
B4DTT0_Q13043	B4DTT0	Q13043	36.553	36.408	2	1	2	intracellular membrane-bounded organelle ; membrane-bounded organelle
B4DTT0_Q9BVK6	B4DTT0	Q9BVK6	36.553	36.71	2	1	2	intracellular membrane-bounded organelle ; membrane-bounded organelle
B4DVE1_P98194-4	B4DVE1	P98194-4	33.789	33.449	2	1	2	membrane ; membrane-bounded organelle
B4DVE1_Q12959-5	B4DVE1	Q12959-5	33.789	33.609	2	1	2	membrane ; membrane-bounded organelle
B4DVE1_Q86WV6	B4DVE1	Q86WV6	33.789	34.074	2	1	2	membrane ; membrane-bounded organelle
B4DVE1_Q96QK1	B4DVE1	Q96QK1	33.666	33.66	1	1	2	membrane ; membrane-bounded organelle
B4DWB0_E7EWE1	B4DWB0	E7EWE1	45.497	45.816	2	1	2	intracellular membrane-bounded organelle ; membrane-bounded organelle
B4DWB0_F8VQX6	B4DWB0	F8VQX6	45.497	45.262	2	1	2	intracellular membrane-bounded organelle ; membrane-bounded organelle
B4DY08_P45880	B4DY08	P45880	26.781 ; 26.760	26.819 ; 26.819	1 ; 2	1	2	intracellular membrane-bounded organelle ; membrane-bounded organelle
B4DY08_Q9Y277	B4DY08	Q9Y277	26.781	26.645	1	1	2	intracellular membrane-bounded organelle ; membrane-bounded organelle
B4DYB4_Q9Y2S7	B4DYB4	Q9Y2S7	48.313	48.423	2	1	2	intracellular non-membrane-bounded organelle ; non-membrane-bounded organelle
B4E0K9_Q00341	B4E0K9	Q00341	27.429	27.735	1	1	2	intracellular membrane-bounded organelle ; membrane-bounded organelle
B4E0X8_E7EVW7	B4E0X8	E7EVW7	39.995 ; 39.908	40.088 ; 40.045	1 ; 2	1	2	intracellular membrane-bounded organelle ; membrane-bounded organelle
B4E0X8_O75792	B4E0X8	O75792	39.908	40.367	2	1	2	intracellular membrane-bounded organelle ; membrane-bounded organelle
B4E0X8_P04899	B4E0X8	P04899	39.908	39.821	2	1	2	intracellular membrane-bounded organelle ; membrane-bounded organelle
B4E0X8_P40926	B4E0X8	P40926	39.908	39.722	2	1	2	intracellular membrane-bounded organelle ; membrane-bounded organelle
B4E0X8_P52594-2	B4E0X8	P52594-2	39.908	39.683	2	1	2	intracellular membrane-bounded organelle ; membrane-bounded organelle
B4E0X8_Q6YP21-3	B4E0X8	Q6YP21-3	39.995 ; 39.908	40.090 ; 40.118	1 ; 2	1	2	intracellular membrane-bounded organelle ; membrane-bounded organelle
B4E0X8_Q7Z3D6-5	B4E0X8	Q7Z3D6-5	39.995 ; 39.908	40.056 ; 40.158	1 ; 2	1	2	intracellular membrane-bounded organelle ; membrane-bounded organelle
B4E0X8_Q9UEW8	B4E0X8	Q9UEW8	39.908	40.027	2	1	2	intracellular membrane-bounded organelle ; membrane-bounded organelle
B5ME91_E7ER01	B5ME91	E7ER01	39.355	39.324	2	1	2	intracellular membrane-bounded organelle ; membrane-bounded organelle
B5ME91_F2Z2V0	B5ME91	F2Z2V0	39.005 ; 39.355	39.073 ; 39.113	1 ; 2	1	2	intracellular membrane-bounded organelle ; membrane-bounded organelle
B5ME91_P25325	B5ME91	P25325	39.355	39.24	2	1	2	intracellular membrane-bounded organelle ; membrane-bounded organelle
B5ME91_P49247	B5ME91	P49247	39.005 ; 39.355	39.076 ; 39.080	1 ; 2	1	2	intracellular membrane-bounded organelle ; membrane-bounded organelle
B5ME91_Q05086-2	B5ME91	Q05086-2	39.005	38.696	1	1	2	intracellular membrane-bounded organelle ; membrane-bounded organelle
B5ME91_Q14534	B5ME91	Q14534	39.005 ; 39.355	38.954 ; 39.034	1 ; 2	1	2	intracellular membrane-bounded organelle ; membrane-bounded organelle
B5ME91_Q86UL3	B5ME91	Q86UL3	39.005 ; 39.355	39.181 ; 39.144	1 ; 2	1	2	intracellular membrane-bounded organelle ; membrane-bounded organelle
B5ME91_Q9NRR5	B5ME91	Q9NRR5	39.355	39.408	2	1	2	intracellular membrane-bounded organelle ; membrane-bounded organelle
B7Z3K8_O00148	B7Z3K8	O00148	48.437	48.432	2	1	2	intracellular membrane-bounded organelle ; membrane-bounded organelle
B7Z3K8_O00165	B7Z3K8	O00165	48.106	48.109	1	1	2	intracellular membrane-bounded organelle ; membrane-bounded organelle
B7Z3K8_P01116-2	B7Z3K8	P01116-2	43.221	45.064	2	1	2	intracellular membrane-bounded organelle ; membrane-bounded organelle
B7Z3K8_P01116-2	B7Z3K8	P01116-2	48.437	45.064	2	1	2	intracellular membrane-bounded organelle ; membrane-bounded organelle
B7Z3K8_P31942-2	B7Z3K8	P31942-2	43.221	44.188	2	1	2	intracellular membrane-bounded organelle ; membrane-bounded organelle
B7Z3K8_P31942-2	B7Z3K8	P31942-2	48.106 ; 48.437	48.159 ; 48.733	1 ; 2	1	2	intracellular membrane-bounded organelle ; membrane-bounded organelle
B7Z3K8_P50897	B7Z3K8	P50897	42.687 ; 43.221	43.901 ; 43.879	1 ; 2	1	2	intracellular membrane-bounded organelle ; membrane-bounded organelle
B7Z3K8_P50897	B7Z3K8	P50897	48.106 ; 48.437	48.575 ; 48.630	1 ; 2	1	2	intracellular membrane-bounded organelle ; membrane-bounded organelle
B7Z3K8_P98179	B7Z3K8	P98179	48.106	47.99	1	1	2	intracellular membrane-bounded organelle ; membrane-bounded organelle
B7Z3K8_Q9BXW7-2	B7Z3K8	Q9BXW7-2	48.437	48.576	2	1	2	intracellular membrane-bounded organelle ; membrane-bounded organelle
B7Z3K8_Q9H936	B7Z3K8	Q9H936	48.106	47.993	1	1	2	intracellular membrane-bounded organelle ; membrane-bounded organelle
B7Z3K8_Q9HB07	B7Z3K8	Q9HB07	48.437	48.663	2	1	2	intracellular membrane-bounded organelle ; membrane-bounded organelle
B7Z3K8_Q9Y2S7	B7Z3K8	Q9Y2S7	48.437	48.423	2	1	2	intracellular membrane-bounded organelle ; membrane-bounded organelle
B7Z475_P11310	B7Z475	P11310	36.556 ; 36.619	36.208 ; 36.240	1 ; 2	1	2	intracellular membrane-bounded organelle ; membrane-bounded organelle
B7Z4K6_E9PIM6	B7Z4K6	E9PIM6	41.774 ; 44.872 ; 43.625 ; 43.625	41.586 ; 45.084 ; 41.782 ; 45.115	1 ; 1 ; 2 ; 2	1	2	intracellular membrane-bounded organelle ; membrane-bounded organelle
B7Z4K6_O43760	B7Z4K6	O43760	44.872 ; 43.625	44.281 ; 44.306	1 ; 2	1	2	intracellular membrane-bounded organelle ; membrane-bounded organelle
B7Z4K6_P12931	B7Z4K6	P12931	44.872	44.783	1	1	2	intracellular membrane-bounded organelle ; membrane-bounded organelle
B7Z4K6_P29350	B7Z4K6	P29350	43.625	44.181	2	1	2	intracellular membrane-bounded organelle ; membrane-bounded organelle
B7Z4K6_Q32NB8	B7Z4K6	Q32NB8	43.625	43.478	2	1	2	intracellular membrane-bounded organelle ; membrane-bounded organelle
B7Z4K6_Q567V2-2	B7Z4K6	Q567V2-2	43.625	43.591	2	1	2	intracellular membrane-bounded organelle ; membrane-bounded organelle
B7Z4K6_Q6DD87	B7Z4K6	Q6DD87	43.625	43.944	2	1	2	intracellular membrane-bounded organelle ; membrane-bounded organelle
B7Z8R4_E9PJ81	B7Z8R4	E9PJ81	46.965 ; 46.928	46.430 ; 46.515	1 ; 2	1	2	intracellular membrane-bounded organelle ; membrane-bounded organelle
B7Z8R4_P30533	B7Z8R4	P30533	46.928	47.065	2	1	2	intracellular membrane-bounded organelle ; membrane-bounded organelle
B7Z8R4_P51159-2	B7Z8R4	P51159-2	46.965 ; 46.928	46.769 ; 46.791	1 ; 2	1	2	intracellular membrane-bounded organelle ; membrane-bounded organelle
B7Z8R4_Q8NI37	B7Z8R4	Q8NI37	46.965 ; 46.928	47.020 ; 47.095	1 ; 2	1	2	intracellular membrane-bounded organelle ; membrane-bounded organelle
B7Z8R4_Q9H4B0	B7Z8R4	Q9H4B0	46.965 ; 46.928	47.105 ; 47.093	1 ; 2	1	2	intracellular membrane-bounded organelle ; membrane-bounded organelle
B7Z8R4_Q9NQZ5	B7Z8R4	Q9NQZ5	46.965 ; 46.928	46.614 ; 46.536	1 ; 2	1	2	intracellular membrane-bounded organelle ; membrane-bounded organelle
B8ZZ10_B7Z4K6	B8ZZ10	B7Z4K6	44.954	44.872	1	1	2	intracellular membrane-bounded organelle ; membrane-bounded organelle
B8ZZ10_Q13057	B8ZZ10	Q13057	44.945	44.957	2	1	2	intracellular membrane-bounded organelle ; membrane-bounded organelle
C9J0J7_P68402	C9J0J7	P68402	46.150 ; 49.201 ; 47.633	47.309 ; 47.309 ; 47.346	1 ; 1 ; 2	1	2	intracellular non-membrane-bounded organelle ; non-membrane-bounded organelle
C9J0J7_Q13185	C9J0J7	Q13185	47.633	47.6	2	1	2	intracellular non-membrane-bounded organelle ; non-membrane-bounded organelle
C9J0J7_Q13242	C9J0J7	Q13242	46.150 ; 49.201 ; 47.633 ; 47.633	47.681 ; 47.681 ; 49.041 ; 46.085	1 ; 1 ; 2 ; 2	1	2	intracellular non-membrane-bounded organelle ; non-membrane-bounded organelle
C9J0J7_Q6DKK2	C9J0J7	Q6DKK2	49.201 ; 47.633	48.942 ; 47.235	1 ; 2	1	2	intracellular non-membrane-bounded organelle ; non-membrane-bounded organelle
C9J0J7_Q96JY6	C9J0J7	Q96JY6	47.633	47.608	2	1	2	intracellular non-membrane-bounded organelle ; non-membrane-bounded organelle
C9J0J7_Q99426	C9J0J7	Q99426	49.201	49.054	1	1	2	intracellular non-membrane-bounded organelle ; non-membrane-bounded organelle
C9J0J7_Q99426	C9J0J7	Q99426	46.15	45.923	1	1	2	intracellular non-membrane-bounded organelle ; non-membrane-bounded organelle
C9J0J7_Q9Y2Z0	C9J0J7	Q9Y2Z0	46.150 ; 49.201 ; 47.633	46.245 ; 49.242 ; 47.711	1 ; 1 ; 2	1	2	intracellular non-membrane-bounded organelle ; non-membrane-bounded organelle
C9J2Y9_P33527	C9J2Y9	P33527	19.86	19.396	2	1	2	intracellular membrane-bounded organelle ; membrane-bounded organelle
C9J4Z3_E5RI99	C9J4Z3	E5RI99	5.266	5.175	1	1	2	intracellular non-membrane-bounded organelle ; non-membrane-bounded organelle
C9J4Z3_P62424	C9J4Z3	P62424	5.266 ; 5.218	5.318 ; 5.283	1 ; 2	1	2	intracellular non-membrane-bounded organelle ; non-membrane-bounded organelle
C9JP00_F8VQX6	C9JP00	F8VQX6	45.177	45.177	1	1	2	intracellular membrane-bounded organelle ; membrane-bounded organelle
C9JS35_P42224	C9JS35	P42224	36.938	36.859	2	1	2	intracellular membrane-bounded organelle ; membrane-bounded organelle
C9JS35_Q8TAT6	C9JS35	Q8TAT6	36.938	36.929	2	1	2	intracellular membrane-bounded organelle ; membrane-bounded organelle
C9JXA2_O95479	C9JXA2	O95479	31.372	31.219	2	1	2	intracellular membrane-bounded organelle ; membrane-bounded organelle
C9JXA2_Q86XP3	C9JXA2	Q86XP3	31.372	31.604	2	1	2	intracellular membrane-bounded organelle ; membrane-bounded organelle
C9JXA2_Q9NTZ6	C9JXA2	Q9NTZ6	32.254 ; 31.372	31.773 ; 31.872	1 ; 2	1	2	intracellular membrane-bounded organelle ; membrane-bounded organelle
C9JXB8_P46776	C9JXB8	P46776	46.941	47.297	1	1	2	intracellular non-membrane-bounded organelle ; non-membrane-bounded organelle
D6RAN8_P82912-2	D6RAN8	P82912-2	9.749	10.146	2	1	2	intracellular non-membrane-bounded organelle ; non-membrane-bounded organelle
D6RAN8_Q13405	D6RAN8	Q13405	9.790 ; 9.749	9.883 ; 9.909	1 ; 2	1	2	intracellular non-membrane-bounded organelle ; non-membrane-bounded organelle
D6RAN8_Q16540	D6RAN8	Q16540	9.749	9.863	2	1	2	intracellular non-membrane-bounded organelle ; non-membrane-bounded organelle
D6RAN8_Q8N983-4	D6RAN8	Q8N983-4	9.790 ; 9.749	9.883 ; 9.827	1 ; 2	1	2	intracellular non-membrane-bounded organelle ; non-membrane-bounded organelle
D6RAN8_Q8TAE8	D6RAN8	Q8TAE8	9.790 ; 9.749	9.951 ; 9.910	1 ; 2	1	2	intracellular membrane-bounded organelle ; membrane-bounded organelle
D6RAN8_Q96EY7	D6RAN8	Q96EY7	9.749	10.171	2	1	2	intracellular membrane-bounded organelle ; membrane-bounded organelle
D6RAN8_Q9BQC6	D6RAN8	Q9BQC6	9.790 ; 9.749	10.262 ; 10.294	1 ; 2	1	2	intracellular non-membrane-bounded organelle ; non-membrane-bounded organelle
D6RAN8_Q9H0U6	D6RAN8	Q9H0U6	9.790 ; 9.749	10.044 ; 9.913	1 ; 2	1	2	intracellular non-membrane-bounded organelle ; non-membrane-bounded organelle
D6RAN8_Q9HD33-2	D6RAN8	Q9HD33-2	9.749	9.666	2	1	2	intracellular non-membrane-bounded organelle ; non-membrane-bounded organelle
D6RAN8_Q9NRX2	D6RAN8	Q9NRX2	9.790 ; 9.749	10.221 ; 10.292	1 ; 2	1	2	intracellular non-membrane-bounded organelle ; non-membrane-bounded organelle
D6RAN8_Q9NVS2	D6RAN8	Q9NVS2	9.790 ; 9.749	9.953 ; 9.634	1 ; 2	1	2	intracellular non-membrane-bounded organelle ; non-membrane-bounded organelle
D6RAN8_Q9NWU5	D6RAN8	Q9NWU5	9.790 ; 9.749	9.953 ; 10.006	1 ; 2	1	2	intracellular membrane-bounded organelle ; membrane-bounded organelle
D6RAN8_Q9NYK5	D6RAN8	Q9NYK5	9.790 ; 9.749	10.061 ; 9.933	1 ; 2	1	2	intracellular non-membrane-bounded organelle ; non-membrane-bounded organelle
D6RAN8_Q9P015	D6RAN8	Q9P015	9.749	9.958	2	1	2	intracellular membrane-bounded organelle ; membrane-bounded organelle
D6RAN8_Q9UJZ1	D6RAN8	Q9UJZ1	9.749	9.79	2	1	2	intracellular non-membrane-bounded organelle ; non-membrane-bounded organelle
D6RAN8_Q9Y399	D6RAN8	Q9Y399	9.749	9.852	2	1	2	intracellular membrane-bounded organelle ; membrane-bounded organelle
D6RAN8_Q9Y3D3	D6RAN8	Q9Y3D3	9.749	9.943	2	1	2	intracellular non-membrane-bounded organelle ; non-membrane-bounded organelle
D6RAN8_Q9Y676	D6RAN8	Q9Y676	9.749	9.879	2	1	2	intracellular non-membrane-bounded organelle ; non-membrane-bounded organelle
D6REA0_F2Z2V0	D6REA0	F2Z2V0	44.046 ; 44.133 ; 44.133	43.764 ; 39.113 ; 43.815	1 ; 2 ; 2	1	2	intracellular membrane-bounded organelle ; membrane-bounded organelle
D6REA0_F2Z2V0	D6REA0	F2Z2V0	39.046 ; 39.160 ; 39.160	39.073 ; 39.113 ; 43.815	1 ; 2 ; 2	1	2	intracellular membrane-bounded organelle ; membrane-bounded organelle
D6REA0_O96011-2	D6REA0	O96011-2	39.16	39.116	2	1	2	intracellular membrane-bounded organelle ; membrane-bounded organelle
D6REA0_P08754	D6REA0	P08754	39.16	39.15	2	1	2	intracellular membrane-bounded organelle ; membrane-bounded organelle
D6REA0_Q15125	D6REA0	Q15125	39.16	39.386	2	1	2	intracellular membrane-bounded organelle ; membrane-bounded organelle
D6RF48_P28074	D6RF48	P28074	11.991	11.784	2	1	2	intracellular membrane-bounded organelle ; membrane-bounded organelle
E2QRD0_O14672	E2QRD0	O14672	26.48	26.575	2	1	2	intracellular membrane-bounded organelle ; membrane-bounded organelle
E5RI99_E7EWF1	E5RI99	E7EWF1	5.175 ; 5.207	5.224 ; 5.216	1 ; 2	1	2	intracellular non-membrane-bounded organelle ; non-membrane-bounded organelle
E5RI99_P46778	E5RI99	P46778	5.175	5.148	1	1	2	intracellular non-membrane-bounded organelle ; non-membrane-bounded organelle
E5RI99_P61313	E5RI99	P61313	5.207	5.436	2	1	2	intracellular non-membrane-bounded organelle ; non-membrane-bounded organelle
E5RI99_P62917	E5RI99	P62917	5.175 ; 5.207	5.257 ; 5.272	1 ; 2	1	2	intracellular non-membrane-bounded organelle ; non-membrane-bounded organelle
E5RI99_Q02543	E5RI99	Q02543	5.175 ; 5.207	5.282 ; 5.229	1 ; 2	1	2	intracellular non-membrane-bounded organelle ; non-membrane-bounded organelle
E5RI99_Q02878	E5RI99	Q02878	5.175 ; 5.207	5.281 ; 5.325	1 ; 2	1	2	intracellular non-membrane-bounded organelle ; non-membrane-bounded organelle
E5RI99_Q07020	E5RI99	Q07020	5.175 ; 5.207	5.112 ; 5.133	1 ; 2	1	2	intracellular non-membrane-bounded organelle ; non-membrane-bounded organelle
E5RJW1_Q9Y3A3-2	E5RJW1	Q9Y3A3-2	12.993	13.025	2	1	2	intracellular membrane-bounded organelle ; membrane-bounded organelle
E7EM64_O14646-2	E7EM64	O14646-2	22.852	22.493	1	1	2	intracellular membrane-bounded organelle ; membrane-bounded organelle
E7EMV7_F5H0L8	E7EMV7	F5H0L8	25.074	25.552	1	1	2	intracellular membrane-bounded organelle ; membrane-bounded organelle
E7EPB3_E5RI99	E7EPB3	E5RI99	5.356	5.207	2	1	2	intracellular non-membrane-bounded organelle ; non-membrane-bounded organelle
E7EPB3_E7EWF1	E7EPB3	E7EWF1	5.356	5.216	2	1	2	intracellular non-membrane-bounded organelle ; non-membrane-bounded organelle
E7EPB3_P62917	E7EPB3	P62917	5.356	5.272	2	1	2	intracellular non-membrane-bounded organelle ; non-membrane-bounded organelle
E7EPB3_Q02878	E7EPB3	Q02878	5.356	5.325	2	1	2	intracellular non-membrane-bounded organelle ; non-membrane-bounded organelle
E7EPB3_Q07020	E7EPB3	Q07020	5.356	5.133	2	1	2	intracellular non-membrane-bounded organelle ; non-membrane-bounded organelle
E7EPM0_Q7L014	E7EPM0	Q7L014	32.274	32.072	2	1	2	intracellular non-membrane-bounded organelle ; non-membrane-bounded organelle
E7EQT4_Q96HY6	E7EQT4	Q96HY6	23.75	23.892	1	1	2	intracellular membrane-bounded organelle ; membrane-bounded organelle
E7ER01_O00746	E7ER01	O00746	35.684 ; 33.964	36.357 ; 36.445	1 ; 2	1	2	intracellular membrane-bounded organelle ; membrane-bounded organelle
E7ER01_O00746	E7ER01	O00746	39.324	36.445	2	1	2	intracellular membrane-bounded organelle ; membrane-bounded organelle
E7ER01_O95757	E7ER01	O95757	33.964	33.7	2	1	2	intracellular membrane-bounded organelle ; membrane-bounded organelle
E7ER01_P49069	E7ER01	P49069	35.684	35.437	1	1	2	intracellular membrane-bounded organelle ; membrane-bounded organelle
E7ER01_P49247	E7ER01	P49247	39.324	39.08	2	1	2	intracellular membrane-bounded organelle ; membrane-bounded organelle
E7ER01_Q05086-2	E7ER01	Q05086-2	39.324	39.67	2	1	2	intracellular membrane-bounded organelle ; membrane-bounded organelle
E7ER01_Q5JTZ9	E7ER01	Q5JTZ9	35.684 ; 33.964	35.916 ; 36.126	1 ; 2	1	2	intracellular membrane-bounded organelle ; membrane-bounded organelle
E7ER01_Q5JTZ9	E7ER01	Q5JTZ9	39.324	36.126	2	1	2	intracellular membrane-bounded organelle ; membrane-bounded organelle
E7ER01_Q86UL3	E7ER01	Q86UL3	39.324	39.144	2	1	2	intracellular membrane-bounded organelle ; membrane-bounded organelle
E7ER01_Q86WV6	E7ER01	Q86WV6	33.964	34.074	2	1	2	intracellular membrane-bounded organelle ; membrane-bounded organelle
E7ER01_Q9BQ52-4	E7ER01	Q9BQ52-4	33.964 ; 33.964	38.989 ; 33.372	2 ; 2	1	2	intracellular membrane-bounded organelle ; membrane-bounded organelle
E7ER01_Q9BQ52-4	E7ER01	Q9BQ52-4	39.324 ; 39.324	38.989 ; 33.372	2 ; 2	1	2	intracellular membrane-bounded organelle ; membrane-bounded organelle
E7ER01_Q9NRR5	E7ER01	Q9NRR5	39.324	39.408	2	1	2	intracellular membrane-bounded organelle ; membrane-bounded organelle
E7ER01_Q9Y5L0-3	E7ER01	Q9Y5L0-3	35.684	35.877	1	1	2	intracellular membrane-bounded organelle ; membrane-bounded organelle
E7ETZ3_P62873	E7ETZ3	P62873	40.497 ; 40.376	40.252 ; 40.221	1 ; 2	1	2	membrane ; membrane part
E7EVW7_E9PAU2	E7EVW7	E9PAU2	40.045	40.398	2	1	2	intracellular membrane-bounded organelle ; membrane-bounded organelle
E7EVW7_O00425	E7EVW7	O00425	40.045	40.243	2	1	2	intracellular membrane-bounded organelle ; membrane-bounded organelle
E7EVW7_P62879	E7EVW7	P62879	40.088 ; 40.045	40.178 ; 40.143	1 ; 2	1	2	membrane ; plasma membrane
E7EVW7_Q5SZR4	E7EVW7	Q5SZR4	34.839	34.827	2	1	2	intracellular membrane-bounded organelle ; membrane-bounded organelle
E7EVW7_Q6YN16	E7EVW7	Q6YN16	40.088 ; 40.045	40.211 ; 40.141	1 ; 2	1	2	intracellular membrane-bounded organelle ; membrane-bounded organelle
E7EVW7_Q9UEW8	E7EVW7	Q9UEW8	40.088 ; 40.045	40.179 ; 40.027	1 ; 2	1	2	intracellular membrane-bounded organelle ; membrane-bounded organelle
E7EW05_P09874	E7EW05	P09874	34.633 ; 34.778	34.492 ; 34.545	1 ; 2	1	2	intracellular non-membrane-bounded organelle ; non-membrane-bounded organelle
E7EWE1_P35270	E7EWE1	P35270	46.034 ; 45.816	45.991 ; 45.959	1 ; 2	1	2	intracellular membrane-bounded organelle ; membrane-bounded organelle
E7EWE1_Q14320	E7EWE1	Q14320	45.816	45.453	2	1	2	intracellular membrane-bounded organelle ; membrane-bounded organelle
E7EWE1_Q9UNZ2	E7EWE1	Q9UNZ2	45.816	45.662	2	1	2	intracellular membrane-bounded organelle ; membrane-bounded organelle
E7EWF1_P39023	E7EWF1	P39023	5.224	5.102	1	1	2	intracellular non-membrane-bounded organelle ; non-membrane-bounded organelle
E7EWF1_P62917	E7EWF1	P62917	5.224 ; 5.216	5.257 ; 5.272	1 ; 2	1	2	intracellular non-membrane-bounded organelle ; non-membrane-bounded organelle
E7EWF1_Q02543	E7EWF1	Q02543	5.224 ; 5.216	5.282 ; 5.229	1 ; 2	1	2	intracellular non-membrane-bounded organelle ; non-membrane-bounded organelle
E7EWF1_Q02878	E7EWF1	Q02878	5.224 ; 5.216	5.281 ; 5.325	1 ; 2	1	2	intracellular non-membrane-bounded organelle ; non-membrane-bounded organelle
E7EWF1_Q07020	E7EWF1	Q07020	5.224 ; 5.216	5.112 ; 5.133	1 ; 2	1	2	intracellular non-membrane-bounded organelle ; non-membrane-bounded organelle
E9PAU2_O76095-2	E9PAU2	O76095-2	40.398	40.597	2	1	2	intracellular membrane-bounded organelle ; membrane-bounded organelle
E9PAU2_Q15125	E9PAU2	Q15125	40.398	39.386	2	1	2	intracellular membrane-bounded organelle ; membrane-bounded organelle
E9PAU2_Q15125	E9PAU2	Q15125	37.34	39.386	2	1	2	intracellular membrane-bounded organelle ; membrane-bounded organelle
E9PAU2_Q6YN16	E9PAU2	Q6YN16	40.398	40.141	2	1	2	intracellular membrane-bounded organelle ; membrane-bounded organelle
E9PAU2_Q96RQ3	E9PAU2	Q96RQ3	40.398	38.366	2	1	2	intracellular membrane-bounded organelle ; membrane-bounded organelle
E9PAU2_Q96RQ3	E9PAU2	Q96RQ3	37.184 ; 37.340	38.080 ; 38.366	1 ; 2	1	2	intracellular membrane-bounded organelle ; membrane-bounded organelle
E9PB30_Q13423	E9PB30	Q13423	26.288	26.47	2	1	2	membrane ; membrane part
E9PB30_Q9Y277	E9PB30	Q9Y277	26.288	26.313	2	1	2	membrane ; membrane part
E9PC07_Q15398	E9PC07	Q15398	31.752	31.735	2	1	2	intracellular membrane-bounded organelle ; membrane-bounded organelle
E9PC07_Q96MU7-2	E9PC07	Q96MU7-2	31.776 ; 31.752	31.886 ; 31.873	1 ; 2	1	2	intracellular membrane-bounded organelle ; membrane-bounded organelle
E9PC07_Q96MU7-2	E9PC07	Q96MU7-2	28.11	28.455	2	1	2	intracellular membrane-bounded organelle ; membrane-bounded organelle
E9PC07_Q9UNH7	E9PC07	Q9UNH7	28.11	28.066	2	1	2	intracellular membrane-bounded organelle ; membrane-bounded organelle
E9PH29_Q4G176	E9PH29	Q4G176	45.937	45.999	2	1	2	intracellular membrane-bounded organelle ; membrane-bounded organelle
E9PID8_F5H2G1	E9PID8	F5H2G1	21.606 ; 21.283	21.231 ; 21.332	1 ; 2	1	2	intracellular membrane-bounded organelle ; membrane-bounded organelle
E9PID8_P28072	E9PID8	P28072	11.629	11.74	2	1	2	intracellular membrane-bounded organelle ; membrane-bounded organelle
E9PID8_Q9Y6M9	E9PID8	Q9Y6M9	11.629	11.659	2	1	2	intracellular membrane-bounded organelle ; membrane-bounded organelle
E9PIM6_P09960	E9PIM6	P09960	45.084 ; 45.115	45.256 ; 45.300	1 ; 2	1	2	intracellular membrane-bounded organelle ; membrane-bounded organelle
E9PIM6_Q8NCN5	E9PIM6	Q8NCN5	45.084 ; 45.115 ; 45.115	45.293 ; 45.279 ; 42.417	1 ; 2 ; 2	1	2	intracellular membrane-bounded organelle ; membrane-bounded organelle
E9PIM6_Q8NCN5	E9PIM6	Q8NCN5	41.782 ; 41.782	45.279 ; 42.417	2 ; 2	1	2	intracellular membrane-bounded organelle ; membrane-bounded organelle
E9PIM6_Q92917	E9PIM6	Q92917	41.782	41.883	2	1	2	intracellular membrane-bounded organelle ; membrane-bounded organelle
E9PIM6_Q99615	E9PIM6	Q99615	45.115 ; 45.115	41.094 ; 44.374	2 ; 2	1	2	intracellular membrane-bounded organelle ; membrane-bounded organelle
E9PIM6_Q99615	E9PIM6	Q99615	41.782 ; 41.782	41.094 ; 44.374	2 ; 2	1	2	intracellular membrane-bounded organelle ; membrane-bounded organelle
E9PJ81_P35270	E9PJ81	P35270	46.515	45.959	2	1	2	intracellular membrane-bounded organelle ; membrane-bounded organelle
E9PJ81_Q8NI37	E9PJ81	Q8NI37	46.430 ; 46.515	47.020 ; 47.095	1 ; 2	1	2	intracellular membrane-bounded organelle ; membrane-bounded organelle
E9PJ81_Q9NQZ5	E9PJ81	Q9NQZ5	46.430 ; 46.515	46.614 ; 46.536	1 ; 2	1	2	intracellular membrane-bounded organelle ; membrane-bounded organelle
E9PMM3_O75439	E9PMM3	O75439	40.916 ; 41.258	40.703 ; 40.657	1 ; 2	1	2	membrane ; organelle membrane
E9PMM3_Q96I24	E9PMM3	Q96I24	41.258	40.701	2	1	2	intracellular membrane-bounded organelle ; membrane-bounded organelle
E9PMM3_Q99797	E9PMM3	Q99797	41.258	41.199	2	1	2	intracellular membrane-bounded organelle ; membrane-bounded organelle
E9PPD9_Q13162	E9PPD9	Q13162	27.843	28.182	1	1	2	intracellular membrane-bounded organelle ; membrane-bounded organelle
E9PSI1_P16219	E9PSI1	P16219	38.93	38.664	2	1	2	membrane ; organelle membrane
E9PSI1_Q14699	E9PSI1	Q14699	38.880 ; 38.930	38.501 ; 38.629	1 ; 2	1	2	membrane ; membrane part
E9PSI1_Q8NC60	E9PSI1	Q8NC60	38.93	39.024	2	1	2	membrane ; organelle membrane
E9PSI1_Q99653	E9PSI1	Q99653	38.88	38.8	1	1	2	membrane ; organelle membrane
F2Z2V0_P49247	F2Z2V0	P49247	39.073 ; 39.113	39.076 ; 39.080	1 ; 2	1	2	intracellular membrane-bounded organelle ; membrane-bounded organelle
F2Z2V0_Q14534	F2Z2V0	Q14534	39.073 ; 39.113	38.954 ; 39.034	1 ; 2	1	2	intracellular membrane-bounded organelle ; membrane-bounded organelle
F2Z2V0_Q86UL3	F2Z2V0	Q86UL3	39.113	39.144	2	1	2	intracellular membrane-bounded organelle ; membrane-bounded organelle
F2Z393_Q9Y5U9	F2Z393	Q9Y5U9	36	36.112	2	1	2	intracellular membrane-bounded organelle ; membrane-bounded organelle
F5GWP1_P23786	F5GWP1	P23786	40.99	41.089	2	1	2	membrane ; organelle membrane
F5GXG3_P30419	F5GXG3	P30419	41.856 ; 41.790	41.200 ; 41.171	1 ; 2	1	2	membrane ; plasma membrane
F5GXG3_Q8TBP6	F5GXG3	Q8TBP6	41.79	42.579	2	1	2	membrane ; membrane part
F5GXG3_Q8TDP1-2	F5GXG3	Q8TDP1-2	41.856	41.764	1	1	2	intracellular membrane-bounded organelle ; membrane-bounded organelle
F5GXG3_Q8WWP7	F5GXG3	Q8WWP7	41.856 ; 41.790	41.767 ; 41.767	1 ; 2	1	2	membrane ; membrane part
F5GXG3_Q92917	F5GXG3	Q92917	41.856 ; 41.790	41.846 ; 41.883	1 ; 2	1	2	intracellular membrane-bounded organelle ; membrane-bounded organelle
F5GXG3_Q9BSK2	F5GXG3	Q9BSK2	41.856 ; 41.790	42.070 ; 42.187	1 ; 2	1	2	membrane ; membrane part
F5GY99_O43290	F5GY99	O43290	29.651	29.788	1	1	2	intracellular membrane-bounded organelle ; membrane-bounded organelle
F5GYQ4_Q96KR1	F5GYQ4	Q96KR1	24.715 ; 24.537	25.036 ; 24.793	1 ; 2	1	2	intracellular membrane-bounded organelle ; membrane-bounded organelle
F5H0L8_Q15334	F5H0L8	Q15334	25.768	26.209	2	1	2	membrane ; organelle membrane
F5H0L8_Q7Z6I6	F5H0L8	Q7Z6I6	25.768	25.501	2	1	2	intracellular membrane-bounded organelle ; membrane-bounded organelle
F5H0L8_Q9NS69	F5H0L8	Q9NS69	25.768	26.112	2	1	2	membrane ; organelle membrane
F5H217_Q9Y6X5	F5H217	Q9Y6X5	38.374	38.436	2	1	2	membrane ; plasma membrane
F5H2G1_Q13033	F5H2G1	Q13033	13.537	13.46	2	1	2	intracellular membrane-bounded organelle ; membrane-bounded organelle
F5H2G1_Q14152	F5H2G1	Q14152	13.829	13.79	1	1	2	intracellular non-membrane-bounded organelle ; non-membrane-bounded organelle
F5H2U2_Q13576	F5H2U2	Q13576	29.538	29.515	1	1	2	intracellular non-membrane-bounded organelle ; non-membrane-bounded organelle
F5H365_P06127	F5H365	P06127	21.622	26.673	2	1	2	membrane ; membrane part
F5H365_P06127	F5H365	P06127	28.406	26.673	2	1	2	membrane ; membrane part
F5H365_P06127	F5H365	P06127	26.213	26.809	1	1	2	membrane ; membrane part
F5H4C2_P40763-2	F5H4C2	P40763-2	37.801	37.846	2	1	2	intracellular membrane-bounded organelle ; membrane-bounded organelle
F5H4C2_Q9UBT2	F5H4C2	Q9UBT2	37.801	37.843	2	1	2	intracellular membrane-bounded organelle ; membrane-bounded organelle
F5H4C2_Q9UNN5	F5H4C2	Q9UNN5	37.922	37.897	1	1	2	intracellular membrane-bounded organelle ; membrane-bounded organelle
F5H4C2_Q9Y697-2	F5H4C2	Q9Y697-2	37.922	37.919	1	1	2	intracellular membrane-bounded organelle ; membrane-bounded organelle
F5H4I0_O94826	F5H4I0	O94826	39.283	39.435	2	1	2	intracellular membrane-bounded organelle ; membrane-bounded organelle
F5H5L4_Q92665	F5H5L4	Q92665	10.054	10.114	1	1	2	intracellular membrane-bounded organelle ; membrane-bounded organelle
F5H5L4_Q96A35	F5H5L4	Q96A35	10.023	10.225	2	1	2	intracellular membrane-bounded organelle ; membrane-bounded organelle
F5H5L4_Q9H9J2	F5H5L4	Q9H9J2	10.023	10.018	2	1	2	intracellular membrane-bounded organelle ; membrane-bounded organelle
F5H5L4_Q9P015	F5H5L4	Q9P015	10.054	10.001	1	1	2	intracellular membrane-bounded organelle ; membrane-bounded organelle
F5H6Z1_F5H721	F5H6Z1	F5H721	33.118	33.104	1	1	2	intracellular membrane-bounded organelle ; membrane-bounded organelle
F5H6Z1_P46199	F5H6Z1	P46199	33.077	32.816	2	1	2	intracellular membrane-bounded organelle ; membrane-bounded organelle
F5H6Z1_P98194-4	F5H6Z1	P98194-4	33.077	33.449	2	1	2	intracellular membrane-bounded organelle ; membrane-bounded organelle
F5H6Z1_Q13131	F5H6Z1	Q13131	33.118	33.564	1	1	2	intracellular membrane-bounded organelle ; membrane-bounded organelle
F5H6Z1_Q7L0J3-2	F5H6Z1	Q7L0J3-2	33.118 ; 33.077	32.902 ; 33.169	1 ; 2	1	2	intracellular membrane-bounded organelle ; membrane-bounded organelle
F5H6Z6_Q70J99	F5H6Z6	Q70J99	35.119 ; 35.107	35.023 ; 35.110	1 ; 2	1	2	intracellular membrane-bounded organelle ; membrane-bounded organelle
F5H6Z6_Q9BUQ8	F5H6Z6	Q9BUQ8	35.107	34.52	2	1	2	intracellular membrane-bounded organelle ; membrane-bounded organelle
F5H721_Q7L0J3-2	F5H721	Q7L0J3-2	33.104	32.902	1	1	2	intracellular membrane-bounded organelle ; membrane-bounded organelle
F5H7W9_P17050	F5H7W9	P17050	48.371	48.713	2	1	2	intracellular membrane-bounded organelle ; membrane-bounded organelle
F5H7W9_Q5HYK3	F5H7W9	Q5HYK3	48.371	48.173	2	1	2	intracellular membrane-bounded organelle ; membrane-bounded organelle
F5H7W9_Q9NVZ3	F5H7W9	Q9NVZ3	48.371	47.911	2	1	2	membrane ; plasma membrane
F5H897_P06280	F5H897	P06280	40.268	40.348	1	1	2	intracellular membrane-bounded organelle ; membrane-bounded organelle
F5H897_Q6YP21-3	F5H897	Q6YP21-3	40.413	40.118	2	1	2	intracellular membrane-bounded organelle ; membrane-bounded organelle
F5H897_Q9NPF0	F5H897	Q9NPF0	40.413	40.346	2	1	2	intracellular membrane-bounded organelle ; membrane-bounded organelle
F5H897_Q9UMX0-2	F5H897	Q9UMX0-2	40.413	40.397	2	1	2	intracellular membrane-bounded organelle ; membrane-bounded organelle
F5H8E5_Q86WV6	F5H8E5	Q86WV6	33.531	33.946	1	1	2	intracellular membrane-bounded organelle ; membrane-bounded organelle
F5H8E5_Q9NTZ6	F5H8E5	Q9NTZ6	31.788	31.872	2	1	2	intracellular membrane-bounded organelle ; membrane-bounded organelle
F5HGG6_P41250	F5HGG6	P41250	35.355	35.367	2	1	2	intracellular membrane-bounded organelle ; membrane-bounded organelle
F5HGG6_Q969X5-2	F5HGG6	Q969X5-2	35.371 ; 35.355	35.373 ; 35.381	1 ; 2	1	2	intracellular membrane-bounded organelle ; membrane-bounded organelle
F8VQE1_P05198	F8VQE1	P05198	35.975	35.967	1	1	2	intracellular non-membrane-bounded organelle ; non-membrane-bounded organelle
F8VQX6_F8W1I9	F8VQX6	F8W1I9	45.177 ; 45.262	45.416 ; 45.229	1 ; 2	1	2	intracellular membrane-bounded organelle ; membrane-bounded organelle
F8VUA2_Q8WUD1	F8VUA2	Q8WUD1	48.843	48.665	2	1	2	membrane ; organelle membrane
F8VUA2_Q9HB07	F8VUA2	Q9HB07	48.843	48.663	2	1	2	intracellular membrane-bounded organelle ; membrane-bounded organelle
F8VYE8_P50148	F8VYE8	P50148	40.26	40.211	1	1	2	membrane ; organelle membrane
F8VYE8_Q7Z3D6-5	F8VYE8	Q7Z3D6-5	40.055	40.158	2	1	2	intracellular membrane-bounded organelle ; membrane-bounded organelle
F8VYE8_Q8TB61-3	F8VYE8	Q8TB61-3	40.260 ; 40.055	40.118 ; 40.246	1 ; 2	1	2	membrane ; organelle membrane
F8VZJ2_F5GWP1	F8VZJ2	F5GWP1	41.01	41.1	1	1	2	intracellular membrane-bounded organelle ; membrane-bounded organelle
F8W1I9_O75503	F8W1I9	O75503	45.229	44.921	2	1	2	intracellular membrane-bounded organelle ; membrane-bounded organelle
F8W1I9_Q13057	F8W1I9	Q13057	45.229	44.957	2	1	2	intracellular membrane-bounded organelle ; membrane-bounded organelle
F8W1I9_Q14320	F8W1I9	Q14320	45.229	45.453	2	1	2	intracellular membrane-bounded organelle ; membrane-bounded organelle
F8W1I9_Q92879-2	F8W1I9	Q92879-2	45.229	45.269	2	1	2	intracellular membrane-bounded organelle ; membrane-bounded organelle
F8W1I9_Q9BRG1	F8W1I9	Q9BRG1	45.229	45.506	2	1	2	intracellular membrane-bounded organelle ; membrane-bounded organelle
F8W9T2_G5E9M5	F8W9T2	G5E9M5	34.374 ; 34.466	34.111 ; 34.069	1 ; 2	1	2	intracellular membrane-bounded organelle ; membrane-bounded organelle
F8W9T2_O14980	F8W9T2	O14980	34.466	34.307	2	1	2	intracellular membrane-bounded organelle ; membrane-bounded organelle
F8W9T2_O15382	F8W9T2	O15382	34.374 ; 34.466	34.622 ; 34.778	1 ; 2	1	2	intracellular membrane-bounded organelle ; membrane-bounded organelle
G3V1J3_Q15398	G3V1J3	Q15398	31.909	31.735	2	1	2	intracellular membrane-bounded organelle ; membrane-bounded organelle
G3V1J3_Q9GZT3	G3V1J3	Q9GZT3	31.822 ; 31.909	31.912 ; 32.025	1 ; 2	1	2	intracellular membrane-bounded organelle ; membrane-bounded organelle
G3V1J3_Q9H6W3	G3V1J3	Q9H6W3	24.726	24.416	1	1	2	intracellular membrane-bounded organelle ; membrane-bounded organelle
G3V1J3_Q9NTZ6	G3V1J3	Q9NTZ6	31.822 ; 31.909	31.773 ; 31.872	1 ; 2	1	2	intracellular membrane-bounded organelle ; membrane-bounded organelle
G3XAP3_P00390-2	G3XAP3	P00390-2	24.431	24.781	2	1	2	intracellular membrane-bounded organelle ; membrane-bounded organelle
G3XAP3_Q7L014	G3XAP3	Q7L014	32.126	32.072	2	1	2	intracellular non-membrane-bounded organelle ; non-membrane-bounded organelle
G3XAP3_Q9GZT3	G3XAP3	Q9GZT3	32.126	32.025	2	1	2	intracellular membrane-bounded organelle ; membrane-bounded organelle
G3XAP3_Q9NTZ6	G3XAP3	Q9NTZ6	24.431	31.872	2	1	2	intracellular membrane-bounded organelle ; membrane-bounded organelle
G3XAP3_Q9NTZ6	G3XAP3	Q9NTZ6	31.627 ; 32.126	31.773 ; 31.872	1 ; 2	1	2	intracellular membrane-bounded organelle ; membrane-bounded organelle
G5E955_P53990-2	G5E955	P53990-2	42.936	42.923	2	1	2	intracellular non-membrane-bounded organelle ; non-membrane-bounded organelle
G5E9A6_Q13445	G5E9A6	Q13445	35.299	35.276	1	1	2	intracellular membrane-bounded organelle ; membrane-bounded organelle
G5E9A6_Q8N0Y2-2	G5E9A6	Q8N0Y2-2	35.299	35.344	1	1	2	intracellular membrane-bounded organelle ; membrane-bounded organelle
G5E9A6_Q9HAV4	G5E9A6	Q9HAV4	35.739	35.59	2	1	2	intracellular membrane-bounded organelle ; membrane-bounded organelle
G5E9M5_O15382	G5E9M5	O15382	34.111	34.622	1	1	2	intracellular membrane-bounded organelle ; membrane-bounded organelle
G5E9W7_I3L0E3	G5E9W7	I3L0E3	22.726 ; 21.970	22.519 ; 22.663	1 ; 2	1	2	intracellular non-membrane-bounded organelle ; non-membrane-bounded organelle
G5E9W7_I3L0E3	G5E9W7	I3L0E3	9.797 ; 9.820	9.866 ; 9.912	1 ; 2	1	2	intracellular non-membrane-bounded organelle ; non-membrane-bounded organelle
G5E9W7_P82932	G5E9W7	P82932	22.726 ; 21.970	21.488 ; 20.985	1 ; 2	1	2	intracellular membrane-bounded organelle ; membrane-bounded organelle
G5E9W7_P82932	G5E9W7	P82932	9.797 ; 9.820	9.718 ; 9.713	1 ; 2	1	2	intracellular membrane-bounded organelle ; membrane-bounded organelle
G5E9W7_Q9Y2Q9	G5E9W7	Q9Y2Q9	9.82	9.817	2	1	2	intracellular membrane-bounded organelle ; membrane-bounded organelle
G5E9W7_Q9Y2R9	G5E9W7	Q9Y2R9	9.82	10.042	2	1	2	intracellular membrane-bounded organelle ; membrane-bounded organelle
G5E9W7_Q9Y3D3	G5E9W7	Q9Y3D3	9.82	9.943	2	1	2	intracellular non-membrane-bounded organelle ; non-membrane-bounded organelle
G5E9W7_Q9Y3D3	G5E9W7	Q9Y3D3	22.726	22.834	1	1	2	intracellular non-membrane-bounded organelle ; non-membrane-bounded organelle
G8JLJ7_P50151	G8JLJ7	P50151	40.547	40.923	2	1	2	membrane part ; plasma membrane part
G8JLL2_H3BU16	G8JLL2	H3BU16	48.478	48.294	2	1	2	intracellular membrane-bounded organelle ; membrane-bounded organelle
G8JLL2_O43716	G8JLL2	O43716	48.763 ; 48.478	48.369 ; 48.351	1 ; 2	1	2	intracellular membrane-bounded organelle ; membrane-bounded organelle
G8JLL2_P20338	G8JLL2	P20338	48.763 ; 48.478	48.628 ; 48.706	1 ; 2	1	2	intracellular membrane-bounded organelle ; membrane-bounded organelle
G8JLL2_Q96RS6-3	G8JLL2	Q96RS6-3	48.478	48.021	2	1	2	intracellular membrane-bounded organelle ; membrane-bounded organelle
H0Y6I0_P82675	H0Y6I0	P82675	10.089	9.979	1	1	2	intracellular membrane-bounded organelle ; membrane-bounded organelle
H0Y6I0_Q5T653	H0Y6I0	Q5T653	10.089 ; 10.118	10.118 ; 10.038	1 ; 2	1	2	intracellular membrane-bounded organelle ; membrane-bounded organelle
H0Y6I0_Q7Z2W9	H0Y6I0	Q7Z2W9	10.089 ; 10.118	10.124 ; 10.073	1 ; 2	1	2	intracellular membrane-bounded organelle ; membrane-bounded organelle
H0Y6I0_Q96DV4	H0Y6I0	Q96DV4	10.089 ; 10.118	9.940 ; 9.921	1 ; 2	1	2	intracellular membrane-bounded organelle ; membrane-bounded organelle
H0Y6I0_Q96EY7	H0Y6I0	Q96EY7	10.118	10.171	2	1	2	intracellular membrane-bounded organelle ; membrane-bounded organelle
H0Y6I0_Q9BYD1	H0Y6I0	Q9BYD1	10.089 ; 10.118	9.938 ; 9.866	1 ; 2	1	2	intracellular membrane-bounded organelle ; membrane-bounded organelle
H0Y6I0_Q9P015	H0Y6I0	Q9P015	10.089	10.001	1	1	2	intracellular membrane-bounded organelle ; membrane-bounded organelle
H0YDU8_P09543-2	H0YDU8	P09543-2	47.862	47.867	1	1	2	intracellular membrane-bounded organelle ; membrane-bounded organelle
H0YDU8_P63104	H0YDU8	P63104	43.441	43.448	1	1	2	intracellular membrane-bounded organelle ; membrane-bounded organelle
H0YDU8_Q92520	H0YDU8	Q92520	43.47	43.563	2	1	2	intracellular membrane-bounded organelle ; membrane-bounded organelle
H0YEN5_P46781	H0YEN5	P46781	37.288	37.669	1	1	2	intracellular non-membrane-bounded organelle ; non-membrane-bounded organelle
H0YEN5_P46781	H0YEN5	P46781	14.634	14.319	1	1	2	intracellular non-membrane-bounded organelle ; non-membrane-bounded organelle
H3BLU7_O75880	H3BLU7	O75880	46.334	46.698	2	1	2	intracellular membrane-bounded organelle ; membrane-bounded organelle
H3BLU7_O95571	H3BLU7	O95571	46.334	46.587	2	1	2	intracellular membrane-bounded organelle ; membrane-bounded organelle
H3BLU7_P16333	H3BLU7	P16333	43.905	43.939	1	1	2	intracellular membrane-bounded organelle ; membrane-bounded organelle
H3BLU7_P24666	H3BLU7	P24666	46.334	45.727	2	1	2	intracellular membrane-bounded organelle ; membrane-bounded organelle
H3BLU7_P37802	H3BLU7	P37802	46.334	45.983	2	1	2	intracellular membrane-bounded organelle ; membrane-bounded organelle
H3BLU7_Q9UNZ2	H3BLU7	Q9UNZ2	43.905	44.136	1	1	2	intracellular membrane-bounded organelle ; membrane-bounded organelle
H3BPE1_Q99623	H3BPE1	Q99623	14.534 ; 14.539	14.187 ; 14.178	1 ; 2	1	2	intracellular membrane-bounded organelle ; membrane-bounded organelle
H3BPE1_Q99623	H3BPE1	Q99623	11.037 ; 10.608	10.659 ; 10.737	1 ; 2	1	2	intracellular membrane-bounded organelle ; membrane-bounded organelle
H3BTL1_Q5HYK3	H3BTL1	Q5HYK3	48.42	48.173	2	1	2	intracellular membrane-bounded organelle ; membrane-bounded organelle
H3BTL1_Q8TB70	H3BTL1	Q8TB70	48.426 ; 48.420	48.440 ; 48.509	1 ; 2	1	2	intracellular membrane-bounded organelle ; membrane-bounded organelle
H3BTL1_Q8WUD1	H3BTL1	Q8WUD1	48.42	48.665	2	1	2	membrane ; organelle membrane
H3BTL1_Q9H4A5	H3BTL1	Q9H4A5	48.426 ; 48.420	48.213 ; 48.147	1 ; 2	1	2	membrane ; organelle membrane
H3BTL1_Q9HB07	H3BTL1	Q9HB07	48.42	48.663	2	1	2	intracellular membrane-bounded organelle ; membrane-bounded organelle
H3BTV1_E7EVW7	H3BTV1	E7EVW7	39.708	40.045	2	1	2	membrane ; plasma membrane
H3BTV1_F8VYE8	H3BTV1	F8VYE8	39.708	40.055	2	1	2	membrane ; organelle membrane
H3BTV1_P30405	H3BTV1	P30405	39.708	39.834	2	1	2	membrane ; organelle membrane
H3BTV1_P36551	H3BTV1	P36551	39.708	39.916	2	1	2	membrane ; organelle membrane
H3BTV1_P61764	H3BTV1	P61764	39.708	39.707	2	1	2	membrane ; plasma membrane
H3BTV1_Q9NZW5	H3BTV1	Q9NZW5	39.708	40.072	2	1	2	membrane ; plasma membrane
H3BU16_O43716	H3BU16	O43716	48.294	48.351	2	1	2	intracellular membrane-bounded organelle ; membrane-bounded organelle
H3BU16_Q96RS6-3	H3BU16	Q96RS6-3	48.294	48.021	2	1	2	intracellular membrane-bounded organelle ; membrane-bounded organelle
H3BU16_Q9H082	H3BU16	Q9H082	48.294	48.48	2	1	2	membrane ; plasma membrane
I3L0E3_P82663	I3L0E3	P82663	22.519 ; 22.663 ; 22.663	22.483 ; 9.886 ; 22.239	1 ; 2 ; 2	1	2	intracellular non-membrane-bounded organelle ; non-membrane-bounded organelle
I3L0E3_P82663	I3L0E3	P82663	9.866 ; 9.912 ; 9.912	9.957 ; 9.886 ; 22.239	1 ; 2 ; 2	1	2	intracellular non-membrane-bounded organelle ; non-membrane-bounded organelle
I3L0E3_Q4TT38	I3L0E3	Q4TT38	9.912	10.095	2	1	2	intracellular non-membrane-bounded organelle ; non-membrane-bounded organelle
I3L0H8_Q13895	I3L0H8	Q13895	42.443 ; 42.488	42.651 ; 43.306	1 ; 2	1	2	intracellular non-membrane-bounded organelle ; non-membrane-bounded organelle
I3L0H8_Q4G0N4	I3L0H8	Q4G0N4	42.488	42.742	2	1	2	intracellular membrane-bounded organelle ; membrane-bounded organelle
I3L0H8_Q92917	I3L0H8	Q92917	42.443 ; 42.488	41.846 ; 41.883	1 ; 2	1	2	intracellular membrane-bounded organelle ; membrane-bounded organelle
I3L0N3_P30508	I3L0N3	P30508	39.176	38.986	2	1	2	membrane ; plasma membrane
I3L4G8_Q5RI15	I3L4G8	Q5RI15	45.335	45.713	2	1	2	membrane ; organelle membrane
O00116_O14828	O00116	O14828	35.181	35.425	2	1	2	membrane ; organelle membrane
O00116_Q14344	O00116	Q14344	38.412	38.534	1	1	2	intracellular membrane-bounded organelle ; membrane-bounded organelle
O00148_P09543-2	O00148	P09543-2	48.432	48.388	2	1	2	intracellular membrane-bounded organelle ; membrane-bounded organelle
O00148_P50897	O00148	P50897	48.531 ; 48.432	48.575 ; 48.630	1 ; 2	1	2	intracellular membrane-bounded organelle ; membrane-bounded organelle
O00148_P50897	O00148	P50897	43.711 ; 43.650	43.901 ; 43.879	1 ; 2	1	2	intracellular membrane-bounded organelle ; membrane-bounded organelle
O00154-4_O15127	O00154-4	O15127	38.368	38.439	1	1	2	intracellular membrane-bounded organelle ; membrane-bounded organelle
O00154-4_Q9NSE4	O00154-4	Q9NSE4	38.45	38.6	2	1	2	intracellular membrane-bounded organelle ; membrane-bounded organelle
O00165_P26373	O00165	P26373	45.003	44.703	2	1	2	intracellular non-membrane-bounded organelle ; non-membrane-bounded organelle
O00165_P62249	O00165	P62249	21.745	21.268	2	1	2	intracellular non-membrane-bounded organelle ; non-membrane-bounded organelle
O00165_P62701	O00165	P62701	45.003	44.769	2	1	2	intracellular non-membrane-bounded organelle ; non-membrane-bounded organelle
O00165_Q15366-3	O00165	Q15366-3	21.745 ; 21.745 ; 21.745	8.179 ; 23.402 ; 44.081	2 ; 2 ; 2	1	2	intracellular membrane-bounded organelle ; membrane-bounded organelle
O00165_Q15366-3	O00165	Q15366-3	45.003 ; 45.003 ; 45.003	8.179 ; 23.402 ; 44.081	2 ; 2 ; 2	1	2	intracellular membrane-bounded organelle ; membrane-bounded organelle
O00170_Q5HYK3	O00170	Q5HYK3	47.830 ; 47.837	48.045 ; 48.173	1 ; 2	1	2	intracellular membrane-bounded organelle ; membrane-bounded organelle
O00170_Q8WW59	O00170	Q8WW59	47.830 ; 47.837	47.856 ; 47.877	1 ; 2	1	2	intracellular membrane-bounded organelle ; membrane-bounded organelle
O00170_Q96JY6	O00170	Q96JY6	47.830 ; 47.837	47.835 ; 47.608	1 ; 2	1	2	intracellular membrane-bounded organelle ; membrane-bounded organelle
O00170_Q9HBH5	O00170	Q9HBH5	47.837	47.584	2	1	2	intracellular membrane-bounded organelle ; membrane-bounded organelle
O00186_Q14498-3	O00186	Q14498-3	40.5	40.464	2	1	2	intracellular membrane-bounded organelle ; membrane-bounded organelle
O00186_Q96I24	O00186	Q96I24	40.5	40.701	2	1	2	intracellular membrane-bounded organelle ; membrane-bounded organelle
O00299_O95571	O00299	O95571	47.239	46.898	1	1	2	intracellular membrane-bounded organelle ; membrane-bounded organelle
O00410_Q15046	O00410	Q15046	32.584 ; 32.356	32.669 ; 32.639	1 ; 2	1	2	intracellular non-membrane-bounded organelle ; non-membrane-bounded organelle
O00571_Q14974	O00571	Q14974	36.881	36.192	1	1	2	membrane ; organelle membrane
O00571_Q5JTZ9	O00571	Q5JTZ9	36.881	35.916	1	1	2	intracellular membrane-bounded organelle ; membrane-bounded organelle
O00571_Q92973-2	O00571	Q92973-2	36.881	36.947	1	1	2	intracellular membrane-bounded organelle ; membrane-bounded organelle
O00746_P49069	O00746	P49069	36.445	35.226	2	1	2	intracellular membrane-bounded organelle ; membrane-bounded organelle
O00746_Q4G148-2	O00746	Q4G148-2	36.445 ; 36.445	37.721 ; 32.176	2 ; 2	1	2	membrane ; organelle membrane
O00746_Q5JTZ9	O00746	Q5JTZ9	36.357 ; 36.445	35.916 ; 36.126	1 ; 2	1	2	intracellular membrane-bounded organelle ; membrane-bounded organelle
O00746_Q9BQ52-4	O00746	Q9BQ52-4	36.445 ; 36.445	38.989 ; 33.372	2 ; 2	1	2	intracellular membrane-bounded organelle ; membrane-bounded organelle
O00746_Q9H089	O00746	Q9H089	36.357	36.286	1	1	2	intracellular membrane-bounded organelle ; membrane-bounded organelle
O14646-2_Q15758	O14646-2	Q15758	22.493 ; 22.291	22.295 ; 22.420	1 ; 2	1	2	intracellular membrane-bounded organelle ; membrane-bounded organelle
O14744_P51790	O14744	P51790	24.317	24.219	2	1	2	intracellular membrane-bounded organelle ; membrane-bounded organelle
O14744_Q9BQA1	O14744	Q9BQA1	20.881	21.256	2	1	2	intracellular membrane-bounded organelle ; membrane-bounded organelle
O14773-2_P39748	O14773-2	P39748	45.548	45.45	1	1	2	intracellular membrane-bounded organelle ; membrane-bounded organelle
O14773-2_Q4G176	O14773-2	Q4G176	46.323	45.999	2	1	2	intracellular membrane-bounded organelle ; membrane-bounded organelle
O14776-2_Q9NSY1	O14776-2	Q9NSY1	27.100 ; 27.183	26.676 ; 26.973	1 ; 2	1	2	intracellular membrane-bounded organelle ; membrane-bounded organelle
O14818_P25786	O14818	P25786	26.466	26.362	1	1	2	intracellular membrane-bounded organelle ; membrane-bounded organelle
O14818_P25786	O14818	P25786	11.673	11.775	1	1	2	intracellular membrane-bounded organelle ; membrane-bounded organelle
O14818_P25786	O14818	P25786	20.293	20.274	1	1	2	intracellular membrane-bounded organelle ; membrane-bounded organelle
O14929-2_Q01085-2	O14929-2	Q01085-2	49.104	49.204	1	1	2	intracellular membrane-bounded organelle ; membrane-bounded organelle
O14929-2_Q01085-2	O14929-2	Q01085-2	44.929	44.915	1	1	2	intracellular membrane-bounded organelle ; membrane-bounded organelle
O14949_P47985	O14949	P47985	22.928 ; 22.928	22.931 ; 22.909	1 ; 2	1	2	membrane ; membrane part
O14949_P47985	O14949	P47985	11.823	11.982	2	1	2	membrane ; membrane part
O15127_P16219	O15127	P16219	38.439 ; 38.002	38.625 ; 38.664	1 ; 2	1	2	membrane ; organelle membrane
O15127_P49247	O15127	P49247	38.439	39.076	1	1	2	intracellular membrane-bounded organelle ; membrane-bounded organelle
O15127_Q14699	O15127	Q14699	38.439	38.501	1	1	2	membrane ; membrane part
O15143_O15144	O15143	O15144	23.445 ; 23.426	22.638 ; 22.828	1 ; 2	1	2	intracellular non-membrane-bounded organelle ; non-membrane-bounded organelle
O15143_O15144	O15143	O15144	28.136	27.674	2	1	2	intracellular non-membrane-bounded organelle ; non-membrane-bounded organelle
O15226_O14776-2	O15226	O14776-2	27.262	27.1	1	1	2	intracellular membrane-bounded organelle ; membrane-bounded organelle
O15226_Q9NSY1	O15226	Q9NSY1	27.262 ; 27.287	26.676 ; 26.973	1 ; 2	1	2	intracellular membrane-bounded organelle ; membrane-bounded organelle
O15228_Q02978	O15228	Q02978	42.898	43.067	2	1	2	membrane ; organelle membrane
O15270_Q00341	O15270	Q00341	27.947 ; 28.567	27.735 ; 28.075	1 ; 2	1	2	intracellular membrane-bounded organelle ; membrane-bounded organelle
O15270_Q96T51	O15270	Q96T51	27.947	27.683	1	1	2	intracellular membrane-bounded organelle ; membrane-bounded organelle
O15382_P30566	O15382	P30566	34.778	34.172	2	1	2	intracellular membrane-bounded organelle ; membrane-bounded organelle
O15382_P49069	O15382	P49069	34.778	35.226	2	1	2	intracellular membrane-bounded organelle ; membrane-bounded organelle
O15382_Q14739	O15382	Q14739	34.778	34.591	2	1	2	intracellular membrane-bounded organelle ; membrane-bounded organelle
O19617_P08754	O19617	P08754	39.350 ; 39.814	39.111 ; 39.150	1 ; 2	1	2	membrane part ; plasma membrane part
O19617_P59768	O19617	P59768	39.814	39.953	2	1	2	membrane part ; plasma membrane part
O43181_O95182	O43181	O95182	12.183	12.129	2	1	2	membrane part ; mitochondrial membrane part
O43181_P56556	O43181	P56556	12.183	12.019	2	1	2	membrane part ; mitochondrial membrane part
O43290_Q9H2P0	O43290	Q9H2P0	29.788	29.814	1	1	2	intracellular membrane-bounded organelle ; membrane-bounded organelle
O43290_Q9NV96	O43290	Q9NV96	29.874	29.786	2	1	2	intracellular membrane-bounded organelle ; membrane-bounded organelle
O43396_Q13185	O43396	Q13185	47.702	47.698	1	1	2	intracellular membrane-bounded organelle ; membrane-bounded organelle
O43396_Q8WW59	O43396	Q8WW59	47.702	47.856	1	1	2	intracellular membrane-bounded organelle ; membrane-bounded organelle
O43396_Q96JY6	O43396	Q96JY6	47.702 ; 47.777	47.835 ; 47.608	1 ; 2	1	2	intracellular membrane-bounded organelle ; membrane-bounded organelle
O43396_Q9HCN4	O43396	Q9HCN4	47.702	47.72	1	1	2	intracellular membrane-bounded organelle ; membrane-bounded organelle
O43464_P09564	O43464	P09564	38.329 ; 38.179	38.206 ; 38.277	1 ; 2	1	2	membrane ; membrane part
O43464_Q5JTZ9	O43464	Q5JTZ9	32.963	36.126	2	1	2	intracellular membrane-bounded organelle ; membrane-bounded organelle
O43464_Q5JTZ9	O43464	Q5JTZ9	38.179	36.126	2	1	2	intracellular membrane-bounded organelle ; membrane-bounded organelle
O43464_Q8NAF0	O43464	Q8NAF0	32.963	33.107	2	1	2	intracellular membrane-bounded organelle ; membrane-bounded organelle
O43674_Q16718	O43674	Q16718	12.031	11.921	2	1	2	membrane part ; mitochondrial membrane part
O43676_P17568	O43676	P17568	19.568	18.528	2	1	2	membrane part ; mitochondrial membrane part
O43676_P17568	O43676	P17568	12.234	11.629	2	1	2	membrane part ; mitochondrial membrane part
O43676_P46939	O43676	P46939	12.234	12.199	2	1	2	membrane ; membrane part
O43676_Q16795	O43676	Q16795	19.568 ; 19.568	11.649 ; 18.139	2 ; 2	1	2	membrane part ; mitochondrial membrane part
O43676_Q16795	O43676	Q16795	12.144 ; 12.234 ; 12.234	11.554 ; 11.649 ; 18.139	1 ; 2 ; 2	1	2	membrane part ; mitochondrial membrane part
O43676_Q9Y6M9	O43676	Q9Y6M9	19.568 ; 19.568	11.659 ; 18.418	2 ; 2	1	2	membrane part ; mitochondrial membrane part
O43676_Q9Y6M9	O43676	Q9Y6M9	12.234 ; 12.234	11.659 ; 18.418	2 ; 2	1	2	membrane part ; mitochondrial membrane part
O43678_Q86Y39	O43678	Q86Y39	12.078	12.044	1	1	2	membrane part ; mitochondrial membrane part
O43681_Q92520	O43681	Q92520	46.868 ; 46.946	46.874 ; 46.956	1 ; 2	1	2	intracellular membrane-bounded organelle ; membrane-bounded organelle
O43681_Q92520	O43681	Q92520	43.54	43.637	1	1	2	intracellular membrane-bounded organelle ; membrane-bounded organelle
O43708_P27361	O43708	P27361	45.868 ; 45.696 ; 45.696	45.711 ; 45.216 ; 49.286	1 ; 2 ; 2	1	2	intracellular membrane-bounded organelle ; membrane-bounded organelle
O43708_Q9BRG1	O43708	Q9BRG1	45.696	45.506	2	1	2	intracellular membrane-bounded organelle ; membrane-bounded organelle
O43708_Q9HA92	O43708	Q9HA92	45.696	45.928	2	1	2	intracellular membrane-bounded organelle ; membrane-bounded organelle
O43716_P17050	O43716	P17050	48.369	48.417	1	1	2	intracellular membrane-bounded organelle ; membrane-bounded organelle
O43716_P20338	O43716	P20338	48.369 ; 48.351	48.628 ; 48.706	1 ; 2	1	2	intracellular membrane-bounded organelle ; membrane-bounded organelle
O43716_Q5HYK3	O43716	Q5HYK3	48.369 ; 48.351	48.045 ; 48.173	1 ; 2	1	2	intracellular membrane-bounded organelle ; membrane-bounded organelle
O43716_Q8WW59	O43716	Q8WW59	48.369 ; 48.351	47.856 ; 47.877	1 ; 2	1	2	intracellular membrane-bounded organelle ; membrane-bounded organelle
O43716_Q96RS6-3	O43716	Q96RS6-3	48.351	48.021	2	1	2	intracellular membrane-bounded organelle ; membrane-bounded organelle
O43747_Q96HY6	O43747	Q96HY6	24.254	24.75	2	1	2	intracellular membrane-bounded organelle ; membrane-bounded organelle
O43760_O60711	O43760	O60711	44.281 ; 44.306	44.322 ; 44.593	1 ; 2	1	2	intracellular membrane-bounded organelle ; membrane-bounded organelle
O43760_Q6DD87	O43760	Q6DD87	44.281 ; 44.306	43.835 ; 43.944	1 ; 2	1	2	intracellular membrane-bounded organelle ; membrane-bounded organelle
O43760_Q7RTS9	O43760	Q7RTS9	44.281 ; 44.306	44.334 ; 44.182	1 ; 2	1	2	intracellular membrane-bounded organelle ; membrane-bounded organelle
O43760_Q8NCN5	O43760	Q8NCN5	44.306 ; 44.306	45.279 ; 42.417	2 ; 2	1	2	intracellular membrane-bounded organelle ; membrane-bounded organelle
O43776_Q96I24	O43776	Q96I24	41.656	41.593	1	1	2	intracellular membrane-bounded organelle ; membrane-bounded organelle
O43795-2_O95817	O43795-2	O95817	32.985	32.975	2	1	2	membrane ; plasma membrane
O43795-2_O96005	O43795-2	O96005	32.985	33.126	2	1	2	membrane part ; plasma membrane part
O43795-2_P98194-4	O43795-2	P98194-4	33.008 ; 32.985	33.419 ; 33.449	1 ; 2	1	2	membrane ; membrane part
O43795-2_Q6NYC8	O43795-2	Q6NYC8	33.008 ; 32.985	32.842 ; 32.996	1 ; 2	1	2	intracellular non-membrane-bounded organelle ; non-membrane-bounded organelle
O43795-2_Q7L0J3-2	O43795-2	Q7L0J3-2	33.008 ; 32.985	32.902 ; 33.169	1 ; 2	1	2	membrane ; membrane part
O43808_P53990-2	O43808	P53990-2	43.187	42.923	2	1	2	intracellular membrane-bounded organelle ; membrane-bounded organelle
O43847_O15228	O43847	O15228	42.673	42.392	1	1	2	intracellular membrane-bounded organelle ; membrane-bounded organelle
O43847_Q5SZE1	O43847	Q5SZE1	42.673	42.759	1	1	2	intracellular membrane-bounded organelle ; membrane-bounded organelle
O43920_O95168	O43920	O95168	18.876 ; 18.795	19.129 ; 19.072	1 ; 2	1	2	membrane part ; mitochondrial membrane part
O43920_O95168	O43920	O95168	11.971 ; 11.976	11.811 ; 11.807	1 ; 2	1	2	membrane part ; mitochondrial membrane part
O43920_O96000	O43920	O96000	11.971 ; 11.976	11.963 ; 11.975	1 ; 2	1	2	membrane part ; mitochondrial membrane part
O43920_P56181-2	O43920	P56181-2	11.976	11.764	2	1	2	membrane part ; mitochondrial membrane part
O43920_Q5W145	O43920	Q5W145	11.976	11.823	2	1	2	membrane part ; mitochondrial membrane part
O43920_Q9NX14	O43920	Q9NX14	18.876 ; 18.795	18.677 ; 18.554	1 ; 2	1	2	membrane part ; mitochondrial membrane part
O43920_Q9NX14	O43920	Q9NX14	11.971 ; 11.976	12.026 ; 12.072	1 ; 2	1	2	membrane part ; mitochondrial membrane part
O60231_P20645	O60231	P20645	35.568	35.676	1	1	2	intracellular membrane-bounded organelle ; membrane-bounded organelle
O60427_Q92917	O60427	Q92917	41.937 ; 41.670	41.846 ; 41.883	1 ; 2	1	2	intracellular membrane-bounded organelle ; membrane-bounded organelle
O60664_P23786	O60664	P23786	41.389	41.089	2	1	2	membrane ; organelle membrane
O60664_Q5SZR4	O60664	Q5SZR4	41.389	41.088	2	1	2	intracellular membrane-bounded organelle ; membrane-bounded organelle
O60664_Q9HC36	O60664	Q9HC36	41.389	41.177	2	1	2	intracellular membrane-bounded organelle ; membrane-bounded organelle
O60664_Q9NQR4	O60664	Q9NQR4	41.389	41.364	2	1	2	intracellular membrane-bounded organelle ; membrane-bounded organelle
O60664_Q9UJU6-2	O60664	Q9UJU6-2	41.389	41.176	2	1	2	membrane ; organelle membrane
O60711_P04350	O60711	P04350	44.322 ; 44.593	44.114 ; 44.312	1 ; 2	1	2	membrane ; plasma membrane
O60711_Q6DD87	O60711	Q6DD87	44.322	43.835	1	1	2	intracellular membrane-bounded organelle ; membrane-bounded organelle
O60783_P82675	O60783	P82675	41.139	10.343	2	1	2	intracellular non-membrane-bounded organelle ; non-membrane-bounded organelle
O60783_P82675	O60783	P82675	10.420 ; 10.358	9.979 ; 10.343	1 ; 2	1	2	intracellular non-membrane-bounded organelle ; non-membrane-bounded organelle
O60783_P82912-2	O60783	P82912-2	10.420 ; 10.358	10.605 ; 10.146	1 ; 2	1	2	intracellular non-membrane-bounded organelle ; non-membrane-bounded organelle
O60783_Q13409-3	O60783	Q13409-3	10.420 ; 10.358	10.331 ; 10.548	1 ; 2	1	2	intracellular non-membrane-bounded organelle ; non-membrane-bounded organelle
O60783_Q16540	O60783	Q16540	41.139 ; 41.139	9.863 ; 37.713	2 ; 2	1	2	intracellular non-membrane-bounded organelle ; non-membrane-bounded organelle
O60783_Q16540	O60783	Q16540	10.358 ; 10.358	9.863 ; 37.713	2 ; 2	1	2	intracellular non-membrane-bounded organelle ; non-membrane-bounded organelle
O60783_Q5T653	O60783	Q5T653	10.42	10.118	1	1	2	intracellular non-membrane-bounded organelle ; non-membrane-bounded organelle
O60783_Q8N983-4	O60783	Q8N983-4	10.42	9.883	1	1	2	intracellular non-membrane-bounded organelle ; non-membrane-bounded organelle
O60783_Q96DV4	O60783	Q96DV4	10.420 ; 10.358	9.940 ; 9.921	1 ; 2	1	2	intracellular non-membrane-bounded organelle ; non-membrane-bounded organelle
O60783_Q99623	O60783	Q99623	10.42	10.659	1	1	2	membrane ; organelle membrane
O60783_Q9BYD1	O60783	Q9BYD1	10.42	9.938	1	1	2	intracellular non-membrane-bounded organelle ; non-membrane-bounded organelle
O60783_Q9BZE1	O60783	Q9BZE1	10.358	10.076	2	1	2	intracellular non-membrane-bounded organelle ; non-membrane-bounded organelle
O60783_Q9H0U6	O60783	Q9H0U6	10.42	10.044	1	1	2	intracellular non-membrane-bounded organelle ; non-membrane-bounded organelle
O60783_Q9NVS2	O60783	Q9NVS2	10.42	9.953	1	1	2	intracellular non-membrane-bounded organelle ; non-membrane-bounded organelle
O60783_Q9NYK5	O60783	Q9NYK5	10.42	10.061	1	1	2	intracellular non-membrane-bounded organelle ; non-membrane-bounded organelle
O60879-2_P46379-2	O60879-2	P46379-2	18.745 ; 18.754	18.700 ; 18.768	1 ; 2	1	2	intracellular membrane-bounded organelle ; membrane-bounded organelle
O60879-2_Q13464	O60879-2	Q13464	18.745	18.648	1	1	2	intracellular non-membrane-bounded organelle ; non-membrane-bounded organelle
O60879-2_Q9UDR5	O60879-2	Q9UDR5	18.745 ; 18.754	18.930 ; 19.000	1 ; 2	1	2	intracellular membrane-bounded organelle ; membrane-bounded organelle
O60879-2_Q9UP83	O60879-2	Q9UP83	18.754	17.699	2	1	2	intracellular membrane-bounded organelle ; membrane-bounded organelle
O75116_Q96D71-3	O75116	Q96D71-3	17.221	16.735	2	1	2	membrane ; plasma membrane
O75150_Q9UM47	O75150	Q9UM47	20.986 ; 21.014	21.182 ; 20.945	1 ; 2	1	2	membrane ; plasma membrane
O75251_O75306	O75251	O75306	34.345 ; 34.345 ; 33.489 ; 33.489	13.509 ; 33.060 ; 13.509 ; 33.060	2 ; 2 ; 2 ; 2	1	2	membrane part ; mitochondrial membrane part
O75251_O75306	O75251	O75306	18.314 ; 18.314	13.509 ; 33.060	2 ; 2	1	2	membrane part ; mitochondrial membrane part
O75251_O75306	O75251	O75306	11.860 ; 11.860	13.509 ; 33.060	2 ; 2	1	2	membrane part ; mitochondrial membrane part
O75251_O75489	O75251	O75489	34.345 ; 34.345 ; 34.345 ; 33.489 ; 33.489 ; 33.489	11.805 ; 33.635 ; 18.545 ; 11.805 ; 33.635 ; 18.545	2 ; 2 ; 2 ; 2 ; 2 ; 2	1	2	membrane part ; mitochondrial membrane part
O75251_O75489	O75251	O75489	18.314 ; 18.314 ; 18.314	11.805 ; 33.635 ; 18.545	2 ; 2 ; 2	1	2	membrane part ; mitochondrial membrane part
O75251_O75489	O75251	O75489	11.860 ; 11.860 ; 11.860	11.805 ; 33.635 ; 18.545	2 ; 2 ; 2	1	2	membrane part ; mitochondrial membrane part
O75251_O95168	O75251	O95168	11.86	11.807	2	1	2	membrane part ; mitochondrial membrane part
O75251_P17568	O75251	P17568	11.86	11.629	2	1	2	membrane part ; mitochondrial membrane part
O75251_Q16795	O75251	Q16795	18.314	18.139	2	1	2	membrane part ; mitochondrial membrane part
O75251_Q9P0J0	O75251	Q9P0J0	11.86	11.723	2	1	2	membrane part ; mitochondrial membrane part
O75251_Q9Y6M9	O75251	Q9Y6M9	11.86	11.659	2	1	2	membrane part ; mitochondrial membrane part
O75306_O75489	O75306	O75489	32.913 ; 32.913 ; 32.913 ; 33.060 ; 33.060 ; 33.060	11.822 ; 33.615 ; 18.498 ; 11.805 ; 33.635 ; 18.545	1 ; 1 ; 1 ; 2 ; 2 ; 2	1	2	membrane part ; mitochondrial membrane part
O75306_O75489	O75306	O75489	13.543 ; 13.543 ; 13.543 ; 13.509 ; 13.509 ; 13.509	11.822 ; 33.615 ; 18.498 ; 11.805 ; 33.635 ; 18.545	1 ; 1 ; 1 ; 2 ; 2 ; 2	1	2	membrane part ; mitochondrial membrane part
O75368_Q00688	O75368	Q00688	46.212	46.302	1	1	2	intracellular membrane-bounded organelle ; membrane-bounded organelle
O75368_Q00688	O75368	Q00688	49.252	49.465	1	1	2	intracellular membrane-bounded organelle ; membrane-bounded organelle
O75376_Q92600	O75376	Q92600	15.864	15.756	1	1	2	intracellular membrane-bounded organelle ; membrane-bounded organelle
O75376_Q9HCU5	O75376	Q9HCU5	15.864	15.678	1	1	2	intracellular membrane-bounded organelle ; membrane-bounded organelle
O75394_Q92665	O75394	Q92665	10.116	9.929	2	1	2	intracellular membrane-bounded organelle ; membrane-bounded organelle
O75394_Q9BYC8	O75394	Q9BYC8	10.119 ; 10.116	9.941 ; 9.984	1 ; 2	1	2	intracellular non-membrane-bounded organelle ; non-membrane-bounded organelle
O75394_Q9BYC9	O75394	Q9BYC9	10.119 ; 10.116	9.962 ; 9.983	1 ; 2	1	2	intracellular non-membrane-bounded organelle ; non-membrane-bounded organelle
O75394_Q9NZE8	O75394	Q9NZE8	10.119 ; 10.116	9.886 ; 9.928	1 ; 2	1	2	intracellular non-membrane-bounded organelle ; non-membrane-bounded organelle
O75394_Q9Y2R9	O75394	Q9Y2R9	10.119 ; 10.116	9.918 ; 10.042	1 ; 2	1	2	intracellular membrane-bounded organelle ; membrane-bounded organelle
O75396_P30042	O75396	P30042	44.956	44.848	2	1	2	intracellular membrane-bounded organelle ; membrane-bounded organelle
O75396_Q8NBX0	O75396	Q8NBX0	26.72	27.127	2	1	2	intracellular membrane-bounded organelle ; membrane-bounded organelle
O75436_Q92598-2	O75436	Q92598-2	34.358	34.194	2	1	2	intracellular membrane-bounded organelle ; membrane-bounded organelle
O75438_Q9Y6M9	O75438	Q9Y6M9	15.042 ; 15.042	11.659 ; 18.418	2 ; 2	1	2	membrane part ; mitochondrial membrane part
O75439_P48449	O75439	P48449	40.703 ; 40.657	41.160 ; 41.234	1 ; 2	1	2	membrane ; organelle membrane
O75439_Q8NF37	O75439	Q8NF37	40.703 ; 40.657	40.728 ; 40.616	1 ; 2	1	2	membrane ; organelle membrane
O75489_O95168	O75489	O95168	11.822 ; 11.805	11.811 ; 11.807	1 ; 2	1	2	membrane part ; mitochondrial membrane part
O75489_P17568	O75489	P17568	18.545	18.528	2	1	2	membrane part ; mitochondrial membrane part
O75489_P17568	O75489	P17568	11.822 ; 11.805	11.604 ; 11.629	1 ; 2	1	2	membrane part ; mitochondrial membrane part
O75489_Q16795	O75489	Q16795	18.498 ; 18.545	18.099 ; 18.139	1 ; 2	1	2	membrane part ; mitochondrial membrane part
O75489_Q16795	O75489	Q16795	11.822 ; 11.805	11.554 ; 11.649	1 ; 2	1	2	membrane part ; mitochondrial membrane part
O75489_Q5W145	O75489	Q5W145	11.805	11.823	2	1	2	membrane part ; mitochondrial membrane part
O75489_Q9P0J0	O75489	Q9P0J0	11.805	11.723	2	1	2	membrane part ; mitochondrial membrane part
O75489_Q9Y6M9	O75489	Q9Y6M9	11.805	11.659	2	1	2	membrane part ; mitochondrial membrane part
O75600_P41240	O75600	P41240	47.268	47.249	2	1	2	intracellular membrane-bounded organelle ; membrane-bounded organelle
O75643_Q13435	O75643	Q13435	26.191	26.189	2	1	2	intracellular membrane-bounded organelle ; membrane-bounded organelle
O75643_Q9BQ95	O75643	Q9BQ95	26.191	26.425	2	1	2	intracellular membrane-bounded organelle ; membrane-bounded organelle
O75694_Q9UNH7	O75694	Q9UNH7	32.529	32.782	2	1	2	membrane ; organelle membrane
O75792_P06280	O75792	P06280	40.024	40.348	1	1	2	intracellular membrane-bounded organelle ; membrane-bounded organelle
O75792_Q7L8L6	O75792	Q7L8L6	40.024	39.903	1	1	2	intracellular membrane-bounded organelle ; membrane-bounded organelle
O75880_O95571	O75880	O95571	46.504	46.898	1	1	2	intracellular membrane-bounded organelle ; membrane-bounded organelle
O75880_P24666	O75880	P24666	46.504	46.757	1	1	2	intracellular membrane-bounded organelle ; membrane-bounded organelle
O75880_Q9H0P0	O75880	Q9H0P0	46.698	46.782	2	1	2	intracellular membrane-bounded organelle ; membrane-bounded organelle
O75880_Q9H7B4	O75880	Q9H7B4	46.698	46.967	2	1	2	intracellular membrane-bounded organelle ; membrane-bounded organelle
O75947_O75964	O75947	O75964	19.379 ; 19.339	19.395 ; 19.382	1 ; 2	1	2	membrane part ; mitochondrial membrane part
O75947_P03928	O75947	P03928	19.379 ; 19.339	19.372 ; 19.453	1 ; 2	1	2	membrane part ; mitochondrial membrane part
O75964_P03928	O75964	P03928	19.395	19.372	1	1	2	membrane part ; mitochondrial membrane part
O75964_P18859	O75964	P18859	19.382	19.505	2	1	2	membrane part ; mitochondrial membrane part
O75964_P24539	O75964	P24539	19.395 ; 19.382	19.352 ; 19.300	1 ; 2	1	2	membrane part ; mitochondrial membrane part
O75964_P56385	O75964	P56385	19.382	19.459	2	1	2	membrane part ; mitochondrial membrane part
O75964_Q96IX5	O75964	Q96IX5	19.382	19.13	2	1	2	membrane part ; mitochondrial membrane part
O75995_P08754	O75995	P08754	38.954	39.111	1	1	2	intracellular membrane-bounded organelle ; membrane-bounded organelle
O75995_P61764	O75995	P61764	38.954	38.842	1	1	2	intracellular membrane-bounded organelle ; membrane-bounded organelle
O75995_Q13177	O75995	Q13177	38.954	39.024	1	1	2	intracellular membrane-bounded organelle ; membrane-bounded organelle
O75995_Q15125	O75995	Q15125	38.954 ; 39.045	39.347 ; 39.386	1 ; 2	1	2	intracellular membrane-bounded organelle ; membrane-bounded organelle
O76095-2_P50151	O76095-2	P50151	40.597	40.923	2	1	2	membrane part ; plasma membrane part
O76095-2_Q2T9J0	O76095-2	Q2T9J0	40.597	40.925	2	1	2	intracellular membrane-bounded organelle ; membrane-bounded organelle
O94874_Q96JM3	O94874	Q96JM3	23.408	23.682	1	1	2	intracellular membrane-bounded organelle ; membrane-bounded organelle
O94903_P06493	O94903	P06493	47.69	47.858	1	1	2	intracellular membrane-bounded organelle ; membrane-bounded organelle
O94903_P20338	O94903	P20338	49.1	48.706	2	1	2	intracellular membrane-bounded organelle ; membrane-bounded organelle
O94903_P24666	O94903	P24666	49.1	49.196	2	1	2	intracellular membrane-bounded organelle ; membrane-bounded organelle
O94903_P27361	O94903	P27361	49.1	49.286	2	1	2	intracellular membrane-bounded organelle ; membrane-bounded organelle
O94903_P37802	O94903	P37802	49.1	49.132	2	1	2	intracellular membrane-bounded organelle ; membrane-bounded organelle
O94903_Q13185	O94903	Q13185	47.69	47.698	1	1	2	intracellular membrane-bounded organelle ; membrane-bounded organelle
O94903_Q8N4Q0	O94903	Q8N4Q0	49.1	49.406	2	1	2	intracellular membrane-bounded organelle ; membrane-bounded organelle
O94903_Q8WW59	O94903	Q8WW59	47.69	47.856	1	1	2	intracellular membrane-bounded organelle ; membrane-bounded organelle
O94903_Q9BT30	O94903	Q9BT30	47.69	47.511	1	1	2	intracellular membrane-bounded organelle ; membrane-bounded organelle
O94903_Q9HBH5	O94903	Q9HBH5	47.69	47.567	1	1	2	intracellular membrane-bounded organelle ; membrane-bounded organelle
O94903_Q9Y314	O94903	Q9Y314	49.1	49.211	2	1	2	intracellular membrane-bounded organelle ; membrane-bounded organelle
O95104_Q86VS8	O95104	Q86VS8	23.159	23.423	1	1	2	intracellular membrane-bounded organelle ; membrane-bounded organelle
O95104_Q8TD16	O95104	Q8TD16	23.159 ; 23.049	23.343 ; 23.282	1 ; 2	1	2	intracellular membrane-bounded organelle ; membrane-bounded organelle
O95140_Q92945	O95140	Q92945	37.574 ; 37.641	37.563 ; 37.542	1 ; 2	1	2	intracellular non-membrane-bounded organelle ; non-membrane-bounded organelle
O95168_P17568	O95168	P17568	11.811 ; 11.807	11.604 ; 11.629	1 ; 2	1	2	membrane part ; mitochondrial membrane part
O95168_P28072	O95168	P28072	11.811 ; 11.807	11.818 ; 11.740	1 ; 2	1	2	intracellular membrane-bounded organelle ; membrane-bounded organelle
O95202_Q07666	O95202	Q07666	32.002 ; 32.045	31.889 ; 31.885	1 ; 2	1	2	membrane ; membrane part
O95298_O96000	O95298	O96000	11.84	11.975	2	1	2	membrane part ; mitochondrial membrane part
O95319-5_Q14320	O95319-5	Q14320	45.528	45.453	2	1	2	intracellular membrane-bounded organelle ; membrane-bounded organelle
O95319-5_Q32P41	O95319-5	Q32P41	45.528	45.456	2	1	2	intracellular membrane-bounded organelle ; membrane-bounded organelle
O95319-5_Q92879-2	O95319-5	Q92879-2	45.052 ; 45.528	45.102 ; 45.269	1 ; 2	1	2	intracellular membrane-bounded organelle ; membrane-bounded organelle
O95319-5_Q9BRG1	O95319-5	Q9BRG1	45.528	45.506	2	1	2	intracellular membrane-bounded organelle ; membrane-bounded organelle
O95319-5_Q9UNZ2	O95319-5	Q9UNZ2	45.528	45.662	2	1	2	intracellular membrane-bounded organelle ; membrane-bounded organelle
O95373_Q13283	O95373	Q13283	32.261	32.264	2	1	2	intracellular membrane-bounded organelle ; membrane-bounded organelle
O95373_Q9GZT3	O95373	Q9GZT3	32.261	32.025	2	1	2	intracellular membrane-bounded organelle ; membrane-bounded organelle
O95433_Q00534	O95433	Q00534	46.615	46.468	1	1	2	intracellular membrane-bounded organelle ; membrane-bounded organelle
O95456-2_Q9Y277	O95456-2	Q9Y277	26.391	26.313	2	1	2	intracellular membrane-bounded organelle ; membrane-bounded organelle
O95479_Q15043-2	O95479	Q15043-2	31.219	30.683	2	1	2	intracellular membrane-bounded organelle ; membrane-bounded organelle
O95479_Q9NTZ6	O95479	Q9NTZ6	31.436 ; 31.219	31.773 ; 31.872	1 ; 2	1	2	intracellular membrane-bounded organelle ; membrane-bounded organelle
O95487-2_P04040	O95487-2	P04040	20.368	26.757	2	1	2	membrane ; organelle membrane
O95487-2_P04040	O95487-2	P04040	26.895	26.757	2	1	2	membrane ; organelle membrane
O95487-2_Q96T51	O95487-2	Q96T51	20.368 ; 20.368	23.672 ; 27.657	2 ; 2	1	2	membrane ; organelle membrane
O95487-2_Q96T51	O95487-2	Q96T51	26.895 ; 26.895	23.672 ; 27.657	2 ; 2	1	2	membrane ; organelle membrane
O95487-2_Q9C0B5-2	O95487-2	Q9C0B5-2	26.895	26.839	2	1	2	membrane ; membrane part
O95571_P24666	O95571	P24666	46.898 ; 46.587 ; 46.587	46.757 ; 45.727 ; 49.196	1 ; 2 ; 2	1	2	intracellular membrane-bounded organelle ; membrane-bounded organelle
O95571_P37802	O95571	P37802	46.587 ; 46.587	45.983 ; 49.132	2 ; 2	1	2	intracellular membrane-bounded organelle ; membrane-bounded organelle
O95571_Q9HB07	O95571	Q9HB07	46.587 ; 46.587	48.663 ; 45.256	2 ; 2	1	2	intracellular membrane-bounded organelle ; membrane-bounded organelle
O95573_P17844	O95573	P17844	39.022	39.064	2	1	2	intracellular membrane-bounded organelle ; membrane-bounded organelle
O95573_Q7Z5L9-2	O95573	Q7Z5L9-2	39.047	38.741	1	1	2	intracellular membrane-bounded organelle ; membrane-bounded organelle
O95757_P08670	O95757	P08670	33.588	33.532	1	1	2	intracellular membrane-bounded organelle ; membrane-bounded organelle
O95757_P30566	O95757	P30566	33.588 ; 33.700	34.158 ; 34.172	1 ; 2	1	2	intracellular membrane-bounded organelle ; membrane-bounded organelle
O95757_P46199	O95757	P46199	33.700 ; 33.700	32.816 ; 36.510	2 ; 2	1	2	intracellular membrane-bounded organelle ; membrane-bounded organelle
O95757_P98194-4	O95757	P98194-4	33.588 ; 33.700	33.419 ; 33.449	1 ; 2	1	2	intracellular membrane-bounded organelle ; membrane-bounded organelle
O95757_Q13131	O95757	Q13131	33.588 ; 33.700	33.564 ; 33.986	1 ; 2	1	2	intracellular membrane-bounded organelle ; membrane-bounded organelle
O95757_Q86WV6	O95757	Q86WV6	33.588 ; 33.700	33.946 ; 34.074	1 ; 2	1	2	intracellular membrane-bounded organelle ; membrane-bounded organelle
O95757_Q8NAF0	O95757	Q8NAF0	33.7	33.107	2	1	2	intracellular membrane-bounded organelle ; membrane-bounded organelle
O95757_Q9BUQ8	O95757	Q9BUQ8	33.7	34.52	2	1	2	intracellular membrane-bounded organelle ; membrane-bounded organelle
O95757_Q9H553	O95757	Q9H553	33.588 ; 33.700	34.288 ; 34.504	1 ; 2	1	2	intracellular membrane-bounded organelle ; membrane-bounded organelle
O96000_P51970	O96000	P51970	11.963 ; 11.975	12.062 ; 12.093	1 ; 2	1	2	membrane part ; mitochondrial membrane part
O96000_Q9NX14	O96000	Q9NX14	11.975	12.072	2	1	2	membrane part ; mitochondrial membrane part
O96005_P05107	O96005	P05107	33.074 ; 33.126	33.050 ; 33.050	1 ; 2	1	2	membrane part ; plasma membrane part
O96005_Q12959-5	O96005	Q12959-5	24.922 ; 24.922 ; 24.922	33.609 ; 28.285 ; 20.804	2 ; 2 ; 2	1	2	membrane part ; plasma membrane part
O96005_Q12959-5	O96005	Q12959-5	33.126 ; 33.126 ; 33.126	33.609 ; 28.285 ; 20.804	2 ; 2 ; 2	1	2	membrane part ; plasma membrane part
O96011-2_P61764	O96011-2	P61764	38.649	38.842	1	1	2	intracellular membrane-bounded organelle ; membrane-bounded organelle
O96011-2_Q9BQ52-4	O96011-2	Q9BQ52-4	38.649 ; 39.116	38.571 ; 38.989	1 ; 2	1	2	intracellular membrane-bounded organelle ; membrane-bounded organelle
P00156_P56181-2	P00156	P56181-2	11.957 ; 11.976	11.930 ; 11.764	1 ; 2	1	2	membrane part ; mitochondrial membrane part
P00390-2_P25205	P00390-2	P25205	32.492	32.699	1	1	2	intracellular membrane-bounded organelle ; membrane-bounded organelle
P00390-2_Q8NAF0	P00390-2	Q8NAF0	33.194	33.107	2	1	2	intracellular membrane-bounded organelle ; membrane-bounded organelle
P00390-2_Q96QK1	P00390-2	Q96QK1	33.194	33.441	2	1	2	intracellular membrane-bounded organelle ; membrane-bounded organelle
P00441_Q5LJ98	P00441	Q5LJ98	44.148	43.932	2	1	2	intracellular membrane-bounded organelle ; membrane-bounded organelle
P01111_P55957	P01111	P55957	47.352	47.092	2	1	2	membrane ; organelle membrane
P01111_Q8N8R3	P01111	Q8N8R3	41.498	41.261	2	1	2	membrane ; organelle membrane
P01116-2_P33316	P01116-2	P33316	45.064	45.461	2	1	2	intracellular membrane-bounded organelle ; membrane-bounded organelle
P03915_P17568	P03915	P17568	11.198 ; 11.172	11.604 ; 11.629	1 ; 2	1	2	membrane part ; mitochondrial membrane part
P03928_Q5VTU8	P03928	Q5VTU8	19.453	19.497	2	1	2	membrane part ; mitochondrial membrane part
P04040_Q9C0B5-2	P04040	Q9C0B5-2	26.757	26.839	2	1	2	membrane ; plasma membrane
P04075_Q9UBS4	P04075	Q9UBS4	34.715	34.426	2	1	2	membrane-bounded organelle ; membrane-enclosed lumen
P04350_Q7RTS9	P04350	Q7RTS9	44.114 ; 44.312	44.334 ; 44.182	1 ; 2	1	2	membrane ; plasma membrane
P04439_Q8NC60	P04439	Q8NC60	39.413	39.024	2	1	2	membrane ; organelle membrane
P04899_P62879	P04899	P62879	39.821	40.143	2	1	2	membrane ; plasma membrane
P04899_Q6YP21-3	P04899	Q6YP21-3	39.821	40.118	2	1	2	intracellular membrane-bounded organelle ; membrane-bounded organelle
P04899_Q99536	P04899	Q99536	39.821	39.579	2	1	2	membrane ; membrane part
P05023_Q96MU7-2	P05023	Q96MU7-2	32.079 ; 32.127	31.886 ; 31.873	1 ; 2	1	2	intracellular membrane-bounded organelle ; membrane-bounded organelle
P06127_P53992	P06127	P53992	26.673	26.573	2	1	2	membrane ; membrane part
P06239_Q08J23	P06239	Q08J23	38.018	38.444	2	1	2	intracellular membrane-bounded organelle ; membrane-bounded organelle
P06239_Q6L8Q7-2	P06239	Q6L8Q7-2	38.182 ; 38.018	38.584 ; 38.146	1 ; 2	1	2	intracellular membrane-bounded organelle ; membrane-bounded organelle
P06239_Q9H078-2	P06239	Q9H078-2	38.018	37.986	2	1	2	intracellular membrane-bounded organelle ; membrane-bounded organelle
P06280_Q7Z5L9-2	P06280	Q7Z5L9-2	38.135	38.351	2	1	2	intracellular membrane-bounded organelle ; membrane-bounded organelle
P06280_Q99720-3	P06280	Q99720-3	40.348	40.289	1	1	2	intracellular membrane-bounded organelle ; membrane-bounded organelle
P06280_Q9NZI8	P06280	Q9NZI8	38.135	38.188	2	1	2	intracellular membrane-bounded organelle ; membrane-bounded organelle
P06280_Q9UHL4	P06280	Q9UHL4	38.135	38.151	2	1	2	intracellular membrane-bounded organelle ; membrane-bounded organelle
P06280_Q9UHL4	P06280	Q9UHL4	41.788	41.356	2	1	2	intracellular membrane-bounded organelle ; membrane-bounded organelle
P06280_Q9UMX0-2	P06280	Q9UMX0-2	40.348	40.37	1	1	2	intracellular membrane-bounded organelle ; membrane-bounded organelle
P06493_Q13185	P06493	Q13185	47.858 ; 47.924	47.698 ; 47.600	1 ; 2	1	2	intracellular membrane-bounded organelle ; membrane-bounded organelle
P06493_Q8WW59	P06493	Q8WW59	47.858 ; 47.924	47.856 ; 47.877	1 ; 2	1	2	intracellular membrane-bounded organelle ; membrane-bounded organelle
P06493_Q9HBH5	P06493	Q9HBH5	47.858 ; 47.924	47.567 ; 47.584	1 ; 2	1	2	intracellular membrane-bounded organelle ; membrane-bounded organelle
P06576_P30049	P06576	P30049	19.709 ; 19.709 ; 19.432 ; 19.432	19.297 ; 24.178 ; 19.213 ; 24.262	1 ; 1 ; 2 ; 2	1	2	membrane part ; mitochondrial membrane part
P06576_P61163	P06576	P61163	19.432	19.471	2	1	2	intracellular non-membrane-bounded organelle ; non-membrane-bounded organelle
P06865_Q9H089	P06865	Q9H089	36.526	36.286	1	1	2	intracellular membrane-bounded organelle ; membrane-bounded organelle
P07099_Q04759	P07099	Q04759	39.275	39.115	2	1	2	membrane ; membrane part
P08107_P11142	P08107	P11142	41.703	41.315	2	1	2	intracellular membrane-bounded organelle ; membrane-bounded organelle
P08107_Q5SZR4	P08107	Q5SZR4	34.74	34.827	2	1	2	intracellular membrane-bounded organelle ; membrane-bounded organelle
P08648_Q96D31	P08648	Q96D31	24.967	24.11	2	1	2	membrane part ; plasma membrane part
P08670_P11586	P08670	P11586	33.657	33.363	2	1	2	intracellular membrane-bounded organelle ; membrane-bounded organelle
P08670_P31641	P08670	P31641	33.657	33.598	2	1	2	membrane ; plasma membrane
P08670_Q13131	P08670	Q13131	33.532	33.564	1	1	2	intracellular membrane-bounded organelle ; membrane-bounded organelle
P08670_Q8WWI5	P08670	Q8WWI5	33.532	33.993	1	1	2	membrane ; plasma membrane
P08754_Q86UX7-2	P08754	Q86UX7-2	39.111	39.46	1	1	2	intracellular non-membrane-bounded organelle ; non-membrane-bounded organelle
P08754_Q9NSE4	P08754	Q9NSE4	39.15	38.6	2	1	2	intracellular membrane-bounded organelle ; membrane-bounded organelle
P09001_I3L0E3	P09001	I3L0E3	9.77	9.912	2	1	2	intracellular non-membrane-bounded organelle ; non-membrane-bounded organelle
P09001_P82932	P09001	P82932	9.732 ; 9.770	9.718 ; 9.713	1 ; 2	1	2	intracellular membrane-bounded organelle ; membrane-bounded organelle
P09001_Q9HD33-2	P09001	Q9HD33-2	9.77	9.666	2	1	2	intracellular non-membrane-bounded organelle ; non-membrane-bounded organelle
P09001_Q9Y2Q9	P09001	Q9Y2Q9	9.77	9.817	2	1	2	intracellular membrane-bounded organelle ; membrane-bounded organelle
P09001_Q9Y2R9	P09001	Q9Y2R9	9.77	10.042	2	1	2	intracellular membrane-bounded organelle ; membrane-bounded organelle
P09960_Q8NCN5	P09960	Q8NCN5	42.257 ; 42.255	42.588 ; 42.417	1 ; 2	1	2	intracellular membrane-bounded organelle ; membrane-bounded organelle
P09960_Q8NCN5	P09960	Q8NCN5	45.256 ; 45.300	45.293 ; 45.279	1 ; 2	1	2	intracellular membrane-bounded organelle ; membrane-bounded organelle
P09972_Q93084-4	P09972	Q93084-4	35.371	34.867	2	1	2	intracellular membrane-bounded organelle ; membrane-bounded organelle
P09972_Q9UFN0	P09972	Q9UFN0	27.978	28.117	2	1	2	intracellular membrane-bounded organelle ; membrane-bounded organelle
P11142_Q9P035	P11142	Q9P035	41.315	41.55	2	1	2	membrane ; organelle membrane
P11310_P17174	P11310	P17174	36.24	36.107	2	1	2	intracellular membrane-bounded organelle ; membrane-bounded organelle
P12931_P54577	P12931	P54577	44.621	44.516	2	1	2	intracellular membrane-bounded organelle ; membrane-bounded organelle
P12931_Q7Z3D6-5	P12931	Q7Z3D6-5	44.621	44.572	2	1	2	intracellular membrane-bounded organelle ; membrane-bounded organelle
P13674_Q00839	P13674	Q00839	38.639	38.593	2	1	2	intracellular membrane-bounded organelle ; membrane-bounded organelle
P14854_Q8NB49-3	P14854	Q8NB49-3	29.731 ; 29.877	30.350 ; 30.242	1 ; 2	1	2	membrane ; organelle membrane
P14927_P47985	P14927	P47985	22.948 ; 22.941	22.931 ; 22.909	1 ; 2	1	2	membrane part ; mitochondrial membrane part
P14927_P47985	P14927	P47985	11.891 ; 11.835	11.907 ; 11.982	1 ; 2	1	2	membrane part ; mitochondrial membrane part
P14927_Q9UDW1	P14927	Q9UDW1	11.835	11.781	2	1	2	membrane part ; mitochondrial membrane part
P15498_Q9UKW4	P15498	Q9UKW4	33.779 ; 33.650	34.090 ; 34.059	1 ; 2	1	2	membrane ; plasma membrane
P15498_Q9UKW4	P15498	Q9UKW4	36.890 ; 37.066	37.061 ; 37.028	1 ; 2	1	2	membrane ; plasma membrane
P16219_Q86UL3	P16219	Q86UL3	38.664	39.144	2	1	2	membrane ; organelle membrane
P16278-3_Q567V2-2	P16278-3	Q567V2-2	43.619 ; 43.285	43.420 ; 43.591	1 ; 2	1	2	intracellular membrane-bounded organelle ; membrane-bounded organelle
P16278-3_Q6DD87	P16278-3	Q6DD87	43.619	43.835	1	1	2	intracellular membrane-bounded organelle ; membrane-bounded organelle
P16333_P49773	P16333	P49773	43.939 ; 43.881	43.758 ; 43.878	1 ; 2	1	2	membrane ; plasma membrane
P16333_Q92520	P16333	Q92520	47.122	46.956	2	1	2	intracellular membrane-bounded organelle ; membrane-bounded organelle
P16333_Q9UNZ2	P16333	Q9UNZ2	47.186	47.037	1	1	2	intracellular membrane-bounded organelle ; membrane-bounded organelle
P16435_P17844	P16435	P17844	38.305	39.064	2	1	2	intracellular membrane-bounded organelle ; membrane-bounded organelle
P16435_Q08J23	P16435	Q08J23	38.305	38.444	2	1	2	intracellular membrane-bounded organelle ; membrane-bounded organelle
P16435_Q6L8Q7-2	P16435	Q6L8Q7-2	38.305	38.146	2	1	2	intracellular membrane-bounded organelle ; membrane-bounded organelle
P16435_Q9H078-2	P16435	Q9H078-2	38.305	37.986	2	1	2	intracellular membrane-bounded organelle ; membrane-bounded organelle
P16435_Q9NQR4	P16435	Q9NQR4	41.124	41.107	1	1	2	intracellular membrane-bounded organelle ; membrane-bounded organelle
P17050_P20338	P17050	P20338	48.417 ; 48.713	48.628 ; 48.706	1 ; 2	1	2	intracellular membrane-bounded organelle ; membrane-bounded organelle
P17050_P63104	P17050	P63104	48.417 ; 48.713	48.468 ; 48.611	1 ; 2	1	2	intracellular membrane-bounded organelle ; membrane-bounded organelle
P17050_Q5HYK3	P17050	Q5HYK3	48.417	48.045	1	1	2	intracellular membrane-bounded organelle ; membrane-bounded organelle
P17050_Q9Y314	P17050	Q9Y314	48.713 ; 48.713	46.767 ; 49.211	2 ; 2	1	2	intracellular membrane-bounded organelle ; membrane-bounded organelle
P17568_Q9P0J0	P17568	Q9P0J0	11.629	11.723	2	1	2	membrane part ; mitochondrial membrane part
P17568_Q9Y6M9	P17568	Q9Y6M9	11.629	11.659	2	1	2	membrane part ; mitochondrial membrane part
P17706-2_Q86U90	P17706-2	Q86U90	45.407	45.632	1	1	2	intracellular membrane-bounded organelle ; membrane-bounded organelle
P17844_Q08257	P17844	Q08257	39.064	38.803	2	1	2	intracellular membrane-bounded organelle ; membrane-bounded organelle
P17844_Q13177	P17844	Q13177	39.095 ; 39.064	39.024 ; 39.312	1 ; 2	1	2	intracellular membrane-bounded organelle ; membrane-bounded organelle
P17844_Q6L8Q7-2	P17844	Q6L8Q7-2	39.095	38.584	1	1	2	intracellular membrane-bounded organelle ; membrane-bounded organelle
P17844_Q86UX7-2	P17844	Q86UX7-2	39.095	39.46	1	1	2	intracellular non-membrane-bounded organelle ; non-membrane-bounded organelle
P17844_Q9Y3P8	P17844	Q9Y3P8	39.064	38.831	2	1	2	intracellular non-membrane-bounded organelle ; non-membrane-bounded organelle
P17980_P28331	P17980	P28331	11.479	11.807	2	1	2	intracellular membrane-bounded organelle ; membrane-bounded organelle
P17980_P43686	P17980	P43686	11.479	11.563	2	1	2	intracellular membrane-bounded organelle ; membrane-bounded organelle
P17980_Q9Y5T4	P17980	Q9Y5T4	11.194 ; 11.479	11.184 ; 11.172	1 ; 2	1	2	intracellular membrane-bounded organelle ; membrane-bounded organelle
P18031_P53701	P18031	P53701	41.072	41.065	2	1	2	membrane ; organelle membrane
P18433-4_Q9H2P0	P18433-4	Q9H2P0	30.346	30.364	2	1	2	intracellular membrane-bounded organelle ; membrane-bounded organelle
P18859_P24539	P18859	P24539	19.505	19.3	2	1	2	membrane part ; mitochondrial membrane part
P18859_P56385	P18859	P56385	19.592 ; 19.505	19.525 ; 19.459	1 ; 2	1	2	membrane part ; mitochondrial membrane part
P18887_O00154-4	P18887	O00154-4	38.301 ; 38.462	38.368 ; 38.450	1 ; 2	1	2	intracellular membrane-bounded organelle ; membrane-bounded organelle
P19387_Q13464	P19387	Q13464	19.531	19.244	2	1	2	intracellular non-membrane-bounded organelle ; non-membrane-bounded organelle
P19397_P50148	P19397	P50148	40.628 ; 40.730	40.211 ; 40.252	1 ; 2	1	2	membrane part ; plasma membrane part
P19397_P50151	P19397	P50151	40.628 ; 40.730	41.004 ; 40.923	1 ; 2	1	2	membrane part ; plasma membrane part
P19397_P59768	P19397	P59768	40.628	39.83	1	1	2	membrane part ; plasma membrane part
P19404_O75251	P19404	O75251	11.737	11.86	2	1	2	membrane part ; mitochondrial membrane part
P19404_O75489	P19404	O75489	11.737	11.805	2	1	2	membrane part ; mitochondrial membrane part
P19404_P17568	P19404	P17568	11.737	11.629	2	1	2	membrane part ; mitochondrial membrane part
P19404_Q16795	P19404	Q16795	11.627 ; 11.737 ; 11.737	11.554 ; 11.649 ; 18.139	1 ; 2 ; 2	1	2	membrane part ; mitochondrial membrane part
P19404_Q9P0J0	P19404	Q9P0J0	11.737	11.723	2	1	2	membrane part ; mitochondrial membrane part
P19784_P67870	P19784	P67870	35.881 ; 35.899	35.718 ; 35.732	1 ; 2	1	2	intracellular membrane-bounded organelle ; membrane-bounded organelle
P20338_Q5HYK3	P20338	Q5HYK3	48.628 ; 48.706	48.045 ; 48.173	1 ; 2	1	2	intracellular membrane-bounded organelle ; membrane-bounded organelle
P20338_Q8WW59	P20338	Q8WW59	48.628 ; 48.706	47.856 ; 47.877	1 ; 2	1	2	intracellular membrane-bounded organelle ; membrane-bounded organelle
P20645_Q9BTW9	P20645	Q9BTW9	35.809	35.536	2	1	2	membrane part ; plasma membrane part
P21333-2_P52732	P21333-2	P52732	14.702	14.797	1	1	2	intracellular non-membrane-bounded organelle ; non-membrane-bounded organelle
P21912_Q99643-5	P21912	Q99643-5	34.641 ; 34.609	34.395 ; 34.516	1 ; 2	1	2	membrane part ; mitochondrial membrane part
P22570_H0YNE9	P22570	H0YNE9	44.057	44.721	1	1	2	membrane ; organelle membrane
P22681_Q9UIB8-3	P22681	Q9UIB8-3	36.074	34.748	2	1	2	membrane part ; plasma membrane part
P22695_P31930	P22695	P31930	22.710 ; 22.700	22.772 ; 22.691	1 ; 2	1	2	membrane part ; mitochondrial membrane part
P22695_P31930	P22695	P31930	11.656 ; 11.698	11.665 ; 11.675	1 ; 2	1	2	membrane part ; mitochondrial membrane part
P22695_Q9Y6M9	P22695	Q9Y6M9	11.698	11.659	2	1	2	membrane part ; mitochondrial membrane part
P22830_Q93084-4	P22830	Q93084-4	35.003	34.867	2	1	2	membrane ; organelle membrane
P23634-7_Q01813	P23634-7	Q01813	26.854	27.059	2	1	2	membrane part ; plasma membrane part
P24539_P56385	P24539	P56385	19.352 ; 19.300	19.525 ; 19.459	1 ; 2	1	2	membrane part ; mitochondrial membrane part
P24539_Q96IX5	P24539	Q96IX5	19.352 ; 19.300	19.247 ; 19.130	1 ; 2	1	2	membrane part ; mitochondrial membrane part
P24666_P37802	P24666	P37802	49.196 ; 49.196	45.983 ; 49.132	2 ; 2	1	2	intracellular membrane-bounded organelle ; membrane-bounded organelle
P24666_P37802	P24666	P37802	45.727 ; 45.727	45.983 ; 49.132	2 ; 2	1	2	intracellular membrane-bounded organelle ; membrane-bounded organelle
P24666_Q86U90	P24666	Q86U90	49.196	49.383	2	1	2	intracellular membrane-bounded organelle ; membrane-bounded organelle
P24666_Q8N4Q0	P24666	Q8N4Q0	49.196	49.406	2	1	2	intracellular membrane-bounded organelle ; membrane-bounded organelle
P24666_Q9Y314	P24666	Q9Y314	49.196	49.211	2	1	2	intracellular membrane-bounded organelle ; membrane-bounded organelle
P25325_P49247	P25325	P49247	39.24	39.08	2	1	2	intracellular membrane-bounded organelle ; membrane-bounded organelle
P25325_Q14534	P25325	Q14534	39.24	39.034	2	1	2	intracellular membrane-bounded organelle ; membrane-bounded organelle
P25325_Q86UL3	P25325	Q86UL3	39.24	39.144	2	1	2	intracellular membrane-bounded organelle ; membrane-bounded organelle
P25325_Q9NRR5	P25325	Q9NRR5	39.24	39.408	2	1	2	intracellular membrane-bounded organelle ; membrane-bounded organelle
P25685_P50897	P25685	P50897	48.6	48.575	1	1	2	intracellular membrane-bounded organelle ; membrane-bounded organelle
P25705_Q13464	P25705	Q13464	19.335	19.244	2	1	2	membrane ; plasma membrane
P25786_Q99436	P25786	Q99436	11.775	11.736	1	1	2	intracellular membrane-bounded organelle ; membrane-bounded organelle
P26038_Q08211	P26038	Q08211	34.79	34.95	2	1	2	intracellular non-membrane-bounded organelle ; non-membrane-bounded organelle
P26373_P62701	P26373	P62701	23.688	24.617	2	1	2	intracellular non-membrane-bounded organelle ; non-membrane-bounded organelle
P26373_P62701	P26373	P62701	44.816 ; 44.703	44.991 ; 44.769	1 ; 2	1	2	intracellular non-membrane-bounded organelle ; non-membrane-bounded organelle
P26639_Q13283	P26639	Q13283	32.235 ; 32.286	32.275 ; 32.264	1 ; 2	1	2	intracellular non-membrane-bounded organelle ; non-membrane-bounded organelle
P26640_B4DG62	P26640	B4DG62	17.654	17.581	1	1	2	intracellular membrane-bounded organelle ; membrane-bounded organelle
P27361_P37802	P27361	P37802	49.286	49.132	2	1	2	intracellular membrane-bounded organelle ; membrane-bounded organelle
P27361_Q86U90	P27361	Q86U90	49.286	49.383	2	1	2	intracellular membrane-bounded organelle ; membrane-bounded organelle
P27361_Q8N4Q0	P27361	Q8N4Q0	49.286	49.406	2	1	2	intracellular membrane-bounded organelle ; membrane-bounded organelle
P27361_Q8NCN5	P27361	Q8NCN5	45.216	45.279	2	1	2	intracellular membrane-bounded organelle ; membrane-bounded organelle
P27361_Q9HB07	P27361	Q9HB07	45.216	45.256	2	1	2	intracellular membrane-bounded organelle ; membrane-bounded organelle
P27361_Q9HBI0-2	P27361	Q9HBI0-2	49.286	47.02	2	1	2	intracellular non-membrane-bounded organelle ; non-membrane-bounded organelle
P27361_Q9HBI0-2	P27361	Q9HBI0-2	45.216	47.02	2	1	2	intracellular non-membrane-bounded organelle ; non-membrane-bounded organelle
P27635_Q07020	P27635	Q07020	29.108	29.607	1	1	2	intracellular non-membrane-bounded organelle ; non-membrane-bounded organelle
P27695_P31942-2	P27695	P31942-2	48.827	48.733	2	1	2	intracellular membrane-bounded organelle ; membrane-bounded organelle
P27695_P37802	P27695	P37802	48.712 ; 48.827	48.805 ; 49.132	1 ; 2	1	2	intracellular membrane-bounded organelle ; membrane-bounded organelle
P27695_P50897	P27695	P50897	48.712 ; 48.827	48.575 ; 48.630	1 ; 2	1	2	intracellular membrane-bounded organelle ; membrane-bounded organelle
P27695_P56589	P27695	P56589	43.915	44.3	2	1	2	intracellular membrane-bounded organelle ; membrane-bounded organelle
P27695_Q6DD87	P27695	Q6DD87	43.915	43.944	2	1	2	intracellular membrane-bounded organelle ; membrane-bounded organelle
P27695_Q86U90	P27695	Q86U90	48.827 ; 48.827	44.736 ; 49.383	2 ; 2	1	2	intracellular membrane-bounded organelle ; membrane-bounded organelle
P27695_Q86U90	P27695	Q86U90	43.915 ; 43.915	44.736 ; 49.383	2 ; 2	1	2	intracellular membrane-bounded organelle ; membrane-bounded organelle
P27695_Q9HB07	P27695	Q9HB07	48.827	48.663	2	1	2	intracellular membrane-bounded organelle ; membrane-bounded organelle
P27695_Q9ULC3	P27695	Q9ULC3	48.827	48.842	2	1	2	intracellular membrane-bounded organelle ; membrane-bounded organelle
P27701_P50148	P27701	P50148	40.079 ; 40.077	40.211 ; 40.252	1 ; 2	1	2	membrane part ; plasma membrane part
P27701_P62873	P27701	P62873	40.079 ; 40.077	40.252 ; 40.221	1 ; 2	1	2	membrane part ; plasma membrane part
P27701_Q9UEW8	P27701	Q9UEW8	40.077	40.027	2	1	2	membrane part ; plasma membrane part
P27816-6_Q12788	P27816-6	Q12788	21.958 ; 21.923	22.440 ; 22.187	1 ; 2	1	2	intracellular non-membrane-bounded organelle ; non-membrane-bounded organelle
P27986_Q8NB49-3	P27986	Q8NB49-3	30.165 ; 30.136	30.350 ; 30.242	1 ; 2	1	2	membrane ; plasma membrane
P28072_P28074	P28072	P28074	11.818 ; 11.740	11.787 ; 11.784	1 ; 2	1	2	intracellular membrane-bounded organelle ; membrane-bounded organelle
P28072_Q9Y6M9	P28072	Q9Y6M9	11.74	11.659	2	1	2	intracellular membrane-bounded organelle ; membrane-bounded organelle
P28074_P62191	P28074	P62191	11.787	11.677	1	1	2	intracellular membrane-bounded organelle ; membrane-bounded organelle
P28331_P43686	P28331	P43686	11.815	11.653	1	1	2	intracellular membrane-bounded organelle ; membrane-bounded organelle
P28482_P33316	P28482	P33316	45.619 ; 45.325	45.270 ; 45.461	1 ; 2	1	2	intracellular membrane-bounded organelle ; membrane-bounded organelle
P28907_P53990-2	P28907	P53990-2	42.466	42.923	2	1	2	intracellular membrane-bounded organelle ; membrane-bounded organelle
P28907_Q15293	P28907	Q15293	42.466	42.453	2	1	2	intracellular membrane-bounded organelle ; membrane-bounded organelle
P28907_Q4G0N4	P28907	Q4G0N4	42.466	42.742	2	1	2	intracellular membrane-bounded organelle ; membrane-bounded organelle
P28907_Q92917	P28907	Q92917	42.417 ; 42.466	41.846 ; 41.883	1 ; 2	1	2	intracellular membrane-bounded organelle ; membrane-bounded organelle
P28907_Q99615	P28907	Q99615	42.417	42.79	1	1	2	intracellular membrane-bounded organelle ; membrane-bounded organelle
P29350_Q6DD87	P29350	Q6DD87	44.132 ; 44.181	43.835 ; 43.944	1 ; 2	1	2	intracellular membrane-bounded organelle ; membrane-bounded organelle
P30049_P48047	P30049	P48047	19.297 ; 19.213	18.954 ; 18.835	1 ; 2	1	2	membrane part ; mitochondrial membrane part
P30405_Q9BTU6	P30405	Q9BTU6	39.834	39.724	2	1	2	membrane ; organelle membrane
P30419_P49903	P30419	P49903	41.171	41.001	2	1	2	membrane ; plasma membrane
P30419_P50151	P30419	P50151	41.200 ; 41.171	41.004 ; 40.923	1 ; 2	1	2	membrane ; plasma membrane
P30480_Q9UEW8	P30480	Q9UEW8	39.662	40.027	2	1	2	membrane part ; plasma membrane part
P30508_Q8NC60	P30508	Q8NC60	38.986	39.024	2	1	2	membrane ; organelle membrane
P30519_P84095	P30519	P84095	48.252	48.281	2	1	2	membrane ; plasma membrane
P30533_P68402	P30533	P68402	47.139 ; 47.065	47.309 ; 47.346	1 ; 2	1	2	membrane ; plasma membrane
P30533_Q8NI37	P30533	Q8NI37	47.065	47.095	2	1	2	intracellular membrane-bounded organelle ; membrane-bounded organelle
P30533_Q9HBH5	P30533	Q9HBH5	47.065	47.584	2	1	2	intracellular membrane-bounded organelle ; membrane-bounded organelle
P30533_Q9HBI0-2	P30533	Q9HBI0-2	47.065	47.02	2	1	2	membrane ; plasma membrane
P30566_Q13131	P30566	Q13131	34.172	33.986	2	1	2	intracellular membrane-bounded organelle ; membrane-bounded organelle
P30566_Q13445	P30566	Q13445	34.172	34.532	2	1	2	intracellular membrane-bounded organelle ; membrane-bounded organelle
P30566_Q14739	P30566	Q14739	34.158	34.334	1	1	2	intracellular membrane-bounded organelle ; membrane-bounded organelle
P30566_Q86WV6	P30566	Q86WV6	34.158 ; 34.172	33.946 ; 34.074	1 ; 2	1	2	intracellular membrane-bounded organelle ; membrane-bounded organelle
P30566_Q92598-2	P30566	Q92598-2	34.158	34.113	1	1	2	intracellular membrane-bounded organelle ; membrane-bounded organelle
P30566_Q9BUQ8	P30566	Q9BUQ8	34.158 ; 34.172	34.448 ; 34.520	1 ; 2	1	2	intracellular membrane-bounded organelle ; membrane-bounded organelle
P30566_Q9H553	P30566	Q9H553	34.158 ; 34.172	34.288 ; 34.504	1 ; 2	1	2	intracellular membrane-bounded organelle ; membrane-bounded organelle
P31146_Q8N0X7	P31146	Q8N0X7	34.344 ; 34.330	34.335 ; 34.387	1 ; 2	1	2	membrane ; organelle membrane
P31939_Q02818	P31939	Q02818	39.375	39.553	1	1	2	intracellular membrane-bounded organelle ; membrane-bounded organelle
P31939_Q9NRR5	P31939	Q9NRR5	39.375	39.35	1	1	2	intracellular membrane-bounded organelle ; membrane-bounded organelle
P31942-2_P37802	P31942-2	P37802	48.733	49.132	2	1	2	intracellular membrane-bounded organelle ; membrane-bounded organelle
P31942-2_P50897	P31942-2	P50897	48.733	48.63	2	1	2	intracellular membrane-bounded organelle ; membrane-bounded organelle
P31942-2_P63104	P31942-2	P63104	48.733	48.611	2	1	2	intracellular membrane-bounded organelle ; membrane-bounded organelle
P31942-2_P98179	P31942-2	P98179	43.158	42.985	1	1	2	intracellular membrane-bounded organelle ; membrane-bounded organelle
P31942-2_P98179	P31942-2	P98179	48.159	47.99	1	1	2	intracellular membrane-bounded organelle ; membrane-bounded organelle
P31942-2_Q86U90	P31942-2	Q86U90	44.188	44.736	2	1	2	intracellular membrane-bounded organelle ; membrane-bounded organelle
P31942-2_Q8N4Q0	P31942-2	Q8N4Q0	44.188	44.355	2	1	2	intracellular membrane-bounded organelle ; membrane-bounded organelle
P31942-2_Q9HB07	P31942-2	Q9HB07	48.733	48.663	2	1	2	intracellular membrane-bounded organelle ; membrane-bounded organelle
P31942-2_Q9Y2S7	P31942-2	Q9Y2S7	48.733	48.423	2	1	2	intracellular membrane-bounded organelle ; membrane-bounded organelle
P31943_O75396	P31943	O75396	27.659	27.416	1	1	2	intracellular membrane-bounded organelle ; membrane-bounded organelle
P31943_O75396	P31943	O75396	44.167	44.478	1	1	2	intracellular membrane-bounded organelle ; membrane-bounded organelle
P31943_P68371	P31943	P68371	44.167 ; 43.914	43.835 ; 43.467	1 ; 2	1	2	intracellular non-membrane-bounded organelle ; non-membrane-bounded organelle
P31943_Q9Y6C9	P31943	Q9Y6C9	24.547 ; 24.547	44.008 ; 27.055	2 ; 2	1	2	intracellular membrane-bounded organelle ; membrane-bounded organelle
[truncated: 4,438 more rows]

## Sheet: Legend
Table EV 7, Compartment Gene Ontology assignments of interactions within BN-PAGE-PCP-SILAC of untreated mitochondrial preparations. 96.8% (6232 out of 6436) of interactions were mapped to interactions with at least one partner associated with a membrane cellular compartment. A further 49.5% (3188 out of 6436) of interactions mapped between proteins groups both associated with the same membrane-re…
