# Supplementary material for: Interactome disassembly during apoptosis occurs independent of caspase cleavage
Source: Mol Syst Biol. 2017 Jan 12;13(1):906. doi: 10.15252/msb.20167067 (PMC5293159; doi:10.15252/msb.20167067)
Supplement: Supplementary file 10 — Table EV8 [file MSB-13-906-s010.xlsx]

## Sheet: Summary_Results_70pc_replicate
Table EV 8: Comparsion of interactome at difference levels of local precision.
Precision defined within eahc isotopologue channel	Recall (non redundant)	Precision (non redundant)	TPR (non redundant)	FPR (non redundant)	Precision (redundant)	Total number of interactions (redundant across replicate)	Unique number of interactions (Nonredundant within replicate)	Total Unique interactions (Nonredundant across replicate)	Number non-redundant interactions
0.7	0.0019	0.6627	0.0586	0.001	0.6873	8933	8403	6436	6027
0.6	0.0029	0.5331	0.0851	0.0025	0.5775	20369	18192	13369	12018
0.5	0.0038	0.4354	0.1093	0.0049	0.4782	36627	32396	23454	20762

## Sheet: Legend
Table EV 8, Comparison of the observed interactions at difference levels of local precision. For each of the three levels of precision tested the Recall, Precision, true positive rate, false positive rate for the non-redundant determined interactions are given as well as the precision of the redundant determined interactions. The total number of interactions, number of unique interaction, total n…
