# Supplementary material for: Interactome disassembly during apoptosis occurs independent of caspase cleavage
Source: Mol Syst Biol. 2017 Jan 12;13(1):906. doi: 10.15252/msb.20167067 (PMC5293159; doi:10.15252/msb.20167067)
Supplement: Supplementary file 11 — Table EV9 [file MSB-13-906-s011.xlsx]

## Sheet: Sheet1
Table EV 9: Comparison of Markov clustering result of BN-PAGE-PCP-SILAC untreated mitochondrial preparations interactions at different levels of precision
Clustering of binary interaction at a local precision of 70% (global 66%)
Total number of cluster	Mean precision of complexes	Precision based on combinations over all the complexes	Total number of Combinations assessed	Possible combinations in corum (TP +FP)	Interactions in corum (TP)
2060	0.377297	0.826005	79933	14782	12210
Clustering of binary interaction at a local precision of 60% (global 53%)
Total number of cluster	Mean precision of complexes	Precision based on combinations over all the complexes	Total number of Combinations assessed	Possible combinations in corum (TP +FP)	Interactions in corum (TP)
2666	0.294222	0.671807	219915	25677	17250
Clustering of binary interaction at a local precision of 50% (global 44%)
Total number of cluster	Mean precision of complexes	Precision based on combinations over all the complexes	Total number of Combinations assessed	Possible combinations in corum (TP +FP)	Interactions in corum (TP)
3143	0.251897	0.54446	507102	46367	25245

## Sheet: Legend
Table EV 9, Comparison of Markov clustering result of BN-PAGE-PCP-SILAC untreated mitochondrial preparations interactions at different levels of precision. For each level of precision, the total number of clusters assigned, mean precision across all identified clusters, the mean precision of all identified clusters, total number of combinations of interactions within the observed clusters assesse…
