# Supplementary material for: Interactome disassembly during apoptosis occurs independent of caspase cleavage
Source: Mol Syst Biol. 2017 Jan 12;13(1):906. doi: 10.15252/msb.20167067 (PMC5293159; doi:10.15252/msb.20167067)
Supplement: Supplementary file 12 — Table EV10 [file MSB-13-906-s012.xlsx]

## Sheet: 70%
Table EV 10A, Markov clustering result of BN-PAGE-PCP-SILAC untreated mitochondrial preparations binary interaction at a local precision of 70% (global 66%).
Protein Complex number	Number of interactors in complex	most common observed CORUM term in complex	Number of time common observed CORUM term in complex	% common observed CORUM term in complex	Observed CORUM terms	Number of CORUM terms observed	Center of central node	Precision of complex	Total number of combinations assesed	Number of combinations in which both proteins in corum	Number Interactions in Corums	Protein identity of Central node	Centers of protein interactors	Protein interactors
1	2	NaN	NaN	NaN			22.379	NaN	1	NaN	NaN	24.029	Q92783-2	Q9Y6D9
2	2	TIM50a-coilin complex	1	0.5	TIM50a-coilin complex	1	36.757	NaN	1	NaN	NaN	36.996	B4DZI8	Q9Y678
3	2	NaN	NaN	NaN			46.105	NaN	1	NaN	NaN	45.542	Q6IBS0	Q9Y606-2
4	2	NaN	NaN	NaN			11.198	NaN	1	NaN	NaN	11.184	P03915	Q9Y5T4
5	2	NaN	NaN	NaN			14.001	NaN	1	NaN	NaN	14.316	P49327	Q9Y512
6	2	Retromer complex (SNX1, SNX2, VPS35, VPS29, VPS26B)	1	0.5	Retromer complex (SNX1, SNX2, VPS35, VPS29, VPS26B)	1	18.707	0	1	1	0	20.07	O75146	Q9Y487
7	2	NaN	NaN	NaN			47.549	NaN	1	NaN	NaN	47.435	P05161	Q9Y3Y2-4
8	2	NaN	NaN	NaN			37.505	NaN	1	NaN	NaN	36.844	P01130-2	Q9Y3B3
9	3	NaN	NaN	NaN			33.566	NaN	3	NaN	NaN	33.649;32.722	B4DEI4	Q9Y3A6	Q9Y3Q3
10	2	NaN	NaN	NaN			43.141	NaN	1	NaN	NaN	42.639	Q14318	Q9Y320
11	2	NaN	NaN	NaN			35.674	NaN	1	NaN	NaN	36.737	Q13123	Q9Y2R0
12	2	40S ribosomal subunit, cytoplasmic	1	0.5	40S ribosomal subunit, cytoplasmic;Nop56p-associated pre-rRNA complex;Ribosome, cytoplasmic	1;1;1	9.398	NaN	1	NaN	NaN	9.749	Q9C0J8	Q9Y2Q9
13	2	CSA complex	1	0.5	CSA complex;CSA-POLIIa complex	1;1	32.697	NaN	1	NaN	NaN	32.915	P12814	Q9Y282
14	2	NaN	NaN	NaN			26.665	NaN	1	NaN	NaN	26.645	P21796	Q9Y277
15	2	NaN	NaN	NaN			16.704	NaN	1	NaN	NaN	17.134	B2CI53	Q9UP83
16	2	NaN	NaN	NaN			20.666	NaN	1	NaN	NaN	20.727	F8VWB4	Q9UP83
17	2	NaN	NaN	NaN			24.22	1	1	1	1	23.876	P61201	Q9UNS2
18	2	NaN	NaN	NaN			24.033	NaN	1	NaN	NaN	24.284	F5GZ16	Q9UNM6
19	2	NaN	NaN	NaN			31.929	NaN	1	NaN	NaN	31.901	Q9Y672	Q9UN86-2
20	3	NaN	NaN	NaN			38.666	NaN	3	NaN	NaN	40.397;40.251	Q8TDP1-2	Q9UMX0-2	Q9Y2Z2-2
21	2	NaN	NaN	NaN			21.181	0	1	1	0	21.182	Q86U70	Q9UM47
22	2	NaN	NaN	NaN			5.976	NaN	1	NaN	NaN	5.526	Q9P2E9-3	Q9ULH0-4
23	2	NaN	NaN	NaN			48.224	NaN	1	NaN	NaN	46.959	B7Z254	Q9UL25
24	2	NaN	NaN	NaN			39.443	NaN	1	NaN	NaN	38.937	P45954	Q9UKU7
25	2	NaN	NaN	NaN			40.464	NaN	1	NaN	NaN	41.176	Q9Y673-2	Q9UJU6-2
26	2	NaN	NaN	NaN			44.397	NaN	1	NaN	NaN	44.896	O43819	Q9UIJ7
27	2	Sec61-Sec62-Sec63 complex	1	0.5	Sec61-Sec62-Sec63 complex	1	21.615	NaN	1	NaN	NaN	20.977	Q15019	Q9UHD8-7
28	2	NEK2-NEK11 complex	1	0.5	NEK2-NEK11 complex	1	18.93	NaN	1	NaN	NaN	19	Q8TD19	Q9UDR5
29	2	NaN	NaN	NaN			23.185	NaN	1	NaN	NaN	22.57	P08107	Q9P035
30	3	NaN	NaN	NaN			20.285	1	3	1	1	19.939;19.791	P61201	Q9NZM3-2	Q9UNS2
31	2	NaN	NaN	NaN			25.653	NaN	1	NaN	NaN	24.874	E9PSH8	Q9NZ01
32	2	NaN	NaN	NaN			32.304	NaN	1	NaN	NaN	33.681	B4E100	Q9NYU2-2
33	2	NaN	NaN	NaN			32.002	NaN	1	NaN	NaN	31.946	P19174	Q9NXE4
34	2	NaN	NaN	NaN			36.938	NaN	1	NaN	NaN	36.685	Q8NEW0	Q9NXE4
35	2	Respiratory chain complex I (holoenzyme), mitochondrial	2	1	Respiratory chain complex I (gamma subunit) mitochondrial;Respiratory chain complex I (holoenzyme), mitochondrial;Respiratory chain complex I (lambda subunit) mitochondrial	1;2;1	12.131	1	1	1	1	12.026	O95139	Q9NX14
36	2	C complex spliceosome	1	0.5	C complex spliceosome;Spliceosome	1;1	13.155	NaN	1	NaN	NaN	13.075	Q6P2Q9	Q9NVI7-2
37	2	17S U2 snRNP	1	0.5	17S U2 snRNP;C complex spliceosome;CDC5L complex;Spliceosome	1;1;1;1	26.765	NaN	1	NaN	NaN	28.145	P51649	Q9NV96
38	2	NaN	NaN	NaN			41.366	NaN	1	NaN	NaN	41.066	Q02127	Q9NUB1-2
39	3	NaN	NaN	NaN			42.698	NaN	3	NaN	NaN	42.92;42.801	P61221	Q9NTJ5	Q9NYY8
40	2	ASF1-histone containing complex	1	0.5	ASF1-histone containing complex;BAF complex;BRG1-SIN3A complex;BRG1-SIN3A-HDAC containing SWI/SNF remodeling complex I;BRG1-associated complex;BRM-SIN3A complex;BRM-SIN3A-HDAC complex;BRM-associated complex;Brg1-associated complex I;Brg1-associated complex II;Brg1-based SWI/SNF chromatin remodeling complex;Brm-associated complex;DMAP1-associated complex;EBAFa complex;EBAFb complex;INO80 chromatin…	1;1;1;1;1;1;1;1;1;1;1;1;1;1;1;1;1;1;1;1;1;1;1;1;1;1;1;1;1;1;1	37.064	NaN	1	NaN	NaN	37.217	P21399	Q9NRY5
41	2	NaN	NaN	NaN			34.925	NaN	1	NaN	NaN	36.715	P16435	Q9NQR4
42	2	NaN	NaN	NaN			33.815	NaN	1	NaN	NaN	35.443	Q9NSE4	Q9NP81
43	3	NaN	NaN	NaN			32.653	NaN	3	NaN	NaN	31.875;32.297	Q00796	Q9HD20	Q9NZB2
44	2	NaN	NaN	NaN			47.227	NaN	1	NaN	NaN	47.02	H0YHS6	Q9HBI0-2
45	2	NaN	NaN	NaN			43.276	NaN	1	NaN	NaN	43.178	P31948	Q9HB71
46	2	NaN	NaN	NaN			45.072	NaN	1	NaN	NaN	44.351	P06865	Q9HA77
47	2	NaN	NaN	NaN			48.708	NaN	1	NaN	NaN	48.811	O43399	Q9H9P8-2
48	2	17S U2 snRNP	1	0.5	17S U2 snRNP;18S U11/U12 snRNP;ITGA5-ITGB1-FN-1-NOV complex;ITGAV-ITGB3-NOV complex;SF3b complex	1;1;1;1;1	42.604	NaN	1	NaN	NaN	42.305	Q99733	Q9H9B4
49	2	NaN	NaN	NaN			20.943	NaN	1	NaN	NaN	21.961	P52907	Q9H4I3
50	2	NaN	NaN	NaN			37.046	NaN	1	NaN	NaN	37.185	Q9BVP2-2	Q9H3P7
51	2	NaN	NaN	NaN			42.322	NaN	1	NaN	NaN	42.399	Q8IYQ7	Q9H2D1
52	2	NaN	NaN	NaN			17.789	NaN	1	NaN	NaN	17.535	C9JLU1	Q9H0U3
53	2	NaN	NaN	NaN			45.761	NaN	1	NaN	NaN	46.322	Q9NP73-2	Q9H0C8
54	2	NaN	NaN	NaN			41.603	NaN	1	NaN	NaN	43.279	E9PI30	Q9H0C8
55	2	NaN	NaN	NaN			28.014	NaN	1	NaN	NaN	27.161	F8VSC5	Q9C0C9
56	3	39S ribosomal subunit, mitochondrial	1	0.333333	39S ribosomal subunit, mitochondrial;55S ribosome, mitochondrial;60S ribosomal subunit, cytoplasmic;Nop56p-associated pre-rRNA complex;Ribosome, cytoplasmic	1;1;1;1;1	10.053	1	3	3	3	9.962;10.018	Q8TCC3	Q9BYC9	Q9H9J2
57	2	NaN	NaN	NaN			20.718	NaN	1	NaN	NaN	20.907	O43823	Q9BYC5
58	3	TIM (TIMM9, TIMM10) complex, mitochondrial	1	0.333333	TIM (TIMM9, TIMM10) complex, mitochondrial	1	48.32	NaN	3	NaN	NaN	48.576;48.442	Q3ZCQ8	Q9BXW7-2	Q9Y2S7
59	3	NaN	NaN	NaN			48.678	NaN	3	NaN	NaN	48.576;48.811	P50213	Q9BXW7-2	Q9H9P8-2
60	2	NaN	NaN	NaN			37.248	NaN	1	NaN	NaN	39.204	O60830	Q9BX68
61	2	ALL-1 supercomplex	1	0.5	ALL-1 supercomplex;ASCOM complex;MLL-HCF complex;MLL1-WDR5 complex;MOF complex;Menin-associated histone methyltransferase complex;PTIP-HMT complex;Set1A complex;Set1B complex;UTX-MLL2/3 complex;WDR5-ASH2L-RBBP5-MLL2 complex	1;1;1;1;1;1;1;1;1;1;1	38.025	NaN	1	NaN	NaN	36.727	Q9UL25	Q9BWF3
62	2	NaN	NaN	NaN			37.709	NaN	1	NaN	NaN	37.557	Q6P1X6-2	Q9BWD1
63	2	Sec61-Sec62-Sec63 complex	1	0.5	Sec61-Sec62-Sec63 complex	1	45.216	NaN	1	NaN	NaN	44.978	P48454-2	Q9BVL4
64	2	NaN	NaN	NaN			36.737	NaN	1	NaN	NaN	36.71	Q9Y2R0	Q9BVK6
65	5	NaN	NaN	NaN			48.137	NaN	10	NaN	NaN	48.421;48.576;48.355;48.442	B4DYB4	Q9BUL8	Q9BXW7-2	Q9H936	Q9Y2S7
66	2	NaN	NaN	NaN			39.81	NaN	1	NaN	NaN	41.765	Q9UIJ7	Q9BUL8
67	5	NaN	NaN	NaN			41.962	NaN	10	NaN	NaN	41.765;41.884;41.862;43.801	Q9Y2S7	Q9BUL8	Q9BXW7-2	Q9H936	Q9NUQ9
68	2	NaN	NaN	NaN			8.172	NaN	1	NaN	NaN	8.805	Q92900-2	Q9BUJ2-4
69	3	SNARE complex (VAMP3, VAMP4, STX16)	1	0.333333	SNARE complex (VAMP3, VAMP4, STX16);SNARE complex (VAMP3, VAMP4, VAMP8, STX6);SNARE complex (VAMP4, STX6, STX16, VTI1a, VTI1b)	1;1;1	36.89	NaN	3	NaN	NaN	37.145;37.061	P15498	Q9BTW9	Q9UKW4
70	3	NaN	NaN	NaN			19.791	1	3	1	1	20.451;19.939	Q9UNS2	Q9BT78	Q9NZM3-2
71	2	Ubiquitin E3 ligase (CRY1, SKP1A, CUL1, FBXL3)	1	0.5	Ubiquitin E3 ligase (CRY1, SKP1A, CUL1, FBXL3)	1	28.534	NaN	1	NaN	NaN	28.624	Q7Z5G4	Q9BSF4
72	2	NaN	NaN	NaN			26.191	0	1	1	0	26.425	O75643	Q9BQ95
73	3	NaN	NaN	NaN			26.215	1	3	1	1	26.425;25.98	Q8N766-3	Q9BQ95	Q9Y375
74	2	NaN	NaN	NaN			17.143	1	1	1	1	16.951	P40227	Q99832
75	4	17S U2 snRNP	1	0.25	17S U2 snRNP;18S U11/U12 snRNP;ITGA5-ITGB1-FN-1-NOV complex;ITGAV-ITGB3-NOV complex;SF3b complex	1;1;1;1;1	41.862	NaN	6	NaN	NaN	42.604;41.765;42.305	Q9H936	Q99733	Q9BUL8	Q9H9B4
76	2	NaN	NaN	NaN			39.594	NaN	1	NaN	NaN	40.289	Q01813	Q99720-3
77	2	NaN	NaN	NaN			34.609	NaN	1	NaN	NaN	34.516	P21912	Q99643-5
78	2	NaN	NaN	NaN			14.828	NaN	1	NaN	NaN	14.178	Q9Y399	Q99623
79	4	NaN	NaN	NaN			30.113	NaN	6	NaN	NaN	31.318;29.835;31.946	Q9Y3B3	Q99523	Q9H089	Q9NXE4
80	2	NaN	NaN	NaN			11.985	NaN	1	NaN	NaN	11.639	Q5VT25-3	Q99460
81	3	Homodimeric complex LTBR	1	0.333333	Homodimeric complex LTBR;LINGO-1-Nogo-66-p75 signaling complex;Lymphotoxin beta receptor complex;NgR-TROY-LINGO1 complex;TAJ-NgR1-LINGO-1 signaling complex	1;1;1;1;1	24.949	0	3	1	0	23.985;26.112	O15270	Q96T51	Q9NS69
82	2	NaN	NaN	NaN			24.392	NaN	1	NaN	NaN	24.314	Q06210-2	Q96S52
83	2	NaN	NaN	NaN			27.68	NaN	1	NaN	NaN	27.112	Q5T8P6-3	Q96RU3-4
84	2	NaN	NaN	NaN			37.184	NaN	1	NaN	NaN	38.08	E9PAU2	Q96RQ3
85	2	ESCRT-I complex	1	0.5	ESCRT-I complex;TSG101-VPS37B-VPS28 complex	1;1	26.038	NaN	1	NaN	NaN	24.448	B4DVE1	Q96QK1
86	2	NaN	NaN	NaN			38.628	NaN	1	NaN	NaN	38.373	O60762	Q96PK6
87	2	NaN	NaN	NaN			27.806	NaN	1	NaN	NaN	28.521	Q9UN86-2	Q96MU7-2
88	3	NaN	NaN	NaN			28.005	NaN	3	NaN	NaN	28.521;28.145	E9PC07	Q96MU7-2	Q9NV96
89	2	NaN	NaN	NaN			24.537	NaN	1	NaN	NaN	25.036	F5GYQ4	Q96KR1
90	2	NaN	NaN	NaN			47.953	NaN	1	NaN	NaN	47.835	Q9Y570	Q96JY6
91	2	NaN	NaN	NaN			24.076	NaN	1	NaN	NaN	23.999	Q96HA1	Q96JM3
92	2	NaN	NaN	NaN			41.71	NaN	1	NaN	NaN	41.953	P50395	Q96I99
93	3	NaN	NaN	NaN			41.091	NaN	3	NaN	NaN	41.338;41.066	P49590	Q96I59	Q9NUB1-2
94	2	NaN	NaN	NaN			41.656	NaN	1	NaN	NaN	41.593	O43776	Q96I24
95	2	NaN	NaN	NaN			23.75	NaN	1	NaN	NaN	23.892	E7EQT4	Q96HY6
96	2	AXIN-APC-betaCatenin-GSK3B complex	1	0.5	AXIN-APC-betaCatenin-GSK3B complex;Axin-PP2A A-PP2A C-GSK3-beta-beta-catenin complex;Prune-GSK3beta complex	1;1;1	43.064	NaN	1	NaN	NaN	44.662	Q9Y2Q3	Q96GE9-2
97	2	AXIN-APC-betaCatenin-GSK3B complex	1	0.5	AXIN-APC-betaCatenin-GSK3B complex;Axin-PP2A A-PP2A C-GSK3-beta-beta-catenin complex;Prune-GSK3beta complex	1;1;1	48.493	NaN	1	NaN	NaN	48.569	Q9Y2Q3	Q96GE9-2
98	3	NaN	NaN	NaN			36.739	NaN	3	NaN	NaN	34.879;37.512	Q99808	Q96G03	Q96G03
99	2	NaN	NaN	NaN			10.149	NaN	1	NaN	NaN	10.171	F8VPD4	Q96EY7
100	3	NaN	NaN	NaN			26.252	NaN	3	NaN	NaN	26.511;26.425	P32322	Q96ER9	Q9BQ95
101	2	60S ribosomal subunit, cytoplasmic	1	0.5	60S ribosomal subunit, cytoplasmic;Ribosome, cytoplasmic	1;1	26.575	NaN	1	NaN	NaN	28.452	Q5JTH9-2	Q96EL3
102	3	28S ribosomal subunit, mitochondrial	1	0.333333	28S ribosomal subunit, mitochondrial;55S ribosome, mitochondrial;60S ribosomal subunit, cytoplasmic;Ribosome, cytoplasmic	1;1;1;1	29.2	0	3	3	0	28.452;28.503	P09661	Q96EL3	Q9Y2W1
103	2	NaN	NaN	NaN			16.829	NaN	1	NaN	NaN	16.735	G5E9S8	Q96D71-3
104	3	NaN	NaN	NaN			37.161	0	3	1	0	37.364;35.355	O14980	Q96A33	Q9HAV4
105	3	MRIP-MBS complex	1	0.333333	MRIP-MBS complex;MRIP-MBS-RHOA complex;MRIP-RHOA complex	1;1;1	42.19	NaN	3	NaN	NaN	41.635;41.684	Q6IN84	Q969S9-3	Q99714
106	2	NaN	NaN	NaN			35.003	NaN	1	NaN	NaN	34.764	P22830	Q93084-4
107	2	NaN	NaN	NaN			37.557	NaN	1	NaN	NaN	37.563	Q9BWD1	Q92945
108	2	PAR4-BACE1 complex	1	0.5	PAR4-BACE1 complex	1	46.295	NaN	1	NaN	NaN	46.057	Q15526-2	Q92934
109	3	NaN	NaN	NaN			13.719	NaN	3	NaN	NaN	14.365;13.025	P82094	Q92878	Q9Y3A3-2
110	2	NaN	NaN	NaN			24.288	NaN	1	NaN	NaN	24.393	O43402	Q92859-3
111	2	NaN	NaN	NaN			21.952	NaN	1	NaN	NaN	22.311	Q92797	Q92673
112	2	NaN	NaN	NaN			26.492	NaN	1	NaN	NaN	26.886	Q92747	Q92667
113	2	G protein complex (BTK, GNG1, GNG2)	1	0.5	G protein complex (BTK, GNG1, GNG2);G protein complex (CACNA1A, GNB1, GNG2);G protein complex (HDAC4, GNB1, GNG2);G protein complex (HDAC5, GNB1, GNG2);G protein complex (MCF2, GNB1, GNG2);G protein complex (PTHR1, GNB1, GNG2);Heterotrimeric G protein complex (GNG2, GNB1, GNAS)	1;1;1;1;1;1;1	23.19	NaN	1	NaN	NaN	22.913	Q9NZM3-2	Q92616
114	2	NaN	NaN	NaN			34.061	NaN	1	NaN	NaN	34.194	Q12905	Q92598-2
115	3	NaN	NaN	NaN			34.426	1	3	1	1	34.194;34.448	Q9UBS4	Q92598-2	Q9BUQ8
116	3	NaN	NaN	NaN			39.37	NaN	3	NaN	NaN	38.963;39.317	P49189	Q92544	Q99536
117	3	NaN	NaN	NaN			28.474	NaN	3	NaN	NaN	26.638;28.341	Q9Y3I0	Q92499	Q9H7F0
118	2	NaN	NaN	NaN			26.797	NaN	1	NaN	NaN	27.596	E2QRD0	Q8WYJ6
119	4	AP3 adapter complex	1	0.25	AP3 adapter complex;AP3-BLOC1 complex;AP3D1-AP3S2 complex	1;1;1	48.922	NaN	6	NaN	NaN	47.194;48.835;48.421	Q9UIJ7	Q8WV74	Q9BQE5	Q9BUL8
120	2	NaN	NaN	NaN			32.858	NaN	1	NaN	NaN	32.945	Q96CN7	Q8WUX1
121	2	39S ribosomal subunit, mitochondrial	1	0.5	39S ribosomal subunit, mitochondrial;55S ribosome, mitochondrial	1;1	30.255	NaN	1	NaN	NaN	30.669	Q9NWS8	Q8TC07-2
122	3	Retromer complex (SNX1, SNX2, VPS35, VPS29, VPS26B)	1	0.333333	Retromer complex (SNX1, SNX2, VPS35, VPS29, VPS26B)	1	20.07	0	3	1	0	21.652;19.791	Q9Y487	Q8TBA6-2	Q9UNS2
123	2	NaN	NaN	NaN			29.075	NaN	1	NaN	NaN	29.143	H0YH24	Q8NE86-3
124	2	NaN	NaN	NaN			42.652	NaN	1	NaN	NaN	42.702	F5H1W9	Q8NC51-3
125	2	NaN	NaN	NaN			32.404	NaN	1	NaN	NaN	33.657	Q92506	Q8NBJ5
126	2	NaN	NaN	NaN			32.288	NaN	1	NaN	NaN	31.224	P41091	Q8NAF0
127	3	NaN	NaN	NaN			25.98	NaN	3	NaN	NaN	26.215;25.965	Q9Y375	Q8N766-3	Q9H845
128	2	NaN	NaN	NaN			10.711	NaN	1	NaN	NaN	10.235	Q86YV0	Q8N6S5
129	3	NaN	NaN	NaN			25.724	NaN	3	NaN	NaN	26.264;25.128	Q8TC07-2	Q8N684	Q8NE01
130	2	NaN	NaN	NaN			31.594	NaN	1	NaN	NaN	32.505	Q96P70	Q8N4T8
131	4	NaN	NaN	NaN			32.825	NaN	6	NaN	NaN	32.505;31.318;31.946	Q9Y3B3	Q8N4T8	Q99523	Q9NXE4
132	3	NaN	NaN	NaN			36.886	NaN	3	NaN	NaN	36.675;36.844	Q96P70	Q8N4T8	Q9Y3B3
133	2	NaN	NaN	NaN			29.734	NaN	1	NaN	NaN	29.167	O94979-3	Q8N490-2
134	3	NaN	NaN	NaN			29.765	NaN	3	NaN	NaN	29.167;29.402	F5H442	Q8N490-2	Q9UIA9
135	3	NaN	NaN	NaN			37.787	NaN	3	NaN	NaN	37.833;37.608	Q9H490-2	Q8N1S5-2	Q92609
136	2	NaN	NaN	NaN			36.822	NaN	1	NaN	NaN	37.72	Q96I24	Q8N1G4
137	4	NaN	NaN	NaN			44.046	NaN	6	NaN	NaN	42.067;42.755;44.278	D6REA0	Q8N1G4	Q9BWM7	Q9UJU6-2
138	4	SNARE complex (VAMP3, VAMP4, STX16)	1	0.25	SNARE complex (VAMP3, VAMP4, STX16);SNARE complex (VAMP3, VAMP4, VAMP8, STX6);SNARE complex (VAMP4, STX6, STX16, VTI1a, VTI1b)	1;1;1	34.09	NaN	6	NaN	NaN	35.344;32.505;33.646	Q9UKW4	Q8N0Y2-2	Q8N4T8	Q9BTW9
139	4	SNARE complex (VAMP3, VAMP4, STX16)	1	0.25	SNARE complex (VAMP3, VAMP4, STX16);SNARE complex (VAMP3, VAMP4, VAMP8, STX6);SNARE complex (VAMP4, STX6, STX16, VTI1a, VTI1b)	1;1;1	37.061	NaN	6	NaN	NaN	35.344;36.675;37.145	Q9UKW4	Q8N0Y2-2	Q8N4T8	Q9BTW9
140	2	NaN	NaN	NaN			34.277	NaN	1	NaN	NaN	34.335	E9PIC0	Q8N0X7
141	3	NaN	NaN	NaN			44.29	NaN	3	NaN	NaN	44.104;44.278	Q9Y673-2	Q8IZ81	Q9UJU6-2
142	4	39S ribosomal subunit, mitochondrial	1	0.25	39S ribosomal subunit, mitochondrial;55S ribosome, mitochondrial	1;1	23.785	NaN	6	NaN	NaN	25.11;24.37;23.71	Q13308	Q8IYS2	Q969P0-3	Q9NWS8
143	4	BIRC5-AURKB-INCENP-EVI5 complex	1	0.25	BIRC5-AURKB-INCENP-EVI5 complex	1	42.399	NaN	6	NaN	NaN	42.322;42.753;42.397	Q9H2D1	Q8IYQ7	Q9NVH0	Q9Y619
144	2	NaN	NaN	NaN			35.889	NaN	1	NaN	NaN	35.729	Q9NZ01	Q8IXI2-2
145	2	NaN	NaN	NaN			25.763	NaN	1	NaN	NaN	25.631	Q9P258	Q8IXI2-2
146	3	SNARE complex (STX4, VAMP8, VAMP3, SNAP23)	1	0.333333	SNARE complex (STX4, VAMP8, VAMP3, SNAP23);SNARE complex (VAMP3, VAMP4, VAMP8, STX6)	1;1	25.434	NaN	3	NaN	NaN	25.631;24.874	Q9P0L0	Q8IXI2-2	Q9NZ01
147	2	SNARE complex (STX4, VAMP8, VAMP3, SNAP23)	1	0.5	SNARE complex (STX4, VAMP8, VAMP3, SNAP23);SNARE complex (VAMP3, VAMP4, VAMP8, STX6)	1;1	38.449	NaN	1	NaN	NaN	38.321	Q9P0L0	Q8IXI2-2
148	3	NaN	NaN	NaN			15.968	0	3	1	0	16.183;16.178	Q27J81-2	Q8IWX8	Q9Y6A5
149	7	NaN	NaN	NaN			15.864	1	21	1	1	16.183;15.756;16.735;16.409;15.678;16.265	O75376	Q8IWX8	Q92600	Q96D71-3	Q9H330-2	Q9HCU5	Q9NS87
150	3	NaN	NaN	NaN			37.413	0	3	1	0	37.621;37.563	P14625	Q8IWA4	Q92945
151	4	Multisynthetase complex	1	0.25	Multisynthetase complex	1	35.758	NaN	6	NaN	NaN	35.311;36.683;36.715	Q9Y285	Q8IVS2	Q9BTV4	Q9NQR4
152	2	NaN	NaN	NaN			15.413	NaN	1	NaN	NaN	14.499	Q8N6S5	Q86YV0
153	5	SNARE complex (VAMP3, VAMP4, STX16)	1	0.2	SNARE complex (VAMP3, VAMP4, STX16);SNARE complex (VAMP3, VAMP4, VAMP8, STX6);SNARE complex (VAMP4, STX6, STX16, VTI1a, VTI1b)	1;1;1	37.947	NaN	10	NaN	NaN	37.597;37.602;37.724;37.061	G3XAN4	Q86Y56-2	Q99755-2	Q9UBF2	Q9UKW4
154	2	NaN	NaN	NaN			33.649	NaN	1	NaN	NaN	33.804	Q9Y3A6	Q86Y56-2
155	3	NaN	NaN	NaN			32.722	NaN	3	NaN	NaN	33.804;33.649	Q9Y3Q3	Q86Y56-2	Q9Y3A6
156	5	SNARE complex (VAMP3, VAMP4, STX16)	1	0.2	SNARE complex (VAMP3, VAMP4, STX16);SNARE complex (VAMP3, VAMP4, VAMP8, STX6);SNARE complex (VAMP4, STX6, STX16, VTI1a, VTI1b)	1;1;1	34.09	NaN	10	NaN	NaN	33.804;35.021;34.376;34.09	G3XAN4	Q86Y56-2	Q8NAN7	Q99755-2	Q9UKW4
157	2	Respiratory chain complex I (gamma subunit) mitochondrial	1	0.5	Respiratory chain complex I (gamma subunit) mitochondrial;Respiratory chain complex I (holoenzyme), mitochondrial	1;1	12.09	1	1	1	1	12.044	O43678	Q86Y39
158	4	NaN	NaN	NaN			8.162	1	6	6	6	8.496;7.998;7.963	Q13769	Q86W42	Q8NI27	Q96FV9
159	2	NaN	NaN	NaN			25.182	NaN	1	NaN	NaN	25.22	P80404	Q7Z6I6
160	4	DNA synthesome complex (15 subunits)	1	0.25	DNA synthesome complex (15 subunits);DNA synthesome complex (17 subunits);HuCHRAC complex	1;1;1	38.135	NaN	6	NaN	NaN	40.011;38.376;38.151	P06280	Q7Z5L9-2	Q9NZI8	Q9UHL4
161	3	NaN	NaN	NaN			34.33	NaN	3	NaN	NaN	34.649;34.335	P31146	Q7Z2Z2-2	Q8N0X7
162	3	CEN complex	1	0.333333	CEN complex	1	35.305	NaN	3	NaN	NaN	35.641;36.947	Q09161	Q7Z2W4	Q92973-2
163	2	NaN	NaN	NaN			19.415	NaN	1	NaN	NaN	19.306	Q92859-3	Q7L576
164	3	P2X7 receptor signalling complex	1	0.333333	P2X7 receptor signalling complex	1	33.274	NaN	3	NaN	NaN	33.675;32.945	D6RGI4	Q71RC2	Q8WUX1
165	6	NaN	NaN	NaN			42.933	NaN	15	NaN	NaN	42.792;42.887;42.992;43.127;43.222	Q8WUY1	Q6ZT21-2	Q96AG3	Q9H0V9	Q9H9A6	Q9HBM8
166	4	NaN	NaN	NaN			42.868	NaN	6	NaN	NaN	42.554;41.076;42.702	C9J9K3	Q6UW68	Q8NBY1	Q8NC51-3
167	3	17S U2 snRNP	1	0.333333	17S U2 snRNP;C complex spliceosome;CDC5L complex;Spliceosome	1;1;1;1	30.454	NaN	3	NaN	NaN	31.356;30.958	P51649	Q6UB35	Q9NV96
168	3	NaN	NaN	NaN			43.208	NaN	3	NaN	NaN	43.292;42.887	Q9UKR5	Q6PIU2	Q96AG3
169	3	C complex spliceosome	1	0.333333	C complex spliceosome;Spliceosome	1;1	13.075	NaN	3	NaN	NaN	13.155;14.316	Q9NVI7-2	Q6P2Q9	Q9Y512
170	2	NaN	NaN	NaN			37.766	NaN	1	NaN	NaN	38.584	Q9NX62	Q6L8Q7-2
171	3	NaN	NaN	NaN			36.683	NaN	3	NaN	NaN	37.418;37.72	Q9BTV4	Q6KCM7-2	Q8N1G4
172	2	NaN	NaN	NaN			42.095	NaN	1	NaN	NaN	42.301	C9JYI4	Q6KCM7-2
173	2	60S ribosomal subunit, cytoplasmic	1	0.5	60S ribosomal subunit, cytoplasmic;Ribosome, cytoplasmic;TRBP containing complex (DICER, RPL7A, EIF6, MOV10 and subunits of the 60S ribosomal particle)	1;1;1	45.553	NaN	1	NaN	NaN	45.248	Q6P1L8	Q6GMV3
174	2	NaN	NaN	NaN			49.01	NaN	1	NaN	NaN	48.942	P31946-2	Q6DKK2
175	2	NaN	NaN	NaN			45.319	NaN	1	NaN	NaN	45.762	P31946-2	Q6DKK2
176	3	NaN	NaN	NaN			39.633	NaN	3	NaN	NaN	39.736;39.627	Q9P2K5-2	Q6DD88	Q6NUK1
177	2	NaN	NaN	NaN			35.946	NaN	1	NaN	NaN	34.95	Q9UHD9	Q5W0V3-2
178	4	NaN	NaN	NaN			33.698	NaN	6	NaN	NaN	34.95;35.443;32.722	Q9Y697-2	Q5W0V3-2	Q9NP81	Q9Y3Q3
179	2	NaN	NaN	NaN			38.297	NaN	1	NaN	NaN	38.082	Q9UHD9	Q5W0V3-2
180	5	ITGAM-ITGB2-CD11 complex	1	0.2	ITGAM-ITGB2-CD11 complex	1	38.346	NaN	10	NaN	NaN	38.082;37.597;38.297;38.266	F5H217	Q5W0V3-2	Q86Y56-2	Q9UHD9	Q9Y6X5
181	3	NaN	NaN	NaN			26.264	NaN	3	NaN	NaN	26.682;28.145	Q8N684	Q5T760	Q9NV96
182	5	CF IIAm complex (Cleavage factor IIAm complex)	1	0.2	CF IIAm complex (Cleavage factor IIAm complex)	1	31.228	NaN	10	NaN	NaN	30.958;31.356;30.699;31.295	Q9NXV6	Q5T760	Q6UB35	Q8N684	Q8TCS8
183	3	C complex spliceosome	1	0.333333	C complex spliceosome;Spliceosome	1;1	41.848	NaN	3	NaN	NaN	41.627;42.129	B4DJV2	Q5T160	Q9NSD9
184	5	CEN complex	1	0.2	CEN complex	1	35.565	NaN	10	NaN	NaN	36.126;35.641;35.492;36.286	F5H7N9	Q5JTZ9	Q7Z2W4	Q8WXF1-2	Q9H089
185	2	Elongator core complex	1	0.5	Elongator core complex;Elongator holo complex	1;1	40.414	NaN	1	NaN	NaN	41.564	P50402	Q5JTV8
186	2	SNARE complex (RINT1, ZW10, p31)	1	0.5	SNARE complex (RINT1, ZW10, p31);SNARE complex (RINT1, ZW10, p31, Stx18)	1;1	9.137	NaN	1	NaN	NaN	9.438	Q7Z7H8	Q5JTH9-2
187	3	NaN	NaN	NaN			23.538	NaN	3	NaN	NaN	23.33;23.999	O94874	Q5JPE7-2	Q96JM3
188	2	NaN	NaN	NaN			44.122	NaN	1	NaN	NaN	43.451	Q13838	Q5JP53
189	2	GINS complex	1	0.5	GINS complex;Kinase maturation complex 2;TANK-TRAF2-TRAF3 complex	1;1;1	20.081	NaN	1	NaN	NaN	21.989	Q14761	Q5HY71
190	5	GINS complex	1	0.2	GINS complex;Kinase maturation complex 2;TANK-TRAF2-TRAF3 complex	1;1;1	23.237	NaN	10	NaN	NaN	21.989;23.102;23.282;23.357	Q14761	Q5HY71	Q5VT52-2	Q8TD16	Q969V3-2
191	4	39S ribosomal subunit, mitochondrial	1	0.25	39S ribosomal subunit, mitochondrial;55S ribosome, mitochondrial	1;1	10.146	1	6	3	3	10.132;9.962;10.018	Q9BYD2	Q4TT38	Q9BYC9	Q9H9J2
192	11	55S ribosome, mitochondrial	6	0.545455	28S ribosomal subunit, mitochondrial;39S ribosomal subunit, mitochondrial;55S ribosome, mitochondrial;TRBP containing complex (DICER, RPL7A, EIF6, MOV10 and subunits of the 60S ribosomal particle)	2;4;6;1	10.119	1	55	45	45	10.132;10.148;11.392;9.941;9.962;10.018;9.928;12.094;9.935;9.918	O75394	Q4TT38	Q8IXM3	Q92665	Q9BYC8	Q9BYC9	Q9H9J2	Q9NZE8	Q9Y291	Q9Y291	Q9Y2R9
193	2	NaN	NaN	NaN			45.921	NaN	1	NaN	NaN	45.999	E9PH29	Q4G176
194	2	NaN	NaN	NaN			41.033	NaN	1	NaN	NaN	40.197	Q8WVC6	Q4G176
195	2	NaN	NaN	NaN			37.961	NaN	1	NaN	NaN	37.745	Q9NVP1	Q4G148-2
196	2	NaN	NaN	NaN			29.301	NaN	1	NaN	NaN	29.344	C9J3L8	Q4G0F5
197	2	Emerin complex 52	1	0.5	Emerin complex 52	1	38.524	NaN	1	NaN	NaN	39.432	Q14344	Q3SXM5
198	2	NaN	NaN	NaN			44.691	NaN	1	NaN	NaN	44.644	Q16854-4	Q330K2-2
199	3	NaN	NaN	NaN			23.576	0	3	1	0	25.424;25.416	O96008	Q2TAM5	Q9Y490
200	3	SNARE complex (RINT1, ZW10, p31)	1	0.333333	SNARE complex (RINT1, ZW10, p31);SNARE complex (RINT1, ZW10, p31, Stx18)	1;1	25.563	NaN	3	NaN	NaN	25.424;25.273	A8MUW5	Q2TAM5	Q7Z7H8
201	2	NaN	NaN	NaN			27.29	NaN	1	NaN	NaN	25.306	Q9Y6A5	Q27J81-2
202	2	NaN	NaN	NaN			10.859	NaN	1	NaN	NaN	8.935	Q9BRQ6	Q16891-2
203	3	NaN	NaN	NaN			40.197	NaN	3	NaN	NaN	40.803;41.066	Q4G176	Q16822	Q9NUB1-2
204	3	ESR1-RELA-BCL3-NCOA3 complex	1	0.333333	ESR1-RELA-BCL3-NCOA3 complex;IKK-alpha--ER-alpha-AIB1 complex;Multisubunit ACTR coactivator complex;RSmad complex;SRC-3 complex	1;1;1;1;1	18.418	1	3	3	3	18.139;19.051	Q9Y6M9	Q16795	Q9P0J0
205	3	NaN	NaN	NaN			45.017	NaN	3	NaN	NaN	45.115;45.287	P11908	Q16543	Q9UDX5
206	5	RNA endonuclease (SEN2deltaEx8, SEN54, CLP1)	1	0.2	RNA endonuclease (SEN2deltaEx8, SEN54, CLP1);tRNA splicing endonuclease	1;1	44.752	0	10	1	0	45.115;44.959;44.61;45.287	P50454	Q16543	Q5JRC6	Q9BRR6-2	Q9UDX5
207	3	NaN	NaN	NaN			22.295	NaN	3	NaN	NaN	22.295;22.41	P46977	Q15758	Q8NI36
208	3	NaN	NaN	NaN			14.534	NaN	3	NaN	NaN	14.248;14.178	H3BPE1	Q15643	Q99623
209	3	NaN	NaN	NaN			14.291	NaN	3	NaN	NaN	14.248;14.365	Q2M389	Q15643	Q92878
210	2	NaN	NaN	NaN			37.035	NaN	1	NaN	NaN	37.358	O00161	Q15637-4
211	2	NaN	NaN	NaN			27.978	NaN	1	NaN	NaN	28.011	Q9UGP8	Q15437
212	3	Homodimeric complex LTBR	1	0.333333	Homodimeric complex LTBR;Lymphotoxin beta receptor complex	1;1	26.062	0	3	1	0	25.968;26.112	B4DT35	Q15428	Q9NS69
213	2	NaN	NaN	NaN			29.836	NaN	1	NaN	NaN	31.735	Q9UNE7	Q15398
214	3	NaN	NaN	NaN			31.908	NaN	3	NaN	NaN	31.735;31.901	Q9UNE7	Q15398	Q9UN86-2
215	2	AP1 adaptor complex	1	0.5	AP1 adaptor complex;Gamma-BAR-AP1 complex	1;1	9.312	0	1	1	0	9.697	P53680	Q15393
216	2	40S ribosomal subunit, cytoplasmic	1	0.5	40S ribosomal subunit, cytoplasmic;Nop56p-associated pre-rRNA complex;Ribosome, cytoplasmic	1;1;1	44.398	NaN	1	NaN	NaN	44.081	P62241	Q15366-3
217	7	Homodimeric complex LTBR	1	0.142857	Homodimeric complex LTBR;Lymphotoxin beta receptor complex	1;1	26.225	0	21	10	0	26.109;25.968;25.424;26.32;26.112;25.416	O96008	Q15334	Q15428	Q2TAM5	Q8NEL9-3	Q9NS69	Q9Y490
218	2	NaN	NaN	NaN			42.037	NaN	1	NaN	NaN	41.25	B4DWN1	Q15233
219	3	NaN	NaN	NaN			41.637	0	3	1	0	41.25;42.7	P52907	Q15233	Q9H4I3
220	7	CTLH complex	1	0.142857	CTLH complex;RANBPM-Muskelin-TWA1-HSMpp8 complex	1;1	41.504	NaN	21	NaN	NaN	41.25;43.195;41.972;42.7;43.348;41.066	P53007	Q15233	Q8WVC2	Q96EY8	Q9H4I3	Q9NUB1-2	Q9NUB1-2
221	5	NaN	NaN	NaN			37.55	NaN	10	NaN	NaN	37.749;37.512;37.618;37.423	B4DEI4	Q15067-2	Q96G03	Q9Y3A6	Q9Y3Q3
222	8	ASF1-histone containing complex	1	0.125	ASF1-histone containing complex	1	37.309	NaN	28	NaN	NaN	37.749;36.808;37.512;37.422;37.185;37.217;37.423	B4DQX7	Q15067-2	Q8NHH9-3	Q96G03	Q96N66	Q9H3P7	Q9NRY5	Q9Y3Q3
223	3	CF IIAm complex (Cleavage factor IIAm complex)	1	0.333333	CF IIAm complex (Cleavage factor IIAm complex);CPSF6-EWSR1-ITCH-NUDT21-POLR2A-UBAP2L complex;CPSF6-ITCH-NUDT21-POLR2A complex;CPSF6-ITCH-NUDT21-POLR2A-UBAP2L complex;Mammalian cleavage factor I (CF Im);Spliceosome	1;1;1;1;1;1	30.782	NaN	3	NaN	NaN	30.58;30.596	Q9UPN7	Q15043-2	Q96GS4
224	3	NaN	NaN	NaN			24.083	NaN	3	NaN	NaN	24.411;24.819	Q92974-3	Q15006	Q15393
225	2	AP1 adaptor complex	1	0.5	AP1 adaptor complex;Gamma-BAR-AP1 complex	1;1	23.307	NaN	1	NaN	NaN	23.939	P53680	Q14C86-4
226	2	NaN	NaN	NaN			8.503	NaN	1	NaN	NaN	8.505	Q32MZ4-3	Q14980-2
227	2	NaN	NaN	NaN			25.932	NaN	1	NaN	NaN	24.358	Q9NRW7	Q14566
228	3	NaN	NaN	NaN			39.336	NaN	3	NaN	NaN	40.464;40.728	Q96RP9	Q14498-3	Q8NF37
229	2	NaN	NaN	NaN			8.847	NaN	1	NaN	NaN	10.151	Q9UKA4	Q14197
230	6	60S ribosomal subunit, cytoplasmic	2	0.333333	60S ribosomal subunit, cytoplasmic;Nop56p-associated pre-rRNA complex;Ribosome, cytoplasmic	2;2;2	10.265	1	15	3	3	10.151;10.118;10.073;10.737;10.182	P18583-6	Q14197	Q5T653	Q7Z2W9	Q99623	Q9Y3D9
231	2	NaN	NaN	NaN			24.491	NaN	1	NaN	NaN	26.28	E9PPD9	Q14157-4
232	2	NaN	NaN	NaN			25.036	NaN	1	NaN	NaN	26.921	Q96KR1	Q14151
233	4	NaN	NaN	NaN			42.8	NaN	6	NaN	NaN	43.306;42.652;42.579	P42696	Q13895	Q5T8U5	Q8TBP6
234	3	NaN	NaN	NaN			27.659	1	3	1	1	28.505;28.803	P31943	Q13838	Q9Y6C9
235	2	NaN	NaN	NaN			7.998	1	1	1	1	8.162	Q8NI27	Q13769
236	3	NaN	NaN	NaN			8.496	1	3	3	3	8.162;9.11	Q86W42	Q13769	Q9Y3C6
237	3	NaN	NaN	NaN			7.963	1	3	3	3	8.162;7.998	Q96FV9	Q13769	Q8NI27
238	4	NaN	NaN	NaN			27.28	0	6	1	0	27.647;28.011;27.978	F5H6D0	Q13586	Q15437	Q9UGP8
239	3	DSS1 complex	1	0.333333	DSS1 complex;Integrator complex;Integrator-RNAPII complex	1;1;1	29.998	NaN	3	NaN	NaN	29.515;30.607	Q14151	Q13576	Q9C0B5-2
240	3	Septin complex	1	0.333333	Septin complex	1	10.069	1	3	3	3	10.443;9.697	O75533	Q13435	Q15393
241	2	ABL2-HRAS-RIN1 complex	1	0.5	ABL2-HRAS-RIN1 complex;SNAPc (small nuclear RNA-activating protein) complex	1;1	12.053	NaN	1	NaN	NaN	12.044	Q13085	Q13425
242	2	NaN	NaN	NaN			20.066	NaN	1	NaN	NaN	20.068	E9PHJ7	Q13330-3
243	3	NaN	NaN	NaN			22.897	NaN	3	NaN	NaN	23.785;22.802	P23634-7	Q13308	Q9C0C9
244	4	Arp2/3 protein complex	1	0.25	Arp2/3 protein complex;LINGO-1-Nogo-66-p75 signaling complex;NgR-TROY-LINGO1 complex;TAJ-NgR1-LINGO-1 signaling complex	1;1;1;1	25.439	NaN	6	NaN	NaN	26.556;25.11;23.985	Q9BPX5	Q13308	Q8IYS2	Q96T51
245	3	NaN	NaN	NaN			25.11	NaN	3	NaN	NaN	26.556;23.785	Q8IYS2	Q13308	Q13308
246	2	NaN	NaN	NaN			44.361	NaN	1	NaN	NaN	46.085	Q9ULC3	Q13242
247	4	C complex spliceosome	1	0.25	C complex spliceosome;LARC complex (LCR-associated remodeling complex);Toposome	1;1;1	39.126	NaN	6	NaN	NaN	39.024;38.045;38.859	O43390	Q13177	Q9H078-2	Q9NQG5
248	3	NaN	NaN	NaN			26.886	NaN	3	NaN	NaN	28.182;27.112	Q92667	Q13162	Q96RU3-4
249	4	NaN	NaN	NaN			27.219	NaN	6	NaN	NaN	28.182;27.724;27.112	P46940	Q13162	Q7Z5K2	Q96RU3-4
250	2	NaN	NaN	NaN			31.767	0	1	1	0	33.564	O75436	Q13131
251	3	NaN	NaN	NaN			20.701	NaN	3	NaN	NaN	20.513;20.977	B4E0K9	Q13098-5	Q9UHD8-7
252	3	ABL2-HRAS-RIN1 complex	1	0.333333	ABL2-HRAS-RIN1 complex;SNAPc (small nuclear RNA-activating protein) complex	1;1	12.044	NaN	3	NaN	NaN	12.053;11.647	Q13425	Q13085	Q5W145
253	3	Sec61-Sec62-Sec63 complex	1	0.333333	Sec61-Sec62-Sec63 complex	1	44.945	NaN	3	NaN	NaN	44.739;44.978	B8ZZ10	Q13057	Q9BVL4
254	4	NaN	NaN	NaN			36.553	NaN	6	NaN	NaN	37.858;36.621;36.71	B4DTT0	Q13043	Q8N1F7	Q9BVK6
255	5	NaN	NaN	NaN			34.412	NaN	10	NaN	NaN	34.759;36.356;34.95;33.804	Q9H3U1	Q13043	Q14677	Q5W0V3-2	Q86Y56-2
256	3	NaN	NaN	NaN			34.486	NaN	3	NaN	NaN	34.759;34.532	Q15067-2	Q13043	Q13445
257	2	NaN	NaN	NaN			13.274	NaN	1	NaN	NaN	13.449	Q9UH99	Q13033
258	4	BRAFT complex	1	0.25	BRAFT complex;FA complex (Fanconi anemia complex);FA core complex (Fanconi anemia core complex);SMN complex;SMN complex (GEMIN6,7, UNRIP), SMN-independent intermediate	1;1;1;1;1	12.961	1	6	1	1	13.449;12.26;13.025	Q9NRL3	Q13033	Q14517	Q9Y3A3-2
259	3	NaN	NaN	NaN			13.537	0	3	1	0	13.449;13.79	F5H2G1	Q13033	Q14152
260	2	NaN	NaN	NaN			25.311	NaN	1	NaN	NaN	25.223	P22102	Q13011
261	2	NaN	NaN	NaN			29.456	NaN	1	NaN	NaN	30.542	Q9GZY8-2	Q12959-5
262	3	NaN	NaN	NaN			30.085	NaN	3	NaN	NaN	30.542;28.285	Q8NBJ5	Q12959-5	Q12959-5
263	4	NaN	NaN	NaN			21.958	NaN	6	NaN	NaN	22.44;22.295;22.311	P27816-6	Q12788	Q15758	Q92673
264	4	Ubiquitin E3 ligase (CRY1, SKP1A, CUL1, FBXL3)	1	0.25	Ubiquitin E3 ligase (CRY1, SKP1A, CUL1, FBXL3)	1	28.624	NaN	6	NaN	NaN	28.167;28.534;29.686	Q9BSF4	Q12769	Q7Z5G4	Q8NE01
265	4	NaN	NaN	NaN			42.857	NaN	6	NaN	NaN	42.891;42.7;43.531	P62136	Q10713	Q9H4I3	Q9Y6H1
266	5	NaN	NaN	NaN			11.744	NaN	10	NaN	NaN	11.669;12.27;10.235;10.737	P35232	Q10570	Q7Z6Z7-2	Q8N6S5	Q99623
267	3	NaN	NaN	NaN			24.089	NaN	3	NaN	NaN	24.503;24.029	E7ENJ6	Q10567-2	Q9Y6D9
268	3	NaN	NaN	NaN			38.236	NaN	3	NaN	NaN	38.96;38.618	Q96KA5-2	Q10471	Q96AB3
269	4	NaN	NaN	NaN			41.078	0	6	1	0	40.731;39.627;41.312	P17252	Q08881	Q6NUK1	Q8N2U0
270	2	NaN	NaN	NaN			15.69	0	1	1	0	16.12	Q15052	Q08379
271	4	NaN	NaN	NaN			16.178	0	6	3	0	16.12;15.968;16.183	Q9Y6A5	Q08379	Q27J81-2	Q8IWX8
272	2	NaN	NaN	NaN			11.377	NaN	1	NaN	NaN	9.48	Q8WXH0	Q08378
273	3	NaN	NaN	NaN			8.057	NaN	3	NaN	NaN	9.48;8.781	Q8WXH0	Q08378	Q96LW7-2
274	3	NaN	NaN	NaN			8.781	NaN	3	NaN	NaN	9.48;8.057	Q96LW7-2	Q08378	Q8WXH0
275	3	NaN	NaN	NaN			9.11	1	3	1	1	9.48;8.496	Q9Y3C6	Q08378	Q86W42
276	2	NaN	NaN	NaN			36.431	NaN	1	NaN	NaN	34.907	Q9BXK5	Q08211
277	3	NaN	NaN	NaN			48.469	NaN	3	NaN	NaN	48.173;48.569	Q13243	Q07817-2	Q96GE9-2
278	2	NaN	NaN	NaN			44.855	NaN	1	NaN	NaN	45.384	Q13243	Q07817-2
279	2	NaN	NaN	NaN			4.374	1	1	1	1	5.112	P27635	Q07020
280	7	BIRC5-AURKB-INCENP-EVI5 complex	1	0.142857	BIRC5-AURKB-INCENP-EVI5 complex	1	43.148	NaN	21	NaN	NaN	41.71;42.505;42.067;43.127;43.222;42.753	Q9BWD1	Q06136	Q6P1X6-2	Q8N1G4	Q9H9A6	Q9HBM8	Q9NVH0
281	7	MRIP-MBS complex	1	0.142857	MRIP-MBS complex;MRIP-MBS-RHOA complex;MRIP-RHOA complex	1;1;1	41.635	NaN	21	NaN	NaN	41.71;42.19;41.764;41.767;39.877;41.684	Q969S9-3	Q06136	Q6IN84	Q8TDP1-2	Q8WWP7	Q969Y2-3	Q99714
282	8	FARP2-NRP1-PlexinA1 complex	2	0.25	FARP2-NRP1-PlexinA1 complex;FARP2-NRP1-PlexinA2 complex;FARP2-NRP1-PlexinA3 complex;FARP2-NRP1-PlexinA4 complex;ITGB1-NRP1 complex;NRP1-VEGF(165/121) complex;NRP1-VEGFC complex, heparin dependent;NRP1-VEGFD complex, heparin dependent;NRP1-VEGFR2-VEGF(165) complex;Nrp1-PlexinD1 complex;PlexinA1-NRP1 complex;PlexinA1-NRP1-SEMA3A complex;PlexinA1-Nrp1 complex;PlexinA3-Nrp1 complex;PlexinB1-Nrp1 comp…	2;2;2;2;2;2;2;2;2;2;2;2;2;2;2;2;2;2;2	45.528	0.333333	28	3	1	45.31;45.453;45.456;45.102;45.398;44.136;47.037	O95319-5	Q05932-3	Q14320	Q32P41	Q92879-2	Q9BRG1	Q9UNZ2	Q9UNZ2
283	2	NaN	NaN	NaN			38.436	NaN	1	NaN	NaN	39.115	O43175	Q04759
284	2	NaN	NaN	NaN			27.505	NaN	1	NaN	NaN	25.799	Q9NYC9-2	Q03252
285	4	NaN	NaN	NaN			25.306	NaN	6	NaN	NaN	25.799;25.424;25.416	Q27J81-2	Q03252	Q2TAM5	Q9Y490
286	2	NaN	NaN	NaN			39.595	NaN	1	NaN	NaN	40.78	P31948	Q02978
287	4	17S U2 snRNP	1	0.25	17S U2 snRNP;18S U11/U12 snRNP;SF3b complex	1;1;1	40.49	NaN	6	NaN	NaN	40.78;42.305;41.066	P31153	Q02978	Q9H9B4	Q9NUB1-2
288	2	NaN	NaN	NaN			47.738	NaN	1	NaN	NaN	47.731	E9PKB5	Q02750
289	8	PLEKHM2-KIF5B complex	1	0.125	PLEKHM2-KIF5B complex	1	36.794	NaN	28	NaN	NaN	36.499;36.959;36.675;35.437;36.808;36.886;36.844	Q99523	Q02252	Q16512	Q8N4T8	Q8NAF0	Q8NHH9-3	Q96P70	Q9Y3B3
290	2	NaN	NaN	NaN			49.112	NaN	1	NaN	NaN	49.204	O14929-2	Q01085-2
291	7	NaN	NaN	NaN			9.48	0	21	3	0	9.465;9.706;9.325;8.057;8.781;9.11	Q08378	Q01082	Q12904	Q13813	Q8WXH0	Q96LW7-2	Q9Y3C6
292	3	NaN	NaN	NaN			9.325	NaN	3	NaN	NaN	9.465;9.48	Q13813	Q01082	Q08378
293	4	NaN	NaN	NaN			38.639	0	6	1	0	38.593;38.552;38.77	P13674	Q00839	Q5JRX3	Q9NSE4
294	4	ASF1-interacting protein complex	1	0.25	ASF1-interacting protein complex;Histone H3.3 complex	1;1	38.864	NaN	6	NaN	NaN	38.593;38.701;38.552	B4DQJ8	Q00839	Q1KMD3	Q5JRX3
295	2	NaN	NaN	NaN			32.297	NaN	1	NaN	NaN	32.653	Q9NZB2	Q00796
296	3	NaN	NaN	NaN			26.638	0	3	1	0	27.735;28.474	Q92499	Q00341	Q9Y3I0
297	5	Arp2/3 protein complex	2	0.4	Arp2/3 protein complex	2	27.303	NaN	10	NaN	NaN	27.735;27.843;25.439;27.161	B4E0K9	Q00341	Q9BPX5	Q9BPX5	Q9C0C9
298	4	Arp2/3 protein complex	1	0.25	Arp2/3 protein complex;LINGO-1-Nogo-66-p75 signaling complex;NgR-TROY-LINGO1 complex;TAJ-NgR1-LINGO-1 signaling complex	1;1;1;1	27.843	NaN	6	NaN	NaN	27.735;26.556;27.683	Q9BPX5	Q00341	Q13308	Q96T51
299	4	NaN	NaN	NaN			43.176	NaN	6	NaN	NaN	41.916;43.9;43.801	Q9P0S9	P98179	Q15102	Q9NUQ9
300	2	PA700 complex	1	0.5	PA700 complex;PA700-20S-PA28 complex	1;1	47.08	NaN	1	NaN	NaN	48.281	P18031	P84095
301	3	NaN	NaN	NaN			17.65	NaN	3	NaN	NaN	17.445;17.473	F5H4N1	P83111	Q4ZIN3-2
302	2	NaN	NaN	NaN			10.355	0	1	1	0	10.016	Q9UKF6	P82933
303	3	NaN	NaN	NaN			11.037	NaN	3	NaN	NaN	10.016;10.737	H3BPE1	P82933	Q99623
304	2	28S ribosomal subunit, mitochondrial	1	0.5	28S ribosomal subunit, mitochondrial;55S ribosome, mitochondrial;Glucosidase 2	1;1;1	9.995	NaN	1	NaN	NaN	9.934	Q92538	P82930
305	14	55S ribosome, mitochondrial	4	0.285714	28S ribosomal subunit, mitochondrial;39S ribosomal subunit, mitochondrial;55S ribosome, mitochondrial;60S ribosomal subunit, cytoplasmic;Nop56p-associated pre-rRNA complex;Ribosome, cytoplasmic;TRBP containing complex (DICER, RPL7A, EIF6, MOV10 and subunits of the 60S ribosomal particle);TRBP containing complex (DICER, TRBP, AGO2, RPL7A, EIF6, MOV10)	1;3;4;4;4;4;1;1	10.089	0.833333	91	66	55	9.979;10.016;10.118;10.073;9.827;9.94;10.171;9.938;9.913;10.006;10.061;10.001;10.182	H0Y6I0	P82675	P82933	Q5T653	Q7Z2W9	Q8N983-4	Q96DV4	Q96EY7	Q9BYD1	Q9H0U6	Q9NWU5	Q9NYK5	Q9P015	Q9Y3D9
306	34	55S ribosome, mitochondrial	13	0.382353	28S ribosomal subunit, mitochondrial;39S ribosomal subunit, mitochondrial;40S ribosomal subunit, cytoplasmic;55S ribosome, mitochondrial;60S ribosomal subunit, cytoplasmic;Nop56p-associated pre-rRNA complex;Ribosome, cytoplasmic;TRBP containing complex (DICER, RPL7A, EIF6, MOV10 and subunits of the 60S ribosomal particle);TRBP containing complex (DICER, TRBP, AGO2, RPL7A, EIF6, MOV10)	5;8;1;13;4;5;5;1;1	9.749	0.923077	561	325	300	9.979;10.605;9.934;10.016;9.909;10.151;9.863;10.118;10.073;10.246;9.827;9.951;9.94;10.22;10.171;10.294;9.812;9.938;9.785;9.874;10.128;9.913;9.666;10.259;10.221;9.953;10.006;10.061;10.001;9.79;9.852;9.943;9.879	D6RAN8	P82675	P82912-2	P82930	P82933	Q13405	Q14197	Q16540	Q5T653	Q7Z2W9	Q8N5N7	Q8N983-4	Q8TAE8	Q96DV4	Q96EL2	Q96EY7	Q9BQC6	Q9BRJ2	Q9BYD1	Q9BYD3	Q9BYN8	Q9BZE1	Q9H0U6	Q9HD33-2	Q9NP92	Q9NRX2	Q9NVS2	Q9NWU5	Q9NYK5	Q9P015	Q9UJZ1	Q9Y399	Q9Y3D3	Q9Y676
307	3	28S ribosomal subunit, mitochondrial	1	0.333333	28S ribosomal subunit, mitochondrial;55S ribosome, mitochondrial	1;1	10.467	0.333333	3	3	1	10.108;10.171	P82664	P82673	Q96EY7
308	7	55S ribosome, mitochondrial	4	0.571429	28S ribosomal subunit, mitochondrial;39S ribosomal subunit, mitochondrial;55S ribosome, mitochondrial	1;3;4	10.054	1	21	10	10	10.108;11.392;10.186;10.018;10.001;9.79	F5H5L4	P82673	Q92665	Q96A35	Q9H9J2	Q9P015	Q9UJZ1
309	7	55S ribosome, mitochondrial	2	0.285714	28S ribosomal subunit, mitochondrial;39S ribosomal subunit, mitochondrial;55S ribosome, mitochondrial	1;1;2	10.242	1	21	10	10	10.108;10.132;11.392;9.962;10.018;9.918	P51398-2	P82673	Q4TT38	Q92665	Q9BYC9	Q9H9J2	Q9Y2R9
310	6	55S ribosome, mitochondrial	2	0.333333	28S ribosomal subunit, mitochondrial;39S ribosomal subunit, mitochondrial;55S ribosome, mitochondrial;60S ribosomal subunit, cytoplasmic;Nop56p-associated pre-rRNA complex;Ribosome, cytoplasmic;TRBP containing complex (DICER, RPL7A, EIF6, MOV10 and subunits of the 60S ribosomal particle);TRBP containing complex (DICER, TRBP, AGO2, RPL7A, EIF6, MOV10)	1;1;2;1;1;1;1;1	10.047	1	15	15	15	10.108;9.909;9.938;10.061;10.182	P82921	P82673	Q13405	Q9BYD1	Q9NYK5	Q9Y3D9
311	2	28S ribosomal subunit, mitochondrial	1	0.5	28S ribosomal subunit, mitochondrial;40S ribosomal subunit, cytoplasmic;55S ribosome, mitochondrial;Nop56p-associated pre-rRNA complex;Ribosome, cytoplasmic	1;1;1;1;1	22.284	1	1	1	1	22.483	Q9BYN8	P82663
312	4	28S ribosomal subunit, mitochondrial	2	0.5	28S ribosomal subunit, mitochondrial;55S ribosome, mitochondrial	2;2	22.726	1	6	3	3	22.483;22.424;22.43	G5E9W7	P82663	P82930	Q92552
313	5	NaN	NaN	NaN			14.365	NaN	10	NaN	NaN	13.719;14.248;14.291;14.499	Q92878	P82094	Q15643	Q2M389	Q86YV0
314	2	RAPTOR-mTOR complex	1	0.5	RAPTOR-mTOR complex;mTOR-RAPTOR complex;mTOR-signaling complex;mTOR-signaling complex (FRAP1/mTOR, GBL, RAPTOR);mTOR-signaling complex (mTOR/FRAP1, RAPTOR);mTORC1 complex (mTOR/FRAP1, LST8, RAPTOR)	1;1;1;1;1;1	42.676	NaN	1	NaN	NaN	43.835	P46782	P68371
315	3	NaN	NaN	NaN			36.342	NaN	3	NaN	NaN	35.732;36.499	E7EU96	P67870	Q02252
316	5	DNA synthesome complex (15 subunits)	1	0.2	DNA synthesome complex (15 subunits);DNA synthesome complex (17 subunits);HuCHRAC complex;Sarcoglycan-sarcospan complex SG-SPN	1;1;1;1	37.982	NaN	10	NaN	NaN	37.885;38.666;38.847;38.151	O43765	P63151	Q8TDP1-2	Q9BWM7	Q9UHL4
317	2	NaN	NaN	NaN			43.475	NaN	1	NaN	NaN	43.448	Q96EP5	P63104
318	2	NaN	NaN	NaN			48.356	NaN	1	NaN	NaN	48.468	Q96EP5	P63104
319	5	C complex spliceosome	1	0.2	C complex spliceosome;Spliceosome	1;1	41.124	NaN	10	NaN	NaN	40.909;41.364;42.129;41.044	P16435	P63092-3	Q9NQR4	Q9NSD9	Q9NX61
320	4	NaN	NaN	NaN			47.23	NaN	6	NaN	NaN	46.703;47.599;47.315	P51149	P63000	Q16629-3	Q86UY0
321	4	LKB1-STRAD-MO25 complex	1	0.25	LKB1-STRAD-MO25 complex	1	40.281	0	6	1	0	40.178;40.403;40.027	Q99798	P62879	Q8NFQ8	Q9UEW8
322	2	NaN	NaN	NaN			23.402	NaN	1	NaN	NaN	24.617	Q15366-3	P62701
323	2	DMAP1-associated complex	1	0.5	DMAP1-associated complex;INO80 chromatin remodeling complex;NuA4/Tip60 HAT complex;NuA4/Tip60-HAT complex A;NuA4/Tip60-HAT complex B;RUNX1-CBF-beta-DNA complex;SRCAP-associated chromatin remodeling complex;TIP49-TIP48-BAF53 complex;TIP60 histone acetylase complex;URI complex (Unconventional prefoldin RPB5 Interactor);c-MYC-ATPase-helicase complex;cMYC-ATPase-helicase complex;p400-associated compl…	1;1;1;1;1;1;1;1;1;1;1;1;1	27.516	1	1	1	1	26.653	P62304	P62306
324	4	NaN	NaN	NaN			44.081	1	6	3	3	45.709;44.09;44.769	Q15366-3	P62263	P62280	P62701
325	2	NaN	NaN	NaN			18.107	NaN	1	NaN	NaN	20.078	P68371	P62249
326	3	NaN	NaN	NaN			42.891	NaN	3	NaN	NaN	42.857;43.835	Q10713	P62136	P68371
327	3	NaN	NaN	NaN			38.602	NaN	3	NaN	NaN	38.842;37.652	Q8WWP7	P61764	Q06136
328	6	MRIP-MBS complex	1	0.166667	MRIP-MBS complex;MRIP-MBS-RHOA complex;MRIP-RHOA complex	1;1;1	37.522	NaN	15	NaN	NaN	38.842;37.652;39.386;39.386;39.46	Q969S9-3	P61764	Q06136	Q15125	Q6IN84	Q86UX7-2
329	7	MRIP-MBS complex	1	0.142857	MRIP-MBS complex;MRIP-MBS-RHOA complex;MRIP-RHOA complex	1;1;1	39.595	NaN	21	NaN	NaN	38.842;37.652;39.386;39.386;39.46;39.877	Q969S9-3	P61764	Q06136	Q15125	Q6IN84	Q86UX7-2	Q969Y2-3
330	5	40S ribosomal subunit, cytoplasmic	1	0.2	40S ribosomal subunit, cytoplasmic;ALL-1 supercomplex;ASCOM complex;MLL-HCF complex;MLL1-WDR5 complex;MOF complex;Menin-associated histone methyltransferase complex;Nop56p-associated pre-rRNA complex;PTIP-HMT complex;Ribosome, cytoplasmic;Set1A complex;Set1B complex;UTX-MLL2/3 complex;WDR5-ASH2L-RBBP5-MLL2 complex	1;1;1;1;1;1;1;1;1;1;1;1;1;1	46.828	NaN	10	NaN	NaN	45.984;47.599;46.957;46.959	P37268	P61247	Q16629-3	Q9BWF3	Q9UL25
331	3	NaN	NaN	NaN			42.801	NaN	3	NaN	NaN	42.698;42.92	Q9NYY8	P61221	Q9NTJ5
332	4	NaN	NaN	NaN			42.92	NaN	6	NaN	NaN	42.698;42.554;43.178	Q9NTJ5	P61221	Q6UW68	Q9HB71
333	3	NaN	NaN	NaN			24.096	1	3	1	1	24.22;24.273	Q9BT78	P61201	Q13098-5
334	2	NaN	NaN	NaN			21.523	NaN	1	NaN	NaN	22.882	Q9UNF0-2	P61160
335	3	NaN	NaN	NaN			22.759	NaN	3	NaN	NaN	22.882;23.979	Q9Y3I0	P61160	Q9H7F0
336	6	NaN	NaN	NaN			47.777	NaN	15	NaN	NaN	47.968;47.6;47.856;47.835;47.72	O43396	P61081	Q13185	Q8WW59	Q96JY6	Q9HCN4
337	6	40S ribosomal subunit, cytoplasmic	1	0.166667	40S ribosomal subunit, cytoplasmic;Nop56p-associated pre-rRNA complex;Ribosome, cytoplasmic	1;1;1	45.942	1	15	3	3	45.075;45.984;45.709;47.683;46.959	P51148	P61026	P61247	P62263	Q15717	Q9UL25
338	6	NaN	NaN	NaN			44.167	0.333333	15	3	1	44.141;43.835;44.122;43.451;44.536	P31943	P60842	P68371	Q13838	Q5JP53	Q9Y6C9
339	3	NaN	NaN	NaN			28.46	NaN	3	NaN	NaN	27.51;28.923	Q10471	P60468	Q96KA5-2
340	6	NaN	NaN	NaN			28.215	0.5	15	6	3	28.555;28.559;27.735;26.28;28.268	O15145	P59998	P61158	Q00341	Q14157-4	Q8N138-4
341	4	NaN	NaN	NaN			24.933	0.333333	6	3	1	24.299;24.358;25.03	P33991	P59998	Q14566	Q9NUQ2
342	5	NaN	NaN	NaN			22.882	0.5	10	6	3	24.299;23.255;24.358;23.33	P61160	P59998	P61158	Q14566	Q5JPE7-2
343	5	NaN	NaN	NaN			23.255	1	10	6	6	24.299;21.988;22.882;22.618	P61158	P59998	P59998	P61160	Q8WYQ7
344	5	NaN	NaN	NaN			22.878	1	10	10	10	24.299;21.988;23.255;22.882	O15145	P59998	P59998	P61158	P61160
345	7	NaN	NaN	NaN			44.061	NaN	21	NaN	NaN	44.3;43.9;44.736;44.662;43.625;43.176	E1B6X3	P56589	Q15102	Q86U90	Q96GE9-2	Q9NRG7-2	Q9P0S9
346	2	EDG1-HTR1D complex	1	0.5	EDG1-HTR1D complex;F1F0-ATP synthase (EC 3.6.3.14), mitochondrial;HTR1A-HTR1D complex;HTR1D homodimer complex;HTR1D-HTR1B complex	1;1;1;1;1	19.32	NaN	1	NaN	NaN	19.419	P00846	P56378
347	3	NaN	NaN	NaN			9.706	1	3	1	1	9.858;9.48	Q12904	P56192	Q08378
348	2	NaN	NaN	NaN			11.957	NaN	1	NaN	NaN	11.93	P00156	P56181-2
349	2	NaN	NaN	NaN			40.547	NaN	1	NaN	NaN	42.502	Q8WV74	P55957
350	3	NaN	NaN	NaN			41.377	NaN	3	NaN	NaN	42.502;40.547	Q8WWH5	P55957	Q8WV74
351	4	NaN	NaN	NaN			47.194	NaN	6	NaN	NaN	47.122;49.092;45.542	Q8WV74	P55957	Q9Y606-2	Q9Y606-2
352	5	NaN	NaN	NaN			47.352	0	10	1	0	47.122;47.215;49.092;45.542	P01111	P55957	Q8WWH5	Q9Y606-2	Q9Y606-2
353	5	NaN	NaN	NaN			49.092	NaN	10	NaN	NaN	47.122;47.194;47.215;48.922	Q9Y606-2	P55957	Q8WV74	Q8WWH5	Q9UIJ7
354	5	NaN	NaN	NaN			45.542	NaN	10	NaN	NaN	47.122;47.194;47.215;44.896	Q9Y606-2	P55957	Q8WV74	Q8WWH5	Q9UIJ7
355	4	NaN	NaN	NaN			10.246	1	6	1	1	9.866;8.505;9.647	P41252	P54136	Q14980-2	Q5T4S7-3
356	4	NaN	NaN	NaN			9.634	1	6	3	3	9.866;9.858;8.672	P47897	P54136	P56192	Q9H300
357	14	PTGS2 homodimer complex	1	0.071429	PTGS2 homodimer complex	1	43.337	NaN	91	NaN	NaN	42.923;43.228;43.425;43.122;42.792;42.579;43.195;42.887;42.898;42.992;43.127;43.222;42.698	O43808	P53990-2	Q15796-2	Q32NB8	Q53QZ3	Q6ZT21-2	Q8TBP6	Q8WVC2	Q96AG3	Q96D53	Q9H0V9	Q9H9A6	Q9HBM8	Q9NTX5-6
358	2	NaN	NaN	NaN			21.166	NaN	1	NaN	NaN	21.248	Q96SU4-7	P53396
359	2	CTLH complex	1	0.5	CTLH complex;RANBPM-Muskelin-TWA1-HSMpp8 complex	1;1	41.972	NaN	1	NaN	NaN	41.504	Q96EY8	P53007
360	4	NaN	NaN	NaN			41.564	NaN	6	NaN	NaN	41.504;43.141;41.066	Q5JTV8	P53007	Q14318	Q9NUB1-2
361	6	NaN	NaN	NaN			43.348	NaN	15	NaN	NaN	41.504;41.366;41.564;42.894;43.195	Q9NUB1-2	P53007	Q02127	Q5JTV8	Q8NBX0	Q8WVC2
362	6	NaN	NaN	NaN			42.7	0.333333	15	3	1	41.637;41.504;42.857;41.25;42.894	Q9H4I3	P52907	P53007	P62136	Q15233	Q8NBX0
363	5	CEN complex	1	0.2	CEN complex	1	36.141	NaN	10	NaN	NaN	36.215;36.126;35.641;36.947	P11498	P52789	Q5JTZ9	Q7Z2W4	Q92973-2
364	3	NaN	NaN	NaN			5.526	NaN	3	NaN	NaN	5.69;5.976	Q9ULH0-4	P52758	Q9P2E9-3
365	3	NaN	NaN	NaN			6.764	NaN	3	NaN	NaN	5.69;7.098	O75477	P52758	Q14789
366	3	NaN	NaN	NaN			43.625	NaN	3	NaN	NaN	43.82;44.066	Q9NRG7-2	P52306	Q8NAK9
367	2	NaN	NaN	NaN			47.951	NaN	1	NaN	NaN	47.931	P60981	P52306
368	3	SNARE complex (STX4, VAMP8, VAMP3, SNAP23)	1	0.333333	SNARE complex (STX4, VAMP8, VAMP3, SNAP23);SNARE complex (VAMP3, VAMP4, VAMP8, STX6)	1;1	25.631	NaN	3	NaN	NaN	25.904;25.434	Q8IXI2-2	P52292	Q9P0L0
369	2	SRC-1 complex	1	0.5	SRC-1 complex;SRC-3 complex	1;1	11.903	1	1	1	1	12.093	O95299	P51970
370	3	NaN	NaN	NaN			23.234	NaN	3	NaN	NaN	24.219;23.19	Q9ULT8	P51790	Q9NZM3-2
371	4	NaN	NaN	NaN			23.876	1	6	1	1	24.219;24.096;23.19	Q9UNS2	P51790	Q9BT78	Q9NZM3-2
372	3	NaN	NaN	NaN			20.545	NaN	3	NaN	NaN	20.579;19.939	Q9ULT8	P51790	Q9NZM3-2
373	4	SNARE complex (STX4, VAMP8, VAMP3, SNAP23)	1	0.25	SNARE complex (STX4, VAMP8, VAMP3, SNAP23);SNARE complex (VAMP3, VAMP4, VAMP8, STX6)	1;1	24.874	NaN	6	NaN	NaN	25.421;25.631;25.434	Q9NZ01	P51659	Q8IXI2-2	Q9P0L0
374	4	17S U2 snRNP	1	0.25	17S U2 snRNP;C complex spliceosome;CDC5L complex;CF IIAm complex (Cleavage factor IIAm complex);Spliceosome	1;1;1;1;1	26.682	NaN	6	NaN	NaN	26.765;26.303;27.183	Q5T760	P51649	Q9C0B5-2	Q9NXV6
375	2	17S U2 snRNP	1	0.5	17S U2 snRNP;C complex spliceosome;CDC5L complex;Spliceosome	1;1;1;1	28.718	NaN	1	NaN	NaN	30.454	Q6UB35	P51649
376	4	17S U2 snRNP	1	0.25	17S U2 snRNP;C complex spliceosome;CDC5L complex;CF IIAm complex (Cleavage factor IIAm complex);Spliceosome	1;1;1;1;1	30.958	NaN	6	NaN	NaN	30.454;30.669;31.228	Q5T760	P51649	Q8TC07-2	Q9NXV6
377	3	NaN	NaN	NaN			37.069	NaN	3	NaN	NaN	36.568;36.739	P49755	P51572	Q99808
378	2	NaN	NaN	NaN			41.439	NaN	1	NaN	NaN	42.306	P63000	P51149
379	2	NaN	NaN	NaN			46.703	NaN	1	NaN	NaN	47.23	P63000	P51149
380	2	NaN	NaN	NaN			47.683	NaN	1	NaN	NaN	45.942	Q15717	P51148
381	4	40S ribosomal subunit, cytoplasmic	1	0.25	40S ribosomal subunit, cytoplasmic;Nop56p-associated pre-rRNA complex;Ribosome, cytoplasmic	1;1;1	45.709	1	6	1	1	45.942;45.984;46.959	P62263	P51148	P61247	Q9UL25
382	2	NaN	NaN	NaN			16.837	1	1	1	1	17.046	P78371	P50991
383	3	NaN	NaN	NaN			48.707	NaN	3	NaN	NaN	48.63;48.442	P25685	P50897	Q9Y2S7
384	14	NaN	NaN	NaN			48.437	NaN	91	NaN	NaN	48.63;47.931;49.151;48.15;48.199;48.569;48.421;48.576;48.355;48.553;48.359;48.032;48.442	B7Z3K8	P50897	P52306	P98179	Q15102	Q8NAK9	Q96GE9-2	Q9BUL8	Q9BXW7-2	Q9H936	Q9HB07	Q9NUQ9	Q9P0S9	Q9Y2S7
385	4	CTLH complex	1	0.25	CTLH complex;RANBPM-Muskelin-TWA1-HSMpp8 complex	1;1	41.884	NaN	6	NaN	NaN	43.879;41.972;41.765	Q9BXW7-2	P50897	Q96EY8	Q9BUL8
386	9	60S ribosomal subunit, cytoplasmic	1	0.111111	60S ribosomal subunit, cytoplasmic;Ribosome, cytoplasmic;TRBP containing complex (DICER, RPL7A, EIF6, MOV10 and subunits of the 60S ribosomal particle)	1;1;1	44.662	0	36	1	0	43.879;44.915;44.855;45.248;45.553;44.066;45.365;44.674	Q96GE9-2	P50897	Q01085-2	Q13243	Q6GMV3	Q6P1L8	Q8NAK9	Q8WUD1	Q96C01
387	8	NaN	NaN	NaN			43.801	NaN	28	NaN	NaN	43.879;43.82;42.502;44.736;44.355;45.365;45.227	Q9NUQ9	P50897	P52306	P55957	Q86U90	Q8N4Q0	Q8WUD1	Q9HB07
388	2	CF IIAm complex (Cleavage factor IIAm complex)	1	0.5	CF IIAm complex (Cleavage factor IIAm complex);CPSF6-EWSR1-ITCH-NUDT21-POLR2A-UBAP2L complex;CPSF6-ITCH-NUDT21-POLR2A complex;CPSF6-ITCH-NUDT21-POLR2A-UBAP2L complex;Mammalian cleavage factor I (CF Im);Spliceosome	1;1;1;1;1;1	27.51	NaN	1	NaN	NaN	26.205	P60468	P50416
389	3	CF IIAm complex (Cleavage factor IIAm complex)	1	0.333333	CF IIAm complex (Cleavage factor IIAm complex);CPSF6-EWSR1-ITCH-NUDT21-POLR2A-UBAP2L complex;CPSF6-ITCH-NUDT21-POLR2A complex;CPSF6-ITCH-NUDT21-POLR2A-UBAP2L complex;Mammalian cleavage factor I (CF Im);Spliceosome	1;1;1;1;1;1	25.722	NaN	3	NaN	NaN	26.205;27.51	Q10471	P50416	P60468
390	5	DNA ligase III-XRCC1-PNK-DNA-pol III multiprotein complex	1	0.2	DNA ligase III-XRCC1-PNK-DNA-pol III multiprotein complex;DNA ligase IV-XRCC4-PNK complex;XRCC1-LIG3-PNK-TDP1 complex	1;1;1	40.919	NaN	10	NaN	NaN	41.001;40.925;41.204;40.513	P00491	P49903	Q2T9J0	Q8NFF5-3	Q9Y5L4
391	3	NaN	NaN	NaN			41.174	NaN	3	NaN	NaN	41.001;41.549	B4DEB8	P49903	P80303-2
392	2	ULBP3-KLRK1-HCST complex	1	0.5	ULBP3-KLRK1-HCST complex	1	11.851	NaN	1	NaN	NaN	11.922	O75380	P49821-2
393	3	CBC complex (cap binding complex)	1	0.333333	CBC complex (cap binding complex);CRM1-RAN-PHAX-CBC complex (cap binding complex);PHAX-CBC complex (cap binding complex);Spliceosome	1;1;1;1	11.859	NaN	3	NaN	NaN	11.922;11.921	E9PPW7	P49821-2	Q16718
394	3	NaN	NaN	NaN			16.589	NaN	3	NaN	NaN	16.652;17.495	Q8TBA6-2	P49756	Q6NXT6
395	6	Retromer complex (SNX1, SNX2, VPS35, VPS29, VPS26B)	1	0.166667	Retromer complex (SNX1, SNX2, VPS35, VPS29, VPS26B)	1	21.652	0	15	3	0	20.614;20.695;22.572;20.907;20.07	Q8TBA6-2	P49756	Q14160	Q6NXT6	Q9BYC5	Q9Y487
396	2	NaN	NaN	NaN			35.552	NaN	1	NaN	NaN	35.768	O76094	P49748
397	2	NaN	NaN	NaN			19.941	NaN	1	NaN	NaN	20.063	P25788-2	P49721
398	3	26S proteasome	1	0.333333	26S proteasome;PA700 complex;PA700-20S-PA28 complex	1;1;1	11.673	1	3	3	3	11.551;11.516	O14818	P49720	P49721
399	3	NaN	NaN	NaN			19.917	1	3	3	3	20.069;20.063	P60900	P49720	P49721
400	2	PLEKHM2-KIF5B complex	1	0.5	PLEKHM2-KIF5B complex	1	32.735	NaN	1	NaN	NaN	33.513	Q16512	P49591
401	6	PLEKHM2-KIF5B complex	1	0.166667	PLEKHM2-KIF5B complex	1	36.959	NaN	15	NaN	NaN	37.286;38.352;36.794;36.844;37.423	Q16512	P49591	P51114-3	Q99523	Q9Y3B3	Q9Y3Q3
402	2	NaN	NaN	NaN			41.338	NaN	1	NaN	NaN	41.091	Q96I59	P49590
403	9	Emerin complex 52	1	0.111111	Emerin complex 52	1	41.066	NaN	36	NaN	NaN	41.091;41.504;41.366;40.803;39.432;41.564;42.894;41.338	Q9NUB1-2	P49590	P53007	Q02127	Q16822	Q3SXM5	Q5JTV8	Q8NBX0	Q96I59
404	2	NaN	NaN	NaN			37.531	NaN	1	NaN	NaN	37.835	B5MDE0	P49588
405	7	NaN	NaN	NaN			38.08	NaN	21	NaN	NaN	37.835;37.977;39.67;39.386;36.929;38.373	Q96RQ3	P49588	P52272-2	Q05086-2	Q15125	Q8TAT6	Q96PK6
406	8	Nop56p-associated pre-rRNA complex	2	0.25	28S ribosomal subunit, mitochondrial;40S ribosomal subunit, cytoplasmic;55S ribosome, mitochondrial;60S ribosomal subunit, cytoplasmic;Nop56p-associated pre-rRNA complex;Ribosome, cytoplasmic	1;1;1;1;2;2	9.77	1	28	21	21	9.898;10.108;9.713;9.857;9.666;9.749;9.918	P09001	P49406	P82673	P82932	Q92552	Q9HD33-2	Q9Y2Q9	Q9Y2R9
407	4	NaN	NaN	NaN			44.328	NaN	6	NaN	NaN	43.598;43.932;44.271	P00441	P49354	Q5LJ98	Q9Y617
408	3	NaN	NaN	NaN			44.644	NaN	3	NaN	NaN	43.598;44.691	Q330K2-2	P49354	Q16854-4
409	3	NaN	NaN	NaN			14.316	NaN	3	NaN	NaN	14.001;13.075	Q9Y512	P49327	Q9NVI7-2
410	6	NaN	NaN	NaN			39.851	NaN	15	NaN	NaN	39.08;39.115;39.144;38.989;38.767	Q9NUQ8-2	P49247	Q04759	Q86UL3	Q9BQ52-4	Q9NP81
411	4	NaN	NaN	NaN			38.963	NaN	6	NaN	NaN	39.37;38.808;38.77	Q92544	P49189	Q99805	Q9NSE4
412	4	NaN	NaN	NaN			16.951	1	6	6	6	17.071;17.046;16.837	Q99832	P48643	P50991	P78371
413	3	NaN	NaN	NaN			19.051	NaN	3	NaN	NaN	18.835;19.13	P55011	P48047	Q96IX5
414	2	NaN	NaN	NaN			8.672	NaN	1	NaN	NaN	9.634	Q9H300	P47897
415	3	NaN	NaN	NaN			9.858	1	3	3	3	9.634;9.706	P56192	P47897	Q12904
416	2	NaN	NaN	NaN			27.724	NaN	1	NaN	NaN	27.219	Q7Z5K2	P46940
417	2	NaN	NaN	NaN			13.678	0	1	1	0	12.199	Q99567	P46939
418	3	RAPTOR-mTOR complex	1	0.333333	RAPTOR-mTOR complex;mTOR-RAPTOR complex;mTOR-signaling complex;mTOR-signaling complex (FRAP1/mTOR, GBL, RAPTOR);mTOR-signaling complex (mTOR/FRAP1, RAPTOR);mTORC1 complex (mTOR/FRAP1, LST8, RAPTOR)	1;1;1;1;1;1	20.968	1	3	1	1	22.265;20.078	P68371	P46782	P62249
419	7	NaN	NaN	NaN			16.12	0.1	21	10	1	16.678;15.69;16.183;15.678;16.265;16.178	Q08379	P46531	Q15052	Q8IWX8	Q9HCU5	Q9NS87	Q9Y6A5
420	2	NaN	NaN	NaN			18.36	NaN	1	NaN	NaN	18.7	Q5TGZ0	P46379-2
421	3	NaN	NaN	NaN			36.499	0	3	1	0	36.313;36.794	Q02252	P46199	Q99523
422	2	NaN	NaN	NaN			30.716	NaN	1	NaN	NaN	32.513	Q02252	P46199
423	4	NaN	NaN	NaN			31.318	0	6	1	0	32.513;32.505;31.224	Q99523	P46199	Q8N4T8	Q8NAF0
424	2	NaN	NaN	NaN			29.508	NaN	1	NaN	NaN	29.743	Q9NX00	P46087
425	2	NaN	NaN	NaN			46.532	NaN	1	NaN	NaN	46.409	Q9H488	P45954
426	2	NaN	NaN	NaN			23.567	NaN	1	NaN	NaN	24.006	Q9Y277	P45880
427	3	NaN	NaN	NaN			24.154	NaN	3	NaN	NaN	24.006;23.567	B4DY08	P45880	Q9Y277
428	4	NaN	NaN	NaN			25.799	NaN	6	NaN	NaN	25.914;26.511;27.505	Q03252	P43243	Q96ER9	Q9NYC9-2
429	3	NaN	NaN	NaN			25.766	NaN	3	NaN	NaN	24.205;25.724	Q8TCT9-5	P42704	Q8TC07-2
430	7	NaN	NaN	NaN			36.685	0	21	3	0	36.859;36.675;36.938;37.563;37.185;37.371	Q9NXE4	P42224	Q8N4T8	Q8NEW0	Q92945	Q9H3P7	Q9HD34
431	2	NaN	NaN	NaN			9.647	NaN	1	NaN	NaN	10.246	Q5T4S7-3	P41252
432	3	NaN	NaN	NaN			8.505	1	3	1	1	10.246;9.866	Q14980-2	P41252	P54136
433	3	NaN	NaN	NaN			9.866	1	3	3	3	10.246;9.634	P54136	P41252	P47897
434	2	NaN	NaN	NaN			26.734	NaN	1	NaN	NaN	25.564	B4E2W0	P40939
435	4	NaN	NaN	NaN			25.914	1	6	1	1	25.564;25.799;25.968	P43243	P40939	Q03252	Q15428
436	3	NRG1-IKZF4 complex	1	0.333333	NRG1-IKZF4 complex	1	23.755	NaN	3	NaN	NaN	25.564;23.25	B4E2W0	P40939	P49790
437	5	NaN	NaN	NaN			17.046	1	10	10	10	17.143;17.071;16.837;16.951	P50991	P40227	P48643	P78371	Q99832
438	3	Ku-ORC complex	1	0.333333	Ku-ORC complex;ORC complex (origin recognition complex)	1;1	22.572	NaN	3	NaN	NaN	22.869;22.47	Q6NXT6	P39656	Q93050-1
439	5	GINS complex	1	0.2	GINS complex;Ku-ORC complex;ORC complex (origin recognition complex)	1;1;1	23.357	NaN	10	NaN	NaN	22.869;23.237;23.282;22.809	Q969V3-2	P39656	Q14761	Q8TD16	Q99627-2
440	3	G protein complex (BTK, GNG1, GNG2)	1	0.333333	G protein complex (BTK, GNG1, GNG2);G protein complex (CACNA1A, GNB1, GNG2);G protein complex (HDAC4, GNB1, GNG2);G protein complex (HDAC5, GNB1, GNG2);G protein complex (MCF2, GNB1, GNG2);G protein complex (PTHR1, GNB1, GNG2);Heterotrimeric G protein complex (GNG2, GNB1, GNAS);Ku-ORC complex;ORC complex (origin recognition complex)	1;1;1;1;1;1;1;1;1	19.396	0	3	1	0	17.799;20.907	Q92616	P39656	Q9BYC5
441	3	G protein complex (BTK, GNG1, GNG2)	1	0.333333	G protein complex (BTK, GNG1, GNG2);G protein complex (CACNA1A, GNB1, GNG2);G protein complex (HDAC4, GNB1, GNG2);G protein complex (HDAC5, GNB1, GNG2);G protein complex (MCF2, GNB1, GNG2);G protein complex (PTHR1, GNB1, GNG2);Heterotrimeric G protein complex (GNG2, GNB1, GNAS);Ku-ORC complex;ORC complex (origin recognition complex)	1;1;1;1;1;1;1;1;1	19.536	0	3	3	0	17.799;19.396	Q92888	P39656	Q92616
442	3	Ku-ORC complex	1	0.333333	Ku-ORC complex;ORC complex (origin recognition complex)	1;1	17.495	NaN	3	NaN	NaN	17.799;17.473	Q6NXT6	P39656	Q4ZIN3-2
443	5	39S ribosomal subunit, mitochondrial	1	0.2	39S ribosomal subunit, mitochondrial;55S ribosome, mitochondrial	1;1	41.498	NaN	10	NaN	NaN	41.98;41.261;41.342;40.755	P01111	P38117	Q8N8R3	Q9HC36	Q9Y606-2
444	9	Multisynthetase complex	1	0.111111	Multisynthetase complex	1	41.868	NaN	36	NaN	NaN	41.98;42.301;40.585;42.067;41.593;42.187;41.996;41.364	Q9Y285	P38117	Q6KCM7-2	Q8IVS2	Q8N1G4	Q96I24	Q9BSK2	Q9BTV4	Q9NQR4
445	4	NaN	NaN	NaN			41.765	NaN	6	NaN	NaN	41.98;43.618;40.547	Q9BUL8	P38117	P62140	Q8WV74
446	5	NaN	NaN	NaN			43.786	0	10	1	0	41.98;43.618;43.971;45.542	P01111	P38117	P62140	Q8NB01	Q9Y606-2
447	2	NaN	NaN	NaN			47.325	NaN	1	NaN	NaN	46.828	P11413	P37268
448	4	ALL-1 supercomplex	1	0.25	ALL-1 supercomplex;ASCOM complex;MLL-HCF complex;MLL1-WDR5 complex;MOF complex;Menin-associated histone methyltransferase complex;PTIP-HMT complex;Set1A complex;Set1B complex;UTX-MLL2/3 complex;WDR5-ASH2L-RBBP5-MLL2 complex	1;1;1;1;1;1;1;1;1;1;1	46.957	NaN	6	NaN	NaN	46.828;46.398;46.959	Q9BWF3	P37268	P52597	Q9UL25
449	3	40S ribosomal subunit, cytoplasmic	1	0.333333	40S ribosomal subunit, cytoplasmic;Nop56p-associated pre-rRNA complex;Ribosome, cytoplasmic	1;1;1	45.984	NaN	3	NaN	NaN	46.828;45.942	P61247	P37268	P51148
450	3	NaN	NaN	NaN			45.049	NaN	3	NaN	NaN	45.057;44.674	Q96HE7	P36507	Q96C01
451	3	NaN	NaN	NaN			48.877	NaN	3	NaN	NaN	48.982;48.742	Q96HE7	P36507	Q96C01
452	2	NaN	NaN	NaN			24.176	1	1	1	1	24.577	P62191	P35998
453	3	PA700 complex	1	0.333333	PA700 complex;PA700-20S-PA28 complex	1;1	23.717	1	3	3	3	24.577;24.176	Q15008	P35998	P62191
454	5	NaN	NaN	NaN			24.411	0.333333	10	3	1	24.577;25.914;24.176;24.083	Q15006	P35998	P43243	P62191	Q92974-3
455	4	BRAFT complex	1	0.25	BRAFT complex;FA complex (Fanconi anemia complex);FA core complex (Fanconi anemia core complex);LIN9-BMYB complex;LINC complex, S-phase	1;1;1;1;1	12.159	0	6	1	0	11.96;12.26;12.27	P19105	P35580	Q14517	Q7Z6Z7-2
456	4	GR-hnRNP U complex	1	0.25	GR-hnRNP U complex	1	20.356	NaN	6	NaN	NaN	20.228;20.269;20.276	O60826	P35573	Q7Z417	Q96BQ5
457	6	GR-hnRNP U complex	1	0.166667	GR-hnRNP U complex	1	20.235	NaN	15	NaN	NaN	20.228;20.068;20.269;20.276;20.727	B2CI53	P35573	Q13330-3	Q7Z417	Q96BQ5	Q9UP83
458	5	NaN	NaN	NaN			11.669	NaN	10	NaN	NaN	11.744;12.27;10.235;10.737	Q10570	P35232	Q7Z6Z7-2	Q8N6S5	Q99623
459	8	39S ribosomal subunit, mitochondrial	1	0.125	39S ribosomal subunit, mitochondrial;55S ribosome, mitochondrial	1;1	10.235	0.3	28	10	3	11.744;10.016;11.669;10.711;10.171;10.221;10.182	Q8N6S5	P35232	P82933	Q10570	Q86YV0	Q96EY7	Q9NRX2	Q9Y3D9
460	2	NaN	NaN	NaN			36.167	0	1	1	0	36.185	O75822	P34932
461	5	NaN	NaN	NaN			36.356	NaN	10	NaN	NaN	36.185;36.71;37.873;34.412	Q14677	P34932	Q9BVK6	Q9H3U1	Q9H3U1
462	4	NaN	NaN	NaN			34.879	NaN	6	NaN	NaN	36.185;33.804;36.739	Q96G03	P34932	Q86Y56-2	Q99808
463	3	NaN	NaN	NaN			8.717	NaN	3	NaN	NaN	9.302;8.805	Q7L2E3-3	P34897-3	Q9BUJ2-4
464	2	NaN	NaN	NaN			25.03	NaN	1	NaN	NaN	24.933	Q9NUQ2	P33991
465	4	NaN	NaN	NaN			24.358	0.333333	6	3	1	24.933;22.882;25.932	Q14566	P33991	P61160	Q9NRW7
466	7	NaN	NaN	NaN			24.299	0.333333	21	6	2	24.933;22.882;23.785;24.358;24.37;22.759	P59998	P33991	P61160	Q13308	Q14566	Q969P0-3	Q9Y3I0
467	3	NaN	NaN	NaN			44.104	NaN	3	NaN	NaN	44.177;44.29	Q8IZ81	P33947-2	Q9Y673-2
468	3	NaN	NaN	NaN			19.86	NaN	3	NaN	NaN	19.183;19.471	C9J2Y9	P33527	P61163
469	3	NaN	NaN	NaN			18.379	NaN	3	NaN	NaN	19.183;18.464	O14579	P33527	P49750-4
470	4	RNA polymerase II (RNAPII)	1	0.25	RNA polymerase II (RNAPII);RPAP1-RPB2-RPB3 complex	1;1	18.584	NaN	6	NaN	NaN	19.183;18.464;19.164	P24928	P33527	P49750-4	Q9NZ32
471	2	IGF1-IGFBP3-ALS complex	1	0.5	IGF1-IGFBP3-ALS complex	1	33.342	NaN	1	NaN	NaN	33.436	Q13596	P32942
472	2	NaN	NaN	NaN			38.346	NaN	1	NaN	NaN	39.595	Q02978	P31948
473	3	NaN	NaN	NaN			43.178	NaN	3	NaN	NaN	43.276;42.92	Q9HB71	P31948	Q9NTJ5
474	3	NaN	NaN	NaN			27.416	0	3	1	0	27.659;28.803	O75396	P31943	Q9Y6C9
475	2	NaN	NaN	NaN			44.141	0	1	1	0	44.167	P60842	P31943
476	3	NaN	NaN	NaN			44.536	NaN	3	NaN	NaN	44.167;42.894	Q9Y6C9	P31943	Q8NBX0
477	3	NaN	NaN	NaN			43.448	NaN	3	NaN	NaN	44.188;43.82	P63104	P31942-2	P52306
478	3	NaN	NaN	NaN			39.218	NaN	3	NaN	NaN	39.417;39.115	Q8NBM8	P31939	Q04759
479	4	NaN	NaN	NaN			21.606	0	6	3	0	22.772;21.677;21.182	E9PID8	P31930	Q96FV9	Q9UM47
480	5	ITGAM-ITGB2-CD11 complex	1	0.2	ITGAM-ITGB2-CD11 complex	1	34.135	NaN	10	NaN	NaN	34.408;34.532;34.95;33.804	F5H217	P31040	Q13445	Q5W0V3-2	Q86Y56-2
481	3	Catulin (alpha) - catenin (beta) complex	1	0.333333	Catulin (alpha) - catenin (beta) complex	1	31.788	NaN	3	NaN	NaN	33.484;31.872	F5H8E5	P30825	Q9NTZ6
482	4	NaN	NaN	NaN			33	NaN	6	NaN	NaN	34.158;33.946;33.993	Q9H6R6-2	P30566	Q86WV6	Q8WWI5
483	2	NaN	NaN	NaN			48.281	NaN	1	NaN	NaN	48.252	P84095	P30519
484	3	NaN	NaN	NaN			47.922	NaN	3	NaN	NaN	48.252;47.9	B3KTM6	P30519	Q86V81
485	3	NaN	NaN	NaN			39.286	NaN	3	NaN	NaN	38.853;38.96	I3L0N3	P30508	Q10471
486	4	NaN	NaN	NaN			24.273	0	6	1	0	24.262;24.219;24.22	Q13098-5	P30049	P51790	P61201
487	4	NaN	NaN	NaN			18.835	1	6	1	1	19.213;19.051;19	P48047	P30049	P55011	Q9UDR5
488	7	F1F0-ATP synthase (EC 3.6.3.14), mitochondrial	1	0.142857	F1F0-ATP synthase (EC 3.6.3.14), mitochondrial	1	19.432	0.4	21	10	4	19.213;19.183;19.611;19.471;19.164;19.782	P06576	P30049	P33527	P36542	P61163	Q9NZ32	Q9UJW0
489	2	POSH-AKT2 complex	1	0.5	POSH-AKT2 complex;TCL1(trimer)-AKT2 complex	1;1	31.627	NaN	1	NaN	NaN	31.34	E9PAL9	P30038
490	3	E-box sequence-binding complex	1	0.333333	E-box sequence-binding complex;Rb-tal-1-E2A-Lmo2-Ldb1 complex	1;1	42.452	NaN	3	NaN	NaN	42.417;42.554	Q15293	P28907	Q6UW68
491	4	NaN	NaN	NaN			11.194	0.333333	6	3	1	11.807;11.653;11.184	P17980	P28331	P43686	Q9Y5T4
492	2	20S proteasome	1	0.5	20S proteasome;26S proteasome;PA28-20S proteasome;PA28gamma-20S proteasome;PA700-20S-PA28 complex	1;1;1;1;1	11.991	NaN	1	NaN	NaN	11.784	D6RF48	P28074
493	6	PA700-20S-PA28 complex	2	0.333333	20S proteasome;26S proteasome;PA28-20S proteasome;PA28gamma-20S proteasome;PA700 complex;PA700-20S-PA28 complex	1;1;1;1;1;2	11.8	0.666667	15	15	10	11.784;11.847;12.081;11.649;11.639	P62191	P28074	P35998	Q15008	Q16795	Q99460
494	3	20S proteasome	1	0.333333	20S proteasome;26S proteasome;PA28-20S proteasome;PA28gamma-20S proteasome;PA700-20S-PA28 complex	1;1;1;1;1	19.051	0.333333	3	3	1	19.657;18.139	Q9P0J0	P28074	Q16795
495	2	20S proteasome	1	0.5	20S proteasome;26S proteasome;PA28-20S proteasome;PA28gamma-20S proteasome;PA700-20S-PA28 complex	1;1;1;1;1	11.456	1	1	1	1	11.74	P28062	P28072
496	3	26S proteasome	1	0.333333	26S proteasome;PA700 complex;PA700-20S-PA28 complex	1;1;1	20.293	1	3	3	3	20.242;20.063	O14818	P28066	P49721
497	4	26S proteasome	1	0.25	26S proteasome;PA700 complex;PA700-20S-PA28 complex	1;1;1	20.063	1	6	6	6	20.242;19.81;20.069	P49721	P28066	P28070	P49720
498	7	NaN	NaN	NaN			22.44	NaN	21	NaN	NaN	21.958;22.802;22.295;22.532;22.311;22.47	Q12788	P27816-6	Q14242	Q15758	Q3ZAQ7	Q92673	Q93050-1
499	3	NaN	NaN	NaN			17.581	NaN	3	NaN	NaN	17.649;17.535	B4DG62	P26640	Q9H0U3
500	5	GINS complex	1	0.2	GINS complex	1	32.261	NaN	10	NaN	NaN	32.235;32.264;31.912;31.875	O95373	P26639	Q13283	Q9GZT3	Q9HD20
501	2	NaN	NaN	NaN			32.473	NaN	1	NaN	NaN	32.478	Q8WXF1-2	P26440
502	3	CEN complex	1	0.333333	CEN complex;CSA complex;CSA-POLIIa complex;DDB complex;DDB2 complex;SNW1 complex;Ubiquitin E3 ligase (AHR, ARNT, DDB1, TBL3, CUL4B, RBX1);Ubiquitin E3 ligase (CDT1, DDB1, CUL4A, RBX1);Ubiquitin E3 ligase (DDB1, CUL4A, RBX1);Ubiquitin E3 ligase (DDB1, DDB2, CUL4A, CUL4B, RBX1);Ubiquitin E3 ligase (DET1, DDB1, CUL4A, RBX1, COP1)	1;1;1;1;1;1;1;1;1;1;1	44.351	NaN	3	NaN	NaN	44.286;44.314	Q9HA77	P26196	Q9H078-2
503	4	C complex spliceosome	1	0.25	C complex spliceosome;CEN complex;CSA complex;CSA-POLIIa complex;DDB complex;DDB2 complex;LARC complex (LCR-associated remodeling complex);SNW1 complex;Toposome;Ubiquitin E3 ligase (AHR, ARNT, DDB1, TBL3, CUL4B, RBX1);Ubiquitin E3 ligase (CDT1, DDB1, CUL4A, RBX1);Ubiquitin E3 ligase (DDB1, CUL4A, RBX1);Ubiquitin E3 ligase (DDB1, DDB2, CUL4A, CUL4B, RBX1);Ubiquitin E3 ligase (DET1, DDB1, CUL4A, RB…	1;1;1;1;1;1;1;1;1;1;1;1;1;1	44.221	0	6	1	0	44.286;44.314;44.351	O43390	P26196	Q9H078-2	Q9HA77
504	6	CEN complex	1	0.166667	CEN complex;HDAC4-ERK1 complex	1;1	34.907	NaN	15	NaN	NaN	34.79;36.126;35.641;36.431;36.286	Q08211	P26038	Q5JTZ9	Q7Z2W4	Q9BXK5	Q9H089
505	4	20S proteasome	1	0.25	20S proteasome;26S proteasome;PA28-20S proteasome;PA28gamma-20S proteasome;PA700-20S-PA28 complex	1;1;1;1;1	20.069	1	6	6	6	19.922;20.242;19.657	P49720	P25789	P28066	P28074
506	5	26S proteasome	1	0.2	26S proteasome;PA700 complex;PA700-20S-PA28 complex	1;1;1	11.516	1	10	6	6	11.732;11.656;11.81;11.551	P49721	P25788-2	P28066	P28070	P49720
507	3	NaN	NaN	NaN			26.127	1	3	3	3	26.389;26.2	P25789	P25786	P60900
508	3	NaN	NaN	NaN			26.388	1	3	1	1	26.389;26.238	P28066	P25786	P25788-2
509	4	NaN	NaN	NaN			11.72	1	6	6	6	11.85;11.551;11.628	P25789	P25786	P49720	P60900
510	5	20S proteasome	1	0.2	20S proteasome;26S proteasome;PA28-20S proteasome;PA28gamma-20S proteasome;PA700-20S-PA28 complex	1;1;1;1;1	11.551	1	10	10	10	11.85;11.72;11.656;11.784	P49720	P25786	P25789	P28066	P28074
511	3	NaN	NaN	NaN			11.656	1	3	1	1	11.85;11.732	P28066	P25786	P25788-2
512	2	NaN	NaN	NaN			19.922	1	1	1	1	20.217	P25789	P25786
513	4	NaN	NaN	NaN			20.242	1	6	3	3	20.217;19.941;20.063	P28066	P25786	P25788-2	P49721
514	2	F1F0-ATP synthase (EC 3.6.3.14), mitochondrial	1	0.5	F1F0-ATP synthase (EC 3.6.3.14), mitochondrial	1	39.095	NaN	1	NaN	NaN	39.24	Q5TC12	P25325
515	2	PPP4C-PPP4R2-Gemin3-Gemin4 complex	1	0.5	PPP4C-PPP4R2-Gemin3-Gemin4 complex;Protein phosphatase 4 complex	1;1	48.941	NaN	1	NaN	NaN	49.196	P51809	P24666
516	2	PPP4C-PPP4R2-Gemin3-Gemin4 complex	1	0.5	PPP4C-PPP4R2-Gemin3-Gemin4 complex;Protein phosphatase 4 complex	1;1	45.077	NaN	1	NaN	NaN	45.727	P51809	P24666
517	2	NaN	NaN	NaN			42.071	NaN	1	NaN	NaN	42.097	E9PGQ0	P23921
518	3	DMAP1-associated complex	1	0.333333	DMAP1-associated complex;INO80 chromatin remodeling complex;NuA4/Tip60 HAT complex;NuA4/Tip60-HAT complex A;NuA4/Tip60-HAT complex B;SRCAP-associated chromatin remodeling complex;TIP49-TIP48-BAF53 complex;TIP60 histone acetylase complex;URI complex (Unconventional prefoldin RPB5 Interactor);c-MYC-ATPase-helicase complex;cMYC-ATPase-helicase complex;p400-associated complex	1;1;1;1;1;1;1;1;1;1;1;1	26.694	NaN	3	NaN	NaN	26.854;26.653	I3L0T9	P23634-7	P62306
519	10	NaN	NaN	NaN			26.605	NaN	45	NaN	NaN	26.854;25.072;27.766;26.556;27.187;26.423;26.32;26.511;26.973	O75976	P23634-7	P36871	P36871	Q13308	Q16630-3	Q5VW36	Q8NEL9-3	Q96ER9	Q9NSY1
520	2	17S U2 snRNP	1	0.5	17S U2 snRNP;C complex spliceosome;SF3A1-SF3A2-SF3A3 complex;Spliceosome	1;1;1;1	33.735	0	1	1	0	33.913	Q6P179	P23246
521	5	17S U2 snRNP	1	0.2	17S U2 snRNP;C complex spliceosome;SF3A1-SF3A2-SF3A3 complex;Spliceosome	1;1;1;1	34.028	0	10	1	0	33.913;34.158;33.946;33.993	Q9BXJ9	P23246	P30566	Q86WV6	Q8WWI5
522	3	Securin-separase complex	1	0.333333	Securin-separase complex	1	11.814	1	3	3	3	11.656;11.907	O14949	P22695	P47985
523	4	NaN	NaN	NaN			36.529	0	6	1	0	36.171;36.774;36.929	F8WDM9	P22681	Q5BJH7-3	Q8TAT6
524	3	NaN	NaN	NaN			41.654	NaN	3	NaN	NaN	41.48;41.549	P61604	P22314	P80303-2
525	2	NaN	NaN	NaN			34.669	NaN	1	NaN	NaN	34.978	Q9NZ08-2	P22033
526	3	NaN	NaN	NaN			35.076	NaN	3	NaN	NaN	34.978;34.928	F5H6G1	P22033	P55060
527	4	NaN	NaN	NaN			25.965	0	6	1	0	27.886;25.896;25.98	Q9H845	P20700	Q96C36	Q9Y375
528	2	NaN	NaN	NaN			11.735	1	1	1	1	11.73	P13073	P20674
529	2	NaN	NaN	NaN			29.756	1	1	1	1	29.809	P10606	P20674
530	5	Respiratory chain complex I (beta subunit) mitochondrial	1	0.2	Respiratory chain complex I (beta subunit) mitochondrial;Respiratory chain complex I (holoenzyme), mitochondrial	1;1	10.743	0.333333	10	3	1	11.627;10.605;10.016;9.852	Q96DA6	P19404	P82912-2	P82933	Q9Y399
531	3	PA700 complex	1	0.333333	PA700 complex;PA700-20S-PA28 complex;Respiratory chain complex I (beta subunit) mitochondrial;Respiratory chain complex I (holoenzyme), mitochondrial	1;1;1;1	12.081	0.333333	3	3	1	11.627;11.8	Q15008	P19404	P62191
532	6	LIN9-BMYB complex	1	0.166667	LIN9-BMYB complex;LINC complex, S-phase;Respiratory chain complex I (beta subunit) mitochondrial;Respiratory chain complex I (holoenzyme), mitochondrial	1;1;1;1	11.639	0.2	15	10	2	11.627;11.96;11.8;11.649;11.985	Q99460	P19404	P35580	P62191	Q16795	Q5VT25-3
533	4	CD28-transactivation complex	1	0.25	CD28-transactivation complex	1	41.398	0	6	1	0	40.73;40.923;40.85	P55036	P19397	P50151	Q6ZMG9
534	13	CD28-transactivation complex	1	0.076923	CD28-transactivation complex	1	40.251	0.333333	78	3	1	40.73;41.04;40.252;40.923;39.953;38.842;40.85;39.903;41.261;40.246;41.764;40.397	Q9Y2Z2-2	P19397	P36915	P50148	P50151	P59768	P61764	Q6ZMG9	Q7L8L6	Q8N8R3	Q8TB61-3	Q8TDP1-2	Q9UMX0-2
535	2	NaN	NaN	NaN			39.3	NaN	1	NaN	NaN	39.069	P07195	P19338
536	3	NaN	NaN	NaN			31.946	NaN	3	NaN	NaN	32.002;32.505	Q9NXE4	P19174	Q8N4T8
537	6	BRAFT complex	1	0.166667	BRAFT complex;FA complex (Fanconi anemia complex);FA core complex (Fanconi anemia core complex);LIN9-BMYB complex;LINC complex, S-phase	1;1;1;1;1	12.27	0	15	3	0	12.159;11.744;11.96;11.669;12.26	Q7Z6Z7-2	P19105	P35232	P35580	Q10570	Q14517
538	6	Kv4.2-DPP10 channel complex	1	0.166667	Kv4.2-DPP10 channel complex	1	30.822	NaN	15	NaN	NaN	30.346;29.743;31.356;30.607;30.958	B4DR31	P18433-4	P46087	Q6UB35	Q9C0B5-2	Q9NV96
539	2	PA700 complex	1	0.5	PA700 complex;PA700-20S-PA28 complex	1;1	41.065	NaN	1	NaN	NaN	41.072	P53701	P18031
540	3	NaN	NaN	NaN			38.803	NaN	3	NaN	NaN	39.064;38.353	Q08257	P17844	Q9Y3P8
541	4	NaN	NaN	NaN			39.047	NaN	6	NaN	NaN	39.064;40.011;38.808	O95573	P17844	Q7Z5L9-2	Q99805
542	4	26S proteasome	1	0.25	26S proteasome;PA700 complex;PA700-20S-PA28 complex;Respiratory chain complex I (beta subunit) mitochondrial;Respiratory chain complex I (holoenzyme), mitochondrial	1;1;1;1;1	11.531	0.5	6	6	3	11.604;11.627;11.649	P62195	P17568	P19404	Q16795
543	4	NaN	NaN	NaN			39.627	NaN	6	NaN	NaN	41.078;39.736;39.633	Q6NUK1	P17252	Q6DD88	Q9P2K5-2
544	4	NaN	NaN	NaN			40.731	0	6	1	0	41.078;41.48;40.403	Q08881	P17252	P22314	Q8NFQ8
545	6	NaN	NaN	NaN			35.901	NaN	15	NaN	NaN	36.107;35.676;36.171;35.899;35.722	H3BSM7	P17174	P20645	P22681	Q6ZWT7	Q8IYJ3-2
546	4	NaN	NaN	NaN			36.715	NaN	6	NaN	NaN	38.305;36.736;36.929	Q9NQR4	P16435	Q6YN16	Q8TAT6
547	3	NaN	NaN	NaN			29.832	NaN	3	NaN	NaN	29.359;29.998	Q96KR1	P16284-3	Q14151
548	3	DSS1 complex	1	0.333333	DSS1 complex;Integrator complex;Integrator-RNAPII complex	1;1;1	26.328	NaN	3	NaN	NaN	25.718;26.303	Q13576	P16284-3	Q9C0B5-2
549	6	NaN	NaN	NaN			43.292	NaN	15	NaN	NaN	43.619;43.591;42.887;42.992;43.208	Q6PIU2	P16278-3	Q567V2-2	Q96AG3	Q9H0V9	Q9UKR5
550	11	PTGS2 homodimer complex	1	0.090909	PTGS2 homodimer complex	1	43.599	NaN	55	NaN	NaN	43.619;43.896;43.401;43.306;43.228;43.425;43.591;43.932;43.944;43.222	B4DTG6	P16278-3	P62310	Q01826	Q13895	Q15796-2	Q32NB8	Q567V2-2	Q5LJ98	Q6DD87	Q9HBM8
551	3	NaN	NaN	NaN			40.436	NaN	3	NaN	NaN	40.233;40.246	Q9UNE7	P16260	Q8TB61-3
552	3	NaN	NaN	NaN			30.286	NaN	3	NaN	NaN	30.5;29.832	F5GYQ4	P15954	Q96KR1
553	5	NaN	NaN	NaN			33.646	0	10	1	0	33.779;35.316;35.344;35.021	Q9BTW9	P15498	Q15005	Q8N0Y2-2	Q8NAN7
554	4	NaN	NaN	NaN			32.505	0	6	1	0	33.779;32.513;32.749	Q8N4T8	P15498	P46199	Q9Y289
555	9	PLEKHM2-KIF5B complex	1	0.111111	PLEKHM2-KIF5B complex	1	36.675	0	36	3	0	36.89;36.313;36.499;36.959;36.886;36.794;36.685;36.844	Q8N4T8	P15498	P46199	Q02252	Q16512	Q96P70	Q99523	Q9NXE4	Q9Y3B3
556	5	NaN	NaN	NaN			37.145	0	10	1	0	36.89;35.676;35.316;35.344	Q9BTW9	P15498	P20645	Q15005	Q8N0Y2-2
557	4	Exosome	1	0.25	Exosome;HDAC4-ERK1 complex	1;1	34.79	0	6	1	0	34.076;34.907;36.286	P26038	P15311	Q08211	Q9H089
558	2	NaN	NaN	NaN			11.907	1	1	1	1	11.891	P47985	P14927
559	3	NaN	NaN	NaN			30.165	0	3	1	0	29.731;30.242	P27986	P14854	Q8NB49-3
560	3	SNARE complex (RINT1, ZW10, p31)	1	0.333333	SNARE complex (RINT1, ZW10, p31);SNARE complex (RINT1, ZW10, p31, Stx18)	1;1	29.497	0	3	3	0	29.731;29.485	Q7KZ85	P14854	Q7Z7H8
561	9	CF IIAm complex (Cleavage factor IIAm complex)	1	0.111111	CF IIAm complex (Cleavage factor IIAm complex);CPSF6-EWSR1-ITCH-NUDT21-POLR2A-UBAP2L complex;CPSF6-ITCH-NUDT21-POLR2A complex;CPSF6-ITCH-NUDT21-POLR2A-UBAP2L complex;Mammalian cleavage factor I (CF Im);Spliceosome	1;1;1;1;1;1	30.242	0	36	3	0	29.731;30.5;30.346;30.165;30.58;30.596;29.814;30.958	Q8NB49-3	P14854	P15954	P18433-4	P27986	Q15043-2	Q96GS4	Q9H2P0	Q9NV96
562	3	NaN	NaN	NaN			28.039	NaN	3	NaN	NaN	27.009;28.503	B4DJP7	P14678-2	Q9Y2W1
563	4	NaN	NaN	NaN			37.621	0	6	1	0	37.413;37.745;37.843	Q8IWA4	P14625	Q4G148-2	Q9UBT2
564	2	NaN	NaN	NaN			12.978	1	1	1	1	11.717	P14854	P14406
565	2	NaN	NaN	NaN			29.809	1	1	1	1	29.362	P20674	P14406
566	13	CF IIAm complex (Cleavage factor IIAm complex)	1	0.076923	CF IIAm complex (Cleavage factor IIAm complex);CPSF6-EWSR1-ITCH-NUDT21-POLR2A-UBAP2L complex;CPSF6-ITCH-NUDT21-POLR2A complex;CPSF6-ITCH-NUDT21-POLR2A-UBAP2L complex;Mammalian cleavage factor I (CF Im);SNARE complex (RINT1, ZW10, p31);SNARE complex (RINT1, ZW10, p31, Stx18);Spliceosome	1;1;1;1;1;1;1;1	29.731	0.2	78	10	2	29.362;30.346;30.165;29.497;29.485;30.242;29.686;30.596;29.814;30.958;28.145;29.402	P14854	P14406	P18433-4	P27986	Q7KZ85	Q7Z7H8	Q8NB49-3	Q8NE01	Q96GS4	Q9H2P0	Q9NV96	Q9NV96	Q9UIA9
567	5	ASF1-interacting protein complex	1	0.2	ASF1-interacting protein complex;Histone H3.3 complex	1;1	38.552	NaN	10	NaN	NaN	38.639;38.701;38.767;38.77	Q5JRX3	P13674	Q1KMD3	Q9NP81	Q9NSE4
568	5	NaN	NaN	NaN			40.403	0	10	3	0	40.2;41.48;40.178;40.731	Q8NFQ8	P13639	P22314	P62879	Q08881
569	2	NaN	NaN	NaN			46.069	NaN	1	NaN	NaN	46.019	P57105	P13489
570	4	NaN	NaN	NaN			44.066	NaN	6	NaN	NaN	46.019;43.82;44.3	Q8NAK9	P13489	P52306	P56589
571	3	DSIF complex (DRB sensitivity-inducing factor complex)	1	0.333333	DSIF complex (DRB sensitivity-inducing factor complex)	1	41.059	NaN	3	NaN	NaN	40.684;41.094	P33947-2	P12931	Q99615
572	4	DSIF complex (DRB sensitivity-inducing factor complex)	1	0.25	DSIF complex (DRB sensitivity-inducing factor complex)	1	40.336	NaN	6	NaN	NaN	40.684;40.158;41.094	P54577	P12931	Q7Z3D6-5	Q99615
573	2	DSIF complex (DRB sensitivity-inducing factor complex)	1	0.5	DSIF complex (DRB sensitivity-inducing factor complex)	1	44.516	NaN	1	NaN	NaN	44.621	P54577	P12931
574	3	DSIF complex (DRB sensitivity-inducing factor complex)	1	0.333333	DSIF complex (DRB sensitivity-inducing factor complex)	1	44.177	NaN	3	NaN	NaN	44.621;44.278	P33947-2	P12931	Q9UJU6-2
575	4	DSIF complex (DRB sensitivity-inducing factor complex)	1	0.25	DSIF complex (DRB sensitivity-inducing factor complex)	1	44.572	NaN	6	NaN	NaN	44.621;44.516;44.956	Q7Z3D6-5	P12931	P54577	Q15738
576	6	17S U2 snRNP	1	0.166667	17S U2 snRNP;18S U11/U12 snRNP;DSIF complex (DRB sensitivity-inducing factor complex);SF3b complex	1;1;1;1	44.278	NaN	15	NaN	NaN	44.621;44.177;44.104;42.305;44.29	Q9UJU6-2	P12931	P33947-2	Q8IZ81	Q9H9B4	Q9Y673-2
577	4	RNA endonuclease (SEN2deltaEx8, SEN54, CLP1)	1	0.25	RNA endonuclease (SEN2deltaEx8, SEN54, CLP1);tRNA splicing endonuclease	1;1	45.115	0	6	1	0	45.017;44.752;45.31	Q16543	P11908	P50454	Q05932-3
578	2	NaN	NaN	NaN			33.031	NaN	1	NaN	NaN	33.363	P14314-2	P11586
579	2	G protein complex (MCF2, GNB1, GNG2)	1	0.5	G protein complex (MCF2, GNB1, GNG2)	1	20.435	NaN	1	NaN	NaN	20.353	P25205	P11498
580	3	NaN	NaN	NaN			36.215	NaN	3	NaN	NaN	36.141;36.947	P52789	P11498	Q92973-2
581	3	RNF20-RNF40-UbE2E1 complex	1	0.333333	RNF20-RNF40-UbE2E1 complex	1	18.844	NaN	3	NaN	NaN	18.907;18.835	P49327	P11441	P48047
582	2	NaN	NaN	NaN			36.556	NaN	1	NaN	NaN	36.208	B7Z475	P11310
583	2	NaN	NaN	NaN			42.547	NaN	1	NaN	NaN	41.315	P51659	P11142
584	4	NaN	NaN	NaN			41.703	1	6	1	1	41.315;41.088;41.55	P08107	P11142	Q5SZR4	Q9P035
585	4	NaN	NaN	NaN			41.55	0	6	1	0	41.315;40.446;42.7	Q9P035	P11142	P43403	Q9H4I3
586	3	NaN	NaN	NaN			11.717	1	3	3	3	11.813;11.735	P14406	P10606	P13073
587	4	NaN	NaN	NaN			11.73	1	6	6	6	11.813;11.735;11.717	P20674	P10606	P13073	P14406
588	4	NaN	NaN	NaN			29.362	1	6	6	6	29.756;29.941;29.731	P14406	P10606	P13073	P14854
589	12	NaN	NaN	NaN			34.715	0.333333	66	3	1	35.381;34.978;34.532;35.316;34.7;35.021;34.764;34.448;34.504;34.426;34.748	P04075	P09972	P22033	Q13445	Q15005	Q5SSJ5	Q8NAN7	Q93084-4	Q9BUQ8	Q9H553	Q9UBS4	Q9UIB8-3
590	2	NaN	NaN	NaN			11.878	0	1	1	0	11.765	P00403	P09669
591	4	NaN	NaN	NaN			11.813	1	6	6	6	11.765;11.682;11.73	P10606	P09669	P10176	P20674
592	3	28S ribosomal subunit, mitochondrial	1	0.333333	28S ribosomal subunit, mitochondrial;55S ribosome, mitochondrial;60S ribosomal subunit, cytoplasmic;Ribosome, cytoplasmic	1;1;1;1	28.452	0	3	3	0	29.2;28.503	Q96EL3	P09661	Q9Y2W1
593	3	28S ribosomal subunit, mitochondrial	1	0.333333	28S ribosomal subunit, mitochondrial;55S ribosome, mitochondrial;60S ribosomal subunit, cytoplasmic;Ribosome, cytoplasmic	1;1;1;1	28.503	0	3	3	0	29.2;28.452	Q9Y2W1	P09661	Q96EL3
594	12	Nop56p-associated pre-rRNA complex	4	0.333333	40S ribosomal subunit, cytoplasmic;60S ribosomal subunit, cytoplasmic;Nop56p-associated pre-rRNA complex;Ribosome, cytoplasmic;TRBP containing complex (DICER, RPL7A, EIF6, MOV10 and subunits of the 60S ribosomal particle);TRBP containing complex (DICER, TRBP, AGO2, RPL7A, EIF6, MOV10)	2;2;4;4;1;1	9.857	1	66	45	45	9.77;9.898;9.909;9.874;9.666;10.061;9.79;9.749;9.918;9.943;9.879	Q92552	P09001	P49406	Q13405	Q9BYN8	Q9HD33-2	Q9NYK5	Q9UJZ1	Q9Y2Q9	Q9Y2R9	Q9Y3D3	Q9Y676
595	2	NaN	NaN	NaN			33.438	NaN	1	NaN	NaN	33.657	Q8NG11-2	P08670
596	3	NaN	NaN	NaN			33.363	NaN	3	NaN	NaN	33.657;33.031	P11586	P08670	P14314-2
597	3	Postsplicing complex	1	0.333333	Postsplicing complex;Upf complex (UPF1, UPF2, UPF3a)	1;1	25.219	0	3	1	0	24.967;25.424	P40938	P08648	Q2TAM5
598	4	DSS1 complex	1	0.25	DSS1 complex;Integrator complex;Integrator-RNAPII complex	1;1;1	25.128	0	6	1	0	24.967;26.328;26.921	Q8NE01	P08648	Q13576	Q14151
599	2	28S ribosomal subunit, mitochondrial	1	0.5	28S ribosomal subunit, mitochondrial;55S ribosome, mitochondrial	1;1	26.972	NaN	1	NaN	NaN	26.763	Q969M1	P08621
600	4	28S ribosomal subunit, mitochondrial	1	0.25	28S ribosomal subunit, mitochondrial;55S ribosome, mitochondrial	1;1	26.781	NaN	6	NaN	NaN	26.763;26.854;26.645	B4DY08	P08621	P23634-7	Q9Y277
601	4	H2AX complex II	1	0.25	H2AX complex II	1	22.661	NaN	6	NaN	NaN	23.204;22.295;22.809	B7Z9I3	P08575	Q15758	Q99627-2
602	2	NaN	NaN	NaN			22.71	1	1	1	1	22.906	P22695	P08574
603	3	NaN	NaN	NaN			22.772	1	3	3	3	22.906;22.71	P31930	P08574	P22695
604	3	ESR1-RELA-BCL3-NCOA3 complex	1	0.333333	ESR1-RELA-BCL3-NCOA3 complex;IKK-alpha--ER-alpha-AIB1 complex;Multisubunit ACTR coactivator complex;RSmad complex;SRC-3 complex	1;1;1;1;1	11.656	0.333333	3	3	1	11.795;11.659	P22695	P08574	Q9Y6M9
605	4	NaN	NaN	NaN			41.315	1	6	3	3	41.703;40.957;41.55	P11142	P08107	P11021	Q9P035
606	3	NaN	NaN	NaN			33.23	0	3	1	0	33.092;33.241	Q14697	P07954-2	Q16740
607	5	P2X7 receptor signalling complex	1	0.2	P2X7 receptor signalling complex	1	33.339	NaN	10	NaN	NaN	33.092;33.657;33.675;33.681	P31641	P07954-2	P08670	Q71RC2	Q9NYU2-2
608	3	NaN	NaN	NaN			39.069	NaN	3	NaN	NaN	39.3;39.151	P19338	P07195	P15170-2
609	3	NaN	NaN	NaN			36.864	NaN	3	NaN	NaN	36.526;38.045	Q9HA77	P06865	Q9H078-2
610	3	NaN	NaN	NaN			38.412	NaN	3	NaN	NaN	36.526;38.524	O00116	P06865	Q14344
611	4	F1F0-ATP synthase (EC 3.6.3.14), mitochondrial	1	0.25	F1F0-ATP synthase (EC 3.6.3.14), mitochondrial	1	19.611	1	6	3	3	19.432;19.335;19.183	P36542	P06576	P25705	P33527
612	2	NaN	NaN	NaN			37.719	NaN	1	NaN	NaN	38.135	Q8N2U0	P06280
613	3	NaN	NaN	NaN			41.682	NaN	3	NaN	NaN	41.788;41.312	Q9NZI8	P06280	Q8N2U0
614	2	ITGA6-ITGB4-Laminin10/12 complex	1	0.5	ITGA6-ITGB4-Laminin10/12 complex	1	37.359	NaN	1	NaN	NaN	38.018	P00492	P06239
615	5	Emerin complex 52	1	0.2	Emerin complex 52;ITGA6-ITGB4-Laminin10/12 complex	1;1	38.572	NaN	10	NaN	NaN	38.018;36.953;39.432;38.584	B4DDF7	P06239	Q08J23	Q3SXM5	Q6L8Q7-2
616	5	ITGA6-ITGB4-Laminin10/12 complex	1	0.2	ITGA6-ITGB4-Laminin10/12 complex	1	37.997	0	10	1	0	38.018;37.528;38.321;38.045	Q9P258	P06239	P67775	Q8IXI2-2	Q9H078-2
617	7	ITGA6-ITGB4-Laminin10/12 complex	1	0.142857	ITGA6-ITGB4-Laminin10/12 complex	1	38.305	0	21	1	0	38.018;39.064;36.953;38.584;38.859;36.715	P16435	P06239	P17844	Q08J23	Q6L8Q7-2	Q9NQG5	Q9NQR4
618	3	ITGA6-ITGB4-Laminin10/12 complex	1	0.333333	ITGA6-ITGB4-Laminin10/12 complex	1	38.045	NaN	3	NaN	NaN	38.018;38.305	Q9H078-2	P06239	P16435
619	5	ITGA6-ITGB4-Laminin10/12 complex	1	0.2	ITGA6-ITGB4-Laminin10/12 complex	1	38.859	0	10	1	0	38.018;38.305;39.064;38.584	Q9NQG5	P06239	P16435	P17844	Q6L8Q7-2
620	3	60S ribosomal subunit, cytoplasmic	1	0.333333	60S ribosomal subunit, cytoplasmic;ITGA3-ITGB1-CD151 complex;ITGA6-ITGB1-CD151 complex;ITGA6-ITGB4-CD151 complex;ITGA7-ITGB1-CD151 complex;Ribosome, cytoplasmic	1;1;1;1;1;1	28.406	NaN	3	NaN	NaN	26.809;28.452	F5H365	P06127	Q96EL3
621	3	ITGA3-ITGB1-CD151 complex	1	0.333333	ITGA3-ITGB1-CD151 complex;ITGA6-ITGB1-CD151 complex;ITGA6-ITGB4-CD151 complex;ITGA7-ITGB1-CD151 complex	1;1;1;1	26.052	NaN	3	NaN	NaN	26.809;27.647	P53992	P06127	Q13586
622	3	ITGA3-ITGB1-CD151 complex	1	0.333333	ITGA3-ITGB1-CD151 complex;ITGA6-ITGB1-CD151 complex;ITGA6-ITGB4-CD151 complex;ITGA7-ITGB1-CD151 complex	1;1;1;1	26.213	NaN	3	NaN	NaN	26.809;26.052	F5H365	P06127	P53992
623	2	60S ribosomal subunit, cytoplasmic	2	1	60S ribosomal subunit, cytoplasmic;Nop56p-associated pre-rRNA complex;Ribosome, cytoplasmic;TRBP containing complex (DICER, RPL7A, EIF6, MOV10 and subunits of the 60S ribosomal particle)	2;2;2;1	35.993	1	1	1	1	35.953	P05387	P05386
624	4	60S ribosomal subunit, cytoplasmic	1	0.25	60S ribosomal subunit, cytoplasmic;Nop56p-associated pre-rRNA complex;Ribosome, cytoplasmic;ULBP2-KLRK1-HCST complex	1;1;1;1	36.105	1	6	1	1	36.008;35.953;35.373	F8VQE1	P05198	P05386	Q14CX7
625	3	DDEF1-CTTN-PXN complex	1	0.333333	DDEF1-CTTN-PXN complex;ITGA4-ITGB1-PXN complex;ITGA4-PXN-GIT1 complex;ITGAV-ITGB3-PXN-PTK2b complex;PXN-ITGB5-PTK2 complex;Polycystin-1 multiprotein complex (ACTN1, CDH1, SRC, JUP, VCL, CTNNB1, PXN, BCAR1, PKD1, PTK2, TLN1)	1;1;1;1;1;1	17.221	NaN	3	NaN	NaN	17.355;16.735	O75116	P05165	Q96D71-3
626	7	DDEF1-CTTN-PXN complex	1	0.142857	DDEF1-CTTN-PXN complex;ITGA4-ITGB1-PXN complex;ITGA4-PXN-GIT1 complex;ITGAV-ITGB3-PXN-PTK2b complex;PXN-ITGB5-PTK2 complex;Polycystin-1 multiprotein complex (ACTN1, CDH1, SRC, JUP, VCL, CTNNB1, PXN, BCAR1, PKD1, PTK2, TLN1)	1;1;1;1;1;1	16.678	0	21	3	0	17.355;16.12;16.183;16.735;16.409;16.265	P46531	P05165	Q08379	Q8IWX8	Q96D71-3	Q9H330-2	Q9NS87
627	3	NaN	NaN	NaN			32.143	NaN	3	NaN	NaN	32.079;32.235	Q96RQ1	P05023	P26639
628	2	NaN	NaN	NaN			22.858	NaN	1	NaN	NaN	22.779	P04843	P04844-2
629	2	MRIP-MBS complex	1	0.5	MRIP-MBS complex;MRIP-MBS-RHOA complex;MRIP-RHOA complex	1;1;1	39.386	NaN	1	NaN	NaN	39.413	Q6IN84	P04439
630	6	ITGA6-ITGB4-Laminin10/12 complex	1	0.166667	ITGA6-ITGB4-Laminin10/12 complex	1	38.321	NaN	15	NaN	NaN	39.413;38.018;37.977;37.997;38.353	Q8IXI2-2	P04439	P06239	P52272-2	Q9P258	Q9Y3P8
631	5	NaN	NaN	NaN			39.317	NaN	10	NaN	NaN	39.413;38.562;39.768;39.35	Q99536	P04439	P04899	P31350	Q9NRR5
632	2	NaN	NaN	NaN			42.74	NaN	1	NaN	NaN	42.683	Q96CS3	P04234
633	3	NaN	NaN	NaN			40.16	NaN	3	NaN	NaN	39.849;40.158	Q8IYS1	P04181	Q7Z3D6-5
634	11	CD28-transactivation complex	1	0.090909	CD28-transactivation complex	1	40.289	0	55	6	0	39.849;41.788;40.73;40.446;40.748;39.953;38.842;39.594;39.903;40.397	Q99720-3	P04181	P06280	P19397	P43403	P52292	P59768	P61764	Q01813	Q7L8L6	Q9UMX0-2
635	4	NaN	NaN	NaN			35.381	NaN	6	NaN	NaN	34.715;35.316;34.764	P09972	P04075	Q15005	Q93084-4
636	8	NaN	NaN	NaN			34.7	NaN	28	NaN	NaN	34.715;34.978;35.021;34.764;34.448;34.504;34.748	Q5SSJ5	P04075	P22033	Q8NAN7	Q93084-4	Q9BUQ8	Q9H553	Q9UIB8-3
637	3	NaN	NaN	NaN			38.585	NaN	3	NaN	NaN	38.489;38.639	O00400	P04066	Q6P1A2
638	5	NaN	NaN	NaN			26.895	NaN	10	NaN	NaN	26.757;26.921;27.189;26.303	O95487-2	P04040	Q14151	Q96P48-3	Q9C0B5-2
639	8	DSS1 complex	1	0.125	DSS1 complex;Integrator complex;Integrator-RNAPII complex	1;1;1	26.303	0	28	1	0	26.757;26.328;26.921;27.617;26.264;25.128;25.724	Q9C0B5-2	P04040	Q13576	Q14151	Q86VM9	Q8N684	Q8NE01	Q8TC07-2
640	5	NaN	NaN	NaN			27.112	NaN	10	NaN	NaN	26.757;27.219;28.182;27.68	Q96RU3-4	P04040	P46940	Q13162	Q5T8P6-3
641	3	EDG1-HTR1D complex	1	0.333333	EDG1-HTR1D complex;F1F0-ATP synthase (EC 3.6.3.14), mitochondrial;HTR1A-HTR1D complex;HTR1D homodimer complex;HTR1D-HTR1B complex	1;1;1;1;1	19.497	NaN	3	NaN	NaN	19.372;19.419	Q5VTU8	P03928	P56378
642	5	NaN	NaN	NaN			11.184	0.333333	10	3	1	11.198;11.194;11.653;10.809	Q9Y5T4	P03915	P17980	P43686	Q6UN15-4
643	4	26S proteasome	2	0.5	20S proteasome;26S proteasome;Nuclear pore complex;PA28-20S proteasome;PA28gamma-20S proteasome;PA700 complex;PA700-20S-PA28 complex	1;2;1;1;1;1;2	19.657	0.5	6	6	3	19.677;19.81;19.924	P28074	P03905	P28070	P28072
644	3	NaN	NaN	NaN			26.785	NaN	3	NaN	NaN	26.95;26.973	F5H2Q7	P02794	Q9NSY1
645	9	PLEKHM2-KIF5B complex	1	0.111111	PLEKHM2-KIF5B complex	1	36.844	NaN	36	NaN	NaN	37.505;36.959;36.675;36.886;36.794;36.71;36.286;36.685	Q9Y3B3	P01130-2	Q16512	Q8N4T8	Q96P70	Q99523	Q9BVK6	Q9H089	Q9NXE4
646	3	NaN	NaN	NaN			45.619	NaN	3	NaN	NaN	45.064;45.27	P28482	P01116-2	P33316
647	3	NaN	NaN	NaN			45.27	NaN	3	NaN	NaN	45.064;45.619	P33316	P01116-2	P28482
648	7	NaN	NaN	NaN			43.221	NaN	21	NaN	NaN	45.064;44.592;43.9;44.662;43.801;43.176	B7Z3K8	P01116-2	P14174	Q15102	Q96GE9-2	Q9NUQ9	Q9P0S9
649	7	DA complex	1	0.142857	DA complex;DAB complex;TFIIA complex;TFIIA-TRF2 complex	1;1;1;1	44.721	NaN	21	NaN	NaN	45.064;44.592;44.057;43.618;44.802;44.896	H0YNE9	P01116-2	P14174	P22570	P62140	Q8WVM0	Q9UIJ7
650	6	NaN	NaN	NaN			47.122	0	15	1	0	47.352;48.733;47.215;49.092;45.542	P55957	P01111	P31942-2	Q8WWH5	Q9Y606-2	Q9Y606-2
651	4	NaN	NaN	NaN			42.502	0.333333	6	3	1	43.786;41.498;44.188	P55957	P01111	P01111	P31942-2
652	4	F1F0-ATP synthase (EC 3.6.3.14), mitochondrial	2	0.5	EDG1-HTR1D complex;F1F0-ATP synthase (EC 3.6.3.14), mitochondrial;HTR1A-HTR1D complex;HTR1D homodimer complex;HTR1D-HTR1B complex	1;2;1;1;1	19.419	1	6	1	1	19.32;19.372;19.497	P56378	P00846	P03928	Q5VTU8
653	3	NaN	NaN	NaN			43.598	NaN	3	NaN	NaN	44.328;44.644	P49354	P00441	Q330K2-2
654	3	NaN	NaN	NaN			11.765	0.333333	3	3	1	11.878;11.682	P09669	P00403	P10176
655	2	G protein complex (MCF2, GNB1, GNG2)	1	0.5	G protein complex (MCF2, GNB1, GNG2)	1	32.696	NaN	1	NaN	NaN	33.194	P25205	P00390-2
656	9	Homodimeric complex LTBR	1	0.111111	Homodimeric complex LTBR;Lymphotoxin beta receptor complex	1;1	25.416	0	36	6	0	26.225;25.564;25.223;25.968;25.306;25.424;26.511;26.112	Q9Y490	O96008	P40939	Q13011	Q15428	Q27J81-2	Q2TAM5	Q96ER9	Q9NS69
657	7	Postsplicing complex	1	0.142857	Postsplicing complex;Upf complex (UPF1, UPF2, UPF3a)	1;1	25.424	0.1	21	10	1	26.225;24.967;25.219;25.223;24.314;25.416	Q2TAM5	O96008	P08648	P40938	Q13011	Q96S52	Q9Y490
658	2	Interferon-stimulated gene factor 3 transcription complex ISGF3	1	0.5	Interferon-stimulated gene factor 3 transcription complex ISGF3	1	23.715	NaN	1	NaN	NaN	24.922	P05107	O96005
659	3	NaN	NaN	NaN			24.781	NaN	3	NaN	NaN	24.922;24.709	P00390-2	O96005	P55265-5
660	6	ESCRT-I complex	1	0.166667	ESCRT-I complex;TSG101-VPS37B-VPS28 complex	1;1	31.788	NaN	15	NaN	NaN	33.126;31.735;33.66;31.458;31.875	B4DLG2	O96005	Q15398	Q96QK1	Q9H6W3	Q9HD20
661	4	IGF1-IGFBP3-ALS complex	1	0.25	IGF1-IGFBP3-ALS complex	1	33.473	NaN	6	NaN	NaN	33.126;33.436;33.609	F8VSC5	O96005	P32942	Q12959-5
662	3	AK2-FADD-caspase-10 (AFAC10) complex	1	0.333333	AK2-FADD-caspase-10 (AFAC10) complex;CASP8-FADD-MALT1-BCL10 complex;DISC complex;Death induced signaling complex DISC (FAS, FADD, CASP8, CFLAR), membrane-associated, CD95L induced;Death induced signaling complex II (FADD, CASP8, CFLAR), cytosolic, CD95L induced;Death-inducing signaling complex DISC (type I cells associated), stimulated;FAS-FADD-CASP10 complex;FAS-FADD-CASP8 complex;FAS-FADD-CASP8…	1;1;1;1;1;1;1;1;1;1;1	41.383	NaN	3	NaN	NaN	42.525;41.089	O43772	O95864	P23786
663	2	AK2-FADD-caspase-10 (AFAC10) complex	1	0.5	AK2-FADD-caspase-10 (AFAC10) complex;CASP8-FADD-MALT1-BCL10 complex;DISC complex;Death induced signaling complex DISC (FAS, FADD, CASP8, CFLAR), membrane-associated, CD95L induced;Death induced signaling complex II (FADD, CASP8, CFLAR), cytosolic, CD95L induced;Death-inducing signaling complex DISC (type I cells associated), stimulated;FAS-FADD-CASP10 complex;FAS-FADD-CASP8 complex;FAS-FADD-CASP8…	1;1;1;1;1;1;1;1;1;1;1	39.506	NaN	1	NaN	NaN	40.368	Q5SZE1	O95864
664	4	NaN	NaN	NaN			32.832	NaN	6	NaN	NaN	32.903;32.478;32.749	Q9C0E2	O95817	P26440	Q9Y289
665	2	NaN	NaN	NaN			12.15	NaN	1	NaN	NaN	11.744	Q92608	O95816
666	6	BLOC-2 (biogenesis of lysosome-related organelles complex 2)	1	0.166667	BLOC-2 (biogenesis of lysosome-related organelles complex 2);BLOC1-BLOC2 complex;Catulin (alpha) - catenin (beta) complex	1;1;1	35.437	0	15	1	0	33.7;33.484;35.39;33.946;36.794	Q8NAF0	O95757	P30825	P41091	Q86WV6	Q99523
667	12	17S U2 snRNP	1	0.083333	17S U2 snRNP;BLOC-2 (biogenesis of lysosome-related organelles complex 2);BLOC1-BLOC2 complex;C complex spliceosome;ESCRT-I complex;SF3A1-SF3A2-SF3A3 complex;Spliceosome;TSG101-VPS37B-VPS28 complex	1;1;1;1;1;1;1;1	33.913	0	66	10	0	33.7;33.657;34.158;33.735;33.946;33.657;33.993;34.194;33.66;34.028;33.939	P23246	O95757	P08670	P30566	Q6P179	Q86WV6	Q8NBJ5	Q8WWI5	Q92598-2	Q96QK1	Q9BXJ9	Q9GZY8-2
668	12	BLOC-2 (biogenesis of lysosome-related organelles complex 2)	1	0.083333	BLOC-2 (biogenesis of lysosome-related organelles complex 2);BLOC1-BLOC2 complex	1;1	34.504	0	66	1	0	33.7;34.715;34.158;34.408;34.532;34.7;33.946;35.021;33.993;34.448;34.748	Q9H553	O95757	P04075	P30566	P31040	Q13445	Q5SSJ5	Q86WV6	Q8NAN7	Q8WWI5	Q9BUQ8	Q9UIB8-3
669	10	NaN	NaN	NaN			39.064	0	45	1	0	39.047;38.305;38.803;39.024;38.584;39.46;38.859;39.793;38.353	P17844	O95573	P16435	Q08257	Q13177	Q6L8Q7-2	Q86UX7-2	Q9NQG5	Q9P2X0	Q9Y3P8
670	5	NaN	NaN	NaN			40.011	NaN	10	NaN	NaN	39.047;41.788;38.135;39.725	Q7Z5L9-2	O95573	P06280	P06280	Q9UBM7
671	3	NaN	NaN	NaN			47.239	NaN	3	NaN	NaN	46.898;45.365	O00299	O95571	Q8WUD1
672	7	28S ribosomal subunit, mitochondrial	1	0.142857	28S ribosomal subunit, mitochondrial;55S ribosome, mitochondrial	1;1	48.659	NaN	21	NaN	NaN	46.898;48.31;48.676;48.553;48.359;48.894	B1AK13	O95571	Q6GMV3	Q9BY42	Q9HB07	Q9NUQ9	Q9UNW1
673	7	NaN	NaN	NaN			45.227	0	21	1	0	46.898;45.216;46.085;45.248;45.365;44.662	Q9HB07	O95571	P27361	Q13242	Q6GMV3	Q8WUD1	Q96GE9-2
674	6	NaN	NaN	NaN			26.757	NaN	15	NaN	NaN	26.895;27.617;27.189;27.112;26.303	P04040	O95487-2	Q86VM9	Q96P48-3	Q96RU3-4	Q9C0B5-2
675	6	DSS1 complex	1	0.166667	DSS1 complex;Integrator complex;Integrator-RNAPII complex	1;1;1	26.921	NaN	15	NaN	NaN	26.895;26.328;27.617;27.189;26.303	Q14151	O95487-2	Q13576	Q86VM9	Q96P48-3	Q9C0B5-2
676	5	20S methylosome and RG-containing Sm protein complex	1	0.2	20S methylosome and RG-containing Sm protein complex;20S methylosome-SmD complex;20S methyltransferase complex;20S methyltransferase core complex;AR coactivator complex;Anti-Sm protein complex;BRG1-SIN3A complex;BRG1-SIN3A-HDAC containing SWI/SNF remodeling complex I;BRG1-associated complex;BRM-SIN3A complex;BRM-SIN3A-HDAC complex;BRM-associated complex;Brg1-associated complex I;Brg1-associated c…	1;1;1;1;1;1;1;1;1;1;1;1;1;1;1;1;1;1;1	26.288	NaN	10	NaN	NaN	26.501;24.767;26.23;26.645	E9PB30	O95456-2	Q13423	Q8N4H5	Q9Y277
677	2	NaN	NaN	NaN			45.456	NaN	1	NaN	NaN	45.528	Q32P41	O95319-5
678	5	Respiratory chain complex I (holoenzyme), mitochondrial	2	0.4	CBC complex (cap binding complex);CRM1-RAN-PHAX-CBC complex (cap binding complex);PHAX-CBC complex (cap binding complex);Respiratory chain complex I (gamma subunit) mitochondrial;Respiratory chain complex I (holoenzyme), mitochondrial;Respiratory chain complex I (lambda subunit) mitochondrial;Spliceosome	1;1;1;1;2;1;1	12.03	1	10	10	10	11.815;12.093;11.921;12.026	O43674	O95298	P51970	Q16718	Q9NX14
679	3	NaN	NaN	NaN			31.76	NaN	3	NaN	NaN	32.045;31.885	B3KUK2	O95202	Q07666
680	5	26S proteasome	1	0.2	26S proteasome;PA700 complex;PA700-20S-PA28 complex;Respiratory chain complex I (early intermediate NDUFAF1 assembly), mitochondrial;Respiratory chain complex I (gamma subunit) mitochondrial;Respiratory chain complex I (holoenzyme), mitochondrial;Respiratory chain complex I (intermediate VII/650kD), mitochondrial	1;1;1;1;1;1;1	19.924	0.333333	10	6	2	19.072;18.43;19.941;19.81	P28072	O95168	P17568	P25788-2	P28070
681	7	Respiratory chain complex I (early intermediate NDUFAF1 assembly), mitochondrial	1	0.142857	Respiratory chain complex I (early intermediate NDUFAF1 assembly), mitochondrial;Respiratory chain complex I (gamma subunit) mitochondrial;Respiratory chain complex I (holoenzyme), mitochondrial;Respiratory chain complex I (intermediate VII/650kD), mitochondrial	1;1;1;1	11.807	0.333333	21	6	2	11.807;11.194;11.653;11.922;11.93;11.647	P28331	O95168	P17980	P43686	P49821-2	P56181-2	Q5W145
682	11	20S proteasome	1	0.090909	20S proteasome;26S proteasome;BRAFT complex;ESR1-RELA-BCL3-NCOA3 complex;FA complex (Fanconi anemia complex);FA core complex (Fanconi anemia core complex);IKK-alpha--ER-alpha-AIB1 complex;LIN9-BMYB complex;LINC complex, S-phase;Multisubunit ACTR coactivator complex;PA28-20S proteasome;PA28gamma-20S proteasome;PA700-20S-PA28 complex;RSmad complex;Respiratory chain complex I (early intermediate NDU…	1;1;1;1;1;1;1;1;1;1;1;1;1;1;1;1;1;1;1	12.234	0.416667	55	36	15	11.807;11.604;12.159;11.784;11.96;12.26;11.649;12.27;11.713;11.659	O43676	O95168	P17568	P19105	P28074	P35580	Q14517	Q16795	Q7Z6Z7-2	Q9P0J0	Q9Y6M9
683	8	Respiratory chain complex I (holoenzyme), mitochondrial	3	0.375	Respiratory chain complex I (beta subunit) mitochondrial;Respiratory chain complex I (early intermediate NDUFAF1 assembly), mitochondrial;Respiratory chain complex I (gamma subunit) mitochondrial;Respiratory chain complex I (holoenzyme), mitochondrial;Respiratory chain complex I (intermediate VII/650kD), mitochondrial	1;1;2;3;1	11.971	1	28	10	10	11.807;11.975;11.922;12.093;11.93;11.647;12.026	O43920	O95168	O96000	P49821-2	P51970	P56181-2	Q5W145	Q9NX14
684	3	MED18-MED20-MED29 mediator subcomplex	1	0.333333	MED18-MED20-MED29 mediator subcomplex;Mediator complex;TRAP-SMCC mediator complex	1;1;1	37.608	NaN	3	NaN	NaN	37.641;37.787	Q92609	O95140	Q9H490-2
685	2	NaN	NaN	NaN			23.401	0	1	1	0	23.321	O75146	O94973
686	5	TNF-alpha/NF-kappa B signaling complex 7	1	0.2	TNF-alpha/NF-kappa B signaling complex 7	1	44.355	NaN	10	NaN	NaN	45.932;45.216;45.983;44.736	Q8N4Q0	O94903	P27361	P37802	Q86U90
687	3	NaN	NaN	NaN			23.999	NaN	3	NaN	NaN	23.538;24.076	Q96JM3	O94874	Q96HA1
688	3	NaN	NaN	NaN			23.33	NaN	3	NaN	NaN	23.538;22.882	Q5JPE7-2	O94874	P61160
689	4	NaN	NaN	NaN			39.151	0	6	1	0	39.435;39.069;39.204	P15170-2	O94826	P19338	Q9BX68
690	12	39S ribosomal subunit, mitochondrial	1	0.083333	39S ribosomal subunit, mitochondrial;55S ribosome, mitochondrial;CD28-transactivation complex;DNA ligase III-XRCC1-PNK-DNA-pol III multiprotein complex;DNA ligase IV-XRCC4-PNK complex;XRCC1-LIG3-PNK-TDP1 complex	1;1;1;1;1;1	40.925	NaN	66	NaN	NaN	40.597;40.919;40.73;41.171;41.04;41.001;40.923;40.85;41.204;41.342;40.513	Q2T9J0	O76095-2	P00491	P19397	P30419	P36915	P49903	P50151	Q6ZMG9	Q8NFF5-3	Q9HC36	Q9Y5L4
691	4	NaN	NaN	NaN			35.768	NaN	6	NaN	NaN	35.552;36.126;36.286	P49748	O76094	Q5JTZ9	Q9H089
692	13	Spliceosome	1	0.076923	Spliceosome;TRBP containing complex (DICER, RPL7A, EIF6, MOV10 and subunits of the 60S ribosomal particle);TRBP containing complex (DICER, TRBP, AGO2, RPL7A, EIF6, MOV10)	1;1;1	39.814	0	78	6	0	38.954;39.15;39.83;40.748;39.953;38.842;39.386;39.903;39.46;39.877;40.289;40.072	O19617	O75995	P08754	P36551	P52292	P59768	P61764	Q15125	Q7L8L6	Q86UX7-2	Q969Y2-3	Q99720-3	Q9NZW5
693	3	NaN	NaN	NaN			25.072	NaN	3	NaN	NaN	26.605;26.973	P36871	O75976	Q9NSY1
694	10	DMAP1-associated complex	1	0.1	DMAP1-associated complex;INO80 chromatin remodeling complex;NuA4/Tip60 HAT complex;NuA4/Tip60-HAT complex A;NuA4/Tip60-HAT complex B;SRCAP-associated chromatin remodeling complex;TIP49-TIP48-BAF53 complex;TIP60 histone acetylase complex;URI complex (Unconventional prefoldin RPB5 Interactor);c-MYC-ATPase-helicase complex;cMYC-ATPase-helicase complex;p400-associated complex	1;1;1;1;1;1;1;1;1;1;1;1	26.423	0	45	3	0	26.605;26.854;26.653;26.556;26.109;26.32;26.511;26.425;26.973	Q5VW36	O75976	P23634-7	P62306	Q13308	Q15334	Q8NEL9-3	Q96ER9	Q9BQ95	Q9NSY1
695	13	DMAP1-associated complex	1	0.076923	DMAP1-associated complex;INO80 chromatin remodeling complex;NuA4/Tip60 HAT complex;NuA4/Tip60-HAT complex A;NuA4/Tip60-HAT complex B;SRCAP-associated chromatin remodeling complex;TIP49-TIP48-BAF53 complex;TIP60 histone acetylase complex;URI complex (Unconventional prefoldin RPB5 Interactor);c-MYC-ATPase-helicase complex;cMYC-ATPase-helicase complex;p400-associated complex	1;1;1;1;1;1;1;1;1;1;1;1	26.511	0	78	6	0	26.605;26.854;26.252;26.653;25.799;26.556;26.109;26.423;26.32;26.425;26.973;25.416	Q96ER9	O75976	P23634-7	P32322	P62306	Q03252	Q13308	Q15334	Q5VW36	Q8NEL9-3	Q9BQ95	Q9NSY1	Q9Y490
696	8	NaN	NaN	NaN			26.32	0	28	3	0	26.605;26.225;26.109;26.423;26.511;26.425;26.973	Q8NEL9-3	O75976	O96008	Q15334	Q5VW36	Q96ER9	Q9BQ95	Q9NSY1
697	10	Homodimeric complex LTBR	1	0.1	Homodimeric complex LTBR;Lymphotoxin beta receptor complex	1;1	26.556	1	45	1	1	26.605;26.895;26.423;25.11;26.32;26.511;26.425;26.112;26.973	Q13308	O75976	O95487-2	Q5VW36	Q8IYS2	Q8NEL9-3	Q96ER9	Q9BQ95	Q9NS69	Q9NSY1
698	4	NaN	NaN	NaN			19.592	1	6	6	6	19.395;19.352;19.525	P18859	O75964	P24539	P56385
699	4	NaN	NaN	NaN			19.13	1	6	1	1	19.395;19.352;19.051	Q96IX5	O75964	P24539	P55011
700	5	NaN	NaN	NaN			19.352	1	10	6	6	19.395;19.592;19.525;19.13	P24539	O75964	P18859	P56385	Q96IX5
701	4	NaN	NaN	NaN			19.525	1	6	6	6	19.395;19.592;19.352	P56385	O75964	P18859	P24539
702	3	F1F0-ATP synthase (EC 3.6.3.14), mitochondrial	1	0.333333	F1F0-ATP synthase (EC 3.6.3.14), mitochondrial	1	19.339	1	3	3	3	19.395;19.372	O75947	O75964	P03928
703	7	F1F0-ATP synthase (EC 3.6.3.14), mitochondrial	1	0.142857	F1F0-ATP synthase (EC 3.6.3.14), mitochondrial	1	19.395	1	21	15	15	19.339;19.372;19.592;19.352;19.525;19.13	O75964	O75947	P03928	P18859	P24539	P56385	Q96IX5
704	5	EDG1-HTR1D complex	1	0.2	EDG1-HTR1D complex;F1F0-ATP synthase (EC 3.6.3.14), mitochondrial;HTR1A-HTR1D complex;HTR1D homodimer complex;HTR1D-HTR1B complex	1;1;1;1;1	19.372	1	10	3	3	19.339;19.395;19.419;19.497	P03928	O75947	O75964	P56378	Q5VTU8
705	2	F1F0-ATP synthase (EC 3.6.3.14), mitochondrial	1	0.5	F1F0-ATP synthase (EC 3.6.3.14), mitochondrial	1	22.562	NaN	1	NaN	NaN	22.905	Q7Z3K3-5	O75882
706	3	NaN	NaN	NaN			46.653	NaN	3	NaN	NaN	46.698;47.003	Q9H0P0	O75880	Q9H7B4
707	3	NaN	NaN	NaN			47.003	NaN	3	NaN	NaN	46.698;46.653	Q9H7B4	O75880	Q9H0P0
708	4	NaN	NaN	NaN			36.185	0	6	1	0	36.167;36.356;37.512	P34932	O75822	Q14677	Q96G03
709	4	NaN	NaN	NaN			32.321	0	6	1	0	32.529;32.072;32.297	E7EPM0	O75694	Q7L014	Q9NRK6
710	2	Septin complex	1	0.5	Septin complex	1	26.156	1	1	1	1	26.191	Q13435	O75643
711	8	NaN	NaN	NaN			26.425	0	28	1	0	26.191;26.252;26.556;26.423;26.215;26.32;26.511	Q9BQ95	O75643	P32322	Q13308	Q5VW36	Q8N766-3	Q8NEL9-3	Q96ER9
712	2	Septin complex	1	0.5	Septin complex	1	10.443	1	1	1	1	10.069	Q13435	O75533
713	3	Septin complex	1	0.333333	Septin complex	1	9.697	1	3	3	3	10.069;10.443	Q15393	O75533	Q13435
714	4	NaN	NaN	NaN			9.465	0	6	1	0	10.069;9.48;9.325	Q01082	O75533	Q08378	Q13813
715	4	SNARE complex (SNAP25, VAMP3, VAMP2, NAPB, STX13)	1	0.25	SNARE complex (SNAP25, VAMP3, VAMP2, NAPB, STX13)	1	44.986	NaN	6	NaN	NaN	44.921;44.959;45.102	Q9Y5X3	O75503	Q5JRC6	Q92879-2
716	4	RNA endonuclease (SEN2deltaEx8, SEN54, CLP1)	1	0.25	RNA endonuclease (SEN2deltaEx8, SEN54, CLP1);tRNA splicing endonuclease	1;1	44.61	NaN	6	NaN	NaN	44.921;44.752;45.287	Q9BRR6-2	O75503	P50454	Q9UDX5
717	6	RNA endonuclease (SEN2deltaEx8, SEN54, CLP1)	1	0.166667	RNA endonuclease (SEN2deltaEx8, SEN54, CLP1);SNARE complex (SNAP25, VAMP3, VAMP2, NAPB, STX13);tRNA splicing endonuclease	1;1;1	44.959	NaN	15	NaN	NaN	44.921;44.752;45.31;45.102;44.986	Q5JRC6	O75503	P50454	Q05932-3	Q92879-2	Q9Y5X3
718	6	Complexin complex (STX3, CPLX1, CPLX3)	1	0.166667	Complexin complex (STX3, CPLX1, CPLX3);ESR1-RELA-BCL3-NCOA3 complex;IKK-alpha--ER-alpha-AIB1 complex;Multisubunit ACTR coactivator complex;RSmad complex;SNARE complex (VAMP2, SNAP25, STX1a, CPLX1, CPLX3);SNARE complex (VAMP2, SNAP25, STX1a, CPLX3, CPLX4);SNARE complex (VAMP2, SNAP25, STX1a, STX3, CPLX1, CPLX3, CPLX4);SRC-3 complex	1;1;1;1;1;1;1;1;1	11.646	0.3	15	10	3	11.805;11.604;11.74;11.647;11.659	Q9P2I0	O75489	P17568	P28072	Q5W145	Q9Y6M9
719	9	Complexin complex (STX3, CPLX1, CPLX3)	1	0.111111	Complexin complex (STX3, CPLX1, CPLX3);ESR1-RELA-BCL3-NCOA3 complex;IKK-alpha--ER-alpha-AIB1 complex;Multisubunit ACTR coactivator complex;RSmad complex;SNARE complex (VAMP2, SNAP25, STX1a, CPLX1, CPLX3);SNARE complex (VAMP2, SNAP25, STX1a, CPLX3, CPLX4);SNARE complex (VAMP2, SNAP25, STX1a, STX3, CPLX1, CPLX3, CPLX4);SRC-3 complex	1;1;1;1;1;1;1;1;1	11.461	0.357143	36	28	10	11.805;11.604;11.74;11.665;11.649;11.713;11.646;11.659	E9PID8	O75489	P17568	P28072	P31930	Q16795	Q9P0J0	Q9P2I0	Q9Y6M9
720	10	Complexin complex (STX3, CPLX1, CPLX3)	1	0.1	Complexin complex (STX3, CPLX1, CPLX3);ESR1-RELA-BCL3-NCOA3 complex;IKK-alpha--ER-alpha-AIB1 complex;Multisubunit ACTR coactivator complex;RSmad complex;Respiratory chain complex I (early intermediate NDUFAF1 assembly), mitochondrial;Respiratory chain complex I (gamma subunit) mitochondrial;Respiratory chain complex I (holoenzyme), mitochondrial;Respiratory chain complex I (intermediate VII/650kD…	1;1;1;1;1;1;1;1;1;1;1;1;1	11.659	0.416667	45	36	15	11.805;11.807;11.604;11.656;11.74;11.649;11.647;11.713;11.646	Q9Y6M9	O75489	O95168	P17568	P22695	P28072	Q16795	Q5W145	Q9P0J0	Q9P2I0
721	4	NaN	NaN	NaN			5.69	NaN	6	NaN	NaN	6.764;7.098;5.526	P52758	O75477	Q14789	Q9ULH0-4
722	3	NaN	NaN	NaN			7.098	NaN	3	NaN	NaN	6.764;5.69	Q14789	O75477	P52758
723	7	NaN	NaN	NaN			39.877	NaN	21	NaN	NaN	40.657;39.386;39.903;39.46;41.684;39.793	Q969Y2-3	O75439	Q15125	Q7L8L6	Q86UX7-2	Q99714	Q9P2X0
724	5	DNA-PK-Ku-eIF2-NF90-NF45 complex	1	0.2	DNA-PK-Ku-eIF2-NF90-NF45 complex	1	40.849	NaN	10	NaN	NaN	40.657;40.78;42.067;40.728	P55010	O75439	Q02978	Q8N1G4	Q8NF37
725	4	Multisynthetase complex	1	0.25	Multisynthetase complex	1	40.585	NaN	6	NaN	NaN	40.657;41.504;41.868	Q8IVS2	O75439	P53007	Q9Y285
726	10	NaN	NaN	NaN			40.753	NaN	45	NaN	NaN	40.657;41.234;40.909;40.464;40.728;41.593;41.684;41.093;41.996	Q92841	O75439	P48449	P63092-3	Q14498-3	Q8NF37	Q96I24	Q99714	Q99797	Q9BTV4
727	10	CD28-transactivation complex	1	0.1	CD28-transactivation complex	1	42.243	NaN	45	NaN	NaN	40.657;40.73;41.764;41.767;41.635;41.684;40.289;40.397;40.251	P61764	O75439	P19397	Q8TDP1-2	Q8WWP7	Q969S9-3	Q99714	Q99720-3	Q9UMX0-2	Q9Y2Z2-2
728	12	NaN	NaN	NaN			39.793	0	66	6	0	40.657;38.954;39.849;39.15;39.064;40.748;38.842;39.386;39.46;39.877;41.684	Q9P2X0	O75439	O75995	P04181	P08754	P17844	P52292	P61764	Q15125	Q86UX7-2	Q969Y2-3	Q99714
729	2	NaN	NaN	NaN			15.041	0	1	1	0	15.472	Q9UQ35	O75438
730	11	17S U2 snRNP	1	0.090909	17S U2 snRNP;C complex spliceosome;SF3A1-SF3A2-SF3A3 complex;Spliceosome	1;1;1;1	34.194	0.2	55	10	2	34.911;33.913;34.158;34.061;33.564;33.864;33.946;33.993;34.547;34.426	Q92598-2	O75436	P23246	P30566	Q12905	Q13131	Q53F19	Q86WV6	Q8WWI5	Q9NVV0	Q9UBS4
731	5	NaN	NaN	NaN			34.363	0	10	3	0	34.911;34.553;34.408;34.568	B7ZLZ2	O75436	P20042	P31040	Q96T37-2
732	2	RalBP1-CCNB1-AP2A-NUMB-EPN1 complex	1	0.5	RalBP1-CCNB1-AP2A-NUMB-EPN1 complex	1	44.848	NaN	1	NaN	NaN	44.478	P30042	O75396
733	5	NaN	NaN	NaN			42.894	0	10	3	0	44.478;43.141;41.25;41.564	Q8NBX0	O75396	Q14318	Q15233	Q5JTV8
734	3	NaN	NaN	NaN			45.075	NaN	3	NaN	NaN	44.478;45.942	P61026	O75396	P51148
735	7	NaN	NaN	NaN			43.835	0.5	21	6	3	44.478;44.167;43.058;42.891;44.122;43.451	P68371	O75396	P31943	P62249	Q10713	Q13838	Q5JP53
736	4	40S ribosomal subunit, cytoplasmic	1	0.25	40S ribosomal subunit, cytoplasmic;Nop56p-associated pre-rRNA complex;Ribosome, cytoplasmic	1;1;1	44.769	0.5	6	6	3	44.478;44.703;44.398	P62701	O75396	P26373	P62241
737	9	55S ribosome, mitochondrial	5	0.555556	28S ribosomal subunit, mitochondrial;39S ribosomal subunit, mitochondrial;55S ribosome, mitochondrial;TRBP containing complex (DICER, RPL7A, EIF6, MOV10 and subunits of the 60S ribosomal particle)	1;4;5;1	9.928	1	36	36	36	10.119;10.148;11.392;9.941;9.962;10.018;9.935;9.918	Q9NZE8	O75394	Q8IXM3	Q92665	Q9BYC8	Q9BYC9	Q9H9J2	Q9Y291	Q9Y2R9
738	10	55S ribosome, mitochondrial	5	0.5	28S ribosomal subunit, mitochondrial;39S ribosomal subunit, mitochondrial;55S ribosome, mitochondrial;TRBP containing complex (DICER, RPL7A, EIF6, MOV10 and subunits of the 60S ribosomal particle)	1;4;5;1	10.148	1	45	36	36	10.119;10.132;11.392;9.941;9.962;10.018;9.928;9.935;9.918	Q8IXM3	O75394	Q4TT38	Q92665	Q9BYC8	Q9BYC9	Q9H9J2	Q9NZE8	Q9Y291	Q9Y2R9
739	11	55S ribosome, mitochondrial	6	0.545455	28S ribosomal subunit, mitochondrial;39S ribosomal subunit, mitochondrial;55S ribosome, mitochondrial;TRBP containing complex (DICER, RPL7A, EIF6, MOV10 and subunits of the 60S ribosomal particle)	1;5;6;1	9.941	1	55	45	45	10.119;10.132;10.148;11.392;10.186;9.962;10.018;9.928;9.935;9.918	Q9BYC8	O75394	Q4TT38	Q8IXM3	Q92665	Q96A35	Q9BYC9	Q9H9J2	Q9NZE8	Q9Y291	Q9Y2R9
740	6	55S ribosome, mitochondrial	3	0.5	28S ribosomal subunit, mitochondrial;39S ribosomal subunit, mitochondrial;55S ribosome, mitochondrial	1;2;3	12.094	1	15	6	6	10.119;10.242;10.132;10.148;11.392	Q9Y291	O75394	P51398-2	Q4TT38	Q8IXM3	Q92665
741	11	55S ribosome, mitochondrial	5	0.454545	28S ribosomal subunit, mitochondrial;39S ribosomal subunit, mitochondrial;55S ribosome, mitochondrial;TRBP containing complex (DICER, RPL7A, EIF6, MOV10 and subunits of the 60S ribosomal particle)	1;4;5;1	9.935	1	55	36	36	10.119;10.242;10.132;10.148;11.392;9.941;9.962;10.018;9.928;9.918	Q9Y291	O75394	P51398-2	Q4TT38	Q8IXM3	Q92665	Q9BYC8	Q9BYC9	Q9H9J2	Q9NZE8	Q9Y2R9
742	14	55S ribosome, mitochondrial	6	0.428571	28S ribosomal subunit, mitochondrial;39S ribosomal subunit, mitochondrial;55S ribosome, mitochondrial;60S ribosomal subunit, cytoplasmic;Nop56p-associated pre-rRNA complex;Ribosome, cytoplasmic;TRBP containing complex (DICER, RPL7A, EIF6, MOV10 and subunits of the 60S ribosomal particle)	2;4;6;1;1;1;1	9.962	1	91	66	66	10.119;10.242;10.108;10.132;10.148;10.053;11.392;9.941;10.146;10.018;9.928;9.935;9.918	Q9BYC9	O75394	P51398-2	P82673	Q4TT38	Q8IXM3	Q8TCC3	Q92665	Q9BYC8	Q9BYD2	Q9H9J2	Q9NZE8	Q9Y291	Q9Y2R9
743	4	NaN	NaN	NaN			15.756	NaN	6	NaN	NaN	15.864;15.678;16.265	Q92600	O75376	Q9HCU5	Q9NS87
744	6	NaN	NaN	NaN			15.678	0.166667	15	6	1	15.864;15.199;16.12;16.183;15.756	Q9HCU5	O75376	P50750	Q08379	Q8IWX8	Q92600
745	8	NaN	NaN	NaN			16.265	0.166667	28	6	1	15.864;16.678;16.12;16.183;15.756;16.735;16.409	Q9NS87	O75376	P46531	Q08379	Q8IWX8	Q92600	Q96D71-3	Q9H330-2
746	9	NaN	NaN	NaN			16.183	0.166667	36	6	1	15.864;16.678;16.12;15.968;16.735;16.409;15.678;16.265	Q8IWX8	O75376	P46531	Q08379	Q27J81-2	Q96D71-3	Q9H330-2	Q9HCU5	Q9NS87
747	7	DDEF1-CTTN-PXN complex	1	0.142857	DDEF1-CTTN-PXN complex;ITGA4-ITGB1-PXN complex;ITGA4-PXN-GIT1 complex;ITGAV-ITGB3-PXN-PTK2b complex;PXN-ITGB5-PTK2 complex;Polycystin-1 multiprotein complex (ACTN1, CDH1, SRC, JUP, VCL, CTNNB1, PXN, BCAR1, PKD1, PTK2, TLN1)	1;1;1;1;1;1	16.409	0.333333	21	3	1	15.864;17.355;16.678;16.183;16.735;16.265	Q9H330-2	O75376	P05165	P46531	Q8IWX8	Q96D71-3	Q9NS87
748	2	Respiratory chain complex I (beta subunit) mitochondrial	1	0.5	Respiratory chain complex I (beta subunit) mitochondrial;Respiratory chain complex I (holoenzyme), mitochondrial	1;1	13.935	1	1	1	1	13.509	O75251	O75306
749	8	Respiratory chain complex I (beta subunit) mitochondrial	2	0.25	ESR1-RELA-BCL3-NCOA3 complex;IKK-alpha--ER-alpha-AIB1 complex;Multisubunit ACTR coactivator complex;RSmad complex;Respiratory chain complex I (beta subunit) mitochondrial;Respiratory chain complex I (holoenzyme), mitochondrial;SRC-3 complex	1;1;1;1;2;2;1	11.86	1	28	28	28	13.509;11.805;11.604;11.627;11.649;11.713;11.659	O75251	O75306	O75489	P17568	P19404	Q16795	Q9P0J0	Q9Y6M9
750	3	Respiratory chain complex I (beta subunit) mitochondrial	1	0.333333	Respiratory chain complex I (beta subunit) mitochondrial;Respiratory chain complex I (holoenzyme), mitochondrial	1;1	13.509	1	3	3	3	11.86;11.805	O75306	O75251	O75489
751	4	CF IIAm complex (Cleavage factor IIAm complex)	1	0.25	CF IIAm complex (Cleavage factor IIAm complex);RNA endonuclease (SEN2deltaEx8, SEN54, CLP1);tRNA splicing endonuclease	1;1;1	22.896	NaN	6	NaN	NaN	22.203;22.812;22.809	Q14126	O75153	P10586-2	Q99627-2
752	5	CF IIAm complex (Cleavage factor IIAm complex)	1	0.2	CF IIAm complex (Cleavage factor IIAm complex);G protein complex (BTK, GNG1, GNG2);G protein complex (CACNA1A, GNB1, GNG2);G protein complex (HDAC4, GNB1, GNG2);G protein complex (HDAC5, GNB1, GNG2);G protein complex (MCF2, GNB1, GNG2);G protein complex (PTHR1, GNB1, GNG2);Heterotrimeric G protein complex (GNG2, GNB1, GNAS);Ku-ORC complex;ORC complex (origin recognition complex);RNA endonuclease …	1;1;1;1;1;1;1;1;1;1;1;1	22.464	0	10	3	0	22.203;22.812;22.869;22.913	Q92888	O75153	P10586-2	P39656	Q92616
753	2	BARD1-BRCA1-CSTF complex	1	0.5	BARD1-BRCA1-CSTF complex;BARD1-BRCA1-CSTF64 complex;BASC (Ab 80) complex (BRCA1-associated genome surveillance complex);BASC (Ab 81) complex (BRCA1-associated genome surveillance complex);BASC (Ab C-20) complex (BRCA1-associated genome surveillance complex);BASC complex (BRCA1-associated genome surveillance complex);BRCA1 A complex;BRCA1 B complex;BRCA1 C complex;BRCA1-BACH1 complex;BRCA1-BARD1-B…	1;1;1;1;1;1;1;1;1;1;1;1;1;1;1;1;1;1;1;1;1;1;1;1;1;1;1;1;1;1;1;1;1	20.684	NaN	1	NaN	NaN	21.014	A8MV37	O75150
754	4	BARD1-BRCA1-CSTF complex	1	0.25	BARD1-BRCA1-CSTF complex;BARD1-BRCA1-CSTF64 complex;BASC (Ab 80) complex (BRCA1-associated genome surveillance complex);BASC (Ab 81) complex (BRCA1-associated genome surveillance complex);BASC (Ab C-20) complex (BRCA1-associated genome surveillance complex);BASC complex (BRCA1-associated genome surveillance complex);BRCA1 A complex;BRCA1 B complex;BRCA1 C complex;BRCA1-BACH1 complex;BRCA1-BARD1-B…	1;1;1;1;1;1;1;1;1;1;1;1;1;1;1;1;1;1;1;1;1;1;1;1;1;1;1;1;1;1;1;1;1	21.242	NaN	6	NaN	NaN	21.014;21.47;20.977	O94979-3	O75150	Q92599-2	Q9UHD8-7
755	6	BARD1-BRCA1-CSTF complex	1	0.166667	BARD1-BRCA1-CSTF complex;BARD1-BRCA1-CSTF64 complex;BASC (Ab 80) complex (BRCA1-associated genome surveillance complex);BASC (Ab 81) complex (BRCA1-associated genome surveillance complex);BASC (Ab C-20) complex (BRCA1-associated genome surveillance complex);BASC complex (BRCA1-associated genome surveillance complex);BRCA1 A complex;BRCA1 B complex;BRCA1 C complex;BRCA1-BACH1 complex;BRCA1-BARD1-B…	1;1;1;1;1;1;1;1;1;1;1;1;1;1;1;1;1;1;1;1;1;1;1;1;1;1;1;1;1;1;1;1;1	21.182	0	15	3	0	21.014;20.269;21.181;22.311;20.276	Q9UM47	O75150	Q7Z417	Q86U70	Q92673	Q96BQ5
756	3	Ku-ORC complex	1	0.333333	Ku-ORC complex;ORC complex (origin recognition complex)	1;1	23.321	0	3	3	0	23.401;22.869	O94973	O75146	P39656
757	8	NaN	NaN	NaN			37.873	NaN	28	NaN	NaN	37.946;37.858;36.356;37.749;38.082;37.597;36.71	Q9H3U1	O75131	Q13043	Q14677	Q15067-2	Q5W0V3-2	Q86Y56-2	Q9BVK6
758	4	DDEF1-CTTN-PXN complex	1	0.25	DDEF1-CTTN-PXN complex;ITGA4-ITGB1-PXN complex;ITGA4-PXN-GIT1 complex;ITGAV-ITGB3-PXN-PTK2b complex;PXN-ITGB5-PTK2 complex;Polycystin-1 multiprotein complex (ACTN1, CDH1, SRC, JUP, VCL, CTNNB1, PXN, BCAR1, PKD1, PTK2, TLN1)	1;1;1;1;1;1	17.355	0	6	1	0	17.221;16.678;16.409	P05165	O75116	P46531	Q9H330-2
759	3	NaN	NaN	NaN			17.134	0	3	1	0	18.745;16.652	Q9UP83	O60879-2	P49756
760	7	NMI-POLR1B-RRN3 complex	1	0.142857	NMI-POLR1B-RRN3 complex;POLR1B-RRN3 complex;TNF-alpha/NF-kappa B signaling complex 5	1;1;1	18.683	0	21	3	0	18.745;19.213;18.7;19.306;19.164;19	P19388	O60879-2	P30049	P46379-2	Q7L576	Q9NZ32	Q9UDR5
761	7	NaN	NaN	NaN			19.117	0.333333	21	3	1	18.745;19.335;19.213;19.244;19.306;19	G3V325	O60879-2	P25705	P30049	Q13464	Q7L576	Q9UDR5
762	4	NMI-POLR1B-RRN3 complex	1	0.25	NMI-POLR1B-RRN3 complex;POLR1B-RRN3 complex;TNF-alpha/NF-kappa B signaling complex 5	1;1;1	18.7	NaN	6	NaN	NaN	18.745;18.683;19.244	P46379-2	O60879-2	P19388	Q13464
763	9	F1F0-ATP synthase (EC 3.6.3.14), mitochondrial	1	0.111111	F1F0-ATP synthase (EC 3.6.3.14), mitochondrial;NMI-POLR1B-RRN3 complex;POLR1B-RRN3 complex;RNA polymerase II (RNAPII);RPAP1-RPB2-RPB3 complex;TNF-alpha/NF-kappa B signaling complex 5	1;1;1;1;1;1	19.164	0.2	36	10	2	18.745;19.432;18.683;18.584;19.213;19.183;20.276;19.782	Q9NZ32	O60879-2	P06576	P19388	P24928	P30049	P33527	Q96BQ5	Q9UJW0
764	3	NaN	NaN	NaN			39.204	NaN	3	NaN	NaN	40.731;39.151	Q9BX68	O60830	P15170-2
765	8	55S ribosome, mitochondrial	3	0.375	28S ribosomal subunit, mitochondrial;39S ribosomal subunit, mitochondrial;55S ribosome, mitochondrial	2;1;3	10.548	1	28	15	15	10.42;9.979;10.016;10.22;10.737;10.221;9.852	Q13409-3	O60783	P82675	P82933	Q96EL2	Q99623	Q9NRX2	Q9Y399
766	12	NaN	NaN	NaN			10.737	0.5	66	6	3	10.42;10.265;11.744;10.605;10.016;11.669;10.548;12.27;10.235;10.743;9.852	Q99623	O60783	P18583-6	P35232	P82912-2	P82933	Q10570	Q13409-3	Q7Z6Z7-2	Q8N6S5	Q96DA6	Q9Y399
767	4	NaN	NaN	NaN			27.843	NaN	6	NaN	NaN	28.536;28.182;26.28	E9PPD9	O60763	Q13162	Q14157-4
768	3	NaN	NaN	NaN			28.341	0	3	1	0	28.536;27.735	Q9H7F0	O60763	Q00341
769	12	NaN	NaN	NaN			38.373	0	66	6	0	38.628;38.649;39.15;37.835;37.977;39.67;39.386;36.929;38.08;38.989;38.44	Q96PK6	O60762	O96011-2	P08754	P49588	P52272-2	Q05086-2	Q15125	Q8TAT6	Q96RQ3	Q9BQ52-4	Q9Y2L1
770	4	MDC1-H2AFX-TP53BP1 complex	1	0.25	MDC1-H2AFX-TP53BP1 complex;MDC1-MRE11-RAD50-NBS1 complex;MDC1-MRN-ATM-FANCD2 complex;MDC1-p53BP1-SMC1 complex;MGC1-DNA-PKcs-Ku complex;Sec61-Sec62-Sec63 complex	1;1;1;1;1;1	43.397	NaN	6	NaN	NaN	44.322;44.921;44.978	P40925	O60711	O75503	Q9BVL4
771	12	PPP4C-PPP4R2-Gemin3-Gemin4 complex	1	0.083333	PPP4C-PPP4R2-Gemin3-Gemin4 complex;Protein phosphatase 4 complex;TNF-alpha/NF-kappa B signaling complex 7	1;1;1	44.736	0	66	1	0	44.322;44.921;46.019;43.01;45.727;45.216;43.915;45.983;43.82;46.069;44.066	Q86U90	O60711	O75503	P13489	P17706-2	P24666	P27361	P27695	P37802	P52306	P57105	Q8NAK9
772	6	RNA endonuclease (SEN2deltaEx8, SEN54, CLP1)	1	0.166667	RNA endonuclease (SEN2deltaEx8, SEN54, CLP1);tRNA splicing endonuclease	1;1	45.287	NaN	15	NaN	NaN	44.322;44.921;45.017;44.752;44.61	Q9UDX5	O60711	O75503	P11908	P50454	Q9BRR6-2
773	7	17S U2 snRNP	1	0.142857	17S U2 snRNP;18S U11/U12 snRNP;SF3b complex	1;1;1	41.176	NaN	21	NaN	NaN	41.389;41.04;41.148;41.261;41.094;42.305	Q9UJU6-2	O60664	P36915	Q6PI78	Q8N8R3	Q99615	Q9H9B4
774	6	NaN	NaN	NaN			41.364	NaN	15	NaN	NaN	41.389;41.04;41.088;42.301;40.211	Q9NQR4	O60664	P36915	Q5SZR4	Q6KCM7-2	Q6YN16
775	9	39S ribosomal subunit, mitochondrial	1	0.111111	39S ribosomal subunit, mitochondrial;55S ribosome, mitochondrial;CD28-transactivation complex	1;1;1	41.339	0	36	1	0	41.389;40.73;41.04;40.909;40.85;41.261;41.204;41.342	B9A018	O60664	P19397	P36915	P63092-3	Q6ZMG9	Q8N8R3	Q8NFF5-3	Q9HC36
776	5	CSA complex	1	0.2	CSA complex;CSA-POLIIa complex	1;1	33.08	0	10	1	0	33.08;33.092;33.241;32.915	O43707	O60613	P07954-2	Q16740	Q9Y282
777	4	NaN	NaN	NaN			31.696	1	6	1	1	31.493;31.735;31.901	Q9Y2X3	O60306	Q15398	Q9UN86-2
778	2	C complex spliceosome	1	0.5	C complex spliceosome	1	18.281	NaN	1	NaN	NaN	17.944	P62487	O60271-4
779	4	SNARE complex (VAMP3, VAMP4, STX16)	1	0.25	SNARE complex (VAMP3, VAMP4, STX16);SNARE complex (VAMP3, VAMP4, VAMP8, STX6);SNARE complex (VAMP4, STX6, STX16, VTI1a, VTI1b)	1;1;1	33.779	0	6	1	0	33.64;33.646;34.09	P15498	O60231	Q9BTW9	Q9UKW4
780	6	Respiratory chain complex I (beta subunit) mitochondrial	1	0.166667	Respiratory chain complex I (beta subunit) mitochondrial;Respiratory chain complex I (holoenzyme), mitochondrial	1;1	11.93	0.333333	15	3	1	11.971;11.957;11.807;11.922;11.647	P56181-2	O43920	P00156	P28331	P49821-2	Q5W145
781	4	Respiratory chain complex I (holoenzyme), mitochondrial	2	0.5	Respiratory chain complex I (beta subunit) mitochondrial;Respiratory chain complex I (gamma subunit) mitochondrial;Respiratory chain complex I (holoenzyme), mitochondrial	1;1;2	11.975	1	6	6	6	11.971;11.815;12.026	O96000	O43920	O95298	Q9NX14
782	9	Respiratory chain complex I (holoenzyme), mitochondrial	2	0.222222	Complexin complex (STX3, CPLX1, CPLX3);ESR1-RELA-BCL3-NCOA3 complex;IKK-alpha--ER-alpha-AIB1 complex;Multisubunit ACTR coactivator complex;RSmad complex;Respiratory chain complex I (beta subunit) mitochondrial;Respiratory chain complex I (early intermediate NDUFAF1 assembly), mitochondrial;Respiratory chain complex I (gamma subunit) mitochondrial;Respiratory chain complex I (holoenzyme), mitochon…	1;1;1;1;1;1;1;1;2;1;1;1;1;1;1	11.647	0.47619	36	21	10	11.971;11.805;11.807;11.807;11.93;12.044;11.646;11.659	Q5W145	O43920	O75489	O95168	P28331	P56181-2	Q13425	Q9P2I0	Q9Y6M9
783	2	NaN	NaN	NaN			42.898	NaN	1	NaN	NaN	42.541	O15228	O43847
784	3	AK2-FADD-caspase-10 (AFAC10) complex	1	0.333333	AK2-FADD-caspase-10 (AFAC10) complex;CASP8-FADD-MALT1-BCL10 complex;DISC complex;Death induced signaling complex DISC (FAS, FADD, CASP8, CFLAR), membrane-associated, CD95L induced;Death induced signaling complex II (FADD, CASP8, CFLAR), cytosolic, CD95L induced;Death-inducing signaling complex DISC (type I cells associated), stimulated;FAS-FADD-CASP10 complex;FAS-FADD-CASP8 complex;FAS-FADD-CASP8…	1;1;1;1;1;1;1;1;1;1;1	42.759	NaN	3	NaN	NaN	42.541;42.525	Q5SZE1	O43847	O95864
785	6	NaN	NaN	NaN			11.653	0.333333	15	6	2	12.042;11.604;11.194;11.807;11.184	P43686	O43815-2	P17568	P17980	P28331	Q9Y5T4
786	3	NaN	NaN	NaN			43.122	NaN	3	NaN	NaN	43.337;42.898	Q53QZ3	O43808	Q96D53
787	14	NaN	NaN	NaN			42.898	NaN	91	NaN	NaN	43.337;42.923;43.228;42.742;43.122;42.652;42.792;42.579;42.887;42.992;43.127;42.698;42.397	Q96D53	O43808	P53990-2	Q15796-2	Q4G0N4	Q53QZ3	Q5T8U5	Q6ZT21-2	Q8TBP6	Q96AG3	Q9H0V9	Q9H9A6	Q9NTX5-6	Q9Y619
788	4	NaN	NaN	NaN			43.195	NaN	6	NaN	NaN	43.337;41.504;41.25	Q8WVC2	O43808	P53007	Q15233
789	5	MMP-9-TIMP-1-LRP complex	1	0.2	MMP-9-TIMP-1-LRP complex;Spliceosome	1;1	33.127	NaN	10	NaN	NaN	32.985;33.126;32.842;33.222	Q9BVV7	O43795-2	O96005	Q6NYC8	Q96T76
790	15	BLOC-2 (biogenesis of lysosome-related organelles complex 2)	1	0.066667	BLOC-2 (biogenesis of lysosome-related organelles complex 2);BLOC1-BLOC2 complex;Catulin (alpha) - catenin (beta) complex;MMP-9-TIMP-1-LRP complex	1;1;1;1	33.437	0	105	6	0	32.985;33.608;33.7;33.657;34.553;33.484;33.449;33.609;33.564;33.864;32.902;33.946;33.222;33.939	B4DDT7	O43795-2	O94906	O95757	P08670	P20042	P30825	P98194-4	Q12959-5	Q13131	Q53F19	Q7L0J3-2	Q86WV6	Q96T76	Q9GZY8-2
791	5	DNA synthesome complex (15 subunits)	1	0.2	DNA synthesome complex (15 subunits);DNA synthesome complex (17 subunits);HuCHRAC complex;Sarcoglycan-sarcospan complex SG-SPN	1;1;1;1	37.885	NaN	10	NaN	NaN	37.982;38.135;38.842;38.151	P63151	O43765	P06280	P61764	Q9UHL4
792	10	DNA synthesome complex (15 subunits)	1	0.1	DNA synthesome complex (15 subunits);DNA synthesome complex (17 subunits);HuCHRAC complex;Sarcoglycan-sarcospan complex SG-SPN	1;1;1;1	37.652	NaN	45	NaN	NaN	37.982;38.135;38.842;37.885;37.833;38.666;39.595;37.557;38.151	Q06136	O43765	P06280	P61764	P63151	Q8N1S5-2	Q8TDP1-2	Q969S9-3	Q9BWD1	Q9UHL4
793	5	Sarcoglycan-sarcospan complex SG-SPN	1	0.2	Sarcoglycan-sarcospan complex SG-SPN	1	42.177	NaN	10	NaN	NaN	41.885;41.788;42.243;42.067	P63151	O43765	P06280	P61764	Q8N1G4
794	6	Sarcoglycan-sarcospan complex SG-SPN	1	0.166667	Sarcoglycan-sarcospan complex SG-SPN	1	41.312	NaN	15	NaN	NaN	41.885;40.367;41.788;41.078;41.549	Q8N2U0	O43765	O75792	P06280	P17252	P80303-2
795	17	BIRC5-AURKB-INCENP-EVI5 complex	1	0.058824	BIRC5-AURKB-INCENP-EVI5 complex;Sarcoglycan-sarcospan complex SG-SPN	1;1	41.71	NaN	136	NaN	NaN	41.885;41.937;41.788;42.243;42.177;42.505;39.903;41.867;42.067;41.764;41.767;41.635;41.684;43.148;41.621;42.753	Q06136	O43765	O60427	P06280	P61764	P63151	Q6P1X6-2	Q7L8L6	Q8IXH7-4	Q8N1G4	Q8TDP1-2	Q8WWP7	Q969S9-3	Q99714	Q9BWD1	Q9HC07	Q9NVH0
796	5	SMAD7-SMURF1 complex	1	0.2	SMAD7-SMURF1 complex;SMAD7-SMURF1-TGF-beta receptor complex;TGF-beta receptor I-SMAD7-SMURF1 complex	1;1;1	44.182	NaN	10	NaN	NaN	44.306;44.114;44.132;43.896	Q7RTS9	O43760	P04350	P29350	P62310
797	4	SMAD7-SMURF1 complex	1	0.25	SMAD7-SMURF1 complex;SMAD7-SMURF1-TGF-beta receptor complex;TGF-beta receptor I-SMAD7-SMURF1 complex	1;1;1	44.271	NaN	6	NaN	NaN	44.306;44.328;43.932	Q9Y617	O43760	P00441	Q5LJ98
798	5	SMAD7-SMURF1 complex	1	0.2	SMAD7-SMURF1 complex;SMAD7-SMURF1-TGF-beta receptor complex;TGF-beta receptor I-SMAD7-SMURF1 complex	1;1;1	44.241	NaN	10	NaN	NaN	44.306;44.322;43.401;43.944	A6NIH7	O43760	O60711	Q01826	Q6DD87
799	9	SMAD7-SMURF1 complex	1	0.111111	SMAD7-SMURF1 complex;SMAD7-SMURF1-TGF-beta receptor complex;TGF-beta receptor I-SMAD7-SMURF1 complex	1;1;1	44.114	NaN	36	NaN	NaN	44.306;44.322;44.132;43.896;43.591;43.944;44.182;45.293	P04350	O43760	O60711	P29350	P62310	Q567V2-2	Q6DD87	Q7RTS9	Q8NCN5
800	6	ESCRT-I complex	1	0.166667	ESCRT-I complex;TSG101-VPS37B-VPS28 complex	1;1	24.762	0	15	1	0	24.826;24.789;23.892;24.448;24.416	B4DLG2	O43747	Q8WWM7	Q96HY6	Q96QK1	Q9H6W3
801	6	28S ribosomal subunit, mitochondrial	1	0.166667	28S ribosomal subunit, mitochondrial;55S ribosome, mitochondrial;MICA-KLRK1-HCST complex;Spliceosome;THO complex;TREX complex	1;1;1;1;1;1	45.658	NaN	15	NaN	NaN	45.868;47.6;47.242;47.567;45.789	Q9BY42	O43708	Q13185	Q16762	Q9HBH5	Q9NQG6
802	7	Nop56p-associated pre-rRNA complex	1	0.142857	Nop56p-associated pre-rRNA complex	1	45.736	NaN	21	NaN	NaN	45.868;45.634;46.085;45.365;45.935;45.227	Q9UNW1	O43708	P61011	Q13242	Q8WUD1	Q99426	Q9HB07
803	7	PPP4C-PPP4R2-Gemin3-Gemin4 complex	1	0.142857	PPP4C-PPP4R2-Gemin3-Gemin4 complex;Protein phosphatase 4 complex	1;1	45.216	NaN	21	NaN	NaN	45.868;45.932;45.727;44.736;45.365;47.02	P27361	O43708	O94903	P24666	Q86U90	Q8WUD1	Q9HBI0-2
804	7	NaN	NaN	NaN			33.092	0	21	3	0	33.08;33.08;33.339;33.23;33.241;32.945	P07954-2	O43707	O60613	P31641	Q14697	Q16740	Q8WUX1
805	4	CSA complex	1	0.25	CSA complex;CSA-POLIIa complex	1;1	32.915	1	6	1	1	33.08;33.08;32.697	Q9Y282	O43707	O60613	P12814
806	5	NaN	NaN	NaN			33.241	0	10	3	0	33.08;33.08;33.092;33.23	Q16740	O43707	O60613	P07954-2	Q14697
807	3	Respiratory chain complex I (gamma subunit) mitochondrial	1	0.333333	Respiratory chain complex I (gamma subunit) mitochondrial;Respiratory chain complex I (holoenzyme), mitochondrial	1;1	12.044	1	3	1	1	12.09;11.922	Q86Y39	O43678	P49821-2
808	3	26S proteasome	1	0.333333	26S proteasome;PA700 complex;PA700-20S-PA28 complex	1;1;1	19.81	0	3	1	0	19.568;19.941	P28070	O43676	P25788-2
809	5	Respiratory chain complex I (early intermediate NDUFAF1 assembly), mitochondrial	1	0.2	Respiratory chain complex I (early intermediate NDUFAF1 assembly), mitochondrial;Respiratory chain complex I (gamma subunit) mitochondrial;Respiratory chain complex I (holoenzyme), mitochondrial;Respiratory chain complex I (intermediate VII/650kD), mitochondrial	1;1;1;1	18.43	1	10	6	6	19.568;18.545;19.072;16.73	P17568	O43676	O75489	O95168	Q5W145
810	4	Respiratory chain complex I (holoenzyme), mitochondrial	2	0.5	Respiratory chain complex I (beta subunit) mitochondrial;Respiratory chain complex I (early intermediate NDUFAF1 assembly), mitochondrial;Respiratory chain complex I (gamma subunit) mitochondrial;Respiratory chain complex I (holoenzyme), mitochondrial;Respiratory chain complex I (intermediate VII/650kD), mitochondrial	1;1;1;2;1	19.072	1	6	6	6	19.568;18.876;18.545	O95168	O43676	O43920	O75489
811	3	BRAFT complex	1	0.333333	BRAFT complex;FA complex (Fanconi anemia complex);FA core complex (Fanconi anemia core complex)	1;1;1	12.199	0	3	1	0	12.234;12.26	P46939	O43676	Q14517
812	6	26S proteasome	1	0.166667	26S proteasome;PA700 complex;PA700-20S-PA28 complex	1;1;1	11.81	0.4	15	10	4	12.234;11.732;11.74;11.649;11.713	P28070	O43676	P25788-2	P28072	Q16795	Q9P0J0
813	6	LIN9-BMYB complex	1	0.166667	LIN9-BMYB complex;LINC complex, S-phase	1;1	11.96	0.1	15	10	1	12.234;12.159;11.649;12.27;11.639	P35580	O43676	P19105	Q16795	Q7Z6Z7-2	Q99460
814	10	Respiratory chain complex I (holoenzyme), mitochondrial	3	0.3	ESR1-RELA-BCL3-NCOA3 complex;IKK-alpha--ER-alpha-AIB1 complex;Multisubunit ACTR coactivator complex;RSmad complex;Respiratory chain complex I (beta subunit) mitochondrial;Respiratory chain complex I (early intermediate NDUFAF1 assembly), mitochondrial;Respiratory chain complex I (gamma subunit) mitochondrial;Respiratory chain complex I (holoenzyme), mitochondrial;Respiratory chain complex I (inte…	1;1;1;1;2;1;1;3;1;1	11.807	0.8	45	45	36	12.234;11.971;11.86;11.805;11.604;11.74;11.807;11.713;11.659	O95168	O43676	O43920	O75251	O75489	P17568	P28072	P28331	Q9P0J0	Q9Y6M9
815	8	BRAFT complex	1	0.125	BRAFT complex;FA complex (Fanconi anemia complex);FA core complex (Fanconi anemia core complex);SMN complex;SMN complex (GEMIN6,7, UNRIP), SMN-independent intermediate	1;1;1;1;1	12.26	0.166667	28	6	1	12.234;12.042;12.159;12.199;12.27;12.961;13.025	Q14517	O43676	O43815-2	P19105	P46939	Q7Z6Z7-2	Q9NRL3	Q9Y3A3-2
816	3	Respiratory chain complex I (holoenzyme), mitochondrial	1	0.333333	Respiratory chain complex I (holoenzyme), mitochondrial;Respiratory chain complex I (lambda subunit) mitochondrial	1;1	11.815	1	3	3	3	12.03;11.975	O95298	O43674	O96000
817	6	Respiratory chain complex I (holoenzyme), mitochondrial	3	0.5	Respiratory chain complex I (beta subunit) mitochondrial;Respiratory chain complex I (gamma subunit) mitochondrial;Respiratory chain complex I (holoenzyme), mitochondrial;Respiratory chain complex I (lambda subunit) mitochondrial;SRC-1 complex;SRC-3 complex	1;1;3;1;1;1	12.093	1	15	15	15	12.03;11.971;11.903;11.975;12.026	P51970	O43674	O43920	O95299	O96000	Q9NX14
818	7	Respiratory chain complex I (holoenzyme), mitochondrial	5	0.714286	Respiratory chain complex I (beta subunit) mitochondrial;Respiratory chain complex I (gamma subunit) mitochondrial;Respiratory chain complex I (holoenzyme), mitochondrial;Respiratory chain complex I (lambda subunit) mitochondrial	1;2;5;2	12.026	1	21	21	21	12.03;11.971;12.131;11.975;12.093;12.044	Q9NX14	O43674	O43920	O95139	O96000	P51970	Q86Y39
819	3	BAG3-HSC70-HSPB8-CHIP complex	1	0.333333	BAG3-HSC70-HSPB8-CHIP complex	1	32.348	NaN	3	NaN	NaN	33.119;32.473	Q4G148-2	O43464	Q8WXF1-2
820	6	BAG3-HSC70-HSPB8-CHIP complex	1	0.166667	BAG3-HSC70-HSPB8-CHIP complex	1	33.49	0	15	1	0	33.119;34.486;32.348;33.804;32.404	Q92945	O43464	Q15067-2	Q4G148-2	Q86Y56-2	Q92506
821	4	ASF1-interacting protein complex	1	0.25	ASF1-interacting protein complex;BAG3-HSC70-HSPB8-CHIP complex;Histone H3.3 complex	1;1;1	38.67	NaN	6	NaN	NaN	38.329;38.664;38.701	Q9H4E7	O43464	P16219	Q1KMD3
822	10	BAG3-HSC70-HSPB8-CHIP complex	1	0.1	BAG3-HSC70-HSPB8-CHIP complex	1	38.206	NaN	45	NaN	NaN	38.329;38.489;38.242;38.664;38.893;38.639;37.833;38.771;38.767	P09564	O43464	P04066	P12694	P16219	P31937	Q6P1A2	Q8N1S5-2	Q96KP4	Q9NP81
823	4	NaN	NaN	NaN			24.262	NaN	6	NaN	NaN	24.288;24.273;24.393	P30049	O43402	Q13098-5	Q92859-3
824	6	NaN	NaN	NaN			24.697	0	15	1	0	24.288;24.273;24.393;24.809;24.096	E9PDB9	O43402	Q13098-5	Q92859-3	Q9BQA1	Q9BT78
825	2	NaN	NaN	NaN			43.975	NaN	1	NaN	NaN	43.21	Q9H9P8-2	O43399
826	3	GPR56-CD81-Galphaq/11-Gbeta complex	1	0.333333	GPR56-CD81-Galphaq/11-Gbeta complex;ITGA4-ITGB1-CD81 complex	1;1	43.956	NaN	3	NaN	NaN	43.21;45.064	A6NIW1	O43399	P01116-2
827	5	C complex spliceosome	1	0.2	C complex spliceosome;LARC complex (LCR-associated remodeling complex);Toposome	1;1;1	39.024	1	10	1	1	39.126;38.954;39.064;39.46	Q13177	O43390	O75995	P17844	Q86UX7-2
828	3	C complex spliceosome	1	0.333333	C complex spliceosome;CEN complex;CSA complex;CSA-POLIIa complex;DDB complex;DDB2 complex;LARC complex (LCR-associated remodeling complex);SNW1 complex;Toposome;Ubiquitin E3 ligase (AHR, ARNT, DDB1, TBL3, CUL4B, RBX1);Ubiquitin E3 ligase (CDT1, DDB1, CUL4A, RBX1);Ubiquitin E3 ligase (DDB1, CUL4A, RBX1);Ubiquitin E3 ligase (DDB1, DDB2, CUL4A, CUL4B, RBX1);Ubiquitin E3 ligase (DET1, DDB1, CUL4A, RB…	1;1;1;1;1;1;1;1;1;1;1;1;1;1	44.286	0	3	1	0	44.221;44.351	P26196	O43390	Q9HA77
829	4	C complex spliceosome	1	0.25	C complex spliceosome;CEN complex;CSA complex;CSA-POLIIa complex;DDB complex;DDB2 complex;LARC complex (LCR-associated remodeling complex);SNW1 complex;Toposome;Ubiquitin E3 ligase (AHR, ARNT, DDB1, TBL3, CUL4B, RBX1);Ubiquitin E3 ligase (CDT1, DDB1, CUL4A, RBX1);Ubiquitin E3 ligase (DDB1, CUL4A, RBX1);Ubiquitin E3 ligase (DDB1, DDB2, CUL4A, CUL4B, RBX1);Ubiquitin E3 ligase (DET1, DDB1, CUL4A, RB…	1;1;1;1;1;1;1;1;1;1;1;1;1;1	44.314	0	6	1	0	44.221;44.286;42.894	Q9H078-2	O43390	P26196	Q8NBX0
830	6	Nsf-Stx1a-NAPG complex	1	0.166667	Nsf-Stx1a-NAPG complex	1	28.145	0	15	3	0	29.788;29.731;29.686;28.327;29.402	Q9NV96	O43290	P14854	Q8NE01	Q8NFH4	Q9UIA9
831	9	CF IIAm complex (Cleavage factor IIAm complex)	1	0.111111	CF IIAm complex (Cleavage factor IIAm complex);CPSF6-EWSR1-ITCH-NUDT21-POLR2A-UBAP2L complex;CPSF6-ITCH-NUDT21-POLR2A complex;CPSF6-ITCH-NUDT21-POLR2A-UBAP2L complex;Mammalian cleavage factor I (CF Im);Nsf-Stx1a-NAPG complex;Spliceosome	1;1;1;1;1;1;1	29.814	0	36	1	0	29.788;29.731;30.346;30.58;30.242;29.686;30.596;29.402	Q9H2P0	O43290	P14854	P18433-4	Q15043-2	Q8NB49-3	Q8NE01	Q96GS4	Q9UIA9
832	2	Respiratory chain complex I (beta subunit) mitochondrial	1	0.5	Respiratory chain complex I (beta subunit) mitochondrial;Respiratory chain complex I (holoenzyme), mitochondrial;Respiratory chain complex I (incomplete intermediate), mitochondrial	1;1;1	12.113	1	1	1	1	10.814	O95182	O43181
833	7	NaN	NaN	NaN			39.115	NaN	21	NaN	NaN	38.436;39.059;38.893;37.835;39.218;39.851	Q04759	O43175	P07099	P31937	P49588	Q8NBM8	Q9NUQ8-2
834	9	NaN	NaN	NaN			38.954	0	36	1	0	39.814;39.15;38.842;39.024;39.386;39.46;39.793;38.353	O75995	O19617	P08754	P61764	Q13177	Q15125	Q86UX7-2	Q9P2X0	Q9Y3P8
835	14	NaN	NaN	NaN			39.46	0	91	6	0	39.814;40.657;38.954;39.15;39.064;39.953;38.842;39.024;39.386;39.877;39.793;39.725;38.353	Q86UX7-2	O19617	O75439	O75995	P08754	P17844	P59768	P61764	Q13177	Q15125	Q969Y2-3	Q9P2X0	Q9UBM7	Q9Y3P8
836	5	Ku-ORC complex	1	0.2	Ku-ORC complex;ORC complex (origin recognition complex)	1;1	21.039	0	10	1	0	21.918;22.869;20.695;21.341	F5GXX5	O15533-2	P39656	Q14160	Q969N2-5
837	4	LINGO-1-Nogo-66-p75 signaling complex	1	0.25	LINGO-1-Nogo-66-p75 signaling complex;NgR-TROY-LINGO1 complex;TAJ-NgR1-LINGO-1 signaling complex	1;1;1	23.139	0	6	1	0	23.411;23.985;22.802	Q00341	O15511	Q96T51	Q9C0C9
838	15	17S U2 snRNP	1	0.066667	17S U2 snRNP;BLOC-2 (biogenesis of lysosome-related organelles complex 2);BLOC1-BLOC2 complex;C complex spliceosome;Catulin (alpha) - catenin (beta) complex;SF3A1-SF3A2-SF3A3 complex;Spliceosome	1;1;1;1;1;1;1	34.158	0.166667	105	6	1	34.778;33.7;33.913;33.484;33.564;33.946;33.657;33.993;34.194;34.448;34.028;34.504;33;34.748	P30566	O15382	O95757	P23246	P30825	Q13131	Q86WV6	Q8NBJ5	Q8WWI5	Q92598-2	Q9BUQ8	Q9BXJ9	Q9H553	Q9H6R6-2	Q9UIB8-3
839	22	17S U2 snRNP	1	0.045455	17S U2 snRNP;BLOC-2 (biogenesis of lysosome-related organelles complex 2);BLOC1-BLOC2 complex;C complex spliceosome;Catulin (alpha) - catenin (beta) complex;ITGA6-ITGB4-LAMA5 complex;ITGA6-ITGB4-Laminin10/12 complex;SF3A1-SF3A2-SF3A3 complex;Spliceosome	1;1;1;1;1;1;1;1;1	33.993	0.047619	231	21	1	34.778;33.7;33.657;33.913;34.158;33.484;34.408;32.513;33.449;33.564;34.532;34.334;33.946;35.021;33.657;34.194;34.448;34.028;33.939;34.504;33	Q8WWI5	O15382	O95757	P08670	P23246	P30566	P30825	P31040	P46199	P98194-4	Q13131	Q13445	Q14739	Q86WV6	Q8NAN7	Q8NBJ5	Q92598-2	Q9BUQ8	Q9BXJ9	Q9GZY8-2	Q9H553	Q9H6R6-2
840	3	NaN	NaN	NaN			27.886	0	3	1	0	28.567;25.965	P20700	O15270	Q9H845
841	4	NaN	NaN	NaN			42.541	NaN	6	NaN	NaN	42.898;42.759;42.62	O43847	O15228	Q5SZE1	Q9Y263
842	10	Arp2/3 protein complex	2	0.2	APH1A-PSEN1-NCSTN complex;APH1A-PSEN2-NCSTN complex;Arp2/3 protein complex;CD147-gamma-secretase complex (APH-1a, PS-1, PEN-2, NCT variant);Gamma-secretase complex (APH1A, PSEN1, PSENEN, NCSTN variant);Gamma-secretase complex (APH1A, PSEN1, PSENEN, NCSTN);Gamma-secretase complex (APH1A, PSEN2, PSENEN, NCSTN);Gamma-secretase complex (APH1B, PSEN1, PSENEN, NCSTN);Gamma-secretase complex (APH1B, PSE…	1;1;2;1;1;1;1;1;1;1;1;1;1	27.161	NaN	45	NaN	NaN	27.287;26.854;27.735;26.556;27.617;27.683;27.843;25.439;26.973	Q9C0C9	O15226	P23634-7	Q00341	Q13308	Q86VM9	Q96T51	Q9BPX5	Q9BPX5	Q9NSY1
843	5	APH1A-PSEN1-NCSTN complex	1	0.2	APH1A-PSEN1-NCSTN complex;APH1A-PSEN2-NCSTN complex;CD147-gamma-secretase complex (APH-1a, PS-1, PEN-2, NCT variant);Gamma-secretase complex (APH1A, PSEN1, PSENEN, NCSTN variant);Gamma-secretase complex (APH1A, PSEN1, PSENEN, NCSTN);Gamma-secretase complex (APH1A, PSEN2, PSENEN, NCSTN);Gamma-secretase complex (APH1B, PSEN1, PSENEN, NCSTN);Gamma-secretase complex (APH1B, PSEN2, PSENEN, NCSTN);Gamm…	1;1;1;1;1;1;1;1;1	27.187	NaN	10	NaN	NaN	27.287;26.605;27.189;26.973	Q16630-3	O15226	O75976	Q96P48-3	Q9NSY1
844	2	NaN	NaN	NaN			28.132	1	1	1	1	28.215	O15511	O15145
845	4	NaN	NaN	NaN			28.426	1	6	3	3	28.215;28.559;28.474	P61160	O15145	P61158	Q9Y3I0
846	5	NaN	NaN	NaN			28.567	0.166667	10	6	1	28.215;28.536;28.559;28.268	O15270	O15145	O60763	P61158	Q8N138-4
847	3	NaN	NaN	NaN			28.268	0	3	1	0	28.215;28.567	Q8N138-4	O15145	O15270
848	4	NaN	NaN	NaN			28.559	0.5	6	6	3	28.215;28.567;28.555	P61158	O15145	O15270	P59998
849	8	NaN	NaN	NaN			38.45	0	28	6	0	38.439;38.242;38.301;38.629;38.77;38.937;38.44	O00154-4	O15127	P12694	P18887	Q14699	Q9NSE4	Q9UKU7	Q9Y2L1
850	3	NaN	NaN	NaN			40.365	NaN	3	NaN	NaN	40.667;40.513	Q9UHV9	O15067	Q9Y5L4
851	8	DNA ligase III-XRCC1-PNK-DNA-pol III multiprotein complex	1	0.125	DNA ligase III-XRCC1-PNK-DNA-pol III multiprotein complex;DNA ligase IV-XRCC4-PNK complex;LKB1-STRAD-MO25 complex;XRCC1-LIG3-PNK-TDP1 complex	1;1;1;1	40.513	0	28	1	0	40.667;40.919;40.233;40.923;40.925;40.027;40.365	Q9Y5L4	O15067	P00491	P16260	P50151	Q2T9J0	Q9UEW8	Q9UHV9
852	2	NaN	NaN	NaN			28.638	NaN	1	NaN	NaN	27.517	P62072	O15020-2
853	8	NaN	NaN	NaN			27.189	NaN	28	NaN	NaN	27.517;26.895;26.95;26.757;26.921;27.187;27.617	Q96P48-3	O15020-2	O95487-2	P02794	P04040	Q14151	Q16630-3	Q86VM9
854	5	LINGO-1-Nogo-66-p75 signaling complex	1	0.2	LINGO-1-Nogo-66-p75 signaling complex;NgR-TROY-LINGO1 complex;TAJ-NgR1-LINGO-1 signaling complex	1;1;1	27.683	0	10	1	0	27.517;28.567;27.735;27.617	Q96T51	O15020-2	O15270	Q00341	Q86VM9
855	6	APH1A-PSEN1-NCSTN complex	1	0.166667	APH1A-PSEN1-NCSTN complex;APH1A-PSEN2-NCSTN complex;CD147-gamma-secretase complex (APH-1a, PS-1, PEN-2, NCT variant);Gamma-secretase complex (APH1A, PSEN1, PSENEN, NCSTN variant);Gamma-secretase complex (APH1A, PSEN1, PSENEN, NCSTN);Gamma-secretase complex (APH1A, PSEN2, PSENEN, NCSTN);Gamma-secretase complex (APH1B, PSEN1, PSENEN, NCSTN);Gamma-secretase complex (APH1B, PSEN2, PSENEN, NCSTN);Gamm…	1;1;1;1;1;1;1;1;1	27.183	NaN	15	NaN	NaN	27.517;27.287;26.854;27.059;26.973	O14776-2	O15020-2	O15226	P23634-7	Q01813	Q9NSY1
856	7	APH1A-PSEN1-NCSTN complex	1	0.142857	APH1A-PSEN1-NCSTN complex;APH1A-PSEN2-NCSTN complex;CD147-gamma-secretase complex (APH-1a, PS-1, PEN-2, NCT variant);Gamma-secretase complex (APH1A, PSEN1, PSENEN, NCSTN variant);Gamma-secretase complex (APH1A, PSEN1, PSENEN, NCSTN);Gamma-secretase complex (APH1A, PSEN2, PSENEN, NCSTN);Gamma-secretase complex (APH1B, PSEN1, PSENEN, NCSTN);Gamma-secretase complex (APH1B, PSEN2, PSENEN, NCSTN);Gamm…	1;1;1;1;1;1;1;1;1	27.617	NaN	21	NaN	NaN	27.517;27.287;26.895;26.757;27.189;26.973	Q86VM9	O15020-2	O15226	O95487-2	P04040	Q96P48-3	Q9NSY1
857	2	NaN	NaN	NaN			32.889	NaN	1	NaN	NaN	32.716	Q96A33	O14980
858	4	NaN	NaN	NaN			37.364	NaN	6	NaN	NaN	37.161;37.286;37.423	Q96A33	O14980	P49591	Q9Y3Q3
859	3	NaN	NaN	NaN			30.542	NaN	3	NaN	NaN	30.473;30.673	Q12959-5	O14967	Q8TEX9
860	11	LINGO-1-Nogo-66-p75 signaling complex	1	0.090909	LINGO-1-Nogo-66-p75 signaling complex;NgR-TROY-LINGO1 complex;PA700 complex;PA700-20S-PA28 complex;TAJ-NgR1-LINGO-1 signaling complex	1;1;1;1;1	24.088	0	55	6	0	24.113;23.939;23.291;24.309;23.829;24.126;24.314;23.985;23.648;24.029	B4DZM8	O14964	Q14C86-4	Q5UCC4-2	Q86YC3	Q8TAA9-2	Q96D31	Q96S52	Q96T51	Q9Y276	Q9Y6D9
861	3	Securin-separase complex	1	0.333333	Securin-separase complex	1	11.891	1	3	3	3	11.814;11.781	P14927	O14949	Q9UDW1
862	2	Securin-separase complex	1	0.5	Securin-separase complex	1	22.948	1	1	1	1	22.928	P14927	O14949
863	5	NaN	NaN	NaN			49.204	NaN	10	NaN	NaN	49.112;49.01;48.569;49.242	Q01085-2	O14929-2	P31946-2	Q96GE9-2	Q9Y2Z0
864	5	NaN	NaN	NaN			39.786	NaN	10	NaN	NaN	39.31;39.722;39.386;39.736	F5H8I7	O14925	P40926	Q15125	Q6DD88
865	2	NaN	NaN	NaN			34.698	NaN	1	NaN	NaN	35.132	Q9BW92	O14828
866	4	NaN	NaN	NaN			35.729	0	6	1	0	35.132;35.768;34.217	Q8IXI2-2	O14828	P49748	P52292
867	3	NaN	NaN	NaN			35.181	0	3	1	0	35.132;36.526	O00116	O14828	P06865
868	3	26S proteasome	1	0.333333	26S proteasome;PA700 complex;PA700-20S-PA28 complex	1;1;1	26.389	1	3	3	3	26.466;26.2	P25786	O14818	P60900
869	6	26S proteasome	1	0.166667	26S proteasome;PA700 complex;PA700-20S-PA28 complex	1;1;1	11.85	1	15	15	15	11.673;11.551;11.516;11.628;11.74	P25786	O14818	P49720	P49721	P60900	Q99436
870	4	26S proteasome	1	0.25	26S proteasome;PA700 complex;PA700-20S-PA28 complex	1;1;1	20.217	1	6	6	6	20.293;20.063;19.917	P25786	O14818	P49721	P60900
871	3	NaN	NaN	NaN			27.059	NaN	3	NaN	NaN	27.183;26.854	Q01813	O14776-2	P23634-7
872	6	APH1A-PSEN1-NCSTN complex	1	0.166667	APH1A-PSEN1-NCSTN complex;APH1A-PSEN2-NCSTN complex;CD147-gamma-secretase complex (APH-1a, PS-1, PEN-2, NCT variant);Gamma-secretase complex (APH1A, PSEN1, PSENEN, NCSTN variant);Gamma-secretase complex (APH1A, PSEN1, PSENEN, NCSTN);Gamma-secretase complex (APH1A, PSEN2, PSENEN, NCSTN);Gamma-secretase complex (APH1B, PSEN1, PSENEN, NCSTN);Gamma-secretase complex (APH1B, PSEN2, PSENEN, NCSTN);Gamm…	1;1;1;1;1;1;1;1;1	27.517	NaN	15	NaN	NaN	27.183;27.287;28.638;27.617;27.189	O15020-2	O14776-2	O15226	P62072	Q86VM9	Q96P48-3
873	7	APH1A-PSEN1-NCSTN complex	1	0.142857	APH1A-PSEN1-NCSTN complex;APH1A-PSEN2-NCSTN complex;CD147-gamma-secretase complex (APH-1a, PS-1, PEN-2, NCT variant);Gamma-secretase complex (APH1A, PSEN1, PSENEN, NCSTN variant);Gamma-secretase complex (APH1A, PSEN1, PSENEN, NCSTN);Gamma-secretase complex (APH1A, PSEN2, PSENEN, NCSTN);Gamma-secretase complex (APH1B, PSEN1, PSENEN, NCSTN);Gamma-secretase complex (APH1B, PSEN2, PSENEN, NCSTN);Gamm…	1;1;1;1;1;1;1;1;1	27.287	NaN	21	NaN	NaN	27.183;27.517;27.187;27.617;27.161;26.973	O15226	O14776-2	O15020-2	Q16630-3	Q86VM9	Q9C0C9	Q9NSY1
874	2	NaN	NaN	NaN			45.459	NaN	1	NaN	NaN	46.323	P39748	O14773-2
875	4	NaN	NaN	NaN			45.686	NaN	6	NaN	NaN	46.323;45.708;45.713	I3L4G8	O14773-2	P62495	Q5RI15
876	5	NaN	NaN	NaN			20.579	0	10	3	0	20.881;20.574;20.545;19.791	P51790	O14744	P50552	Q9ULT8	Q9UNS2
877	4	NaN	NaN	NaN			24.219	0	6	1	0	24.317;23.234;23.876	P51790	O14744	Q9ULT8	Q9UNS2
878	4	Interferon-stimulated gene factor 3 transcription complex ISGF3	1	0.25	Interferon-stimulated gene factor 3 transcription complex ISGF3;MMP-9-TIMP-1-LRP complex	1;1	33.05	NaN	6	NaN	NaN	33.421;33.126;33.222	P05107	O14672	O96005	Q96T76
879	6	TRF-Rap1 complex I, 2MD	1	0.166667	TRF-Rap1 complex I, 2MD;TRF1 telomere length regulation complex;Tankyrin 1-tankyrin 2-TRF1 complex	1;1;1	49.498	NaN	15	NaN	NaN	47.586;47.659;48.021;49.087;47.567	Q9BT30	O14657	P18065	Q96RS6-3	Q99426	Q9HBH5
880	16	Spliceosome	1	0.0625	Spliceosome;THO complex;TREX complex;TRF-Rap1 complex I, 2MD;TRF1 telomere length regulation complex;Tankyrin 1-tankyrin 2-TRF1 complex	1;1;1;1;1;1	47.215	0	120	1	0	47.586;45.932;47.659;46.769;47.122;47.346;47.242;45.762;48.942;47.02;45.365;47.194;47.567;47.02;49.092	Q8WWH5	O14657	O94903	P18065	P51159-2	P55957	P68402	Q16762	Q6DKK2	Q6DKK2	Q8NI37	Q8WUD1	Q8WV74	Q9HBH5	Q9HBI0-2	Q9Y606-2
881	2	NaN	NaN	NaN			22.852	NaN	1	NaN	NaN	22.493	E7EM64	O14646-2
882	4	NaN	NaN	NaN			22.41	NaN	6	NaN	NaN	22.493;22.295;22.295	Q8NI36	O14646-2	P46977	Q15758
883	3	RNA polymerase II (RNAPII)	1	0.333333	RNA polymerase II (RNAPII);RPAP1-RPB2-RPB3 complex	1;1	18.464	0	3	1	0	18.379;18.584	P49750-4	O14579	P24928
884	2	NaN	NaN	NaN			31.136	NaN	1	NaN	NaN	31.278	Q6PKG0	O14497-2
885	4	NaN	NaN	NaN			31.493	1	6	1	1	31.278;31.901;31.696	O60306	O14497-2	Q9UN86-2	Q9Y2X3
886	8	CF IIAm complex (Cleavage factor IIAm complex)	1	0.125	CF IIAm complex (Cleavage factor IIAm complex);CPSF6-EWSR1-ITCH-NUDT21-POLR2A-UBAP2L complex;CPSF6-ITCH-NUDT21-POLR2A complex;CPSF6-ITCH-NUDT21-POLR2A-UBAP2L complex;Mammalian cleavage factor I (CF Im);Spliceosome	1;1;1;1;1;1	30.669	NaN	28	NaN	NaN	31.278;30.58;30.958;30.699;30.242;29.686;30.596	Q8TC07-2	O14497-2	Q15043-2	Q5T760	Q8N684	Q8NB49-3	Q8NE01	Q96GS4
887	4	POSH-AKT2 complex	1	0.25	POSH-AKT2 complex;TCL1(trimer)-AKT2 complex	1;1	31.187	NaN	6	NaN	NaN	31.278;31.34;31.458	P16150	O14497-2	P30038	Q9H6W3
888	4	NaN	NaN	NaN			36.526	NaN	6	NaN	NaN	36.357;36.725;36.286	P06865	O00746	Q9BS26	Q9H089
889	7	C complex spliceosome	1	0.142857	C complex spliceosome;Spliceosome	1;1	35.313	NaN	21	NaN	NaN	36.357;37.079;36.126;35.443;36.052;33.698	B2R5P6	O00746	Q15031	Q5JTZ9	Q9NP81	Q9UNN5	Q9Y697-2
890	9	NaN	NaN	NaN			36.18	NaN	36	NaN	NaN	36.357;36.295;37.057;36.126;36.71;36.286;36.723;35.877	B3KXS5	O00746	P60468	Q13492-3	Q5JTZ9	Q9BVK6	Q9H089	Q9NX47	Q9Y5L0-3
891	6	CEN complex	1	0.166667	CEN complex	1	35.443	0	15	1	0	36.357;35.437;34.907;36.126;35.641	Q9NP81	O00746	P49069	Q08211	Q5JTZ9	Q7Z2W4
892	3	NaN	NaN	NaN			36.725	NaN	3	NaN	NaN	36.357;36.526	Q9BS26	O00746	P06865
893	9	BLOC-2 (biogenesis of lysosome-related organelles complex 2)	1	0.111111	BLOC-2 (biogenesis of lysosome-related organelles complex 2);BLOC1-BLOC2 complex	1;1	35.684	NaN	36	NaN	NaN	36.357;33.7;35.437;36.126;33.946;33.993;35.178;35.877	E7ER01	O00746	O95757	P49069	Q5JTZ9	Q86WV6	Q8WWI5	Q9NUQ8-2	Q9Y5L0-3
894	4	NaN	NaN	NaN			36.192	0	6	1	0	36.881;36.126;36.947	Q14974	O00571	Q5JTZ9	Q92973-2
895	7	CEN complex	1	0.142857	CEN complex;CF IIAm complex (Cleavage factor IIAm complex);CPSF6-EWSR1-ITCH-NUDT21-POLR2A-UBAP2L complex;CPSF6-ITCH-NUDT21-POLR2A complex;CPSF6-ITCH-NUDT21-POLR2A-UBAP2L complex;Mammalian cleavage factor I (CF Im);Spliceosome	1;1;1;1;1;1;1	37.131	0	21	1	0	36.881;36.295;38.96;35.641;36.947;37.997	P50416	O00571	P60468	Q10471	Q7Z2W4	Q92973-2	Q9P258
896	10	CEN complex	1	0.1	CEN complex;CF IIAm complex (Cleavage factor IIAm complex);CPSF6-EWSR1-ITCH-NUDT21-POLR2A-UBAP2L complex;CPSF6-ITCH-NUDT21-POLR2A complex;CPSF6-ITCH-NUDT21-POLR2A-UBAP2L complex;Mammalian cleavage factor I (CF Im);Spliceosome;TIM50a-coilin complex	1;1;1;1;1;1;1;1	36.947	0.333333	45	6	2	36.881;37.131;36.215;35.305;36.192;36.126;35.641;36.286;36.996	Q92973-2	O00571	P50416	P52789	Q09161	Q14974	Q5JTZ9	Q7Z2W4	Q9H089	Q9Y678
897	4	ITGA6-ITGB4-Laminin10/12 complex	1	0.25	ITGA6-ITGB4-Laminin10/12 complex	1	37.528	0	6	3	0	36.881;38.018;37.997	P67775	O00571	P06239	Q9P258
898	2	NaN	NaN	NaN			41.381	0	1	1	0	39.746	O60749	O00505
899	2	20S proteasome	1	0.5	20S proteasome;26S proteasome;PA28-20S proteasome;PA28gamma-20S proteasome;PA700-20S-PA28 complex	1;1;1;1;1	24.284	1	1	1	1	24.662	Q9UNM6	O00487
900	4	20S proteasome	1	0.25	20S proteasome;26S proteasome;PA28-20S proteasome;PA28gamma-20S proteasome;PA700-20S-PA28 complex;Securin-separase complex	1;1;1;1;1;1	22.906	0.5	6	6	3	24.662;22.928;22.772	P08574	O00487	O14949	P31930
901	5	PA700-20S-PA28 complex	2	0.4	20S proteasome;26S proteasome;PA28-20S proteasome;PA28gamma-20S proteasome;PA700 complex;PA700-20S-PA28 complex	1;1;1;1;1;2	11.937	1	10	6	6	11.813;11.8;12.081;11.741	F5GZ16	O00487	P62191	Q15008	Q9UNM6
902	4	20S proteasome	1	0.25	20S proteasome;26S proteasome;PA28-20S proteasome;PA28gamma-20S proteasome;PA700-20S-PA28 complex;Securin-separase complex	1;1;1;1;1;1	11.795	0.5	6	6	3	11.813;11.814;11.665	P08574	O00487	O14949	P31930
903	3	NaN	NaN	NaN			30.464	NaN	3	NaN	NaN	31.232;30.673	E9PF19	O00411	Q8TEX9
904	2	NaN	NaN	NaN			32.639	NaN	1	NaN	NaN	32.584	Q15046	O00410
905	5	NaN	NaN	NaN			32.762	NaN	10	NaN	NaN	32.584;32.806;32.478;32.782	B4DER1	O00410	O95197-3	P26440	Q9UNH7
906	4	NaN	NaN	NaN			38.489	NaN	6	NaN	NaN	38.585;38.206;38.639	P04066	O00400	P09564	Q6P1A2
907	3	20S proteasome	1	0.333333	20S proteasome;26S proteasome;PA28-20S proteasome;PA28gamma-20S proteasome;PA700-20S-PA28 complex	1;1;1;1;1	11.741	1	3	3	3	11.812;11.813	Q9UNM6	O00232	O00487
908	2	NaN	NaN	NaN			11.758	1	1	1	1	11.774	P51665	O00231
909	6	NaN	NaN	NaN			40.464	NaN	15	NaN	NaN	40.5;40.78;40.728;40.753;39.336	Q14498-3	O00186	Q02978	Q8NF37	Q92841	Q96RP9
910	10	NaN	NaN	NaN			41.258	NaN	45	NaN	NaN	40.5;40.657;41.234;41.148;42.067;41.593;41.093;41.996;40.346	E9PMM3	O00186	O75439	P48449	Q6PI78	Q8N1G4	Q96I24	Q99797	Q9BTV4	Q9NPF0
911	16	BIRC5-AURKB-INCENP-EVI5 complex	1	0.0625	BIRC5-AURKB-INCENP-EVI5 complex;DNA-PK-Ku-eIF2-NF90-NF45 complex	1;1	40.78	NaN	120	NaN	NaN	40.5;40.657;40.49;39.595;41.234;40.849;40.464;42.652;42.067;40.728;42.579;40.753;41.593;41.093;42.753	Q02978	O00186	O75439	P31153	P31948	P48449	P55010	Q14498-3	Q5T8U5	Q8N1G4	Q8NF37	Q8TBP6	Q92841	Q96I24	Q99797	Q9NVH0
912	15	DNA-PK-Ku-eIF2-NF90-NF45 complex	1	0.066667	DNA-PK-Ku-eIF2-NF90-NF45 complex	1	40.728	NaN	105	NaN	NaN	40.5;40.657;39.849;41.234;40.849;40.78;40.464;42.067;40.753;41.593;39.336;41.684;41.093;41.996	Q8NF37	O00186	O75439	P04181	P48449	P55010	Q02978	Q14498-3	Q8N1G4	Q92841	Q96I24	Q96RP9	Q99714	Q99797	Q9BTV4
913	21	CD28-transactivation complex	1	0.047619	CD28-transactivation complex;MRIP-MBS complex;MRIP-MBS-RHOA complex;MRIP-RHOA complex;Sarcoglycan-sarcospan complex SG-SPN	1;1;1;1;1	41.684	0	210	6	0	40.5;41.885;40.657;40.73;41.234;40.748;41.71;41.088;42.19;42.301;42.067;40.728;41.764;41.767;40.753;41.635;39.877;41.593;41.996;39.793	Q99714	O00186	O43765	O75439	P19397	P48449	P52292	Q06136	Q5SZR4	Q6IN84	Q6KCM7-2	Q8N1G4	Q8NF37	Q8TDP1-2	Q8WWP7	Q92841	Q969S9-3	Q969Y2-3	Q96I24	Q9BTV4	Q9P2X0
914	5	Multisynthetase complex	1	0.2	Multisynthetase complex;NDC80 kinetochore complex	1;1	47.605	NaN	10	NaN	NaN	47.83;47.856;47.835;47.715	H0YH69	O00170	Q8WW59	Q96JY6	Q9NVZ3
915	3	NaN	NaN	NaN			44.703	1	3	1	1	45.003;44.769	P26373	O00165	P62701
916	4	NaN	NaN	NaN			43.058	1	6	1	1	45.003;42.857;43.835	P62249	O00165	P62136	P68371
917	9	RalBP1-CCNB1-AP2A-NUMB-EPN1 complex	1	0.111111	RalBP1-CCNB1-AP2A-NUMB-EPN1 complex	1	44.478	0.333333	36	3	1	45.003;44.848;44.167;45.075;44.769;43.835;42.894;44.536	O75396	O00165	P30042	P31943	P61026	P62701	P68371	Q8NBX0	Q9Y6C9
918	3	NaN	NaN	NaN			23.688	1	3	1	1	22.143;24.617	P26373	O00165	P62701
919	2	NaN	NaN	NaN			36.805	NaN	1	NaN	NaN	37.035	O95573	O00161
920	3	ITGA6-ITGB4-Laminin10/12 complex	1	0.333333	ITGA6-ITGB4-Laminin10/12 complex	1	37.358	0	3	1	0	37.035;38.018	Q15637-4	O00161	P06239
921	2	NaN	NaN	NaN			38.301	NaN	1	NaN	NaN	38.45	P18887	O00154-4
922	17	ASF1-interacting protein complex	1	0.058824	ASF1-interacting protein complex;Histone H3.3 complex	1;1	38.77	0	136	3	0	38.45;39.059;39.15;38.639;39.768;38.893;38.954;38.629;38.701;38.552;38.639;38.963;38.771;38.808;38.767;38.44	Q9NSE4	O00154-4	P07099	P08754	P13674	P31350	P31937	Q14534	Q14699	Q1KMD3	Q5JRX3	Q6P1A2	Q92544	Q96KP4	Q99805	Q9NP81	Q9Y2L1
923	10	NaN	NaN	NaN			38.44	0	45	1	0	38.45;38.439;38.649;39.08;38.629;38.771;38.373;38.989;38.77	Q9Y2L1	O00154-4	O15127	O96011-2	P49247	Q14699	Q96KP4	Q96PK6	Q9BQ52-4	Q9NSE4
924	8	NaN	NaN	NaN			48.032	NaN	28	NaN	NaN	47.853;47.931;47.122;49.151;48.15;48.199;48.359	Q9P0S9	O00151	P52306	P55957	P98179	Q15102	Q8NAK9	Q9NUQ9
925	3	NaN	NaN	NaN			41.916	NaN	3	NaN	NaN	43.052;43.82	P98179	O00151	P52306
926	7	NaN	NaN	NaN			44.188	NaN	21	NaN	NaN	43.052;43.915;44.736;45.365;44.662;43.176	P31942-2	O00151	P27695	Q86U90	Q8WUD1	Q96GE9-2	Q9P0S9
927	4	NaN	NaN	NaN			35.132	0	6	1	0	35.181;35.729;34.698	O14828	O00116	Q8IXI2-2	Q9BW92
928	2	NaN	NaN	NaN			45.708	NaN	1	NaN	NaN	45.686	P62495	I3L4G8
929	4	Cohesin-SA1 complex	1	0.25	Cohesin-SA1 complex;Mitotic 14S cohesin 1 complex;SNF2h-cohesin-NuRD complex	1;1;1	46.323	NaN	6	NaN	NaN	45.686;46.38;46.54	O14773-2	I3L4G8	Q8NBJ7	Q9Y6N5
930	7	DMAP1-associated complex	1	0.142857	DMAP1-associated complex;INO80 chromatin remodeling complex;NuA4/Tip60 HAT complex;NuA4/Tip60-HAT complex A;NuA4/Tip60-HAT complex B;RUNX1-CBF-beta-DNA complex;SRCAP-associated chromatin remodeling complex;TIP49-TIP48-BAF53 complex;TIP60 histone acetylase complex;URI complex (Unconventional prefoldin RPB5 Interactor);c-MYC-ATPase-helicase complex;cMYC-ATPase-helicase complex;p400-associated compl…	1;1;1;1;1;1;1;1;1;1;1;1;1	26.653	1	21	1	1	26.694;26.854;27.516;26.423;26.511;26.973	P62306	I3L0T9	P23634-7	P62304	Q5VW36	Q96ER9	Q9NSY1
931	8	CF IIAm complex (Cleavage factor IIAm complex)	1	0.125	CF IIAm complex (Cleavage factor IIAm complex);CPSF6-EWSR1-ITCH-NUDT21-POLR2A-UBAP2L complex;CPSF6-ITCH-NUDT21-POLR2A complex;CPSF6-ITCH-NUDT21-POLR2A-UBAP2L complex;Mammalian cleavage factor I (CF Im);Spliceosome	1;1;1;1;1;1	38.96	NaN	28	NaN	NaN	39.286;38.649;37.131;38.593;38.236;38.808;38.989	Q10471	I3L0N3	O96011-2	P50416	Q00839	Q96KA5-2	Q99805	Q9BQ52-4
932	7	BIRC5-AURKB-INCENP-EVI5 complex	1	0.142857	BIRC5-AURKB-INCENP-EVI5 complex	1	42.505	NaN	21	NaN	NaN	42.443;42.487;43.148;42.755;43.127;42.753	Q6P1X6-2	I3L0H8	P42574	Q9BWD1	Q9BWM7	Q9H9A6	Q9NVH0
933	14	NaN	NaN	NaN			42.755	NaN	91	NaN	NaN	42.443;42.417;42.487;43.306;42.792;41.261;42.579;42.887;41.684;42.187;42.992;43.127;42.698	Q9BWM7	I3L0H8	P28907	P42574	Q13895	Q6ZT21-2	Q8N8R3	Q8TBP6	Q96AG3	Q99714	Q9BSK2	Q9H0V9	Q9H9A6	Q9NTX5-6
934	15	BIRC5-AURKB-INCENP-EVI5 complex	1	0.066667	BIRC5-AURKB-INCENP-EVI5 complex	1	42.742	NaN	105	NaN	NaN	42.443;42.417;42.487;42.923;42.554;42.792;42.579;42.887;42.898;42.992;43.127;42.698;42.753;42.397	Q4G0N4	I3L0H8	P28907	P42574	P53990-2	Q6UW68	Q6ZT21-2	Q8TBP6	Q96AG3	Q96D53	Q9H0V9	Q9H9A6	Q9NTX5-6	Q9NVH0	Q9Y619
935	18	BIRC5-AURKB-INCENP-EVI5 complex	1	0.055556	BIRC5-AURKB-INCENP-EVI5 complex	1	42.753	NaN	153	NaN	NaN	42.443;42.417;42.487;42.923;42.742;42.652;42.554;42.792;42.579;42.887;41.593;42.187;42.992;42.399;43.127;42.698;42.397	Q9NVH0	I3L0H8	P28907	P42574	P53990-2	Q4G0N4	Q5T8U5	Q6UW68	Q6ZT21-2	Q8TBP6	Q96AG3	Q96I24	Q9BSK2	Q9H0V9	Q9H2D1	Q9H9A6	Q9NTX5-6	Q9Y619
936	17	NaN	NaN	NaN			42.397	NaN	136	NaN	NaN	42.443;42.417;41.98;42.487;42.923;43.306;42.742;42.652;42.792;42.579;42.898;41.094;42.187;42.399;43.222;42.698	Q9Y619	I3L0H8	P28907	P38117	P42574	P53990-2	Q13895	Q4G0N4	Q5T8U5	Q6ZT21-2	Q8TBP6	Q96D53	Q99615	Q9BSK2	Q9H2D1	Q9HBM8	Q9NTX5-6
937	15	NaN	NaN	NaN			41.856	NaN	105	NaN	NaN	42.443;41.937;42.417;41.171;42.487;40.923;41.867;41.261;41.204;42.579;41.767;41.846;42.187;41.621	F5GXG3	I3L0H8	O60427	P28907	P30419	P42574	P50151	Q8IXH7-4	Q8N8R3	Q8NFF5-3	Q8TBP6	Q8WWP7	Q92917	Q9BSK2	Q9HC07
938	21	PTGS2 homodimer complex	1	0.047619	PTGS2 homodimer complex	1	42.698	NaN	210	NaN	NaN	42.443;43.337;42.417;42.487;42.923;43.228;43.425;42.742;42.652;42.554;42.792;42.579;42.887;42.898;41.094;42.187;42.992;43.127;43.222;42.397	Q9NTX5-6	I3L0H8	O43808	P28907	P42574	P53990-2	Q15796-2	Q32NB8	Q4G0N4	Q5T8U5	Q6UW68	Q6ZT21-2	Q8TBP6	Q96AG3	Q96D53	Q99615	Q9BSK2	Q9H0V9	Q9H9A6	Q9HBM8	Q9Y619
939	3	28S ribosomal subunit, mitochondrial	1	0.333333	28S ribosomal subunit, mitochondrial;55S ribosome, mitochondrial	1;1	20.985	1	3	1	1	22.663;22.483	P82932	I3L0E3	P82663
940	11	28S ribosomal subunit, mitochondrial	2	0.181818	28S ribosomal subunit, mitochondrial;40S ribosomal subunit, cytoplasmic;55S ribosome, mitochondrial;60S ribosomal subunit, cytoplasmic;Nop56p-associated pre-rRNA complex;Ribosome, cytoplasmic	2;1;2;1;2;2	9.797	1	55	36	36	9.912;9.77;9.898;9.957;9.934;9.713;9.857;9.749;9.918;9.943	G5E9W7	I3L0E3	P09001	P49406	P82663	P82930	P82932	Q92552	Q9Y2Q9	Q9Y2R9	Q9Y3D3
941	15	55S ribosome, mitochondrial	6	0.4	28S ribosomal subunit, mitochondrial;39S ribosomal subunit, mitochondrial;55S ribosome, mitochondrial;TRBP containing complex (DICER, RPL7A, EIF6, MOV10 and subunits of the 60S ribosomal particle)	2;4;6;1	10.132	1	105	55	55	9.912;10.119;10.242;10.108;10.148;11.392;10.186;9.941;9.962;10.146;10.018;9.79;9.935;9.918	Q4TT38	I3L0E3	O75394	P51398-2	P82673	Q8IXM3	Q92665	Q96A35	Q9BYC8	Q9BYC9	Q9BYD2	Q9H9J2	Q9UJZ1	Q9Y291	Q9Y2R9
942	3	NaN	NaN	NaN			43.176	NaN	3	NaN	NaN	43.308;43.279	P62070	H7BZJ3	Q9H0C8
943	3	NaN	NaN	NaN			43.01	NaN	3	NaN	NaN	43.308;44.736	P17706-2	H7BZJ3	Q86U90
944	8	NaN	NaN	NaN			43.9	0	28	1	0	43.308;43.915;44.188;43.82;43.448;41.916;44.066	Q15102	H7BZJ3	P27695	P31942-2	P52306	P63104	P98179	Q8NAK9
945	7	NaN	NaN	NaN			43.279	NaN	21	NaN	NaN	43.308;44.322;43.401;43.563;45.102;43.036	Q9H0C8	H7BZJ3	O60711	Q01826	Q92520	Q92879-2	Q9NP73-2
946	7	FARP2-NRP1-PlexinA1 complex	1	0.142857	FARP2-NRP1-PlexinA1 complex;FARP2-NRP1-PlexinA2 complex;FARP2-NRP1-PlexinA3 complex;FARP2-NRP1-PlexinA4 complex;ITGB1-NRP1 complex;NRP1-VEGF(165/121) complex;NRP1-VEGFC complex, heparin dependent;NRP1-VEGFD complex, heparin dependent;NRP1-VEGFR2-VEGF(165) complex;Nrp1-PlexinD1 complex;PlexinA1-NRP1 complex;PlexinA1-NRP1-SEMA3A complex;PlexinA1-Nrp1 complex;PlexinA3-Nrp1 complex;PlexinB1-Nrp1 comp…	1;1;1;1;1;1;1;1;1;1;1;1;1;1;1;1;1;1;1	43.563	NaN	21	NaN	NaN	43.308;43.801;43.671;43.939;45.102;44.136	Q92520	H7BZJ3	O43681	O95363	P16333	Q92879-2	Q9UNZ2
947	6	NaN	NaN	NaN			43.82	NaN	15	NaN	NaN	43.308;43.052;43.915;44.188;43.176	P52306	H7BZJ3	O00151	P27695	P31942-2	Q9P0S9
948	2	NaN	NaN	NaN			46.909	NaN	1	NaN	NaN	46.954	P17706-2	H7BZJ3
949	6	DNA synthesome complex (15 subunits)	1	0.166667	DNA synthesome complex (15 subunits);DNA synthesome complex (17 subunits);HuCHRAC complex	1;1;1	38.151	NaN	15	NaN	NaN	39.708;38.842;37.885;39.386;40.011	Q9UHL4	H3BTV1	P61764	P63151	Q15125	Q7Z5L9-2
950	4	LKB1-STRAD-MO25 complex	1	0.25	LKB1-STRAD-MO25 complex;Respiratory chain complex I (gamma subunit) mitochondrial;Respiratory chain complex I (holoenzyme), mitochondrial;Respiratory chain complex I (incomplete intermediate ND1, ND2, ND3, CIA30 assembly), mitochondrial	1;1;1;1	39.553	NaN	6	NaN	NaN	39.708;39.417;40.027	Q02818	H3BTV1	P31939	Q9UEW8
951	4	NaN	NaN	NaN			39.9	NaN	6	NaN	NaN	39.708;40.077;39.764	P30405	H3BTV1	P27701	Q9BTU6
952	13	Spliceosome	1	0.076923	Spliceosome;TRBP containing complex (DICER, RPL7A, EIF6, MOV10 and subunits of the 60S ribosomal particle);TRBP containing complex (DICER, TRBP, AGO2, RPL7A, EIF6, MOV10)	1;1;1	39.725	0.3	78	10	3	39.708;39.413;39.525;39.83;40.252;39.953;40.252;39.386;39.903;40.011;39.46;40.072	Q9UBM7	H3BTV1	P04439	P31785	P36551	P50148	P59768	P62873	Q15125	Q7L8L6	Q7Z5L9-2	Q86UX7-2	Q9NZW5
953	12	CD28-transactivation complex	1	0.083333	CD28-transactivation complex;DNA synthesome complex (15 subunits);DNA synthesome complex (17 subunits);HuCHRAC complex	1;1;1;1	41.356	NaN	66	NaN	NaN	39.708;40.657;40.73;41.71;39.386;41.088;40.011;42.067;41.312;41.204;40.397	Q9UHL4	H3BTV1	O75439	P19397	Q06136	Q15125	Q5SZR4	Q7Z5L9-2	Q8N1G4	Q8N2U0	Q8NFF5-3	Q9UMX0-2
954	12	CD28-transactivation complex	1	0.083333	CD28-transactivation complex	1	39.953	0	66	1	0	39.708;39.814;39.849;40.73;38.842;39.386;39.903;39.46;40.289;39.725;40.251	P59768	H3BTV1	O19617	P04181	P19397	P61764	Q15125	Q7L8L6	Q86UX7-2	Q99720-3	Q9UBM7	Q9Y2Z2-2
955	17	CD28-transactivation complex	1	0.058824	CD28-transactivation complex	1	39.903	0	136	1	0	39.708;39.814;40.367;39.849;40.73;39.83;39.953;38.842;41.71;39.386;40.246;39.877;40.289;39.725;40.397;40.251	Q7L8L6	H3BTV1	O19617	O75792	P04181	P19397	P36551	P59768	P61764	Q06136	Q15125	Q8TB61-3	Q969Y2-3	Q99720-3	Q9UBM7	Q9UMX0-2	Q9Y2Z2-2
956	22	CD28-transactivation complex	1	0.045455	CD28-transactivation complex;DNA synthesome complex (15 subunits);DNA synthesome complex (17 subunits);HuCHRAC complex	1;1;1;1	38.842	0	231	6	0	39.708;39.814;40.657;38.954;38.649;39.849;39.15;40.73;39.953;39.67;39.386;39.903;39.46;38.666;39.595;39.877;40.289;39.793;38.151;40.397;40.251	P61764	H3BTV1	O19617	O75439	O75995	O96011-2	P04181	P08754	P19397	P59768	Q05086-2	Q15125	Q7L8L6	Q86UX7-2	Q8TDP1-2	Q969S9-3	Q969Y2-3	Q99720-3	Q9P2X0	Q9UHL4	Q9UMX0-2	Q9Y2Z2-2
957	16	28S ribosomal subunit, mitochondrial	1	0.0625	28S ribosomal subunit, mitochondrial;55S ribosome, mitochondrial;GPI-GnT activity complex;NDC80 kinetochore complex	1;1;1;1	48.371	0	120	1	0	48.42;48.609;48.417;48.628;48.215;48.155;48.173;48.44;48.429;48.676;48.034;48.506;48.147;48.109;47.715	F5H7W9	H3BTL1	O60880-4	P17050	P20338	Q00403	Q13526	Q5HYK3	Q8TB70	Q9BSD7	Q9BY42	Q9H019-3	Q9H082	Q9H4A5	Q9NT62	Q9NVZ3
958	4	NaN	NaN	NaN			36.262	NaN	6	NaN	NaN	35.901;35.722;36.929	Q16563-2	H3BSM7	Q8IYJ3-2	Q8TAT6
959	3	NaN	NaN	NaN			35.899	NaN	3	NaN	NaN	35.901;36.107	Q6ZWT7	H3BSM7	P17174
960	4	NaN	NaN	NaN			36.107	NaN	6	NaN	NaN	35.901;36.208;35.899	P17174	H3BSM7	P11310	Q6ZWT7
961	3	NaN	NaN	NaN			13.318	0	3	1	0	14.534;13.317	P82933	H3BPE1	Q9UKF6
962	2	NaN	NaN	NaN			10.45	NaN	1	NaN	NaN	11.037	Q15643	H3BPE1
963	3	FARP2-NRP1-PlexinA1 complex	1	0.333333	FARP2-NRP1-PlexinA1 complex;FARP2-NRP1-PlexinA2 complex;FARP2-NRP1-PlexinA3 complex;FARP2-NRP1-PlexinA4 complex;ITGB1-NRP1 complex;NRP1-VEGF(165/121) complex;NRP1-VEGFC complex, heparin dependent;NRP1-VEGFD complex, heparin dependent;NRP1-VEGFR2-VEGF(165) complex;Nrp1-PlexinD1 complex;PlexinA1-NRP1 complex;PlexinA1-NRP1-SEMA3A complex;PlexinA1-Nrp1 complex;PlexinA3-Nrp1 complex;PlexinB1-Nrp1 comp…	1;1;1;1;1;1;1;1;1;1;1;1;1;1;1;1;1;1;1	43.939	NaN	3	NaN	NaN	43.905;44.136	P16333	H3BLU7	Q9UNZ2
964	3	FARP2-NRP1-PlexinA1 complex	1	0.333333	FARP2-NRP1-PlexinA1 complex;FARP2-NRP1-PlexinA2 complex;FARP2-NRP1-PlexinA3 complex;FARP2-NRP1-PlexinA4 complex;ITGB1-NRP1 complex;NRP1-VEGF(165/121) complex;NRP1-VEGFC complex, heparin dependent;NRP1-VEGFD complex, heparin dependent;NRP1-VEGFR2-VEGF(165) complex;Nrp1-PlexinD1 complex;PlexinA1-NRP1 complex;PlexinA1-NRP1-SEMA3A complex;PlexinA1-Nrp1 complex;PlexinA3-Nrp1 complex;PlexinB1-Nrp1 comp…	1;1;1;1;1;1;1;1;1;1;1;1;1;1;1;1;1;1;1	47.186	NaN	3	NaN	NaN	47.555;47.037	P16333	H3BLU7	Q9UNZ2
965	5	NaN	NaN	NaN			46.019	NaN	10	NaN	NaN	47.555;46.898;46.069;44.736	P13489	H3BLU7	O95571	P57105	Q86U90
966	4	CDC7-DBF7 complex	1	0.25	CDC7-DBF7 complex	1	35.113	NaN	6	NaN	NaN	35.287;35.316;35.021	Q8TDD1	H0YNG3	Q15005	Q8NAN7
967	3	NaN	NaN	NaN			33.641	NaN	3	NaN	NaN	35.287;32.654	Q7Z434	H0YNG3	P51648
968	5	DA complex	1	0.2	DA complex;DAB complex;TFIIA complex;TFIIA-TRF2 complex	1;1;1;1	43.618	NaN	10	NaN	NaN	44.721;44.057;44.802;44.896	P62140	H0YNE9	P22570	Q8WVM0	Q9UIJ7
969	5	NaN	NaN	NaN			44.057	NaN	10	NaN	NaN	44.721;44.592;43.618;44.896	P22570	H0YNE9	P14174	P62140	Q9UIJ7
970	6	DA complex	1	0.166667	DA complex;DAB complex;TFIIA complex;TFIIA-TRF2 complex	1;1;1;1	44.592	NaN	15	NaN	NaN	44.721;45.064;44.057;44.802;44.896	P14174	H0YNE9	P01116-2	P22570	Q8WVM0	Q9UIJ7
971	7	DA complex	1	0.142857	DA complex;DAB complex;TFIIA complex;TFIIA-TRF2 complex	1;1;1;1	44.896	NaN	21	NaN	NaN	44.721;44.397;44.592;44.057;43.618;44.802	Q9UIJ7	H0YNE9	O43819	P14174	P22570	P62140	Q8WVM0
972	7	Cohesin-SA1 complex	1	0.142857	Cohesin-SA1 complex;Mitotic 14S cohesin 1 complex;SNF2h-cohesin-NuRD complex	1;1;1	43.308	NaN	21	NaN	NaN	43.47;43.176;43.9;42.629;43.563;43.279	H7BZJ3	H0YDU8	P62070	Q15102	Q8NBJ7	Q92520	Q9H0C8
973	4	NaN	NaN	NaN			43.878	NaN	6	NaN	NaN	43.47;43.671;43.939	P49773	H0YDU8	O95363	P16333
974	4	NaN	NaN	NaN			43.39	NaN	6	NaN	NaN	43.47;43.711;43.052	P09543-2	H0YDU8	O00148	O00151
975	3	NaN	NaN	NaN			43.671	NaN	3	NaN	NaN	43.47;43.905	O95363	H0YDU8	H3BLU7
976	6	Cohesin-SA1 complex	1	0.166667	Cohesin-SA1 complex;Mitotic 14S cohesin 1 complex;SNF2h-cohesin-NuRD complex	1;1;1	46.954	NaN	15	NaN	NaN	47.714;46.734;48.15;46.38;46.322	H7BZJ3	H0YDU8	P62070	Q15102	Q8NBJ7	Q9H0C8
977	4	NaN	NaN	NaN			47.867	NaN	6	NaN	NaN	47.714;48.531;47.853	P09543-2	H0YDU8	O00148	O00151
978	3	NaN	NaN	NaN			47.691	NaN	3	NaN	NaN	47.714;47.555	O95363	H0YDU8	H3BLU7
979	5	NaN	NaN	NaN			47.583	NaN	10	NaN	NaN	47.714;47.555;47.691;47.186	P49773	H0YDU8	H3BLU7	O95363	P16333
980	33	55S ribosome, mitochondrial	11	0.333333	28S ribosomal subunit, mitochondrial;39S ribosomal subunit, mitochondrial;40S ribosomal subunit, cytoplasmic;55S ribosome, mitochondrial;60S ribosomal subunit, cytoplasmic;Nop56p-associated pre-rRNA complex;Ribosome, cytoplasmic;TRBP containing complex (DICER, RPL7A, EIF6, MOV10 and subunits of the 60S ribosomal particle);TRBP containing complex (DICER, TRBP, AGO2, RPL7A, EIF6, MOV10)	5;6;1;11;4;5;5;1;1	10.182	0.923077	528	325	300	10.089;10.42;9.898;10.108;9.979;10.605;10.047;10.016;9.909;10.151;10.118;10.073;10.235;9.827;9.951;9.94;10.22;10.171;10.294;9.812;9.938;9.785;9.874;10.128;9.913;10.259;10.221;10.006;10.061;10.001;9.852;9.943	Q9Y3D9	H0Y6I0	O60783	P49406	P82673	P82675	P82912-2	P82921	P82933	Q13405	Q14197	Q5T653	Q7Z2W9	Q8N6S5	Q8N983-4	Q8TAE8	Q96DV4	Q96EL2	Q96EY7	Q9BQC6	Q9BRJ2	Q9BYD1	Q9BYD3	Q9BYN8	Q9BZE1	Q9H0U6	Q9NP92	Q9NRX2	Q9NWU5	Q9NYK5	Q9P015	Q9Y399	Q9Y3D3
981	7	NaN	NaN	NaN			49.029	NaN	21	NaN	NaN	48.763;48.369;48.628;49.406;48.429;48.894	P27144	G8JLL2	O43716	P20338	Q8N4Q0	Q9BSD7	Q9UNW1
982	22	BIRC5-AURKB-INCENP-EVI5 complex	1	0.045455	BIRC5-AURKB-INCENP-EVI5 complex	1	42.652	NaN	231	NaN	NaN	43.988;42.443;42.417;42.487;42.8;42.923;40.78;43.306;43.228;42.792;42.579;42.887;42.898;41.094;42.187;42.992;43.127;43.222;42.698;42.753;42.397	Q5T8U5	G8JLJ7	I3L0H8	P28907	P42574	P42696	P53990-2	Q02978	Q13895	Q15796-2	Q6ZT21-2	Q8TBP6	Q96AG3	Q96D53	Q99615	Q9BSK2	Q9H0V9	Q9H9A6	Q9HBM8	Q9NTX5-6	Q9NVH0	Q9Y619
983	4	Large Drosha complex	1	0.25	Large Drosha complex	1	41.817	NaN	6	NaN	NaN	40.547;41.148;42.187	Q9NUL7	G8JLJ7	Q6PI78	Q9BSK2
984	6	17S U2 snRNP	1	0.166667	17S U2 snRNP;18S U11/U12 snRNP;ITGA5-ITGB1-FN-1-NOV complex;ITGAV-ITGB3-NOV complex;SF3b complex	1;1;1;1;1	42.305	NaN	15	NaN	NaN	40.547;40.49;40.673;42.604;41.862	Q9H9B4	G8JLJ7	P31153	Q15738	Q99733	Q9H936
985	13	BIRC5-AURKB-INCENP-EVI5 complex	1	0.076923	BIRC5-AURKB-INCENP-EVI5 complex	1	41.094	NaN	78	NaN	NaN	40.547;42.443;42.417;42.923;42.652;40.158;40.817;42.579;42.898;42.698;42.753;42.397	Q99615	G8JLJ7	I3L0H8	P28907	P53990-2	Q5T8U5	Q7Z3D6-5	Q8IZ81	Q8TBP6	Q96D53	Q9NTX5-6	Q9NVH0	Q9Y619
986	3	NaN	NaN	NaN			22.663	NaN	3	NaN	NaN	22.726;22.43	I3L0E3	G5E9W7	Q92552
987	3	28S ribosomal subunit, mitochondrial	1	0.333333	28S ribosomal subunit, mitochondrial;55S ribosome, mitochondrial	1;1	22.483	NaN	3	NaN	NaN	22.726;22.663	P82663	G5E9W7	I3L0E3
988	30	55S ribosome, mitochondrial	10	0.333333	28S ribosomal subunit, mitochondrial;39S ribosomal subunit, mitochondrial;40S ribosomal subunit, cytoplasmic;55S ribosome, mitochondrial;60S ribosomal subunit, cytoplasmic;Nop56p-associated pre-rRNA complex;Ribosome, cytoplasmic;TRBP containing complex (DICER, RPL7A, EIF6, MOV10 and subunits of the 60S ribosomal particle);TRBP containing complex (DICER, TRBP, AGO2, RPL7A, EIF6, MOV10)	3;7;1;10;4;5;5;1;1	9.898	1	435	300	300	9.797;9.77;10.108;9.979;9.713;10.016;9.909;10.151;10.073;10.246;9.951;9.857;10.186;9.94;9.812;9.938;10.128;9.913;9.666;10.259;10.006;10.061;10.001;9.79;9.749;9.918;9.943;10.182;9.879	P49406	G5E9W7	P09001	P82673	P82675	P82932	P82933	Q13405	Q14197	Q7Z2W9	Q8N5N7	Q8TAE8	Q92552	Q96A35	Q96DV4	Q9BRJ2	Q9BYD1	Q9BZE1	Q9H0U6	Q9HD33-2	Q9NP92	Q9NWU5	Q9NYK5	Q9P015	Q9UJZ1	Q9Y2Q9	Q9Y2R9	Q9Y3D3	Q9Y3D9	Q9Y676
989	9	28S ribosomal subunit, mitochondrial	1	0.111111	28S ribosomal subunit, mitochondrial;55S ribosome, mitochondrial;60S ribosomal subunit, cytoplasmic;Nop56p-associated pre-rRNA complex;Ribosome, cytoplasmic	1;1;1;1;1	9.912	1	36	15	15	9.797;9.77;9.957;9.713;10.132;9.857;11.392;9.918	I3L0E3	G5E9W7	P09001	P82663	P82932	Q4TT38	Q92552	Q92665	Q9Y2R9
990	20	Nop56p-associated pre-rRNA complex	5	0.25	28S ribosomal subunit, mitochondrial;39S ribosomal subunit, mitochondrial;40S ribosomal subunit, cytoplasmic;55S ribosome, mitochondrial;60S ribosomal subunit, cytoplasmic;Nop56p-associated pre-rRNA complex;Ribosome, cytoplasmic;TRBP containing complex (DICER, RPL7A, EIF6, MOV10 and subunits of the 60S ribosomal particle);TRBP containing complex (DICER, TRBP, AGO2, RPL7A, EIF6, MOV10)	1;2;1;3;4;5;5;1;1	9.749	0.846154	190	78	66	9.797;9.77;9.898;10.605;9.713;9.909;10.151;10.118;9.951;10.171;9.812;9.938;9.398;9.913;9.666;10.259;10.061;9.79;9.918	Q9Y2Q9	G5E9W7	P09001	P49406	P82912-2	P82932	Q13405	Q14197	Q5T653	Q8TAE8	Q96EY7	Q9BRJ2	Q9BYD1	Q9C0J8	Q9H0U6	Q9HD33-2	Q9NP92	Q9NYK5	Q9UJZ1	Q9Y2R9
991	9	Nop56p-associated pre-rRNA complex	2	0.222222	28S ribosomal subunit, mitochondrial;40S ribosomal subunit, cytoplasmic;55S ribosome, mitochondrial;60S ribosomal subunit, cytoplasmic;Nop56p-associated pre-rRNA complex;Ribosome, cytoplasmic	1;1;1;1;2;2	9.957	1	36	21	21	9.797;9.912;9.77;9.898;9.713;9.857;9.874;9.918	P82663	G5E9W7	I3L0E3	P09001	P49406	P82932	Q92552	Q9BYN8	Q9Y2R9
992	10	Nop56p-associated pre-rRNA complex	2	0.2	28S ribosomal subunit, mitochondrial;40S ribosomal subunit, cytoplasmic;55S ribosome, mitochondrial;60S ribosomal subunit, cytoplasmic;Nop56p-associated pre-rRNA complex;Ribosome, cytoplasmic	1;1;1;1;2;2	9.713	1	45	21	21	9.797;9.912;9.77;9.898;9.957;9.857;9.666;9.749;9.943	P82932	G5E9W7	I3L0E3	P09001	P49406	P82663	Q92552	Q9HD33-2	Q9Y2Q9	Q9Y3D3
993	20	55S ribosome, mitochondrial	8	0.4	28S ribosomal subunit, mitochondrial;39S ribosomal subunit, mitochondrial;40S ribosomal subunit, cytoplasmic;55S ribosome, mitochondrial;60S ribosomal subunit, cytoplasmic;Nop56p-associated pre-rRNA complex;Ribosome, cytoplasmic;TRBP containing complex (DICER, RPL7A, EIF6, MOV10 and subunits of the 60S ribosomal particle)	3;5;1;8;1;2;2;1	9.918	1	190	120	120	9.797;9.912;10.119;9.77;9.898;10.242;9.957;10.108;9.909;10.132;10.148;11.392;10.186;9.941;9.962;10.018;9.928;9.935;9.749	Q9Y2R9	G5E9W7	I3L0E3	O75394	P09001	P49406	P51398-2	P82663	P82673	Q13405	Q4TT38	Q8IXM3	Q92665	Q96A35	Q9BYC8	Q9BYC9	Q9H9J2	Q9NZE8	Q9Y291	Q9Y2Q9
994	3	NaN	NaN	NaN			14.769	NaN	3	NaN	NaN	14.657;15.199	E9PQA5	G5E9V1	P50750
995	8	NaN	NaN	NaN			16.735	0.166667	28	6	1	16.829;17.221;15.864;16.678;16.183;16.409;16.265	Q96D71-3	G5E9S8	O75116	O75376	P46531	Q8IWX8	Q9H330-2	Q9NS87
996	2	NaN	NaN	NaN			34.693	NaN	1	NaN	NaN	34.111	P61619	G5E9M5
997	7	ITGA6-ITGB4-LAMA5 complex	1	0.142857	ITGA6-ITGB4-LAMA5 complex;ITGA6-ITGB4-Laminin10/12 complex	1;1	34.665	NaN	21	NaN	NaN	34.111;34.778;34.334;35.316;34.764;35.39	C9JF66	G5E9M5	O15382	Q14739	Q15005	Q93084-4	Q9BWE0
998	4	NaN	NaN	NaN			34.374	NaN	6	NaN	NaN	34.111;32.716;34.778	F8W9T2	G5E9M5	O14980	O15382
999	9	NaN	NaN	NaN			36.629	0	36	1	0	35.739;37.201;35.287;35.316;35.344;35.39;35.355;35.877	B4DI03	G5E9A6	H0YLA2	H0YNG3	Q15005	Q8N0Y2-2	Q9BWE0	Q9HAV4	Q9Y5L0-3
1000	6	NaN	NaN	NaN			43.124	NaN	15	NaN	NaN	43.005;43.228;42.992;43.127;43.222	E7EPM6	G5E955	Q15796-2	Q9H0V9	Q9H9A6	Q9HBM8
1001	22	BIRC5-AURKB-INCENP-EVI5 complex	1	0.045455	BIRC5-AURKB-INCENP-EVI5 complex;PTGS2 homodimer complex	1;1	42.887	NaN	231	NaN	NaN	43.005;42.443;43.337;42.417;42.923;43.228;43.425;42.742;42.652;43.292;42.554;42.792;42.579;42.933;42.898;42.992;43.127;43.222;42.698;42.753;43.208	Q96AG3	G5E955	I3L0H8	O43808	P28907	P53990-2	Q15796-2	Q32NB8	Q4G0N4	Q5T8U5	Q6PIU2	Q6UW68	Q6ZT21-2	Q8TBP6	Q8WUY1	Q96D53	Q9H0V9	Q9H9A6	Q9HBM8	Q9NTX5-6	Q9NVH0	Q9UKR5
1002	20	BIRC5-AURKB-INCENP-EVI5 complex	1	0.05	BIRC5-AURKB-INCENP-EVI5 complex	1	42.923	NaN	190	NaN	NaN	43.005;42.443;43.337;42.417;42.487;43.228;42.742;42.652;42.792;42.579;42.887;42.898;41.094;42.992;43.127;43.222;42.698;42.753;42.397	P53990-2	G5E955	I3L0H8	O43808	P28907	P42574	Q15796-2	Q4G0N4	Q5T8U5	Q6ZT21-2	Q8TBP6	Q96AG3	Q96D53	Q99615	Q9H0V9	Q9H9A6	Q9HBM8	Q9NTX5-6	Q9NVH0	Q9Y619
1003	23	BIRC5-AURKB-INCENP-EVI5 complex	1	0.043478	BIRC5-AURKB-INCENP-EVI5 complex;PTGS2 homodimer complex	1;1	42.792	NaN	253	NaN	NaN	43.005;42.443;43.337;42.417;42.487;42.923;43.228;43.425;42.742;42.652;42.579;42.933;42.887;42.898;42.187;42.755;42.992;43.127;43.222;42.698;42.753;42.397	Q6ZT21-2	G5E955	I3L0H8	O43808	P28907	P42574	P53990-2	Q15796-2	Q32NB8	Q4G0N4	Q5T8U5	Q8TBP6	Q8WUY1	Q96AG3	Q96D53	Q9BSK2	Q9BWM7	Q9H0V9	Q9H9A6	Q9HBM8	Q9NTX5-6	Q9NVH0	Q9Y619
1004	2	NaN	NaN	NaN			24.331	NaN	1	NaN	NaN	24.431	O00410	G3XAP3
1005	2	NaN	NaN	NaN			32.323	NaN	1	NaN	NaN	32.126	Q92888	G3XAP3
1006	8	ESCRT-I complex	1	0.125	ESCRT-I complex;G protein complex (MCF2, GNB1, GNG2);TSG101-VPS37B-VPS28 complex	1;1;1	33.194	0	28	1	0	32.126;33.126;32.696;31.224;32.817;33.66;32.363	P00390-2	G3XAP3	O96005	P25205	Q8NAF0	Q96JP5-2	Q96QK1	Q9BXP5-5
1007	3	NaN	NaN	NaN			37.946	NaN	3	NaN	NaN	37.947;37.873	O75131	G3XAN4	Q9H3U1
1008	2	NaN	NaN	NaN			34.239	NaN	1	NaN	NaN	34.09	O60884	G3XAN4
1009	5	NaN	NaN	NaN			34.955	NaN	10	NaN	NaN	34.09;34.376;34.412;34.943	O75131	G3XAN4	Q99755-2	Q9H3U1	Q9H974
1010	4	BAG3-HSC70-HSPB8-CHIP complex	1	0.25	BAG3-HSC70-HSPB8-CHIP complex	1	33.119	NaN	6	NaN	NaN	34.09;32.428;31.224	O43464	G3XAN4	Q8IUH4	Q8NAF0
1011	9	PLEKHM2-KIF5B complex	1	0.111111	PLEKHM2-KIF5B complex	1	33.804	NaN	36	NaN	NaN	34.09;35.739;34.408;33.513;34.759;34.532;34.486;32.735	Q86Y56-2	G3XAN4	G5E9A6	P31040	P49591	Q13043	Q13445	Q15067-2	Q16512
1012	5	NaN	NaN	NaN			19.335	0.333333	10	3	1	19.117;19.611;19.244;19.306	P25705	G3V325	P36542	Q13464	Q7L576
1013	9	NMI-POLR1B-RRN3 complex	1	0.111111	NMI-POLR1B-RRN3 complex;POLR1B-RRN3 complex;TNF-alpha/NF-kappa B signaling complex 5	1;1;1	18.745	0.166667	36	6	1	19.117;18.683;19.213;19.244;19.164;19;20.727;17.134	O60879-2	G3V325	P19388	P30049	Q13464	Q9NZ32	Q9UDR5	Q9UP83	Q9UP83
1014	7	NMI-POLR1B-RRN3 complex	1	0.142857	NMI-POLR1B-RRN3 complex;POLR1B-RRN3 complex;TNF-alpha/NF-kappa B signaling complex 5	1;1;1	19.306	0.166667	21	6	1	19.117;18.683;19.335;19.213;19.244;19	Q7L576	G3V325	P19388	P25705	P30049	Q13464	Q9UDR5
1015	9	NEK2-NEK11 complex	1	0.111111	NEK2-NEK11 complex;NMI-POLR1B-RRN3 complex;POLR1B-RRN3 complex;TNF-alpha/NF-kappa B signaling complex 5	1;1;1;1	19	0.1	36	10	1	19.117;18.745;18.683;19.213;18.835;19.244;19.306;18.93	Q9UDR5	G3V325	O60879-2	P19388	P30049	P48047	Q13464	Q7L576	Q8TD19
1016	9	NaN	NaN	NaN			19.244	0.166667	36	6	1	19.117;18.745;19.531;19.335;19.213;18.7;19.306;19	Q13464	G3V325	O60879-2	P19387	P25705	P30049	P46379-2	Q7L576	Q9UDR5
1017	11	F1F0-ATP synthase (EC 3.6.3.14), mitochondrial	1	0.090909	F1F0-ATP synthase (EC 3.6.3.14), mitochondrial;NMI-POLR1B-RRN3 complex;POLR1B-RRN3 complex;TNF-alpha/NF-kappa B signaling complex 5	1;1;1;1	19.213	0.4	55	15	6	19.117;18.745;19.432;18.683;19.335;18.835;19.244;19.306;19.164;19	P30049	G3V325	O60879-2	P06576	P19388	P25705	P48047	Q13464	Q7L576	Q9NZ32	Q9UDR5
1018	3	NaN	NaN	NaN			26.076	NaN	3	NaN	NaN	24.726;26.303	O14497-2	G3V1J3	Q9C0B5-2
1019	3	NaN	NaN	NaN			24.431	NaN	3	NaN	NaN	24.726;22.464	G3XAP3	G3V1J3	Q92888
1020	12	GINS complex	1	0.083333	GINS complex	1	31.875	0	66	3	0	31.822;32.045;32.261;32.079;32.235;32.653;31.885;32.264;31.99;31.912;31.901	Q9HD20	G3V1J3	O95202	O95373	P05023	P26639	Q00796	Q07666	Q13283	Q8TCT9-5	Q9GZT3	Q9UN86-2
1021	6	NaN	NaN	NaN			31.458	NaN	15	NaN	NaN	31.822;31.278;31.187;31.735;31.136	Q9H6W3	G3V1J3	O14497-2	P16150	Q15398	Q6PKG0
1022	7	NaN	NaN	NaN			31.99	NaN	21	NaN	NaN	31.822;32.126;31.991;30.669;31.875;31.872	Q8TCT9-5	G3V1J3	G3XAP3	P42704	Q8TC07-2	Q9HD20	Q9NTZ6
1023	7	GINS complex	1	0.142857	GINS complex	1	31.991	0	21	1	0	31.822;32.126;32.045;31.885;31.99;31.912	P42704	G3V1J3	G3XAP3	O95202	Q07666	Q8TCT9-5	Q9GZT3
1024	8	GINS complex	1	0.125	GINS complex	1	31.912	0	28	1	0	31.822;32.126;32.045;32.261;31.991;31.885;31.99	Q9GZT3	G3V1J3	G3XAP3	O95202	O95373	P42704	Q07666	Q8TCT9-5
1025	7	NaN	NaN	NaN			32.087	NaN	21	NaN	NaN	31.822;32.126;32.584;31.814;31.104;31.872	Q9NXW2	G3V1J3	G3XAP3	O00410	Q16643	Q86XP3	Q9NTZ6
1026	4	NaN	NaN	NaN			32.716	0	6	1	0	34.374;34.111;34.693	O14980	F8W9T2	G5E9M5	P61619
1027	7	CF IIAm complex (Cleavage factor IIAm complex)	1	0.142857	CF IIAm complex (Cleavage factor IIAm complex);RNA endonuclease (SEN2deltaEx8, SEN54, CLP1);tRNA splicing endonuclease	1;1;1	22.203	NaN	21	NaN	NaN	21.683;22.812;22.896;22.311;22.464;22.809	O75153	F8W8C2	P10586-2	Q14126	Q92673	Q92888	Q99627-2
1028	11	ALL-1 supercomplex	1	0.090909	ALL-1 supercomplex;DA complex;DAB complex;Kinase maturation complex 2;PCAF complex;STAGA complex (SPT3-TAF9-GCN5 acetyltransferase complex);TAF4-TAF12 subcomplex of TFIID complex;TANK-TRAF2-TRAF3 complex;TFIID complex;TFIID complex, B-cell specific;TFIID subcomplex;TFIID-beta complex;TFTC complex (TATA-binding protein-free TAF-II-containing complex);Transcription initiation factor complex (TAF1, …	1;1;1;1;1;1;1;1;1;1;1;1;1;1	20.106	0	55	3	0	21.683;20.035;21.918;22.054;21.989;19.415;21.256;20.451;20.907;19.782	E9PDB9	F8W8C2	F8W9X7	O15533-2	Q03518	Q5HY71	Q92859-3	Q9BQA1	Q9BT78	Q9BYC5	Q9UJW0
1029	12	FARP2-NRP1-PlexinA1 complex	2	0.166667	17S U2 snRNP;C complex spliceosome;FARP2-NRP1-PlexinA1 complex;FARP2-NRP1-PlexinA2 complex;FARP2-NRP1-PlexinA3 complex;FARP2-NRP1-PlexinA4 complex;ITGB1-NRP1 complex;NCOR1 complex;NRP1-VEGF(165/121) complex;NRP1-VEGFC complex, heparin dependent;NRP1-VEGFD complex, heparin dependent;NRP1-VEGFR2-VEGF(165) complex;Nrp1-PlexinD1 complex;PlexinA1-NRP1 complex;PlexinA1-NRP1-SEMA3A complex;PlexinA1-Nrp1…	1;1;2;2;2;2;2;1;2;2;2;2;2;2;2;2;2;2;2;2;1;1;1;2;2	45.31	0.166667	66	6	1	45.229;45.528;45.453;45.115;45.472;44.959;45.102;45.398;44.978;44.136;47.037	Q05932-3	F8W1I9	O95319-5	Q14320	Q16543	Q587I9	Q5JRC6	Q92879-2	Q9BRG1	Q9BVL4	Q9UNZ2	Q9UNZ2
1030	13	FARP2-NRP1-PlexinA1 complex	2	0.153846	17S U2 snRNP;C complex spliceosome;FARP2-NRP1-PlexinA1 complex;FARP2-NRP1-PlexinA2 complex;FARP2-NRP1-PlexinA3 complex;FARP2-NRP1-PlexinA4 complex;ITGB1-NRP1 complex;NCOR1 complex;NRP1-VEGF(165/121) complex;NRP1-VEGFC complex, heparin dependent;NRP1-VEGFD complex, heparin dependent;NRP1-VEGFR2-VEGF(165) complex;Nrp1-PlexinD1 complex;PlexinA1-NRP1 complex;PlexinA1-NRP1-SEMA3A complex;PlexinA1-Nrp1…	1;1;2;2;2;2;2;1;2;2;2;2;2;2;2;2;2;2;2;2;1;1;1;1;2;2	45.102	0.333333	78	3	1	45.229;44.921;45.528;45.31;45.453;45.472;44.959;45.398;44.978;44.136;47.037;44.986	Q92879-2	F8W1I9	O75503	O95319-5	Q05932-3	Q14320	Q587I9	Q5JRC6	Q9BRG1	Q9BVL4	Q9UNZ2	Q9UNZ2	Q9Y5X3
1031	11	MDC1-H2AFX-TP53BP1 complex	1	0.090909	MDC1-H2AFX-TP53BP1 complex;MDC1-MRE11-RAD50-NBS1 complex;MDC1-MRN-ATM-FANCD2 complex;MDC1-p53BP1-SMC1 complex;MGC1-DNA-PKcs-Ku complex;SNARE complex (SNAP25, VAMP3, VAMP2, NAPB, STX13);Sec61-Sec62-Sec63 complex	1;1;1;1;1;1;1	44.921	NaN	55	NaN	NaN	45.229;44.322;43.397;44.959;44.736;45.102;44.61;44.978;45.287;44.986	O75503	F8W1I9	O60711	P40925	Q5JRC6	Q86U90	Q92879-2	Q9BRR6-2	Q9BVL4	Q9UDX5	Q9Y5X3
1032	8	AK2-FADD-caspase-10 (AFAC10) complex	2	0.25	AK2-FADD-caspase-10 (AFAC10) complex;CASP8-FADD-MALT1-BCL10 complex;DISC complex;Death induced signaling complex DISC (FAS, FADD, CASP8, CFLAR), membrane-associated, CD95L induced;Death induced signaling complex II (FADD, CASP8, CFLAR), cytosolic, CD95L induced;Death-inducing signaling complex DISC (type I cells associated), stimulated;FAS-FADD-CASP10 complex;FAS-FADD-CASP8 complex;FAS-FADD-CASP8…	2;2;2;2;2;2;2;2;2;2;2	41.1	NaN	28	NaN	NaN	41.01;40.368;42.525;41.48;41.089;39.736;40.621	F5GWP1	F8VZJ2	O95864	O95864	P22314	P23786	Q6DD88	Q9Y6I9
1033	5	NaN	NaN	NaN			40.183	NaN	10	NaN	NaN	40.26;40.243;40.233;40.246	Q9UM00-2	F8VYE8	O00425	P16260	Q8TB61-3
1034	9	ASCOM complex	1	0.111111	ASCOM complex;HCF-1 complex;MLL-HCF complex;MLL1-WDR5 complex;Menin-associated histone methyltransferase complex;PTIP-HMT complex;Set1A complex;Set1B complex;UTX-MLL2/3 complex;WDR5-ASH2L-RBBP5-MLL2 complex	1;1;1;1;1;1;1;1;1;1	20.727	0	36	3	0	20.666;18.745;20.614;20.269;20.276;20.183;19.164;19.782	Q9UP83	F8VWB4	O60879-2	P49756	Q7Z417	Q96BQ5	Q9NW81	Q9NZ32	Q9UJW0
1035	3	NaN	NaN	NaN			45.248	NaN	3	NaN	NaN	45.013;45.384	Q6GMV3	F8VUA2	Q07817-2
1036	2	NaN	NaN	NaN			45.292	NaN	1	NaN	NaN	45.177	C9JP00	F8VQX6
1037	10	17S U2 snRNP	1	0.1	17S U2 snRNP;C complex spliceosome;NCOR1 complex;SF3A1-SF3A2-SF3A3 complex;Sec61-Sec62-Sec63 complex;Spliceosome	1;1;1;1;1;1	45.229	NaN	45	NaN	NaN	45.177;44.921;45.31;44.739;45.453;45.472;45.102;45.398;44.978	F8W1I9	F8VQX6	O75503	Q05932-3	Q13057	Q14320	Q587I9	Q92879-2	Q9BRG1	Q9BVL4
1038	2	NaN	NaN	NaN			36.008	NaN	1	NaN	NaN	36.105	P05198	F8VQE1
1039	3	60S ribosomal subunit, cytoplasmic	2	0.666667	60S ribosomal subunit, cytoplasmic;Nop56p-associated pre-rRNA complex;Ribosome, cytoplasmic;TRBP containing complex (DICER, RPL7A, EIF6, MOV10 and subunits of the 60S ribosomal particle)	2;2;2;1	35.953	1	3	1	1	36.105;35.993	P05386	F8VQE1	P05387
1040	22	55S ribosome, mitochondrial	7	0.318182	28S ribosomal subunit, mitochondrial;39S ribosomal subunit, mitochondrial;55S ribosome, mitochondrial;60S ribosomal subunit, cytoplasmic;Nop56p-associated pre-rRNA complex;Ribosome, cytoplasmic;TRBP containing complex (DICER, RPL7A, EIF6, MOV10 and subunits of the 60S ribosomal particle);TRBP containing complex (DICER, TRBP, AGO2, RPL7A, EIF6, MOV10)	2;5;7;3;3;3;1;1	10.42	0.882353	231	136	120	10.149;9.979;10.605;10.016;10.548;9.863;10.118;9.827;9.94;10.22;10.171;10.737;9.938;10.128;9.913;10.221;9.953;10.006;10.061;9.852;10.182	O60783	F8VPD4	P82675	P82912-2	P82933	Q13409-3	Q16540	Q5T653	Q8N983-4	Q96DV4	Q96EL2	Q96EY7	Q99623	Q9BYD1	Q9BZE1	Q9H0U6	Q9NRX2	Q9NVS2	Q9NWU5	Q9NYK5	Q9Y399	Q9Y3D9
1041	2	NaN	NaN	NaN			35.419	NaN	1	NaN	NaN	35.355	P41250	F5HGG6
1042	3	NaN	NaN	NaN			39.31	NaN	3	NaN	NaN	39.786;39.736	O14925	F5H8I7	Q6DD88
1043	7	Spliceosome	1	0.142857	Spliceosome;TRBP containing complex (DICER, RPL7A, EIF6, MOV10 and subunits of the 60S ribosomal particle);TRBP containing complex (DICER, TRBP, AGO2, RPL7A, EIF6, MOV10)	1;1;1	40.376	0.166667	21	6	1	40.268;40.446;40.252;40.252;40.118;40.072	E7ETZ3	F5H897	P43403	P50148	P62873	Q6YP21-3	Q9NZW5
1044	10	DNA synthesome complex (15 subunits)	1	0.1	DNA synthesome complex (15 subunits);DNA synthesome complex (17 subunits);HuCHRAC complex	1;1;1	41.788	0	45	1	0	40.268;40.367;40.252;40.011;41.312;40.289;41.682;41.356;40.397	P06280	F5H897	O75792	P62873	Q7Z5L9-2	Q8N2U0	Q99720-3	Q9NZI8	Q9UHL4	Q9UMX0-2
1045	19	CD28-transactivation complex	1	0.052632	CD28-transactivation complex;DNA synthesome complex (15 subunits);DNA synthesome complex (17 subunits);HuCHRAC complex	1;1;1;1	40.397	0.333333	171	3	1	40.268;40.657;39.849;40.73;39.83;41.04;40.252;38.842;40.252;39.386;41.088;40.118;40.85;39.903;41.764;40.289;41.356;40.251	Q9UMX0-2	F5H897	O75439	P04181	P19397	P36551	P36915	P50148	P61764	P62873	Q15125	Q5SZR4	Q6YP21-3	Q6ZMG9	Q7L8L6	Q8TDP1-2	Q99720-3	Q9UHL4	Q9Y2Z2-2
1046	14	NaN	NaN	NaN			40.748	0.2	91	15	3	40.268;39.814;40.657;41.703;39.064;41.04;40.446;40.909;40.753;41.684;40.289;41.996;39.793	P52292	F5H897	O19617	O75439	P08107	P17844	P36915	P43403	P63092-3	Q92841	Q99714	Q99720-3	Q9BTV4	Q9P2X0
1047	11	GPI-GnT activity complex	1	0.090909	GPI-GnT activity complex	1	48.42	0	55	1	0	48.371;48.628;48.215;48.155;48.173;48.44;48.034;48.147;48.553;48.894	H3BTL1	F5H7W9	P20338	Q00403	Q13526	Q5HYK3	Q8TB70	Q9H019-3	Q9H4A5	Q9HB07	Q9UNW1
1048	3	NaN	NaN	NaN			35.492	NaN	3	NaN	NaN	35.565;36.286	Q8WXF1-2	F5H7N9	Q9H089
1049	7	CEN complex	1	0.142857	CEN complex;CF IIAm complex (Cleavage factor IIAm complex);CPSF6-EWSR1-ITCH-NUDT21-POLR2A-UBAP2L complex;CPSF6-ITCH-NUDT21-POLR2A complex;CPSF6-ITCH-NUDT21-POLR2A-UBAP2L complex;Mammalian cleavage factor I (CF Im);Spliceosome	1;1;1;1;1;1;1	35.641	1	21	1	1	35.565;37.131;34.907;35.305;36.126;36.947	Q7Z2W4	F5H7N9	P50416	Q08211	Q09161	Q5JTZ9	Q92973-2
1050	5	NaN	NaN	NaN			35.178	NaN	10	NaN	NaN	35.107;34.408;35.11;35.443	Q9NUQ8-2	F5H6Z6	P31040	Q70J99	Q9NP81
1051	11	Spliceosome	1	0.090909	Spliceosome	1	34.748	0	55	1	0	35.107;36.171;34.158;35.043;34.7;32.842;35.11;35.021;34.448;34.504	Q9UIB8-3	F5H6Z6	P22681	P30566	Q4G0I0	Q5SSJ5	Q6NYC8	Q70J99	Q8NAN7	Q9BUQ8	Q9H553
1052	14	NaN	NaN	NaN			34.778	0.2	91	10	2	35.107;34.529;34.911;34.545;34.877;34.553;34.408;35.043;35.11;34.649;34.943;34.448;34.547	E7EW05	F5H6Z6	O43252	O75436	P09874	P14735	P20042	P31040	Q4G0I0	Q70J99	Q7Z2Z2-2	Q8ND24	Q9BUQ8	Q9NVV0
1053	18	CDC7-DBF7 complex	1	0.055556	CDC7-DBF7 complex	1	35.021	0	153	3	0	35.107;35.739;35.287;34.778;34.715;35.676;34.978;34.408;36.313;34.7;33.946;35.344;35.113;33.993;34.448;34.504;34.748	Q8NAN7	F5H6Z6	G5E9A6	H0YNG3	O15382	P04075	P20645	P22033	P31040	P46199	Q5SSJ5	Q86WV6	Q8N0Y2-2	Q8TDD1	Q8WWI5	Q9BUQ8	Q9H553	Q9UIB8-3
1054	8	CSA complex	1	0.125	CSA complex;CSA-POLIIa complex	1;1	33.08	0	28	1	0	33.118;33.08;33.092;33.241;32.902;32.915;32.749	O60613	F5H6Z1	O43707	P07954-2	Q16740	Q7L0J3-2	Q9Y282	Q9Y289
1055	12	IGF1-IGFBP3-ALS complex	1	0.083333	IGF1-IGFBP3-ALS complex;MMP-9-TIMP-1-LRP complex;Spliceosome	1;1;1	32.944	NaN	66	NaN	NaN	33.118;33.835;32.985;32.903;33.126;33.436;33.449;32.842;32.902;33.222;32.749	E9PJS4	F5H6Z1	F5H721	O43795-2	O95817	O96005	P32942	P98194-4	Q6NYC8	Q7L0J3-2	Q96T76	Q9Y289
1056	3	NaN	NaN	NaN			34.928	NaN	3	NaN	NaN	35.076;34.978	P55060	F5H6G1	P22033
1057	9	NaN	NaN	NaN			34.978	NaN	36	NaN	NaN	35.076;34.715;34.928;34.532;34.7;35.021;34.764;34.669	P22033	F5H6G1	P04075	P55060	Q13445	Q5SSJ5	Q8NAN7	Q93084-4	Q9NZ08-2
1058	3	Ubiquitin E3 ligase (CRY1, SKP1A, CUL1, FBXL3)	1	0.333333	Ubiquitin E3 ligase (CRY1, SKP1A, CUL1, FBXL3)	1	28.167	NaN	3	NaN	NaN	27.28;28.624	Q12769	F5H6D0	Q9BSF4
1059	4	NaN	NaN	NaN			28.011	0	6	1	0	27.28;27.647;27.978	Q15437	F5H6D0	Q13586	Q9UGP8
1060	5	ITGA3-ITGB1-CD151 complex	1	0.2	ITGA3-ITGB1-CD151 complex;ITGA6-ITGB1-CD151 complex;ITGA6-ITGB4-CD151 complex;ITGA7-ITGB1-CD151 complex	1;1;1;1	27.647	NaN	10	NaN	NaN	27.28;26.809;26.052;28.011	Q13586	F5H6D0	P06127	P53992	Q15437
1061	16	55S ribosome, mitochondrial	7	0.4375	28S ribosomal subunit, mitochondrial;39S ribosomal subunit, mitochondrial;55S ribosome, mitochondrial;60S ribosomal subunit, cytoplasmic;Nop56p-associated pre-rRNA complex;Ribosome, cytoplasmic;TRBP containing complex (DICER, RPL7A, EIF6, MOV10 and subunits of the 60S ribosomal particle)	2;5;7;1;1;1;1	10.186	1	120	66	66	10.054;9.898;10.108;9.909;10.151;10.132;10.073;10.246;9.941;10.128;10.018;10.259;10.001;9.79;9.918	Q96A35	F5H5L4	P49406	P82673	Q13405	Q14197	Q4TT38	Q7Z2W9	Q8N5N7	Q9BYC8	Q9BZE1	Q9H9J2	Q9NP92	Q9P015	Q9UJZ1	Q9Y2R9
1062	18	55S ribosome, mitochondrial	5	0.277778	28S ribosomal subunit, mitochondrial;39S ribosomal subunit, mitochondrial;55S ribosome, mitochondrial;60S ribosomal subunit, cytoplasmic;Nop56p-associated pre-rRNA complex;Ribosome, cytoplasmic;TRBP containing complex (DICER, RPL7A, EIF6, MOV10 and subunits of the 60S ribosomal particle);TRBP containing complex (DICER, TRBP, AGO2, RPL7A, EIF6, MOV10)	1;4;5;2;2;2;1;1	10.108	1	153	105	105	10.054;9.77;9.898;10.242;10.467;10.047;9.909;10.132;11.392;10.186;9.962;9.938;10.018;10.061;10.001;9.918;10.182	P82673	F5H5L4	P09001	P49406	P51398-2	P82664	P82921	Q13405	Q4TT38	Q92665	Q96A35	Q9BYC9	Q9BYD1	Q9H9J2	Q9NYK5	Q9P015	Q9Y2R9	Q9Y3D9
1063	16	55S ribosome, mitochondrial	7	0.4375	28S ribosomal subunit, mitochondrial;39S ribosomal subunit, mitochondrial;55S ribosome, mitochondrial;60S ribosomal subunit, cytoplasmic;Nop56p-associated pre-rRNA complex;Ribosome, cytoplasmic;TRBP containing complex (DICER, RPL7A, EIF6, MOV10 and subunits of the 60S ribosomal particle)	2;5;7;1;1;1;1	10.018	1	120	78	78	10.054;10.119;10.242;10.108;10.132;10.148;10.053;11.392;10.186;9.941;9.962;10.146;9.928;9.935;9.918	Q9H9J2	F5H5L4	O75394	P51398-2	P82673	Q4TT38	Q8IXM3	Q8TCC3	Q92665	Q96A35	Q9BYC8	Q9BYC9	Q9BYD2	Q9NZE8	Q9Y291	Q9Y2R9
1064	14	55S ribosome, mitochondrial	6	0.428571	28S ribosomal subunit, mitochondrial;39S ribosomal subunit, mitochondrial;55S ribosome, mitochondrial;TRBP containing complex (DICER, RPL7A, EIF6, MOV10 and subunits of the 60S ribosomal particle)	2;4;6;1	11.392	1	91	45	45	10.054;9.912;10.119;10.242;10.108;10.132;10.148;9.941;9.962;10.018;9.928;9.935;9.918	Q92665	F5H5L4	I3L0E3	O75394	P51398-2	P82673	Q4TT38	Q8IXM3	Q9BYC8	Q9BYC9	Q9H9J2	Q9NZE8	Q9Y291	Q9Y2R9
1065	3	NaN	NaN	NaN			17.445	NaN	3	NaN	NaN	17.65;17.473	P83111	F5H4N1	Q4ZIN3-2
1066	3	NaN	NaN	NaN			17.473	NaN	3	NaN	NaN	17.65;17.445	Q4ZIN3-2	F5H4N1	P83111
1067	3	NaN	NaN	NaN			39.435	NaN	3	NaN	NaN	39.283;39.151	O94826	F5H4I0	P15170-2
1068	8	NaN	NaN	NaN			39.334	NaN	28	NaN	NaN	39.283;39.059;39.636;39.417;38.954;39.144;39.35	P23381	F5H4I0	P07099	P30480	P31939	Q14534	Q86UL3	Q9NRR5
1069	10	NaN	NaN	NaN			39.639	0	45	1	0	39.283;39.838;38.562;39.915;39.636;39.768;39.417;39.683;39.737	E7EPC9	F5H4I0	O75534	P04899	P30084	P30480	P31350	P31939	P52594-2	Q13795
1070	2	NaN	NaN	NaN			37.888	NaN	1	NaN	NaN	37.801	P40763-2	F5H4C2
1071	8	MED18-MED20-MED29 mediator subcomplex	1	0.125	MED18-MED20-MED29 mediator subcomplex;Mediator complex;TRAP-SMCC mediator complex	1;1;1	37.7	NaN	28	NaN	NaN	37.801;37.641;37.749;37.833;37.563;37.423;37.919	A8MTG3	F5H4C2	O95140	Q15067-2	Q8N1S5-2	Q92945	Q9Y3Q3	Q9Y697-2
1072	4	NaN	NaN	NaN			29.167	NaN	6	NaN	NaN	29.765;29.734;29.402	Q8N490-2	F5H442	O94979-3	Q9UIA9
1073	6	Nsf-Stx1a-NAPG complex	1	0.166667	Nsf-Stx1a-NAPG complex	1	29.402	0	15	1	0	29.765;29.788;29.731;29.167;29.814	Q9UIA9	F5H442	O43290	P14854	Q8N490-2	Q9H2P0
1074	5	ITGA3-ITGB1-CD151 complex	1	0.2	ITGA3-ITGB1-CD151 complex;ITGA6-ITGB1-CD151 complex;ITGA6-ITGB4-CD151 complex;ITGA7-ITGB1-CD151 complex	1;1;1;1	26.809	NaN	10	NaN	NaN	26.213;28.406;26.052;27.647	P06127	F5H365	F5H365	P53992	Q13586
1075	4	LINGO-1-Nogo-66-p75 signaling complex	1	0.25	LINGO-1-Nogo-66-p75 signaling complex;NgR-TROY-LINGO1 complex;TAJ-NgR1-LINGO-1 signaling complex	1;1;1	22.892	NaN	6	NaN	NaN	23.898;23.985;22.802	F5GY99	F5H2U4	Q96T51	Q9C0C9
1076	6	Nsf-Stx1a-NAPG complex	1	0.166667	Nsf-Stx1a-NAPG complex	1	28.974	NaN	15	NaN	NaN	30.004;29.788;29.686;27.161;29.402	F5GY99	F5H2U4	O43290	Q8NE01	Q9C0C9	Q9UIA9
1077	3	SNARE complex (RINT1, ZW10, p31)	1	0.333333	SNARE complex (RINT1, ZW10, p31);SNARE complex (RINT1, ZW10, p31, Stx18)	1;1	29.359	NaN	3	NaN	NaN	29.538;29.485	P16284-3	F5H2U2	Q7Z7H8
1078	5	DSS1 complex	1	0.2	DSS1 complex;Integrator complex;Integrator-RNAPII complex;SNARE complex (RINT1, ZW10, p31);SNARE complex (RINT1, ZW10, p31, Stx18)	1;1;1;1;1	29.312	0	10	1	0	29.538;29.515;29.485;29.143	A8MUW5	F5H2U2	Q13576	Q7Z7H8	Q8NE86-3
1079	5	60S ribosomal subunit, cytoplasmic	1	0.2	60S ribosomal subunit, cytoplasmic;Ribosome, cytoplasmic;SNARE complex (RINT1, ZW10, p31);SNARE complex (RINT1, ZW10, p31, Stx18)	1;1;1;1	29.485	0.166667	10	6	1	29.538;29.731;29.497;28.452	Q7Z7H8	F5H2U2	P14854	Q7KZ85	Q96EL3
1080	3	NaN	NaN	NaN			26.95	NaN	3	NaN	NaN	26.785;27.189	P02794	F5H2Q7	Q96P48-3
1081	15	APH1A-PSEN1-NCSTN complex	1	0.066667	APH1A-PSEN1-NCSTN complex;APH1A-PSEN2-NCSTN complex;CD147-gamma-secretase complex (APH-1a, PS-1, PEN-2, NCT variant);DMAP1-associated complex;Gamma-secretase complex (APH1A, PSEN1, PSENEN, NCSTN variant);Gamma-secretase complex (APH1A, PSEN1, PSENEN, NCSTN);Gamma-secretase complex (APH1A, PSEN2, PSENEN, NCSTN);Gamma-secretase complex (APH1B, PSEN1, PSENEN, NCSTN);Gamma-secretase complex (APH1B, P…	1;1;1;1;1;1;1;1;1;1;1;1;1;1;1;1;1;1;1;1;1	26.973	NaN	105	NaN	NaN	26.785;27.183;27.287;26.605;26.854;25.072;27.766;26.653;26.556;27.187;26.423;26.32;26.511;27.161	Q9NSY1	F5H2Q7	O14776-2	O15226	O75976	P23634-7	P36871	P36871	P62306	Q13308	Q16630-3	Q5VW36	Q8NEL9-3	Q96ER9	Q9C0C9
1082	5	SMN complex	1	0.2	SMN complex;SMN complex (GEMIN6,7, UNRIP), SMN-independent intermediate	1;1	13.449	0.333333	10	3	1	13.537;13.79;12.961;13.274	Q13033	F5H2G1	Q14152	Q9NRL3	Q9UH99
1083	3	NaN	NaN	NaN			13.79	0	3	1	0	13.537;13.449	Q14152	F5H2G1	Q13033
1084	4	ITGAM-ITGB2-CD11 complex	1	0.25	ITGAM-ITGB2-CD11 complex	1	38.6	NaN	6	NaN	NaN	38.346;39.851;38.353	P31040	F5H217	Q9NUQ8-2	Q9Y3P8
1085	14	ITGAM-ITGB2-CD11 complex	1	0.071429	ITGAM-ITGB2-CD11 complex;PLEKHM2-KIF5B complex	1;1	37.597	NaN	91	NaN	NaN	38.346;37.947;35.739;37.946;38.6;37.286;37.858;38.254;37.749;36.959;37.512;37.873;37.423	Q86Y56-2	F5H217	G3XAN4	G5E9A6	O75131	P31040	P49591	Q13043	Q13445	Q15067-2	Q16512	Q96G03	Q9H3U1	Q9Y3Q3
1086	4	NaN	NaN	NaN			25.22	NaN	6	NaN	NaN	25.552;25.182;24.937	Q7Z6I6	F5H0L8	P80404	Q8N4V1
1087	7	Homodimeric complex LTBR	1	0.142857	Homodimeric complex LTBR;Lymphotoxin beta receptor complex	1;1	26.109	0	21	3	0	25.552;26.225;26.423;26.32;26.511;26.112	Q15334	F5H0L8	O96008	Q5VW36	Q8NEL9-3	Q96ER9	Q9NS69
1088	2	NaN	NaN	NaN			31.067	NaN	1	NaN	NaN	31.134	P04406	F5GZS6
1089	3	NaN	NaN	NaN			24.506	1	3	1	1	24.033;24.284	O00232	F5GZ16	Q9UNM6
1090	4	20S proteasome	1	0.25	20S proteasome;26S proteasome;PA28-20S proteasome;PA28gamma-20S proteasome;PA700-20S-PA28 complex	1;1;1;1;1	24.577	1	6	1	1	24.033;24.662;24.411	P35998	F5GZ16	O00487	Q15006
1091	3	20S proteasome	1	0.333333	20S proteasome;26S proteasome;PA28-20S proteasome;PA28gamma-20S proteasome;PA700-20S-PA28 complex	1;1;1;1;1	24.662	1	3	1	1	24.033;24.506	O00487	F5GZ16	O00232
1092	3	NaN	NaN	NaN			11.812	1	3	1	1	11.937;11.741	O00232	F5GZ16	Q9UNM6
1093	4	PA700-20S-PA28 complex	2	0.5	20S proteasome;26S proteasome;PA28-20S proteasome;PA28gamma-20S proteasome;PA700 complex;PA700-20S-PA28 complex	1;1;1;1;1;2	11.847	1	6	3	3	11.937;11.813;12.081	P35998	F5GZ16	O00487	Q15008
1094	4	20S proteasome	1	0.25	20S proteasome;26S proteasome;PA28-20S proteasome;PA28gamma-20S proteasome;PA700-20S-PA28 complex	1;1;1;1;1	11.813	1	6	3	3	11.937;11.774;11.812	O00487	F5GZ16	O00231	O00232
1095	6	CF IIAm complex (Cleavage factor IIAm complex)	1	0.166667	CF IIAm complex (Cleavage factor IIAm complex);CPSF6-EWSR1-ITCH-NUDT21-POLR2A-UBAP2L complex;CPSF6-ITCH-NUDT21-POLR2A complex;CPSF6-ITCH-NUDT21-POLR2A-UBAP2L complex;Mammalian cleavage factor I (CF Im);Spliceosome	1;1;1;1;1;1	30.5	NaN	15	NaN	NaN	30.286;30.346;30.58;30.242;30.596	P15954	F5GYQ4	P18433-4	Q15043-2	Q8NB49-3	Q96GS4
1096	2	NaN	NaN	NaN			23.898	NaN	1	NaN	NaN	22.892	F5H2U4	F5GY99
1097	2	NaN	NaN	NaN			30.004	NaN	1	NaN	NaN	28.974	F5H2U4	F5GY99
1098	7	Nsf-Stx1a-NAPG complex	1	0.142857	Nsf-Stx1a-NAPG complex	1	29.788	NaN	21	NaN	NaN	28.974;29.686;29.814;30.958;28.145;29.402	O43290	F5GY99	Q8NE01	Q9H2P0	Q9NV96	Q9NV96	Q9UIA9
1099	14	DSS1 complex	1	0.071429	DSS1 complex;Integrator complex;Integrator-RNAPII complex;Nsf-Stx1a-NAPG complex;Ubiquitin E3 ligase (CRY1, SKP1A, CUL1, FBXL3)	1;1;1;1;1	29.686	0	91	3	0	28.974;29.538;29.788;29.731;30.346;29.515;29.998;30.242;28.624;29.814;30.958;28.145;29.402	Q8NE01	F5GY99	F5H2U2	O43290	P14854	P18433-4	Q13576	Q14151	Q8NB49-3	Q9BSF4	Q9H2P0	Q9NV96	Q9NV96	Q9UIA9
1100	2	NaN	NaN	NaN			21.341	NaN	1	NaN	NaN	21.039	Q969N2-5	F5GXX5
1101	3	NaN	NaN	NaN			20.695	NaN	3	NaN	NaN	21.039;21.652	Q14160	F5GXX5	Q8TBA6-2
1102	8	CD28-transactivation complex	1	0.125	CD28-transactivation complex	1	41.764	NaN	28	NaN	NaN	41.856;40.73;41.767;41.846;41.684;40.397;40.251	Q8TDP1-2	F5GXG3	P19397	Q8WWP7	Q92917	Q99714	Q9UMX0-2	Q9Y2Z2-2
1103	7	NaN	NaN	NaN			41.867	NaN	21	NaN	NaN	41.856;41.937;41.71;41.767;41.846;41.621	Q8IXH7-4	F5GXG3	O60427	Q06136	Q8WWP7	Q92917	Q9HC07
1104	10	NaN	NaN	NaN			41.621	NaN	45	NaN	NaN	41.856;41.937;41.171;40.923;41.71;41.867;41.204;41.767;41.846	Q9HC07	F5GXG3	O60427	P30419	P50151	Q06136	Q8IXH7-4	Q8NFF5-3	Q8WWP7	Q92917
1105	13	39S ribosomal subunit, mitochondrial	1	0.076923	39S ribosomal subunit, mitochondrial;55S ribosome, mitochondrial;CD28-transactivation complex	1;1;1	41.171	0	78	1	0	41.856;41.937;41.389;40.73;41.001;40.923;40.925;41.088;40.85;41.204;41.621;41.342	P30419	F5GXG3	O60427	O60664	P19397	P49903	P50151	Q2T9J0	Q5SZR4	Q6ZMG9	Q8NFF5-3	Q9HC07	Q9HC36
1106	11	Sarcoglycan-sarcospan complex SG-SPN	1	0.090909	Sarcoglycan-sarcospan complex SG-SPN	1	41.767	NaN	55	NaN	NaN	41.856;41.885;41.937;41.71;41.867;41.764;41.377;41.846;41.684;41.621	Q8WWP7	F5GXG3	O43765	O60427	Q06136	Q8IXH7-4	Q8TDP1-2	Q8WWH5	Q92917	Q99714	Q9HC07
1107	17	BIRC5-AURKB-INCENP-EVI5 complex	1	0.058824	BIRC5-AURKB-INCENP-EVI5 complex	1	42.487	NaN	136	NaN	NaN	41.856;42.443;42.417;42.923;42.742;42.652;42.505;42.792;42.579;41.846;42.187;42.755;43.127;42.698;42.753;42.397	P42574	F5GXG3	I3L0H8	P28907	P53990-2	Q4G0N4	Q5T8U5	Q6P1X6-2	Q6ZT21-2	Q8TBP6	Q92917	Q9BSK2	Q9BWM7	Q9H9A6	Q9NTX5-6	Q9NVH0	Q9Y619
1108	24	BIRC5-AURKB-INCENP-EVI5 complex	1	0.041667	BIRC5-AURKB-INCENP-EVI5 complex;E-box sequence-binding complex;Rb-tal-1-E2A-Lmo2-Ldb1 complex	1;1;1	42.417	NaN	276	NaN	NaN	41.856;42.443;41.937;41.98;42.487;42.923;42.452;42.742;42.652;42.554;42.792;42.579;41.846;42.887;41.094;42.187;42.755;42.992;43.127;43.222;42.698;42.753;42.397	P28907	F5GXG3	I3L0H8	O60427	P38117	P42574	P53990-2	Q15293	Q4G0N4	Q5T8U5	Q6UW68	Q6ZT21-2	Q8TBP6	Q92917	Q96AG3	Q99615	Q9BSK2	Q9BWM7	Q9H0V9	Q9H9A6	Q9HBM8	Q9NTX5-6	Q9NVH0	Q9Y619
1109	25	BIRC5-AURKB-INCENP-EVI5 complex	1	0.04	BIRC5-AURKB-INCENP-EVI5 complex;PTGS2 homodimer complex	1;1	42.579	NaN	300	NaN	NaN	41.856;42.443;43.337;42.417;41.98;42.487;42.8;42.923;40.78;43.306;43.228;43.425;42.742;42.652;42.792;42.887;42.898;42.187;42.992;43.127;43.222;42.698;42.753;42.397	Q8TBP6	F5GXG3	I3L0H8	O43808	P28907	P38117	P42574	P42696	P53990-2	Q02978	Q13895	Q15796-2	Q32NB8	Q4G0N4	Q5T8U5	Q6ZT21-2	Q96AG3	Q96D53	Q9BSK2	Q9H0V9	Q9H9A6	Q9HBM8	Q9NTX5-6	Q9NVH0	Q9Y619
1110	13	Sarcoglycan-sarcospan complex SG-SPN	1	0.076923	Sarcoglycan-sarcospan complex SG-SPN	1	41.937	NaN	78	NaN	NaN	41.856;42.443;41.885;42.097;42.417;41.171;41.867;42.067;41.204;41.767;41.846;41.621	O60427	F5GXG3	I3L0H8	O43765	P23921	P28907	P30419	Q8IXH7-4	Q8N1G4	Q8NFF5-3	Q8WWP7	Q92917	Q9HC07
1111	15	Sarcoglycan-sarcospan complex SG-SPN	1	0.066667	Sarcoglycan-sarcospan complex SG-SPN	1	41.846	NaN	105	NaN	NaN	41.856;42.443;41.885;41.937;42.097;42.417;41.98;42.487;41.867;41.261;41.764;41.767;42.187;41.621	Q92917	F5GXG3	I3L0H8	O43765	O60427	P23921	P28907	P38117	P42574	Q8IXH7-4	Q8N8R3	Q8TDP1-2	Q8WWP7	Q9BSK2	Q9HC07
1112	16	39S ribosomal subunit, mitochondrial	1	0.0625	39S ribosomal subunit, mitochondrial;55S ribosome, mitochondrial;CD28-transactivation complex	1;1;1	40.923	0	120	1	0	41.856;40.547;40.597;40.73;41.171;41.04;41.398;40.925;40.85;41.204;40.246;41.621;41.342;40.251;40.513	P50151	F5GXG3	G8JLJ7	O76095-2	P19397	P30419	P36915	P55036	Q2T9J0	Q6ZMG9	Q8NFF5-3	Q8TB61-3	Q9HC07	Q9HC36	Q9Y2Z2-2	Q9Y5L4
1113	26	BIRC5-AURKB-INCENP-EVI5 complex	1	0.038462	BIRC5-AURKB-INCENP-EVI5 complex	1	42.443	NaN	325	NaN	NaN	41.856;40.547;43.988;41.937;42.417;41.98;42.487;42.923;43.306;43.228;42.742;42.652;42.505;42.792;42.579;41.846;42.887;41.094;42.187;42.755;43.127;43.222;42.698;42.753;42.397	I3L0H8	F5GXG3	G8JLJ7	G8JLJ7	O60427	P28907	P38117	P42574	P53990-2	Q13895	Q15796-2	Q4G0N4	Q5T8U5	Q6P1X6-2	Q6ZT21-2	Q8TBP6	Q92917	Q96AG3	Q99615	Q9BSK2	Q9BWM7	Q9H9A6	Q9HBM8	Q9NTX5-6	Q9NVH0	Q9Y619
1114	3	39S ribosomal subunit, mitochondrial	1	0.333333	39S ribosomal subunit, mitochondrial;55S ribosome, mitochondrial	1;1	46.825	NaN	3	NaN	NaN	48.389;46.769	Q9HC36	F5GX77	P51159-2
1115	9	TIM (TIMM9, TIMM10) complex, mitochondrial	1	0.111111	TIM (TIMM9, TIMM10) complex, mitochondrial	1	48.442	NaN	36	NaN	NaN	48.389;48.707;48.32;48.199;48.421;48.576;48.355;48.359	Q9Y2S7	F5GX77	P25685	Q3ZCQ8	Q8NAK9	Q9BUL8	Q9BXW7-2	Q9H936	Q9NUQ9
1116	3	NaN	NaN	NaN			48.645	NaN	3	NaN	NaN	48.389;47.352	P38117	F5GX77	P01111
1117	2	NaN	NaN	NaN			40.621	NaN	1	NaN	NaN	41.1	Q9Y6I9	F5GWP1
1118	7	NaN	NaN	NaN			41.48	0	21	1	0	41.1;41.078;41.654;41.549;40.731;40.403	P22314	F5GWP1	P17252	P61604	P80303-2	Q08881	Q8NFQ8
1119	3	AK2-FADD-caspase-10 (AFAC10) complex	1	0.333333	AK2-FADD-caspase-10 (AFAC10) complex;CASP8-FADD-MALT1-BCL10 complex;DISC complex;Death induced signaling complex DISC (FAS, FADD, CASP8, CFLAR), membrane-associated, CD95L induced;Death induced signaling complex II (FADD, CASP8, CFLAR), cytosolic, CD95L induced;Death-inducing signaling complex DISC (type I cells associated), stimulated;FAS-FADD-CASP10 complex;FAS-FADD-CASP8 complex;FAS-FADD-CASP8…	1;1;1;1;1;1;1;1;1;1;1	40.368	NaN	3	NaN	NaN	41.1;41.383	O95864	F5GWP1	O43772
1120	4	AK2-FADD-caspase-10 (AFAC10) complex	1	0.25	AK2-FADD-caspase-10 (AFAC10) complex;CASP8-FADD-MALT1-BCL10 complex;DISC complex;Death induced signaling complex DISC (FAS, FADD, CASP8, CFLAR), membrane-associated, CD95L induced;Death induced signaling complex II (FADD, CASP8, CFLAR), cytosolic, CD95L induced;Death-inducing signaling complex DISC (type I cells associated), stimulated;FAS-FADD-CASP10 complex;FAS-FADD-CASP8 complex;FAS-FADD-CASP8…	1;1;1;1;1;1;1;1;1;1;1	42.525	NaN	6	NaN	NaN	41.1;41.383;42.759	O95864	F5GWP1	O43772	Q5SZE1
1121	5	NaN	NaN	NaN			41.089	NaN	10	NaN	NaN	41.1;41.383;41.389;40.909	P23786	F5GWP1	O43772	O60664	P63092-3
1122	8	NaN	NaN	NaN			39.736	1	28	1	1	41.1;39.786;39.31;40.731;39.722;39.627;39.633	Q6DD88	F5GWP1	F5H8I7	O14925	O60830	P40926	Q6NUK1	Q9P2K5-2
1123	4	NaN	NaN	NaN			22.61	NaN	6	NaN	NaN	22.919;22.848;22.802	F8VSC5	F5GWH5	Q93008-1	Q9C0C9
1124	6	NaN	NaN	NaN			22.47	NaN	15	NaN	NaN	22.919;22.44;22.295;22.532;22.311	Q93050-1	F5GWH5	Q12788	Q15758	Q3ZAQ7	Q92673
1125	5	Arp2/3 protein complex	1	0.2	Arp2/3 protein complex;LINGO-1-Nogo-66-p75 signaling complex;NgR-TROY-LINGO1 complex;TAJ-NgR1-LINGO-1 signaling complex	1;1;1;1	22.921	NaN	10	NaN	NaN	22.919;23.139;22.848;23.985	Q9BPX5	F5GWH5	Q00341	Q93008-1	Q96T51
1126	7	Arp2/3 protein complex	1	0.142857	Arp2/3 protein complex;LINGO-1-Nogo-66-p75 signaling complex;NgR-TROY-LINGO1 complex;TAJ-NgR1-LINGO-1 signaling complex	1;1;1;1	22.802	NaN	21	NaN	NaN	22.919;22.812;23.102;22.848;23.985;22.921	Q9C0C9	F5GWH5	P10586-2	Q5VT52-2	Q93008-1	Q96T51	Q9BPX5
1127	6	NaN	NaN	NaN			22.802	NaN	15	NaN	NaN	22.919;22.812;22.44;23.102;22.848	Q14242	F5GWH5	P10586-2	Q12788	Q5VT52-2	Q93008-1
1128	10	G protein complex (BTK, GNG1, GNG2)	1	0.1	G protein complex (BTK, GNG1, GNG2);G protein complex (CACNA1A, GNB1, GNG2);G protein complex (HDAC4, GNB1, GNG2);G protein complex (HDAC5, GNB1, GNG2);G protein complex (MCF2, GNB1, GNG2);G protein complex (PTHR1, GNB1, GNG2);Heterotrimeric G protein complex (GNG2, GNB1, GNAS)	1;1;1;1;1;1;1	22.532	0	45	1	0	22.919;22.812;22.44;22.295;23.102;22.913;22.311;22.848;22.47	Q3ZAQ7	F5GWH5	P10586-2	Q12788	Q15758	Q5VT52-2	Q92616	Q92673	Q93008-1	Q93050-1
1129	12	17S U2 snRNP	1	0.083333	17S U2 snRNP;C complex spliceosome;SF3A1-SF3A2-SF3A3 complex;Spliceosome	1;1;1;1	23.423	0	66	1	0	22.919;23.159;22.812;23.291;23.102;23.829;23.282;24.126;22.809;23.648;24.029	Q86VS8	F5GWH5	O95104	P10586-2	Q5UCC4-2	Q5VT52-2	Q8TAA9-2	Q8TD16	Q96D31	Q99627-2	Q9Y276	Q9Y6D9
1130	7	F1F0-ATP synthase (EC 3.6.3.14), mitochondrial	1	0.142857	F1F0-ATP synthase (EC 3.6.3.14), mitochondrial	1	23.366	NaN	21	NaN	NaN	22.919;22.905;23.102;23.045;23.282;22.848	B4DR12	F5GWH5	O75882	Q5VT52-2	Q8NHP6	Q8TD16	Q93008-1
1131	8	17S U2 snRNP	1	0.125	17S U2 snRNP;C complex spliceosome;F1F0-ATP synthase (EC 3.6.3.14), mitochondrial;SF3A1-SF3A2-SF3A3 complex;Spliceosome	1;1;1;1;1	23.159	NaN	28	NaN	NaN	22.919;22.905;23.102;23.423;23.045;23.282;22.848	O95104	F5GWH5	O75882	Q5VT52-2	Q86VS8	Q8NHP6	Q8TD16	Q93008-1
1132	8	F1F0-ATP synthase (EC 3.6.3.14), mitochondrial	1	0.125	F1F0-ATP synthase (EC 3.6.3.14), mitochondrial;G protein complex (BTK, GNG1, GNG2);G protein complex (CACNA1A, GNB1, GNG2);G protein complex (HDAC4, GNB1, GNG2);G protein complex (HDAC5, GNB1, GNG2);G protein complex (MCF2, GNB1, GNG2);G protein complex (PTHR1, GNB1, GNG2);Heterotrimeric G protein complex (GNG2, GNB1, GNAS);Ku-ORC complex;ORC complex (origin recognition complex)	1;1;1;1;1;1;1;1;1;1	22.913	0	28	1	0	22.919;22.905;22.869;22.532;23.102;22.572;22.848	Q92616	F5GWH5	O75882	P39656	Q3ZAQ7	Q5VT52-2	Q6NXT6	Q93008-1
1133	17	CF IIAm complex (Cleavage factor IIAm complex)	1	0.058824	CF IIAm complex (Cleavage factor IIAm complex);RNA endonuclease (SEN2deltaEx8, SEN54, CLP1);tRNA splicing endonuclease	1;1;1	22.812	NaN	136	NaN	NaN	22.919;22.493;22.203;22.896;22.802;22.295;22.532;23.291;23.102;23.423;23.282;22.311;22.464;22.848;22.809;22.802	P10586-2	F5GWH5	O14646-2	O75153	Q14126	Q14242	Q15758	Q3ZAQ7	Q5UCC4-2	Q5VT52-2	Q86VS8	Q8TD16	Q92673	Q92888	Q93008-1	Q99627-2	Q9C0C9
1134	13	CF IIAm complex (Cleavage factor IIAm complex)	1	0.076923	CF IIAm complex (Cleavage factor IIAm complex);RNA endonuclease (SEN2deltaEx8, SEN54, CLP1);tRNA splicing endonuclease	1;1;1	22.311	0	78	3	0	22.919;21.683;22.203;22.812;21.958;22.44;22.295;22.532;21.952;22.848;22.47;21.182	Q92673	F5GWH5	F8W8C2	O75153	P10586-2	P27816-6	Q12788	Q15758	Q3ZAQ7	Q92797	Q93008-1	Q93050-1	Q9UM47
1135	13	G protein complex (BTK, GNG1, GNG2)	1	0.076923	G protein complex (BTK, GNG1, GNG2);G protein complex (CACNA1A, GNB1, GNG2);G protein complex (HDAC4, GNB1, GNG2);G protein complex (HDAC5, GNB1, GNG2);G protein complex (MCF2, GNB1, GNG2);G protein complex (PTHR1, GNB1, GNG2);Heterotrimeric G protein complex (GNG2, GNB1, GNAS);Ku-ORC complex;ORC complex (origin recognition complex)	1;1;1;1;1;1;1;1;1	22.869	0	78	3	0	22.919;21.039;21.918;23.321;22.779;22.812;23.102;22.572;22.913;22.848;23.357;22.809	P39656	F5GWH5	F5GXX5	O15533-2	O94973	P04844-2	P10586-2	Q5VT52-2	Q6NXT6	Q92616	Q93008-1	Q969V3-2	Q99627-2
1136	4	NaN	NaN	NaN			46.387	NaN	6	NaN	NaN	46.213;46.409;46.322	E9PI30	F5GWC2	P45954	Q9H0C8
1137	5	NaN	NaN	NaN			46.322	NaN	10	NaN	NaN	46.213;44.322;46.956;45.102	Q9H0C8	F5GWC2	O60711	Q92520	Q92879-2
1138	6	FARP2-NRP1-PlexinA1 complex	1	0.166667	FARP2-NRP1-PlexinA1 complex;FARP2-NRP1-PlexinA2 complex;FARP2-NRP1-PlexinA3 complex;FARP2-NRP1-PlexinA4 complex;ITGB1-NRP1 complex;NRP1-VEGF(165/121) complex;NRP1-VEGFC complex, heparin dependent;NRP1-VEGFD complex, heparin dependent;NRP1-VEGFR2-VEGF(165) complex;Nrp1-PlexinD1 complex;PlexinA1-NRP1 complex;PlexinA1-NRP1-SEMA3A complex;PlexinA1-Nrp1 complex;PlexinA3-Nrp1 complex;PlexinB1-Nrp1 comp…	1;1;1;1;1;1;1;1;1;1;1;1;1;1;1;1;1;1;1	46.956	NaN	15	NaN	NaN	46.213;46.946;47.186;45.102;47.037	Q92520	F5GWC2	O43681	P16333	Q92879-2	Q9UNZ2
1139	4	40S ribosomal subunit, cytoplasmic	1	0.25	40S ribosomal subunit, cytoplasmic;Ribosome, cytoplasmic	1;1	45.892	NaN	6	NaN	NaN	46.213;46.323;45.611	Q16822	F5GWC2	O14773-2	Q9HA92
1140	3	NaN	NaN	NaN			43.338	NaN	3	NaN	NaN	42.26;41.593	Q16822	F5GWC2	Q96I24
1141	8	NaN	NaN	NaN			40.803	NaN	28	NaN	NaN	42.26;40.657;41.234;40.78;41.593;41.093;41.066	Q16822	F5GWC2	O75439	P48449	Q02978	Q96I24	Q99797	Q9NUB1-2
1142	4	NaN	NaN	NaN			39.48	NaN	6	NaN	NaN	39.113;41.094;38.847	Q13895	F2Z2V0	Q99615	Q9BWM7
1143	10	NaN	NaN	NaN			39.046	0	45	1	0	39.113;38.649;39.849;39.15;38.853;39.525;39.386;39.024;38.847	D6REA0	F2Z2V0	O96011-2	P04181	P08754	P30508	P31785	Q15125	Q8NC60	Q9BWM7
1144	15	NaN	NaN	NaN			38.893	NaN	105	NaN	NaN	38.93;39.059;38.206;38.664;39.08;39.115;38.954;38.639;39.144;38.771;38.847;38.767;38.77;38.937	P31937	E9PSI1	P07099	P09564	P16219	P49247	Q04759	Q14534	Q6P1A2	Q86UL3	Q96KP4	Q9BWM7	Q9NP81	Q9NSE4	Q9UKU7
1145	13	NaN	NaN	NaN			38.808	NaN	78	NaN	NaN	38.93;39.047;38.649;38.853;38.593;38.96;38.629;37.745;38.963;38.771;39.317;38.77	Q99805	E9PSI1	O95573	O96011-2	P30508	Q00839	Q10471	Q14699	Q4G148-2	Q92544	Q96KP4	Q99536	Q9NSE4
1146	6	NaN	NaN	NaN			38.847	NaN	15	NaN	NaN	38.93;40.657;38.893;39.08;39.144	Q9BWM7	E9PSI1	O75439	P31937	P49247	Q86UL3
1147	6	NaN	NaN	NaN			38.56	NaN	15	NaN	NaN	38.93;38.82;38.853;38.629;38.771	Q99653	E9PSI1	O60884	P30508	Q14699	Q96KP4
1148	15	NaN	NaN	NaN			38.989	0	105	1	0	38.93;38.82;38.649;39.413;38.853;39.525;39.08;39.67;38.96;37.745;39.024;38.373;38.808;38.44	Q9BQ52-4	E9PSI1	O60884	O96011-2	P04439	P30508	P31785	P49247	Q05086-2	Q10471	Q4G148-2	Q8NC60	Q96PK6	Q99805	Q9Y2L1
1149	9	NaN	NaN	NaN			38.664	NaN	36	NaN	NaN	38.93;38.439;38.206;38.242;38.893;39.144;37.833;38.67	P16219	E9PSI1	O15127	P09564	P12694	P31937	Q86UL3	Q8N1S5-2	Q9H4E7
1150	15	NaN	NaN	NaN			38.629	0	105	1	0	38.93;38.45;38.439;38.853;39.08;39.67;38.954;38.639;38.771;38.56;38.808;38.767;38.77;38.44	Q14699	E9PSI1	O00154-4	O15127	P30508	P49247	Q05086-2	Q14534	Q6P1A2	Q96KP4	Q99653	Q99805	Q9NP81	Q9NSE4	Q9Y2L1
1151	8	NaN	NaN	NaN			38.82	NaN	28	NaN	NaN	38.93;37.947;38.853;39.08;38.56;38.989;38.767	O60884	E9PSI1	G3XAN4	P30508	P49247	Q99653	Q9BQ52-4	Q9NP81
1152	8	NaN	NaN	NaN			38.937	NaN	28	NaN	NaN	38.93;39.113;38.45;38.893;39.08;40.803;38.767	Q9UKU7	E9PSI1	F2Z2V0	O00154-4	P31937	P49247	Q16822	Q9NP81
1153	16	NaN	NaN	NaN			39.355	NaN	120	NaN	NaN	38.93;39.113;39.708;39.413;39.059;39.24;38.853;39.525;39.08;38.954;38.639;39.144;39.024;38.771;39.35	B5ME91	E9PSI1	F2Z2V0	H3BTV1	P04439	P07099	P25325	P30508	P31785	P49247	Q14534	Q6P1A2	Q86UL3	Q8NC60	Q96KP4	Q9NRR5
1154	4	NaN	NaN	NaN			42.683	NaN	6	NaN	NaN	41.519;42.74;42.639	P04234	E9PSH8	Q96CS3	Q9Y320
1155	8	BLOC-2 (biogenesis of lysosome-related organelles complex 2)	1	0.125	BLOC-2 (biogenesis of lysosome-related organelles complex 2);BLOC1-BLOC2 complex	1;1	32.513	0	28	3	0	32.048;33.118;33.7;32.903;32.002;33.993;32.749	P46199	E9PS74	F5H6Z1	O95757	O95817	P19174	Q8WWI5	Q9Y289
1156	6	NaN	NaN	NaN			36.313	0	15	3	0	36.346;35.797;36.499;35.021;36.794	P46199	E9PS74	P19174	Q02252	Q8NAN7	Q99523
1157	14	BAG3-HSC70-HSPB8-CHIP complex	1	0.071429	BAG3-HSC70-HSPB8-CHIP complex	1	37.745	0	91	6	0	36.346;36.357;38.439;38.329;37.835;37.445;36.126;37.621;37.563;38.808;38.989;36.71;37.961	Q4G148-2	E9PS74	O00746	O15127	O43464	P49588	Q14139	Q5JTZ9	Q8IWA4	Q92945	Q99805	Q9BQ52-4	Q9BVK6	Q9NVP1
1158	7	NaN	NaN	NaN			35.676	NaN	21	NaN	NaN	36.346;35.901;36.171;35.722;35.021;37.145	P20645	E9PS74	H3BSM7	P22681	Q8IYJ3-2	Q8NAN7	Q9BTW9
1159	8	NaN	NaN	NaN			35.722	NaN	28	NaN	NaN	36.346;35.901;35.676;36.171;34.759;36.262;36.774	Q8IYJ3-2	E9PS74	H3BSM7	P20645	P22681	Q13043	Q16563-2	Q5BJH7-3
1160	12	ITGAM-ITGB2-CD11 complex	1	0.083333	ITGAM-ITGB2-CD11 complex	1	34.532	NaN	66	NaN	NaN	36.346;34.135;35.739;35.287;34.715;34.978;34.158;33.993;35.39;34.504;35.355	Q13445	E9PS74	F5H217	G5E9A6	H0YNG3	P04075	P22033	P30566	Q8WWI5	Q9BWE0	Q9H553	Q9HAV4
1161	2	NaN	NaN	NaN			14.657	NaN	1	NaN	NaN	14.769	G5E9V1	E9PQA5
1162	3	NaN	NaN	NaN			15.199	NaN	3	NaN	NaN	14.769;15.678	P50750	E9PQA5	Q9HCU5
1163	6	Respiratory chain complex I (gamma subunit) mitochondrial	1	0.166667	Respiratory chain complex I (gamma subunit) mitochondrial;Respiratory chain complex I (holoenzyme), mitochondrial;ULBP3-KLRK1-HCST complex	1;1;1	11.922	1	15	3	3	11.859;11.851;11.807;11.93;12.044	P49821-2	E9PPW7	O75380	P28331	P56181-2	Q86Y39
1164	4	CBC complex (cap binding complex)	1	0.25	CBC complex (cap binding complex);CRM1-RAN-PHAX-CBC complex (cap binding complex);PHAX-CBC complex (cap binding complex);Respiratory chain complex I (holoenzyme), mitochondrial;Respiratory chain complex I (lambda subunit) mitochondrial;Spliceosome	1;1;1;1;1;1	11.921	1	6	1	1	11.859;12.03;11.922	Q16718	E9PPW7	O43674	P49821-2
1165	5	NaN	NaN	NaN			28.182	0	10	1	0	27.843;27.219;26.886;27.112	Q13162	E9PPD9	P46940	Q92667	Q96RU3-4
1166	4	NaN	NaN	NaN			28.536	0	6	1	0	27.843;28.567;28.341	O60763	E9PPD9	O15270	Q9H7F0
1167	5	NaN	NaN	NaN			26.28	0	10	1	0	27.843;28.215;27.976;26.682	Q14157-4	E9PPD9	O15145	Q9H2M9	Q9UEU0
1168	5	NaN	NaN	NaN			44.956	NaN	10	NaN	NaN	45.433;43.988;45.216;44.516	Q15738	E9PP29	G8JLJ7	P48454-2	P54577
1169	3	NaN	NaN	NaN			45.563	NaN	3	NaN	NaN	45.433;43.815	P04181	E9PP29	F2Z2V0
1170	2	NaN	NaN	NaN			41.542	NaN	1	NaN	NaN	41.887	Q7L3S4	E9PP29
1171	8	17S U2 snRNP	1	0.125	17S U2 snRNP;18S U11/U12 snRNP;CD28-transactivation complex;SF3b complex	1;1;1;1	40.673	0	28	1	0	41.887;40.547;40.73;40.252;40.336;40.85;42.305	Q15738	E9PP29	G8JLJ7	P19397	P50148	P54577	Q6ZMG9	Q9H9B4
1172	15	Multisynthetase complex	1	0.066667	Multisynthetase complex	1	41.98	1	105	1	1	41.887;42.283;42.443;43.786;41.498;42.417;41.627;42.652;42.579;41.846;42.187;41.996;41.868;42.397	P38117	E9PP29	F5GX77	I3L0H8	P01111	P01111	P28907	Q5T160	Q5T8U5	Q8TBP6	Q92917	Q9BSK2	Q9BTV4	Q9Y285	Q9Y619
1173	7	NaN	NaN	NaN			40.5	NaN	21	NaN	NaN	41.258;40.78;40.464;40.728;41.593;41.684	O00186	E9PMM3	Q02978	Q14498-3	Q8NF37	Q96I24	Q99714
1174	5	Large Drosha complex	1	0.2	Large Drosha complex	1	41.148	NaN	10	NaN	NaN	41.258;41.04;41.261;41.817	Q6PI78	E9PMM3	P36915	Q8N8R3	Q9NUL7
1175	27	CD28-transactivation complex	1	0.037037	CD28-transactivation complex;DNA synthesome complex (15 subunits);DNA synthesome complex (17 subunits);DNA-PK-Ku-eIF2-NF90-NF45 complex;HuCHRAC complex	1;1;1;1;1	40.657	0	351	6	0	41.258;40.73;41.04;41.234;40.748;40.849;38.842;40.909;40.78;41.088;39.46;40.585;42.067;41.261;40.728;40.753;39.877;41.593;41.684;41.093;41.996;38.847;40.346;39.793;41.356;40.397	O75439	E9PMM3	P19397	P36915	P48449	P52292	P55010	P61764	P63092-3	Q02978	Q5SZR4	Q86UX7-2	Q8IVS2	Q8N1G4	Q8N8R3	Q8NF37	Q92841	Q969Y2-3	Q96I24	Q99714	Q99797	Q9BTV4	Q9BWM7	Q9NPF0	Q9P2X0	Q9UHL4	Q9UMX0-2
1176	14	Multisynthetase complex	1	0.071429	Multisynthetase complex	1	41.996	0	91	1	0	41.258;40.657;41.98;41.234;40.748;42.301;42.067;40.728;40.753;41.593;41.684;41.093;41.868	Q9BTV4	E9PMM3	O75439	P38117	P48449	P52292	Q6KCM7-2	Q8N1G4	Q8NF37	Q92841	Q96I24	Q99714	Q99797	Q9Y285
1177	12	NaN	NaN	NaN			41.093	NaN	66	NaN	NaN	41.258;40.657;39.849;41.234;40.78;40.803;40.158;42.067;40.728;40.753;41.593	Q99797	E9PMM3	O75439	P04181	P48449	Q02978	Q16822	Q7Z3D6-5	Q8N1G4	Q8NF37	Q92841	Q96I24
1178	25	BIRC5-AURKB-INCENP-EVI5 complex	1	0.04	BIRC5-AURKB-INCENP-EVI5 complex;DNA-PK-Ku-eIF2-NF90-NF45 complex;Multisynthetase complex;Sarcoglycan-sarcospan complex SG-SPN	1;1;1;1	42.067	NaN	300	NaN	NaN	41.258;41.885;41.937;40.657;41.04;41.234;40.849;40.78;41.71;40.803;42.301;41.261;40.728;40.753;41.593;41.684;41.093;42.187;41.996;43.148;42.755;40.346;42.753;41.868	Q8N1G4	E9PMM3	O43765	O60427	O75439	P36915	P48449	P55010	Q02978	Q06136	Q16822	Q6KCM7-2	Q8N8R3	Q8NF37	Q92841	Q96I24	Q99714	Q99797	Q9BSK2	Q9BTV4	Q9BWD1	Q9BWM7	Q9NPF0	Q9NVH0	Q9Y285
1179	15	NaN	NaN	NaN			41.234	NaN	105	NaN	NaN	41.258;40.547;40.657;41.04;40.909;40.78;42.067;41.261;40.728;40.753;41.593;41.684;41.093;41.996	P48449	E9PMM3	G8JLJ7	O75439	P36915	P63092-3	Q02978	Q8N1G4	Q8N8R3	Q8NF37	Q92841	Q96I24	Q99714	Q99797	Q9BTV4
1180	20	BIRC5-AURKB-INCENP-EVI5 complex	1	0.05	BIRC5-AURKB-INCENP-EVI5 complex;Multisynthetase complex	1;1	41.593	NaN	190	NaN	NaN	41.258;40.547;40.5;41.656;40.657;41.234;40.78;40.803;42.067;41.261;40.728;40.753;41.684;41.093;42.187;41.996;40.346;42.753;41.868	Q96I24	E9PMM3	G8JLJ7	O00186	O43776	O75439	P48449	Q02978	Q16822	Q8N1G4	Q8N8R3	Q8NF37	Q92841	Q99714	Q99797	Q9BSK2	Q9BTV4	Q9NPF0	Q9NVH0	Q9Y285
1181	6	NaN	NaN	NaN			40.346	NaN	15	NaN	NaN	41.258;40.268;40.657;42.067;41.593	Q9NPF0	E9PMM3	F5H897	O75439	Q8N1G4	Q96I24
1182	13	IGF1-IGFBP3-ALS complex	1	0.076923	IGF1-IGFBP3-ALS complex;MMP-9-TIMP-1-LRP complex;Spliceosome	1;1;1	33.118	0	78	1	0	32.944;33.835;32.985;33.08;32.903;33.436;33.449;33.564;32.842;32.902;33.222;32.749	F5H6Z1	E9PJS4	F5H721	O43795-2	O60613	O95817	P32942	P98194-4	Q13131	Q6NYC8	Q7L0J3-2	Q96T76	Q9Y289
1183	5	Spliceosome	1	0.2	Spliceosome	1	33.835	NaN	10	NaN	NaN	32.944;33.118;32.842;32.902	F5H721	E9PJS4	F5H6Z1	Q6NYC8	Q7L0J3-2
1184	11	IGF1-IGFBP3-ALS complex	1	0.090909	IGF1-IGFBP3-ALS complex;MMP-9-TIMP-1-LRP complex;Spliceosome	1;1;1	32.903	NaN	55	NaN	NaN	32.944;33.118;32.985;33.436;33.449;32.842;32.902;33.222;32.832;32.749	O95817	E9PJS4	F5H6Z1	O43795-2	P32942	P98194-4	Q6NYC8	Q7L0J3-2	Q96T76	Q9C0E2	Q9Y289
1185	20	Catulin (alpha) - catenin (beta) complex	1	0.05	Catulin (alpha) - catenin (beta) complex;MMP-9-TIMP-1-LRP complex;Spliceosome	1;1;1	32.749	0	190	6	0	32.944;33.118;32.985;33.08;32.529;32.806;32.903;32.478;33.484;32.513;33.449;32.842;32.902;32.505;33.222;32.832;32.297;31.872;32.782	Q9Y289	E9PJS4	F5H6Z1	O43795-2	O60613	O75694	O95197-3	O95817	P26440	P30825	P46199	P98194-4	Q6NYC8	Q7L0J3-2	Q8N4T8	Q96T76	Q9C0E2	Q9NRK6	Q9NTZ6	Q9UNH7
1186	12	MMP-9-TIMP-1-LRP complex	1	0.083333	MMP-9-TIMP-1-LRP complex;Spliceosome	1;1	32.842	NaN	66	NaN	NaN	32.944;33.118;33.835;32.985;32.903;33.449;32.902;33.222;33.127;34.748;32.749	Q6NYC8	E9PJS4	F5H6Z1	F5H721	O43795-2	O95817	P98194-4	Q7L0J3-2	Q96T76	Q9BVV7	Q9UIB8-3	Q9Y289
1187	10	28S ribosomal subunit, mitochondrial	1	0.1	28S ribosomal subunit, mitochondrial;55S ribosome, mitochondrial	1;1	45.026	NaN	45	NaN	NaN	46.515;46.898;46.085;45.248;45.365;45.658;45.227;43.801;45.736	B1AK13	E9PJ81	O95571	Q13242	Q6GMV3	Q8WUD1	Q9BY42	Q9HB07	Q9NUQ9	Q9UNW1
1188	14	60S ribosomal subunit, cytoplasmic	1	0.071429	60S ribosomal subunit, cytoplasmic;Nop56p-associated pre-rRNA complex;Ribosome, cytoplasmic;Spliceosome;THO complex;TRBP containing complex (DICER, RPL7A, EIF6, MOV10 and subunits of the 60S ribosomal particle);TREX complex	1;1;1;1;1;1;1	45.365	0	91	3	0	46.515;47.239;46.898;46.849;45.216;46.769;45.634;47.346;46.085;47.242;45.248;45.553;47.215	Q8WUD1	E9PJ81	O00299	O95571	P19623	P27361	P51159-2	P61011	P68402	Q13242	Q16762	Q6GMV3	Q6P1L8	Q8WWH5
1189	2	NaN	NaN	NaN			42.255	NaN	1	NaN	NaN	41.586	P09960	E9PIM6
1190	7	17S U2 snRNP	1	0.142857	17S U2 snRNP;18S U11/U12 snRNP;Multisynthetase complex;SF3b complex	1;1;1;1	41.887	NaN	21	NaN	NaN	41.586;41.98;40.508;40.673;42.305;41.868	E9PP29	E9PIM6	P38117	P48454-2	Q15738	Q9H9B4	Q9Y285
1191	5	SMAD7-SMURF1 complex	1	0.2	SMAD7-SMURF1 complex;SMAD7-SMURF1-TGF-beta receptor complex;TGF-beta receptor I-SMAD7-SMURF1 complex	1;1;1	42.588	NaN	10	NaN	NaN	41.586;44.306;44.114;42.255	Q8NCN5	E9PIM6	O43760	P04350	P09960
1192	3	NaN	NaN	NaN			45.3	NaN	3	NaN	NaN	45.084;45.293	P09960	E9PIM6	Q8NCN5
1193	3	NaN	NaN	NaN			45.433	NaN	3	NaN	NaN	45.084;45.216	E9PP29	E9PIM6	P48454-2
1194	6	SMAD7-SMURF1 complex	1	0.166667	SMAD7-SMURF1 complex;SMAD7-SMURF1-TGF-beta receptor complex;TGF-beta receptor I-SMAD7-SMURF1 complex	1;1;1	45.293	NaN	15	NaN	NaN	45.084;44.306;44.114;45.3;45.216	Q8NCN5	E9PIM6	O43760	P04350	P09960	P27361
1195	3	NaN	NaN	NaN			21.332	NaN	3	NaN	NaN	21.606;21.182	F5H2G1	E9PID8	Q9UM47
1196	2	NaN	NaN	NaN			11.761	NaN	1	NaN	NaN	11.461	Q96FV9	E9PID8
1197	4	NaN	NaN	NaN			11.665	1	6	3	3	11.461;11.795;11.656	P31930	E9PID8	P08574	P22695
1198	14	PA700 complex	2	0.142857	26S proteasome;ESR1-RELA-BCL3-NCOA3 complex;IKK-alpha--ER-alpha-AIB1 complex;LIN9-BMYB complex;LINC complex, S-phase;Multisubunit ACTR coactivator complex;PA700 complex;PA700-20S-PA28 complex;RSmad complex;Respiratory chain complex I (beta subunit) mitochondrial;Respiratory chain complex I (holoenzyme), mitochondrial;SRC-3 complex	1;1;1;1;1;1;2;2;1;1;1;1	11.649	0.378788	91	66	25	11.461;11.805;11.604;11.627;11.74;11.96;11.8;11.531;12.558;12.081;11.647;11.639;11.659	Q16795	E9PID8	O75489	P17568	P19404	P28072	P35580	P62191	P62195	P62333	Q15008	Q5W145	Q99460	Q9Y6M9
1199	10	Respiratory chain complex I (holoenzyme), mitochondrial	2	0.2	20S proteasome;26S proteasome;ESR1-RELA-BCL3-NCOA3 complex;IKK-alpha--ER-alpha-AIB1 complex;Multisubunit ACTR coactivator complex;PA28-20S proteasome;PA28gamma-20S proteasome;PA700-20S-PA28 complex;RSmad complex;Respiratory chain complex I (beta subunit) mitochondrial;Respiratory chain complex I (early intermediate NDUFAF1 assembly), mitochondrial;Respiratory chain complex I (gamma subunit) mitoc…	1;1;1;1;1;1;1;1;1;1;1;1;2;1;1	11.713	0.611111	45	36	22	11.461;11.805;11.807;11.604;11.627;11.74;11.784;11.649;11.659	Q9P0J0	E9PID8	O75489	O95168	P17568	P19404	P28072	P28074	Q16795	Q9Y6M9
1200	14	26S proteasome	2	0.142857	20S proteasome;26S proteasome;Complexin complex (STX3, CPLX1, CPLX3);ESR1-RELA-BCL3-NCOA3 complex;IKK-alpha--ER-alpha-AIB1 complex;Multisubunit ACTR coactivator complex;PA28-20S proteasome;PA28gamma-20S proteasome;PA700 complex;PA700-20S-PA28 complex;RSmad complex;Respiratory chain complex I (beta subunit) mitochondrial;Respiratory chain complex I (early intermediate NDUFAF1 assembly), mitochondr…	1;2;1;1;1;1;1;1;1;2;1;1;1;1;2;1;1;1;1;1	11.74	0.436364	91	55	24	11.461;11.805;11.807;11.604;11.627;11.732;11.456;11.81;11.649;11.647;11.713;11.646;11.659	P28072	E9PID8	O75489	O95168	P17568	P19404	P25788-2	P28062	P28070	Q16795	Q5W145	Q9P0J0	Q9P2I0	Q9Y6M9
1201	12	Respiratory chain complex I (beta subunit) mitochondrial	2	0.166667	Complexin complex (STX3, CPLX1, CPLX3);ESR1-RELA-BCL3-NCOA3 complex;IKK-alpha--ER-alpha-AIB1 complex;Multisubunit ACTR coactivator complex;RSmad complex;Respiratory chain complex I (beta subunit) mitochondrial;Respiratory chain complex I (holoenzyme), mitochondrial;SNARE complex (VAMP2, SNAP25, STX1a, CPLX1, CPLX3);SNARE complex (VAMP2, SNAP25, STX1a, CPLX3, CPLX4);SNARE complex (VAMP2, SNAP25, S…	1;1;1;1;1;2;2;1;1;1;1	11.805	0.622222	66	45	28	11.461;11.86;13.509;11.604;11.627;11.74;11.649;11.647;11.713;11.646;11.659	O75489	E9PID8	O75251	O75306	P17568	P19404	P28072	Q16795	Q5W145	Q9P0J0	Q9P2I0	Q9Y6M9
1202	10	PA700 complex	2	0.2	26S proteasome;PA700 complex;PA700-20S-PA28 complex;Respiratory chain complex I (beta subunit) mitochondrial;Respiratory chain complex I (holoenzyme), mitochondrial	1;2;2;1;1	11.627	0.428571	45	21	9	11.461;12.042;11.74;11.531;12.081;11.649;10.743;11.639;11.713	P19404	E9PID8	O43815-2	P28072	P62195	Q15008	Q16795	Q96DA6	Q99460	Q9P0J0
1203	15	Respiratory chain complex I (holoenzyme), mitochondrial	2	0.133333	26S proteasome;Complexin complex (STX3, CPLX1, CPLX3);ESR1-RELA-BCL3-NCOA3 complex;IKK-alpha--ER-alpha-AIB1 complex;Multisubunit ACTR coactivator complex;PA700 complex;PA700-20S-PA28 complex;RSmad complex;Respiratory chain complex I (beta subunit) mitochondrial;Respiratory chain complex I (early intermediate NDUFAF1 assembly), mitochondrial;Respiratory chain complex I (gamma subunit) mitochondria…	1;1;1;1;1;1;1;1;1;1;1;2;1;1;1;1;1	11.604	0.5	105	78	39	11.461;12.234;11.805;11.807;11.198;11.627;11.74;11.653;11.531;11.649;11.647;11.713;11.646;11.659	P17568	E9PID8	O43676	O75489	O95168	P03915	P19404	P28072	P43686	P62195	Q16795	Q5W145	Q9P0J0	Q9P2I0	Q9Y6M9
1204	4	NaN	NaN	NaN			34.335	NaN	6	NaN	NaN	34.277;34.33;34.649	Q8N0X7	E9PIC0	P31146	Q7Z2Z2-2
1205	4	NaN	NaN	NaN			42.26	NaN	6	NaN	NaN	41.603;43.563;43.279	F5GWC2	E9PI30	Q92520	Q9H0C8
1206	3	NaN	NaN	NaN			46.409	NaN	3	NaN	NaN	46.387;46.532	P45954	E9PI30	Q9H488
1207	4	NaN	NaN	NaN			46.213	NaN	6	NaN	NaN	46.387;46.956;46.322	F5GWC2	E9PI30	Q92520	Q9H0C8
1208	7	40S ribosomal subunit, cytoplasmic	1	0.142857	40S ribosomal subunit, cytoplasmic;Ribosome, cytoplasmic	1;1	45.999	NaN	21	NaN	NaN	45.921;46.323;45.892;45.918;45.615;45.611	Q4G176	E9PH29	O14773-2	Q16822	Q8WVC6	Q969Z0	Q9HA92
1209	4	NaN	NaN	NaN			42.097	NaN	6	NaN	NaN	42.071;41.937;41.846	P23921	E9PGQ0	O60427	Q92917
1210	3	NaN	NaN	NaN			31.232	NaN	3	NaN	NaN	30.464;30.673	O00411	E9PF19	Q8TEX9
1211	4	NaN	NaN	NaN			30.673	NaN	6	NaN	NaN	30.464;31.232;30.542	Q8TEX9	E9PF19	O00411	Q12959-5
1212	2	NaN	NaN	NaN			21.256	NaN	1	NaN	NaN	20.106	Q9BQA1	E9PDB9
1213	4	NaN	NaN	NaN			20.035	NaN	6	NaN	NaN	20.106;20.907;19.782	F8W9X7	E9PDB9	Q9BYC5	Q9UJW0
1214	3	ALL-1 supercomplex	1	0.333333	ALL-1 supercomplex;DA complex;DAB complex;Kinase maturation complex 2;PCAF complex;STAGA complex (SPT3-TAF9-GCN5 acetyltransferase complex);TAF4-TAF12 subcomplex of TFIID complex;TANK-TRAF2-TRAF3 complex;TFIID complex;TFIID complex, B-cell specific;TFIID subcomplex;TFIID-beta complex;TFTC complex (TATA-binding protein-free TAF-II-containing complex);Transcription initiation factor complex (TAF1, …	1;1;1;1;1;1;1;1;1;1;1;1;1;1	22.054	NaN	3	NaN	NaN	20.106;21.989	Q03518	E9PDB9	Q5HY71
1215	4	ALL-1 supercomplex	1	0.25	ALL-1 supercomplex;DA complex;DAB complex;GINS complex;Kinase maturation complex 2;PCAF complex;STAGA complex (SPT3-TAF9-GCN5 acetyltransferase complex);TAF4-TAF12 subcomplex of TFIID complex;TANK-TRAF2-TRAF3 complex;TFIID complex;TFIID complex, B-cell specific;TFIID subcomplex;TFIID-beta complex;TFTC complex (TATA-binding protein-free TAF-II-containing complex);Transcription initiation factor co…	1;1;1;1;1;1;1;1;1;1;1;1;1;1;1	21.989	NaN	6	NaN	NaN	20.106;22.054;23.237	Q5HY71	E9PDB9	Q03518	Q14761
1216	5	NaN	NaN	NaN			20.451	1	10	1	1	20.106;20.285;20.513;20.907	Q9BT78	E9PDB9	P61201	Q13098-5	Q9BYC5
1217	5	NaN	NaN	NaN			20.513	0	10	1	0	20.106;19.213;20.579;20.285	Q13098-5	E9PDB9	P30049	P51790	P61201
1218	6	CF IIAm complex (Cleavage factor IIAm complex)	1	0.166667	CF IIAm complex (Cleavage factor IIAm complex);RNA endonuclease (SEN2deltaEx8, SEN54, CLP1);tRNA splicing endonuclease	1;1;1	21.683	NaN	15	NaN	NaN	20.106;21.918;22.203;22.311;20.907	F8W8C2	E9PDB9	O15533-2	O75153	Q92673	Q9BYC5
1219	6	F1F0-ATP synthase (EC 3.6.3.14), mitochondrial	1	0.166667	F1F0-ATP synthase (EC 3.6.3.14), mitochondrial	1	19.782	0	15	1	0	20.106;20.035;19.432;20.276;19.164	Q9UJW0	E9PDB9	F8W9X7	P06576	Q96BQ5	Q9NZ32
1220	7	NaN	NaN	NaN			20.907	NaN	21	NaN	NaN	20.106;21.683;20.035;20.718;21.652;20.451	Q9BYC5	E9PDB9	F8W8C2	F8W9X7	O43823	Q8TBA6-2	Q9BT78
1221	8	ALL-1 supercomplex	1	0.125	ALL-1 supercomplex;DA complex;DAB complex;GINS complex;Kinase maturation complex 2;Ku-ORC complex;ORC complex (origin recognition complex);PCAF complex;STAGA complex (SPT3-TAF9-GCN5 acetyltransferase complex);TAF4-TAF12 subcomplex of TFIID complex;TANK-TRAF2-TRAF3 complex;TFIID complex;TFIID complex, B-cell specific;TFIID subcomplex;TFIID-beta complex;TFTC complex (TATA-binding protein-free TAF-I…	1;1;1;1;1;1;1;1;1;1;1;1;1;1;1;1;1	21.918	NaN	28	NaN	NaN	20.106;21.039;21.683;22.869;22.054;23.237;21.989	O15533-2	E9PDB9	F5GXX5	F8W8C2	P39656	Q03518	Q14761	Q5HY71
1222	2	NaN	NaN	NaN			28.034	NaN	1	NaN	NaN	28.005	P05023	E9PC07
1223	3	NaN	NaN	NaN			28.521	NaN	3	NaN	NaN	28.005;28.327	Q96MU7-2	E9PC07	Q8NFH4
1224	6	NaN	NaN	NaN			32.079	NaN	15	NaN	NaN	31.776;32.235;31.886;32.143;31.875	P05023	E9PC07	P26639	Q96MU7-2	Q96RQ1	Q9HD20
1225	7	NaN	NaN	NaN			31.886	0	21	1	0	31.776;32.079;31.735;31.92;31.901;31.929	Q96MU7-2	E9PC07	P05023	Q15398	Q8NFH4	Q9UN86-2	Q9Y672
1226	2	20S methylosome and RG-containing Sm protein complex	1	0.5	20S methylosome and RG-containing Sm protein complex;20S methylosome-SmD complex;20S methyltransferase complex;20S methyltransferase core complex;AR coactivator complex;Anti-Sm protein complex;BRG1-SIN3A complex;BRG1-SIN3A-HDAC containing SWI/SNF remodeling complex I;BRG1-associated complex;BRM-SIN3A complex;BRM-SIN3A-HDAC complex;BRM-associated complex;Brg1-associated complex I;Brg1-associated c…	1;1;1;1;1;1;1;1;1;1;1;1;1;1;1;1;1;1;1	24.767	NaN	1	NaN	NaN	26.288	Q13423	E9PB30
1227	3	20S methylosome and RG-containing Sm protein complex	1	0.333333	20S methylosome and RG-containing Sm protein complex;20S methylosome-SmD complex;20S methyltransferase complex;20S methyltransferase core complex;AR coactivator complex;Anti-Sm protein complex;BRG1-SIN3A complex;BRG1-SIN3A-HDAC containing SWI/SNF remodeling complex I;BRG1-associated complex;BRM-SIN3A complex;BRM-SIN3A-HDAC complex;BRM-associated complex;Brg1-associated complex I;Brg1-associated c…	1;1;1;1;1;1;1;1;1;1;1;1;1;1;1;1;1;1;1	26.501	NaN	3	NaN	NaN	26.288;26.645	O95456-2	E9PB30	Q9Y277
1228	9	Multisynthetase complex	1	0.111111	Multisynthetase complex	1	42.301	NaN	36	NaN	NaN	40.571;40.657;42.417;42.487;41.684;41.996;42.755;41.868	Q6KCM7-2	E9PAU2	O75439	P28907	P42574	Q99714	Q9BTV4	Q9BWM7	Q9Y285
1229	12	CD28-transactivation complex	1	0.083333	CD28-transactivation complex	1	40.597	0	66	1	0	40.571;40.26;40.547;40.243;40.667;40.233;40.73;40.923;40.925;40.85;40.246	O76095-2	E9PAU2	F8VYE8	G8JLJ7	O00425	O15067	P16260	P19397	P50151	Q2T9J0	Q6ZMG9	Q8TB61-3
1230	2	NaN	NaN	NaN			31.384	NaN	1	NaN	NaN	31.627	Q7L2E3-3	E9PAL9
1231	5	POSH-AKT2 complex	1	0.2	POSH-AKT2 complex;TCL1(trimer)-AKT2 complex	1;1	31.34	NaN	10	NaN	NaN	31.627;31.187;31.421;31.828	P30038	E9PAL9	P16150	P23368	P54886
1232	3	CF IIAm complex (Cleavage factor IIAm complex)	1	0.333333	CF IIAm complex (Cleavage factor IIAm complex);CPSF6-EWSR1-ITCH-NUDT21-POLR2A-UBAP2L complex;CPSF6-ITCH-NUDT21-POLR2A complex;CPSF6-ITCH-NUDT21-POLR2A-UBAP2L complex;Mammalian cleavage factor I (CF Im);Spliceosome	1;1;1;1;1;1	31.838	NaN	3	NaN	NaN	31.627;32.529	P50416	E9PAL9	O75694
1233	3	60S ribosomal subunit, cytoplasmic	1	0.333333	60S ribosomal subunit, cytoplasmic;Nop56p-associated pre-rRNA complex;Ribosome, cytoplasmic;TRBP containing complex (DICER, RPL7A, EIF6, MOV10 and subunits of the 60S ribosomal particle)	1;1;1;1	5.102	1	3	1	1	5.216;5.112	P39023	E7EWF1	Q07020
1234	4	NaN	NaN	NaN			45.497	NaN	6	NaN	NaN	46.034;45.177;45.393	B4DWB0	E7EWE1	F8VQX6	Q9HBT8
1235	3	NaN	NaN	NaN			34.877	NaN	3	NaN	NaN	34.778;34.943	P14735	E7EW05	Q8ND24
1236	10	NaN	NaN	NaN			35.107	NaN	45	NaN	NaN	34.778;35.043;35.11;35.021;34.943;34.448;35.178;34.547;34.748	F5H6Z6	E7EW05	Q4G0I0	Q70J99	Q8NAN7	Q8ND24	Q9BUQ8	Q9NUQ8-2	Q9NVV0	Q9UIB8-3
1237	6	NaN	NaN	NaN			34.649	NaN	15	NaN	NaN	34.778;34.545;34.33;34.335;34.943	Q7Z2Z2-2	E7EW05	P09874	P31146	Q8N0X7	Q8ND24
1238	5	NaN	NaN	NaN			34.529	0	10	1	0	34.778;34.545;34.408;35.043	O43252	E7EW05	P09874	P31040	Q4G0I0
1239	5	NaN	NaN	NaN			34.545	NaN	10	NaN	NaN	34.778;34.529;35.043;34.649	P09874	E7EW05	O43252	Q4G0I0	Q7Z2Z2-2
1240	6	NaN	NaN	NaN			35.11	NaN	15	NaN	NaN	34.778;35.107;35.043;34.448;34.748	Q70J99	E7EW05	F5H6Z6	Q4G0I0	Q9BUQ8	Q9UIB8-3
1241	5	NaN	NaN	NaN			34.943	NaN	10	NaN	NaN	34.778;35.107;34.877;34.649	Q8ND24	E7EW05	F5H6Z6	P14735	Q7Z2Z2-2
1242	7	NaN	NaN	NaN			34.547	0	21	3	0	34.778;35.107;34.911;34.408;34.194;34.448	Q9NVV0	E7EW05	F5H6Z6	O75436	P31040	Q92598-2	Q9BUQ8
1243	19	BLOC-2 (biogenesis of lysosome-related organelles complex 2)	1	0.052632	BLOC-2 (biogenesis of lysosome-related organelles complex 2);BLOC1-BLOC2 complex	1;1	34.448	0.1	171	10	1	34.778;35.107;34.911;33.7;34.715;34.158;34.408;33.564;35.043;34.7;35.11;33.946;35.021;33.993;34.504;34.547;34.426;34.748	Q9BUQ8	E7EW05	F5H6Z6	O75436	O95757	P04075	P30566	P31040	Q13131	Q4G0I0	Q5SSJ5	Q70J99	Q86WV6	Q8NAN7	Q8WWI5	Q9H553	Q9NVV0	Q9UBS4	Q9UIB8-3
1244	9	NaN	NaN	NaN			35.043	0.333333	36	3	1	34.778;35.107;34.529;34.911;34.545;35.11;34.448;34.748	Q4G0I0	E7EW05	F5H6Z6	O43252	O75436	P09874	Q70J99	Q9BUQ8	Q9UIB8-3
1245	9	NaN	NaN	NaN			40.571	NaN	36	NaN	NaN	40.045;40.597;40.233;39.386;40.211;40.246;40.281;40.513	E9PAU2	E7EVW7	O76095-2	P16260	Q15125	Q6YN16	Q8TB61-3	Q99798	Q9Y5L4
1246	9	LKB1-STRAD-MO25 complex	1	0.111111	LKB1-STRAD-MO25 complex	1	40.2	0	36	6	0	40.045;39.838;39.768;40.178;40.211;40.403;40.281;40.027	P13639	E7EVW7	O75534	P31350	P62879	Q6YN16	Q8NFQ8	Q99798	Q9UEW8
1247	16	LKB1-STRAD-MO25 complex	1	0.0625	LKB1-STRAD-MO25 complex	1	39.995	0.2	120	15	3	40.045;40.731;40.367;38.562;40.077;39.83;39.722;40.252;39.683;40.252;40.178;40.118;40.158;40.246;40.027	B4E0X8	E7EVW7	O60830	O75792	P04899	P27701	P36551	P40926	P50148	P52594-2	P62873	P62879	Q6YP21-3	Q7Z3D6-5	Q8TB61-3	Q9UEW8
1248	16	39S ribosomal subunit, mitochondrial	1	0.0625	39S ribosomal subunit, mitochondrial;55S ribosome, mitochondrial;CD28-transactivation complex	1;1;1	41.088	0	120	1	0	40.045;41.389;40.657;40.73;41.171;41.04;40.923;40.909;40.925;40.85;41.204;41.684;41.342;41.364;40.397	Q5SZR4	E7EVW7	O60664	O75439	P19397	P30419	P36915	P50151	P63092-3	Q2T9J0	Q6ZMG9	Q8NFF5-3	Q99714	Q9HC36	Q9NQR4	Q9UMX0-2
1249	8	LKB1-STRAD-MO25 complex	1	0.125	LKB1-STRAD-MO25 complex	1	39.764	0	28	1	0	40.045;39.708;38.562;40.233;39.9;39.768;40.027	Q9BTU6	E7EVW7	H3BTV1	P04899	P16260	P30405	P31350	Q9UEW8
1250	10	NaN	NaN	NaN			40.26	0	45	1	0	40.045;39.708;40.243;40.597;40.233;40.252;40.158;40.246;40.183	F8VYE8	E7EVW7	H3BTV1	O00425	O76095-2	P16260	P50148	Q7Z3D6-5	Q8TB61-3	Q9UM00-2
1251	10	LKB1-STRAD-MO25 complex	1	0.1	LKB1-STRAD-MO25 complex	1	40.243	0	45	3	0	40.045;40.26;39.708;40.597;40.233;40.252;40.246;40.027;40.183	O00425	E7EVW7	F8VYE8	H3BTV1	O76095-2	P16260	P50148	Q8TB61-3	Q9UEW8	Q9UM00-2
1252	10	LKB1-STRAD-MO25 complex	1	0.1	LKB1-STRAD-MO25 complex	1	40.211	0	45	3	0	40.045;40.571;39.838;40.2;39.915;39.768;39.683;40.281;40.027	Q6YN16	E7EVW7	E9PAU2	O75534	P13639	P30084	P31350	P52594-2	Q99798	Q9UEW8
1253	16	CD28-transactivation complex	1	0.0625	CD28-transactivation complex;LKB1-STRAD-MO25 complex	1;1	40.233	0	120	10	0	40.045;40.571;40.26;39.708;40.243;40.597;40.73;40.252;40.85;40.246;39.764;40.027;40.183;40.436;40.513	P16260	E7EVW7	E9PAU2	F8VYE8	H3BTV1	O00425	O76095-2	P19397	P50148	Q6ZMG9	Q8TB61-3	Q9BTU6	Q9UEW8	Q9UM00-2	Q9UNE7	Q9Y5L4
1254	3	NaN	NaN	NaN			20.848	NaN	3	NaN	NaN	19.946;21.652	B4DGU4	E7EVJ5	Q8TBA6-2
1255	5	eIF3 complex (EIF3S6, EIF3S5, EIF3S4, EIF3S3, EIF3S6IP, EIF3S2, EIF3S9, EIF3S12, EIF3S10, EIF3S8, EIF3S1, EIF3S7)	1	0.2	eIF3 complex (EIF3S6, EIF3S5, EIF3S4, EIF3S3, EIF3S6IP, EIF3S2, EIF3S9, EIF3S12, EIF3S10, EIF3S8, EIF3S1, EIF3S7);eIF3 complex (EIF3S6, EIF3S5, EIF3S4, EIF3S3, EIF3S6IP, EIF3S2, EIF3S9, EIF3S12, EIF3S10, EIF3S8, EIF3S1, EIF3S7, PCID1)	1;1	40.446	0	10	1	0	40.376;40.289;41.55;39.591	P43403	E7ETZ3	Q99720-3	Q9P035	Q9Y262
1256	8	NaN	NaN	NaN			40.268	0	28	1	0	40.376;40.748;40.252;40.909;40.118;40.346;40.397	F5H897	E7ETZ3	P52292	P62873	P63092-3	Q6YP21-3	Q9NPF0	Q9UMX0-2
1257	8	Spliceosome	1	0.125	Spliceosome;TRBP containing complex (DICER, RPL7A, EIF6, MOV10 and subunits of the 60S ribosomal particle);TRBP containing complex (DICER, TRBP, AGO2, RPL7A, EIF6, MOV10)	1;1;1	40.072	0	28	1	0	40.376;39.708;39.83;40.252;40.246;40.289;39.725	Q9NZW5	E7ETZ3	H3BTV1	P36551	P50148	Q8TB61-3	Q99720-3	Q9UBM7
1258	6	NaN	NaN	NaN			32.813	NaN	15	NaN	NaN	32.904;32.654;31.224;32.817;32.363	B0I1T2	E7ESG6	P51648	Q8NAF0	Q96JP5-2	Q9BXP5-5
1259	4	NaN	NaN	NaN			36.154	NaN	6	NaN	NaN	35.684;38.08;36.052	Q05086-2	E7ER01	Q96RQ3	Q9UNN5
1260	4	NaN	NaN	NaN			36.008	NaN	6	NaN	NaN	35.684;35.132;35.729	P04439	E7ER01	O14828	Q8IXI2-2
1261	9	NaN	NaN	NaN			35.437	0	36	1	0	35.684;36.346;36.357;34.778;36.126;36.286;35.355;35.877	P49069	E7ER01	E9PS74	O00746	O15382	Q5JTZ9	Q9H089	Q9HAV4	Q9Y5L0-3
1262	3	NaN	NaN	NaN			35.828	NaN	3	NaN	NaN	35.684;37.184	O15067	E7ER01	E9PAU2
1263	6	NaN	NaN	NaN			40.667	NaN	15	NaN	NaN	39.661;40.571;40.597;40.365;40.513	O15067	E7ER01	E9PAU2	O76095-2	Q9UHV9	Q9Y5L4
1264	5	NaN	NaN	NaN			23.892	NaN	10	NaN	NaN	23.75;24.826;24.789;22.618	Q96HY6	E7EQT4	O43747	Q8WWM7	Q8WYQ7
1265	6	CtBP complex	1	0.166667	CtBP complex;CtBP core complex;DNMT1-G9a complex;DNMT1-G9a-PCNA complex;E2F-6 complex;PPP4C-PPP4R2-Gemin3-Gemin4 complex;Protein phosphatase 4 complex;TNF-alpha/NF-kappa B signaling complex 7	1;1;1;1;1;1;1;1	45.957	NaN	15	NaN	NaN	45.692;45.932;45.727;45.983;47.6	P41567	E7EQ69	O94903	P24666	P37802	Q13185
1266	10	NaN	NaN	NaN			43.005	NaN	45	NaN	NaN	43.124;42.923;43.401;43.228;42.792;42.887;42.992;43.127;43.222	G5E955	E7EPM6	P53990-2	Q01826	Q15796-2	Q6ZT21-2	Q96AG3	Q9H0V9	Q9H9A6	Q9HBM8
1267	21	BIRC5-AURKB-INCENP-EVI5 complex	1	0.047619	BIRC5-AURKB-INCENP-EVI5 complex;PTGS2 homodimer complex	1;1	42.992	NaN	210	NaN	NaN	43.124;43.005;43.337;42.417;42.923;43.306;43.228;43.425;42.742;42.652;43.292;42.792;42.579;42.933;42.887;42.898;43.127;43.222;42.698;42.753	Q9H0V9	E7EPM6	G5E955	O43808	P28907	P53990-2	Q13895	Q15796-2	Q32NB8	Q4G0N4	Q5T8U5	Q6PIU2	Q6ZT21-2	Q8TBP6	Q8WUY1	Q96AG3	Q96D53	Q9H9A6	Q9HBM8	Q9NTX5-6	Q9NVH0
1268	25	PTGS2 homodimer complex	1	0.04	PTGS2 homodimer complex	1	43.127	NaN	300	NaN	NaN	43.124;43.005;42.443;43.337;42.417;42.487;42.923;43.401;43.306;43.228;43.425;42.742;42.652;42.505;42.792;42.579;42.933;42.887;42.898;42.187;43.148;42.992;43.222;42.698	Q9H9A6	E7EPM6	G5E955	I3L0H8	O43808	P28907	P42574	P53990-2	Q01826	Q13895	Q15796-2	Q32NB8	Q4G0N4	Q5T8U5	Q6P1X6-2	Q6ZT21-2	Q8TBP6	Q8WUY1	Q96AG3	Q96D53	Q9BSK2	Q9BWD1	Q9H0V9	Q9HBM8	Q9NTX5-6
1269	5	NaN	NaN	NaN			32.072	NaN	10	NaN	NaN	32.321;31.822;32.126;31.872	Q7L014	E7EPM0	G3V1J3	G3XAP3	Q9NTZ6
1270	7	NaN	NaN	NaN			32.297	0	21	1	0	32.321;31.822;32.126;32.529;32.264;32.749	Q9NRK6	E7EPM0	G3V1J3	G3XAP3	O75694	Q13283	Q9Y289
1271	3	NaN	NaN	NaN			39.737	NaN	3	NaN	NaN	39.639;39.636	Q13795	E7EPC9	P30480
1272	7	NaN	NaN	NaN			39.838	0	21	1	0	39.639;40.2;39.768;39.683;40.211;40.281	O75534	E7EPC9	P13639	P31350	P52594-2	Q6YN16	Q99798
1273	9	Respiratory chain complex I (gamma subunit) mitochondrial	1	0.111111	Respiratory chain complex I (gamma subunit) mitochondrial;Respiratory chain complex I (holoenzyme), mitochondrial;Respiratory chain complex I (incomplete intermediate ND1, ND2, ND3, CIA30 assembly), mitochondrial	1;1;1	39.417	NaN	36	NaN	NaN	39.639;39.059;39.334;39.636;39.683;39.553;39.218;39.35	P31939	E7EPC9	P07099	P23381	P30480	P52594-2	Q02818	Q8NBM8	Q9NRR5
1274	9	LKB1-STRAD-MO25 complex	1	0.111111	LKB1-STRAD-MO25 complex	1	39.636	0	36	1	0	39.639;38.562;39.334;39.768;39.417;39.683;39.737;40.027	P30480	E7EPC9	P04899	P23381	P31350	P31939	P52594-2	Q13795	Q9UEW8
1275	5	NaN	NaN	NaN			39.283	NaN	10	NaN	NaN	39.639;39.435;39.334;39.683	F5H4I0	E7EPC9	O94826	P23381	P52594-2
1276	5	NaN	NaN	NaN			39.915	NaN	10	NaN	NaN	39.639;40.045;39.683;40.211	P30084	E7EPC9	E7EVW7	P52594-2	Q6YN16
1277	13	LKB1-STRAD-MO25 complex	1	0.076923	LKB1-STRAD-MO25 complex	1	39.768	0	78	6	0	39.639;40.045;39.838;38.562;40.2;39.636;40.211;39.317;40.281;39.764;38.77;40.027	P31350	E7EPC9	E7EVW7	O75534	P04899	P13639	P30480	Q6YN16	Q99536	Q99798	Q9BTU6	Q9NSE4	Q9UEW8
1278	3	NaN	NaN	NaN			24.503	NaN	3	NaN	NaN	24.089;24.602	Q10567-2	E7ENJ6	Q9UPT8
1279	4	NaN	NaN	NaN			25.005	NaN	6	NaN	NaN	25.074;24.602;24.029	Q92783-2	E7EMV7	Q9UPT8	Q9Y6D9
1280	8	NaN	NaN	NaN			24.944	0	28	1	0	25.074;25.552;24.967;25.223;24.314;24.922;24.602	B4DT33	E7EMV7	F5H0L8	P08648	Q13011	Q96S52	Q9H2G2-2	Q9UPT8
1281	5	NaN	NaN	NaN			22.493	NaN	10	NaN	NaN	22.852;22.812;22.295;22.41	O14646-2	E7EM64	P10586-2	Q15758	Q8NI36
1282	3	NaN	NaN	NaN			11.193	NaN	3	NaN	NaN	12.993;10.737	B4DVY1	E5RJW1	Q99623
1283	4	NaN	NaN	NaN			13.969	NaN	6	NaN	NaN	12.993;14.248;14.178	B4DVY1	E5RJW1	Q15643	Q99623
1284	6	BRAFT complex	1	0.166667	BRAFT complex;FA complex (Fanconi anemia complex);FA core complex (Fanconi anemia core complex);Respiratory chain complex I (beta subunit) mitochondrial;Respiratory chain complex I (holoenzyme), mitochondrial	1;1;1;1;1	12.042	0	15	1	0	12.993;11.627;11.653;12.26;13.025	O43815-2	E5RJW1	P19404	P43686	Q14517	Q9Y3A3-2
1285	6	BRAFT complex	1	0.166667	BRAFT complex;FA complex (Fanconi anemia complex);FA core complex (Fanconi anemia core complex);SMN complex;SMN complex (GEMIN6,7, UNRIP), SMN-independent intermediate	1;1;1;1;1	13.025	NaN	15	NaN	NaN	12.993;12.042;13.719;12.26;12.961	Q9Y3A3-2	E5RJW1	O43815-2	P82094	Q14517	Q9NRL3
1286	2	ABL2-HRAS-RIN1 complex	1	0.5	ABL2-HRAS-RIN1 complex;RIN1-STAM2-EGFR complex, EGF stimulated;RIN1-STAM2-HRS complex	1;1;1	5.13	NaN	1	NaN	NaN	5.175	P46778	E5RI99
1287	7	60S ribosomal subunit, cytoplasmic	2	0.285714	60S ribosomal subunit, cytoplasmic;Nop56p-associated pre-rRNA complex;Ribosome, cytoplasmic;TNF-alpha/NF-kappa B signaling complex 6;TNF-alpha/Nf-kappa B signaling complex (RPL6, RPL30, RPS13, CHUK, DDX3X, NFKB2, NFKBIB, REL, IKBKG, NFKB1, MAP3K8, RELB, GLG1, NFKBIA, RELA, TNIP2, GTF2I)	2;2;2;1;1	5.205	1	21	15	15	5.175;5.436;5.327;5.272;5.229;5.281	P18124	E5RI99	P61313	P61353	P62917	Q02543	Q02878
1288	5	NaN	NaN	NaN			5.218	1	10	3	3	5.175;5.309;5.283;5.379	C9J4Z3	E5RI99	P49207	P62424	P62906
1289	7	60S ribosomal subunit, cytoplasmic	1	0.142857	60S ribosomal subunit, cytoplasmic;Nop56p-associated pre-rRNA complex;Ribosome, cytoplasmic;TNF-alpha/NF-kappa B signaling complex 6;TNF-alpha/Nf-kappa B signaling complex (RPL6, RPL30, RPS13, CHUK, DDX3X, NFKB2, NFKBIB, REL, IKBKG, NFKB1, MAP3K8, RELB, GLG1, NFKBIA, RELA, TNIP2, GTF2I)	1;1;1;1;1	5.436	1	21	10	10	5.175;5.345;5.205;5.272;5.229;5.281	P61313	E5RI99	P06744	P18124	P62917	Q02543	Q02878
1290	8	60S ribosomal subunit, cytoplasmic	2	0.25	60S ribosomal subunit, cytoplasmic;Nop56p-associated pre-rRNA complex;Ribosome, cytoplasmic;TNF-alpha/NF-kappa B signaling complex 6;TNF-alpha/Nf-kappa B signaling complex (RPL6, RPL30, RPS13, CHUK, DDX3X, NFKB2, NFKBIB, REL, IKBKG, NFKB1, MAP3K8, RELB, GLG1, NFKBIA, RELA, TNIP2, GTF2I)	2;2;2;1;1	5.327	1	28	15	15	5.175;5.216;5.205;5.436;5.272;5.229;5.281	P61353	E5RI99	E7EWF1	P18124	P61313	P62917	Q02543	Q02878
1291	8	60S ribosomal subunit, cytoplasmic	2	0.25	60S ribosomal subunit, cytoplasmic;Nop56p-associated pre-rRNA complex;Ribosome, cytoplasmic;TNF-alpha/NF-kappa B signaling complex 6;TNF-alpha/Nf-kappa B signaling complex (RPL6, RPL30, RPS13, CHUK, DDX3X, NFKB2, NFKBIB, REL, IKBKG, NFKB1, MAP3K8, RELB, GLG1, NFKBIA, RELA, TNIP2, GTF2I)	2;2;2;1;1	5.229	1	28	15	15	5.175;5.216;5.205;5.436;5.327;5.272;5.281	Q02543	E5RI99	E7EWF1	P18124	P61313	P61353	P62917	Q02878
1292	7	NaN	NaN	NaN			5.356	1	21	3	3	5.175;5.216;5.345;5.272;5.281;5.112	E7EPB3	E5RI99	E7EWF1	P06744	P62917	Q02878	Q07020
1293	10	60S ribosomal subunit, cytoplasmic	2	0.2	60S ribosomal subunit, cytoplasmic;Nop56p-associated pre-rRNA complex;Ribosome, cytoplasmic;TRBP containing complex (DICER, RPL7A, EIF6, MOV10 and subunits of the 60S ribosomal particle)	2;2;2;1	5.216	1	45	15	15	5.175;5.356;5.345;5.102;5.327;5.272;5.229;5.281;5.112	E7EWF1	E5RI99	E7EPB3	P06744	P39023	P61353	P62917	Q02543	Q02878	Q07020
1294	8	NaN	NaN	NaN			5.345	1	28	6	6	5.175;5.356;5.216;5.309;5.436;5.281;5.112	P06744	E5RI99	E7EPB3	E7EWF1	P49207	P61313	Q02878	Q07020
1295	9	60S ribosomal subunit, cytoplasmic	2	0.222222	60S ribosomal subunit, cytoplasmic;Nop56p-associated pre-rRNA complex;Ribosome, cytoplasmic;TNF-alpha/NF-kappa B signaling complex 6;TNF-alpha/Nf-kappa B signaling complex (RPL6, RPL30, RPS13, CHUK, DDX3X, NFKB2, NFKBIB, REL, IKBKG, NFKB1, MAP3K8, RELB, GLG1, NFKBIA, RELA, TNIP2, GTF2I)	2;2;2;1;1	5.272	1	36	15	15	5.175;5.356;5.216;5.205;5.436;5.327;5.229;5.281	P62917	E5RI99	E7EPB3	E7EWF1	P18124	P61313	P61353	Q02543	Q02878
1296	7	60S ribosomal subunit, cytoplasmic	1	0.142857	60S ribosomal subunit, cytoplasmic;Nop56p-associated pre-rRNA complex;Ribosome, cytoplasmic;TRBP containing complex (DICER, RPL7A, EIF6, MOV10 and subunits of the 60S ribosomal particle)	1;1;1;1	5.112	1	21	3	3	5.175;5.356;5.216;5.345;5.102;5.272	Q07020	E5RI99	E7EPB3	E7EWF1	P06744	P39023	P62917
1297	10	60S ribosomal subunit, cytoplasmic	2	0.2	60S ribosomal subunit, cytoplasmic;Nop56p-associated pre-rRNA complex;Ribosome, cytoplasmic;TNF-alpha/NF-kappa B signaling complex 6;TNF-alpha/Nf-kappa B signaling complex (RPL6, RPL30, RPS13, CHUK, DDX3X, NFKB2, NFKBIB, REL, IKBKG, NFKB1, MAP3K8, RELB, GLG1, NFKBIA, RELA, TNIP2, GTF2I)	2;2;2;1;1	5.281	1	45	15	15	5.175;5.356;5.216;5.345;5.205;5.436;5.327;5.272;5.229	Q02878	E5RI99	E7EPB3	E7EWF1	P06744	P18124	P61313	P61353	P62917	Q02543
1298	2	NaN	NaN	NaN			27.596	NaN	1	NaN	NaN	26.797	Q8WYJ6	E2QRD0
1299	6	Cohesin-SA1 complex	1	0.166667	Cohesin-SA1 complex;FARP2-NRP1-PlexinA1 complex;FARP2-NRP1-PlexinA2 complex;FARP2-NRP1-PlexinA3 complex;FARP2-NRP1-PlexinA4 complex;ITGB1-NRP1 complex;Mitotic 14S cohesin 1 complex;NRP1-VEGF(165/121) complex;NRP1-VEGFC complex, heparin dependent;NRP1-VEGFD complex, heparin dependent;NRP1-VEGFR2-VEGF(165) complex;Nrp1-PlexinD1 complex;PlexinA1-NRP1 complex;PlexinA1-NRP1-SEMA3A complex;PlexinA1-Nrp…	1;1;1;1;1;1;1;1;1;1;1;1;1;1;1;1;1;1;1;1;1;1	43.905	0	15	1	0	44.061;43.878;45.734;42.629;44.136	H3BLU7	E1B6X3	P49773	Q6IAK0	Q8NBJ7	Q9UNZ2
1300	9	NaN	NaN	NaN			43.47	NaN	36	NaN	NaN	44.061;43.308;43.671;43.39;43.878;43.9;43.563;43.176	H0YDU8	E1B6X3	H7BZJ3	O95363	P09543-2	P49773	Q15102	Q92520	Q9P0S9
1301	9	PPP4C-PPP4R2-Gemin3-Gemin4 complex	1	0.111111	PPP4C-PPP4R2-Gemin3-Gemin4 complex;Protein phosphatase 4 complex;TNF-alpha/NF-kappa B signaling complex 7	1;1;1	49.383	0	36	1	0	47.983;49.196;49.286;48.827;48.733;49.132;47.931;48.199	Q86U90	E1B6X3	P24666	P27361	P27695	P31942-2	P37802	P52306	Q8NAK9
1302	9	NaN	NaN	NaN			47.714	0	36	1	0	47.983;47.867;47.583;48.468;48.15;48.199;46.956;48.032	H0YDU8	E1B6X3	P09543-2	P49773	P63104	Q15102	Q8NAK9	Q92520	Q9P0S9
1303	3	P2X7 receptor signalling complex	1	0.333333	P2X7 receptor signalling complex	1	33.675	NaN	3	NaN	NaN	33.274;33.339	Q71RC2	D6RGI4	P31641
1304	4	NaN	NaN	NaN			32.945	NaN	6	NaN	NaN	33.274;33.092;32.858	Q8WUX1	D6RGI4	P07954-2	Q96CN7
1305	6	26S proteasome	2	0.333333	20S proteasome;26S proteasome;PA28-20S proteasome;PA28gamma-20S proteasome;PA700 complex;PA700-20S-PA28 complex	1;2;1;1;1;2	11.784	0.5	15	6	3	11.991;12.234;11.732;11.81;11.74	P28074	D6RF48	O43676	P25788-2	P28070	P28072
1306	6	26S proteasome	1	0.166667	26S proteasome;ESR1-RELA-BCL3-NCOA3 complex;IKK-alpha--ER-alpha-AIB1 complex;Multisubunit ACTR coactivator complex;PA700 complex;PA700-20S-PA28 complex;RSmad complex;SRC-3 complex	1;1;1;1;1;1;1;1	11.732	0.333333	15	6	2	11.991;11.673;11.74;11.713;11.659	P25788-2	D6RF48	O14818	P28072	Q9P0J0	Q9Y6M9
1307	4	NaN	NaN	NaN			43.815	NaN	6	NaN	NaN	44.046;43.306;42.755	F2Z2V0	D6REA0	Q13895	Q9BWM7
1308	11	17S U2 snRNP	1	0.090909	17S U2 snRNP;18S U11/U12 snRNP;BIRC5-AURKB-INCENP-EVI5 complex;SF3b complex	1;1;1;1	43.988	NaN	55	NaN	NaN	44.046;43.815;42.443;45.216;42.652;42.579;42.187;42.305;42.753;44.278	G8JLJ7	D6REA0	F2Z2V0	I3L0H8	P48454-2	Q5T8U5	Q8TBP6	Q9BSK2	Q9H9B4	Q9NVH0	Q9UJU6-2
1309	6	NaN	NaN	NaN			37.72	NaN	15	NaN	NaN	39.046;37.885;37.652;37.418;37.557	Q8N1G4	D6REA0	P63151	Q06136	Q6KCM7-2	Q9BWD1
1310	15	NaN	NaN	NaN			39.15	0	105	1	0	39.046;39.814;38.954;38.649;39.413;38.853;37.977;38.842;39.386;39.46;39.024;38.373;38.77;39.793	P08754	D6REA0	O19617	O75995	O96011-2	P04439	P30508	P52272-2	P61764	Q15125	Q86UX7-2	Q8NC60	Q96PK6	Q9NSE4	Q9P2X0
1311	21	17S U2 snRNP	1	0.047619	17S U2 snRNP;18S U11/U12 snRNP;CD28-transactivation complex;Large Drosha complex;Multisynthetase complex;SF3b complex	1;1;1;1;1;1	40.547	NaN	210	NaN	NaN	39.046;39.113;42.443;40.597;40.73;41.234;40.508;40.923;40.673;40.85;40.158;41.261;40.246;41.593;41.094;42.187;42.305;41.817;41.176;41.868	G8JLJ7	D6REA0	F2Z2V0	I3L0H8	O76095-2	P19397	P48449	P48454-2	P50151	Q15738	Q6ZMG9	Q7Z3D6-5	Q8N8R3	Q8TB61-3	Q96I24	Q99615	Q9BSK2	Q9H9B4	Q9NUL7	Q9UJU6-2	Q9Y285
1312	18	NaN	NaN	NaN			39.849	0	153	1	0	39.046;39.113;39.708;39.814;40.657;39.83;39.953;38.842;39.386;39.903;40.16;40.728;39.877;40.289;41.093;39.793;40.397	P04181	D6REA0	F2Z2V0	H3BTV1	O19617	O75439	P36551	P59768	P61764	Q15125	Q7L8L6	Q8IYS1	Q8NF37	Q969Y2-3	Q99720-3	Q99797	Q9P2X0	Q9UMX0-2
1313	15	NaN	NaN	NaN			38.649	0	105	3	0	39.046;38.93;39.15;38.853;39.525;38.842;39.67;38.96;39.386;39.024;38.373;38.808;38.989;38.44	O96011-2	D6REA0	E9PSI1	P08754	P30508	P31785	P61764	Q05086-2	Q10471	Q15125	Q8NC60	Q96PK6	Q99805	Q9BQ52-4	Q9Y2L1
1314	28	DNA synthesome complex (15 subunits)	1	0.035714	DNA synthesome complex (15 subunits);DNA synthesome complex (17 subunits);HuCHRAC complex	1;1;1	39.386	0.1	378	10	1	39.046;40.571;38.93;39.786;39.708;39.814;38.954;38.649;39.849;39.413;39.15;39.525;39.83;40.252;39.953;38.842;39.903;39.46;39.024;39.595;39.877;38.373;38.08;39.793;39.725;38.151;40.397	Q15125	D6REA0	E9PAU2	E9PSI1	F5H8I7	H3BTV1	O19617	O75995	O96011-2	P04181	P04439	P08754	P31785	P36551	P50148	P59768	P61764	Q7L8L6	Q86UX7-2	Q8NC60	Q969S9-3	Q969Y2-3	Q96PK6	Q96RQ3	Q9P2X0	Q9UBM7	Q9UHL4	Q9UMX0-2
1315	4	NaN	NaN	NaN			38.352	NaN	6	NaN	NaN	37.866;37.977;38.373	P51114-3	D6RCD0	P52272-2	Q96PK6
1316	7	NaN	NaN	NaN			37.977	NaN	21	NaN	NaN	37.866;39.15;38.352;38.373;38.08;38.767	P52272-2	D6RCD0	P08754	P51114-3	Q96PK6	Q96RQ3	Q9NP81
1317	6	NaN	NaN	NaN			38.353	NaN	15	NaN	NaN	37.866;38.954;39.064;38.803;39.46	Q9Y3P8	D6RCD0	O75995	P17844	Q08257	Q86UX7-2
1318	3	NaN	NaN	NaN			36.942	NaN	3	NaN	NaN	37.866;36.881	B7ZKW8	D6RCD0	O00571
1319	25	55S ribosome, mitochondrial	6	0.24	28S ribosomal subunit, mitochondrial;39S ribosomal subunit, mitochondrial;40S ribosomal subunit, cytoplasmic;55S ribosome, mitochondrial;60S ribosomal subunit, cytoplasmic;Nop56p-associated pre-rRNA complex;Ribosome, cytoplasmic;TRBP containing complex (DICER, RPL7A, EIF6, MOV10 and subunits of the 60S ribosomal particle);TRBP containing complex (DICER, TRBP, AGO2, RPL7A, EIF6, MOV10)	1;5;1;6;4;5;5;1;1	9.934	0.904762	300	210	190	9.749;10.605;9.909;10.118;10.073;9.827;9.951;9.857;9.94;10.171;9.812;9.938;9.785;9.874;10.128;9.913;9.953;10.006;10.061;10.001;9.852;9.943;10.182;9.879	P82930	D6RAN8	P82912-2	Q13405	Q5T653	Q7Z2W9	Q8N983-4	Q8TAE8	Q92552	Q96DV4	Q96EY7	Q9BRJ2	Q9BYD1	Q9BYD3	Q9BYN8	Q9BZE1	Q9H0U6	Q9NVS2	Q9NWU5	Q9NYK5	Q9P015	Q9Y399	Q9Y3D3	Q9Y3D9	Q9Y676
1320	24	55S ribosome, mitochondrial	10	0.416667	28S ribosomal subunit, mitochondrial;39S ribosomal subunit, mitochondrial;55S ribosome, mitochondrial;60S ribosomal subunit, cytoplasmic;Nop56p-associated pre-rRNA complex;Ribosome, cytoplasmic;TRBP containing complex (DICER, RPL7A, EIF6, MOV10 and subunits of the 60S ribosomal particle);TRBP containing complex (DICER, TRBP, AGO2, RPL7A, EIF6, MOV10)	4;6;10;4;4;4;1;1	10.294	0.888889	276	153	136	9.749;9.979;10.605;10.016;10.151;9.863;10.118;10.073;9.827;9.951;9.94;10.22;10.171;9.812;9.938;10.128;9.913;10.259;10.221;9.953;10.006;10.061;10.182	Q9BQC6	D6RAN8	P82675	P82912-2	P82933	Q14197	Q16540	Q5T653	Q7Z2W9	Q8N983-4	Q8TAE8	Q96DV4	Q96EL2	Q96EY7	Q9BRJ2	Q9BYD1	Q9BZE1	Q9H0U6	Q9NP92	Q9NRX2	Q9NVS2	Q9NWU5	Q9NYK5	Q9Y3D9
1321	30	55S ribosome, mitochondrial	11	0.366667	28S ribosomal subunit, mitochondrial;39S ribosomal subunit, mitochondrial;55S ribosome, mitochondrial;60S ribosomal subunit, cytoplasmic;Nop56p-associated pre-rRNA complex;Ribosome, cytoplasmic;TRBP containing complex (DICER, RPL7A, EIF6, MOV10 and subunits of the 60S ribosomal particle);TRBP containing complex (DICER, TRBP, AGO2, RPL7A, EIF6, MOV10)	3;8;11;4;4;4;1;1	9.785	0.92	435	300	276	9.749;9.979;10.605;9.934;10.016;9.909;9.863;10.118;10.073;10.246;9.827;9.951;9.94;10.171;9.812;9.938;10.128;9.913;10.259;10.221;9.953;10.006;10.061;10.001;9.79;9.852;9.943;10.182;9.879	Q9BYD3	D6RAN8	P82675	P82912-2	P82930	P82933	Q13405	Q16540	Q5T653	Q7Z2W9	Q8N5N7	Q8N983-4	Q8TAE8	Q96DV4	Q96EY7	Q9BRJ2	Q9BYD1	Q9BZE1	Q9H0U6	Q9NP92	Q9NRX2	Q9NVS2	Q9NWU5	Q9NYK5	Q9P015	Q9UJZ1	Q9Y399	Q9Y3D3	Q9Y3D9	Q9Y676
1322	29	55S ribosome, mitochondrial	9	0.310345	28S ribosomal subunit, mitochondrial;39S ribosomal subunit, mitochondrial;40S ribosomal subunit, cytoplasmic;55S ribosome, mitochondrial;60S ribosomal subunit, cytoplasmic;Nop56p-associated pre-rRNA complex;Ribosome, cytoplasmic;TRBP containing complex (DICER, RPL7A, EIF6, MOV10 and subunits of the 60S ribosomal particle);TRBP containing complex (DICER, TRBP, AGO2, RPL7A, EIF6, MOV10)	3;6;1;9;4;5;5;1;1	9.874	0.916667	406	276	253	9.749;9.957;9.979;10.605;9.934;10.016;9.909;9.863;10.118;10.073;9.827;9.951;9.857;9.94;10.171;9.812;9.938;9.785;10.128;9.913;9.666;10.006;10.061;10.001;9.852;9.943;10.182;9.879	Q9BYN8	D6RAN8	P82663	P82675	P82912-2	P82930	P82933	Q13405	Q16540	Q5T653	Q7Z2W9	Q8N983-4	Q8TAE8	Q92552	Q96DV4	Q96EY7	Q9BRJ2	Q9BYD1	Q9BYD3	Q9BZE1	Q9H0U6	Q9HD33-2	Q9NWU5	Q9NYK5	Q9P015	Q9Y399	Q9Y3D3	Q9Y3D9	Q9Y676
1323	25	55S ribosome, mitochondrial	9	0.36	28S ribosomal subunit, mitochondrial;39S ribosomal subunit, mitochondrial;40S ribosomal subunit, cytoplasmic;55S ribosome, mitochondrial;60S ribosomal subunit, cytoplasmic;Nop56p-associated pre-rRNA complex;Ribosome, cytoplasmic;TRBP containing complex (DICER, RPL7A, EIF6, MOV10 and subunits of the 60S ribosomal particle);TRBP containing complex (DICER, TRBP, AGO2, RPL7A, EIF6, MOV10)	2;7;1;9;4;5;5;1;1	10.259	1	300	171	171	9.749;9.898;10.016;9.909;10.151;10.118;10.073;10.246;9.827;9.951;10.186;9.94;10.294;9.812;9.938;9.785;10.128;9.913;10.006;10.061;10.001;9.79;9.749;10.182	Q9NP92	D6RAN8	P49406	P82933	Q13405	Q14197	Q5T653	Q7Z2W9	Q8N5N7	Q8N983-4	Q8TAE8	Q96A35	Q96DV4	Q9BQC6	Q9BRJ2	Q9BYD1	Q9BYD3	Q9BZE1	Q9H0U6	Q9NWU5	Q9NYK5	Q9P015	Q9UJZ1	Q9Y2Q9	Q9Y3D9
1324	27	55S ribosome, mitochondrial	8	0.296296	28S ribosomal subunit, mitochondrial;39S ribosomal subunit, mitochondrial;40S ribosomal subunit, cytoplasmic;55S ribosome, mitochondrial;60S ribosomal subunit, cytoplasmic;Nop56p-associated pre-rRNA complex;Ribosome, cytoplasmic;TRBP containing complex (DICER, RPL7A, EIF6, MOV10 and subunits of the 60S ribosomal particle);TRBP containing complex (DICER, TRBP, AGO2, RPL7A, EIF6, MOV10)	1;7;1;8;4;5;5;1;1	9.879	0.913043	351	253	231	9.749;9.898;9.979;10.016;9.909;9.863;10.118;10.073;10.246;9.827;9.951;9.94;10.171;9.812;9.938;9.785;9.874;10.128;9.913;9.666;10.006;10.061;10.001;9.852;9.943;10.182	Q9Y676	D6RAN8	P49406	P82675	P82933	Q13405	Q16540	Q5T653	Q7Z2W9	Q8N5N7	Q8N983-4	Q8TAE8	Q96DV4	Q96EY7	Q9BRJ2	Q9BYD1	Q9BYD3	Q9BYN8	Q9BZE1	Q9H0U6	Q9HD33-2	Q9NWU5	Q9NYK5	Q9P015	Q9Y399	Q9Y3D3	Q9Y3D9
1325	25	55S ribosome, mitochondrial	9	0.36	28S ribosomal subunit, mitochondrial;39S ribosomal subunit, mitochondrial;55S ribosome, mitochondrial;60S ribosomal subunit, cytoplasmic;Nop56p-associated pre-rRNA complex;Ribosome, cytoplasmic;TRBP containing complex (DICER, RPL7A, EIF6, MOV10 and subunits of the 60S ribosomal particle);TRBP containing complex (DICER, TRBP, AGO2, RPL7A, EIF6, MOV10)	2;7;9;4;4;4;1;1	10.246	1	300	190	190	9.749;9.898;9.979;10.016;9.909;10.151;10.118;10.073;9.827;9.951;10.186;9.94;9.812;9.938;9.785;10.128;9.913;10.259;9.953;10.006;10.061;10.001;9.79;9.879	Q8N5N7	D6RAN8	P49406	P82675	P82933	Q13405	Q14197	Q5T653	Q7Z2W9	Q8N983-4	Q8TAE8	Q96A35	Q96DV4	Q9BRJ2	Q9BYD1	Q9BYD3	Q9BZE1	Q9H0U6	Q9NP92	Q9NVS2	Q9NWU5	Q9NYK5	Q9P015	Q9UJZ1	Q9Y676
1326	35	55S ribosome, mitochondrial	12	0.342857	28S ribosomal subunit, mitochondrial;39S ribosomal subunit, mitochondrial;40S ribosomal subunit, cytoplasmic;55S ribosome, mitochondrial;60S ribosomal subunit, cytoplasmic;Nop56p-associated pre-rRNA complex;Ribosome, cytoplasmic;TRBP containing complex (DICER, RPL7A, EIF6, MOV10 and subunits of the 60S ribosomal particle);TRBP containing complex (DICER, TRBP, AGO2, RPL7A, EIF6, MOV10)	4;8;2;12;4;6;6;1;1	9.951	1	595	351	351	9.749;9.898;9.979;10.605;9.934;10.016;9.909;10.151;9.863;10.118;10.073;10.246;9.827;9.94;10.294;9.812;9.938;9.785;9.874;10.128;9.913;9.666;10.259;10.221;9.953;10.006;10.061;10.001;9.79;9.749;9.852;9.943;10.182;9.879	Q8TAE8	D6RAN8	P49406	P82675	P82912-2	P82930	P82933	Q13405	Q14197	Q16540	Q5T653	Q7Z2W9	Q8N5N7	Q8N983-4	Q96DV4	Q9BQC6	Q9BRJ2	Q9BYD1	Q9BYD3	Q9BYN8	Q9BZE1	Q9H0U6	Q9HD33-2	Q9NP92	Q9NRX2	Q9NVS2	Q9NWU5	Q9NYK5	Q9P015	Q9UJZ1	Q9Y2Q9	Q9Y399	Q9Y3D3	Q9Y3D9	Q9Y676
1327	36	55S ribosome, mitochondrial	13	0.361111	28S ribosomal subunit, mitochondrial;39S ribosomal subunit, mitochondrial;40S ribosomal subunit, cytoplasmic;55S ribosome, mitochondrial;60S ribosomal subunit, cytoplasmic;Nop56p-associated pre-rRNA complex;Ribosome, cytoplasmic;TRBP containing complex (DICER, RPL7A, EIF6, MOV10 and subunits of the 60S ribosomal particle);TRBP containing complex (DICER, TRBP, AGO2, RPL7A, EIF6, MOV10)	5;8;1;13;4;5;5;1;1	9.812	0.928571	630	378	351	9.749;9.898;9.979;10.605;9.934;10.016;9.909;10.151;9.863;10.118;10.073;10.246;9.827;9.951;9.94;10.22;10.171;10.294;9.938;9.785;10.128;9.913;9.666;10.259;10.221;9.953;10.006;10.061;10.001;9.79;9.749;9.852;9.943;10.182;9.879	Q9BRJ2	D6RAN8	P49406	P82675	P82912-2	P82930	P82933	Q13405	Q14197	Q16540	Q5T653	Q7Z2W9	Q8N5N7	Q8N983-4	Q8TAE8	Q96DV4	Q96EL2	Q96EY7	Q9BQC6	Q9BYD1	Q9BYD3	Q9BZE1	Q9H0U6	Q9HD33-2	Q9NP92	Q9NRX2	Q9NVS2	Q9NWU5	Q9NYK5	Q9P015	Q9UJZ1	Q9Y2Q9	Q9Y399	Q9Y3D3	Q9Y3D9	Q9Y676
1328	37	55S ribosome, mitochondrial	12	0.324324	28S ribosomal subunit, mitochondrial;39S ribosomal subunit, mitochondrial;40S ribosomal subunit, cytoplasmic;55S ribosome, mitochondrial;60S ribosomal subunit, cytoplasmic;Nop56p-associated pre-rRNA complex;Ribosome, cytoplasmic;TRBP containing complex (DICER, RPL7A, EIF6, MOV10 and subunits of the 60S ribosomal particle);TRBP containing complex (DICER, TRBP, AGO2, RPL7A, EIF6, MOV10)	4;8;2;12;4;6;6;1;1	9.909	1	666	465	465	9.749;9.898;10.108;9.979;10.047;9.934;10.016;10.151;10.118;10.073;10.246;9.827;9.951;9.857;10.186;9.94;9.812;9.938;9.785;9.874;10.128;9.913;9.666;10.259;10.221;9.953;10.006;10.061;10.001;9.79;9.749;9.918;9.852;9.943;10.182;9.879	Q13405	D6RAN8	P49406	P82673	P82675	P82921	P82930	P82933	Q14197	Q5T653	Q7Z2W9	Q8N5N7	Q8N983-4	Q8TAE8	Q92552	Q96A35	Q96DV4	Q9BRJ2	Q9BYD1	Q9BYD3	Q9BYN8	Q9BZE1	Q9H0U6	Q9HD33-2	Q9NP92	Q9NRX2	Q9NVS2	Q9NWU5	Q9NYK5	Q9P015	Q9UJZ1	Q9Y2Q9	Q9Y2R9	Q9Y399	Q9Y3D3	Q9Y3D9	Q9Y676
1329	30	55S ribosome, mitochondrial	11	0.366667	28S ribosomal subunit, mitochondrial;39S ribosomal subunit, mitochondrial;40S ribosomal subunit, cytoplasmic;55S ribosome, mitochondrial;60S ribosomal subunit, cytoplasmic;Nop56p-associated pre-rRNA complex;Ribosome, cytoplasmic;TRBP containing complex (DICER, RPL7A, EIF6, MOV10 and subunits of the 60S ribosomal particle);TRBP containing complex (DICER, TRBP, AGO2, RPL7A, EIF6, MOV10)	3;8;1;11;4;5;5;1;1	10.151	1	435	231	231	9.749;10.265;9.898;9.979;10.016;9.909;10.118;10.073;10.246;9.827;9.951;10.186;9.94;10.294;9.812;9.938;10.128;9.913;10.259;10.221;9.953;10.006;10.061;10.001;9.79;8.847;9.749;9.943;10.182	Q14197	D6RAN8	P18583-6	P49406	P82675	P82933	Q13405	Q5T653	Q7Z2W9	Q8N5N7	Q8N983-4	Q8TAE8	Q96A35	Q96DV4	Q9BQC6	Q9BRJ2	Q9BYD1	Q9BZE1	Q9H0U6	Q9NP92	Q9NRX2	Q9NVS2	Q9NWU5	Q9NYK5	Q9P015	Q9UJZ1	Q9UKA4	Q9Y2Q9	Q9Y3D3	Q9Y3D9
1330	18	Nop56p-associated pre-rRNA complex	5	0.277778	39S ribosomal subunit, mitochondrial;40S ribosomal subunit, cytoplasmic;55S ribosome, mitochondrial;60S ribosomal subunit, cytoplasmic;Nop56p-associated pre-rRNA complex;Ribosome, cytoplasmic;TRBP containing complex (DICER, RPL7A, EIF6, MOV10 and subunits of the 60S ribosomal particle);TRBP containing complex (DICER, TRBP, AGO2, RPL7A, EIF6, MOV10)	2;2;2;3;5;5;1;1	9.666	1	153	91	91	9.749;9.77;9.898;9.713;9.909;9.951;9.857;9.94;9.812;9.938;9.874;9.913;10.061;9.79;9.749;9.852;9.879	Q9HD33-2	D6RAN8	P09001	P49406	P82932	Q13405	Q8TAE8	Q92552	Q96DV4	Q9BRJ2	Q9BYD1	Q9BYN8	Q9H0U6	Q9NYK5	Q9UJZ1	Q9Y2Q9	Q9Y399	Q9Y676
1331	28	55S ribosome, mitochondrial	10	0.357143	28S ribosomal subunit, mitochondrial;39S ribosomal subunit, mitochondrial;40S ribosomal subunit, cytoplasmic;55S ribosome, mitochondrial;60S ribosomal subunit, cytoplasmic;Nop56p-associated pre-rRNA complex;Ribosome, cytoplasmic;TRBP containing complex (DICER, RPL7A, EIF6, MOV10 and subunits of the 60S ribosomal particle);TRBP containing complex (DICER, TRBP, AGO2, RPL7A, EIF6, MOV10)	4;6;2;10;4;6;6;1;1	10.605	0.904762	378	210	190	9.749;10.42;9.979;9.934;10.118;10.073;9.827;9.951;10.743;9.94;10.22;10.171;10.737;10.294;9.812;9.938;9.785;9.874;10.128;9.913;10.221;10.006;10.061;10.001;9.749;9.852;10.182	P82912-2	D6RAN8	O60783	P82675	P82930	Q5T653	Q7Z2W9	Q8N983-4	Q8TAE8	Q96DA6	Q96DV4	Q96EL2	Q96EY7	Q99623	Q9BQC6	Q9BRJ2	Q9BYD1	Q9BYD3	Q9BYN8	Q9BZE1	Q9H0U6	Q9NRX2	Q9NWU5	Q9NYK5	Q9P015	Q9Y2Q9	Q9Y399	Q9Y3D9
1332	27	55S ribosome, mitochondrial	11	0.407407	28S ribosomal subunit, mitochondrial;39S ribosomal subunit, mitochondrial;55S ribosome, mitochondrial;60S ribosomal subunit, cytoplasmic;Nop56p-associated pre-rRNA complex;Ribosome, cytoplasmic;TRBP containing complex (DICER, RPL7A, EIF6, MOV10 and subunits of the 60S ribosomal particle);TRBP containing complex (DICER, TRBP, AGO2, RPL7A, EIF6, MOV10)	4;7;11;4;4;4;1;1	9.953	0.909091	351	231	210	9.749;10.42;9.979;9.934;10.016;9.909;10.151;9.863;10.118;10.073;10.246;9.827;9.951;9.94;10.22;10.171;10.294;9.812;9.938;9.785;10.128;9.913;10.221;10.006;10.061;9.852	Q9NVS2	D6RAN8	O60783	P82675	P82930	P82933	Q13405	Q14197	Q16540	Q5T653	Q7Z2W9	Q8N5N7	Q8N983-4	Q8TAE8	Q96DV4	Q96EL2	Q96EY7	Q9BQC6	Q9BRJ2	Q9BYD1	Q9BYD3	Q9BZE1	Q9H0U6	Q9NRX2	Q9NWU5	Q9NYK5	Q9Y399
1333	23	55S ribosome, mitochondrial	8	0.347826	28S ribosomal subunit, mitochondrial;39S ribosomal subunit, mitochondrial;55S ribosome, mitochondrial;60S ribosomal subunit, cytoplasmic;Nop56p-associated pre-rRNA complex;Ribosome, cytoplasmic;TRBP containing complex (DICER, RPL7A, EIF6, MOV10 and subunits of the 60S ribosomal particle);TRBP containing complex (DICER, TRBP, AGO2, RPL7A, EIF6, MOV10)	3;5;8;4;4;4;1;1	10.22	0.888889	253	153	136	9.749;10.42;9.979;10.605;10.016;10.548;9.863;10.118;10.073;9.827;9.94;10.171;10.294;9.812;9.938;9.913;10.221;9.953;10.006;10.061;9.852;10.182	Q96EL2	D6RAN8	O60783	P82675	P82912-2	P82933	Q13409-3	Q16540	Q5T653	Q7Z2W9	Q8N983-4	Q96DV4	Q96EY7	Q9BQC6	Q9BRJ2	Q9BYD1	Q9H0U6	Q9NRX2	Q9NVS2	Q9NWU5	Q9NYK5	Q9Y399	Q9Y3D9
1334	29	55S ribosome, mitochondrial	9	0.310345	28S ribosomal subunit, mitochondrial;39S ribosomal subunit, mitochondrial;55S ribosome, mitochondrial;60S ribosomal subunit, cytoplasmic;Nop56p-associated pre-rRNA complex;Ribosome, cytoplasmic;TRBP containing complex (DICER, RPL7A, EIF6, MOV10 and subunits of the 60S ribosomal particle);TRBP containing complex (DICER, TRBP, AGO2, RPL7A, EIF6, MOV10)	3;6;9;4;4;4;1;1	10.221	0.904762	406	210	190	9.749;10.42;9.979;10.605;10.016;9.909;10.548;10.151;9.863;10.118;10.073;10.235;9.827;9.951;9.94;10.22;10.171;10.294;9.812;9.938;9.785;10.128;9.913;9.953;10.006;10.061;9.852;10.182	Q9NRX2	D6RAN8	O60783	P82675	P82912-2	P82933	Q13405	Q13409-3	Q14197	Q16540	Q5T653	Q7Z2W9	Q8N6S5	Q8N983-4	Q8TAE8	Q96DV4	Q96EL2	Q96EY7	Q9BQC6	Q9BRJ2	Q9BYD1	Q9BYD3	Q9BZE1	Q9H0U6	Q9NVS2	Q9NWU5	Q9NYK5	Q9Y399	Q9Y3D9
1335	26	55S ribosome, mitochondrial	10	0.384615	28S ribosomal subunit, mitochondrial;39S ribosomal subunit, mitochondrial;40S ribosomal subunit, cytoplasmic;55S ribosome, mitochondrial;60S ribosomal subunit, cytoplasmic;Nop56p-associated pre-rRNA complex;Ribosome, cytoplasmic;TRBP containing complex (DICER, RPL7A, EIF6, MOV10 and subunits of the 60S ribosomal particle);TRBP containing complex (DICER, TRBP, AGO2, RPL7A, EIF6, MOV10)	4;6;1;10;4;5;5;1;1	9.863	0.904762	325	210	190	9.749;10.42;9.979;10.605;9.934;10.118;10.073;9.827;9.951;9.94;10.22;10.171;10.294;9.812;9.938;9.785;9.874;10.128;9.913;10.221;9.953;10.006;10.061;9.852;9.879	Q16540	D6RAN8	O60783	P82675	P82912-2	P82930	Q5T653	Q7Z2W9	Q8N983-4	Q8TAE8	Q96DV4	Q96EL2	Q96EY7	Q9BQC6	Q9BRJ2	Q9BYD1	Q9BYD3	Q9BYN8	Q9BZE1	Q9H0U6	Q9NRX2	Q9NVS2	Q9NWU5	Q9NYK5	Q9Y399	Q9Y676
1336	34	55S ribosome, mitochondrial	10	0.294118	28S ribosomal subunit, mitochondrial;39S ribosomal subunit, mitochondrial;40S ribosomal subunit, cytoplasmic;55S ribosome, mitochondrial;60S ribosomal subunit, cytoplasmic;Nop56p-associated pre-rRNA complex;Ribosome, cytoplasmic;TRBP containing complex (DICER, RPL7A, EIF6, MOV10 and subunits of the 60S ribosomal particle);TRBP containing complex (DICER, TRBP, AGO2, RPL7A, EIF6, MOV10)	3;7;1;10;4;5;5;1;1	9.852	0.92	561	300	276	9.749;10.42;9.979;10.605;9.934;10.016;9.909;10.548;9.863;10.118;10.073;9.827;9.951;10.743;9.94;10.22;10.171;10.737;9.812;9.938;9.785;9.874;10.128;9.913;9.666;10.221;9.953;10.006;10.061;10.001;9.79;10.182;9.879	Q9Y399	D6RAN8	O60783	P82675	P82912-2	P82930	P82933	Q13405	Q13409-3	Q16540	Q5T653	Q7Z2W9	Q8N983-4	Q8TAE8	Q96DA6	Q96DV4	Q96EL2	Q96EY7	Q99623	Q9BRJ2	Q9BYD1	Q9BYD3	Q9BYN8	Q9BZE1	Q9H0U6	Q9HD33-2	Q9NRX2	Q9NVS2	Q9NWU5	Q9NYK5	Q9P015	Q9UJZ1	Q9Y3D9	Q9Y676
1337	36	55S ribosome, mitochondrial	13	0.361111	28S ribosomal subunit, mitochondrial;39S ribosomal subunit, mitochondrial;40S ribosomal subunit, cytoplasmic;55S ribosome, mitochondrial;60S ribosomal subunit, cytoplasmic;Nop56p-associated pre-rRNA complex;Ribosome, cytoplasmic;TRBP containing complex (DICER, RPL7A, EIF6, MOV10 and subunits of the 60S ribosomal particle);TRBP containing complex (DICER, TRBP, AGO2, RPL7A, EIF6, MOV10)	4;9;1;13;4;5;5;1;1	10.128	0.931034	630	406	378	9.749;10.42;9.898;9.979;10.605;9.934;10.016;9.909;10.151;9.863;10.118;10.073;10.246;9.827;9.951;10.186;9.94;10.171;10.294;9.812;9.938;9.785;9.874;9.913;10.259;10.221;9.953;10.006;10.061;10.001;9.79;9.852;9.943;10.182;9.879	Q9BZE1	D6RAN8	O60783	P49406	P82675	P82912-2	P82930	P82933	Q13405	Q14197	Q16540	Q5T653	Q7Z2W9	Q8N5N7	Q8N983-4	Q8TAE8	Q96A35	Q96DV4	Q96EY7	Q9BQC6	Q9BRJ2	Q9BYD1	Q9BYD3	Q9BYN8	Q9H0U6	Q9NP92	Q9NRX2	Q9NVS2	Q9NWU5	Q9NYK5	Q9P015	Q9UJZ1	Q9Y399	Q9Y3D3	Q9Y3D9	Q9Y676
1338	31	55S ribosome, mitochondrial	11	0.354839	28S ribosomal subunit, mitochondrial;39S ribosomal subunit, mitochondrial;55S ribosome, mitochondrial;60S ribosomal subunit, cytoplasmic;Nop56p-associated pre-rRNA complex;Ribosome, cytoplasmic;TRBP containing complex (DICER, RPL7A, EIF6, MOV10 and subunits of the 60S ribosomal particle);TRBP containing complex (DICER, TRBP, AGO2, RPL7A, EIF6, MOV10)	4;7;11;4;4;4;1;1	10.006	0.913043	465	253	231	9.749;10.089;9.898;10.605;9.934;9.909;10.151;10.118;10.073;10.246;9.827;9.951;9.94;10.22;10.171;10.294;9.812;9.938;9.785;10.128;9.913;10.259;10.221;9.953;10.061;10.001;9.79;9.852;10.182;9.879	Q9NWU5	D6RAN8	H0Y6I0	P49406	P82912-2	P82930	Q13405	Q14197	Q5T653	Q7Z2W9	Q8N5N7	Q8N983-4	Q8TAE8	Q96DV4	Q96EL2	Q96EY7	Q9BQC6	Q9BRJ2	Q9BYD1	Q9BYD3	Q9BZE1	Q9H0U6	Q9NP92	Q9NRX2	Q9NVS2	Q9NYK5	Q9P015	Q9UJZ1	Q9Y399	Q9Y3D9	Q9Y676
1339	37	55S ribosome, mitochondrial	14	0.378378	28S ribosomal subunit, mitochondrial;39S ribosomal subunit, mitochondrial;40S ribosomal subunit, cytoplasmic;55S ribosome, mitochondrial;60S ribosomal subunit, cytoplasmic;Nop56p-associated pre-rRNA complex;Ribosome, cytoplasmic;TRBP containing complex (DICER, RPL7A, EIF6, MOV10 and subunits of the 60S ribosomal particle);TRBP containing complex (DICER, TRBP, AGO2, RPL7A, EIF6, MOV10)	5;9;1;14;4;5;5;1;1	10.073	0.928571	666	378	351	9.749;10.089;10.265;9.898;9.979;10.605;9.934;10.016;9.909;10.151;9.863;10.118;10.246;9.827;9.951;10.186;9.94;10.22;10.171;10.294;9.812;9.938;9.785;9.874;10.128;9.913;10.259;10.221;9.953;10.006;10.061;10.001;9.79;9.852;10.182;9.879	Q7Z2W9	D6RAN8	H0Y6I0	P18583-6	P49406	P82675	P82912-2	P82930	P82933	Q13405	Q14197	Q16540	Q5T653	Q8N5N7	Q8N983-4	Q8TAE8	Q96A35	Q96DV4	Q96EL2	Q96EY7	Q9BQC6	Q9BRJ2	Q9BYD1	Q9BYD3	Q9BYN8	Q9BZE1	Q9H0U6	Q9NP92	Q9NRX2	Q9NVS2	Q9NWU5	Q9NYK5	Q9P015	Q9UJZ1	Q9Y399	Q9Y3D9	Q9Y676
1340	36	55S ribosome, mitochondrial	13	0.361111	28S ribosomal subunit, mitochondrial;39S ribosomal subunit, mitochondrial;40S ribosomal subunit, cytoplasmic;55S ribosome, mitochondrial;60S ribosomal subunit, cytoplasmic;Nop56p-associated pre-rRNA complex;Ribosome, cytoplasmic;TRBP containing complex (DICER, RPL7A, EIF6, MOV10 and subunits of the 60S ribosomal particle);TRBP containing complex (DICER, TRBP, AGO2, RPL7A, EIF6, MOV10)	5;8;1;13;4;5;5;1;1	9.827	0.928571	630	378	351	9.749;10.089;10.42;9.979;10.605;9.934;10.016;9.909;10.151;9.863;10.118;10.073;10.246;9.951;9.94;10.22;10.171;10.294;9.812;9.938;9.785;9.874;10.128;9.913;10.259;10.221;9.953;10.006;10.061;10.001;9.79;9.852;9.943;10.182;9.879	Q8N983-4	D6RAN8	H0Y6I0	O60783	P82675	P82912-2	P82930	P82933	Q13405	Q14197	Q16540	Q5T653	Q7Z2W9	Q8N5N7	Q8TAE8	Q96DV4	Q96EL2	Q96EY7	Q9BQC6	Q9BRJ2	Q9BYD1	Q9BYD3	Q9BYN8	Q9BZE1	Q9H0U6	Q9NP92	Q9NRX2	Q9NVS2	Q9NWU5	Q9NYK5	Q9P015	Q9UJZ1	Q9Y399	Q9Y3D3	Q9Y3D9	Q9Y676
1341	34	55S ribosome, mitochondrial	11	0.323529	28S ribosomal subunit, mitochondrial;39S ribosomal subunit, mitochondrial;40S ribosomal subunit, cytoplasmic;55S ribosome, mitochondrial;60S ribosomal subunit, cytoplasmic;Nop56p-associated pre-rRNA complex;Ribosome, cytoplasmic;TRBP containing complex (DICER, RPL7A, EIF6, MOV10 and subunits of the 60S ribosomal particle);TRBP containing complex (DICER, TRBP, AGO2, RPL7A, EIF6, MOV10)	4;7;1;11;4;5;5;1;1	9.979	0.923077	561	325	300	9.749;10.089;10.42;9.898;10.605;9.934;9.909;10.548;10.151;10.118;10.073;10.246;9.827;9.951;9.94;10.22;10.171;10.294;9.812;9.938;9.785;9.874;10.128;9.913;10.221;9.953;10.006;10.061;10.001;9.852;9.943;10.182;9.879	P82675	D6RAN8	H0Y6I0	O60783	P49406	P82912-2	P82930	Q13405	Q13409-3	Q14197	Q5T653	Q7Z2W9	Q8N5N7	Q8N983-4	Q8TAE8	Q96DV4	Q96EL2	Q96EY7	Q9BQC6	Q9BRJ2	Q9BYD1	Q9BYD3	Q9BYN8	Q9BZE1	Q9H0U6	Q9NRX2	Q9NVS2	Q9NWU5	Q9NYK5	Q9P015	Q9Y399	Q9Y3D3	Q9Y3D9	Q9Y676
1342	38	55S ribosome, mitochondrial	13	0.342105	28S ribosomal subunit, mitochondrial;39S ribosomal subunit, mitochondrial;40S ribosomal subunit, cytoplasmic;55S ribosome, mitochondrial;60S ribosomal subunit, cytoplasmic;Nop56p-associated pre-rRNA complex;Ribosome, cytoplasmic;TRBP containing complex (DICER, RPL7A, EIF6, MOV10 and subunits of the 60S ribosomal particle);TRBP containing complex (DICER, TRBP, AGO2, RPL7A, EIF6, MOV10)	5;8;1;13;4;5;5;1;1	9.94	0.931034	703	406	378	9.749;10.089;10.42;9.898;9.979;10.605;9.934;10.016;9.909;10.151;9.863;10.118;10.073;10.246;9.827;9.951;10.22;10.171;10.294;9.812;9.938;9.785;9.874;10.128;9.913;9.666;10.259;10.221;9.953;10.006;10.061;10.001;9.79;9.852;9.943;10.182;9.879	Q96DV4	D6RAN8	H0Y6I0	O60783	P49406	P82675	P82912-2	P82930	P82933	Q13405	Q14197	Q16540	Q5T653	Q7Z2W9	Q8N5N7	Q8N983-4	Q8TAE8	Q96EL2	Q96EY7	Q9BQC6	Q9BRJ2	Q9BYD1	Q9BYD3	Q9BYN8	Q9BZE1	Q9H0U6	Q9HD33-2	Q9NP92	Q9NRX2	Q9NVS2	Q9NWU5	Q9NYK5	Q9P015	Q9UJZ1	Q9Y399	Q9Y3D3	Q9Y3D9
1343	39	55S ribosome, mitochondrial	13	0.333333	28S ribosomal subunit, mitochondrial;39S ribosomal subunit, mitochondrial;40S ribosomal subunit, cytoplasmic;55S ribosome, mitochondrial;60S ribosomal subunit, cytoplasmic;Nop56p-associated pre-rRNA complex;Ribosome, cytoplasmic;TRBP containing complex (DICER, RPL7A, EIF6, MOV10 and subunits of the 60S ribosomal particle);TRBP containing complex (DICER, TRBP, AGO2, RPL7A, EIF6, MOV10)	5;8;2;13;4;6;6;1;1	9.913	0.933333	741	435	406	9.749;10.089;10.42;9.898;9.979;10.605;9.934;10.016;9.909;10.151;9.863;10.118;10.073;10.246;9.827;9.951;9.94;10.22;10.171;10.294;9.812;9.938;9.785;9.874;10.128;9.666;10.259;10.221;9.953;10.006;10.061;10.001;9.79;9.749;9.852;9.943;10.182;9.879	Q9H0U6	D6RAN8	H0Y6I0	O60783	P49406	P82675	P82912-2	P82930	P82933	Q13405	Q14197	Q16540	Q5T653	Q7Z2W9	Q8N5N7	Q8N983-4	Q8TAE8	Q96DV4	Q96EL2	Q96EY7	Q9BQC6	Q9BRJ2	Q9BYD1	Q9BYD3	Q9BYN8	Q9BZE1	Q9HD33-2	Q9NP92	Q9NRX2	Q9NVS2	Q9NWU5	Q9NYK5	Q9P015	Q9UJZ1	Q9Y2Q9	Q9Y399	Q9Y3D3
1344	40	55S ribosome, mitochondrial	14	0.35	28S ribosomal subunit, mitochondrial;39S ribosomal subunit, mitochondrial;40S ribosomal subunit, cytoplasmic;55S ribosome, mitochondrial;60S ribosomal subunit, cytoplasmic;Nop56p-associated pre-rRNA complex;Ribosome, cytoplasmic;TRBP containing complex (DICER, RPL7A, EIF6, MOV10 and subunits of the 60S ribosomal particle);TRBP containing complex (DICER, TRBP, AGO2, RPL7A, EIF6, MOV10)	6;8;1;14;4;5;5;1;1	9.938	0.935484	780	465	435	9.749;10.089;10.42;9.898;10.108;9.979;10.605;10.047;9.934;10.016;9.909;10.151;9.863;10.118;10.073;10.246;9.827;9.951;9.94;10.22;10.171;10.294;9.812;9.785;10.128;9.913;9.666;10.259;10.221;9.953;10.006;10.061;10.001;9.79;9.749;9.852;9.943;10.182;9.879	Q9BYD1	D6RAN8	H0Y6I0	O60783	P49406	P82673	P82675	P82912-2	P82921	P82930	P82933	Q13405	Q14197	Q16540	Q5T653	Q7Z2W9	Q8N5N7	Q8N983-4	Q8TAE8	Q96DV4	Q96EL2	Q96EY7	Q9BQC6	Q9BRJ2	Q9BYD3	Q9BZE1	Q9H0U6	Q9HD33-2	Q9NP92	Q9NRX2	Q9NVS2	Q9NWU5	Q9NYK5	Q9P015	Q9UJZ1	Q9Y2Q9	Q9Y399
1345	40	55S ribosome, mitochondrial	14	0.35	28S ribosomal subunit, mitochondrial;39S ribosomal subunit, mitochondrial;40S ribosomal subunit, cytoplasmic;55S ribosome, mitochondrial;60S ribosomal subunit, cytoplasmic;Nop56p-associated pre-rRNA complex;Ribosome, cytoplasmic;TRBP containing complex (DICER, RPL7A, EIF6, MOV10 and subunits of the 60S ribosomal particle);TRBP containing complex (DICER, TRBP, AGO2, RPL7A, EIF6, MOV10)	6;8;2;14;4;6;6;1;1	10.061	0.935484	780	465	435	9.749;10.089;10.42;9.898;10.108;9.979;10.605;10.047;9.934;10.016;9.909;10.151;9.863;10.118;10.073;10.246;9.827;9.951;9.94;10.22;10.171;10.294;9.812;9.938;9.785;9.874;10.128;9.913;9.666;10.259;10.221;9.953;10.006;10.001;9.79;9.749;9.852;10.182;9.879	Q9NYK5	D6RAN8	H0Y6I0	O60783	P49406	P82673	P82675	P82912-2	P82921	P82930	P82933	Q13405	Q14197	Q16540	Q5T653	Q7Z2W9	Q8N5N7	Q8N983-4	Q8TAE8	Q96DV4	Q96EL2	Q96EY7	Q9BQC6	Q9BRJ2	Q9BYD1	Q9BYD3	Q9BYN8	Q9BZE1	Q9H0U6	Q9HD33-2	Q9NP92	Q9NRX2	Q9NVS2	Q9NWU5	Q9P015	Q9UJZ1	Q9Y2Q9
1346	38	55S ribosome, mitochondrial	13	0.342105	28S ribosomal subunit, mitochondrial;39S ribosomal subunit, mitochondrial;40S ribosomal subunit, cytoplasmic;55S ribosome, mitochondrial;60S ribosomal subunit, cytoplasmic;Nop56p-associated pre-rRNA complex;Ribosome, cytoplasmic;TRBP containing complex (DICER, RPL7A, EIF6, MOV10 and subunits of the 60S ribosomal particle);TRBP containing complex (DICER, TRBP, AGO2, RPL7A, EIF6, MOV10)	5;8;2;13;4;6;6;1;1	10.118	0.931034	703	406	378	9.749;10.089;10.42;10.265;9.979;10.605;9.934;10.016;9.909;10.151;9.863;10.073;10.246;9.827;9.951;9.94;10.22;10.171;10.294;9.812;9.938;9.785;9.874;10.128;9.913;10.259;10.221;9.953;10.006;10.061;10.001;9.79;9.749;9.852;9.943;10.182;9.879	Q5T653	D6RAN8	H0Y6I0	O60783	P18583-6	P82675	P82912-2	P82930	P82933	Q13405	Q14197	Q16540	Q7Z2W9	Q8N5N7	Q8N983-4	Q8TAE8	Q96DV4	Q96EL2	Q96EY7	Q9BQC6	Q9BRJ2	Q9BYD1	Q9BYD3	Q9BYN8	Q9BZE1	Q9H0U6	Q9NP92	Q9NRX2	Q9NVS2	Q9NWU5	Q9NYK5	Q9P015	Q9UJZ1	Q9Y2Q9	Q9Y399	Q9Y3D3	Q9Y3D9
1347	38	55S ribosome, mitochondrial	12	0.315789	28S ribosomal subunit, mitochondrial;39S ribosomal subunit, mitochondrial;40S ribosomal subunit, cytoplasmic;55S ribosome, mitochondrial;60S ribosomal subunit, cytoplasmic;Nop56p-associated pre-rRNA complex;Ribosome, cytoplasmic;TRBP containing complex (DICER, RPL7A, EIF6, MOV10 and subunits of the 60S ribosomal particle);TRBP containing complex (DICER, TRBP, AGO2, RPL7A, EIF6, MOV10)	5;7;1;12;4;5;5;1;1	10.016	0.928571	703	378	351	9.749;10.089;11.037;10.42;9.898;9.979;9.934;9.909;10.548;10.151;10.118;10.073;10.246;10.235;9.827;9.951;9.94;10.22;10.171;10.737;10.294;9.812;9.938;9.785;9.874;10.128;9.913;10.259;10.221;9.953;10.006;10.061;10.001;9.852;9.943;10.182;9.879	P82933	D6RAN8	H0Y6I0	H3BPE1	O60783	P49406	P82675	P82930	Q13405	Q13409-3	Q14197	Q5T653	Q7Z2W9	Q8N5N7	Q8N6S5	Q8N983-4	Q8TAE8	Q96DV4	Q96EL2	Q96EY7	Q99623	Q9BQC6	Q9BRJ2	Q9BYD1	Q9BYD3	Q9BYN8	Q9BZE1	Q9H0U6	Q9NP92	Q9NRX2	Q9NVS2	Q9NWU5	Q9NYK5	Q9P015	Q9Y399	Q9Y3D3	Q9Y3D9
1348	27	55S ribosome, mitochondrial	6	0.222222	28S ribosomal subunit, mitochondrial;39S ribosomal subunit, mitochondrial;40S ribosomal subunit, cytoplasmic;55S ribosome, mitochondrial;60S ribosomal subunit, cytoplasmic;Nop56p-associated pre-rRNA complex;Ribosome, cytoplasmic;TRBP containing complex (DICER, RPL7A, EIF6, MOV10 and subunits of the 60S ribosomal particle);TRBP containing complex (DICER, TRBP, AGO2, RPL7A, EIF6, MOV10)	2;4;2;6;3;5;5;1;1	9.943	1	351	231	231	9.749;9.797;9.898;9.979;9.934;9.713;10.016;9.909;10.151;10.118;9.827;9.951;9.94;9.812;9.938;9.785;9.874;10.128;9.913;9.953;10.006;10.061;9.749;9.852;10.182;9.879	Q9Y3D3	D6RAN8	G5E9W7	P49406	P82675	P82930	P82932	P82933	Q13405	Q14197	Q5T653	Q8N983-4	Q8TAE8	Q96DV4	Q9BRJ2	Q9BYD1	Q9BYD3	Q9BYN8	Q9BZE1	Q9H0U6	Q9NVS2	Q9NWU5	Q9NYK5	Q9Y2Q9	Q9Y399	Q9Y3D9	Q9Y676
1349	31	55S ribosome, mitochondrial	10	0.322581	28S ribosomal subunit, mitochondrial;39S ribosomal subunit, mitochondrial;40S ribosomal subunit, cytoplasmic;55S ribosome, mitochondrial;60S ribosomal subunit, cytoplasmic;Nop56p-associated pre-rRNA complex;Ribosome, cytoplasmic;TRBP containing complex (DICER, RPL7A, EIF6, MOV10 and subunits of the 60S ribosomal particle);TRBP containing complex (DICER, TRBP, AGO2, RPL7A, EIF6, MOV10)	4;6;1;10;4;5;5;1;1	10.171	0.916667	465	276	253	9.749;10.149;10.089;10.42;10.467;9.979;10.605;9.934;10.016;9.863;10.118;10.073;10.235;9.827;9.94;10.22;10.294;9.812;9.938;9.785;10.128;9.913;10.221;9.953;10.006;10.061;9.749;9.852;10.182;9.879	Q96EY7	D6RAN8	F8VPD4	H0Y6I0	O60783	P82664	P82675	P82912-2	P82930	P82933	Q16540	Q5T653	Q7Z2W9	Q8N6S5	Q8N983-4	Q96DV4	Q96EL2	Q9BQC6	Q9BRJ2	Q9BYD1	Q9BYD3	Q9BZE1	Q9H0U6	Q9NRX2	Q9NVS2	Q9NWU5	Q9NYK5	Q9Y2Q9	Q9Y399	Q9Y3D9	Q9Y676
1350	25	55S ribosome, mitochondrial	8	0.32	28S ribosomal subunit, mitochondrial;39S ribosomal subunit, mitochondrial;55S ribosome, mitochondrial;60S ribosomal subunit, cytoplasmic;Nop56p-associated pre-rRNA complex;Ribosome, cytoplasmic;TRBP containing complex (DICER, RPL7A, EIF6, MOV10 and subunits of the 60S ribosomal particle);TRBP containing complex (DICER, TRBP, AGO2, RPL7A, EIF6, MOV10)	1;7;8;4;4;4;1;1	9.79	1	300	136	136	9.749;10.054;9.898;9.909;10.151;10.132;10.118;10.073;10.246;9.827;9.951;10.186;9.94;9.812;9.938;9.785;10.128;9.913;9.666;10.259;10.006;10.061;10.001;9.852	Q9UJZ1	D6RAN8	F5H5L4	P49406	Q13405	Q14197	Q4TT38	Q5T653	Q7Z2W9	Q8N5N7	Q8N983-4	Q8TAE8	Q96A35	Q96DV4	Q9BRJ2	Q9BYD1	Q9BYD3	Q9BZE1	Q9H0U6	Q9HD33-2	Q9NP92	Q9NWU5	Q9NYK5	Q9P015	Q9Y399
1351	32	55S ribosome, mitochondrial	11	0.34375	28S ribosomal subunit, mitochondrial;39S ribosomal subunit, mitochondrial;40S ribosomal subunit, cytoplasmic;55S ribosome, mitochondrial;60S ribosomal subunit, cytoplasmic;Nop56p-associated pre-rRNA complex;Ribosome, cytoplasmic;TRBP containing complex (DICER, RPL7A, EIF6, MOV10 and subunits of the 60S ribosomal particle);TRBP containing complex (DICER, TRBP, AGO2, RPL7A, EIF6, MOV10)	4;7;1;11;4;5;5;1;1	10.001	1	496	276	276	9.749;10.054;10.089;9.898;10.108;9.979;10.605;9.934;10.016;9.909;10.151;10.118;10.073;10.246;9.827;9.951;10.186;9.94;9.812;9.938;9.785;9.874;10.128;9.913;10.259;10.006;10.061;9.79;9.852;10.182;9.879	Q9P015	D6RAN8	F5H5L4	H0Y6I0	P49406	P82673	P82675	P82912-2	P82930	P82933	Q13405	Q14197	Q5T653	Q7Z2W9	Q8N5N7	Q8N983-4	Q8TAE8	Q96A35	Q96DV4	Q9BRJ2	Q9BYD1	Q9BYD3	Q9BYN8	Q9BZE1	Q9H0U6	Q9NP92	Q9NWU5	Q9NYK5	Q9UJZ1	Q9Y399	Q9Y3D9	Q9Y676
1352	3	NaN	NaN	NaN			37.418	NaN	3	NaN	NaN	37.562;38.847	Q6KCM7-2	C9JYI4	Q9BWM7
1353	2	NaN	NaN	NaN			31.239	NaN	1	NaN	NaN	32.254	Q96K37	C9JXA2
1354	5	NaN	NaN	NaN			31.814	NaN	10	NaN	NaN	32.254;32.229;31.872;32.087	Q16643	C9JXA2	Q9H9H4	Q9NTZ6	Q9NXW2
1355	4	NaN	NaN	NaN			32.229	0	6	1	0	32.254;31.814;31.104	Q9H9H4	C9JXA2	Q16643	Q86XP3
1356	5	CSA complex	1	0.2	CSA complex;CSA-POLIIa complex	1;1	32.956	NaN	10	NaN	NaN	32.254;32.899;32.851;32.915	B4E2S7	C9JXA2	Q12769	Q9NX00	Q9Y282
1357	8	NaN	NaN	NaN			32.235	0	28	1	0	32.254;32.045;32.261;32.079;32.264;32.143;31.875	P26639	C9JXA2	O95202	O95373	P05023	Q13283	Q96RQ1	Q9HD20
1358	7	NaN	NaN	NaN			31.104	0	21	1	0	32.254;31.278;31.814;32.229;31.872;32.087	Q86XP3	C9JXA2	O14497-2	Q16643	Q9H9H4	Q9NTZ6	Q9NXW2
1359	7	CF IIAm complex (Cleavage factor IIAm complex)	1	0.142857	CF IIAm complex (Cleavage factor IIAm complex);CPSF6-EWSR1-ITCH-NUDT21-POLR2A-UBAP2L complex;CPSF6-ITCH-NUDT21-POLR2A complex;CPSF6-ITCH-NUDT21-POLR2A-UBAP2L complex;Mammalian cleavage factor I (CF Im);Spliceosome	1;1;1;1;1;1	31.219	NaN	21	NaN	NaN	32.254;31.278;30.58;30.596;31.872;31.901	O95479	C9JXA2	O14497-2	Q15043-2	Q96GS4	Q9NTZ6	Q9UN86-2
1360	11	CF IIAm complex (Cleavage factor IIAm complex)	1	0.090909	CF IIAm complex (Cleavage factor IIAm complex);CPSF6-EWSR1-ITCH-NUDT21-POLR2A-UBAP2L complex;CPSF6-ITCH-NUDT21-POLR2A complex;CPSF6-ITCH-NUDT21-POLR2A-UBAP2L complex;Mammalian cleavage factor I (CF Im);Spliceosome	1;1;1;1;1;1	30.58	0	55	1	0	32.254;31.278;31.219;30.5;30.346;30.242;30.669;30.596;29.814;30.782	Q15043-2	C9JXA2	O14497-2	O95479	P15954	P18433-4	Q8NB49-3	Q8TC07-2	Q96GS4	Q9H2P0	Q9UPN7
1361	12	CF IIAm complex (Cleavage factor IIAm complex)	1	0.083333	CF IIAm complex (Cleavage factor IIAm complex);CPSF6-EWSR1-ITCH-NUDT21-POLR2A-UBAP2L complex;CPSF6-ITCH-NUDT21-POLR2A complex;CPSF6-ITCH-NUDT21-POLR2A-UBAP2L complex;Mammalian cleavage factor I (CF Im);Spliceosome	1;1;1;1;1;1	30.596	0	66	3	0	32.254;31.278;31.219;29.731;30.5;30.346;30.58;30.242;30.669;29.814;30.782	Q96GS4	C9JXA2	O14497-2	O95479	P14854	P15954	P18433-4	Q15043-2	Q8NB49-3	Q8TC07-2	Q9H2P0	Q9UPN7
1362	9	NaN	NaN	NaN			32.264	0	36	1	0	32.254;32.126;32.529;32.045;32.261;32.235;31.875;32.297	Q13283	C9JXA2	G3XAP3	O75694	O95202	O95373	P26639	Q9HD20	Q9NRK6
1363	17	CF IIAm complex (Cleavage factor IIAm complex)	1	0.058824	CF IIAm complex (Cleavage factor IIAm complex);CPSF6-EWSR1-ITCH-NUDT21-POLR2A-UBAP2L complex;CPSF6-ITCH-NUDT21-POLR2A complex;CPSF6-ITCH-NUDT21-POLR2A-UBAP2L complex;DSS1 complex;Integrator complex;Integrator-RNAPII complex;Mammalian cleavage factor I (CF Im);Spliceosome	1;1;1;1;1;1;1;1;1	31.278	0.333333	136	6	2	32.254;31.822;31.493;31.219;31.187;29.515;30.58;31.735;31.136;31.104;30.669;30.596;30.607;31.458;31.901;30.782	O14497-2	C9JXA2	G3V1J3	O60306	O95479	P16150	Q13576	Q15043-2	Q15398	Q6PKG0	Q86XP3	Q8TC07-2	Q96GS4	Q9C0B5-2	Q9H6W3	Q9UN86-2	Q9UPN7
1364	13	NaN	NaN	NaN			31.901	0.333333	78	3	1	32.254;31.822;32.126;31.278;31.493;31.219;31.735;31.92;31.886;31.875;31.872;31.696	Q9UN86-2	C9JXA2	G3V1J3	G3XAP3	O14497-2	O60306	O95479	Q15398	Q8NFH4	Q96MU7-2	Q9HD20	Q9NTZ6	Q9Y2X3
1365	12	NaN	NaN	NaN			31.872	1	66	1	1	32.254;31.788;31.822;32.126;31.219;31.814;32.072;31.104;31.99;31.901;32.749	Q9NTZ6	C9JXA2	F5H8E5	G3V1J3	G3XAP3	O95479	Q16643	Q7L014	Q86XP3	Q8TCT9-5	Q9UN86-2	Q9Y289
1366	7	NaN	NaN	NaN			31.92	NaN	21	NaN	NaN	32.254;31.776;31.735;31.886;31.901;31.929	Q8NFH4	C9JXA2	E9PC07	Q15398	Q96MU7-2	Q9UN86-2	Q9Y672
1367	18	GINS complex	1	0.055556	GINS complex;IGF1-IGFBP3-ALS complex	1;1	32.126	1	153	1	1	32.254;32.321;31.822;32.584;33.126;33.194;32.478;33.436;32.264;31.814;32.072;31.99;31.912;32.297;31.872;32.087;31.901	G3XAP3	C9JXA2	E7EPM0	G3V1J3	O00410	O96005	P00390-2	P26440	P32942	Q13283	Q16643	Q7L014	Q8TCT9-5	Q9GZT3	Q9NRK6	Q9NTZ6	Q9NXW2	Q9UN86-2
1368	14	ITGA6-ITGB4-LAMA5 complex	1	0.071429	ITGA6-ITGB4-LAMA5 complex;ITGA6-ITGB4-Laminin10/12 complex	1;1	32.529	0	91	3	0	32.254;32.321;31.822;32.126;32.584;32.806;32.478;32.264;34.334;32.297;32.851;32.782;32.749	O75694	C9JXA2	E7EPM0	G3V1J3	G3XAP3	O00410	O95197-3	P26440	Q13283	Q14739	Q9NRK6	Q9NX00	Q9UNH7	Q9Y289
1369	6	NaN	NaN	NaN			34.95	NaN	15	NaN	NaN	36.938;36.859;34.759;36.774;36.71	Q5W0V3-2	C9JS35	P42224	Q13043	Q5BJH7-3	Q9BVK6
1370	14	NaN	NaN	NaN			37.127	0	91	15	0	36.938;38.439;36.171;36.859;37.445;36.774;38.082;37.833;36.929;37.563;37.185;36.971;37.371	A6NGW1	C9JS35	O15127	P22681	P42224	Q14139	Q5BJH7-3	Q5W0V3-2	Q8N1S5-2	Q8TAT6	Q92945	Q9H3P7	Q9H6U8	Q9HD34
1371	11	ITGA6-ITGB4-LAMA5 complex	1	0.090909	ITGA6-ITGB4-LAMA5 complex;ITGA6-ITGB4-Laminin10/12 complex	1;1	34.764	NaN	55	NaN	NaN	34.665;35.287;34.715;35.381;34.978;35.003;34.334;35.316;34.7;35.021	Q93084-4	C9JF66	H0YNG3	P04075	P09972	P22033	P22830	Q14739	Q15005	Q5SSJ5	Q8NAN7
1372	13	17S U2 snRNP	1	0.076923	17S U2 snRNP;C complex spliceosome;ITGA6-ITGB4-LAMA5 complex;ITGA6-ITGB4-Laminin10/12 complex;SF3A1-SF3A2-SF3A3 complex;Spliceosome	1;1;1;1;1;1	34.334	0	78	6	0	34.665;35.287;33.421;34.778;32.529;33.913;34.158;34.108;35.316;33.993;34.764;35.39	Q14739	C9JF66	H0YNG3	O14672	O15382	O75694	P23246	P30566	P50570	Q15005	Q8WWI5	Q93084-4	Q9BWE0
1373	5	NaN	NaN	NaN			34.111	NaN	10	NaN	NaN	34.665;34.374;34.778;34.693	G5E9M5	C9JF66	F8W9T2	O15382	P61619
1374	12	ITGA6-ITGB4-LAMA5 complex	1	0.083333	ITGA6-ITGB4-LAMA5 complex;ITGA6-ITGB4-Laminin10/12 complex	1;1	34.778	0	66	1	0	34.665;36.346;34.374;34.111;34.158;34.408;35.437;34.334;35.021;33.993;35.39	O15382	C9JF66	E9PS74	F8W9T2	G5E9M5	P30566	P31040	P49069	Q14739	Q8NAN7	Q8WWI5	Q9BWE0
1375	3	NaN	NaN	NaN			41.076	NaN	3	NaN	NaN	42.868;42.702	Q8NBY1	C9J9K3	Q8NC51-3
1376	9	BIRC5-AURKB-INCENP-EVI5 complex	1	0.111111	BIRC5-AURKB-INCENP-EVI5 complex;E-box sequence-binding complex;Rb-tal-1-E2A-Lmo2-Ldb1 complex	1;1;1	42.554	NaN	36	NaN	NaN	42.868;42.417;42.452;42.742;42.887;42.92;42.698;42.753	Q6UW68	C9J9K3	P28907	Q15293	Q4G0N4	Q96AG3	Q9NTJ5	Q9NTX5-6	Q9NVH0
1377	4	NaN	NaN	NaN			42.702	NaN	6	NaN	NaN	42.868;42.652;41.076	Q8NC51-3	C9J9K3	F5H1W9	Q8NBY1
1378	4	NaN	NaN	NaN			5.283	1	6	3	3	5.218;5.309;5.379	P62424	C9J4Z3	P49207	P62906
1379	4	NaN	NaN	NaN			5.379	1	6	3	3	5.218;5.309;5.283	P62906	C9J4Z3	P49207	P62424
1380	14	60S ribosomal subunit, cytoplasmic	2	0.142857	60S ribosomal subunit, cytoplasmic;ABL2-HRAS-RIN1 complex;Nop56p-associated pre-rRNA complex;RIN1-STAM2-EGFR complex, EGF stimulated;RIN1-STAM2-HRS complex;Ribosome, cytoplasmic;TNF-alpha/NF-kappa B signaling complex 6;TNF-alpha/Nf-kappa B signaling complex (RPL6, RPL30, RPS13, CHUK, DDX3X, NFKB2, NFKBIB, REL, IKBKG, NFKB1, MAP3K8, RELB, GLG1, NFKBIA, RELA, TNIP2, GTF2I)	2;1;2;1;1;2;1;1	5.175	1	91	36	36	5.218;5.356;5.216;5.345;5.205;5.13;5.309;5.436;5.327;5.272;5.229;5.281;5.112	E5RI99	C9J4Z3	E7EPB3	E7EWF1	P06744	P18124	P46778	P49207	P61313	P61353	P62917	Q02543	Q02878	Q07020
1381	6	NaN	NaN	NaN			5.309	1	15	3	3	5.218;5.175;5.345;5.283;5.379	P49207	C9J4Z3	E5RI99	P06744	P62424	P62906
1382	4	F1F0-ATP synthase (EC 3.6.3.14), mitochondrial	1	0.25	F1F0-ATP synthase (EC 3.6.3.14), mitochondrial	1	19.471	0	6	1	0	19.86;19.432;19.183	P61163	C9J2Y9	P06576	P33527
1383	8	F1F0-ATP synthase (EC 3.6.3.14), mitochondrial	1	0.125	F1F0-ATP synthase (EC 3.6.3.14), mitochondrial;RNA polymerase II (RNAPII);RPAP1-RPB2-RPB3 complex	1;1;1	19.183	0.1	28	10	1	19.86;18.379;19.432;18.584;19.611;19.471;19.164	P33527	C9J2Y9	O14579	P06576	P24928	P36542	P61163	Q9NZ32
1384	9	TRF-Rap1 complex I, 2MD	1	0.111111	TRF-Rap1 complex I, 2MD;TRF1 telomere length regulation complex;Tankyrin 1-tankyrin 2-TRF1 complex	1;1;1	49.242	0	36	1	0	49.201;47.586;47.42;49.204;47.6;47.703;49.406;49.087	Q9Y2Z0	C9J0J7	O14657	P61225	Q01085-2	Q13185	Q15056	Q8N4Q0	Q99426
1385	7	NaN	NaN	NaN			45.935	1	21	1	1	46.15;45.932;47.42;47.6;46.085;45.762	Q99426	C9J0J7	O94903	P61225	Q13185	Q13242	Q6DKK2
1386	9	TRF-Rap1 complex I, 2MD	1	0.111111	TRF-Rap1 complex I, 2MD;TRF1 telomere length regulation complex;Tankyrin 1-tankyrin 2-TRF1 complex	1;1;1	46.245	0	36	1	0	46.15;47.586;47.42;44.915;47.6;47.703;44.355;45.935	Q9Y2Z0	C9J0J7	O14657	P61225	Q01085-2	Q13185	Q15056	Q8N4Q0	Q99426
1387	16	Spliceosome	1	0.0625	Spliceosome;THO complex;TREX complex;TRF-Rap1 complex I, 2MD;TRF1 telomere length regulation complex;Tankyrin 1-tankyrin 2-TRF1 complex	1;1;1;1;1;1	47.42	0	120	1	0	46.15;49.201;47.586;47.659;47.065;47.346;47.6;47.703;47.242;45.762;48.942;47.266;47.567;46.245;49.242	P61225	C9J0J7	C9J0J7	O14657	P18065	P30533	P68402	Q13185	Q15056	Q16762	Q6DKK2	Q6DKK2	Q8TAA5	Q9HBH5	Q9Y2Z0	Q9Y2Z0
1388	12	39S ribosomal subunit, mitochondrial	1	0.083333	39S ribosomal subunit, mitochondrial;55S ribosome, mitochondrial	1;1	41.389	NaN	66	NaN	NaN	41.339;41.089;41.171;41.04;41.088;41.627;40.85;41.261;41.342;41.364;41.176	O60664	B9A018	P23786	P30419	P36915	Q5SZR4	Q5T160	Q6ZMG9	Q8N8R3	Q9HC36	Q9NQR4	Q9UJU6-2
1389	9	39S ribosomal subunit, mitochondrial	1	0.111111	39S ribosomal subunit, mitochondrial;55S ribosome, mitochondrial	1;1	41.342	NaN	36	NaN	NaN	41.339;41.389;41.171;40.923;40.925;41.088;40.85;41.204	Q9HC36	B9A018	O60664	P30419	P50151	Q2T9J0	Q5SZR4	Q6ZMG9	Q8NFF5-3
1390	17	CD28-transactivation complex	1	0.058824	CD28-transactivation complex	1	41.04	0	136	1	0	41.339;41.389;40.657;40.73;41.234;40.923;40.909;40.925;41.088;41.148;40.85;42.067;41.261;41.364;40.397;40.251	P36915	B9A018	O60664	O75439	P19397	P48449	P50151	P63092-3	Q2T9J0	Q5SZR4	Q6PI78	Q6ZMG9	Q8N1G4	Q8N8R3	Q9NQR4	Q9UMX0-2	Q9Y2Z2-2
1391	27	CD28-transactivation complex	1	0.037037	CD28-transactivation complex	1	40.73	0.166667	351	6	1	41.339;40.547;40.657;40.597;40.233;41.171;41.04;40.252;40.923;41.398;39.953;38.842;40.909;40.673;40.925;41.088;40.85;39.903;41.261;41.204;40.246;41.764;41.684;40.289;40.397;40.251	P19397	B9A018	G8JLJ7	O75439	O76095-2	P16260	P30419	P36915	P50148	P50151	P55036	P59768	P61764	P63092-3	Q15738	Q2T9J0	Q5SZR4	Q6ZMG9	Q7L8L6	Q8N8R3	Q8NFF5-3	Q8TB61-3	Q8TDP1-2	Q99714	Q99720-3	Q9UMX0-2	Q9Y2Z2-2
1392	20	39S ribosomal subunit, mitochondrial	1	0.05	39S ribosomal subunit, mitochondrial;55S ribosome, mitochondrial;CD28-transactivation complex	1;1;1	40.85	0	190	3	0	41.339;40.547;41.389;40.597;40.233;40.73;41.171;41.04;40.923;41.398;40.909;40.673;40.925;41.261;41.204;40.246;41.342;40.397;40.251	Q6ZMG9	B9A018	G8JLJ7	O60664	O76095-2	P16260	P19397	P30419	P36915	P50151	P55036	P63092-3	Q15738	Q2T9J0	Q8N8R3	Q8NFF5-3	Q8TB61-3	Q9HC36	Q9UMX0-2	Q9Y2Z2-2
1393	14	CD28-transactivation complex	1	0.071429	CD28-transactivation complex	1	40.909	0	91	1	0	41.339;40.268;40.657;40.73;41.089;41.04;41.234;40.85;41.261;40.753;41.996;40.397;40.251	P63092-3	B9A018	F5H897	O75439	P19397	P23786	P36915	P48449	Q6ZMG9	Q8N8R3	Q92841	Q9BTV4	Q9UMX0-2	Q9Y2Z2-2
1394	13	CD28-transactivation complex	1	0.076923	CD28-transactivation complex;DNA ligase III-XRCC1-PNK-DNA-pol III multiprotein complex;DNA ligase IV-XRCC4-PNK complex;XRCC1-LIG3-PNK-TDP1 complex	1;1;1;1	41.204	NaN	78	NaN	NaN	41.339;41.856;41.937;40.919;40.73;41.171;41.001;40.923;40.925;41.088;40.85;41.621	Q8NFF5-3	B9A018	F5GXG3	O60427	P00491	P19397	P30419	P49903	P50151	Q2T9J0	Q5SZR4	Q6ZMG9	Q9HC07
1395	17	CD28-transactivation complex	1	0.058824	CD28-transactivation complex	1	41.261	0	136	1	0	41.339;41.856;40.547;41.389;40.657;40.73;41.04;41.234;40.909;41.148;40.85;42.067;41.846;41.593;42.187;40.251	Q8N8R3	B9A018	F5GXG3	G8JLJ7	O60664	O75439	P19397	P36915	P48449	P63092-3	Q6PI78	Q6ZMG9	Q8N1G4	Q92917	Q96I24	Q9BSK2	Q9Y2Z2-2
1396	8	17S U2 snRNP	1	0.125	17S U2 snRNP;C complex spliceosome;NCOR1 complex;SF3A1-SF3A2-SF3A3 complex;Sec61-Sec62-Sec63 complex;Spliceosome	1;1;1;1;1;1	44.739	NaN	28	NaN	NaN	44.945;45.177;45.229;44.322;45.472;45.398;44.978	Q13057	B8ZZ10	F8VQX6	F8W1I9	O60711	Q587I9	Q9BRG1	Q9BVL4
1397	14	MDC1-H2AFX-TP53BP1 complex	1	0.071429	MDC1-H2AFX-TP53BP1 complex;MDC1-MRE11-RAD50-NBS1 complex;MDC1-MRN-ATM-FANCD2 complex;MDC1-p53BP1-SMC1 complex;MGC1-DNA-PKcs-Ku complex;MICA-KLRK1-HCST complex;Sec61-Sec62-Sec63 complex	1;1;1;1;1;1;1	44.978	0	91	1	0	44.945;46.034;45.177;45.229;44.322;44.921;43.397;45.31;44.739;45.453;45.102;45.398;45.789	Q9BVL4	B8ZZ10	E7EWE1	F8VQX6	F8W1I9	O60711	O75503	P40925	Q05932-3	Q13057	Q14320	Q92879-2	Q9BRG1	Q9NQG6
1398	3	NaN	NaN	NaN			34.568	NaN	3	NaN	NaN	34.363;34.553	Q96T37-2	B7ZLZ2	P20042
1399	9	NaN	NaN	NaN			34.911	0	36	3	0	34.363;34.778;34.529;33.564;35.043;34.194;34.448;34.547	O75436	B7ZLZ2	E7EW05	O43252	Q13131	Q4G0I0	Q92598-2	Q9BUQ8	Q9NVV0
1400	15	ITGAM-ITGB2-CD11 complex	1	0.066667	ITGAM-ITGB2-CD11 complex	1	34.408	0.166667	105	6	1	34.363;34.778;34.135;34.778;34.529;34.911;34.545;33.946;35.021;33.993;34.448;34.504;35.178;34.547	P31040	B7ZLZ2	E7EW05	F5H217	O15382	O43252	O75436	P09874	Q86WV6	Q8NAN7	Q8WWI5	Q9BUQ8	Q9H553	Q9NUQ8-2	Q9NVV0
1401	6	NaN	NaN	NaN			36.881	0	15	3	0	36.942;37.528;36.192;36.126;36.947	O00571	B7ZKW8	P67775	Q14974	Q5JTZ9	Q92973-2
1402	5	NaN	NaN	NaN			37.866	NaN	10	NaN	NaN	36.942;38.352;37.977;38.353	D6RCD0	B7ZKW8	P51114-3	P52272-2	Q9Y3P8
1403	2	NaN	NaN	NaN			37.813	NaN	1	NaN	NaN	37.889	P55809	B7ZB80
1404	6	NaN	NaN	NaN			37.843	NaN	15	NaN	NaN	37.889;37.801;37.445;37.621;36.052	Q9UBT2	B7ZB80	F5H4C2	Q14139	Q8IWA4	Q9UNN5
1405	2	H2AX complex II	1	0.5	H2AX complex II	1	23.204	NaN	1	NaN	NaN	22.661	P08575	B7Z9I3
1406	12	CF IIAm complex (Cleavage factor IIAm complex)	1	0.083333	CF IIAm complex (Cleavage factor IIAm complex);RNA endonuclease (SEN2deltaEx8, SEN54, CLP1);tRNA splicing endonuclease	1;1;1	22.809	NaN	66	NaN	NaN	22.661;22.919;22.203;22.812;22.896;22.295;23.102;23.423;23.282;22.848;23.357	Q99627-2	B7Z9I3	F5GWH5	O75153	P10586-2	Q14126	Q15758	Q5VT52-2	Q86VS8	Q8TD16	Q93008-1	Q969V3-2
1407	14	NaN	NaN	NaN			22.295	0	91	1	0	22.661;22.919;22.493;22.812;21.958;22.295;22.44;22.532;22.41;22.311;22.848;22.47;22.809	Q15758	B7Z9I3	F5GWH5	O14646-2	P10586-2	P27816-6	P46977	Q12788	Q3ZAQ7	Q8NI36	Q92673	Q93008-1	Q93050-1	Q99627-2
1408	16	Nop56p-associated pre-rRNA complex	1	0.0625	Nop56p-associated pre-rRNA complex;Spliceosome;THO complex;TREX complex	1;1;1;1	47.086	NaN	120	NaN	NaN	46.928;47.065;46.769;45.634;47.346;45.384;48.173;47.6;47.242;45.762;48.942;47.02;47.266;47.105;47.02	B4E152	B7Z8R4	P30533	P51159-2	P61011	P68402	Q07817-2	Q07817-2	Q13185	Q16762	Q6DKK2	Q6DKK2	Q8NI37	Q8TAA5	Q9H4B0	Q9HBI0-2
1409	4	C complex spliceosome	1	0.25	C complex spliceosome;Spliceosome	1;1	42.374	NaN	6	NaN	NaN	42.317;42.129;42.531	B7Z4V2	B7Z817	Q9NSD9	Q9NZ01
1410	3	C complex spliceosome	1	0.333333	C complex spliceosome;Spliceosome	1;1	42.317	NaN	3	NaN	NaN	42.374;42.129	B7Z817	B7Z4V2	Q9NSD9
1411	4	NaN	NaN	NaN			41.519	NaN	6	NaN	NaN	42.374;42.683;42.531	E9PSH8	B7Z4V2	P04234	Q9NZ01
1412	3	NaN	NaN	NaN			45.084	NaN	3	NaN	NaN	44.872;45.293	E9PIM6	B7Z4K6	Q8NCN5
1413	4	GIPC1-LHCGR complex	1	0.25	GIPC1-LHCGR complex;PTGS2 homodimer complex	1;1	43.565	NaN	6	NaN	NaN	44.872;43.425;43.591	Q9Y333	B7Z4K6	Q32NB8	Q567V2-2
1414	8	SMAD7-SMURF1 complex	1	0.125	SMAD7-SMURF1 complex;SMAD7-SMURF1-TGF-beta receptor complex;TGF-beta receptor I-SMAD7-SMURF1 complex	1;1;1	44.132	NaN	28	NaN	NaN	44.872;44.306;44.322;44.114;43.896;43.944;44.182	P29350	B7Z4K6	O43760	O60711	P04350	P62310	Q6DD87	Q7RTS9
1415	4	DSIF complex (DRB sensitivity-inducing factor complex)	1	0.25	DSIF complex (DRB sensitivity-inducing factor complex)	1	44.621	NaN	6	NaN	NaN	44.872;45.084;44.278	P12931	B7Z4K6	E9PIM6	Q9UJU6-2
1416	6	NaN	NaN	NaN			41.586	NaN	15	NaN	NaN	41.774;41.856;42.588;41.846;41.094	E9PIM6	B7Z4K6	F5GXG3	Q8NCN5	Q92917	Q99615
1417	22	BIRC5-AURKB-INCENP-EVI5 complex	1	0.045455	BIRC5-AURKB-INCENP-EVI5 complex;Large Drosha complex;Multisynthetase complex	1;1;1	42.187	NaN	231	NaN	NaN	41.774;41.856;40.547;42.443;42.417;41.98;42.487;43.306;42.652;42.792;42.067;41.261;42.579;41.846;41.593;43.127;42.698;41.817;42.753;41.868;42.397	Q9BSK2	B7Z4K6	F5GXG3	G8JLJ7	I3L0H8	P28907	P38117	P42574	Q13895	Q5T8U5	Q6ZT21-2	Q8N1G4	Q8N8R3	Q8TBP6	Q92917	Q96I24	Q9H9A6	Q9NTX5-6	Q9NUL7	Q9NVH0	Q9Y285	Q9Y619
1418	6	DSIF complex (DRB sensitivity-inducing factor complex)	1	0.166667	DSIF complex (DRB sensitivity-inducing factor complex)	1	40.684	NaN	15	NaN	NaN	41.774;41.586;40.158;41.094;41.176	P12931	B7Z4K6	E9PIM6	Q7Z3D6-5	Q99615	Q9UJU6-2
1419	3	NaN	NaN	NaN			36.208	NaN	3	NaN	NaN	36.556;36.107	P11310	B7Z475	P17174
1420	3	NaN	NaN	NaN			48.811	NaN	3	NaN	NaN	48.437;48.678	Q9H9P8-2	B7Z3K8	P50213
1421	13	AXIN-APC-betaCatenin-GSK3B complex	1	0.076923	AXIN-APC-betaCatenin-GSK3B complex;Axin-PP2A A-PP2A C-GSK3-beta-beta-catenin complex;Prune-GSK3beta complex;TNF-alpha/NF-kappa B signaling complex 7	1;1;1;1	48.569	0	78	1	0	48.437;46.849;48.733;49.132;48.63;48.468;49.204;48.469;48.31;48.199;48.742;48.493	Q96GE9-2	B7Z3K8	P19623	P31942-2	P37802	P50897	P63104	Q01085-2	Q13243	Q6GMV3	Q8NAK9	Q96C01	Q9Y2Q3
1422	5	NaN	NaN	NaN			48.531	NaN	10	NaN	NaN	48.437;47.867;48.63;48.421	O00148	B7Z3K8	P09543-2	P50897	Q9BUL8
1423	5	NaN	NaN	NaN			49.151	NaN	10	NaN	NaN	48.437;47.853;48.733;47.931	P98179	B7Z3K8	O00151	P31942-2	P52306
1424	11	TNF-alpha/NF-kappa B signaling complex 7	1	0.090909	TNF-alpha/NF-kappa B signaling complex 7	1	48.63	0	55	1	0	48.437;48.531;48.707;48.827;48.733;49.132;48.569;48.576;48.811;48.359	P50897	B7Z3K8	O00148	P25685	P27695	P31942-2	P37802	Q96GE9-2	Q9BXW7-2	Q9H9P8-2	Q9NUQ9
1425	15	NaN	NaN	NaN			48.199	NaN	105	NaN	NaN	48.437;48.389;47.555;46.898;46.849;48.827;48.733;47.931;48.066;48.173;48.034;48.147;47.419;48.442	Q8NAK9	B7Z3K8	F5GX77	H3BLU7	O95571	P19623	P27695	P31942-2	P52306	P56589	Q5HYK3	Q9H019-3	Q9H4A5	Q9NRG7-2	Q9Y2S7
1426	11	NaN	NaN	NaN			48.15	0	55	1	0	48.437;47.983;46.954;47.853;48.827;48.733;47.931;48.468;49.151;48.199	Q15102	B7Z3K8	E1B6X3	H7BZJ3	O00151	P27695	P31942-2	P52306	P63104	P98179	Q8NAK9
1427	10	Cohesin-SA1 complex	1	0.1	Cohesin-SA1 complex;Mitotic 14S cohesin 1 complex;SNF2h-cohesin-NuRD complex	1;1;1	47.853	NaN	45	NaN	NaN	48.437;47.983;47.714;49.151;48.15;46.38;48.811;48.359;48.032	O00151	B7Z3K8	E1B6X3	H0YDU8	P98179	Q15102	Q8NBJ7	Q9H9P8-2	Q9NUQ9	Q9P0S9
1428	18	TNF-alpha/NF-kappa B signaling complex 7	2	0.111111	TNF-alpha/NF-kappa B signaling complex 7	2	47.931	NaN	153	NaN	NaN	48.437;47.983;47.714;47.555;46.954;47.853;46.898;46.849;48.827;48.733;45.983;49.132;47.951;48.034;47.419;48.359;48.032	P52306	B7Z3K8	E1B6X3	H0YDU8	H3BLU7	H7BZJ3	O00151	O95571	P19623	P27695	P31942-2	P37802	P37802	P60981	Q9H019-3	Q9NRG7-2	Q9NUQ9	Q9P0S9
1429	2	NaN	NaN	NaN			43.711	NaN	1	NaN	NaN	43.221	O00148	B7Z3K8
1430	3	NaN	NaN	NaN			41.987	NaN	3	NaN	NaN	43.221;41.235	O00165	B7Z3K8	P84095
1431	4	NaN	NaN	NaN			45.003	NaN	6	NaN	NaN	43.221;44.769;44.081	O00165	B7Z3K8	P62701	Q15366-3
1432	9	Cohesin-SA1 complex	1	0.111111	Cohesin-SA1 complex;Mitotic 14S cohesin 1 complex;SNF2h-cohesin-NuRD complex	1;1;1	43.052	NaN	36	NaN	NaN	43.221;44.061;43.47;43.9;42.629;43.975;43.801;43.176	O00151	B7Z3K8	E1B6X3	H0YDU8	Q15102	Q8NBJ7	Q9H9P8-2	Q9NUQ9	Q9P0S9
1433	7	39S ribosomal subunit, mitochondrial	1	0.142857	39S ribosomal subunit, mitochondrial;55S ribosome, mitochondrial	1;1	42.283	NaN	21	NaN	NaN	43.221;41.339;41.98;42.187;41.621;41.342	F5GX77	B7Z3K8	B9A018	P38117	Q9BSK2	Q9HC07	Q9HC36
1434	6	ALL-1 supercomplex	1	0.166667	ALL-1 supercomplex;ASCOM complex;MBD1-MCAF complex;MBD1-MCAF1-SETDB1 complex;MBD1-Suv39h1-HP1 complex;MLL-HCF complex;MLL1-WDR5 complex;MOF complex;Menin-associated histone methyltransferase complex;PTIP-HMT complex;Replication-coupled CAF-1-MBD1-ETDB1 complex;Set1A complex;Set1B complex;UTX-MLL2/3 complex;WDR5-ASH2L-RBBP5-MLL2 complex	1;1;1;1;1;1;1;1;1;1;1;1;1;1;1	46.959	NaN	15	NaN	NaN	45.841;46.828;45.709;45.5;46.957	Q9UL25	B7Z254	P37268	P62263	Q68D91	Q9BWF3
1435	9	F1F0-ATP synthase (EC 3.6.3.14), mitochondrial	1	0.111111	F1F0-ATP synthase (EC 3.6.3.14), mitochondrial	1	39.24	NaN	36	NaN	NaN	39.355;39.059;39.08;38.954;39.095;38.639;39.144;39.35	P25325	B5ME91	P07099	P49247	Q14534	Q5TC12	Q6P1A2	Q86UL3	Q9NRR5
1436	11	Spliceosome	1	0.090909	Spliceosome;TRBP containing complex (DICER, RPL7A, EIF6, MOV10 and subunits of the 60S ribosomal particle);TRBP containing complex (DICER, TRBP, AGO2, RPL7A, EIF6, MOV10)	1;1;1	39.661	NaN	55	NaN	NaN	39.355;40.667;39.413;39.08;39.144;38.989;38.767;39.35;39.851;40.072	E7ER01	B5ME91	O15067	P04439	P49247	Q86UL3	Q9BQ52-4	Q9NP81	Q9NRR5	Q9NUQ8-2	Q9NZW5
1437	26	NaN	NaN	NaN			38.93	0	325	3	0	39.355;39.113;39.708;38.439;38.82;38.649;39.059;38.664;38.853;39.525;38.893;39.08;38.954;38.629;39.386;38.639;39.144;39.024;38.771;38.56;38.808;38.989;38.847;38.767;38.937	E9PSI1	B5ME91	F2Z2V0	H3BTV1	O15127	O60884	O96011-2	P07099	P16219	P30508	P31785	P31937	P49247	Q14534	Q14699	Q15125	Q6P1A2	Q86UL3	Q8NC60	Q96KP4	Q99653	Q99805	Q9BQ52-4	Q9BWM7	Q9NP81	Q9UKU7
1438	16	NaN	NaN	NaN			39.059	NaN	120	NaN	NaN	39.355;38.93;39.413;39.334;39.24;38.893;39.417;39.08;39.115;38.954;38.639;39.144;38.771;39.35;38.77	P07099	B5ME91	E9PSI1	P04439	P23381	P25325	P31937	P31939	P49247	Q04759	Q14534	Q6P1A2	Q86UL3	Q96KP4	Q9NRR5	Q9NSE4
1439	17	NaN	NaN	NaN			38.771	0	136	1	0	39.355;38.93;38.439;39.059;38.206;38.893;39.08;39.67;38.954;38.629;38.639;38.56;38.808;39.35;38.77;38.44	Q96KP4	B5ME91	E9PSI1	O15127	P07099	P09564	P31937	P49247	Q05086-2	Q14534	Q14699	Q6P1A2	Q99653	Q99805	Q9NRR5	Q9NSE4	Q9Y2L1
1440	17	NaN	NaN	NaN			38.639	NaN	136	NaN	NaN	39.355;38.93;38.585;38.439;38.489;39.059;38.206;39.24;38.893;39.08;38.954;38.629;38.771;38.767;39.35;38.77	Q6P1A2	B5ME91	E9PSI1	O00400	O15127	P04066	P07099	P09564	P25325	P31937	P49247	Q14534	Q14699	Q96KP4	Q9NP81	Q9NRR5	Q9NSE4
1441	13	NaN	NaN	NaN			39.024	0	78	1	0	39.355;38.93;39.113;38.649;39.413;39.15;38.853;39.525;39.08;38.954;39.386;38.989	Q8NC60	B5ME91	E9PSI1	F2Z2V0	O96011-2	P04439	P08754	P30508	P31785	P49247	Q14534	Q15125	Q9BQ52-4
1442	20	NaN	NaN	NaN			38.954	NaN	190	NaN	NaN	39.355;38.93;39.113;38.439;39.413;39.059;39.334;39.24;38.853;38.893;39.08;39.67;38.629;38.639;39.144;39.024;38.771;39.35;38.77	Q14534	B5ME91	E9PSI1	F2Z2V0	O15127	P04439	P07099	P23381	P25325	P30508	P31937	P49247	Q05086-2	Q14699	Q6P1A2	Q86UL3	Q8NC60	Q96KP4	Q9NRR5	Q9NSE4
1443	14	NaN	NaN	NaN			39.35	NaN	91	NaN	NaN	39.355;40.045;39.059;39.334;39.24;39.417;39.08;39.67;38.954;38.639;39.144;38.771;39.317	Q9NRR5	B5ME91	E7EVW7	P07099	P23381	P25325	P31939	P49247	Q05086-2	Q14534	Q6P1A2	Q86UL3	Q96KP4	Q99536
1444	24	DNA synthesome complex (15 subunits)	2	0.083333	DNA synthesome complex (15 subunits);DNA synthesome complex (17 subunits);HuCHRAC complex;Respiratory chain complex I (gamma subunit) mitochondrial;Respiratory chain complex I (holoenzyme), mitochondrial;Respiratory chain complex I (incomplete intermediate ND1, ND2, ND3, CIA30 assembly), mitochondrial;Spliceosome;TRBP containing complex (DICER, RPL7A, EIF6, MOV10 and subunits of the 60S ribosomal…	2;2;2;1;1;1;1;1;1	39.708	0	276	10	0	39.355;40.045;38.93;40.26;40.243;40.731;39.849;40.233;39.9;39.525;39.83;39.953;38.842;39.553;39.386;39.903;39.144;40.246;39.764;40.072;39.725;41.356;38.151	H3BTV1	B5ME91	E7EVW7	E9PSI1	F8VYE8	O00425	O60830	P04181	P16260	P30405	P31785	P36551	P59768	P61764	Q02818	Q15125	Q7L8L6	Q86UL3	Q8TB61-3	Q9BTU6	Q9NZW5	Q9UBM7	Q9UHL4	Q9UHL4
1445	15	NaN	NaN	NaN			39.67	0	105	1	0	39.355;39.661;38.439;38.649;39.08;38.842;38.954;38.629;38.771;38.373;38.08;38.989;39.35;38.44	Q05086-2	B5ME91	E7ER01	O15127	O96011-2	P49247	P61764	Q14534	Q14699	Q96KP4	Q96PK6	Q96RQ3	Q9BQ52-4	Q9NRR5	Q9Y2L1
1446	19	NaN	NaN	NaN			39.413	0	171	1	0	39.355;39.661;39.113;39.708;39.286;39.814;38.649;39.059;39.15;38.853;39.525;39.08;38.954;39.386;39.024;39.317;38.989;39.725	P04439	B5ME91	E7ER01	F2Z2V0	H3BTV1	I3L0N3	O19617	O96011-2	P07099	P08754	P30508	P31785	P49247	Q14534	Q15125	Q8NC60	Q99536	Q9BQ52-4	Q9UBM7
1447	27	NaN	NaN	NaN			39.08	0	351	6	0	39.355;39.661;38.93;39.113;38.439;38.82;39.413;39.059;39.24;38.853;39.525;38.893;39.67;38.954;38.629;38.639;39.144;39.024;38.771;38.989;38.847;38.767;39.35;39.851;38.937;38.44	P49247	B5ME91	E7ER01	E9PSI1	F2Z2V0	O15127	O60884	P04439	P07099	P25325	P30508	P31785	P31937	Q05086-2	Q14534	Q14699	Q6P1A2	Q86UL3	Q8NC60	Q96KP4	Q9BQ52-4	Q9BWM7	Q9NP81	Q9NRR5	Q9NUQ8-2	Q9UKU7	Q9Y2L1
1448	14	NaN	NaN	NaN			39.144	NaN	91	NaN	NaN	39.355;39.661;38.93;39.113;39.708;39.059;38.664;39.334;39.24;38.893;39.08;38.954;39.35	Q86UL3	B5ME91	E7ER01	E9PSI1	F2Z2V0	H3BTV1	P07099	P16219	P23381	P25325	P31937	P49247	Q14534	Q9NRR5
1449	14	NaN	NaN	NaN			39.113	0	91	1	0	39.355;39.046;38.93;39.849;39.413;38.853;39.525;39.08;38.954;39.144;39.024;38.847;38.937	F2Z2V0	B5ME91	D6REA0	E9PSI1	P04181	P04439	P30508	P31785	P49247	Q14534	Q86UL3	Q8NC60	Q9BWM7	Q9UKU7
1450	19	NaN	NaN	NaN			38.853	0	171	1	0	39.355;39.046;38.93;39.113;39.286;38.82;38.649;39.413;39.15;39.525;39.08;39.67;38.954;38.629;39.024;38.56;38.808;38.989	P30508	B5ME91	D6REA0	E9PSI1	F2Z2V0	I3L0N3	O60884	O96011-2	P04439	P08754	P31785	P49247	Q05086-2	Q14534	Q14699	Q8NC60	Q99653	Q99805	Q9BQ52-4
1451	14	NaN	NaN	NaN			39.525	NaN	91	NaN	NaN	39.355;39.046;38.93;39.113;39.708;38.649;39.413;38.853;39.08;39.386;39.024;38.989;39.725	P31785	B5ME91	D6REA0	E9PSI1	F2Z2V0	H3BTV1	O96011-2	P04439	P30508	P49247	Q15125	Q8NC60	Q9BQ52-4	Q9UBM7
1452	7	NaN	NaN	NaN			37.835	0	21	1	0	37.531;38.439;39.115;36.929;38.373;38.08	P49588	B5MDE0	O15127	Q04759	Q8TAT6	Q96PK6	Q96RQ3
1453	5	NaN	NaN	NaN			25.564	0	10	1	0	26.734;23.755;25.914;25.416	P40939	B4E2W0	B4E2W0	P43243	Q9Y490
1454	5	CF IIAm complex (Cleavage factor IIAm complex)	1	0.2	CF IIAm complex (Cleavage factor IIAm complex);CPSF6-EWSR1-ITCH-NUDT21-POLR2A-UBAP2L complex;CPSF6-ITCH-NUDT21-POLR2A complex;CPSF6-ITCH-NUDT21-POLR2A-UBAP2L complex;Mammalian cleavage factor I (CF Im);Spliceosome	1;1;1;1;1;1	28.96	NaN	10	NaN	NaN	29.218;30.58;30.596;28.752	C9JXA2	B4E2S7	Q15043-2	Q96GS4	Q9Y672
1455	4	CSA complex	1	0.25	CSA complex;CSA-POLIIa complex	1;1	32.899	NaN	6	NaN	NaN	32.956;32.871;32.915	Q12769	B4E2S7	P48651	Q9Y282
1456	16	CF IIAm complex (Cleavage factor IIAm complex)	1	0.0625	CF IIAm complex (Cleavage factor IIAm complex);CPSF6-EWSR1-ITCH-NUDT21-POLR2A-UBAP2L complex;CPSF6-ITCH-NUDT21-POLR2A complex;CPSF6-ITCH-NUDT21-POLR2A-UBAP2L complex;Mammalian cleavage factor I (CF Im);Spliceosome	1;1;1;1;1;1	32.254	0.1	120	10	1	32.956;32.529;31.219;32.235;32.264;30.58;31.814;31.104;31.92;30.596;31.239;32.229;31.872;31.901;31.929	C9JXA2	B4E2S7	O75694	O95479	P26639	Q13283	Q15043-2	Q16643	Q86XP3	Q8NFH4	Q96GS4	Q96K37	Q9H9H4	Q9NTZ6	Q9UN86-2	Q9Y672
1457	6	CSA complex	1	0.166667	CSA complex;CSA-POLIIa complex	1;1	32.851	NaN	15	NaN	NaN	32.956;32.529;32.806;33.126;32.915	Q9NX00	B4E2S7	O75694	O95197-3	O96005	Q9Y282
1458	18	Spliceosome	1	0.055556	Spliceosome;THO complex;TREX complex;TRF-Rap1 complex I, 2MD;TRF1 telomere length regulation complex;Tankyrin 1-tankyrin 2-TRF1 complex	1;1;1;1;1;1	48.942	0	153	1	0	47.086;49.201;49.195;47.586;47.659;47.065;49.01;47.42;47.346;47.6;47.703;47.242;47.02;47.266;47.215;47.567;47.02	Q6DKK2	B4E152	C9J0J7	E7EQ69	O14657	P18065	P30533	P31946-2	P61225	P68402	Q13185	Q15056	Q16762	Q8NI37	Q8TAA5	Q8WWH5	Q9HBH5	Q9HBI0-2
1459	17	Spliceosome	1	0.058824	Spliceosome;THO complex;TREX complex;TRF-Rap1 complex I, 2MD;TRF1 telomere length regulation complex;Tankyrin 1-tankyrin 2-TRF1 complex	1;1;1;1;1;1	45.762	0.333333	136	3	1	47.086;46.15;47.586;47.659;47.065;47.42;47.346;47.6;46.085;47.703;47.242;47.02;47.266;47.215;47.567;47.02	Q6DKK2	B4E152	C9J0J7	O14657	P18065	P30533	P61225	P68402	Q13185	Q13242	Q15056	Q16762	Q8NI37	Q8TAA5	Q8WWH5	Q9HBH5	Q9HBI0-2
1460	9	Nop56p-associated pre-rRNA complex	1	0.111111	Nop56p-associated pre-rRNA complex;Spliceosome;THO complex;TREX complex	1;1;1;1	47.105	NaN	36	NaN	NaN	47.086;46.928;46.769;45.634;47.242;47.02;47.02;46.614	Q9H4B0	B4E152	B7Z8R4	P51159-2	P61011	Q16762	Q8NI37	Q9HBI0-2	Q9NQZ5
1461	13	Nop56p-associated pre-rRNA complex	1	0.076923	Nop56p-associated pre-rRNA complex;Spliceosome;THO complex;TREX complex	1;1;1;1	45.634	NaN	78	NaN	NaN	47.086;46.928;46.515;47.065;46.769;44.3;47.346;47.242;47.02;47.266;47.105;47.02	P61011	B4E152	B7Z8R4	E9PJ81	P30533	P51159-2	P56589	P68402	Q16762	Q8NI37	Q8TAA5	Q9H4B0	Q9HBI0-2
1462	11	NaN	NaN	NaN			48.173	NaN	55	NaN	NaN	47.086;46.928;46.515;46.183;46.698;47.065;46.769;47.02;47.02;46.614	Q07817-2	B4E152	B7Z8R4	E9PJ81	F5H6G2	O75880	P30533	P51159-2	Q8NI37	Q9HBI0-2	Q9NQZ5
1463	16	Nop56p-associated pre-rRNA complex	1	0.0625	Nop56p-associated pre-rRNA complex;Spliceosome;THO complex;TREX complex;TRF-Rap1 complex I, 2MD;TRF1 telomere length regulation complex;Tankyrin 1-tankyrin 2-TRF1 complex	1;1;1;1;1;1;1	47.065	0	120	1	0	47.086;46.928;46.15;47.586;45.634;47.42;47.346;48.173;47.6;47.242;45.762;48.942;47.02;47.567;47.02	P30533	B4E152	B7Z8R4	C9J0J7	O14657	P61011	P61225	P68402	Q07817-2	Q13185	Q16762	Q6DKK2	Q6DKK2	Q8NI37	Q9HBH5	Q9HBI0-2
1464	3	NaN	NaN	NaN			33.681	NaN	3	NaN	NaN	32.304;33.339	Q9NYU2-2	B4E100	P31641
1465	7	NaN	NaN	NaN			40.367	1	21	1	1	39.995;40.077;40.252;40.178;39.903;41.312	O75792	B4E0X8	P27701	P50148	P62879	Q7L8L6	Q8N2U0
1466	13	LKB1-STRAD-MO25 complex	1	0.076923	LKB1-STRAD-MO25 complex	1	40.077	0.3	78	10	3	39.995;40.731;40.367;39.9;39.83;40.252;40.252;40.178;40.118;40.158;40.246;40.027	P27701	B4E0X8	O60830	O75792	P30405	P36551	P50148	P62873	P62879	Q6YP21-3	Q7Z3D6-5	Q8TB61-3	Q9UEW8
1467	7	NaN	NaN	NaN			40.731	NaN	21	NaN	NaN	39.995;39.708;40.077;39.83;39.736;39.204	O60830	B4E0X8	H3BTV1	P27701	P36551	Q6DD88	Q9BX68
1468	17	Spliceosome	1	0.058824	Spliceosome;TRBP containing complex (DICER, RPL7A, EIF6, MOV10 and subunits of the 60S ribosomal particle);TRBP containing complex (DICER, TRBP, AGO2, RPL7A, EIF6, MOV10)	1;1;1	39.83	0.2	136	15	3	39.995;39.708;39.814;40.731;39.849;38.562;40.077;40.252;40.252;40.178;39.386;40.118;39.903;40.072;39.725;40.397	P36551	B4E0X8	H3BTV1	O19617	O60830	P04181	P04899	P27701	P50148	P62873	P62879	Q15125	Q6YP21-3	Q7L8L6	Q9NZW5	Q9UBM7	Q9UMX0-2
1469	19	LKB1-STRAD-MO25 complex	1	0.052632	LKB1-STRAD-MO25 complex	1	40.045	0.133333	171	15	2	39.995;40.26;39.708;40.243;38.562;40.2;40.233;39.915;39.768;40.252;40.178;41.088;40.211;40.246;40.281;39.764;39.35;40.027	E7EVW7	B4E0X8	F8VYE8	H3BTV1	O00425	P04899	P13639	P16260	P30084	P31350	P50148	P62879	Q5SZR4	Q6YN16	Q8TB61-3	Q99798	Q9BTU6	Q9NRR5	Q9UEW8
1470	12	NaN	NaN	NaN			40.158	1	66	1	1	39.995;40.26;40.547;40.077;40.252;40.178;40.673;40.118;40.16;40.246;41.093	Q7Z3D6-5	B4E0X8	F8VYE8	G8JLJ7	P27701	P50148	P62879	Q15738	Q6YP21-3	Q8IYS1	Q8TB61-3	Q99797
1471	5	NaN	NaN	NaN			39.722	NaN	10	NaN	NaN	39.995;39.786;40.731;39.736	P40926	B4E0X8	F5H8I7	O60830	Q6DD88
1472	14	LKB1-STRAD-MO25 complex	1	0.071429	LKB1-STRAD-MO25 complex	1	40.178	0.2	91	15	3	39.995;40.045;40.367;38.562;40.2;40.077;39.83;40.252;40.252;40.118;40.403;40.281;40.027	P62879	B4E0X8	E7EVW7	O75792	P04899	P13639	P27701	P36551	P50148	P62873	Q6YP21-3	Q8NFQ8	Q99798	Q9UEW8
1473	17	LKB1-STRAD-MO25 complex	1	0.058824	LKB1-STRAD-MO25 complex;Respiratory chain complex I (gamma subunit) mitochondrial;Respiratory chain complex I (holoenzyme), mitochondrial;Respiratory chain complex I (incomplete intermediate ND1, ND2, ND3, CIA30 assembly), mitochondrial	1;1;1;1	40.027	0.133333	136	15	2	39.995;40.045;40.243;38.562;40.2;40.233;40.077;39.636;39.768;40.252;40.178;39.553;40.211;40.246;39.764;40.513	Q9UEW8	B4E0X8	E7EVW7	O00425	P04899	P13639	P16260	P27701	P30480	P31350	P50148	P62879	Q02818	Q6YN16	Q8TB61-3	Q9BTU6	Q9Y5L4
1474	22	CD28-transactivation complex	1	0.045455	CD28-transactivation complex;LKB1-STRAD-MO25 complex;Spliceosome;TRBP containing complex (DICER, RPL7A, EIF6, MOV10 and subunits of the 60S ribosomal particle);TRBP containing complex (DICER, TRBP, AGO2, RPL7A, EIF6, MOV10)	1;1;1;1;1	40.246	0	231	10	0	39.995;40.045;40.571;40.26;40.547;39.708;40.243;40.597;40.233;40.73;40.077;40.252;40.923;40.118;40.85;39.903;40.158;40.072;40.027;40.183;40.251	Q8TB61-3	B4E0X8	E7EVW7	E9PAU2	F8VYE8	G8JLJ7	H3BTV1	O00425	O76095-2	P16260	P19397	P27701	P50148	P50151	Q6YP21-3	Q6ZMG9	Q7L8L6	Q7Z3D6-5	Q9NZW5	Q9UEW8	Q9UM00-2	Q9Y2Z2-2
1475	12	NaN	NaN	NaN			40.118	0.5	66	6	3	39.995;40.376;40.268;38.562;40.077;39.83;40.252;40.252;40.178;40.246;40.397	Q6YP21-3	B4E0X8	E7ETZ3	F5H897	P04899	P27701	P36551	P50148	P62873	P62879	Q8TB61-3	Q9UMX0-2
1476	13	NaN	NaN	NaN			40.252	0.5	78	6	3	39.995;40.376;40.268;38.562;41.788;40.077;39.83;40.252;40.178;40.118;39.725;40.397	P62873	B4E0X8	E7ETZ3	F5H897	P04899	P06280	P27701	P36551	P50148	P62879	Q6YP21-3	Q9UBM7	Q9UMX0-2
1477	24	CD28-transactivation complex	1	0.041667	CD28-transactivation complex;LKB1-STRAD-MO25 complex;Spliceosome;TRBP containing complex (DICER, RPL7A, EIF6, MOV10 and subunits of the 60S ribosomal particle);TRBP containing complex (DICER, TRBP, AGO2, RPL7A, EIF6, MOV10)	1;1;1;1;1	40.252	0.107143	276	28	3	39.995;40.376;40.045;40.26;40.243;40.367;38.562;40.233;40.73;40.077;39.83;40.252;40.178;40.909;39.386;40.118;40.158;40.246;40.072;39.725;40.027;40.397;40.251	P50148	B4E0X8	E7ETZ3	E7EVW7	F8VYE8	O00425	O75792	P04899	P16260	P19397	P27701	P36551	P62873	P62879	P63092-3	Q15125	Q6YP21-3	Q7Z3D6-5	Q8TB61-3	Q9NZW5	Q9UBM7	Q9UEW8	Q9UMX0-2	Q9Y2Z2-2
1478	9	NaN	NaN	NaN			39.683	NaN	36	NaN	NaN	39.995;39.639;39.283;39.838;39.915;39.636;39.417;40.211	P52594-2	B4E0X8	E7EPC9	F5H4I0	O75534	P30084	P30480	P31939	Q6YN16
1479	14	LKB1-STRAD-MO25 complex	1	0.071429	LKB1-STRAD-MO25 complex	1	38.562	0.3	91	10	3	39.995;39.639;40.045;39.636;39.768;39.83;40.252;40.252;40.178;40.118;39.317;39.764;40.027	P04899	B4E0X8	E7EPC9	E7EVW7	P30480	P31350	P36551	P50148	P62873	P62879	Q6YP21-3	Q99536	Q9BTU6	Q9UEW8
1480	5	NaN	NaN	NaN			21.988	1	10	1	1	20.701;22.882;23.785;22.759	P59998	B4E0K9	P61160	Q13308	Q9Y3I0
1481	4	NaN	NaN	NaN			28.555	NaN	6	NaN	NaN	27.303;26.556;28.474	P59998	B4E0K9	Q13308	Q9Y3I0
1482	9	NaN	NaN	NaN			27.735	0.133333	36	15	2	27.303;28.215;28.567;28.132;27.886;26.638;27.161;28.341	Q00341	B4E0K9	O15145	O15270	O15511	P20700	Q92499	Q9C0C9	Q9H7F0
1483	5	PA700 complex	1	0.2	PA700 complex;PA700-20S-PA28 complex	1;1	24.113	0	10	3	0	24.088;24.309;24.126;24.314	O14964	B4DZM8	Q86YC3	Q96D31	Q96S52
1484	7	PA700 complex	1	0.142857	PA700 complex;PA700-20S-PA28 complex	1;1	23.648	NaN	21	NaN	NaN	24.088;23.291;23.423;23.829;23.282;24.029	Q9Y276	B4DZM8	Q5UCC4-2	Q86VS8	Q8TAA9-2	Q8TD16	Q9Y6D9
1485	11	PA700 complex	1	0.090909	PA700 complex;PA700-20S-PA28 complex	1;1	23.829	0	55	1	0	24.088;23.939;23.291;23.102;23.423;23.282;22.848;24.126;23.648;24.029	Q8TAA9-2	B4DZM8	Q14C86-4	Q5UCC4-2	Q5VT52-2	Q86VS8	Q8TD16	Q93008-1	Q96D31	Q9Y276	Q9Y6D9
1486	6	LINGO-1-Nogo-66-p75 signaling complex	1	0.166667	LINGO-1-Nogo-66-p75 signaling complex;NgR-TROY-LINGO1 complex;PA700 complex;PA700-20S-PA28 complex;TAJ-NgR1-LINGO-1 signaling complex	1;1;1;1;1	23.985	NaN	15	NaN	NaN	24.088;23.139;23.939;25.424;25.11	Q96T51	B4DZM8	Q00341	Q14C86-4	Q2TAM5	Q8IYS2
1487	8	AP1 adaptor complex	1	0.125	AP1 adaptor complex;Gamma-BAR-AP1 complex;PA700 complex;PA700-20S-PA28 complex	1;1;1;1	23.939	0	28	6	0	24.088;23.307;23.899;24.309;23.829;24.314;24.029	Q14C86-4	B4DZM8	P53680	Q7RTV0	Q86YC3	Q8TAA9-2	Q96S52	Q9Y6D9
1488	11	PA700 complex	1	0.090909	PA700 complex;PA700-20S-PA28 complex	1;1	24.126	0	55	10	0	24.088;24.113;24.967;23.291;23.423;24.309;23.829;23.282;24.314;24.029	Q96D31	B4DZM8	O14964	P08648	Q5UCC4-2	Q86VS8	Q86YC3	Q8TAA9-2	Q8TD16	Q96S52	Q9Y6D9
1489	7	PA700 complex	1	0.142857	PA700 complex;PA700-20S-PA28 complex	1;1	24.309	0	21	6	0	24.088;24.113;24.967;23.939;24.126;24.314	Q86YC3	B4DZM8	O14964	P08648	Q14C86-4	Q96D31	Q96S52
1490	12	PA700 complex	1	0.083333	PA700 complex;PA700-20S-PA28 complex	1;1	23.291	0	66	1	0	24.088;22.919;22.812;23.102;23.423;23.829;23.282;22.848;24.126;23.648;24.029	Q5UCC4-2	B4DZM8	F5GWH5	P10586-2	Q5VT52-2	Q86VS8	Q8TAA9-2	Q8TD16	Q93008-1	Q96D31	Q9Y276	Q9Y6D9
1491	13	PA700 complex	1	0.076923	PA700 complex;PA700-20S-PA28 complex	1;1	24.029	0	78	3	0	24.088;24.089;23.939;23.291;23.423;23.829;23.282;25.005;24.126;24.314;24.602;23.648	Q9Y6D9	B4DZM8	E7ENJ6	Q14C86-4	Q5UCC4-2	Q86VS8	Q8TAA9-2	Q8TD16	Q92783-2	Q96D31	Q96S52	Q9UPT8	Q9Y276
1492	3	TIM50a-coilin complex	1	0.333333	TIM50a-coilin complex	1	36.996	NaN	3	NaN	NaN	36.757;36.947	Q9Y678	B4DZI8	Q92973-2
1493	5	NaN	NaN	NaN			48.355	NaN	10	NaN	NaN	48.137;48.437;48.421;48.442	Q9H936	B4DYB4	B7Z3K8	Q9BUL8	Q9Y2S7
1494	5	TIM (TIMM9, TIMM10) complex, mitochondrial	1	0.2	TIM (TIMM9, TIMM10) complex, mitochondrial	1	48.109	NaN	10	NaN	NaN	48.137;48.437;48.281;48.32	O00165	B4DYB4	B7Z3K8	P84095	Q3ZCQ8
1495	9	TIM (TIMM9, TIMM10) complex, mitochondrial	1	0.111111	TIM (TIMM9, TIMM10) complex, mitochondrial	1	48.576	NaN	36	NaN	NaN	48.137;48.437;48.678;48.63;48.32;48.421;48.811;48.442	Q9BXW7-2	B4DYB4	B7Z3K8	P50213	P50897	Q3ZCQ8	Q9BUL8	Q9H9P8-2	Q9Y2S7
1496	10	NaN	NaN	NaN			48.421	NaN	45	NaN	NaN	48.137;48.437;48.389;48.531;48.733;48.63;47.194;48.576;48.442	Q9BUL8	B4DYB4	B7Z3K8	F5GX77	O00148	P31942-2	P50897	Q8WV74	Q9BXW7-2	Q9Y2S7
1497	4	28S ribosomal subunit, mitochondrial	1	0.25	28S ribosomal subunit, mitochondrial;55S ribosome, mitochondrial	1;1	26.763	NaN	6	NaN	NaN	26.781;26.972;26.985	P08621	B4DY08	Q969M1	Q9Y639-1
1498	4	NaN	NaN	NaN			26.819	NaN	6	NaN	NaN	26.781;26.665;26.645	P45880	B4DY08	P21796	Q9Y277
1499	13	DMAP1-associated complex	1	0.076923	DMAP1-associated complex;Homodimeric complex LTBR;INO80 chromatin remodeling complex;Lymphotoxin beta receptor complex;NuA4/Tip60 HAT complex;NuA4/Tip60-HAT complex A;NuA4/Tip60-HAT complex B;SRCAP-associated chromatin remodeling complex;TIP49-TIP48-BAF53 complex;TIP60 histone acetylase complex;URI complex (Unconventional prefoldin RPB5 Interactor);c-MYC-ATPase-helicase complex;cMYC-ATPase-helica…	1;1;1;1;1;1;1;1;1;1;1;1;1;1	26.854	0	78	1	0	26.781;26.694;27.183;26.605;26.653;26.556;26.423;26.32;26.511;27.161;26.112;26.973	P23634-7	B4DY08	I3L0T9	O14776-2	O75976	P62306	Q13308	Q5VW36	Q8NEL9-3	Q96ER9	Q9C0C9	Q9NS69	Q9NSY1
1500	5	20S methylosome and RG-containing Sm protein complex	1	0.2	20S methylosome and RG-containing Sm protein complex;20S methylosome-SmD complex;20S methyltransferase complex;20S methyltransferase core complex;AR coactivator complex;Anti-Sm protein complex;BRG1-SIN3A complex;BRG1-SIN3A-HDAC containing SWI/SNF remodeling complex I;BRG1-associated complex;BRM-SIN3A complex;BRM-SIN3A-HDAC complex;BRM-associated complex;Brg1-associated complex I;Brg1-associated c…	1;1;1;1;1;1;1;1;1;1;1;1;1;1;1;1;1;1;1	26.645	NaN	10	NaN	NaN	26.781;26.288;26.501;26.819	Q9Y277	B4DY08	E9PB30	O95456-2	P45880
1501	7	Emerin complex 52	1	0.142857	Emerin complex 52	1	41.25	0	21	1	0	42.037;41.637;41.504;39.432;39.915;43.195	Q15233	B4DWN1	P52907	P53007	Q3SXM5	Q5VZR0	Q8WVC2
1502	2	NaN	NaN	NaN			45.393	NaN	1	NaN	NaN	45.497	Q9HBT8	B4DWB0
1503	6	Sec61-Sec62-Sec63 complex	1	0.166667	Sec61-Sec62-Sec63 complex	1	45.177	NaN	15	NaN	NaN	45.497;45.292;45.229;44.739;44.978	F8VQX6	B4DWB0	C9JP00	F8W1I9	Q13057	Q9BVL4
1504	4	NaN	NaN	NaN			14.178	NaN	6	NaN	NaN	13.969;14.248;12.27	Q99623	B4DVY1	Q15643	Q7Z6Z7-2
1505	4	NaN	NaN	NaN			12.993	NaN	6	NaN	NaN	13.969;12.042;13.025	E5RJW1	B4DVY1	O43815-2	Q9Y3A3-2
1506	6	NaN	NaN	NaN			14.248	NaN	15	NaN	NaN	13.969;14.534;13.719;14.291;14.365	Q15643	B4DVY1	H3BPE1	P82094	Q2M389	Q92878
1507	3	NaN	NaN	NaN			26.575	NaN	3	NaN	NaN	26.038;26.797	O14672	B4DVE1	E2QRD0
1508	9	17S U2 snRNP	1	0.111111	17S U2 snRNP;C complex spliceosome;Catulin (alpha) - catenin (beta) complex;ESCRT-I complex;ITGA6-ITGB4-LAMA5 complex;ITGA6-ITGB4-Laminin10/12 complex;SF3A1-SF3A2-SF3A3 complex;Spliceosome;TSG101-VPS37B-VPS28 complex	1;1;1;1;1;1;1;1;1	33.66	0	36	1	0	33.789;33.421;33.126;33.194;33.913;33.484;34.334;33.657	Q96QK1	B4DVE1	O14672	O96005	P00390-2	P23246	P30825	Q14739	Q8NBJ5
1509	16	17S U2 snRNP	1	0.0625	17S U2 snRNP;BLOC-2 (biogenesis of lysosome-related organelles complex 2);BLOC1-BLOC2 complex;C complex spliceosome;Catulin (alpha) - catenin (beta) complex;IGF1-IGFBP3-ALS complex;MMP-9-TIMP-1-LRP complex;SF3A1-SF3A2-SF3A3 complex;Spliceosome	1;1;1;1;1;1;1;1;1	33.657	0	120	1	0	33.789;33.421;32.985;33.7;33.657;33.913;34.158;33.484;33.436;33.449;33.609;33.946;33.993;32.404;33.222	Q8NBJ5	B4DVE1	O14672	O43795-2	O95757	P08670	P23246	P30566	P30825	P32942	P98194-4	Q12959-5	Q86WV6	Q8WWI5	Q92506	Q96T76
1510	13	Catulin (alpha) - catenin (beta) complex	1	0.076923	Catulin (alpha) - catenin (beta) complex;ESCRT-I complex;IGF1-IGFBP3-ALS complex;ITGA6-ITGB4-LAMA5 complex;ITGA6-ITGB4-Laminin10/12 complex;Interferon-stimulated gene factor 3 transcription complex ISGF3;TSG101-VPS37B-VPS28 complex	1;1;1;1;1;1;1	33.421	0.166667	78	6	1	33.789;32.584;33.05;33.657;33.484;33.436;33.609;34.334;35.316;33.657;33.66;33.939	O14672	B4DVE1	O00410	P05107	P08670	P30825	P32942	Q12959-5	Q14739	Q15005	Q8NBJ5	Q96QK1	Q9GZY8-2
1511	17	Catulin (alpha) - catenin (beta) complex	1	0.058824	Catulin (alpha) - catenin (beta) complex;IGF1-IGFBP3-ALS complex	1;1	33.436	0	136	6	0	33.789;32.944;33.118;33.473;32.126;33.421;32.903;33.126;33.657;33.484;33.449;33.564;33.342;32.902;33.657;33.939	P32942	B4DVE1	E9PJS4	F5H6Z1	F8VSC5	G3XAP3	O14672	O95817	O96005	P08670	P30825	P98194-4	Q13131	Q13596	Q7L0J3-2	Q8NBJ5	Q9GZY8-2
1512	9	NaN	NaN	NaN			48.763	NaN	36	NaN	NaN	48.387;48.26;48.369;48.628;49.029;48.021;48.429;48.109	G8JLL2	B4DUS9	H3BU16	O43716	P20338	P27144	Q96RS6-3	Q9BSD7	Q9NT62
1513	2	NaN	NaN	NaN			36.621	NaN	1	NaN	NaN	36.553	Q8N1F7	B4DTT0
1514	9	NaN	NaN	NaN			37.858	NaN	36	NaN	NaN	36.553;36.346;37.946;36.774;38.082;36.71;37.873;36.971	Q13043	B4DTT0	E9PS74	O75131	Q5BJH7-3	Q5W0V3-2	Q9BVK6	Q9H3U1	Q9H6U8
1515	7	NaN	NaN	NaN			34.759	NaN	21	NaN	NaN	36.553;36.346;34.955;35.722;36.71;34.412	Q13043	B4DTT0	E9PS74	O75131	Q8IYJ3-2	Q9BVK6	Q9H3U1
1516	6	NaN	NaN	NaN			43.619	NaN	15	NaN	NaN	43.599;43.591;43.932;43.944;43.292	P16278-3	B4DTG6	Q567V2-2	Q5LJ98	Q6DD87	Q6PIU2
1517	6	GIPC1-LHCGR complex	1	0.166667	GIPC1-LHCGR complex;PTGS2 homodimer complex	1;1	41.774	NaN	15	NaN	NaN	43.599;43.425;43.591;42.187;43.565	B7Z4K6	B4DTG6	Q32NB8	Q567V2-2	Q9BSK2	Q9Y333
1518	7	NaN	NaN	NaN			43.932	NaN	21	NaN	NaN	43.599;44.328;43.619;43.896;43.944;44.271	Q5LJ98	B4DTG6	P00441	P16278-3	P62310	Q6DD87	Q9Y617
1519	16	BIRC5-AURKB-INCENP-EVI5 complex	1	0.0625	BIRC5-AURKB-INCENP-EVI5 complex;PTGS2 homodimer complex	1;1	43.306	NaN	120	NaN	NaN	43.599;42.443;42.8;43.401;43.228;43.425;42.652;42.579;42.187;42.755;42.992;43.127;43.222;42.753;42.397	Q13895	B4DTG6	I3L0H8	P42696	Q01826	Q15796-2	Q32NB8	Q5T8U5	Q8TBP6	Q9BSK2	Q9BWM7	Q9H0V9	Q9H9A6	Q9HBM8	Q9NVH0	Q9Y619
1520	19	PTGS2 homodimer complex	1	0.052632	PTGS2 homodimer complex	1	43.228	NaN	171	NaN	NaN	43.599;43.124;43.005;42.443;43.337;42.923;43.401;43.306;43.425;42.652;42.792;42.579;42.887;42.898;42.992;43.127;43.222;42.698	Q15796-2	B4DTG6	E7EPM6	G5E955	I3L0H8	O43808	P53990-2	Q01826	Q13895	Q32NB8	Q5T8U5	Q6ZT21-2	Q8TBP6	Q96AG3	Q96D53	Q9H0V9	Q9H9A6	Q9HBM8	Q9NTX5-6
1521	22	PTGS2 homodimer complex	1	0.045455	PTGS2 homodimer complex	1	43.222	NaN	231	NaN	NaN	43.599;43.124;43.005;42.443;43.337;42.417;42.923;43.896;43.401;43.306;43.228;43.425;42.652;42.792;42.579;42.933;42.887;42.992;43.127;42.698;42.397	Q9HBM8	B4DTG6	E7EPM6	G5E955	I3L0H8	O43808	P28907	P53990-2	P62310	Q01826	Q13895	Q15796-2	Q32NB8	Q5T8U5	Q6ZT21-2	Q8TBP6	Q8WUY1	Q96AG3	Q9H0V9	Q9H9A6	Q9NTX5-6	Q9Y619
1522	9	28S ribosomal subunit, mitochondrial	1	0.111111	28S ribosomal subunit, mitochondrial;55S ribosome, mitochondrial	1;1	43.915	0	36	1	0	43.599;44.061;43.896;43.944;44.736;45.365;45.658;43.975	P27695	B4DTG6	E1B6X3	P62310	Q6DD87	Q86U90	Q8WUD1	Q9BY42	Q9H9P8-2
1523	11	DSIF complex (DRB sensitivity-inducing factor complex)	1	0.090909	DSIF complex (DRB sensitivity-inducing factor complex);GIPC1-LHCGR complex;PTGS2 homodimer complex;SMAD7-SMURF1 complex;SMAD7-SMURF1-TGF-beta receptor complex;TGF-beta receptor I-SMAD7-SMURF1 complex	1;1;1;1;1;1	44.872	0.333333	55	3	1	43.599;44.945;44.306;44.621;44.132;43.896;43.425;43.591;43.944;43.565	B7Z4K6	B4DTG6	B8ZZ10	O43760	P12931	P29350	P62310	Q32NB8	Q567V2-2	Q6DD87	Q9Y333
1524	15	PTGS2 homodimer complex	1	0.066667	PTGS2 homodimer complex;SMAD7-SMURF1 complex;SMAD7-SMURF1-TGF-beta receptor complex;TGF-beta receptor I-SMAD7-SMURF1 complex	1;1;1;1	43.896	0	105	1	0	43.599;44.872;44.306;44.322;44.114;43.915;44.132;43.401;43.425;43.591;43.932;43.944;44.182;43.222	P62310	B4DTG6	B7Z4K6	O43760	O60711	P04350	P27695	P29350	Q01826	Q32NB8	Q567V2-2	Q5LJ98	Q6DD87	Q7RTS9	Q9HBM8
1525	11	GIPC1-LHCGR complex	1	0.090909	GIPC1-LHCGR complex;PTGS2 homodimer complex	1;1	43.591	1	55	1	1	43.599;41.774;44.872;44.114;43.619;43.896;43.425;43.944;43.292;43.565	Q567V2-2	B4DTG6	B7Z4K6	B7Z4K6	P04350	P16278-3	P62310	Q32NB8	Q6DD87	Q6PIU2	Q9Y333
1526	19	GIPC1-LHCGR complex	1	0.052632	GIPC1-LHCGR complex;PTGS2 homodimer complex	1;1	43.425	1	171	1	1	43.599;41.774;44.872;43.337;43.896;43.401;43.306;43.228;43.591;43.944;42.792;42.579;42.887;42.992;43.127;43.222;42.698;43.565	Q32NB8	B4DTG6	B7Z4K6	B7Z4K6	O43808	P62310	Q01826	Q13895	Q15796-2	Q567V2-2	Q6DD87	Q6ZT21-2	Q8TBP6	Q96AG3	Q9H0V9	Q9H9A6	Q9HBM8	Q9NTX5-6	Q9Y333
1527	15	17S U2 snRNP	1	0.066667	17S U2 snRNP;C complex spliceosome;FARP2-NRP1-PlexinA1 complex;FARP2-NRP1-PlexinA2 complex;FARP2-NRP1-PlexinA3 complex;FARP2-NRP1-PlexinA4 complex;ITGB1-NRP1 complex;MICA-KLRK1-HCST complex;NCOR1 complex;NRP1-VEGF(165/121) complex;NRP1-VEGFC complex, heparin dependent;NRP1-VEGFD complex, heparin dependent;NRP1-VEGFR2-VEGF(165) complex;Nrp1-PlexinD1 complex;PAR4-BACE1 complex;PlexinA1-NRP1 complex…	1;1;1;1;1;1;1;1;1;1;1;1;1;1;1;1;1;1;1;1;1;1;1;1;1;1;1	45.398	0	105	3	0	45.899;45.229;45.868;45.528;45.31;44.739;45.453;45.472;45.734;45.102;46.057;44.978;45.789;47.037	Q9BRG1	B4DT77	F8W1I9	O43708	O95319-5	Q05932-3	Q13057	Q14320	Q587I9	Q6IAK0	Q92879-2	Q92934	Q9BVL4	Q9NQG6	Q9UNZ2
1528	10	17S U2 snRNP	1	0.1	17S U2 snRNP;40S ribosomal subunit, cytoplasmic;C complex spliceosome;NCOR1 complex;PAR4-BACE1 complex;Ribosome, cytoplasmic;SF3A1-SF3A2-SF3A3 complex;Spliceosome	1;1;1;1;1;1;1;1	45.611	0	45	1	0	45.899;46.183;45.868;46.236;45.892;45.999;45.472;45.734;46.057	Q9HA92	B4DT77	F5H6G2	O43708	P62834	Q16822	Q4G176	Q587I9	Q6IAK0	Q92934
1529	12	17S U2 snRNP	1	0.083333	17S U2 snRNP;C complex spliceosome;FARP2-NRP1-PlexinA1 complex;FARP2-NRP1-PlexinA2 complex;FARP2-NRP1-PlexinA3 complex;FARP2-NRP1-PlexinA4 complex;ITGB1-NRP1 complex;MICA-KLRK1-HCST complex;NCOR1 complex;NRP1-VEGF(165/121) complex;NRP1-VEGFC complex, heparin dependent;NRP1-VEGFD complex, heparin dependent;NRP1-VEGFR2-VEGF(165) complex;Nrp1-PlexinD1 complex;PlexinA1-NRP1 complex;PlexinA1-NRP1-SEMA…	1;1;1;1;1;1;1;1;1;1;1;1;1;1;1;1;1;1;1;1;1;1;1;1;1	44.136	0	66	1	0	45.899;46.034;45.528;45.991;45.31;45.453;45.472;43.563;45.102;45.398;45.789	Q9UNZ2	B4DT77	E7EWE1	O95319-5	P35270	Q05932-3	Q14320	Q587I9	Q92520	Q92879-2	Q9BRG1	Q9NQG6
1530	12	17S U2 snRNP	1	0.083333	17S U2 snRNP;C complex spliceosome;FARP2-NRP1-PlexinA1 complex;FARP2-NRP1-PlexinA2 complex;FARP2-NRP1-PlexinA3 complex;FARP2-NRP1-PlexinA4 complex;ITGB1-NRP1 complex;MICA-KLRK1-HCST complex;NCOR1 complex;NRP1-VEGF(165/121) complex;NRP1-VEGFC complex, heparin dependent;NRP1-VEGFD complex, heparin dependent;NRP1-VEGFR2-VEGF(165) complex;Nrp1-PlexinD1 complex;PlexinA1-NRP1 complex;PlexinA1-NRP1-SEMA…	1;1;1;1;1;1;1;1;1;1;1;1;1;1;1;1;1;1;1;1;1;1;1;1;1	47.037	0	66	1	0	45.899;46.034;45.528;45.991;45.31;45.453;45.472;46.956;45.102;45.398;45.789	Q9UNZ2	B4DT77	E7EWE1	O95319-5	P35270	Q05932-3	Q14320	Q587I9	Q92520	Q92879-2	Q9BRG1	Q9NQG6
1531	14	FARP2-NRP1-PlexinA1 complex	2	0.142857	17S U2 snRNP;C complex spliceosome;FARP2-NRP1-PlexinA1 complex;FARP2-NRP1-PlexinA2 complex;FARP2-NRP1-PlexinA3 complex;FARP2-NRP1-PlexinA4 complex;ITGB1-NRP1 complex;MICA-KLRK1-HCST complex;NCOR1 complex;NRP1-VEGF(165/121) complex;NRP1-VEGFC complex, heparin dependent;NRP1-VEGFD complex, heparin dependent;NRP1-VEGFR2-VEGF(165) complex;Nrp1-PlexinD1 complex;PlexinA1-NRP1 complex;PlexinA1-NRP1-SEMA…	1;1;2;2;2;2;2;1;1;2;2;2;2;2;2;2;2;2;2;2;2;1;1;1;2;2	45.453	0.333333	91	3	1	45.899;46.034;45.229;45.528;45.31;45.472;45.734;45.102;45.398;44.978;45.789;44.136;47.037	Q14320	B4DT77	E7EWE1	F8W1I9	O95319-5	Q05932-3	Q587I9	Q6IAK0	Q92879-2	Q9BRG1	Q9BVL4	Q9NQG6	Q9UNZ2	Q9UNZ2
1532	9	FARP2-NRP1-PlexinA1 complex	2	0.222222	FARP2-NRP1-PlexinA1 complex;FARP2-NRP1-PlexinA2 complex;FARP2-NRP1-PlexinA3 complex;FARP2-NRP1-PlexinA4 complex;ITGB1-NRP1 complex;MICA-KLRK1-HCST complex;NRP1-VEGF(165/121) complex;NRP1-VEGFC complex, heparin dependent;NRP1-VEGFD complex, heparin dependent;NRP1-VEGFR2-VEGF(165) complex;Nrp1-PlexinD1 complex;PAR4-BACE1 complex;PlexinA1-NRP1 complex;PlexinA1-NRP1-SEMA3A complex;PlexinA1-Nrp1 compl…	2;2;2;2;2;1;2;2;2;2;2;1;2;2;2;2;2;2;2;2;2	45.991	0.333333	36	3	1	45.899;46.034;46.515;46.183;46.057;45.789;44.136;47.037	P35270	B4DT77	E7EWE1	E9PJ81	F5H6G2	Q92934	Q9NQG6	Q9UNZ2	Q9UNZ2
1533	12	MICA-KLRK1-HCST complex	1	0.083333	MICA-KLRK1-HCST complex;PAR4-BACE1 complex	1;1	46.028	0	66	3	0	45.899;46.928;46.034;46.515;46.183;45.868;46.103;46.236;46.057;45.789;46.614	A6NG10	B4DT77	B7Z8R4	E7EWE1	E9PJ81	F5H6G2	O43708	P31150	P62834	Q92934	Q9NQG6	Q9NQZ5
1534	7	Homodimeric complex LTBR	1	0.142857	Homodimeric complex LTBR;Lymphotoxin beta receptor complex	1;1	25.968	0	21	10	0	26.062;25.552;26.225;26.109;26.112;25.416	Q15428	B4DT35	F5H0L8	O96008	Q15334	Q9NS69	Q9Y490
1535	12	Homodimeric complex LTBR	1	0.083333	Homodimeric complex LTBR;Lymphotoxin beta receptor complex	1;1	26.112	0	66	10	0	26.062;25.552;26.225;26.854;26.556;26.109;25.968;26.423;26.32;26.511;25.416	Q9NS69	B4DT35	F5H0L8	O96008	P23634-7	Q13308	Q15334	Q15428	Q5VW36	Q8NEL9-3	Q96ER9	Q9Y490
1536	7	NaN	NaN	NaN			25.223	NaN	21	NaN	NaN	24.944;25.311;25.424;24.922;25.019;25.416	Q13011	B4DT33	P22102	Q2TAM5	Q9H2G2-2	Q9NZ43	Q9Y490
1537	4	NaN	NaN	NaN			24.393	NaN	6	NaN	NaN	24.944;24.288;24.602	Q92859-3	B4DT33	O43402	Q9UPT8
1538	6	NaN	NaN	NaN			25.074	NaN	15	NaN	NaN	24.944;25.552;24.967;24.922;24.602	E7EMV7	B4DT33	F5H0L8	P08648	Q9H2G2-2	Q9UPT8
1539	9	Homodimeric complex LTBR	1	0.111111	Homodimeric complex LTBR;Lymphotoxin beta receptor complex	1;1	25.552	0	36	6	0	24.944;25.074;24.967;26.109;25.968;25.22;24.922;26.112	F5H0L8	B4DT33	E7EMV7	P08648	Q15334	Q15428	Q7Z6I6	Q9H2G2-2	Q9NS69
1540	8	NaN	NaN	NaN			24.602	0	28	1	0	24.944;25.074;24.967;24.503;25.005;24.922;24.029	Q9UPT8	B4DT33	E7EMV7	P08648	Q10567-2	Q92783-2	Q9H2G2-2	Q9Y6D9
1541	11	Postsplicing complex	1	0.090909	Postsplicing complex;Upf complex (UPF1, UPF2, UPF3a)	1;1	24.967	0	55	6	0	24.944;25.074;25.552;25.219;25.424;24.309;24.126;24.314;24.922;24.602	P08648	B4DT33	E7EMV7	F5H0L8	P40938	Q2TAM5	Q86YC3	Q96D31	Q96S52	Q9H2G2-2	Q9UPT8
1542	8	NaN	NaN	NaN			24.922	0	28	1	0	24.944;25.074;25.552;24.967;25.223;24.314;24.602	Q9H2G2-2	B4DT33	E7EMV7	F5H0L8	P08648	Q13011	Q96S52	Q9UPT8
1543	12	PA700 complex	1	0.083333	PA700 complex;PA700-20S-PA28 complex	1;1	24.314	0	66	10	0	24.944;24.088;24.113;24.967;24.392;23.939;25.424;24.309;24.126;24.922;24.029	Q96S52	B4DT33	B4DZM8	O14964	P08648	Q06210-2	Q14C86-4	Q2TAM5	Q86YC3	Q96D31	Q9H2G2-2	Q9Y6D9
1544	2	Kv4.2-DPP10 channel complex	1	0.5	Kv4.2-DPP10 channel complex	1	29.743	NaN	1	NaN	NaN	30.822	P46087	B4DR31
1545	5	CF IIAm complex (Cleavage factor IIAm complex)	1	0.2	CF IIAm complex (Cleavage factor IIAm complex);Kv4.2-DPP10 channel complex	1;1	30.699	NaN	10	NaN	NaN	30.822;30.958;30.958;31.228	Q8N684	B4DR31	Q5T760	Q9NV96	Q9NXV6
1546	4	17S U2 snRNP	1	0.25	17S U2 snRNP;C complex spliceosome;CDC5L complex;CF IIAm complex (Cleavage factor IIAm complex);Kv4.2-DPP10 channel complex;Spliceosome	1;1;1;1;1;1	31.356	NaN	6	NaN	NaN	30.822;30.454;31.228	Q6UB35	B4DR31	P51649	Q9NXV6
1547	11	CF IIAm complex (Cleavage factor IIAm complex)	1	0.090909	CF IIAm complex (Cleavage factor IIAm complex);CPSF6-EWSR1-ITCH-NUDT21-POLR2A-UBAP2L complex;CPSF6-ITCH-NUDT21-POLR2A complex;CPSF6-ITCH-NUDT21-POLR2A-UBAP2L complex;Kv4.2-DPP10 channel complex;Mammalian cleavage factor I (CF Im);Spliceosome	1;1;1;1;1;1;1	30.346	0	55	1	0	30.822;29.731;30.5;30.58;30.242;29.686;30.596;30.607;29.814;30.958	P18433-4	B4DR31	P14854	P15954	Q15043-2	Q8NB49-3	Q8NE01	Q96GS4	Q9C0B5-2	Q9H2P0	Q9NV96
1548	10	Kv4.2-DPP10 channel complex	1	0.1	Kv4.2-DPP10 channel complex;Nsf-Stx1a-NAPG complex	1;1	30.958	0.166667	45	6	1	30.822;29.788;29.731;30.346;30.699;30.242;29.686;31.92;29.402	Q9NV96	B4DR31	O43290	P14854	P18433-4	Q8N684	Q8NB49-3	Q8NE01	Q8NFH4	Q9UIA9
1549	12	CF IIAm complex (Cleavage factor IIAm complex)	1	0.083333	CF IIAm complex (Cleavage factor IIAm complex);CPSF6-EWSR1-ITCH-NUDT21-POLR2A-UBAP2L complex;CPSF6-ITCH-NUDT21-POLR2A complex;CPSF6-ITCH-NUDT21-POLR2A-UBAP2L complex;DSS1 complex;Integrator complex;Integrator-RNAPII complex;Kv4.2-DPP10 channel complex;Mammalian cleavage factor I (CF Im);Spliceosome	1;1;1;1;1;1;1;1;1;1	30.607	0	66	1	0	30.822;31.278;30.346;29.515;31.735;30.958;30.699;30.242;29.686;30.669;30.596	Q9C0B5-2	B4DR31	O14497-2	P18433-4	Q13576	Q15398	Q5T760	Q8N684	Q8NB49-3	Q8NE01	Q8TC07-2	Q96GS4
1550	21	17S U2 snRNP	1	0.047619	17S U2 snRNP;Arp2/3 protein complex;C complex spliceosome;F1F0-ATP synthase (EC 3.6.3.14), mitochondrial;G protein complex (BTK, GNG1, GNG2);G protein complex (CACNA1A, GNB1, GNG2);G protein complex (HDAC4, GNB1, GNG2);G protein complex (HDAC5, GNB1, GNG2);G protein complex (MCF2, GNB1, GNG2);G protein complex (PTHR1, GNB1, GNG2);Heterotrimeric G protein complex (GNG2, GNB1, GNAS);Ku-ORC complex;…	1;1;1;1;1;1;1;1;1;1;1;1;1;1;1	22.919	0	210	1	0	23.366;22.905;23.159;22.812;22.869;22.802;22.295;22.532;23.291;23.102;23.423;23.045;23.282;22.913;22.311;22.848;22.47;22.809;22.921;22.802	F5GWH5	B4DR12	O75882	O95104	P10586-2	P39656	Q14242	Q15758	Q3ZAQ7	Q5UCC4-2	Q5VT52-2	Q86VS8	Q8NHP6	Q8TD16	Q92616	Q92673	Q93008-1	Q93050-1	Q99627-2	Q9BPX5	Q9C0C9
1551	9	17S U2 snRNP	1	0.111111	17S U2 snRNP;C complex spliceosome;F1F0-ATP synthase (EC 3.6.3.14), mitochondrial;G protein complex (BTK, GNG1, GNG2);G protein complex (CACNA1A, GNB1, GNG2);G protein complex (HDAC4, GNB1, GNG2);G protein complex (HDAC5, GNB1, GNG2);G protein complex (MCF2, GNB1, GNG2);G protein complex (PTHR1, GNB1, GNG2);Heterotrimeric G protein complex (GNG2, GNB1, GNAS);SF3A1-SF3A2-SF3A3 complex;Spliceosome	1;1;1;1;1;1;1;1;1;1;1;1	22.905	NaN	36	NaN	NaN	23.366;22.919;23.159;23.102;22.562;23.045;22.913;22.848	O75882	B4DR12	F5GWH5	O95104	Q5VT52-2	Q7Z3K3-5	Q8NHP6	Q92616	Q93008-1
1552	17	17S U2 snRNP	1	0.058824	17S U2 snRNP;C complex spliceosome;GINS complex;SF3A1-SF3A2-SF3A3 complex;Spliceosome	1;1;1;1;1	23.282	0	136	1	0	23.366;22.919;23.159;22.812;23.237;23.291;23.102;23.423;23.045;23.829;22.848;23.357;24.126;22.809;23.648;24.029	Q8TD16	B4DR12	F5GWH5	O95104	P10586-2	Q14761	Q5UCC4-2	Q5VT52-2	Q86VS8	Q8NHP6	Q8TAA9-2	Q93008-1	Q969V3-2	Q96D31	Q99627-2	Q9Y276	Q9Y6D9
1553	8	17S U2 snRNP	1	0.125	17S U2 snRNP;C complex spliceosome;F1F0-ATP synthase (EC 3.6.3.14), mitochondrial;SF3A1-SF3A2-SF3A3 complex;Spliceosome	1;1;1;1;1	23.045	NaN	28	NaN	NaN	23.366;22.919;22.905;23.159;23.102;23.282;22.848	Q8NHP6	B4DR12	F5GWH5	O75882	O95104	Q5VT52-2	Q8TD16	Q93008-1
1554	18	17S U2 snRNP	1	0.055556	17S U2 snRNP;C complex spliceosome;F1F0-ATP synthase (EC 3.6.3.14), mitochondrial;G protein complex (BTK, GNG1, GNG2);G protein complex (CACNA1A, GNB1, GNG2);G protein complex (HDAC4, GNB1, GNG2);G protein complex (HDAC5, GNB1, GNG2);G protein complex (MCF2, GNB1, GNG2);G protein complex (PTHR1, GNB1, GNG2);Heterotrimeric G protein complex (GNG2, GNB1, GNAS);Ku-ORC complex;ORC complex (origin rec…	1;1;1;1;1;1;1;1;1;1;1;1;1;1	22.848	0	153	1	0	23.366;22.919;22.905;23.159;22.812;22.869;22.802;22.295;22.532;23.291;23.102;23.045;23.829;23.282;22.913;22.311;22.809	Q93008-1	B4DR12	F5GWH5	O75882	O95104	P10586-2	P39656	Q14242	Q15758	Q3ZAQ7	Q5UCC4-2	Q5VT52-2	Q8NHP6	Q8TAA9-2	Q8TD16	Q92616	Q92673	Q99627-2
1555	18	17S U2 snRNP	1	0.055556	17S U2 snRNP;C complex spliceosome;F1F0-ATP synthase (EC 3.6.3.14), mitochondrial;G protein complex (BTK, GNG1, GNG2);G protein complex (CACNA1A, GNB1, GNG2);G protein complex (HDAC4, GNB1, GNG2);G protein complex (HDAC5, GNB1, GNG2);G protein complex (MCF2, GNB1, GNG2);G protein complex (PTHR1, GNB1, GNG2);GINS complex;Heterotrimeric G protein complex (GNG2, GNB1, GNAS);Ku-ORC complex;ORC comple…	1;1;1;1;1;1;1;1;1;1;1;1;1;1;1	23.102	0	153	1	0	23.366;22.919;22.905;23.159;22.812;22.869;22.802;23.237;22.532;23.291;23.423;23.045;23.829;23.282;22.913;22.848;22.809	Q5VT52-2	B4DR12	F5GWH5	O75882	O95104	P10586-2	P39656	Q14242	Q14761	Q3ZAQ7	Q5UCC4-2	Q86VS8	Q8NHP6	Q8TAA9-2	Q8TD16	Q92616	Q93008-1	Q99627-2
1556	4	NaN	NaN	NaN			36.808	NaN	6	NaN	NaN	37.309;36.794;37.423	Q8NHH9-3	B4DQX7	Q99523	Q9Y3Q3
1557	7	PLEKHM2-KIF5B complex	1	0.142857	PLEKHM2-KIF5B complex	1	37.286	NaN	21	NaN	NaN	37.309;36.959;37.364;37.422;37.618;37.423	P49591	B4DQX7	Q16512	Q96A33	Q96N66	Q9Y3A6	Q9Y3Q3
1558	4	ASF1-histone containing complex	1	0.25	ASF1-histone containing complex;BAF complex;BRG1-SIN3A complex;BRG1-SIN3A-HDAC containing SWI/SNF remodeling complex I;BRG1-associated complex;BRM-SIN3A complex;BRM-SIN3A-HDAC complex;BRM-associated complex;Brg1-associated complex I;Brg1-associated complex II;Brg1-based SWI/SNF chromatin remodeling complex;Brm-associated complex;DMAP1-associated complex;EBAFa complex;EBAFb complex;INO80 chromatin…	1;1;1;1;1;1;1;1;1;1;1;1;1;1;1;1;1;1;1;1;1;1;1;1;1;1;1;1;1;1;1	37.217	NaN	6	NaN	NaN	37.309;37.064;36.929	Q9NRY5	B4DQX7	P21399	Q8TAT6
1559	7	NaN	NaN	NaN			37.422	NaN	21	NaN	NaN	37.309;37.889;37.286;37.749;37.563;37.185	Q96N66	B4DQX7	B7ZB80	P49591	Q15067-2	Q92945	Q9H3P7
1560	8	ASF1-interacting protein complex	1	0.125	ASF1-interacting protein complex;Histone H3.3 complex	1;1	38.701	NaN	28	NaN	NaN	38.864;38.664;38.552;38.67;38.767;38.77;37.919	Q1KMD3	B4DQJ8	P16219	Q5JRX3	Q9H4E7	Q9NP81	Q9NSE4	Q9Y697-2
1561	4	NaN	NaN	NaN			38.593	0	6	1	0	38.864;38.639;38.808	Q00839	B4DQJ8	P13674	Q99805
1562	2	NaN	NaN	NaN			24.726	NaN	1	NaN	NaN	24.762	G3V1J3	B4DLG2
1563	3	NaN	NaN	NaN			24.789	NaN	3	NaN	NaN	24.762;23.892	Q8WWM7	B4DLG2	Q96HY6
1564	7	NaN	NaN	NaN			24.922	NaN	21	NaN	NaN	24.762;24.431;26.575;26.205;24.709;24.789	O96005	B4DLG2	G3XAP3	O14672	O75694	P55265-5	Q8WWM7
1565	4	NaN	NaN	NaN			26.289	NaN	6	NaN	NaN	24.762;28.005;26.303	Q15398	B4DLG2	E9PC07	Q9C0B5-2
1566	9	NaN	NaN	NaN			31.776	0	36	1	0	31.788;31.735;31.92;31.886;30.958;31.901;32.782;31.929	E9PC07	B4DLG2	Q15398	Q8NFH4	Q96MU7-2	Q9NV96	Q9UN86-2	Q9UNH7	Q9Y672
1567	13	NaN	NaN	NaN			31.735	0.333333	78	3	1	31.788;31.776;31.822;31.278;31.493;31.886;30.607;31.458;31.901;31.908;31.696;31.929	Q15398	B4DLG2	E9PC07	G3V1J3	O14497-2	O60306	Q96MU7-2	Q9C0B5-2	Q9H6W3	Q9UN86-2	Q9UNE7	Q9Y2X3	Q9Y672
1568	16	GINS complex	1	0.0625	GINS complex	1	31.822	0	120	3	0	31.788;32.254;32.529;31.991;31.735;31.814;32.072;31.99;31.912;31.458;31.875;32.297;31.872;32.087;31.901	G3V1J3	B4DLG2	C9JXA2	O75694	P42704	Q15398	Q16643	Q7L014	Q8TCT9-5	Q9GZT3	Q9H6W3	Q9HD20	Q9NRK6	Q9NTZ6	Q9NXW2	Q9UN86-2
1569	21	ESCRT-I complex	1	0.047619	ESCRT-I complex;IGF1-IGFBP3-ALS complex;Interferon-stimulated gene factor 3 transcription complex ISGF3;MMP-9-TIMP-1-LRP complex;Spliceosome;TSG101-VPS37B-VPS28 complex	1;1;1;1;1;1	33.126	0	210	3	0	31.788;33.789;32.944;33.473;32.126;32.584;33.421;32.985;32.529;32.806;33.194;33.05;33.436;33.449;33.609;32.842;33.66;33.222;33.127;32.851	O96005	B4DLG2	B4DVE1	E9PJS4	F8VSC5	G3XAP3	O00410	O14672	O43795-2	O75694	O95197-3	P00390-2	P05107	P32942	P98194-4	Q12959-5	Q6NYC8	Q96QK1	Q96T76	Q9BVV7	Q9NX00
1570	4	NaN	NaN	NaN			41.627	NaN	6	NaN	NaN	41.848;41.389;41.98	Q5T160	B4DJV2	O60664	P38117
1571	5	C complex spliceosome	1	0.2	C complex spliceosome;Spliceosome	1;1	42.129	NaN	10	NaN	NaN	41.848;42.374;42.317;42.301	Q9NSD9	B4DJV2	B7Z4V2	B7Z817	Q6KCM7-2
1572	5	NaN	NaN	NaN			32.048	NaN	10	NaN	NaN	32.394;31.788;32.513;31.946	E9PS74	B4DI03	F5H8E5	P46199	Q9NXE4
1573	2	NaN	NaN	NaN			37.201	NaN	1	NaN	NaN	36.629	H0YLA2	B4DI03
1574	3	NaN	NaN	NaN			35.797	NaN	3	NaN	NaN	36.629;36.685	P19174	B4DI03	Q9NXE4
1575	3	NaN	NaN	NaN			35.39	NaN	3	NaN	NaN	36.629;34.778	Q9BWE0	B4DI03	O15382
1576	6	SNARE complex (VAMP3, VAMP4, STX16)	1	0.166667	SNARE complex (VAMP3, VAMP4, STX16);SNARE complex (VAMP3, VAMP4, VAMP8, STX6);SNARE complex (VAMP4, STX6, STX16, VTI1a, VTI1b)	1;1;1	35.344	NaN	15	NaN	NaN	36.629;35.739;35.021;37.145;34.09	Q8N0Y2-2	B4DI03	G5E9A6	Q8NAN7	Q9BTW9	Q9UKW4
1577	8	NaN	NaN	NaN			35.355	0	28	3	0	36.629;35.739;35.287;35.437;34.532;35.316;33.939	Q9HAV4	B4DI03	G5E9A6	H0YNG3	P49069	Q13445	Q15005	Q9GZY8-2
1578	16	NaN	NaN	NaN			36.346	0	120	3	0	36.629;35.739;35.287;34.778;35.676;35.437;37.858;34.532;35.316;37.745;36.774;35.722;35.021;35.355;36.685	E9PS74	B4DI03	G5E9A6	H0YNG3	O15382	P20645	P49069	Q13043	Q13445	Q15005	Q4G148-2	Q5BJH7-3	Q8IYJ3-2	Q8NAN7	Q9HAV4	Q9NXE4
1579	10	NaN	NaN	NaN			35.739	0	45	1	0	36.629;36.346;35.287;34.532;35.316;37.597;35.344;35.021;35.355	G5E9A6	B4DI03	E9PS74	H0YNG3	Q13445	Q15005	Q86Y56-2	Q8N0Y2-2	Q8NAN7	Q9HAV4
1580	14	CDC7-DBF7 complex	1	0.071429	CDC7-DBF7 complex;ITGA6-ITGB4-LAMA5 complex;ITGA6-ITGB4-Laminin10/12 complex	1;1;1	35.287	0	91	1	0	36.629;36.346;35.739;34.111;34.532;34.334;35.316;33.641;35.021;35.113;34.764;36.286;35.355	H0YNG3	B4DI03	E9PS74	G5E9A6	G5E9M5	Q13445	Q14739	Q15005	Q7Z434	Q8NAN7	Q8TDD1	Q93084-4	Q9H089	Q9HAV4
1581	4	ITGAM-ITGB2-CD11 complex	1	0.25	ITGAM-ITGB2-CD11 complex	1	38.254	NaN	6	NaN	NaN	36.629;36.346;38.346	Q13445	B4DI03	E9PS74	F5H217
1582	16	CDC7-DBF7 complex	1	0.0625	CDC7-DBF7 complex;ITGA6-ITGB4-LAMA5 complex;ITGA6-ITGB4-Laminin10/12 complex	1;1;1	35.316	0	120	1	0	36.629;34.665;36.346;35.739;35.287;33.421;34.715;35.381;36.295;34.334;35.021;35.113;34.764;37.145;33.646	Q15005	B4DI03	C9JF66	E9PS74	G5E9A6	H0YNG3	O14672	P04075	P09972	P60468	Q14739	Q8NAN7	Q8TDD1	Q93084-4	Q9BTW9	Q9BTW9
1583	3	NaN	NaN	NaN			48.139	NaN	3	NaN	NaN	46.163;48.569	B4DF47	B4DHT5	Q96GE9-2
1584	5	Nop56p-associated pre-rRNA complex	1	0.2	Nop56p-associated pre-rRNA complex	1	44.699	NaN	10	NaN	NaN	46.163;44.3;45.634;44.662	B4DF47	B4DHT5	P56589	P61011	Q96GE9-2
1585	14	NDC80 kinetochore complex	1	0.071429	NDC80 kinetochore complex	1	47.983	NaN	91	NaN	NaN	46.163;46.698;46.898;46.849;47.931;48.15;49.383;48.199;48.569;48.034;47.419;47.715;48.032	E1B6X3	B4DHT5	O75880	O95571	P19623	P52306	Q15102	Q86U90	Q8NAK9	Q96GE9-2	Q9H019-3	Q9NRG7-2	Q9NVZ3	Q9P0S9
1586	10	PPP4C-PPP4R2-Gemin3-Gemin4 complex	1	0.1	PPP4C-PPP4R2-Gemin3-Gemin4 complex;Protein phosphatase 4 complex;TNF-alpha/NF-kappa B signaling complex 7	1;1;1	47.419	NaN	45	NaN	NaN	46.163;47.555;46.698;46.898;46.849;49.196;49.132;47.931;48.199	Q9NRG7-2	B4DHT5	H3BLU7	O75880	O95571	P19623	P24666	P37802	P52306	Q8NAK9
1587	16	FARP2-NRP1-PlexinA1 complex	2	0.125	17S U2 snRNP;40S ribosomal subunit, cytoplasmic;C complex spliceosome;FARP2-NRP1-PlexinA1 complex;FARP2-NRP1-PlexinA2 complex;FARP2-NRP1-PlexinA3 complex;FARP2-NRP1-PlexinA4 complex;ITGB1-NRP1 complex;MICA-KLRK1-HCST complex;NCOR1 complex;NRP1-VEGF(165/121) complex;NRP1-VEGFC complex, heparin dependent;NRP1-VEGFD complex, heparin dependent;NRP1-VEGFR2-VEGF(165) complex;Nrp1-PlexinD1 complex;PAR4-…	1;1;1;2;2;2;2;2;1;1;2;2;2;2;2;1;1;2;2;2;2;2;1;1;2;2;1;1;2;2	45.472	0.166667	120	6	1	46.163;45.229;45.727;44.3;45.31;44.739;45.453;45.734;45.102;46.057;45.398;45.611;45.789;44.136;47.037	Q587I9	B4DHT5	F8W1I9	P24666	P56589	Q05932-3	Q13057	Q14320	Q6IAK0	Q92879-2	Q92934	Q9BRG1	Q9HA92	Q9NQG6	Q9UNZ2	Q9UNZ2
1588	6	Cohesin-SA1 complex	1	0.166667	Cohesin-SA1 complex;Mitotic 14S cohesin 1 complex;SNF2h-cohesin-NuRD complex	1;1;1	46.38	NaN	15	NaN	NaN	46.163;46.515;46.698;46.898;45.064	Q8NBJ7	B4DHT5	E9PJ81	O75880	O95571	P01116-2
1589	13	17S U2 snRNP	1	0.076923	17S U2 snRNP;40S ribosomal subunit, cytoplasmic;C complex spliceosome;NCOR1 complex;PAR4-BACE1 complex;Ribosome, cytoplasmic;SF3A1-SF3A2-SF3A3 complex;Spliceosome;TNF-alpha/NF-kappa B signaling complex 7	1;1;1;1;1;1;1;1;1	45.734	0	78	1	0	46.163;46.515;46.183;47.555;45.983;46.769;44.3;45.453;45.472;46.057;45.398;45.611	Q6IAK0	B4DHT5	E9PJ81	F5H6G2	H3BLU7	P37802	P51159-2	P56589	Q14320	Q587I9	Q92934	Q9BRG1	Q9HA92
1590	14	PPP4C-PPP4R2-Gemin3-Gemin4 complex	1	0.071429	PPP4C-PPP4R2-Gemin3-Gemin4 complex;Protein phosphatase 4 complex;TNF-alpha/NF-kappa B signaling complex 7	1;1;1	45.983	NaN	91	NaN	NaN	46.163;45.692;47.555;45.932;46.898;46.849;45.727;45.216;44.188;47.703;45.734;44.736;47.419	P37802	B4DHT5	E7EQ69	H3BLU7	O94903	O95571	P19623	P24666	P27361	P31942-2	Q15056	Q6IAK0	Q86U90	Q9NRG7-2
1591	13	Cohesin-SA1 complex	1	0.076923	Cohesin-SA1 complex;FARP2-NRP1-PlexinA1 complex;FARP2-NRP1-PlexinA2 complex;FARP2-NRP1-PlexinA3 complex;FARP2-NRP1-PlexinA4 complex;ITGB1-NRP1 complex;Mitotic 14S cohesin 1 complex;NRP1-VEGF(165/121) complex;NRP1-VEGFC complex, heparin dependent;NRP1-VEGFD complex, heparin dependent;NRP1-VEGFR2-VEGF(165) complex;Nrp1-PlexinD1 complex;PlexinA1-NRP1 complex;PlexinA1-NRP1-SEMA3A complex;PlexinA1-Nrp…	1;1;1;1;1;1;1;1;1;1;1;1;1;1;1;1;1;1;1;1;1;1	47.555	0	78	1	0	46.163;47.983;46.698;46.898;46.019;46.849;47.583;45.734;48.199;46.38;47.419;47.037	H3BLU7	B4DHT5	E1B6X3	O75880	O95571	P13489	P19623	P49773	Q6IAK0	Q8NAK9	Q8NBJ7	Q9NRG7-2	Q9UNZ2
1592	12	Cohesin-SA1 complex	1	0.083333	Cohesin-SA1 complex;Mitotic 14S cohesin 1 complex;SNF2h-cohesin-NuRD complex	1;1;1	46.698	NaN	66	NaN	NaN	46.163;47.983;47.555;46.898;46.849;45.384;48.173;46.38;46.653;47.003;47.419	O75880	B4DHT5	E1B6X3	H3BLU7	O95571	P19623	Q07817-2	Q07817-2	Q8NBJ7	Q9H0P0	Q9H7B4	Q9NRG7-2
1593	10	NaN	NaN	NaN			46.849	NaN	45	NaN	NaN	46.163;47.983;47.555;46.698;46.898;48.199;45.365;48.569;47.419	P19623	B4DHT5	E1B6X3	H3BLU7	O75880	O95571	Q8NAK9	Q8WUD1	Q96GE9-2	Q9NRG7-2
1594	13	PAR4-BACE1 complex	1	0.076923	PAR4-BACE1 complex	1	45.384	NaN	78	NaN	NaN	46.163;47.086;46.928;46.515;46.183;46.698;47.065;46.769;47.02;46.057;47.02;46.614	Q07817-2	B4DHT5	B4E152	B7Z8R4	E9PJ81	F5H6G2	O75880	P30533	P51159-2	Q8NI37	Q92934	Q9HBI0-2	Q9NQZ5
1595	2	NaN	NaN	NaN			19.946	NaN	1	NaN	NaN	20.848	E7EVJ5	B4DGU4
1596	3	NaN	NaN	NaN			19.531	NaN	3	NaN	NaN	20.848;19.244	P19387	B4DGU4	Q13464
1597	2	NaN	NaN	NaN			17.649	NaN	1	NaN	NaN	17.581	P26640	B4DG62
1598	3	NaN	NaN	NaN			17.535	NaN	3	NaN	NaN	17.581;17.789	Q9H0U3	B4DG62	C9JLU1
1599	9	17S U2 snRNP	1	0.111111	17S U2 snRNP;C complex spliceosome;NCOR1 complex;SF3A1-SF3A2-SF3A3 complex;SMAD7-SMURF1 complex;SMAD7-SMURF1-TGF-beta receptor complex;Spliceosome;TGF-beta receptor I-SMAD7-SMURF1 complex	1;1;1;1;1;1;1;1	44.3	NaN	36	NaN	NaN	44.699;46.163;44.306;46.019;43.915;43.82;45.472;45.734	P56589	B4DF47	B4DHT5	O43760	P13489	P27695	P52306	Q587I9	Q6IAK0
1600	8	NaN	NaN	NaN			48.066	NaN	28	NaN	NaN	48.139;46.163;47.983;46.515;48.827;46.769;47.931	P56589	B4DF47	B4DHT5	E1B6X3	E9PJ81	P27695	P51159-2	P52306
1601	14	17S U2 snRNP	1	0.071429	17S U2 snRNP;C complex spliceosome;Cohesin-SA1 complex;Mitotic 14S cohesin 1 complex;NCOR1 complex;SF3A1-SF3A2-SF3A3 complex;SNF2h-cohesin-NuRD complex;Spliceosome	1;1;1;1;1;1;1;1	46.163	NaN	91	NaN	NaN	48.139;44.699;46.515;46.698;46.898;46.849;46.769;44.3;45.384;45.472;45.734;46.38;47.419	B4DHT5	B4DF47	B4DF47	E9PJ81	O75880	O95571	P19623	P51159-2	P56589	Q07817-2	Q587I9	Q6IAK0	Q8NBJ7	Q9NRG7-2
1602	5	NaN	NaN	NaN			32.782	0	10	1	0	32.762;32.529;32.902;32.749	Q9UNH7	B4DER1	O75694	Q7L0J3-2	Q9Y289
1603	6	NaN	NaN	NaN			32.806	NaN	15	NaN	NaN	32.762;32.584;32.529;32.851;32.749	O95197-3	B4DER1	O00410	O75694	Q9NX00	Q9Y289
1604	8	NaN	NaN	NaN			32.584	NaN	28	NaN	NaN	32.762;32.126;32.806;32.478;32.639;32.363;32.087	O00410	B4DER1	G3XAP3	O95197-3	P26440	Q15046	Q9BXP5-5	Q9NXW2
1605	9	NaN	NaN	NaN			32.478	NaN	36	NaN	NaN	32.762;32.126;32.584;32.985;32.529;32.473;32.832;32.749	P26440	B4DER1	G3XAP3	O00410	O43795-2	O75694	Q8WXF1-2	Q9C0E2	Q9Y289
1606	5	NaN	NaN	NaN			37.618	NaN	10	NaN	NaN	37.55;37.286;37.749;37.597	Q9Y3A6	B4DEI4	P49591	Q15067-2	Q86Y56-2
1607	8	NaN	NaN	NaN			37.512	NaN	28	NaN	NaN	37.55;37.309;36.185;37.749;37.597;36.739;37.423	Q96G03	B4DEI4	B4DQX7	P34932	Q15067-2	Q86Y56-2	Q99808	Q9Y3Q3
1608	6	DNA ligase III-XRCC1-PNK-DNA-pol III multiprotein complex	1	0.166667	DNA ligase III-XRCC1-PNK-DNA-pol III multiprotein complex;DNA ligase IV-XRCC4-PNK complex;XRCC1-LIG3-PNK-TDP1 complex	1;1;1	41.001	NaN	15	NaN	NaN	41.174;40.919;41.171;40.925;41.204	P49903	B4DEB8	P00491	P30419	Q2T9J0	Q8NFF5-3
1609	3	Sarcoglycan-sarcospan complex SG-SPN	1	0.333333	Sarcoglycan-sarcospan complex SG-SPN	1	39.34	NaN	3	NaN	NaN	41.174;37.982	P80303-2	B4DEB8	O43765
1610	5	Sarcoglycan-sarcospan complex SG-SPN	1	0.2	Sarcoglycan-sarcospan complex SG-SPN	1	41.549	NaN	10	NaN	NaN	41.174;41.885;41.48;41.654	P80303-2	B4DEB8	O43765	P22314	P61604
1611	13	DNA synthesome complex (15 subunits)	1	0.076923	DNA synthesome complex (15 subunits);DNA synthesome complex (17 subunits);HuCHRAC complex;Sarcoglycan-sarcospan complex SG-SPN	1;1;1;1	41.885	NaN	78	NaN	NaN	41.174;41.856;41.937;41.549;42.067;41.312;41.764;41.767;41.846;41.684;42.755;41.356	O43765	B4DEB8	F5GXG3	O60427	P80303-2	Q8N1G4	Q8N2U0	Q8TDP1-2	Q8WWP7	Q92917	Q99714	Q9BWM7	Q9UHL4
1612	4	NaN	NaN	NaN			33.864	NaN	6	NaN	NaN	33.437;33.564;34.194	Q53F19	B4DDT7	Q13131	Q92598-2
1613	9	17S U2 snRNP	1	0.111111	17S U2 snRNP;C complex spliceosome;IGF1-IGFBP3-ALS complex;SF3A1-SF3A2-SF3A3 complex;Spliceosome	1;1;1;1;1	33.939	0	36	3	0	33.437;33.657;33.913;33.436;33.609;33.564;33.993;34.194	Q9GZY8-2	B4DDT7	P08670	P23246	P32942	Q12959-5	Q13131	Q8WWI5	Q92598-2
1614	5	BLOC-2 (biogenesis of lysosome-related organelles complex 2)	1	0.2	BLOC-2 (biogenesis of lysosome-related organelles complex 2);BLOC1-BLOC2 complex;MMP-9-TIMP-1-LRP complex	1;1;1	33.608	NaN	10	NaN	NaN	33.437;33.7;33.449;33.222	O94906	B4DDT7	O95757	P98194-4	Q96T76
1615	11	BLOC-2 (biogenesis of lysosome-related organelles complex 2)	1	0.090909	BLOC-2 (biogenesis of lysosome-related organelles complex 2);BLOC1-BLOC2 complex;Catulin (alpha) - catenin (beta) complex;ESCRT-I complex;IGF1-IGFBP3-ALS complex;TSG101-VPS37B-VPS28 complex	1;1;1;1;1;1	33.789	NaN	55	NaN	NaN	33.437;33.7;33.126;33.484;33.436;33.449;33.609;33.946;33.657;33.66	B4DVE1	B4DDT7	O95757	O96005	P30825	P32942	P98194-4	Q12959-5	Q86WV6	Q8NBJ5	Q96QK1
1616	3	NaN	NaN	NaN			31.541	0	3	1	0	33.437;31.767	P20042	B4DDT7	O75436
1617	16	17S U2 snRNP	1	0.0625	17S U2 snRNP;BLOC-2 (biogenesis of lysosome-related organelles complex 2);BLOC1-BLOC2 complex;C complex spliceosome;Catulin (alpha) - catenin (beta) complex;MMP-9-TIMP-1-LRP complex;SF3A1-SF3A2-SF3A3 complex;Spliceosome	1;1;1;1;1;1;1;1	33.657	0	120	3	0	33.437;33.421;33.7;33.363;33.913;33.484;33.339;33.449;33.564;33.946;33.657;33.438;33.993;33.222;33.939	P08670	B4DDT7	O14672	O95757	P11586	P23246	P30825	P31641	P98194-4	Q13131	Q86WV6	Q8NBJ5	Q8NG11-2	Q8WWI5	Q96T76	Q9GZY8-2
1618	18	BLOC-2 (biogenesis of lysosome-related organelles complex 2)	1	0.055556	BLOC-2 (biogenesis of lysosome-related organelles complex 2);BLOC1-BLOC2 complex;IGF1-IGFBP3-ALS complex;MMP-9-TIMP-1-LRP complex	1;1;1;1	33.564	0	153	6	0	33.437;33.118;32.985;34.911;33.7;33.657;34.158;33.436;33.449;33.864;32.902;33.946;33.993;34.194;33.222;34.448;33.939	Q13131	B4DDT7	F5H6Z1	O43795-2	O75436	O95757	P08670	P30566	P32942	P98194-4	Q53F19	Q7L0J3-2	Q86WV6	Q8WWI5	Q92598-2	Q96T76	Q9BUQ8	Q9GZY8-2
1619	16	BLOC-2 (biogenesis of lysosome-related organelles complex 2)	1	0.0625	BLOC-2 (biogenesis of lysosome-related organelles complex 2);BLOC1-BLOC2 complex;Catulin (alpha) - catenin (beta) complex;MMP-9-TIMP-1-LRP complex;Spliceosome	1;1;1;1;1	32.985	0	120	1	0	33.437;32.944;33.118;33.7;32.903;32.478;33.484;33.449;33.564;32.842;32.902;33.657;33.222;33.127;32.749	O43795-2	B4DDT7	E9PJS4	F5H6Z1	O95757	O95817	P26440	P30825	P98194-4	Q13131	Q6NYC8	Q7L0J3-2	Q8NBJ5	Q96T76	Q9BVV7	Q9Y289
1620	19	BLOC-2 (biogenesis of lysosome-related organelles complex 2)	1	0.052632	BLOC-2 (biogenesis of lysosome-related organelles complex 2);BLOC1-BLOC2 complex;Catulin (alpha) - catenin (beta) complex;Interferon-stimulated gene factor 3 transcription complex ISGF3;MMP-9-TIMP-1-LRP complex;Spliceosome	1;1;1;1;1;1	33.222	0.2	171	10	2	33.437;32.944;33.118;32.985;33.608;33.7;32.903;33.126;33.05;33.657;33.484;33.449;33.564;32.842;32.902;33.657;33.127;32.749	Q96T76	B4DDT7	E9PJS4	F5H6Z1	O43795-2	O94906	O95757	O95817	O96005	P05107	P08670	P30825	P98194-4	Q13131	Q6NYC8	Q7L0J3-2	Q8NBJ5	Q9BVV7	Q9Y289
1621	14	IGF1-IGFBP3-ALS complex	1	0.071429	IGF1-IGFBP3-ALS complex;MMP-9-TIMP-1-LRP complex;Spliceosome	1;1;1	32.902	0	91	1	0	33.437;32.944;33.118;33.835;32.985;33.08;32.903;33.436;33.449;33.564;32.842;33.222;32.749	Q7L0J3-2	B4DDT7	E9PJS4	F5H6Z1	F5H721	O43795-2	O60613	O95817	P32942	P98194-4	Q13131	Q6NYC8	Q96T76	Q9Y289
1622	6	NaN	NaN	NaN			34.553	0	15	1	0	33.437;34.363;34.778;34.911;34.568	P20042	B4DDT7	B7ZLZ2	E7EW05	O75436	Q96T37-2
1623	18	17S U2 snRNP	1	0.055556	17S U2 snRNP;BLOC-2 (biogenesis of lysosome-related organelles complex 2);BLOC1-BLOC2 complex;C complex spliceosome;Catulin (alpha) - catenin (beta) complex;SF3A1-SF3A2-SF3A3 complex;Spliceosome	1;1;1;1;1;1;1	33.946	0.066667	153	15	1	33.437;33.789;33.7;33.657;33.913;34.158;33.484;34.408;33.449;33.564;35.021;33.993;34.194;34.448;34.028;34.504;33	Q86WV6	B4DDT7	B4DVE1	O95757	P08670	P23246	P30566	P30825	P31040	P98194-4	Q13131	Q8NAN7	Q8WWI5	Q92598-2	Q9BUQ8	Q9BXJ9	Q9H553	Q9H6R6-2
1624	10	IGF1-IGFBP3-ALS complex	1	0.1	IGF1-IGFBP3-ALS complex	1	33.609	NaN	45	NaN	NaN	33.437;33.789;33.421;33.126;33.657;33.436;33.449;33.657;33.939	Q12959-5	B4DDT7	B4DVE1	O14672	O96005	P08670	P32942	P98194-4	Q8NBJ5	Q9GZY8-2
1625	16	BLOC-2 (biogenesis of lysosome-related organelles complex 2)	1	0.0625	BLOC-2 (biogenesis of lysosome-related organelles complex 2);BLOC1-BLOC2 complex;Catulin (alpha) - catenin (beta) complex;MMP-9-TIMP-1-LRP complex	1;1;1;1	33.484	NaN	120	NaN	NaN	33.437;33.789;31.788;33.421;32.985;33.7;33.657;34.158;33.449;33.946;33.657;33.993;33.222;32.363;32.749	P30825	B4DDT7	B4DVE1	F5H8E5	O14672	O43795-2	O95757	P08670	P30566	P98194-4	Q86WV6	Q8NBJ5	Q8WWI5	Q96T76	Q9BXP5-5	Q9Y289
1626	21	BLOC-2 (biogenesis of lysosome-related organelles complex 2)	1	0.047619	BLOC-2 (biogenesis of lysosome-related organelles complex 2);BLOC1-BLOC2 complex;Catulin (alpha) - catenin (beta) complex;IGF1-IGFBP3-ALS complex;MMP-9-TIMP-1-LRP complex;Spliceosome	1;1;1;1;1;1	33.449	0	210	6	0	33.437;33.789;32.944;33.118;32.985;33.608;33.7;32.903;33.126;33.657;33.484;33.436;33.564;32.842;32.902;33.946;33.657;33.993;33.222;32.749	P98194-4	B4DDT7	B4DVE1	E9PJS4	F5H6Z1	O43795-2	O94906	O95757	O95817	O96005	P08670	P30825	P32942	Q13131	Q6NYC8	Q7L0J3-2	Q86WV6	Q8NBJ5	Q8WWI5	Q96T76	Q9Y289
1627	18	17S U2 snRNP	1	0.055556	17S U2 snRNP;BLOC-2 (biogenesis of lysosome-related organelles complex 2);BLOC1-BLOC2 complex;C complex spliceosome;Catulin (alpha) - catenin (beta) complex;MMP-9-TIMP-1-LRP complex;SF3A1-SF3A2-SF3A3 complex;Spliceosome	1;1;1;1;1;1;1;1	33.7	0.3	153	10	3	33.437;33.789;35.684;32.985;33.608;33.657;33.913;34.158;33.484;33.449;33.564;33.946;33.657;33.993;33.222;34.448;34.504	O95757	B4DDT7	B4DVE1	E7ER01	O43795-2	O94906	P08670	P23246	P30566	P30825	P98194-4	Q13131	Q86WV6	Q8NBJ5	Q8WWI5	Q96T76	Q9BUQ8	Q9H553
1628	5	Emerin complex 52	1	0.2	Emerin complex 52	1	39.432	NaN	10	NaN	NaN	38.572;38.524;41.25;41.066	Q3SXM5	B4DDF7	Q14344	Q15233	Q9NUB1-2
1629	5	ITGA6-ITGB4-Laminin10/12 complex	1	0.2	ITGA6-ITGB4-Laminin10/12 complex	1	36.953	NaN	10	NaN	NaN	38.572;38.018;38.305;38.584	Q08J23	B4DDF7	P06239	P16435	Q6L8Q7-2
1630	8	ITGA6-ITGB4-Laminin10/12 complex	1	0.125	ITGA6-ITGB4-Laminin10/12 complex	1	38.584	0	28	1	0	38.572;38.018;38.305;39.064;36.953;38.859;37.766	Q6L8Q7-2	B4DDF7	P06239	P16435	P17844	Q08J23	Q9NQG5	Q9NX62
1631	9	ITGA6-ITGB4-Laminin10/12 complex	1	0.111111	ITGA6-ITGB4-Laminin10/12 complex	1	38.018	0	36	1	0	38.572;37.359;37.528;36.953;37.358;38.584;38.859;37.997	P06239	B4DDF7	P00492	P67775	Q08J23	Q15637-4	Q6L8Q7-2	Q9NQG5	Q9P258
1632	12	BCDX2 complex	1	0.083333	BCDX2 complex;RAD51B-RAD51C complex;RAD51B-RAD51C-RAD51D-XRCC2-XRCC3 complex	1;1;1	48.524	0	66	3	0	48.281;48.609;48.417;48.295;48.468;48.403;48.44;48.506;48.273;49.211;46.767	B1P7G3	B4DDF4	O60880-4	P17050	P62820	P63104	Q15388	Q8TB70	Q9H082	Q9UM22	Q9Y314	Q9Y314
1633	14	GPI-GnT activity complex	1	0.071429	GPI-GnT activity complex;Multisynthetase complex;NDC80 kinetochore complex	1;1;1	47.991	0	91	3	0	48.281;48.387;47.83;48.417;48.155;47.703;48.403;48.173;47.835;48.034;48.506;48.147;47.715	Q5VWZ2	B4DDF4	B4DUS9	O00170	P17050	Q13526	Q15056	Q15388	Q5HYK3	Q96JY6	Q9H019-3	Q9H082	Q9H4A5	Q9NVZ3
1634	2	NaN	NaN	NaN			37.057	NaN	1	NaN	NaN	36.18	Q13492-3	B3KXS5
1635	5	NaN	NaN	NaN			36.723	NaN	10	NaN	NaN	36.18;36.126;36.71;35.877	Q9NX47	B3KXS5	Q5JTZ9	Q9BVK6	Q9Y5L0-3
1636	5	CF IIAm complex (Cleavage factor IIAm complex)	1	0.2	CF IIAm complex (Cleavage factor IIAm complex);CPSF6-EWSR1-ITCH-NUDT21-POLR2A-UBAP2L complex;CPSF6-ITCH-NUDT21-POLR2A complex;CPSF6-ITCH-NUDT21-POLR2A-UBAP2L complex;Mammalian cleavage factor I (CF Im);Spliceosome	1;1;1;1;1;1	36.295	0	10	1	0	36.18;37.131;35.316;36.71	P60468	B3KXS5	P50416	Q15005	Q9BVK6
1637	4	NaN	NaN	NaN			35.877	NaN	6	NaN	NaN	36.18;35.437;36.723	Q9Y5L0-3	B3KXS5	P49069	Q9NX47
1638	13	HDAC4-ERK1 complex	1	0.076923	HDAC4-ERK1 complex	1	36.286	0	78	1	0	36.18;35.565;35.287;36.357;36.526;34.79;35.437;35.768;34.907;36.126;36.947;36.71	Q9H089	B3KXS5	F5H7N9	H0YNG3	O00746	P06865	P26038	P49069	P49748	Q08211	Q5JTZ9	Q92973-2	Q9BVK6
1639	16	BAG3-HSC70-HSPB8-CHIP complex	1	0.0625	BAG3-HSC70-HSPB8-CHIP complex	1	36.71	0	120	3	0	36.18;36.553;38.329;36.295;34.759;37.858;36.356;37.745;36.126;38.082;34.95;37.563;36.723;36.844;37.919	Q9BVK6	B3KXS5	B4DTT0	O43464	P60468	Q13043	Q13043	Q14677	Q4G148-2	Q5JTZ9	Q5W0V3-2	Q5W0V3-2	Q92945	Q9NX47	Q9Y3B3	Q9Y697-2
1640	8	GINS complex	1	0.125	GINS complex	1	32.045	0	28	3	0	31.76;32.079;32.235;31.885;32.264;31.912;31.875	O95202	B3KUK2	P05023	P26639	Q07666	Q13283	Q9GZT3	Q9HD20
1641	5	NaN	NaN	NaN			31.885	0	10	1	0	31.76;32.045;31.991;31.875	Q07666	B3KUK2	O95202	P42704	Q9HD20
1642	2	NaN	NaN	NaN			48.252	NaN	1	NaN	NaN	47.922	P30519	B3KTM6
1643	3	C complex spliceosome	1	0.333333	C complex spliceosome;Spliceosome	1;1	37.079	NaN	3	NaN	NaN	37.864;37.919	Q15031	B2R5P6	Q9Y697-2
1644	13	BAG3-HSC70-HSPB8-CHIP complex	1	0.076923	BAG3-HSC70-HSPB8-CHIP complex	1	38.329	0	78	1	0	37.864;37.947;36.357;38.206;38.242;37.833;37.563;36.71;38.67;38.767;37.423;37.919	O43464	B2R5P6	G3XAN4	O00746	P09564	P12694	Q8N1S5-2	Q92945	Q9BVK6	Q9H4E7	Q9NP81	Q9Y3Q3	Q9Y697-2
1645	9	NaN	NaN	NaN			36.052	0	36	6	0	37.864;37.801;37.445;37.833;36.929;37.563;37.371;37.843	Q9UNN5	B2R5P6	F5H4C2	Q14139	Q8N1S5-2	Q8TAT6	Q92945	Q9HD34	Q9UBT2
1646	7	NaN	NaN	NaN			37.889	NaN	21	NaN	NaN	37.864;37.801;37.813;37.422;37.843;37.919	B7ZB80	B2R5P6	F5H4C2	P55809	Q96N66	Q9UBT2	Q9Y697-2
1647	9	BAG3-HSC70-HSPB8-CHIP complex	1	0.111111	BAG3-HSC70-HSPB8-CHIP complex	1	38.242	0	36	1	0	37.864;37.801;38.45;38.439;38.329;38.206;38.664;37.833	P12694	B2R5P6	F5H4C2	O00154-4	O15127	O43464	P09564	P16219	Q8N1S5-2
1648	19	ASF1-interacting protein complex	1	0.052632	ASF1-interacting protein complex;BAG3-HSC70-HSPB8-CHIP complex;Histone H3.3 complex	1;1;1	38.767	0	171	1	0	37.864;38.93;38.329;38.82;38.206;38.893;39.08;37.977;38.629;38.701;38.552;38.639;37.563;38.771;38.373;38.808;38.989;37.919	Q9NP81	B2R5P6	E9PSI1	O43464	O60884	P09564	P31937	P49247	P52272-2	Q14699	Q1KMD3	Q5JRX3	Q6P1A2	Q92945	Q96KP4	Q96PK6	Q99805	Q9BQ52-4	Q9Y697-2
1649	18	NaN	NaN	NaN			36.126	0.1	153	10	1	37.864;36.18;35.684;35.565;36.881;36.357;36.141;35.437;35.768;34.907;36.192;37.745;37.563;36.947;36.71;36.286;36.723	Q5JTZ9	B2R5P6	B3KXS5	E7ER01	F5H7N9	O00571	O00746	P11498	P49069	P49748	Q08211	Q14974	Q4G148-2	Q92945	Q92973-2	Q9BVK6	Q9H089	Q9NX47
1650	10	NaN	NaN	NaN			36.357	NaN	45	NaN	NaN	37.864;35.313;36.18;35.684;35.437;37.745;36.126;36.725;36.286	O00746	B2R5P6	B2R5P6	B3KXS5	E7ER01	P49069	Q4G148-2	Q5JTZ9	Q9BS26	Q9H089
1651	2	ASCOM complex	1	0.5	ASCOM complex;HCF-1 complex;MLL-HCF complex;MLL1-WDR5 complex;Menin-associated histone methyltransferase complex;PTIP-HMT complex;Set1A complex;Set1B complex;UTX-MLL2/3 complex;WDR5-ASH2L-RBBP5-MLL2 complex	1;1;1;1;1;1;1;1;1;1	20.183	NaN	1	NaN	NaN	20.235	Q9NW81	B2CI53
1652	5	GR-hnRNP U complex	1	0.2	GR-hnRNP U complex	1	20.228	NaN	10	NaN	NaN	20.235;20.356;20.269;20.276	P35573	B2CI53	O60826	Q7Z417	Q96BQ5
1653	7	GR-hnRNP U complex	1	0.142857	GR-hnRNP U complex	1	20.269	0	21	1	0	20.235;20.356;20.228;20.276;21.182;20.727	Q7Z417	B2CI53	O60826	P35573	Q96BQ5	Q9UM47	Q9UP83
1654	9	BARD1-BRCA1-CSTF complex	1	0.111111	BARD1-BRCA1-CSTF complex;BARD1-BRCA1-CSTF64 complex;BASC (Ab 80) complex (BRCA1-associated genome surveillance complex);BASC (Ab 81) complex (BRCA1-associated genome surveillance complex);BASC (Ab C-20) complex (BRCA1-associated genome surveillance complex);BASC complex (BRCA1-associated genome surveillance complex);BRCA1 A complex;BRCA1 B complex;BRCA1 C complex;BRCA1-BACH1 complex;BRCA1-BARD1-B…	1;1;1;1;1;1;1;1;1;1;1;1;1;1;1;1;1;1;1;1;1;1;1;1;1;1;1;1;1;1;1;1;1;1	20.276	0	36	3	0	20.235;20.356;21.014;20.228;20.269;19.164;19.782;21.182	Q96BQ5	B2CI53	O60826	O75150	P35573	Q7Z417	Q9NZ32	Q9UJW0	Q9UM47
1655	5	NaN	NaN	NaN			20.614	0	10	1	0	20.235;20.666;21.652;20.727	P49756	B2CI53	F8VWB4	Q8TBA6-2	Q9UP83
1656	3	NaN	NaN	NaN			20.068	NaN	3	NaN	NaN	20.235;20.066	Q13330-3	B2CI53	E9PHJ7
1657	6	BCDX2 complex	1	0.166667	BCDX2 complex;RAD51B-RAD51C complex;RAD51B-RAD51C-RAD51D-XRCC2-XRCC3 complex	1;1;1	48.281	0	15	1	0	48.524;48.295;48.403;47.991;48.506	B4DDF4	B1P7G3	P62820	Q15388	Q5VWZ2	Q9H082
1658	13	TNF-alpha/NF-kappa B signaling complex 7	1	0.076923	TNF-alpha/NF-kappa B signaling complex 7	1	48.468	0	78	1	0	48.524;47.714;48.609;48.417;48.733;49.132;47.931;48.403;48.44;48.356;48.569;48.506	P63104	B1P7G3	H0YDU8	O60880-4	P17050	P31942-2	P37802	P52306	Q15388	Q8TB70	Q96EP5	Q96GE9-2	Q9H082
1659	11	CtBP complex	1	0.090909	CtBP complex;CtBP core complex;DNMT1-G9a complex;DNMT1-G9a-PCNA complex;E2F-6 complex;NMI-POLR1B-RRN3 complex;POLR1B-RRN3 complex;TNF-alpha/NF-kappa B signaling complex 7	1;1;1;1;1;1;1;1	49.211	NaN	55	NaN	NaN	48.524;49.201;48.417;49.132;49.103;49.305;49.407;49.087;48.506;49.242	Q9Y314	B1P7G3	C9J0J7	P17050	P37802	P41567	P62851	Q5JWB9	Q99426	Q9H082	Q9Y2Z0
1660	9	NaN	NaN	NaN			46.767	NaN	36	NaN	NaN	48.524;46.15;48.417;46.085;46.964;45.935;48.506;46.245	Q9Y314	B1P7G3	C9J0J7	P17050	Q13242	Q5JWB9	Q99426	Q9H082	Q9Y2Z0
1661	10	BCDX2 complex	1	0.1	BCDX2 complex;GPI-GnT activity complex;RAD51B-RAD51C complex;RAD51B-RAD51C-RAD51D-XRCC2-XRCC3 complex	1;1;1;1	48.273	0	45	3	0	48.524;48.387;48.609;48.417;48.295;48.155;48.403;48.44;48.506	Q9UM22	B1P7G3	B4DUS9	O60880-4	P17050	P62820	Q13526	Q15388	Q8TB70	Q9H082
1662	14	GPI-GnT activity complex	1	0.071429	GPI-GnT activity complex	1	48.609	0.333333	91	3	1	48.524;48.387;48.371;48.417;48.628;48.468;48.155;48.403;48.173;48.44;48.429;48.506;48.273	O60880-4	B1P7G3	B4DUS9	F5H7W9	P17050	P20338	P63104	Q13526	Q15388	Q5HYK3	Q8TB70	Q9BSD7	Q9H082	Q9UM22
1663	20	GPI-GnT activity complex	1	0.05	GPI-GnT activity complex	1	48.417	0.333333	190	3	1	48.524;48.387;48.371;48.369;48.609;48.628;48.468;48.155;47.703;48.403;48.173;47.991;48.44;48.429;48.034;48.506;48.147;48.273;49.211	P17050	B1P7G3	B4DUS9	F5H7W9	O43716	O60880-4	P20338	P63104	Q13526	Q15056	Q15388	Q5HYK3	Q5VWZ2	Q8TB70	Q9BSD7	Q9H019-3	Q9H082	Q9H4A5	Q9UM22	Q9Y314
1664	20	28S ribosomal subunit, mitochondrial	1	0.05	28S ribosomal subunit, mitochondrial;55S ribosome, mitochondrial;GPI-GnT activity complex;NDC80 kinetochore complex	1;1;1;1	48.44	0	190	1	0	48.524;48.387;48.371;48.42;48.369;48.609;48.417;48.628;48.155;48.403;48.173;48.429;48.676;48.034;48.506;48.147;48.109;47.715;48.273	Q8TB70	B1P7G3	B4DUS9	F5H7W9	H3BTL1	O43716	O60880-4	P17050	P20338	Q13526	Q15388	Q5HYK3	Q9BSD7	Q9BY42	Q9H019-3	Q9H082	Q9H4A5	Q9NT62	Q9NVZ3	Q9UM22
1665	4	BCDX2 complex	1	0.25	BCDX2 complex;RAD51B-RAD51C complex;RAD51B-RAD51C-RAD51D-XRCC2-XRCC3 complex	1;1;1	48.295	NaN	6	NaN	NaN	48.524;48.281;48.273	P62820	B1P7G3	B4DDF4	Q9UM22
1666	10	NaN	NaN	NaN			48.403	0	45	1	0	48.524;48.281;48.609;48.417;48.468;47.991;48.44;48.506;48.273	Q15388	B1P7G3	B4DDF4	O60880-4	P17050	P63104	Q5VWZ2	Q8TB70	Q9H082	Q9UM22
1667	17	GPI-GnT activity complex	1	0.058824	GPI-GnT activity complex	1	48.506	0.333333	136	3	1	48.524;48.281;48.387;48.371;48.26;48.609;48.417;48.468;48.155;48.403;48.173;47.991;48.44;48.429;48.147;48.273	Q9H082	B1P7G3	B4DDF4	B4DUS9	F5H7W9	H3BU16	O60880-4	P17050	P63104	Q13526	Q15388	Q5HYK3	Q5VWZ2	Q8TB70	Q9BSD7	Q9H4A5	Q9UM22
1668	8	NaN	NaN	NaN			45.692	NaN	28	NaN	NaN	45.648;46.15;45.762;45.935;45.736;46.245;46.767	E7EQ69	B1ANH0	C9J0J7	Q6DKK2	Q99426	Q9UNW1	Q9Y2Z0	Q9Y314
1669	9	PPP4C-PPP4R2-Gemin3-Gemin4 complex	1	0.111111	PPP4C-PPP4R2-Gemin3-Gemin4 complex;Protein phosphatase 4 complex;TNF-alpha/NF-kappa B signaling complex 7	1;1;1	49.406	NaN	36	NaN	NaN	49.325;49.196;49.029;49.286;48.733;49.132;49.383;49.242	Q8N4Q0	B1ANH0	P24666	P27144	P27361	P31942-2	P37802	Q86U90	Q9Y2Z0
1670	12	PPP4C-PPP4R2-Gemin3-Gemin4 complex	1	0.083333	PPP4C-PPP4R2-Gemin3-Gemin4 complex;Protein phosphatase 4 complex;TNF-alpha/NF-kappa B signaling complex 7	1;1;1	48.359	NaN	66	NaN	NaN	49.325;47.853;49.196;48.733;49.132;48.63;47.931;47.122;49.383;49.406;48.553	Q9NUQ9	B1ANH0	O00151	P24666	P31942-2	P37802	P50897	P52306	P55957	Q86U90	Q8N4Q0	Q9HB07
1671	10	TNF-alpha/NF-kappa B signaling complex 7	1	0.1	TNF-alpha/NF-kappa B signaling complex 7	1	48.553	NaN	45	NaN	NaN	49.325;48.843;48.42;46.898;49.286;48.733;49.132;48.31;48.569	Q9HB07	B1ANH0	F8VUA2	H3BTL1	O95571	P27361	P31942-2	P37802	Q6GMV3	Q96GE9-2
1672	9	CtBP complex	1	0.111111	CtBP complex;CtBP core complex;DNMT1-G9a complex;DNMT1-G9a-PCNA complex;E2F-6 complex	1;1;1;1;1	49.195	NaN	36	NaN	NaN	49.325;49.201;49.103;48.942;49.087;48.894;49.242;49.211	E7EQ69	B1ANH0	C9J0J7	P41567	Q6DKK2	Q99426	Q9UNW1	Q9Y2Z0	Q9Y314
1673	11	CtBP complex	1	0.090909	CtBP complex;CtBP core complex;DNMT1-G9a complex;DNMT1-G9a-PCNA complex;E2F-6 complex;NMI-POLR1B-RRN3 complex;POLR1B-RRN3 complex;PPP4C-PPP4R2-Gemin3-Gemin4 complex;Protein phosphatase 4 complex;TNF-alpha/NF-kappa B signaling complex 7	1;1;1;1;1;1;1;1;1;1	49.087	0	55	1	0	49.325;49.201;49.195;49.196;49.132;49.103;47.42;49.305;47.6;48.942	Q99426	B1ANH0	C9J0J7	E7EQ69	P24666	P37802	P41567	P61225	P62851	Q13185	Q6DKK2
1674	16	CtBP complex	1	0.0625	CtBP complex;CtBP core complex;DNMT1-G9a complex;DNMT1-G9a-PCNA complex;E2F-6 complex;NMI-POLR1B-RRN3 complex;POLR1B-RRN3 complex;PPP4C-PPP4R2-Gemin3-Gemin4 complex;Protein phosphatase 4 complex;TNF-alpha/NF-kappa B signaling complex 7	1;1;1;1;1;1;1;1;1;1	49.103	0	120	1	0	49.325;48.387;49.195;48.26;48.369;48.417;49.196;49.132;49.305;47.6;48.44;48.429;48.034;48.894;49.211	P41567	B1ANH0	B4DUS9	E7EQ69	H3BU16	O43716	P17050	P24666	P37802	P62851	Q13185	Q8TB70	Q9BSD7	Q9H019-3	Q9UNW1	Q9Y314
1675	3	NaN	NaN	NaN			48.843	NaN	3	NaN	NaN	48.659;48.553	F8VUA2	B1AK13	Q9HB07
1676	10	CtBP complex	1	0.1	CtBP complex;CtBP core complex;DNMT1-G9a complex;DNMT1-G9a-PCNA complex;E2F-6 complex	1;1;1;1;1	49.325	NaN	45	NaN	NaN	48.659;49.103;49.406;49.087;48.553;48.359;48.894;49.242;49.211	B1ANH0	B1AK13	P41567	Q8N4Q0	Q99426	Q9HB07	Q9NUQ9	Q9UNW1	Q9Y2Z0	Q9Y314
1677	11	28S ribosomal subunit, mitochondrial	1	0.090909	28S ribosomal subunit, mitochondrial;55S ribosome, mitochondrial	1;1	48.827	NaN	55	NaN	NaN	48.659;47.983;48.63;48.15;48.199;48.676;48.811;48.553;48.359;48.842	P27695	B1AK13	E1B6X3	P50897	Q15102	Q8NAK9	Q9BY42	Q9H9P8-2	Q9HB07	Q9NUQ9	Q9ULC3
1678	15	NaN	NaN	NaN			48.733	0	105	3	0	48.659;48.437;47.853;48.827;47.122;48.468;49.151;49.406;48.569;48.811;48.553;48.359;48.032;48.442	P31942-2	B1AK13	B7Z3K8	O00151	P27695	P55957	P63104	P98179	Q8N4Q0	Q96GE9-2	Q9H9P8-2	Q9HB07	Q9NUQ9	Q9P0S9	Q9Y2S7
1679	8	PPP4C-PPP4R2-Gemin3-Gemin4 complex	1	0.125	PPP4C-PPP4R2-Gemin3-Gemin4 complex;Protein phosphatase 4 complex	1;1	49.286	NaN	28	NaN	NaN	48.659;49.325;49.196;49.029;49.406;48.553;48.894	P27361	B1AK13	B1ANH0	P24666	P27144	Q8N4Q0	Q9HB07	Q9UNW1
1680	7	NaN	NaN	NaN			48.31	NaN	21	NaN	NaN	48.659;49.325;48.843;48.733;48.173;48.553	Q6GMV3	B1AK13	B1ANH0	F8VUA2	P31942-2	Q07817-2	Q9HB07
1681	11	NMI-POLR1B-RRN3 complex	1	0.090909	NMI-POLR1B-RRN3 complex;POLR1B-RRN3 complex;PPP4C-PPP4R2-Gemin3-Gemin4 complex;Protein phosphatase 4 complex	1;1;1;1	49.196	NaN	55	NaN	NaN	48.659;49.325;49.195;47.555;49.305;49.406;47.419;48.359;48.894;49.211	P24666	B1AK13	B1ANH0	E7EQ69	H3BLU7	P62851	Q8N4Q0	Q9NRG7-2	Q9NUQ9	Q9UNW1	Q9Y314
1682	17	NMI-POLR1B-RRN3 complex	1	0.058824	NMI-POLR1B-RRN3 complex;POLR1B-RRN3 complex;PPP4C-PPP4R2-Gemin3-Gemin4 complex;Protein phosphatase 4 complex;TNF-alpha/NF-kappa B signaling complex 7	1;1;1;1;1	49.132	0	136	3	0	48.659;49.325;49.195;47.555;49.196;49.286;48.827;48.733;49.305;47.703;48.569;48.553;47.419;48.359;48.894;49.211	P37802	B1AK13	B1ANH0	E7EQ69	H3BLU7	P24666	P27361	P27695	P31942-2	P62851	Q15056	Q96GE9-2	Q9HB07	Q9NRG7-2	Q9NUQ9	Q9UNW1	Q9Y314
1683	3	NaN	NaN	NaN			45.013	NaN	3	NaN	NaN	45.026;45.365	F8VUA2	B1AK13	Q8WUD1
1684	11	NaN	NaN	NaN			45.648	NaN	55	NaN	NaN	45.026;46.085;44.355;45.365;45.935;45.227;43.801;45.736;46.245;46.767	B1ANH0	B1AK13	Q13242	Q8N4Q0	Q8WUD1	Q99426	Q9HB07	Q9NUQ9	Q9UNW1	Q9Y2Z0	Q9Y314
1685	15	17S U2 snRNP	1	0.066667	17S U2 snRNP;C complex spliceosome;NCOR1 complex;PPP4C-PPP4R2-Gemin3-Gemin4 complex;Protein phosphatase 4 complex;SF3A1-SF3A2-SF3A3 complex;Spliceosome	1;1;1;1;1;1;1	45.727	NaN	105	NaN	NaN	45.026;45.648;45.692;47.555;46.698;45.932;46.898;46.849;45.077;45.472;44.736;45.365;47.419;43.801	P24666	B1AK13	B1ANH0	E7EQ69	H3BLU7	O75880	O94903	O95571	P19623	P51809	Q587I9	Q86U90	Q8WUD1	Q9NRG7-2	Q9NUQ9
1686	15	Cohesin-SA1 complex	1	0.066667	Cohesin-SA1 complex;Mitotic 14S cohesin 1 complex;SNF2h-cohesin-NuRD complex	1;1;1	46.898	NaN	105	NaN	NaN	45.026;48.659;46.163;47.983;47.555;47.239;46.698;46.019;46.849;48.199;46.38;45.365;48.553;47.419	O95571	B1AK13	B1AK13	B4DHT5	E1B6X3	H3BLU7	O00299	O75880	P13489	P19623	Q8NAK9	Q8NBJ7	Q8WUD1	Q9HB07	Q9NRG7-2
1687	3	NaN	NaN	NaN			46.192	NaN	3	NaN	NaN	46.131;45.433	Q7L3S4	B1AH89	E9PP29
1688	2	NaN	NaN	NaN			32.817	NaN	1	NaN	NaN	32.813	Q96JP5-2	B0I1T2
1689	4	NaN	NaN	NaN			32.904	NaN	6	NaN	NaN	32.813;32.428;31.224	E7ESG6	B0I1T2	Q8IUH4	Q8NAF0
1690	4	NaN	NaN	NaN			32.654	NaN	6	NaN	NaN	32.813;33.641;32.428	P51648	B0I1T2	Q7Z434	Q8IUH4
1691	5	Catulin (alpha) - catenin (beta) complex	1	0.2	Catulin (alpha) - catenin (beta) complex	1	32.363	NaN	10	NaN	NaN	32.813;32.584;33.194;33.484	Q9BXP5-5	B0I1T2	O00410	P00390-2	P30825
1692	4	NaN	NaN	NaN			32.428	NaN	6	NaN	NaN	32.813;32.904;32.654	Q8IUH4	B0I1T2	E7ESG6	P51648
1693	6	BAG3-HSC70-HSPB8-CHIP complex	1	0.166667	BAG3-HSC70-HSPB8-CHIP complex	1	31.224	NaN	15	NaN	NaN	32.813;32.904;33.119;33.194;32.817	Q8NAF0	B0I1T2	E7ESG6	O43464	P00390-2	Q96JP5-2
1694	5	BARD1-BRCA1-CSTF complex	1	0.2	BARD1-BRCA1-CSTF complex;BARD1-BRCA1-CSTF64 complex;BASC (Ab 80) complex (BRCA1-associated genome surveillance complex);BASC (Ab 81) complex (BRCA1-associated genome surveillance complex);BASC (Ab C-20) complex (BRCA1-associated genome surveillance complex);BASC complex (BRCA1-associated genome surveillance complex);BRCA1 A complex;BRCA1 B complex;BRCA1 C complex;BRCA1-BACH1 complex;BRCA1-BARD1-B…	1;1;1;1;1;1;1;1;1;1;1;1;1;1;1;1;1;1;1;1;1;1;1;1;1;1;1;1;1;1;1;1;1	21.014	0	10	1	0	20.684;21.242;20.276;21.182	O75150	A8MV37	O94979-3	Q96BQ5	Q9UM47
1695	5	DSS1 complex	1	0.2	DSS1 complex;Integrator complex;Integrator-RNAPII complex;SNARE complex (RINT1, ZW10, p31);SNARE complex (RINT1, ZW10, p31, Stx18)	1;1;1;1;1	29.538	0	10	1	0	29.312;29.515;29.485;29.686	F5H2U2	A8MUW5	Q13576	Q7Z7H8	Q8NE01
1696	8	DSS1 complex	1	0.125	DSS1 complex;Integrator complex;Integrator-RNAPII complex;SNARE complex (RINT1, ZW10, p31);SNARE complex (RINT1, ZW10, p31, Stx18)	1;1;1;1;1	29.515	0	28	3	0	29.312;29.538;31.278;29.362;29.359;29.485;30.607	Q13576	A8MUW5	F5H2U2	O14497-2	P14406	P16284-3	Q7Z7H8	Q9C0B5-2
1697	7	MED18-MED20-MED29 mediator subcomplex	1	0.142857	MED18-MED20-MED29 mediator subcomplex;Mediator complex;TRAP-SMCC mediator complex	1;1;1	37.641	0	21	1	0	37.7;37.445;37.833;37.608;37.563;37.371	O95140	A8MTG3	Q14139	Q8N1S5-2	Q92609	Q92945	Q9HD34
1698	14	ASF1-interacting protein complex	1	0.071429	ASF1-interacting protein complex;C complex spliceosome;Histone H3.3 complex;Spliceosome	1;1;1;1	37.919	NaN	91	NaN	NaN	37.7;37.889;37.801;37.079;37.749;38.701;38.082;37.833;37.563;36.71;38.767;36.737;37.423	Q9Y697-2	A8MTG3	B7ZB80	F5H4C2	Q15031	Q15067-2	Q1KMD3	Q5W0V3-2	Q8N1S5-2	Q92945	Q9BVK6	Q9NP81	Q9Y2R0	Q9Y3Q3
1699	14	C complex spliceosome	1	0.071429	C complex spliceosome;Spliceosome	1;1	37.864	NaN	91	NaN	NaN	37.7;37.889;37.801;36.357;38.242;37.445;37.079;36.126;37.833;37.563;38.767;36.052;37.919	B2R5P6	A8MTG3	B7ZB80	F5H4C2	O00746	P12694	Q14139	Q15031	Q5JTZ9	Q8N1S5-2	Q92945	Q9NP81	Q9UNN5	Q9Y697-2
1700	14	PLEKHM2-KIF5B complex	1	0.071429	PLEKHM2-KIF5B complex	1	37.423	NaN	91	NaN	NaN	37.7;37.55;37.309;37.749;36.959;37.597;36.808;37.563;37.364;37.512;37.422;37.185;37.618	Q9Y3Q3	A8MTG3	B4DEI4	B4DQX7	Q15067-2	Q16512	Q86Y56-2	Q8NHH9-3	Q92945	Q96A33	Q96G03	Q96N66	Q9H3P7	Q9Y3A6
1701	14	NaN	NaN	NaN			37.749	NaN	91	NaN	NaN	37.7;37.55;37.309;37.858;38.254;37.563;37.512;37.422;37.185;37.873;37.618;37.423;37.919	Q15067-2	A8MTG3	B4DEI4	B4DQX7	Q13043	Q13445	Q92945	Q96G03	Q96N66	Q9H3P7	Q9H3U1	Q9Y3A6	Q9Y3Q3	Q9Y697-2
1702	11	NaN	NaN	NaN			37.801	0	55	1	0	37.7;37.864;37.889;38.242;37.888;37.833;37.563;37.843;36.052;37.919	F5H4C2	A8MTG3	B2R5P6	B7ZB80	P12694	P40763-2	Q8N1S5-2	Q92945	Q9UBT2	Q9UNN5	Q9Y697-2
1703	18	CtBP complex	1	0.055556	CtBP complex;CtBP core complex;DNMT1-G9a complex;DNMT1-G9a-PCNA complex;E2F-6 complex;GPI-GnT activity complex;Meprin A	1;1;1;1;1;1;1	48.387	NaN	153	NaN	NaN	47.759;48.763;48.26;48.369;48.609;48.417;49.103;48.155;48.173;47.991;48.44;48.021;48.429;48.506;48.147;48.109;48.273	B4DUS9	A6NJ78	G8JLL2	H3BU16	O43716	O60880-4	P17050	P41567	Q13526	Q5HYK3	Q5VWZ2	Q8TB70	Q96RS6-3	Q9BSD7	Q9H082	Q9H4A5	Q9NT62	Q9UM22
1704	8	CtBP complex	1	0.125	CtBP complex;CtBP core complex;DNMT1-G9a complex;DNMT1-G9a-PCNA complex;E2F-6 complex;Meprin A	1;1;1;1;1;1	48.26	NaN	28	NaN	NaN	47.759;48.387;48.763;48.369;49.103;48.021;48.506	H3BU16	A6NJ78	B4DUS9	G8JLL2	O43716	P41567	Q96RS6-3	Q9H082
1705	14	Meprin A	1	0.071429	Meprin A	1	48.021	NaN	91	NaN	NaN	47.759;48.387;46.15;49.201;48.763;48.26;48.369;47.659;46.085;47.703;47.856;49.498;48.109	Q96RS6-3	A6NJ78	B4DUS9	C9J0J7	C9J0J7	G8JLL2	H3BU16	O43716	P18065	Q13242	Q15056	Q8WW59	Q9BT30	Q9NT62
1706	37	ALL-1 supercomplex	1	0.027027	ALL-1 supercomplex;Anti-HDAC2 complex;GPI-GnT activity complex;HDAC1-associated core complex cII;HDAC1-associated protein complex;HDAC2-asscociated core complex;Meprin A;Multisynthetase complex;NDC80 kinetochore complex;NMI-POLR1B-RRN3 complex;NRD complex (Nucleosome remodeling and deacetylation complex);POLR1B-RRN3 complex;SNF2h-cohesin-NuRD complex;Spliceosome;THO complex;TREX complex;TRF-Rap1 …	1;1;1;1;1;1;1;1;1;1;1;1;1;1;1;1;1;1;1	47.852	0.071429	666	28	2	47.759;47.697;46.928;48.389;47.83;47.586;48.369;47.858;47.659;48.628;46.769;47.968;49.305;47.346;48.215;47.6;46.085;48.155;47.703;47.242;48.173;47.02;47.266;47.856;47.835;47.694;48.429;48.034;48.147;47.855;47.567;47.02;47.72;48.109;47.715;48.894	A6NDJ8	A6NJ78	B4DJG8	B7Z8R4	F5GX77	O00170	O14657	O43716	P06493	P18065	P20338	P51159-2	P61081	P62851	P68402	Q00403	Q13185	Q13242	Q13526	Q15056	Q16762	Q5HYK3	Q8NI37	Q8TAA5	Q8WW59	Q96JY6	Q9BQB6-3	Q9BSD7	Q9H019-3	Q9H4A5	Q9H8S9	Q9HBH5	Q9HBI0-2	Q9HCN4	Q9NT62	Q9NVZ3	Q9UNW1
1707	4	GPR56-CD81-Galphaq/11-Gbeta complex	1	0.25	GPR56-CD81-Galphaq/11-Gbeta complex;ITGA4-ITGB1-CD81 complex	1;1	43.879	NaN	6	NaN	NaN	43.956;43.915;44.188	P50897	A6NIW1	P27695	P31942-2
1708	4	GPR56-CD81-Galphaq/11-Gbeta complex	1	0.25	GPR56-CD81-Galphaq/11-Gbeta complex;ITGA4-ITGB1-CD81 complex	1;1	43.21	NaN	6	NaN	NaN	43.956;45.064;43.975	O43399	A6NIW1	P01116-2	Q9H9P8-2
1709	9	Cohesin-SA1 complex	1	0.111111	Cohesin-SA1 complex;GPR56-CD81-Galphaq/11-Gbeta complex;ITGA4-ITGB1-CD81 complex;Mitotic 14S cohesin 1 complex;SNF2h-cohesin-NuRD complex	1;1;1;1;1	45.064	NaN	36	NaN	NaN	43.956;43.221;44.721;43.21;44.592;45.619;45.27;46.38	P01116-2	A6NIW1	B7Z3K8	H0YNE9	O43399	P14174	P28482	P33316	Q8NBJ7
1710	14	MDC1-H2AFX-TP53BP1 complex	1	0.071429	MDC1-H2AFX-TP53BP1 complex;MDC1-MRE11-RAD50-NBS1 complex;MDC1-MRN-ATM-FANCD2 complex;MDC1-p53BP1-SMC1 complex;MGC1-DNA-PKcs-Ku complex;SMAD7-SMURF1 complex;SMAD7-SMURF1-TGF-beta receptor complex;Sec61-Sec62-Sec63 complex;TGF-beta receptor I-SMAD7-SMURF1 complex	1;1;1;1;1;1;1;1;1	44.322	0	91	1	0	44.241;44.306;44.921;44.114;44.132;43.397;43.896;44.739;43.944;44.736;44.978;43.279;45.287	O60711	A6NIH7	O43760	O75503	P04350	P29350	P40925	P62310	Q13057	Q6DD87	Q86U90	Q9BVL4	Q9H0C8	Q9UDX5
1711	11	SMAD7-SMURF1 complex	1	0.090909	SMAD7-SMURF1 complex;SMAD7-SMURF1-TGF-beta receptor complex;TGF-beta receptor I-SMAD7-SMURF1 complex	1;1;1	44.306	NaN	55	NaN	NaN	44.241;44.872;44.322;44.114;44.132;43.896;43.944;44.182;45.293;44.271	O43760	A6NIH7	B7Z4K6	O60711	P04350	P29350	P62310	Q6DD87	Q7RTS9	Q8NCN5	Q9Y617
1712	11	PTGS2 homodimer complex	1	0.090909	PTGS2 homodimer complex	1	43.401	NaN	55	NaN	NaN	44.241;43.599;43.005;43.896;43.306;43.228;43.425;43.279;43.127;43.222	Q01826	A6NIH7	B4DTG6	G5E955	P62310	Q13895	Q15796-2	Q32NB8	Q9H0C8	Q9H9A6	Q9HBM8
1713	14	PTGS2 homodimer complex	1	0.071429	PTGS2 homodimer complex;SMAD7-SMURF1 complex;SMAD7-SMURF1-TGF-beta receptor complex;TGF-beta receptor I-SMAD7-SMURF1 complex	1;1;1;1	43.944	0	91	1	0	44.241;43.599;44.872;44.306;44.322;44.114;43.619;43.915;44.132;43.896;43.425;43.591;43.932	Q6DD87	A6NIH7	B4DTG6	B7Z4K6	O43760	O60711	P04350	P16278-3	P27695	P29350	P62310	Q32NB8	Q567V2-2	Q5LJ98
1714	8	NaN	NaN	NaN			36.938	0	28	1	0	37.127;36.859;36.774;38.082;34.95;36.929;36.971	C9JS35	A6NGW1	P42224	Q5BJH7-3	Q5W0V3-2	Q5W0V3-2	Q8TAT6	Q9H6U8
1715	10	MED18-MED20-MED29 mediator subcomplex	1	0.1	MED18-MED20-MED29 mediator subcomplex;Mediator complex;TRAP-SMCC mediator complex	1;1;1	37.371	0	45	3	0	37.127;37.641;36.859;37.445;36.774;37.563;37.185;36.971;36.052	Q9HD34	A6NGW1	O95140	P42224	Q14139	Q5BJH7-3	Q92945	Q9H3P7	Q9H6U8	Q9UNN5
1716	8	NaN	NaN	NaN			36.171	NaN	28	NaN	NaN	37.127;36.529;35.901;35.676;36.774;35.722;34.748	P22681	A6NGW1	F8WDM9	H3BSM7	P20645	Q5BJH7-3	Q8IYJ3-2	Q9UIB8-3
1717	17	NaN	NaN	NaN			38.439	0	136	1	0	37.127;38.93;38.45;38.242;38.664;39.08;37.835;39.67;37.445;38.954;38.629;37.745;38.639;37.833;38.771;38.44	O15127	A6NGW1	E9PSI1	O00154-4	P12694	P16219	P49247	P49588	Q05086-2	Q14139	Q14534	Q14699	Q4G148-2	Q6P1A2	Q8N1S5-2	Q96KP4	Q9Y2L1
1718	12	NaN	NaN	NaN			36.859	0	66	3	0	37.127;36.938;37.445;36.774;38.082;34.95;36.929;37.185;36.971;37.371;36.685	P42224	A6NGW1	C9JS35	Q14139	Q5BJH7-3	Q5W0V3-2	Q5W0V3-2	Q8TAT6	Q9H3P7	Q9H6U8	Q9HD34	Q9NXE4
1719	10	NaN	NaN	NaN			36.971	0	45	3	0	37.127;36.938;36.859;37.858;37.445;38.082;36.929;37.185;37.371	Q9H6U8	A6NGW1	C9JS35	P42224	Q13043	Q14139	Q5W0V3-2	Q8TAT6	Q9H3P7	Q9HD34
1720	17	NaN	NaN	NaN			36.929	0	136	1	0	37.127;36.938;36.529;36.859;37.835;37.445;36.262;37.745;36.774;38.082;34.95;38.373;38.08;37.185;36.971;36.052	Q8TAT6	A6NGW1	C9JS35	F8WDM9	P42224	P49588	Q14139	Q16563-2	Q4G148-2	Q5BJH7-3	Q5W0V3-2	Q5W0V3-2	Q96PK6	Q96RQ3	Q9H3P7	Q9H6U8	Q9UNN5
1721	14	ITGAM-ITGB2-CD11 complex	1	0.071429	ITGAM-ITGB2-CD11 complex	1	38.082	0	91	1	0	37.127;36.938;38.346;36.859;37.858;37.445;36.774;36.71;37.185;37.873;36.971;38.297;37.919	Q5W0V3-2	A6NGW1	C9JS35	F5H217	P42224	Q13043	Q14139	Q5BJH7-3	Q9BVK6	Q9H3P7	Q9H3U1	Q9H6U8	Q9UHD9	Q9Y697-2
1722	12	NaN	NaN	NaN			36.774	0	66	3	0	37.127;36.938;36.346;36.529;36.171;36.859;37.858;37.445;35.722;37.185;37.371	Q5BJH7-3	A6NGW1	C9JS35	E9PS74	F8WDM9	P22681	P42224	Q13043	Q14139	Q8IYJ3-2	Q9H3P7	Q9HD34
1723	14	NaN	NaN	NaN			37.185	0	91	6	0	37.127;37.309;36.859;37.445;37.749;36.774;38.082;36.929;37.563;37.422;37.046;36.971;37.371	Q9H3P7	A6NGW1	B4DQX7	P42224	Q14139	Q15067-2	Q5BJH7-3	Q5W0V3-2	Q8TAT6	Q92945	Q96N66	Q9BVP2-2	Q9H6U8	Q9HD34
1724	16	MED18-MED20-MED29 mediator subcomplex	1	0.0625	MED18-MED20-MED29 mediator subcomplex;Mediator complex;TRAP-SMCC mediator complex	1;1;1	37.445	0	120	15	0	37.127;37.864;38.439;37.641;36.859;36.774;38.082;37.833;36.929;37.563;37.185;36.971;37.371;37.843;36.052	Q14139	A6NGW1	B2R5P6	O15127	O95140	P42224	Q5BJH7-3	Q5W0V3-2	Q8N1S5-2	Q8TAT6	Q92945	Q9H3P7	Q9H6U8	Q9HD34	Q9UBT2	Q9UNN5
1725	22	BAG3-HSC70-HSPB8-CHIP complex	1	0.045455	BAG3-HSC70-HSPB8-CHIP complex;MED18-MED20-MED29 mediator subcomplex;Mediator complex;TRAP-SMCC mediator complex	1;1;1;1	37.563	0	231	6	0	37.127;37.7;37.864;37.801;38.329;37.641;37.413;37.445;37.749;37.745;36.126;37.597;37.833;37.608;37.422;37.185;37.371;38.767;36.052;37.423;37.919	Q92945	A6NGW1	A8MTG3	B2R5P6	F5H4C2	O43464	O95140	P14625	Q14139	Q15067-2	Q4G148-2	Q5JTZ9	Q86Y56-2	Q8N1S5-2	Q92609	Q96N66	Q9H3P7	Q9HD34	Q9NP81	Q9UNN5	Q9Y3Q3	Q9Y697-2
1726	16	BAG3-HSC70-HSPB8-CHIP complex	1	0.0625	BAG3-HSC70-HSPB8-CHIP complex;MED18-MED20-MED29 mediator subcomplex;Mediator complex;TRAP-SMCC mediator complex	1;1;1;1	37.833	0	120	1	0	37.127;37.7;37.864;37.801;38.439;38.329;37.641;38.206;38.242;38.664;37.652;37.445;37.787;36.052;37.919	Q8N1S5-2	A6NGW1	A8MTG3	B2R5P6	F5H4C2	O15127	O43464	O95140	P09564	P12694	P16219	Q06136	Q14139	Q9H490-2	Q9UNN5	Q9Y697-2
1727	10	28S ribosomal subunit, mitochondrial	1	0.1	28S ribosomal subunit, mitochondrial;40S ribosomal subunit, cytoplasmic;55S ribosome, mitochondrial;MICA-KLRK1-HCST complex;PAR4-BACE1 complex;Ribosome, cytoplasmic	1;1;1;1;1;1	45.868	0	45	3	0	46.028;46.183;46.236;46.057;45.398;45.658;45.611;45.789;45.736	O43708	A6NG10	F5H6G2	P62834	Q92934	Q9BRG1	Q9BY42	Q9HA92	Q9NQG6	Q9UNW1
1728	10	40S ribosomal subunit, cytoplasmic	1	0.1	40S ribosomal subunit, cytoplasmic;PAR4-BACE1 complex;Ribosome, cytoplasmic	1;1;1	46.236	0	45	3	0	46.028;46.515;46.183;45.868;46.103;46.769;46.057;45.611;46.614	P62834	A6NG10	E9PJ81	F5H6G2	O43708	P31150	P51159-2	Q92934	Q9HA92	Q9NQZ5
1729	13	FARP2-NRP1-PlexinA1 complex	2	0.153846	40S ribosomal subunit, cytoplasmic;FARP2-NRP1-PlexinA1 complex;FARP2-NRP1-PlexinA2 complex;FARP2-NRP1-PlexinA3 complex;FARP2-NRP1-PlexinA4 complex;ITGB1-NRP1 complex;MICA-KLRK1-HCST complex;NRP1-VEGF(165/121) complex;NRP1-VEGFC complex, heparin dependent;NRP1-VEGFD complex, heparin dependent;NRP1-VEGFR2-VEGF(165) complex;Nrp1-PlexinD1 complex;PAR4-BACE1 complex;PlexinA1-NRP1 complex;PlexinA1-NRP1…	1;2;2;2;2;2;1;2;2;2;2;2;1;2;2;2;2;2;1;2;2;2;2	45.899	0.1	78	10	1	46.028;46.034;46.183;46.103;45.991;45.453;46.057;45.398;45.611;45.789;44.136;47.037	B4DT77	A6NG10	E7EWE1	F5H6G2	P31150	P35270	Q14320	Q92934	Q9BRG1	Q9HA92	Q9NQG6	Q9UNZ2	Q9UNZ2
1730	14	PAR4-BACE1 complex	1	0.071429	PAR4-BACE1 complex;Spliceosome;THO complex;TREX complex	1;1;1;1	46.614	0	91	3	0	46.028;46.928;46.515;46.103;46.769;46.236;45.384;48.173;47.242;47.02;46.057;47.105;47.02	Q9NQZ5	A6NG10	B7Z8R4	E9PJ81	P31150	P51159-2	P62834	Q07817-2	Q07817-2	Q16762	Q8NI37	Q92934	Q9H4B0	Q9HBI0-2
1731	15	40S ribosomal subunit, cytoplasmic	1	0.066667	40S ribosomal subunit, cytoplasmic;MICA-KLRK1-HCST complex;PAR4-BACE1 complex;Ribosome, cytoplasmic	1;1;1;1	46.183	0	105	3	0	46.028;45.899;46.034;46.515;45.868;46.103;45.991;46.236;45.384;48.173;45.734;46.057;45.611;45.789	F5H6G2	A6NG10	B4DT77	E7EWE1	E9PJ81	O43708	P31150	P35270	P62834	Q07817-2	Q07817-2	Q6IAK0	Q92934	Q9HA92	Q9NQG6
1732	10	MICA-KLRK1-HCST complex	1	0.1	MICA-KLRK1-HCST complex;PAR4-BACE1 complex	1;1	46.103	0	45	3	0	46.028;45.899;46.034;46.515;46.183;46.236;46.057;45.789;46.614	P31150	A6NG10	B4DT77	E7EWE1	E9PJ81	F5H6G2	P62834	Q92934	Q9NQG6	Q9NQZ5
1733	14	17S U2 snRNP	1	0.071429	17S U2 snRNP;C complex spliceosome;MICA-KLRK1-HCST complex;NCOR1 complex;PAR4-BACE1 complex;SF3A1-SF3A2-SF3A3 complex;Sec61-Sec62-Sec63 complex;Spliceosome	1;1;1;1;1;1;1;1	45.789	0	91	3	0	46.028;45.899;46.034;46.515;46.183;45.868;46.103;45.991;45.453;45.472;46.057;45.398;44.978	Q9NQG6	A6NG10	B4DT77	E7EWE1	E9PJ81	F5H6G2	O43708	P31150	P35270	Q14320	Q587I9	Q92934	Q9BRG1	Q9BVL4
1734	20	17S U2 snRNP	1	0.05	17S U2 snRNP;40S ribosomal subunit, cytoplasmic;C complex spliceosome;MICA-KLRK1-HCST complex;NCOR1 complex;PAR4-BACE1 complex;Ribosome, cytoplasmic;SF3A1-SF3A2-SF3A3 complex;Spliceosome	1;1;1;1;1;1;1;1;1	46.057	0	190	6	0	46.028;45.899;46.928;46.034;46.515;46.183;45.868;46.103;45.991;46.769;46.236;45.384;46.295;45.472;45.734;45.398;45.611;45.789;46.614	Q92934	A6NG10	B4DT77	B7Z8R4	E7EWE1	E9PJ81	F5H6G2	O43708	P31150	P35270	P51159-2	P62834	Q07817-2	Q15526-2	Q587I9	Q6IAK0	Q9BRG1	Q9HA92	Q9NQG6	Q9NQZ5
1735	13	FARP2-NRP1-PlexinA1 complex	2	0.153846	FARP2-NRP1-PlexinA1 complex;FARP2-NRP1-PlexinA2 complex;FARP2-NRP1-PlexinA3 complex;FARP2-NRP1-PlexinA4 complex;ITGB1-NRP1 complex;MICA-KLRK1-HCST complex;NRP1-VEGF(165/121) complex;NRP1-VEGFC complex, heparin dependent;NRP1-VEGFD complex, heparin dependent;NRP1-VEGFR2-VEGF(165) complex;Nrp1-PlexinD1 complex;PAR4-BACE1 complex;PlexinA1-NRP1 complex;PlexinA1-NRP1-SEMA3A complex;PlexinA1-Nrp1 compl…	2;2;2;2;2;1;2;2;2;2;2;1;2;2;2;2;2;2;2;1;2;2	46.034	0.166667	78	6	1	46.028;45.899;45.497;46.183;46.103;45.991;45.453;46.057;44.978;45.789;44.136;47.037	E7EWE1	A6NG10	B4DT77	B4DWB0	F5H6G2	P31150	P35270	Q14320	Q92934	Q9BVL4	Q9NQG6	Q9UNZ2	Q9UNZ2
1736	21	Cohesin-SA1 complex	1	0.047619	Cohesin-SA1 complex;MICA-KLRK1-HCST complex;Mitotic 14S cohesin 1 complex;Nop56p-associated pre-rRNA complex;PAR4-BACE1 complex;SNF2h-cohesin-NuRD complex	1;1;1;1;1;1	46.515	0	210	3	0	46.028;45.026;46.163;46.928;46.183;46.103;45.991;46.769;45.634;46.236;45.384;48.173;45.734;46.38;47.02;45.365;46.057;47.02;45.789;46.614	E9PJ81	A6NG10	B1AK13	B4DHT5	B7Z8R4	F5H6G2	P31150	P35270	P51159-2	P61011	P62834	Q07817-2	Q07817-2	Q6IAK0	Q8NBJ7	Q8NI37	Q8WUD1	Q92934	Q9HBI0-2	Q9NQG6	Q9NQZ5
1737	4	NDC80 kinetochore complex	1	0.25	NDC80 kinetochore complex	1	47.694	NaN	6	NaN	NaN	47.852;47.856;47.715	Q9BQB6-3	A6NDJ8	Q8WW59	Q9NVZ3
1738	13	Spliceosome	1	0.076923	Spliceosome;THO complex;TREX complex	1;1;1	47.72	NaN	78	NaN	NaN	47.852;47.777;47.659;47.968;47.346;47.6;47.242;48.173;47.856;47.835;47.567;48.109	Q9HCN4	A6NDJ8	O43396	P18065	P61081	P68402	Q13185	Q16762	Q5HYK3	Q8WW59	Q96JY6	Q9HBH5	Q9NT62
1739	19	28S ribosomal subunit, mitochondrial	1	0.052632	28S ribosomal subunit, mitochondrial;55S ribosome, mitochondrial;GPI-GnT activity complex;NDC80 kinetochore complex;Spliceosome;THO complex;TREX complex	1;1;1;1;1;1;1	48.215	0	171	1	0	47.852;48.371;48.42;48.369;47.659;48.628;48.155;47.242;48.173;47.856;48.429;48.676;48.034;48.147;47.02;48.109;47.715;48.894	Q00403	A6NDJ8	F5H7W9	H3BTL1	O43716	P18065	P20338	Q13526	Q16762	Q5HYK3	Q8WW59	Q9BSD7	Q9BY42	Q9H019-3	Q9H4A5	Q9HBI0-2	Q9NT62	Q9NVZ3	Q9UNW1
1740	21	28S ribosomal subunit, mitochondrial	1	0.047619	28S ribosomal subunit, mitochondrial;55S ribosome, mitochondrial;GPI-GnT activity complex;NDC80 kinetochore complex	1;1;1;1	48.628	0	210	1	0	47.852;48.371;48.763;48.42;48.369;48.609;48.417;49.029;48.215;48.155;48.173;48.44;47.856;48.429;48.676;48.034;48.147;48.109;47.715;48.894	P20338	A6NDJ8	F5H7W9	G8JLL2	H3BTL1	O43716	O60880-4	P17050	P27144	Q00403	Q13526	Q5HYK3	Q8TB70	Q8WW59	Q9BSD7	Q9BY42	Q9H019-3	Q9H4A5	Q9NT62	Q9NVZ3	Q9UNW1
1741	26	28S ribosomal subunit, mitochondrial	1	0.038462	28S ribosomal subunit, mitochondrial;55S ribosome, mitochondrial;GPI-GnT activity complex;Multisynthetase complex;NDC80 kinetochore complex;Spliceosome;THO complex;TREX complex	1;1;1;1;1;1;1;1	47.835	0.166667	325	6	1	47.852;46.15;49.201;47.605;47.83;47.777;47.659;47.968;47.346;47.6;48.155;47.703;47.242;48.173;47.991;47.856;48.429;48.676;48.034;48.147;47.567;47.72;48.109;47.715;47.953	Q96JY6	A6NDJ8	C9J0J7	C9J0J7	H0YH69	O00170	O43396	P18065	P61081	P68402	Q13185	Q13526	Q15056	Q16762	Q5HYK3	Q5VWZ2	Q8WW59	Q9BSD7	Q9BY42	Q9H019-3	Q9H4A5	Q9HBH5	Q9HCN4	Q9NT62	Q9NVZ3	Q9Y570
1742	21	Nop56p-associated pre-rRNA complex	1	0.047619	Nop56p-associated pre-rRNA complex;Spliceosome;THO complex;TREX complex	1;1;1;1	47.02	NaN	210	NaN	NaN	47.852;47.086;46.928;46.515;47.659;47.065;46.769;45.634;47.346;45.384;48.173;47.242;45.762;48.942;47.266;47.215;47.105;47.567;47.02;46.614	Q8NI37	A6NDJ8	B4E152	B7Z8R4	E9PJ81	P18065	P30533	P51159-2	P61011	P68402	Q07817-2	Q07817-2	Q16762	Q6DKK2	Q6DKK2	Q8TAA5	Q8WWH5	Q9H4B0	Q9HBH5	Q9HBI0-2	Q9NQZ5
1743	26	28S ribosomal subunit, mitochondrial	1	0.038462	28S ribosomal subunit, mitochondrial;55S ribosome, mitochondrial;CtBP complex;CtBP core complex;DNMT1-G9a complex;DNMT1-G9a-PCNA complex;E2F-6 complex;GPI-GnT activity complex;NDC80 kinetochore complex;NMI-POLR1B-RRN3 complex;POLR1B-RRN3 complex	1;1;1;1;1;1;1;1;1;1;1	48.429	0	325	3	0	47.852;48.387;48.389;48.371;48.763;48.369;48.609;48.417;47.659;48.628;49.029;49.103;49.305;48.215;48.155;48.173;48.44;47.856;47.835;48.676;48.034;48.506;48.147;48.109;47.715	Q9BSD7	A6NDJ8	B4DUS9	F5GX77	F5H7W9	G8JLL2	O43716	O60880-4	P17050	P18065	P20338	P27144	P41567	P62851	Q00403	Q13526	Q5HYK3	Q8TB70	Q8WW59	Q96JY6	Q9BY42	Q9H019-3	Q9H082	Q9H4A5	Q9NT62	Q9NVZ3
1744	19	ALL-1 supercomplex	1	0.052632	ALL-1 supercomplex;Anti-HDAC2 complex;HDAC1-associated core complex cII;HDAC1-associated protein complex;HDAC2-asscociated core complex;NRD complex (Nucleosome remodeling and deacetylation complex);Nop56p-associated pre-rRNA complex;SNF2h-cohesin-NuRD complex;Spliceosome;THO complex;TREX complex;TRF-Rap1 complex I, 2MD;TRF1 telomere length regulation complex;Tankyrin 1-tankyrin 2-TRF1 complex	1;1;1;1;1;1;1;1;1;1;1;1;1;1	47.266	0	171	1	0	47.852;47.697;47.086;46.15;49.201;47.586;47.659;45.634;47.42;47.346;47.6;47.703;47.242;45.762;48.942;47.02;47.567;47.02	Q8TAA5	A6NDJ8	B4DJG8	B4E152	C9J0J7	C9J0J7	O14657	P18065	P61011	P61225	P68402	Q13185	Q15056	Q16762	Q6DKK2	Q6DKK2	Q8NI37	Q9HBH5	Q9HBI0-2
1745	30	ALL-1 supercomplex	1	0.033333	ALL-1 supercomplex;Anti-HDAC2 complex;HDAC1-associated core complex cII;HDAC1-associated protein complex;HDAC2-asscociated core complex;NRD complex (Nucleosome remodeling and deacetylation complex);Nop56p-associated pre-rRNA complex;SNF2h-cohesin-NuRD complex;Spliceosome;THO complex;TREX complex;TRF-Rap1 complex I, 2MD;TRF1 telomere length regulation complex;Tankyrin 1-tankyrin 2-TRF1 complex	1;1;1;1;1;1;1;1;1;1;1;1;1;1	47.02	0	435	3	0	47.852;47.697;47.086;46.928;46.515;47.227;47.586;45.932;47.659;45.216;47.065;46.769;45.634;47.968;47.346;48.215;45.384;48.173;47.242;45.762;48.942;47.02;47.266;47.856;47.215;47.105;47.567;46.614;48.109	Q9HBI0-2	A6NDJ8	B4DJG8	B4E152	B7Z8R4	E9PJ81	H0YHS6	O14657	O94903	P18065	P27361	P30533	P51159-2	P61011	P61081	P68402	Q00403	Q07817-2	Q07817-2	Q16762	Q6DKK2	Q6DKK2	Q8NI37	Q8TAA5	Q8WW59	Q8WWH5	Q9H4B0	Q9HBH5	Q9NQZ5	Q9NT62
1746	27	ALL-1 supercomplex	1	0.037037	ALL-1 supercomplex;Anti-HDAC2 complex;GPI-GnT activity complex;HDAC1-associated core complex cII;HDAC1-associated protein complex;HDAC2-asscociated core complex;Meprin A;Multisynthetase complex;NDC80 kinetochore complex;NMI-POLR1B-RRN3 complex;NRD complex (Nucleosome remodeling and deacetylation complex);POLR1B-RRN3 complex;SNF2h-cohesin-NuRD complex;Spliceosome;THO complex;TREX complex;TRF-Rap1 …	1;1;1;1;1;1;1;1;1;1;1;1;1;1;1;1;1;1;1	47.759	0.047619	351	21	1	47.852;47.697;48.387;48.26;47.83;47.586;48.369;47.858;47.659;47.968;49.305;47.346;47.6;46.085;48.155;47.703;47.242;48.173;47.856;48.021;48.034;48.147;47.855;47.567;48.109;47.715	A6NJ78	A6NDJ8	B4DJG8	B4DUS9	H3BU16	O00170	O14657	O43716	P06493	P18065	P61081	P62851	P68402	Q13185	Q13242	Q13526	Q15056	Q16762	Q5HYK3	Q8WW59	Q96RS6-3	Q9H019-3	Q9H4A5	Q9H8S9	Q9HBH5	Q9NT62	Q9NVZ3
1747	16	PAR4-BACE1 complex	1	0.0625	PAR4-BACE1 complex;Spliceosome;THO complex;TREX complex	1;1;1;1	46.769	0	120	1	0	47.852;46.163;47.086;46.928;46.515;47.659;46.236;47.242;45.734;47.02;47.215;46.057;47.105;47.02;46.614	P51159-2	A6NDJ8	B4DHT5	B4E152	B7Z8R4	E9PJ81	P18065	P62834	Q16762	Q6IAK0	Q8NI37	Q8WWH5	Q92934	Q9H4B0	Q9HBI0-2	Q9NQZ5
1748	15	CtBP complex	1	0.066667	CtBP complex;CtBP core complex;DNMT1-G9a complex;DNMT1-G9a-PCNA complex;E2F-6 complex;PPP4C-PPP4R2-Gemin3-Gemin4 complex;Protein phosphatase 4 complex;TNF-alpha/NF-kappa B signaling complex 7	1;1;1;1;1;1;1;1	48.894	0	105	1	0	47.852;49.325;48.42;48.628;49.196;49.029;49.286;49.132;49.103;48.215;49.087;48.034;48.553;48.842	Q9UNW1	A6NDJ8	B1ANH0	H3BTL1	P20338	P24666	P27144	P27361	P37802	P41567	Q00403	Q99426	Q9H019-3	Q9HB07	Q9ULC3
1749	25	28S ribosomal subunit, mitochondrial	1	0.04	28S ribosomal subunit, mitochondrial;55S ribosome, mitochondrial;ALL-1 supercomplex;Anti-HDAC2 complex;HDAC1-associated core complex cII;HDAC1-associated protein complex;HDAC2-asscociated core complex;Meprin A;Multisynthetase complex;NDC80 kinetochore complex;NMI-POLR1B-RRN3 complex;NRD complex (Nucleosome remodeling and deacetylation complex);POLR1B-RRN3 complex;SNF2h-cohesin-NuRD complex;Splice…	1;1;1;1;1;1;1;1;1;1;1;1;1;1;1;1;1;1;1;1	47.697	0.066667	300	15	1	47.852;47.759;47.83;47.586;48.369;47.858;47.659;47.968;49.305;47.6;46.085;47.703;47.242;48.173;47.266;47.856;48.676;48.034;48.147;47.855;47.567;47.02;48.109;47.715	B4DJG8	A6NDJ8	A6NJ78	O00170	O14657	O43716	P06493	P18065	P61081	P62851	Q13185	Q13242	Q15056	Q16762	Q5HYK3	Q8TAA5	Q8WW59	Q9BY42	Q9H019-3	Q9H4A5	Q9H8S9	Q9HBH5	Q9HBI0-2	Q9NT62	Q9NVZ3
1750	24	Meprin A	1	0.041667	Meprin A;Nop56p-associated pre-rRNA complex;Spliceosome;THO complex;TREX complex;TRF-Rap1 complex I, 2MD;TRF1 telomere length regulation complex;Tankyrin 1-tankyrin 2-TRF1 complex	1;1;1;1;1;1;1;1	47.346	0	276	1	0	47.852;47.759;47.086;46.15;49.201;47.586;45.932;47.659;47.065;45.634;47.42;47.6;47.703;47.242;45.762;48.942;47.02;47.266;47.215;47.835;47.567;47.02;47.72	P68402	A6NDJ8	A6NJ78	B4E152	C9J0J7	C9J0J7	O14657	O94903	P18065	P30533	P61011	P61225	Q13185	Q15056	Q16762	Q6DKK2	Q6DKK2	Q8NI37	Q8TAA5	Q8WWH5	Q96JY6	Q9HBH5	Q9HBI0-2	Q9HCN4
1751	29	28S ribosomal subunit, mitochondrial	1	0.034483	28S ribosomal subunit, mitochondrial;55S ribosome, mitochondrial;GPI-GnT activity complex;Meprin A;Multisynthetase complex;NDC80 kinetochore complex;NMI-POLR1B-RRN3 complex;POLR1B-RRN3 complex	1;1;1;1;1;1;1;1	48.155	0	406	6	0	47.852;47.759;48.387;48.371;48.42;47.83;48.369;48.609;48.417;47.659;48.628;47.968;49.305;48.215;47.703;48.173;47.991;48.44;47.856;47.835;48.429;48.676;48.034;48.506;48.147;48.109;47.715;48.273	Q13526	A6NDJ8	A6NJ78	B4DUS9	F5H7W9	H3BTL1	O00170	O43716	O60880-4	P17050	P18065	P20338	P61081	P62851	Q00403	Q15056	Q5HYK3	Q5VWZ2	Q8TB70	Q8WW59	Q96JY6	Q9BSD7	Q9BY42	Q9H019-3	Q9H082	Q9H4A5	Q9NT62	Q9NVZ3	Q9UM22
1752	20	28S ribosomal subunit, mitochondrial	1	0.05	28S ribosomal subunit, mitochondrial;55S ribosome, mitochondrial;ALL-1 supercomplex;Anti-HDAC2 complex;CtBP complex;CtBP core complex;DNMT1-G9a complex;DNMT1-G9a-PCNA complex;E2F-6 complex;GPI-GnT activity complex;HDAC1-associated core complex cII;HDAC1-associated protein complex;HDAC2-asscociated core complex;Meprin A;NMI-POLR1B-RRN3 complex;NRD complex (Nucleosome remodeling and deacetylation c…	1;1;1;1;1;1;1;1;1;1;1;1;1;1;1;1;1;1;1;1;1	49.305	0	190	6	0	47.852;47.759;47.697;47.858;47.659;49.196;49.132;49.103;47.968;47.6;48.155;47.703;48.173;47.856;48.429;48.676;48.034;48.147;49.211	P62851	A6NDJ8	A6NJ78	B4DJG8	P06493	P18065	P24666	P37802	P41567	P61081	Q13185	Q13526	Q15056	Q5HYK3	Q8WW59	Q9BSD7	Q9BY42	Q9H019-3	Q9H4A5	Q9Y314
1753	9	ALL-1 supercomplex	1	0.111111	ALL-1 supercomplex;Anti-HDAC2 complex;HDAC1-associated core complex cII;HDAC1-associated protein complex;HDAC2-asscociated core complex;Meprin A;NRD complex (Nucleosome remodeling and deacetylation complex);SNF2h-cohesin-NuRD complex	1;1;1;1;1;1;1;1	47.855	NaN	36	NaN	NaN	47.852;47.759;47.697;48.369;47.659;47.856;47.567;48.109	Q9H8S9	A6NDJ8	A6NJ78	B4DJG8	O43716	P18065	Q8WW59	Q9HBH5	Q9NT62
1754	24	28S ribosomal subunit, mitochondrial	1	0.041667	28S ribosomal subunit, mitochondrial;55S ribosome, mitochondrial;ALL-1 supercomplex;Anti-HDAC2 complex;GPI-GnT activity complex;HDAC1-associated core complex cII;HDAC1-associated protein complex;HDAC2-asscociated core complex;Meprin A;Multisynthetase complex;NDC80 kinetochore complex;NMI-POLR1B-RRN3 complex;NRD complex (Nucleosome remodeling and deacetylation complex);POLR1B-RRN3 complex;SNF2h-co…	1;1;1;1;1;1;1;1;1;1;1;1;1;1;1	47.968	0	276	10	0	47.852;47.759;47.697;47.83;47.777;48.369;47.858;47.659;49.305;47.6;48.155;47.703;48.173;47.856;47.835;48.676;48.034;48.147;47.567;47.02;47.72;48.109;47.715	P61081	A6NDJ8	A6NJ78	B4DJG8	O00170	O43396	O43716	P06493	P18065	P62851	Q13185	Q13526	Q15056	Q5HYK3	Q8WW59	Q96JY6	Q9BY42	Q9H019-3	Q9H4A5	Q9HBH5	Q9HBI0-2	Q9HCN4	Q9NT62	Q9NVZ3
1755	19	ALL-1 supercomplex	1	0.052632	ALL-1 supercomplex;Anti-HDAC2 complex;GPI-GnT activity complex;HDAC1-associated core complex cII;HDAC1-associated protein complex;HDAC2-asscociated core complex;Meprin A;Multisynthetase complex;NDC80 kinetochore complex;NRD complex (Nucleosome remodeling and deacetylation complex);SNF2h-cohesin-NuRD complex;TRF-Rap1 complex I, 2MD;TRF1 telomere length regulation complex;Tankyrin 1-tankyrin 2-TRF1…	1;1;1;1;1;1;1;1;1;1;1;1;1;1	47.83	0	171	3	0	47.852;47.759;47.697;47.605;47.586;47.659;47.968;48.155;47.703;48.173;47.991;47.856;47.835;48.034;48.147;47.567;48.109;47.715	O00170	A6NDJ8	A6NJ78	B4DJG8	H0YH69	O14657	P18065	P61081	Q13526	Q15056	Q5HYK3	Q5VWZ2	Q8WW59	Q96JY6	Q9H019-3	Q9H4A5	Q9HBH5	Q9NT62	Q9NVZ3
1756	27	28S ribosomal subunit, mitochondrial	1	0.037037	28S ribosomal subunit, mitochondrial;55S ribosome, mitochondrial;ALL-1 supercomplex;Anti-HDAC2 complex;GPI-GnT activity complex;HDAC1-associated core complex cII;HDAC1-associated protein complex;HDAC2-asscociated core complex;Meprin A;NDC80 kinetochore complex;NMI-POLR1B-RRN3 complex;NRD complex (Nucleosome remodeling and deacetylation complex);POLR1B-RRN3 complex;SNF2h-cohesin-NuRD complex;Splic…	1;1;1;1;1;1;1;1;1;1;1;1;1;1;1;1;1	48.676	0	351	10	0	47.852;47.759;47.697;48.371;48.42;48.369;47.858;47.659;48.628;47.968;49.305;48.215;47.6;48.155;47.703;47.242;48.173;48.44;47.856;47.835;48.429;48.034;48.147;47.567;48.109;47.715	Q9BY42	A6NDJ8	A6NJ78	B4DJG8	F5H7W9	H3BTL1	O43716	P06493	P18065	P20338	P61081	P62851	Q00403	Q13185	Q13526	Q15056	Q16762	Q5HYK3	Q8TB70	Q8WW59	Q96JY6	Q9BSD7	Q9H019-3	Q9H4A5	Q9HBH5	Q9NT62	Q9NVZ3
1757	27	ALL-1 supercomplex	1	0.037037	ALL-1 supercomplex;Anti-HDAC2 complex;GPI-GnT activity complex;HDAC1-associated core complex cII;HDAC1-associated protein complex;HDAC2-asscociated core complex;Meprin A;Multisynthetase complex;NDC80 kinetochore complex;NRD complex (Nucleosome remodeling and deacetylation complex);SNF2h-cohesin-NuRD complex;Spliceosome;THO complex;TREX complex	1;1;1;1;1;1;1;1;1;1;1;1;1;1	47.715	0	351	6	0	47.852;47.759;47.697;48.371;47.605;47.83;48.369;47.659;48.628;47.968;48.215;47.6;48.155;47.703;47.242;48.173;47.991;48.44;47.856;47.835;47.694;48.429;48.034;48.147;47.567;48.109	Q9NVZ3	A6NDJ8	A6NJ78	B4DJG8	F5H7W9	H0YH69	O00170	O43716	P18065	P20338	P61081	Q00403	Q13185	Q13526	Q15056	Q16762	Q5HYK3	Q5VWZ2	Q8TB70	Q8WW59	Q96JY6	Q9BQB6-3	Q9BSD7	Q9H019-3	Q9H4A5	Q9HBH5	Q9NT62
1758	21	ALL-1 supercomplex	1	0.047619	ALL-1 supercomplex;Anti-HDAC2 complex;CtBP complex;CtBP core complex;DNMT1-G9a complex;DNMT1-G9a-PCNA complex;E2F-6 complex;HDAC1-associated core complex cII;HDAC1-associated protein complex;HDAC2-asscociated core complex;Meprin A;NRD complex (Nucleosome remodeling and deacetylation complex);PPP4C-PPP4R2-Gemin3-Gemin4 complex;Protein phosphatase 4 complex;SNF2h-cohesin-NuRD complex;Spliceosome;TH…	1;1;1;1;1;1;1;1;1;1;1;1;1;1;1;1;1;1;1;1;1;1	46.085	0.166667	210	6	1	47.852;47.759;47.697;46.15;47.586;45.932;47.858;47.659;45.727;45.983;45.957;47.42;47.346;47.6;47.703;47.242;45.762;48.021;48.034;47.567	Q13242	A6NDJ8	A6NJ78	B4DJG8	C9J0J7	O14657	O94903	P06493	P18065	P24666	P37802	P41567	P61225	P68402	Q13185	Q15056	Q16762	Q6DKK2	Q96RS6-3	Q9H019-3	Q9HBH5
1759	26	ALL-1 supercomplex	1	0.038462	ALL-1 supercomplex;Anti-HDAC2 complex;HDAC1-associated core complex cII;HDAC1-associated protein complex;HDAC2-asscociated core complex;Meprin A;Multisynthetase complex;NRD complex (Nucleosome remodeling and deacetylation complex);SNF2h-cohesin-NuRD complex;Spliceosome;THO complex;TREX complex;TRF-Rap1 complex I, 2MD;TRF1 telomere length regulation complex;Tankyrin 1-tankyrin 2-TRF1 complex	1;1;1;1;1;1;1;1;1;1;1;1;1;1;1	47.586	0	325	6	0	47.852;47.759;47.697;46.15;49.201;47.83;47.858;47.659;47.065;47.42;47.346;47.6;47.703;47.242;45.762;48.942;47.266;47.856;47.215;49.498;48.034;47.567;47.02;46.245;49.242	O14657	A6NDJ8	A6NJ78	B4DJG8	C9J0J7	C9J0J7	O00170	P06493	P18065	P30533	P61225	P68402	Q13185	Q15056	Q16762	Q6DKK2	Q6DKK2	Q8TAA5	Q8WW59	Q8WWH5	Q9BT30	Q9H019-3	Q9HBH5	Q9HBI0-2	Q9Y2Z0	Q9Y2Z0
1760	35	ALL-1 supercomplex	1	0.028571	ALL-1 supercomplex;Anti-HDAC2 complex;HDAC1-associated core complex cII;HDAC1-associated protein complex;HDAC2-asscociated core complex;Meprin A;Multisynthetase complex;NDC80 kinetochore complex;NRD complex (Nucleosome remodeling and deacetylation complex);SNF2h-cohesin-NuRD complex;Spliceosome;THO complex;TREX complex;TRF-Rap1 complex I, 2MD;TRF1 telomere length regulation complex;Tankyrin 1-tan…	1;1;1;1;1;1;1;1;1;1;1;1;1;1;1;1	47.567	0.1	595	10	1	47.852;47.759;47.697;46.15;49.201;47.83;47.586;45.932;47.858;47.659;47.065;47.968;47.42;47.346;47.6;46.085;47.703;47.242;48.173;45.762;48.942;47.02;47.266;47.856;47.215;47.835;49.498;48.034;48.147;47.855;47.02;47.72;48.109;47.715	Q9HBH5	A6NDJ8	A6NJ78	B4DJG8	C9J0J7	C9J0J7	O00170	O14657	O94903	P06493	P18065	P30533	P61081	P61225	P68402	Q13185	Q13242	Q15056	Q16762	Q5HYK3	Q6DKK2	Q6DKK2	Q8NI37	Q8TAA5	Q8WW59	Q8WWH5	Q96JY6	Q9BT30	Q9H019-3	Q9H4A5	Q9H8S9	Q9HBI0-2	Q9HCN4	Q9NT62	Q9NVZ3
1761	34	TNF-alpha/NF-kappa B signaling complex 7	2	0.058824	28S ribosomal subunit, mitochondrial;55S ribosome, mitochondrial;ALL-1 supercomplex;Anti-HDAC2 complex;GPI-GnT activity complex;HDAC1-associated core complex cII;HDAC1-associated protein complex;HDAC2-asscociated core complex;Meprin A;Multisynthetase complex;NDC80 kinetochore complex;NMI-POLR1B-RRN3 complex;NRD complex (Nucleosome remodeling and deacetylation complex);POLR1B-RRN3 complex;SNF2h-co…	1;1;1;1;1;1;1;1;1;1;1;1;1;1;1;1;1;2;1;1;1;1	47.703	0.047619	561	21	1	47.852;47.759;47.697;46.15;49.201;47.83;47.586;45.932;47.858;48.417;47.659;45.983;49.132;47.968;47.42;49.305;47.346;47.6;46.085;48.155;47.242;48.173;47.991;47.266;47.856;47.835;48.021;48.676;48.034;48.147;47.567;47.715;49.242	Q15056	A6NDJ8	A6NJ78	B4DJG8	C9J0J7	C9J0J7	O00170	O14657	O94903	P06493	P17050	P18065	P37802	P37802	P61081	P61225	P62851	P68402	Q13185	Q13242	Q13526	Q16762	Q5HYK3	Q5VWZ2	Q8TAA5	Q8WW59	Q96JY6	Q96RS6-3	Q9BY42	Q9H019-3	Q9H4A5	Q9HBH5	Q9NVZ3	Q9Y2Z0
1762	36	28S ribosomal subunit, mitochondrial	1	0.027778	28S ribosomal subunit, mitochondrial;55S ribosome, mitochondrial;ALL-1 supercomplex;Anti-HDAC2 complex;GPI-GnT activity complex;HDAC1-associated core complex cII;HDAC1-associated protein complex;HDAC2-asscociated core complex;Meprin A;Multisynthetase complex;NDC80 kinetochore complex;NMI-POLR1B-RRN3 complex;NRD complex (Nucleosome remodeling and deacetylation complex);POLR1B-RRN3 complex;SNF2h-co…	1;1;1;1;1;1;1;1;1;1;1;1;1;1;1;1;1;1;1;1;1	47.856	0	630	21	0	47.852;47.759;47.697;46.15;49.201;47.605;47.83;47.586;47.777;48.369;45.932;47.858;47.659;48.628;47.968;49.305;48.215;47.6;48.155;47.703;47.242;48.173;47.835;48.021;47.694;48.429;48.676;48.034;48.147;47.855;47.567;47.02;47.72;48.109;47.715	Q8WW59	A6NDJ8	A6NJ78	B4DJG8	C9J0J7	C9J0J7	H0YH69	O00170	O14657	O43396	O43716	O94903	P06493	P18065	P20338	P61081	P62851	Q00403	Q13185	Q13526	Q15056	Q16762	Q5HYK3	Q96JY6	Q96RS6-3	Q9BQB6-3	Q9BSD7	Q9BY42	Q9H019-3	Q9H4A5	Q9H8S9	Q9HBH5	Q9HBI0-2	Q9HCN4	Q9NT62	Q9NVZ3
1763	37	28S ribosomal subunit, mitochondrial	1	0.027027	28S ribosomal subunit, mitochondrial;55S ribosome, mitochondrial;ALL-1 supercomplex;Anti-HDAC2 complex;CtBP complex;CtBP core complex;DNMT1-G9a complex;DNMT1-G9a-PCNA complex;E2F-6 complex;GPI-GnT activity complex;HDAC1-associated core complex cII;HDAC1-associated protein complex;HDAC2-asscociated core complex;Meprin A;Multisynthetase complex;NDC80 kinetochore complex;NMI-POLR1B-RRN3 complex;NRD …	1;1;1;1;1;1;1;1;1;1;1;1;1;1;1;1;1;1;1;1;1;1;1;1;1;1	48.034	0.071429	666	28	2	47.852;47.759;47.697;46.15;49.201;48.371;48.42;47.83;47.586;48.369;47.858;48.417;47.659;48.628;49.103;47.931;47.968;49.305;48.215;47.6;46.085;48.155;47.703;47.242;48.173;47.991;48.199;48.44;47.856;47.835;48.429;48.676;48.147;47.567;48.109;47.715	Q9H019-3	A6NDJ8	A6NJ78	B4DJG8	C9J0J7	C9J0J7	F5H7W9	H3BTL1	O00170	O14657	O43716	P06493	P17050	P18065	P20338	P41567	P52306	P61081	P62851	Q00403	Q13185	Q13242	Q13526	Q15056	Q16762	Q5HYK3	Q5VWZ2	Q8NAK9	Q8TB70	Q8WW59	Q96JY6	Q9BSD7	Q9BY42	Q9H4A5	Q9HBH5	Q9NT62	Q9NVZ3
1764	19	28S ribosomal subunit, mitochondrial	1	0.052632	28S ribosomal subunit, mitochondrial;55S ribosome, mitochondrial;ALL-1 supercomplex;Anti-HDAC2 complex;HDAC1-associated core complex cII;HDAC1-associated protein complex;HDAC2-asscociated core complex;Meprin A;NMI-POLR1B-RRN3 complex;NRD complex (Nucleosome remodeling and deacetylation complex);POLR1B-RRN3 complex;SNF2h-cohesin-NuRD complex;TRF-Rap1 complex I, 2MD;TRF1 telomere length regulation …	1;1;1;1;1;1;1;1;1;1;1;1;1;1;1	47.858	0	171	6	0	47.852;47.759;47.697;46.15;49.201;48.389;47.586;45.932;47.659;47.968;49.305;47.6;47.703;47.856;48.676;48.034;47.567;48.109	P06493	A6NDJ8	A6NJ78	B4DJG8	C9J0J7	C9J0J7	F5GX77	O14657	O94903	P18065	P61081	P62851	Q13185	Q15056	Q8WW59	Q9BY42	Q9H019-3	Q9HBH5	Q9NT62
1765	43	28S ribosomal subunit, mitochondrial	1	0.023256	28S ribosomal subunit, mitochondrial;55S ribosome, mitochondrial;ALL-1 supercomplex;Anti-HDAC2 complex;GPI-GnT activity complex;HDAC1-associated core complex cII;HDAC1-associated protein complex;HDAC2-asscociated core complex;Meprin A;Multisynthetase complex;NDC80 kinetochore complex;NMI-POLR1B-RRN3 complex;NRD complex (Nucleosome remodeling and deacetylation complex);POLR1B-RRN3 complex;SNF2h-co…	1;1;1;1;1;1;1;1;1;1;1;1;1;1;1;1;1;1;1;1;1	47.659	0	903	21	0	47.852;47.759;47.697;46.928;46.15;49.201;48.389;47.83;47.586;48.369;45.932;47.858;46.769;47.968;47.42;49.305;47.346;48.215;47.6;48.155;47.703;47.242;48.173;45.762;48.942;47.02;47.266;47.856;47.215;47.835;48.021;48.429;49.498;48.676;48.034;48.147;47.855;47.567;47.02;47.72;48.109;47.715	P18065	A6NDJ8	A6NJ78	B4DJG8	B7Z8R4	C9J0J7	C9J0J7	F5GX77	O00170	O14657	O43716	O94903	P06493	P51159-2	P61081	P61225	P62851	P68402	Q00403	Q13185	Q13526	Q15056	Q16762	Q5HYK3	Q6DKK2	Q6DKK2	Q8NI37	Q8TAA5	Q8WW59	Q8WWH5	Q96JY6	Q96RS6-3	Q9BSD7	Q9BT30	Q9BY42	Q9H019-3	Q9H4A5
1766	14	28S ribosomal subunit, mitochondrial	1	0.071429	28S ribosomal subunit, mitochondrial;55S ribosome, mitochondrial;ALL-1 supercomplex;Anti-HDAC2 complex;HDAC1-associated core complex cII;HDAC1-associated protein complex;HDAC2-asscociated core complex;Meprin A;NRD complex (Nucleosome remodeling and deacetylation complex);SNF2h-cohesin-NuRD complex	1;1;1;1;1;1;1;1;1;1	48.389	NaN	91	NaN	NaN	47.852;47.759;47.697;48.437;47.858;47.659;48.173;48.199;48.429;48.421;48.676;48.109;48.442	F5GX77	A6NDJ8	A6NJ78	B4DJG8	B7Z3K8	P06493	P18065	Q5HYK3	Q8NAK9	Q9BSD7	Q9BUL8	Q9BY42	Q9NT62	Q9Y2S7
1767	34	CtBP complex	2	0.058824	28S ribosomal subunit, mitochondrial;55S ribosome, mitochondrial;ALL-1 supercomplex;Anti-HDAC2 complex;CtBP complex;CtBP core complex;DNMT1-G9a complex;DNMT1-G9a-PCNA complex;E2F-6 complex;HDAC1-associated core complex cII;HDAC1-associated protein complex;HDAC2-asscociated core complex;Meprin A;NDC80 kinetochore complex;NMI-POLR1B-RRN3 complex;NRD complex (Nucleosome remodeling and deacetylation …	1;1;1;1;2;2;2;2;2;1;1;1;1;1;1;1;1;1;1;1;1;1;1;1	47.6	0	561	6	0	47.852;47.759;47.697;47.086;46.15;49.201;47.586;47.777;45.932;47.858;47.659;47.065;49.103;45.957;47.968;47.42;49.305;47.346;47.703;47.242;48.173;45.762;48.942;47.266;47.856;47.835;48.676;48.034;47.567;47.72;48.109;47.715;49.242	Q13185	A6NDJ8	A6NJ78	B4DJG8	B4E152	C9J0J7	C9J0J7	O14657	O43396	O94903	P06493	P18065	P30533	P41567	P41567	P61081	P61225	P62851	P68402	Q15056	Q16762	Q5HYK3	Q6DKK2	Q6DKK2	Q8TAA5	Q8WW59	Q96JY6	Q9BY42	Q9H019-3	Q9HBH5	Q9HCN4	Q9NT62	Q9NVZ3	Q9Y2Z0
1768	33	28S ribosomal subunit, mitochondrial	1	0.030303	28S ribosomal subunit, mitochondrial;55S ribosome, mitochondrial;ALL-1 supercomplex;Anti-HDAC2 complex;HDAC1-associated core complex cII;HDAC1-associated protein complex;HDAC2-asscociated core complex;Meprin A;NDC80 kinetochore complex;NRD complex (Nucleosome remodeling and deacetylation complex);Nop56p-associated pre-rRNA complex;SNF2h-cohesin-NuRD complex;Spliceosome;THO complex;TREX complex;TR…	1;1;1;1;1;1;1;1;1;1;1;1;1;1;1;1;1;1	47.242	0.333333	528	6	2	47.852;47.759;47.697;47.086;46.928;46.15;49.201;47.586;45.932;47.659;47.065;46.769;45.634;47.42;47.346;48.215;47.6;46.085;47.703;47.02;47.266;47.856;47.215;47.835;48.676;48.034;47.105;47.567;47.02;47.72;46.614;47.715	Q16762	A6NDJ8	A6NJ78	B4DJG8	B4E152	B7Z8R4	C9J0J7	C9J0J7	O14657	O94903	P18065	P30533	P51159-2	P61011	P61225	P68402	Q00403	Q13185	Q13242	Q15056	Q8NI37	Q8TAA5	Q8WW59	Q8WWH5	Q96JY6	Q9BY42	Q9H019-3	Q9H4B0	Q9HBH5	Q9HBI0-2	Q9HCN4	Q9NQZ5	Q9NVZ3
1769	26	28S ribosomal subunit, mitochondrial	1	0.038462	28S ribosomal subunit, mitochondrial;55S ribosome, mitochondrial;ALL-1 supercomplex;Anti-HDAC2 complex;CtBP complex;CtBP core complex;DNMT1-G9a complex;DNMT1-G9a-PCNA complex;E2F-6 complex;GPI-GnT activity complex;HDAC1-associated core complex cII;HDAC1-associated protein complex;HDAC2-asscociated core complex;Meprin A;NDC80 kinetochore complex;NRD complex (Nucleosome remodeling and deacetylation…	1;1;1;1;1;1;1;1;1;1;1;1;1;1;1;1;1	48.369	0	325	1	0	47.852;47.759;47.697;48.387;48.763;48.26;48.417;47.659;48.628;49.029;49.103;47.968;48.215;48.155;48.173;48.44;47.856;48.021;48.429;48.676;48.034;48.147;47.855;48.109;47.715	O43716	A6NDJ8	A6NJ78	B4DJG8	B4DUS9	G8JLL2	H3BU16	P17050	P18065	P20338	P27144	P41567	P61081	Q00403	Q13526	Q5HYK3	Q8TB70	Q8WW59	Q96RS6-3	Q9BSD7	Q9BY42	Q9H019-3	Q9H4A5	Q9H8S9	Q9NT62	Q9NVZ3
1770	29	ALL-1 supercomplex	1	0.034483	ALL-1 supercomplex;Anti-HDAC2 complex;GPI-GnT activity complex;HDAC1-associated core complex cII;HDAC1-associated protein complex;HDAC2-asscociated core complex;Meprin A;Multisynthetase complex;NDC80 kinetochore complex;NMI-POLR1B-RRN3 complex;NRD complex (Nucleosome remodeling and deacetylation complex);POLR1B-RRN3 complex;SNF2h-cohesin-NuRD complex	1;1;1;1;1;1;1;1;1;1;1;1;1	48.147	0	406	6	0	47.852;47.759;47.697;48.387;48.371;48.42;47.83;48.369;48.417;47.659;48.628;47.968;49.305;48.215;48.155;47.703;48.173;47.991;48.199;48.44;47.856;47.835;48.429;48.034;48.506;47.567;48.109;47.715	Q9H4A5	A6NDJ8	A6NJ78	B4DJG8	B4DUS9	F5H7W9	H3BTL1	O00170	O43716	P17050	P18065	P20338	P61081	P62851	Q00403	Q13526	Q15056	Q5HYK3	Q5VWZ2	Q8NAK9	Q8TB70	Q8WW59	Q96JY6	Q9BSD7	Q9H019-3	Q9H082	Q9HBH5	Q9NT62	Q9NVZ3
1771	34	28S ribosomal subunit, mitochondrial	1	0.029412	28S ribosomal subunit, mitochondrial;55S ribosome, mitochondrial;ALL-1 supercomplex;Anti-HDAC2 complex;GPI-GnT activity complex;HDAC1-associated core complex cII;HDAC1-associated protein complex;HDAC2-asscociated core complex;Meprin A;Multisynthetase complex;NDC80 kinetochore complex;NMI-POLR1B-RRN3 complex;NRD complex (Nucleosome remodeling and deacetylation complex);POLR1B-RRN3 complex;SNF2h-co…	1;1;1;1;1;1;1;1;1;1;1;1;1;1;1	48.173	0	561	10	0	47.852;47.759;47.697;48.387;48.389;48.371;48.42;47.83;48.369;48.609;48.417;47.659;48.628;47.968;49.305;48.215;47.6;48.155;47.703;47.991;48.199;48.44;47.856;47.835;48.429;48.676;48.034;48.506;48.147;47.567;47.72;48.109;47.715	Q5HYK3	A6NDJ8	A6NJ78	B4DJG8	B4DUS9	F5GX77	F5H7W9	H3BTL1	O00170	O43716	O60880-4	P17050	P18065	P20338	P61081	P62851	Q00403	Q13185	Q13526	Q15056	Q5VWZ2	Q8NAK9	Q8TB70	Q8WW59	Q96JY6	Q9BSD7	Q9BY42	Q9H019-3	Q9H082	Q9H4A5	Q9HBH5	Q9HCN4	Q9NT62	Q9NVZ3
[truncated: 289 more rows]
[truncated: 6 more columns]

## Sheet: 60%
Table EV 10B, Markov clustering result of BN-PAGE-PCP-SILAC untreated mitochondrial preparations binary interaction at a local precision of 60% (global 53%).
[truncated: 2,667 more rows]
[truncated: 19 more columns]

## Sheet: 50%
Table EV 10C, Markov clustering result of BN-PAGE-PCP-SILAC untreated mitochondrial preparations binary interaction at a local precision of 50% (global 44%).
[truncated: 3,144 more rows]
[truncated: 36 more columns]

[truncated: 1 more sheets: Legend]
