# Supplementary material for: Interactome disassembly during apoptosis occurs independent of caspase cleavage
Source: Mol Syst Biol. 2017 Jan 12;13(1):906. doi: 10.15252/msb.20167067 (PMC5293159; doi:10.15252/msb.20167067)
Supplement: Supplementary file 13 — Table EV11 [file MSB-13-906-s013.xlsx]

## Sheet: EV11A
Table EV 11A: Protein identification within SEC-PCP-SILAC of apoptosis treatment vs no treatment preparations- MaxQuant output:
PCP-SILAC Replicate	Ratio M/L 1	Ratio M/L 2	Ratio M/L 3	Ratio M/L 4	Ratio M/L 5	Ratio M/L 6	Ratio M/L 7	Ratio M/L 8	Ratio M/L 9	Ratio M/L 10	Ratio M/L 11	Ratio M/L 12	Ratio M/L 13	Ratio M/L 14	Ratio M/L 15	Ratio M/L 16	Ratio M/L 17	Ratio M/L 18	Ratio M/L 19	Ratio M/L 20	Ratio M/L 21	Ratio M/L 22	Ratio M/L 23	Ratio M/L 24	Ratio M/L 25	Ratio M/L 26	Ratio M/L 27	Ratio M/L 28	Ratio M/L 29	Ratio M/L 30	Ratio M/L 31	Ratio M/L 32	Ratio M/L 33	Ratio M/L 34	Ratio M/L 35	Ratio M/L 36	Ratio M/L 37	Ratio M/L 38	Ratio M/L 39	Ratio M/L 40	Ratio M/L 41	Ratio M/L 42	Ratio M/L 43	Ratio M/L 44	Ratio M/L 45	Ratio M/L 46	Ratio M/L 47	Ratio M/L 48	Ratio M/L 49
1	NaN	NaN	NaN	NaN	NaN	NaN	0.28209	0.20232	NaN	NaN	NaN	NaN	NaN	NaN	NaN	NaN	NaN	NaN	NaN	NaN	NaN	NaN	NaN	NaN	NaN	NaN	NaN	NaN	NaN	NaN	NaN	NaN	NaN	NaN	NaN	NaN	NaN	NaN	NaN	NaN	NaN	NaN	NaN	NaN	NaN	NaN	1.0902	3.5642	3.3021
1	NaN	NaN	NaN	NaN	NaN	NaN	NaN	NaN	NaN	NaN	NaN	NaN	NaN	NaN	NaN	NaN	NaN	NaN	NaN	NaN	NaN	NaN	NaN	NaN	NaN	NaN	NaN	NaN	NaN	NaN	NaN	NaN	NaN	NaN	NaN	NaN	NaN	NaN	NaN	NaN	NaN	NaN	NaN	NaN	NaN	NaN	NaN	NaN	NaN
1	NaN	NaN	NaN	NaN	NaN	NaN	NaN	NaN	NaN	NaN	NaN	NaN	NaN	NaN	NaN	NaN	NaN	NaN	NaN	NaN	NaN	NaN	NaN	NaN	3.2469	3.2045	NaN	NaN	NaN	NaN	NaN	NaN	NaN	NaN	NaN	NaN	NaN	NaN	NaN	NaN	NaN	NaN	NaN	NaN	NaN	NaN	NaN	NaN	NaN
1	NaN	NaN	NaN	NaN	NaN	NaN	NaN	NaN	NaN	NaN	NaN	NaN	NaN	NaN	NaN	NaN	NaN	NaN	NaN	NaN	NaN	NaN	NaN	NaN	NaN	NaN	NaN	NaN	NaN	NaN	NaN	NaN	NaN	NaN	NaN	NaN	NaN	NaN	NaN	NaN	NaN	NaN	NaN	NaN	NaN	NaN	NaN	NaN	NaN
1	NaN	NaN	NaN	NaN	NaN	NaN	NaN	NaN	NaN	NaN	NaN	NaN	NaN	NaN	NaN	NaN	NaN	NaN	NaN	NaN	NaN	NaN	NaN	NaN	NaN	NaN	NaN	NaN	NaN	NaN	NaN	NaN	NaN	NaN	NaN	NaN	NaN	NaN	NaN	NaN	NaN	NaN	NaN	NaN	NaN	NaN	NaN	NaN	NaN
1	NaN	NaN	NaN	NaN	NaN	NaN	NaN	NaN	NaN	NaN	NaN	NaN	NaN	NaN	NaN	NaN	NaN	NaN	NaN	NaN	NaN	NaN	NaN	NaN	NaN	NaN	NaN	NaN	NaN	NaN	NaN	NaN	NaN	NaN	NaN	NaN	NaN	NaN	NaN	NaN	NaN	NaN	NaN	NaN	NaN	NaN	NaN	NaN	NaN
1	NaN	NaN	NaN	NaN	NaN	NaN	NaN	NaN	NaN	NaN	NaN	NaN	NaN	NaN	NaN	NaN	NaN	NaN	NaN	NaN	NaN	NaN	NaN	NaN	NaN	NaN	NaN	NaN	NaN	NaN	NaN	NaN	NaN	NaN	NaN	NaN	NaN	NaN	NaN	NaN	NaN	NaN	NaN	NaN	NaN	NaN	NaN	NaN	NaN
1	NaN	NaN	NaN	NaN	NaN	NaN	NaN	NaN	NaN	NaN	NaN	NaN	NaN	NaN	NaN	NaN	NaN	NaN	NaN	NaN	NaN	NaN	NaN	NaN	NaN	NaN	NaN	NaN	NaN	NaN	NaN	NaN	NaN	NaN	2.7211	3.6941	14.312	6.9087	8.7928	5.9192	3.0621	2.8227	NaN	NaN	NaN	NaN	NaN	NaN	NaN
1	NaN	NaN	NaN	NaN	NaN	NaN	NaN	NaN	NaN	NaN	NaN	NaN	NaN	NaN	NaN	NaN	NaN	NaN	NaN	NaN	NaN	NaN	NaN	NaN	NaN	NaN	NaN	NaN	NaN	NaN	NaN	NaN	NaN	NaN	NaN	NaN	NaN	1.4584	NaN	NaN	NaN	NaN	NaN	NaN	NaN	NaN	NaN	NaN	NaN
1	NaN	NaN	NaN	NaN	NaN	NaN	NaN	NaN	NaN	NaN	NaN	NaN	NaN	NaN	NaN	NaN	NaN	NaN	NaN	NaN	NaN	NaN	NaN	NaN	NaN	NaN	NaN	NaN	NaN	NaN	NaN	NaN	NaN	NaN	NaN	NaN	NaN	NaN	NaN	NaN	NaN	NaN	NaN	NaN	NaN	NaN	NaN	NaN	NaN
1	NaN	NaN	NaN	NaN	NaN	NaN	NaN	NaN	NaN	NaN	NaN	NaN	NaN	NaN	NaN	NaN	NaN	NaN	NaN	NaN	NaN	NaN	NaN	NaN	NaN	NaN	NaN	NaN	NaN	NaN	NaN	NaN	NaN	NaN	NaN	NaN	NaN	NaN	NaN	NaN	NaN	NaN	NaN	NaN	NaN	NaN	NaN	NaN	NaN
1	NaN	NaN	NaN	NaN	NaN	NaN	NaN	NaN	NaN	NaN	NaN	NaN	NaN	NaN	NaN	NaN	NaN	NaN	NaN	NaN	NaN	NaN	NaN	NaN	NaN	NaN	NaN	NaN	NaN	NaN	NaN	NaN	NaN	NaN	NaN	NaN	NaN	NaN	NaN	NaN	NaN	NaN	NaN	NaN	NaN	NaN	NaN	NaN	NaN
1	NaN	NaN	NaN	NaN	NaN	NaN	NaN	NaN	NaN	NaN	NaN	NaN	NaN	NaN	NaN	NaN	NaN	NaN	NaN	NaN	NaN	NaN	NaN	NaN	NaN	NaN	NaN	NaN	NaN	NaN	NaN	NaN	NaN	NaN	NaN	NaN	NaN	NaN	NaN	NaN	NaN	NaN	NaN	NaN	NaN	NaN	NaN	NaN	NaN
1	NaN	NaN	NaN	NaN	NaN	NaN	NaN	NaN	NaN	NaN	NaN	NaN	NaN	NaN	NaN	NaN	NaN	NaN	NaN	NaN	NaN	NaN	NaN	NaN	NaN	NaN	NaN	NaN	NaN	NaN	NaN	NaN	NaN	NaN	NaN	NaN	NaN	NaN	NaN	NaN	NaN	NaN	NaN	NaN	NaN	NaN	NaN	NaN	NaN
1	NaN	NaN	NaN	NaN	NaN	NaN	NaN	NaN	NaN	NaN	NaN	NaN	NaN	NaN	NaN	NaN	NaN	NaN	NaN	NaN	NaN	NaN	NaN	NaN	NaN	NaN	NaN	NaN	NaN	NaN	NaN	NaN	NaN	NaN	NaN	NaN	NaN	NaN	NaN	NaN	NaN	NaN	NaN	NaN	NaN	NaN	NaN	NaN	NaN
1	0.11672	0.14643	1.1248	2.5576	1.7644	1.9039	1.8598	1.9882	1.5991	1.2413	1.4401	1.5939	2.9351	4.8648	4.4662	4.2748	2.9211	3.4268	2.0736	1.7633	1.508	1.5463	1.0615	1.1219	1.3305	0.84142	1.0057	0.92884	NaN	1.0111	0.39446	0.45208	NaN	0.26048	NaN	0.25457	NaN	1.2342	0.6853	0.89057	1.8362	1.7198	1.4576	NaN	NaN	NaN	NaN	NaN	NaN
1	NaN	NaN	NaN	NaN	NaN	NaN	NaN	NaN	NaN	NaN	NaN	NaN	NaN	NaN	NaN	5.7293	5.7672	6.0894	NaN	NaN	NaN	NaN	NaN	NaN	NaN	NaN	NaN	NaN	NaN	NaN	NaN	NaN	NaN	NaN	NaN	NaN	NaN	NaN	NaN	NaN	NaN	NaN	NaN	NaN	NaN	NaN	NaN	NaN	NaN
1	NaN	NaN	NaN	NaN	NaN	NaN	NaN	NaN	NaN	NaN	NaN	NaN	NaN	NaN	NaN	NaN	NaN	NaN	NaN	NaN	NaN	NaN	NaN	NaN	NaN	NaN	NaN	NaN	NaN	NaN	NaN	NaN	NaN	NaN	NaN	NaN	NaN	NaN	NaN	NaN	NaN	NaN	NaN	NaN	NaN	NaN	NaN	NaN	NaN
1	NaN	NaN	NaN	NaN	NaN	NaN	NaN	NaN	NaN	NaN	NaN	NaN	NaN	NaN	NaN	NaN	NaN	NaN	NaN	NaN	NaN	NaN	NaN	NaN	NaN	NaN	NaN	NaN	NaN	NaN	NaN	NaN	NaN	NaN	NaN	NaN	NaN	NaN	NaN	NaN	NaN	NaN	NaN	NaN	NaN	NaN	NaN	9.501	NaN
1	NaN	NaN	NaN	NaN	NaN	NaN	NaN	NaN	NaN	NaN	NaN	NaN	NaN	NaN	NaN	NaN	NaN	NaN	NaN	NaN	NaN	NaN	NaN	NaN	NaN	NaN	NaN	NaN	NaN	NaN	NaN	NaN	NaN	NaN	NaN	NaN	NaN	NaN	NaN	NaN	NaN	NaN	NaN	NaN	NaN	NaN	NaN	NaN	NaN
1	NaN	NaN	NaN	NaN	NaN	NaN	NaN	NaN	NaN	NaN	NaN	NaN	NaN	NaN	NaN	NaN	NaN	NaN	NaN	NaN	NaN	NaN	NaN	NaN	NaN	NaN	NaN	NaN	NaN	NaN	NaN	NaN	NaN	NaN	NaN	NaN	NaN	0.56377	NaN	NaN	NaN	NaN	NaN	NaN	NaN	NaN	NaN	NaN	NaN
1	NaN	NaN	NaN	4.076	3.3834	2.8583	NaN	NaN	NaN	NaN	NaN	NaN	NaN	NaN	NaN	NaN	NaN	NaN	NaN	NaN	NaN	NaN	NaN	NaN	NaN	NaN	NaN	NaN	NaN	NaN	NaN	NaN	NaN	NaN	NaN	NaN	NaN	NaN	NaN	NaN	NaN	NaN	NaN	NaN	NaN	NaN	NaN	NaN	NaN
1	NaN	NaN	NaN	NaN	NaN	NaN	NaN	NaN	NaN	NaN	NaN	NaN	NaN	NaN	NaN	NaN	NaN	NaN	NaN	NaN	NaN	NaN	NaN	NaN	NaN	NaN	NaN	NaN	NaN	NaN	NaN	NaN	NaN	NaN	NaN	NaN	NaN	NaN	NaN	NaN	NaN	NaN	NaN	NaN	NaN	NaN	NaN	NaN	NaN
1	NaN	NaN	NaN	NaN	NaN	NaN	NaN	NaN	NaN	NaN	NaN	NaN	NaN	NaN	NaN	NaN	NaN	NaN	NaN	NaN	NaN	NaN	NaN	NaN	NaN	NaN	NaN	NaN	NaN	NaN	NaN	NaN	NaN	NaN	NaN	NaN	NaN	NaN	NaN	NaN	NaN	NaN	NaN	NaN	NaN	NaN	NaN	NaN	NaN
1	NaN	NaN	NaN	NaN	NaN	NaN	NaN	NaN	NaN	NaN	NaN	NaN	NaN	NaN	NaN	NaN	NaN	NaN	NaN	NaN	NaN	NaN	NaN	NaN	NaN	NaN	NaN	NaN	NaN	NaN	NaN	NaN	NaN	NaN	NaN	NaN	NaN	NaN	NaN	NaN	NaN	NaN	NaN	NaN	NaN	NaN	NaN	NaN	NaN
1	NaN	NaN	NaN	NaN	NaN	NaN	NaN	NaN	NaN	NaN	NaN	NaN	NaN	NaN	NaN	NaN	NaN	NaN	NaN	NaN	NaN	NaN	NaN	NaN	NaN	NaN	NaN	NaN	NaN	NaN	NaN	NaN	NaN	NaN	NaN	NaN	NaN	NaN	NaN	NaN	NaN	NaN	NaN	NaN	NaN	NaN	NaN	NaN	NaN
1	NaN	NaN	NaN	NaN	NaN	NaN	NaN	NaN	NaN	NaN	NaN	NaN	NaN	NaN	NaN	NaN	NaN	NaN	NaN	NaN	NaN	NaN	NaN	NaN	NaN	NaN	NaN	NaN	NaN	NaN	NaN	NaN	NaN	NaN	NaN	NaN	NaN	NaN	NaN	NaN	NaN	NaN	NaN	NaN	NaN	NaN	NaN	NaN	NaN
1	NaN	NaN	NaN	NaN	NaN	NaN	NaN	NaN	NaN	NaN	NaN	NaN	NaN	NaN	NaN	NaN	NaN	NaN	NaN	NaN	NaN	NaN	NaN	NaN	NaN	NaN	NaN	NaN	NaN	NaN	NaN	NaN	NaN	NaN	NaN	NaN	NaN	3.1023	3.1654	NaN	NaN	NaN	NaN	NaN	NaN	NaN	NaN	NaN	NaN
1	NaN	NaN	NaN	NaN	NaN	NaN	NaN	NaN	NaN	NaN	NaN	NaN	NaN	NaN	NaN	NaN	NaN	NaN	NaN	NaN	NaN	NaN	NaN	NaN	NaN	3.6982	3.8784	7.1543	NaN	NaN	NaN	NaN	NaN	NaN	NaN	NaN	0.68287	NaN	NaN	NaN	NaN	NaN	NaN	NaN	NaN	NaN	NaN	NaN	NaN
1	0.13211	NaN	NaN	NaN	NaN	NaN	0.059884	NaN	NaN	NaN	NaN	NaN	NaN	NaN	NaN	0.049729	NaN	NaN	NaN	NaN	NaN	NaN	NaN	NaN	NaN	NaN	NaN	NaN	NaN	NaN	NaN	NaN	NaN	NaN	NaN	NaN	NaN	NaN	NaN	NaN	NaN	NaN	NaN	NaN	NaN	NaN	NaN	NaN	NaN
1	NaN	NaN	NaN	NaN	NaN	0.17352	NaN	NaN	NaN	NaN	NaN	NaN	NaN	NaN	NaN	NaN	NaN	NaN	NaN	NaN	NaN	NaN	NaN	NaN	NaN	NaN	NaN	NaN	NaN	NaN	NaN	NaN	NaN	NaN	NaN	NaN	NaN	NaN	NaN	NaN	NaN	NaN	NaN	NaN	NaN	NaN	NaN	NaN	NaN
1	NaN	NaN	NaN	NaN	NaN	NaN	NaN	NaN	NaN	NaN	NaN	NaN	NaN	NaN	NaN	NaN	NaN	NaN	NaN	NaN	NaN	NaN	NaN	NaN	NaN	NaN	NaN	NaN	NaN	NaN	NaN	NaN	NaN	NaN	NaN	NaN	NaN	NaN	NaN	NaN	NaN	NaN	NaN	NaN	NaN	NaN	NaN	NaN	NaN
1	NaN	NaN	NaN	NaN	NaN	NaN	NaN	NaN	NaN	NaN	NaN	NaN	NaN	NaN	NaN	NaN	NaN	NaN	NaN	NaN	NaN	NaN	NaN	NaN	NaN	NaN	NaN	NaN	NaN	NaN	NaN	NaN	NaN	NaN	NaN	NaN	NaN	NaN	NaN	NaN	NaN	NaN	NaN	NaN	NaN	NaN	NaN	NaN	NaN
1	NaN	NaN	NaN	NaN	NaN	NaN	NaN	NaN	NaN	NaN	NaN	NaN	NaN	NaN	NaN	NaN	NaN	NaN	NaN	NaN	NaN	NaN	NaN	NaN	NaN	NaN	NaN	1.5662	NaN	NaN	NaN	NaN	NaN	NaN	NaN	NaN	NaN	NaN	NaN	NaN	NaN	NaN	NaN	NaN	NaN	NaN	NaN	NaN	NaN
1	NaN	NaN	NaN	NaN	NaN	NaN	NaN	NaN	NaN	NaN	NaN	NaN	NaN	NaN	NaN	NaN	NaN	NaN	NaN	NaN	NaN	NaN	NaN	NaN	NaN	NaN	NaN	NaN	NaN	NaN	NaN	NaN	NaN	NaN	NaN	NaN	NaN	NaN	NaN	NaN	NaN	NaN	NaN	NaN	NaN	NaN	NaN	NaN	NaN
1	NaN	NaN	NaN	NaN	NaN	NaN	NaN	NaN	NaN	NaN	NaN	NaN	NaN	NaN	NaN	NaN	NaN	NaN	NaN	NaN	NaN	NaN	NaN	NaN	NaN	NaN	NaN	NaN	NaN	NaN	NaN	NaN	NaN	NaN	NaN	NaN	NaN	NaN	NaN	NaN	NaN	NaN	NaN	NaN	NaN	NaN	NaN	NaN	NaN
1	NaN	NaN	NaN	NaN	NaN	NaN	NaN	NaN	NaN	NaN	NaN	NaN	NaN	NaN	NaN	NaN	NaN	NaN	NaN	NaN	NaN	NaN	NaN	NaN	NaN	NaN	NaN	NaN	NaN	NaN	NaN	NaN	NaN	NaN	NaN	NaN	NaN	NaN	NaN	NaN	NaN	NaN	NaN	NaN	NaN	NaN	NaN	NaN	NaN
1	NaN	NaN	NaN	NaN	NaN	NaN	NaN	NaN	NaN	NaN	NaN	NaN	NaN	NaN	NaN	NaN	NaN	NaN	NaN	NaN	NaN	NaN	NaN	NaN	NaN	NaN	NaN	NaN	NaN	NaN	NaN	NaN	NaN	NaN	NaN	NaN	NaN	NaN	NaN	NaN	NaN	NaN	NaN	NaN	NaN	NaN	NaN	NaN	NaN
1	NaN	NaN	NaN	NaN	NaN	NaN	NaN	NaN	NaN	NaN	NaN	NaN	NaN	NaN	NaN	NaN	NaN	NaN	NaN	NaN	NaN	NaN	NaN	NaN	NaN	NaN	NaN	NaN	NaN	NaN	NaN	NaN	NaN	NaN	NaN	NaN	NaN	NaN	NaN	NaN	NaN	NaN	NaN	NaN	NaN	NaN	NaN	NaN	NaN
1	NaN	NaN	NaN	NaN	NaN	NaN	NaN	NaN	NaN	NaN	NaN	NaN	NaN	NaN	NaN	NaN	NaN	NaN	NaN	NaN	NaN	NaN	NaN	NaN	NaN	NaN	NaN	NaN	NaN	NaN	NaN	NaN	NaN	NaN	NaN	NaN	NaN	NaN	NaN	NaN	NaN	NaN	NaN	NaN	NaN	NaN	NaN	NaN	NaN
1	NaN	NaN	NaN	NaN	NaN	NaN	NaN	NaN	NaN	NaN	NaN	NaN	NaN	NaN	NaN	NaN	NaN	NaN	NaN	NaN	NaN	NaN	NaN	NaN	NaN	NaN	NaN	NaN	NaN	NaN	NaN	NaN	NaN	NaN	NaN	NaN	NaN	NaN	NaN	NaN	NaN	NaN	NaN	NaN	NaN	NaN	NaN	NaN	NaN
1	NaN	NaN	NaN	NaN	NaN	NaN	NaN	NaN	NaN	NaN	NaN	NaN	NaN	NaN	NaN	NaN	NaN	NaN	NaN	NaN	NaN	NaN	NaN	NaN	NaN	NaN	NaN	NaN	NaN	NaN	NaN	NaN	NaN	NaN	NaN	NaN	NaN	NaN	NaN	NaN	NaN	NaN	NaN	NaN	NaN	NaN	NaN	NaN	NaN
1	NaN	NaN	NaN	NaN	NaN	NaN	NaN	NaN	NaN	NaN	NaN	2.9363	2.6941	2.5694	2.9543	1.4922	1.5421	NaN	NaN	NaN	NaN	NaN	NaN	NaN	NaN	NaN	NaN	NaN	NaN	NaN	NaN	NaN	NaN	NaN	NaN	NaN	NaN	NaN	NaN	NaN	NaN	NaN	NaN	NaN	NaN	NaN	NaN	NaN	NaN
1	NaN	NaN	NaN	NaN	NaN	NaN	NaN	NaN	NaN	NaN	NaN	NaN	NaN	NaN	NaN	NaN	NaN	NaN	NaN	NaN	NaN	NaN	NaN	NaN	NaN	NaN	NaN	NaN	NaN	NaN	NaN	NaN	NaN	NaN	NaN	NaN	NaN	NaN	NaN	NaN	NaN	NaN	NaN	NaN	NaN	NaN	NaN	NaN	NaN
1	NaN	NaN	NaN	NaN	NaN	NaN	NaN	NaN	NaN	NaN	NaN	NaN	NaN	NaN	NaN	NaN	NaN	NaN	NaN	NaN	NaN	NaN	NaN	NaN	NaN	NaN	NaN	NaN	NaN	NaN	NaN	NaN	NaN	NaN	NaN	NaN	NaN	NaN	NaN	NaN	NaN	NaN	NaN	NaN	NaN	NaN	NaN	NaN	NaN
1	NaN	1.2671	1.9586	3.2325	3.0191	2.7804	1.7508	1.2842	1.0921	NaN	NaN	NaN	NaN	NaN	NaN	NaN	NaN	NaN	NaN	NaN	NaN	NaN	NaN	NaN	NaN	NaN	NaN	NaN	NaN	NaN	NaN	NaN	NaN	NaN	NaN	NaN	NaN	NaN	NaN	NaN	NaN	NaN	NaN	NaN	NaN	NaN	NaN	NaN	0.70345
1	NaN	NaN	NaN	NaN	NaN	1.8743	NaN	2.0465	NaN	NaN	NaN	NaN	NaN	NaN	NaN	NaN	NaN	NaN	NaN	NaN	NaN	NaN	NaN	NaN	NaN	NaN	NaN	NaN	NaN	NaN	NaN	NaN	NaN	NaN	NaN	NaN	NaN	NaN	NaN	NaN	NaN	NaN	NaN	NaN	NaN	NaN	NaN	NaN	NaN
1	NaN	NaN	NaN	NaN	NaN	NaN	NaN	NaN	NaN	NaN	NaN	NaN	NaN	NaN	NaN	NaN	NaN	NaN	NaN	NaN	NaN	NaN	NaN	NaN	NaN	NaN	NaN	NaN	NaN	NaN	NaN	NaN	NaN	NaN	NaN	NaN	NaN	NaN	NaN	NaN	NaN	NaN	NaN	NaN	NaN	NaN	NaN	NaN	NaN
1	NaN	NaN	NaN	NaN	NaN	NaN	NaN	NaN	NaN	NaN	NaN	NaN	NaN	NaN	NaN	NaN	NaN	NaN	NaN	NaN	NaN	NaN	NaN	NaN	NaN	NaN	NaN	NaN	NaN	NaN	NaN	NaN	NaN	NaN	NaN	NaN	NaN	NaN	NaN	NaN	NaN	NaN	NaN	NaN	NaN	NaN	NaN	NaN	NaN
1	NaN	NaN	NaN	NaN	NaN	NaN	NaN	NaN	NaN	NaN	NaN	NaN	NaN	NaN	NaN	NaN	NaN	NaN	NaN	NaN	NaN	NaN	NaN	NaN	NaN	NaN	NaN	NaN	NaN	NaN	NaN	NaN	NaN	NaN	NaN	NaN	NaN	NaN	NaN	NaN	NaN	NaN	NaN	NaN	NaN	NaN	NaN	NaN	NaN
1	NaN	NaN	NaN	0.93824	NaN	NaN	NaN	NaN	NaN	NaN	NaN	NaN	NaN	NaN	NaN	NaN	NaN	NaN	NaN	NaN	NaN	NaN	NaN	NaN	NaN	NaN	NaN	NaN	NaN	NaN	NaN	NaN	NaN	NaN	NaN	NaN	NaN	NaN	NaN	NaN	NaN	NaN	NaN	NaN	NaN	NaN	NaN	NaN	NaN
1	NaN	NaN	NaN	NaN	NaN	NaN	NaN	NaN	NaN	NaN	NaN	NaN	NaN	NaN	NaN	NaN	NaN	NaN	NaN	NaN	NaN	NaN	NaN	NaN	NaN	NaN	NaN	NaN	NaN	NaN	NaN	NaN	NaN	NaN	NaN	NaN	NaN	NaN	NaN	NaN	NaN	NaN	NaN	NaN	NaN	NaN	NaN	NaN	NaN
1	NaN	NaN	NaN	NaN	NaN	NaN	NaN	NaN	NaN	NaN	NaN	NaN	NaN	NaN	NaN	NaN	NaN	NaN	NaN	NaN	NaN	NaN	NaN	NaN	NaN	NaN	NaN	NaN	NaN	NaN	NaN	NaN	NaN	NaN	NaN	NaN	NaN	NaN	NaN	NaN	NaN	NaN	NaN	NaN	NaN	NaN	NaN	NaN	NaN
1	1.5771	NaN	NaN	NaN	NaN	NaN	NaN	NaN	NaN	NaN	NaN	NaN	NaN	NaN	NaN	NaN	NaN	NaN	NaN	0.25998	NaN	NaN	NaN	NaN	NaN	NaN	NaN	NaN	NaN	NaN	NaN	NaN	NaN	NaN	NaN	NaN	NaN	NaN	NaN	NaN	NaN	NaN	2.1068	NaN	5.6421	NaN	NaN	NaN	NaN
1	NaN	NaN	NaN	NaN	NaN	NaN	NaN	NaN	NaN	NaN	NaN	NaN	NaN	NaN	NaN	NaN	NaN	NaN	NaN	NaN	NaN	NaN	NaN	NaN	NaN	NaN	NaN	NaN	NaN	NaN	NaN	NaN	NaN	NaN	NaN	NaN	NaN	NaN	NaN	NaN	NaN	NaN	NaN	NaN	NaN	NaN	NaN	NaN	NaN
1	NaN	NaN	NaN	NaN	NaN	0.72094	0.78967	0.83715	0.85027	0.93658	NaN	NaN	NaN	1.5021	1.6982	2.116	2.5085	2.7808	2.5056	2.3999	2.1058	1.9413	1.8331	1.8766	1.6415	1.4204	1.0886	1.1207	NaN	1.3528	NaN	NaN	0.88577	1.2353	NaN	NaN	NaN	1.0755	0.91958	0.81376	NaN	0.81493	NaN	NaN	NaN	NaN	NaN	NaN	NaN
1	NaN	NaN	NaN	NaN	NaN	0.36382	NaN	NaN	NaN	NaN	NaN	NaN	NaN	NaN	NaN	NaN	NaN	NaN	NaN	NaN	NaN	NaN	NaN	NaN	NaN	NaN	NaN	NaN	NaN	NaN	NaN	2.1473	NaN	NaN	NaN	NaN	NaN	NaN	NaN	NaN	NaN	NaN	NaN	NaN	NaN	NaN	NaN	NaN	NaN
1	NaN	NaN	NaN	NaN	NaN	NaN	NaN	NaN	NaN	NaN	NaN	NaN	NaN	NaN	NaN	NaN	NaN	NaN	NaN	NaN	NaN	NaN	NaN	NaN	NaN	NaN	NaN	NaN	NaN	NaN	NaN	NaN	NaN	NaN	NaN	NaN	NaN	NaN	NaN	NaN	NaN	NaN	NaN	NaN	NaN	NaN	NaN	NaN	NaN
1	NaN	NaN	NaN	NaN	NaN	NaN	NaN	NaN	NaN	NaN	NaN	NaN	NaN	NaN	NaN	5.0225	7.0594	6.0908	4.7358	3.3048	NaN	1.9139	NaN	NaN	NaN	NaN	NaN	NaN	NaN	NaN	NaN	NaN	NaN	NaN	NaN	NaN	NaN	NaN	NaN	NaN	NaN	NaN	NaN	NaN	NaN	NaN	NaN	NaN	NaN
1	NaN	NaN	NaN	NaN	NaN	NaN	NaN	NaN	NaN	NaN	NaN	NaN	NaN	NaN	NaN	NaN	NaN	NaN	NaN	NaN	NaN	NaN	NaN	NaN	NaN	NaN	NaN	NaN	NaN	NaN	NaN	NaN	NaN	NaN	NaN	NaN	NaN	NaN	NaN	NaN	NaN	NaN	NaN	NaN	NaN	NaN	NaN	NaN	NaN
1	0.052249	0.18394	NaN	NaN	NaN	0.16395	0.094956	NaN	0.18997	NaN	NaN	0.20814	NaN	NaN	NaN	0.15043	NaN	0.20436	0.16262	NaN	NaN	NaN	NaN	NaN	0.21153	NaN	NaN	NaN	NaN	NaN	NaN	NaN	NaN	NaN	NaN	NaN	NaN	NaN	0.14661	0.28742	0.19574	0.28111	0.4079	0.57746	1.3722	3.4708	6.8794	11.006	9.441
1	NaN	NaN	NaN	NaN	NaN	NaN	NaN	NaN	NaN	NaN	NaN	NaN	NaN	NaN	NaN	NaN	NaN	NaN	NaN	NaN	NaN	NaN	NaN	NaN	NaN	NaN	NaN	NaN	NaN	NaN	NaN	NaN	NaN	NaN	NaN	NaN	NaN	NaN	NaN	NaN	NaN	NaN	NaN	NaN	NaN	NaN	NaN	NaN	NaN
1	NaN	NaN	NaN	NaN	NaN	NaN	NaN	NaN	NaN	NaN	NaN	NaN	NaN	NaN	NaN	NaN	NaN	NaN	NaN	NaN	NaN	NaN	NaN	NaN	NaN	NaN	NaN	NaN	NaN	NaN	NaN	NaN	NaN	NaN	NaN	NaN	NaN	NaN	NaN	NaN	NaN	NaN	NaN	NaN	NaN	NaN	NaN	NaN	NaN
1	NaN	NaN	NaN	NaN	NaN	3.5621	NaN	NaN	NaN	NaN	NaN	NaN	NaN	NaN	NaN	NaN	NaN	NaN	NaN	NaN	NaN	NaN	NaN	NaN	NaN	NaN	NaN	NaN	NaN	NaN	NaN	NaN	NaN	NaN	NaN	NaN	NaN	NaN	NaN	NaN	NaN	NaN	NaN	NaN	NaN	NaN	NaN	NaN	NaN
1	NaN	NaN	NaN	NaN	NaN	NaN	NaN	NaN	NaN	NaN	NaN	NaN	NaN	NaN	NaN	NaN	NaN	NaN	NaN	NaN	NaN	NaN	NaN	NaN	NaN	NaN	NaN	NaN	NaN	NaN	NaN	NaN	NaN	NaN	NaN	NaN	NaN	NaN	NaN	NaN	NaN	NaN	NaN	NaN	NaN	NaN	NaN	NaN	NaN
1	NaN	NaN	NaN	NaN	NaN	NaN	NaN	NaN	1.2152	NaN	NaN	NaN	NaN	NaN	NaN	NaN	NaN	NaN	NaN	NaN	NaN	NaN	NaN	1.0091	NaN	NaN	NaN	NaN	NaN	NaN	NaN	NaN	NaN	NaN	NaN	NaN	NaN	NaN	NaN	NaN	NaN	NaN	NaN	NaN	NaN	NaN	NaN	NaN	NaN
1	NaN	NaN	NaN	NaN	NaN	NaN	NaN	NaN	NaN	NaN	NaN	NaN	NaN	NaN	NaN	NaN	NaN	NaN	NaN	NaN	NaN	NaN	NaN	NaN	NaN	NaN	NaN	NaN	NaN	NaN	NaN	NaN	NaN	NaN	NaN	NaN	NaN	NaN	NaN	NaN	NaN	NaN	NaN	NaN	NaN	NaN	NaN	NaN	NaN
1	NaN	NaN	NaN	NaN	NaN	NaN	NaN	NaN	NaN	NaN	NaN	NaN	NaN	NaN	NaN	NaN	NaN	NaN	NaN	NaN	NaN	NaN	NaN	NaN	NaN	NaN	NaN	NaN	NaN	NaN	NaN	NaN	NaN	NaN	NaN	NaN	NaN	NaN	NaN	NaN	NaN	NaN	NaN	NaN	NaN	NaN	NaN	NaN	NaN
1	NaN	NaN	NaN	NaN	NaN	0.22812	NaN	NaN	NaN	NaN	NaN	NaN	NaN	NaN	NaN	NaN	NaN	NaN	NaN	NaN	NaN	NaN	NaN	NaN	NaN	NaN	NaN	NaN	NaN	NaN	NaN	NaN	NaN	NaN	NaN	NaN	NaN	2.8394	3.156	3.3932	2.9066	3.2437	NaN	NaN	NaN	3.6066	NaN	NaN	NaN
1	NaN	NaN	NaN	NaN	NaN	NaN	NaN	NaN	NaN	NaN	NaN	NaN	NaN	NaN	NaN	NaN	NaN	NaN	NaN	NaN	NaN	NaN	NaN	NaN	NaN	NaN	NaN	NaN	NaN	NaN	NaN	NaN	NaN	NaN	NaN	NaN	NaN	NaN	NaN	NaN	NaN	NaN	NaN	NaN	NaN	NaN	NaN	NaN	NaN
1	0.096853	0.033268	0.058387	0.2895	0.19611	0.12877	0.091564	0.066141	0.084597	0.10071	0.1035	0.071606	0.11524	0.061256	0.065015	0.13029	0.108	0.092327	0.099842	0.11463	0.14352	0.13495	0.29546	0.24637	0.26285	0.37545	0.46563	0.69913	0.87868	0.87114	0.89074	1.067	1.3289	1.3994	1.5651	1.9836	2.0602	3.8023	5.336	6.7083	8.7633	8.7985	7.7819	5.4414	7.1279	4.5402	3.2056	2.1785	1.0447
1	NaN	NaN	NaN	NaN	NaN	NaN	NaN	NaN	NaN	NaN	NaN	NaN	NaN	NaN	NaN	NaN	NaN	NaN	NaN	NaN	NaN	NaN	NaN	NaN	NaN	NaN	NaN	NaN	NaN	NaN	NaN	NaN	NaN	NaN	NaN	NaN	NaN	NaN	NaN	NaN	NaN	NaN	NaN	NaN	NaN	NaN	NaN	NaN	NaN
1	NaN	NaN	NaN	NaN	NaN	NaN	NaN	1.3355	NaN	NaN	NaN	NaN	NaN	NaN	NaN	NaN	NaN	NaN	NaN	NaN	NaN	NaN	NaN	NaN	NaN	NaN	NaN	NaN	NaN	NaN	NaN	NaN	NaN	NaN	NaN	NaN	NaN	NaN	NaN	NaN	NaN	NaN	NaN	NaN	NaN	NaN	NaN	NaN	NaN
1	NaN	NaN	NaN	NaN	NaN	NaN	NaN	NaN	NaN	NaN	NaN	NaN	NaN	NaN	NaN	NaN	1.9861	NaN	2.623	2.5152	NaN	2.063	1.6287	1.7057	1.978	1.8188	1.4547	1.4781	NaN	1.3411	1.4214	NaN	NaN	NaN	NaN	NaN	NaN	NaN	NaN	0.90928	1.4062	NaN	1.0119	NaN	NaN	NaN	NaN	NaN	NaN
1	NaN	0.060042	0.13847	0.15996	0.15656	0.27117	0.28458	0.29015	0.32611	0.33141	0.34282	0.38044	0.3877	0.48528	0.55688	0.57425	0.7594	0.88953	1.2732	1.2662	1.1625	1.2611	1.2579	1.0329	1.0445	1.0382	1.0105	1.1919	1.2748	0.8234	0.78891	0.67333	0.8597	0.7455	0.84588	0.74503	0.62307	0.63011	0.73621	0.70382	0.707	0.73781	0.65682	0.58352	0.89611	1.444	3.3277	9.236	5.9229
1	NaN	NaN	NaN	NaN	NaN	NaN	NaN	NaN	NaN	NaN	NaN	NaN	NaN	NaN	NaN	NaN	NaN	NaN	NaN	NaN	NaN	NaN	NaN	NaN	NaN	NaN	NaN	NaN	NaN	NaN	NaN	NaN	NaN	NaN	NaN	NaN	NaN	NaN	NaN	NaN	NaN	NaN	NaN	NaN	NaN	NaN	NaN	NaN	NaN
1	NaN	NaN	NaN	NaN	NaN	NaN	NaN	NaN	NaN	NaN	NaN	NaN	NaN	NaN	NaN	NaN	NaN	NaN	NaN	NaN	NaN	NaN	NaN	NaN	NaN	NaN	NaN	NaN	NaN	NaN	NaN	NaN	NaN	NaN	NaN	NaN	NaN	NaN	NaN	NaN	NaN	NaN	NaN	NaN	NaN	NaN	NaN	NaN	NaN
1	NaN	NaN	NaN	NaN	NaN	NaN	NaN	NaN	NaN	NaN	NaN	NaN	NaN	NaN	NaN	NaN	NaN	NaN	NaN	NaN	NaN	NaN	NaN	NaN	NaN	NaN	NaN	NaN	NaN	NaN	NaN	NaN	NaN	NaN	NaN	NaN	NaN	NaN	NaN	NaN	NaN	NaN	NaN	NaN	NaN	NaN	NaN	NaN	NaN
1	NaN	NaN	NaN	NaN	NaN	NaN	NaN	NaN	NaN	NaN	NaN	NaN	NaN	NaN	NaN	NaN	NaN	NaN	NaN	NaN	NaN	NaN	NaN	NaN	NaN	NaN	NaN	NaN	NaN	NaN	NaN	NaN	NaN	NaN	NaN	NaN	NaN	NaN	NaN	NaN	NaN	NaN	NaN	NaN	NaN	NaN	NaN	NaN	NaN
1	NaN	NaN	NaN	NaN	NaN	NaN	NaN	NaN	NaN	NaN	NaN	NaN	NaN	NaN	NaN	NaN	NaN	NaN	NaN	NaN	NaN	NaN	NaN	NaN	NaN	NaN	NaN	NaN	NaN	NaN	NaN	NaN	NaN	NaN	NaN	NaN	NaN	NaN	NaN	NaN	NaN	NaN	NaN	NaN	NaN	NaN	NaN	NaN	NaN
1	NaN	NaN	NaN	NaN	NaN	NaN	NaN	NaN	NaN	NaN	NaN	NaN	NaN	NaN	NaN	NaN	NaN	NaN	NaN	NaN	NaN	NaN	NaN	NaN	NaN	NaN	NaN	NaN	NaN	NaN	NaN	NaN	NaN	NaN	NaN	2.4448	1.9483	2.4899	2.3021	NaN	NaN	NaN	NaN	NaN	NaN	NaN	NaN	NaN	NaN
1	NaN	NaN	NaN	NaN	NaN	NaN	NaN	NaN	NaN	NaN	NaN	NaN	NaN	NaN	NaN	NaN	NaN	NaN	NaN	NaN	NaN	NaN	NaN	NaN	NaN	NaN	NaN	NaN	NaN	NaN	NaN	NaN	NaN	NaN	NaN	NaN	NaN	NaN	NaN	NaN	NaN	NaN	NaN	NaN	NaN	NaN	NaN	NaN	NaN
1	NaN	NaN	NaN	NaN	NaN	NaN	NaN	NaN	NaN	NaN	NaN	NaN	NaN	NaN	NaN	NaN	NaN	NaN	NaN	NaN	NaN	NaN	NaN	NaN	NaN	NaN	NaN	NaN	NaN	NaN	NaN	NaN	NaN	NaN	NaN	NaN	NaN	NaN	NaN	NaN	NaN	NaN	NaN	NaN	NaN	NaN	NaN	NaN	NaN
1	NaN	NaN	NaN	NaN	NaN	NaN	NaN	NaN	NaN	NaN	NaN	NaN	NaN	NaN	NaN	NaN	NaN	NaN	NaN	NaN	NaN	NaN	NaN	NaN	NaN	NaN	NaN	NaN	NaN	NaN	NaN	NaN	NaN	NaN	NaN	NaN	NaN	NaN	NaN	NaN	NaN	NaN	NaN	NaN	NaN	NaN	NaN	NaN	NaN
1	NaN	NaN	NaN	NaN	NaN	NaN	NaN	NaN	NaN	NaN	NaN	NaN	NaN	NaN	NaN	NaN	NaN	NaN	NaN	NaN	NaN	NaN	NaN	NaN	NaN	NaN	NaN	NaN	NaN	NaN	NaN	NaN	NaN	NaN	NaN	NaN	NaN	NaN	NaN	NaN	NaN	NaN	NaN	NaN	NaN	NaN	NaN	NaN	NaN
1	NaN	NaN	NaN	NaN	NaN	NaN	NaN	NaN	NaN	NaN	NaN	NaN	NaN	NaN	NaN	NaN	NaN	NaN	NaN	NaN	NaN	NaN	NaN	NaN	NaN	NaN	NaN	NaN	NaN	NaN	NaN	NaN	NaN	NaN	NaN	NaN	NaN	NaN	NaN	NaN	NaN	NaN	NaN	NaN	NaN	NaN	NaN	NaN	NaN
1	NaN	NaN	NaN	NaN	NaN	NaN	NaN	NaN	NaN	NaN	NaN	NaN	NaN	NaN	NaN	NaN	NaN	NaN	NaN	NaN	NaN	NaN	NaN	NaN	NaN	NaN	NaN	NaN	NaN	NaN	NaN	NaN	NaN	NaN	NaN	NaN	NaN	NaN	NaN	NaN	NaN	NaN	NaN	NaN	NaN	NaN	NaN	NaN	NaN
1	NaN	NaN	NaN	NaN	NaN	NaN	NaN	NaN	NaN	NaN	NaN	NaN	NaN	NaN	NaN	NaN	NaN	NaN	NaN	NaN	NaN	NaN	NaN	NaN	NaN	NaN	NaN	NaN	NaN	NaN	NaN	NaN	NaN	NaN	NaN	NaN	NaN	NaN	NaN	NaN	NaN	NaN	NaN	NaN	NaN	NaN	NaN	NaN	NaN
1	NaN	NaN	NaN	NaN	NaN	NaN	NaN	NaN	NaN	NaN	NaN	NaN	NaN	NaN	NaN	NaN	NaN	NaN	NaN	NaN	NaN	NaN	NaN	NaN	NaN	NaN	NaN	NaN	NaN	NaN	NaN	NaN	NaN	NaN	NaN	NaN	NaN	NaN	NaN	NaN	NaN	NaN	NaN	NaN	NaN	NaN	NaN	NaN	NaN
1	NaN	NaN	NaN	NaN	NaN	NaN	NaN	NaN	NaN	NaN	NaN	NaN	NaN	NaN	NaN	NaN	NaN	NaN	NaN	NaN	NaN	NaN	NaN	NaN	NaN	NaN	NaN	NaN	NaN	NaN	NaN	NaN	NaN	NaN	NaN	NaN	NaN	NaN	NaN	NaN	NaN	NaN	NaN	NaN	NaN	NaN	NaN	NaN	NaN
1	NaN	NaN	NaN	NaN	NaN	NaN	NaN	NaN	NaN	NaN	NaN	NaN	NaN	NaN	NaN	NaN	NaN	NaN	NaN	NaN	NaN	NaN	NaN	NaN	NaN	NaN	NaN	NaN	NaN	NaN	NaN	NaN	NaN	NaN	NaN	NaN	NaN	NaN	NaN	NaN	NaN	NaN	NaN	NaN	2.9091	NaN	NaN	NaN	NaN
1	NaN	NaN	NaN	NaN	NaN	NaN	NaN	NaN	NaN	NaN	NaN	NaN	NaN	NaN	NaN	NaN	NaN	NaN	NaN	NaN	NaN	NaN	NaN	NaN	NaN	NaN	NaN	NaN	NaN	NaN	NaN	NaN	NaN	NaN	NaN	NaN	NaN	NaN	NaN	NaN	NaN	NaN	NaN	NaN	NaN	NaN	NaN	NaN	NaN
1	NaN	NaN	NaN	NaN	NaN	1.9653	NaN	NaN	NaN	NaN	NaN	NaN	NaN	NaN	NaN	NaN	NaN	NaN	NaN	NaN	NaN	NaN	NaN	NaN	NaN	NaN	NaN	NaN	NaN	NaN	NaN	NaN	NaN	NaN	NaN	NaN	NaN	NaN	1.3009	3.0161	6.3244	NaN	NaN	NaN	NaN	NaN	NaN	NaN	NaN
1	NaN	NaN	NaN	NaN	NaN	NaN	NaN	NaN	NaN	NaN	NaN	NaN	NaN	NaN	NaN	NaN	NaN	NaN	NaN	NaN	NaN	4.4889	NaN	2.5445	NaN	NaN	NaN	NaN	NaN	2.3713	NaN	1.9327	NaN	NaN	NaN	NaN	NaN	2.3185	2.1621	1.8001	1.752	NaN	1.238	NaN	NaN	NaN	NaN	NaN	NaN
1	NaN	NaN	NaN	NaN	NaN	NaN	NaN	NaN	NaN	NaN	NaN	NaN	NaN	NaN	NaN	NaN	NaN	NaN	NaN	NaN	NaN	NaN	NaN	NaN	NaN	NaN	NaN	NaN	NaN	NaN	NaN	NaN	NaN	NaN	NaN	NaN	NaN	NaN	NaN	NaN	NaN	NaN	NaN	NaN	NaN	NaN	NaN	NaN	NaN
1	NaN	NaN	NaN	NaN	NaN	NaN	NaN	NaN	NaN	NaN	NaN	NaN	NaN	NaN	NaN	NaN	NaN	NaN	NaN	NaN	NaN	NaN	NaN	NaN	NaN	NaN	NaN	NaN	NaN	NaN	NaN	NaN	NaN	NaN	NaN	NaN	NaN	NaN	NaN	NaN	NaN	NaN	NaN	NaN	NaN	NaN	NaN	NaN	NaN
1	NaN	NaN	NaN	NaN	NaN	NaN	NaN	NaN	NaN	NaN	NaN	NaN	NaN	NaN	NaN	NaN	NaN	NaN	NaN	NaN	NaN	NaN	NaN	NaN	NaN	NaN	NaN	NaN	NaN	NaN	NaN	NaN	NaN	NaN	NaN	NaN	NaN	NaN	NaN	NaN	NaN	NaN	NaN	NaN	NaN	NaN	NaN	NaN	NaN
1	NaN	NaN	NaN	NaN	NaN	NaN	NaN	NaN	NaN	NaN	NaN	NaN	NaN	NaN	NaN	NaN	NaN	NaN	NaN	NaN	NaN	NaN	NaN	NaN	NaN	NaN	NaN	NaN	NaN	NaN	NaN	NaN	NaN	NaN	NaN	NaN	NaN	NaN	NaN	NaN	NaN	NaN	NaN	NaN	NaN	NaN	NaN	NaN	NaN
1	NaN	NaN	NaN	NaN	NaN	NaN	NaN	NaN	NaN	NaN	NaN	NaN	NaN	NaN	NaN	NaN	NaN	NaN	NaN	NaN	NaN	NaN	NaN	NaN	NaN	NaN	NaN	NaN	NaN	NaN	NaN	NaN	NaN	NaN	NaN	NaN	NaN	NaN	NaN	NaN	NaN	NaN	NaN	NaN	NaN	NaN	NaN	NaN	NaN
1	NaN	NaN	NaN	NaN	NaN	NaN	NaN	NaN	NaN	NaN	NaN	NaN	NaN	NaN	NaN	NaN	NaN	NaN	NaN	NaN	NaN	NaN	NaN	NaN	NaN	NaN	NaN	NaN	NaN	NaN	NaN	NaN	NaN	NaN	NaN	NaN	NaN	NaN	NaN	NaN	NaN	NaN	NaN	NaN	NaN	NaN	NaN	NaN	NaN
1	NaN	NaN	NaN	NaN	NaN	NaN	NaN	NaN	NaN	NaN	NaN	NaN	NaN	NaN	NaN	NaN	NaN	NaN	NaN	NaN	NaN	NaN	NaN	NaN	NaN	NaN	NaN	NaN	NaN	NaN	NaN	NaN	NaN	NaN	NaN	NaN	NaN	NaN	NaN	NaN	NaN	NaN	NaN	NaN	NaN	NaN	NaN	NaN	NaN
1	NaN	NaN	NaN	NaN	NaN	NaN	NaN	NaN	NaN	NaN	NaN	NaN	NaN	NaN	NaN	NaN	NaN	NaN	NaN	NaN	NaN	NaN	NaN	NaN	NaN	NaN	NaN	NaN	NaN	NaN	NaN	NaN	NaN	NaN	NaN	NaN	NaN	NaN	NaN	NaN	NaN	NaN	NaN	NaN	NaN	NaN	NaN	NaN	NaN
1	NaN	2.5589	1.8242	NaN	NaN	NaN	2.2359	NaN	NaN	NaN	NaN	NaN	NaN	NaN	NaN	NaN	NaN	NaN	NaN	NaN	NaN	NaN	NaN	NaN	NaN	NaN	NaN	NaN	NaN	NaN	NaN	NaN	NaN	NaN	NaN	NaN	NaN	NaN	NaN	NaN	NaN	NaN	NaN	NaN	NaN	NaN	NaN	NaN	NaN
1	NaN	NaN	NaN	NaN	NaN	NaN	NaN	NaN	NaN	NaN	NaN	NaN	NaN	NaN	NaN	NaN	NaN	NaN	NaN	NaN	NaN	NaN	NaN	NaN	NaN	NaN	NaN	NaN	NaN	NaN	NaN	NaN	NaN	NaN	NaN	NaN	NaN	NaN	NaN	NaN	NaN	NaN	NaN	NaN	NaN	NaN	NaN	NaN	NaN
1	NaN	NaN	NaN	NaN	NaN	0.27014	NaN	NaN	NaN	NaN	NaN	NaN	NaN	NaN	NaN	NaN	NaN	NaN	NaN	NaN	NaN	NaN	NaN	NaN	NaN	NaN	NaN	NaN	NaN	NaN	NaN	NaN	NaN	NaN	NaN	NaN	NaN	NaN	NaN	NaN	NaN	NaN	1.071	NaN	NaN	NaN	NaN	NaN	NaN
1	NaN	NaN	NaN	NaN	NaN	NaN	NaN	NaN	NaN	NaN	NaN	NaN	NaN	NaN	NaN	NaN	NaN	NaN	NaN	NaN	NaN	NaN	NaN	NaN	NaN	NaN	NaN	NaN	NaN	NaN	NaN	NaN	NaN	NaN	NaN	NaN	NaN	NaN	NaN	NaN	NaN	NaN	NaN	NaN	NaN	NaN	NaN	NaN	NaN
1	0.051203	NaN	0.16294	0.40727	0.34222	0.27558	0.29589	0.5313	0.99481	1.8092	1.8249	1.4995	1.0736	1.0824	0.90283	0.79715	0.77354	0.72807	0.77103	0.80842	0.79112	0.6929	0.87331	0.81551	0.88916	0.7944	0.90457	1.0655	1.0561	1.2019	1.1074	1.4449	1.4332	1.5382	1.5942	1.5589	1.4815	2.0851	2.2491	2.6206	2.2045	2.5896	2.7789	2.4191	2.4367	1.8942	2.1567	3.7933	3.9913
1	NaN	0.15186	NaN	NaN	NaN	0.089621	0.096866	0.10218	0.12083	NaN	0.16873	0.14017	NaN	0.15128	0.12082	0.12663	0.14732	0.17609	0.22627	0.4275	NaN	NaN	NaN	NaN	NaN	0.57887	0.83298	1.2301	2.1409	2.438	2.5187	2.747	2.6398	1.8009	1.3072	1.1596	0.85197	1.0798	1.1324	1.1617	1.0658	1.2232	1.4384	1.6072	2.1167	2.1381	2.5113	3.2713	2.842
1	NaN	NaN	NaN	NaN	NaN	NaN	NaN	NaN	NaN	NaN	NaN	NaN	NaN	NaN	NaN	NaN	NaN	NaN	NaN	NaN	NaN	NaN	NaN	NaN	NaN	NaN	NaN	NaN	NaN	NaN	NaN	NaN	NaN	NaN	NaN	NaN	NaN	NaN	NaN	NaN	NaN	NaN	NaN	NaN	NaN	NaN	NaN	NaN	NaN
1	NaN	NaN	NaN	0.21244	NaN	0.22527	0.90309	2.7487	5.0328	7.5522	5.8356	5.3263	4.4566	2.916	1.4703	1.3367	1.2407	NaN	NaN	NaN	NaN	NaN	NaN	NaN	NaN	NaN	NaN	NaN	NaN	NaN	NaN	NaN	NaN	NaN	NaN	NaN	NaN	NaN	NaN	NaN	NaN	NaN	NaN	NaN	NaN	NaN	NaN	NaN	NaN
1	NaN	NaN	NaN	NaN	NaN	NaN	NaN	NaN	NaN	NaN	NaN	NaN	NaN	NaN	NaN	NaN	NaN	NaN	NaN	NaN	NaN	NaN	NaN	NaN	NaN	NaN	NaN	NaN	NaN	NaN	NaN	NaN	NaN	NaN	NaN	NaN	NaN	NaN	NaN	NaN	NaN	NaN	NaN	NaN	NaN	NaN	NaN	NaN	NaN
1	NaN	NaN	NaN	NaN	NaN	NaN	NaN	NaN	NaN	NaN	NaN	NaN	NaN	NaN	NaN	NaN	NaN	NaN	NaN	NaN	NaN	NaN	NaN	NaN	NaN	NaN	NaN	NaN	NaN	NaN	NaN	NaN	NaN	NaN	NaN	NaN	NaN	NaN	NaN	NaN	NaN	NaN	NaN	NaN	NaN	NaN	NaN	NaN	NaN
1	0.073304	0.080114	0.1493	0.11495	NaN	0.11088	0.094111	0.2119	0.13856	NaN	0.13987	NaN	0.094499	NaN	0.09623	0.12022	NaN	0.10903	0.11793	NaN	NaN	NaN	NaN	0.20367	NaN	NaN	NaN	0.14453	NaN	NaN	0.11687	0.17378	0.14664	0.098652	NaN	NaN	0.20311	0.13335	0.14117	0.13597	NaN	0.085103	NaN	0.16157	0.13535	NaN	NaN	NaN	NaN
1	NaN	NaN	NaN	NaN	NaN	NaN	NaN	NaN	NaN	NaN	NaN	NaN	NaN	NaN	NaN	NaN	NaN	NaN	NaN	NaN	NaN	NaN	NaN	NaN	NaN	NaN	NaN	NaN	NaN	NaN	NaN	NaN	NaN	NaN	NaN	NaN	NaN	NaN	NaN	NaN	NaN	NaN	NaN	NaN	NaN	NaN	NaN	NaN	NaN
1	NaN	NaN	NaN	NaN	NaN	NaN	NaN	NaN	NaN	NaN	NaN	NaN	NaN	NaN	NaN	NaN	NaN	NaN	NaN	NaN	NaN	NaN	NaN	NaN	NaN	NaN	NaN	NaN	NaN	NaN	NaN	NaN	NaN	NaN	NaN	NaN	NaN	NaN	NaN	NaN	NaN	NaN	NaN	NaN	NaN	NaN	NaN	NaN	NaN
1	NaN	NaN	NaN	NaN	NaN	NaN	NaN	NaN	NaN	NaN	NaN	NaN	NaN	NaN	NaN	NaN	NaN	NaN	NaN	NaN	NaN	NaN	NaN	NaN	NaN	NaN	NaN	NaN	NaN	NaN	NaN	NaN	NaN	NaN	NaN	NaN	NaN	NaN	NaN	NaN	NaN	NaN	NaN	NaN	NaN	NaN	NaN	NaN	NaN
1	NaN	NaN	NaN	NaN	NaN	NaN	NaN	NaN	NaN	NaN	NaN	NaN	NaN	NaN	NaN	NaN	NaN	NaN	NaN	NaN	NaN	NaN	NaN	NaN	NaN	NaN	NaN	NaN	NaN	NaN	NaN	NaN	NaN	NaN	NaN	NaN	NaN	NaN	NaN	NaN	NaN	NaN	NaN	NaN	NaN	NaN	NaN	NaN	NaN
1	NaN	NaN	NaN	NaN	NaN	NaN	NaN	NaN	NaN	NaN	NaN	NaN	NaN	NaN	NaN	NaN	NaN	NaN	NaN	NaN	NaN	NaN	NaN	NaN	NaN	NaN	NaN	NaN	NaN	NaN	NaN	NaN	NaN	NaN	NaN	NaN	NaN	NaN	NaN	NaN	NaN	NaN	NaN	NaN	NaN	NaN	NaN	NaN	NaN
1	NaN	NaN	NaN	2.3466	4.3077	3.1677	2.8712	3.0113	3.1955	NaN	2.1122	NaN	NaN	NaN	NaN	NaN	NaN	NaN	NaN	NaN	NaN	NaN	NaN	NaN	NaN	NaN	NaN	NaN	NaN	NaN	NaN	NaN	NaN	NaN	NaN	NaN	NaN	NaN	NaN	NaN	NaN	NaN	NaN	NaN	NaN	NaN	NaN	NaN	NaN
1	NaN	NaN	NaN	NaN	NaN	NaN	NaN	NaN	NaN	NaN	NaN	NaN	NaN	NaN	NaN	NaN	NaN	NaN	NaN	NaN	NaN	NaN	NaN	NaN	NaN	NaN	9.3931	12.487	9.9802	3.8101	4.5249	3.8743	5.1299	NaN	NaN	NaN	NaN	NaN	NaN	NaN	NaN	NaN	NaN	NaN	NaN	NaN	NaN	NaN	NaN
1	NaN	NaN	NaN	NaN	NaN	NaN	NaN	NaN	NaN	NaN	NaN	NaN	NaN	NaN	1.1914	1.2162	1.7157	1.9573	2.6171	2.0535	2.3854	2.332	1.9776	1.3359	1.8136	1.4323	1.5405	1.3005	1.1285	1.6951	1.4117	1.3166	1.3955	1.5589	1.3989	1.3803	1.4114	1.2898	1.6268	1.3952	1.0934	1.572	1.5	NaN	NaN	NaN	NaN	NaN	NaN
1	NaN	NaN	NaN	NaN	NaN	NaN	NaN	NaN	NaN	NaN	NaN	NaN	NaN	NaN	NaN	NaN	NaN	NaN	NaN	NaN	NaN	NaN	NaN	NaN	NaN	NaN	NaN	NaN	NaN	NaN	NaN	NaN	NaN	NaN	NaN	NaN	NaN	NaN	NaN	NaN	NaN	NaN	NaN	NaN	NaN	NaN	NaN	NaN	NaN
1	NaN	NaN	NaN	NaN	NaN	NaN	NaN	NaN	NaN	NaN	NaN	NaN	NaN	NaN	NaN	NaN	NaN	NaN	NaN	NaN	NaN	NaN	NaN	NaN	NaN	NaN	NaN	NaN	NaN	NaN	NaN	NaN	NaN	NaN	NaN	NaN	NaN	NaN	NaN	NaN	NaN	NaN	NaN	NaN	NaN	NaN	NaN	NaN	NaN
1	NaN	NaN	NaN	NaN	NaN	NaN	NaN	NaN	NaN	NaN	NaN	NaN	NaN	NaN	NaN	NaN	NaN	NaN	NaN	NaN	NaN	NaN	NaN	NaN	NaN	NaN	NaN	NaN	NaN	NaN	NaN	NaN	NaN	NaN	NaN	NaN	NaN	NaN	NaN	NaN	NaN	NaN	NaN	NaN	NaN	NaN	NaN	NaN	NaN
1	NaN	1.8556	3.0557	4.1067	0.73917	3.4268	2.0806	3.1995	2.1493	1.7838	1.4689	1.3971	1.1143	0.95257	0.75805	0.50031	0.51261	NaN	NaN	0.47711	NaN	NaN	NaN	NaN	NaN	NaN	NaN	NaN	NaN	0.9425	NaN	NaN	NaN	NaN	NaN	NaN	NaN	0.3473	NaN	NaN	NaN	NaN	NaN	NaN	NaN	NaN	NaN	NaN	NaN
1	NaN	NaN	NaN	NaN	NaN	NaN	NaN	NaN	NaN	NaN	NaN	NaN	NaN	NaN	NaN	NaN	NaN	NaN	NaN	NaN	NaN	NaN	NaN	NaN	NaN	NaN	NaN	NaN	NaN	NaN	NaN	NaN	NaN	NaN	NaN	NaN	NaN	NaN	NaN	NaN	NaN	NaN	NaN	NaN	NaN	NaN	NaN	NaN	NaN
1	NaN	NaN	NaN	NaN	NaN	NaN	NaN	NaN	NaN	NaN	NaN	NaN	NaN	NaN	NaN	NaN	NaN	NaN	NaN	NaN	NaN	NaN	NaN	NaN	NaN	NaN	NaN	NaN	NaN	NaN	NaN	NaN	NaN	NaN	NaN	NaN	NaN	NaN	NaN	NaN	NaN	NaN	NaN	NaN	NaN	NaN	NaN	NaN	NaN
1	NaN	NaN	NaN	NaN	NaN	NaN	NaN	NaN	NaN	NaN	NaN	NaN	NaN	2.9512	3.7108	NaN	NaN	NaN	NaN	2.2118	NaN	NaN	NaN	NaN	NaN	NaN	NaN	NaN	NaN	NaN	NaN	NaN	NaN	NaN	NaN	NaN	NaN	NaN	NaN	NaN	NaN	NaN	NaN	NaN	NaN	NaN	NaN	NaN	NaN
1	NaN	NaN	NaN	NaN	NaN	NaN	NaN	NaN	3.0216	1.9161	NaN	NaN	NaN	NaN	NaN	NaN	NaN	NaN	NaN	NaN	NaN	NaN	NaN	NaN	NaN	NaN	NaN	NaN	NaN	NaN	NaN	NaN	NaN	NaN	NaN	NaN	NaN	NaN	NaN	NaN	NaN	NaN	NaN	NaN	NaN	NaN	NaN	NaN	NaN
1	NaN	NaN	NaN	NaN	NaN	NaN	NaN	NaN	NaN	NaN	NaN	NaN	NaN	NaN	NaN	NaN	NaN	NaN	NaN	NaN	NaN	NaN	NaN	NaN	NaN	NaN	NaN	NaN	NaN	NaN	NaN	NaN	NaN	NaN	NaN	NaN	NaN	NaN	NaN	NaN	NaN	NaN	NaN	NaN	NaN	NaN	NaN	NaN	NaN
1	NaN	NaN	NaN	NaN	NaN	NaN	NaN	NaN	NaN	NaN	NaN	NaN	NaN	NaN	NaN	NaN	NaN	NaN	NaN	NaN	NaN	NaN	NaN	NaN	NaN	NaN	NaN	NaN	NaN	NaN	NaN	NaN	NaN	NaN	NaN	NaN	NaN	NaN	NaN	NaN	NaN	NaN	NaN	NaN	NaN	NaN	NaN	NaN	NaN
1	NaN	NaN	NaN	NaN	NaN	NaN	NaN	NaN	NaN	NaN	NaN	NaN	NaN	NaN	NaN	NaN	NaN	NaN	NaN	NaN	NaN	NaN	NaN	NaN	NaN	NaN	NaN	NaN	NaN	NaN	NaN	NaN	NaN	NaN	NaN	NaN	NaN	NaN	NaN	NaN	NaN	NaN	NaN	NaN	NaN	NaN	NaN	NaN	NaN
1	NaN	NaN	NaN	NaN	NaN	NaN	NaN	NaN	NaN	NaN	NaN	NaN	NaN	NaN	NaN	NaN	NaN	NaN	NaN	NaN	NaN	NaN	NaN	NaN	NaN	NaN	NaN	NaN	NaN	NaN	NaN	NaN	NaN	NaN	NaN	NaN	NaN	NaN	NaN	NaN	NaN	NaN	NaN	NaN	NaN	NaN	NaN	NaN	NaN
1	NaN	NaN	NaN	NaN	NaN	NaN	NaN	NaN	NaN	NaN	NaN	NaN	NaN	NaN	NaN	NaN	NaN	NaN	NaN	NaN	NaN	NaN	NaN	NaN	NaN	NaN	NaN	NaN	NaN	NaN	NaN	NaN	NaN	NaN	NaN	NaN	NaN	NaN	NaN	NaN	NaN	NaN	NaN	NaN	NaN	NaN	NaN	NaN	NaN
1	NaN	NaN	NaN	NaN	NaN	NaN	NaN	NaN	NaN	NaN	NaN	NaN	NaN	NaN	NaN	NaN	NaN	NaN	NaN	NaN	NaN	NaN	NaN	NaN	NaN	NaN	NaN	NaN	NaN	NaN	NaN	NaN	NaN	NaN	NaN	NaN	NaN	NaN	NaN	NaN	NaN	NaN	NaN	NaN	NaN	NaN	NaN	NaN	NaN
1	NaN	NaN	NaN	NaN	NaN	NaN	NaN	NaN	NaN	NaN	NaN	NaN	NaN	NaN	NaN	NaN	NaN	NaN	NaN	NaN	NaN	NaN	NaN	NaN	NaN	NaN	NaN	NaN	NaN	NaN	NaN	NaN	NaN	NaN	NaN	NaN	NaN	NaN	NaN	NaN	NaN	NaN	NaN	NaN	NaN	NaN	NaN	NaN	NaN
1	NaN	NaN	NaN	NaN	NaN	NaN	NaN	NaN	NaN	NaN	NaN	NaN	NaN	NaN	NaN	NaN	NaN	NaN	NaN	NaN	NaN	NaN	NaN	NaN	NaN	NaN	NaN	NaN	NaN	NaN	NaN	NaN	NaN	NaN	NaN	NaN	NaN	NaN	NaN	NaN	NaN	NaN	NaN	NaN	NaN	NaN	NaN	NaN	NaN
1	NaN	NaN	3.3316	3.1765	2.7712	2.4431	1.9625	1.8941	2.3469	2.1472	1.2325	1.2611	1.1085	0.83661	0.66168	0.63987	0.86204	0.9812	NaN	NaN	NaN	NaN	NaN	NaN	NaN	NaN	NaN	NaN	NaN	NaN	NaN	NaN	NaN	NaN	NaN	NaN	NaN	NaN	NaN	NaN	NaN	NaN	NaN	NaN	NaN	NaN	NaN	NaN	NaN
1	NaN	NaN	NaN	NaN	NaN	0.87217	0.72421	0.78883	NaN	NaN	NaN	NaN	NaN	NaN	NaN	NaN	NaN	NaN	NaN	NaN	NaN	NaN	NaN	NaN	NaN	NaN	NaN	NaN	NaN	NaN	NaN	NaN	NaN	NaN	NaN	NaN	NaN	NaN	NaN	NaN	NaN	1.0932	NaN	3.2816	3.5375	NaN	NaN	NaN	NaN
1	0.069444	0.037704	NaN	NaN	NaN	NaN	0.057676	0.071664	0.16127	NaN	NaN	NaN	NaN	NaN	NaN	NaN	0.53516	NaN	0.21317	0.35058	NaN	NaN	0.51979	NaN	NaN	NaN	NaN	NaN	0.11188	0.1692	0.2555	1.022	2.0918	2.777	4.6766	8.3221	2.53	2.2984	1.8098	1.491	1.1047	1.0044	1.1318	0.86109	1.1571	0.87841	1.154	1.3481	1.3445
1	NaN	NaN	NaN	NaN	NaN	NaN	NaN	NaN	NaN	NaN	NaN	NaN	NaN	NaN	NaN	NaN	NaN	NaN	NaN	NaN	NaN	NaN	NaN	NaN	NaN	NaN	NaN	NaN	NaN	NaN	NaN	NaN	NaN	NaN	NaN	NaN	NaN	NaN	NaN	NaN	NaN	NaN	NaN	NaN	NaN	NaN	NaN	NaN	NaN
1	NaN	NaN	NaN	NaN	NaN	NaN	NaN	0.4477	NaN	NaN	NaN	NaN	NaN	NaN	NaN	NaN	NaN	NaN	NaN	NaN	NaN	NaN	NaN	NaN	NaN	NaN	NaN	NaN	NaN	NaN	NaN	NaN	NaN	NaN	NaN	NaN	NaN	NaN	NaN	NaN	NaN	1.8629	NaN	1.5117	1.8715	NaN	NaN	NaN	NaN
1	NaN	NaN	NaN	NaN	NaN	NaN	NaN	NaN	NaN	NaN	NaN	NaN	NaN	NaN	NaN	NaN	NaN	NaN	NaN	NaN	NaN	NaN	NaN	NaN	NaN	NaN	NaN	NaN	NaN	NaN	NaN	NaN	NaN	NaN	NaN	NaN	NaN	NaN	NaN	NaN	NaN	NaN	NaN	NaN	NaN	NaN	NaN	NaN	NaN
1	NaN	NaN	NaN	NaN	NaN	NaN	NaN	NaN	NaN	NaN	NaN	NaN	NaN	NaN	NaN	NaN	NaN	NaN	NaN	NaN	NaN	NaN	NaN	NaN	NaN	NaN	NaN	NaN	NaN	NaN	NaN	NaN	NaN	NaN	NaN	NaN	NaN	NaN	NaN	NaN	NaN	NaN	NaN	NaN	NaN	NaN	NaN	NaN	NaN
1	0.46374	0.026712	0.05249	0.15626	0.085299	0.084506	0.16629	0.090038	0.14232	0.13882	0.099851	NaN	0.14109	0.1256	0.12575	0.14013	NaN	0.12667	0.085832	0.067132	NaN	NaN	NaN	NaN	NaN	NaN	NaN	NaN	NaN	NaN	0.13291	0.35139	1.1147	2.6013	3.2614	3.5117	2.7867	1.9726	1.3596	0.95207	0.62568	0.51741	0.48833	0.50592	0.64263	0.59353	0.74808	0.85385	0.82063
1	NaN	NaN	NaN	NaN	NaN	NaN	NaN	NaN	NaN	NaN	NaN	NaN	NaN	NaN	NaN	NaN	NaN	NaN	NaN	NaN	NaN	NaN	NaN	NaN	NaN	NaN	NaN	NaN	NaN	NaN	NaN	NaN	NaN	NaN	NaN	NaN	NaN	NaN	NaN	NaN	NaN	NaN	NaN	NaN	NaN	NaN	NaN	NaN	NaN
1	NaN	NaN	NaN	NaN	NaN	NaN	NaN	NaN	NaN	NaN	NaN	NaN	NaN	NaN	NaN	NaN	NaN	NaN	NaN	NaN	NaN	NaN	NaN	NaN	NaN	NaN	NaN	NaN	NaN	NaN	NaN	NaN	NaN	NaN	NaN	NaN	NaN	NaN	NaN	NaN	NaN	NaN	NaN	NaN	NaN	NaN	NaN	NaN	NaN
1	NaN	NaN	NaN	NaN	NaN	NaN	NaN	NaN	NaN	NaN	NaN	NaN	NaN	NaN	NaN	NaN	NaN	NaN	NaN	NaN	NaN	NaN	NaN	NaN	NaN	NaN	NaN	NaN	NaN	NaN	NaN	NaN	NaN	NaN	NaN	NaN	NaN	NaN	NaN	NaN	NaN	0.99283	2.2217	2.4135	2.9972	2.9857	2.8667	2.3589	1.217
1	NaN	NaN	NaN	NaN	NaN	NaN	NaN	NaN	NaN	NaN	NaN	NaN	NaN	NaN	NaN	NaN	NaN	NaN	NaN	NaN	NaN	NaN	NaN	NaN	NaN	NaN	NaN	NaN	NaN	NaN	NaN	NaN	NaN	NaN	NaN	NaN	NaN	NaN	NaN	NaN	NaN	NaN	NaN	NaN	NaN	NaN	NaN	NaN	NaN
1	NaN	NaN	NaN	NaN	NaN	NaN	NaN	NaN	NaN	NaN	NaN	NaN	NaN	NaN	NaN	NaN	NaN	NaN	NaN	NaN	NaN	NaN	NaN	NaN	NaN	NaN	NaN	NaN	NaN	NaN	NaN	NaN	NaN	NaN	NaN	NaN	NaN	NaN	NaN	NaN	NaN	NaN	NaN	NaN	NaN	NaN	NaN	NaN	NaN
1	NaN	NaN	NaN	NaN	NaN	NaN	NaN	NaN	NaN	NaN	NaN	NaN	NaN	NaN	NaN	NaN	NaN	NaN	NaN	NaN	NaN	NaN	NaN	NaN	NaN	NaN	NaN	NaN	NaN	NaN	NaN	NaN	NaN	NaN	NaN	NaN	NaN	NaN	NaN	NaN	NaN	NaN	NaN	NaN	NaN	NaN	NaN	NaN	NaN
1	NaN	NaN	NaN	NaN	NaN	NaN	NaN	NaN	NaN	NaN	NaN	NaN	NaN	NaN	NaN	NaN	NaN	NaN	NaN	NaN	NaN	NaN	NaN	NaN	NaN	NaN	NaN	NaN	NaN	NaN	NaN	NaN	NaN	NaN	NaN	NaN	NaN	NaN	NaN	NaN	NaN	NaN	NaN	NaN	NaN	NaN	NaN	NaN	NaN
1	NaN	NaN	NaN	NaN	NaN	NaN	NaN	NaN	NaN	NaN	NaN	NaN	NaN	NaN	NaN	NaN	NaN	NaN	NaN	NaN	NaN	NaN	NaN	NaN	NaN	NaN	NaN	NaN	NaN	NaN	NaN	NaN	NaN	NaN	NaN	NaN	NaN	NaN	NaN	NaN	NaN	NaN	NaN	NaN	NaN	NaN	NaN	NaN	NaN
1	0.1747	NaN	NaN	NaN	NaN	NaN	NaN	NaN	NaN	NaN	NaN	NaN	0.12818	NaN	NaN	0.21147	NaN	NaN	NaN	NaN	NaN	NaN	NaN	NaN	NaN	NaN	NaN	NaN	NaN	0.62646	1.0235	1.748	2.5314	4.3497	5.5941	7.5332	10.861	6.1094	4.5705	4.3349	2.5742	1.8061	1.5382	0.8575	0.84594	NaN	NaN	NaN	NaN
1	NaN	NaN	NaN	NaN	NaN	NaN	NaN	NaN	NaN	NaN	NaN	NaN	NaN	NaN	NaN	NaN	NaN	NaN	NaN	NaN	NaN	NaN	NaN	NaN	NaN	NaN	NaN	NaN	NaN	NaN	NaN	NaN	NaN	NaN	NaN	NaN	NaN	NaN	NaN	NaN	NaN	NaN	NaN	NaN	NaN	NaN	NaN	NaN	NaN
1	NaN	NaN	NaN	0.75813	NaN	NaN	0.63704	0.39754	0.43652	NaN	NaN	NaN	NaN	0.38293	NaN	0.50879	1.0724	1.3264	1.6826	1.9082	0.88468	1.8507	1.879	2.2304	2.4254	2.5179	3.3119	3.1069	3.6787	3.5996	3.5663	4.909	4.9154	6.2411	5.6016	5.6081	3.9167	3.6709	2.8564	2.2837	1.8962	1.6689	1.443	NaN	0.71728	NaN	NaN	NaN	NaN
1	NaN	NaN	NaN	NaN	NaN	NaN	NaN	NaN	NaN	NaN	NaN	NaN	NaN	NaN	NaN	NaN	NaN	NaN	NaN	NaN	NaN	NaN	NaN	NaN	NaN	NaN	NaN	NaN	NaN	NaN	NaN	NaN	NaN	NaN	NaN	NaN	NaN	NaN	NaN	NaN	NaN	NaN	NaN	NaN	NaN	NaN	NaN	NaN	NaN
1	NaN	NaN	NaN	NaN	NaN	NaN	NaN	NaN	NaN	NaN	NaN	NaN	NaN	NaN	NaN	NaN	NaN	NaN	NaN	NaN	NaN	NaN	NaN	NaN	NaN	NaN	NaN	NaN	NaN	NaN	NaN	NaN	NaN	NaN	NaN	NaN	NaN	NaN	NaN	NaN	NaN	NaN	NaN	NaN	NaN	NaN	NaN	NaN	NaN
1	NaN	NaN	NaN	NaN	NaN	NaN	NaN	NaN	NaN	NaN	NaN	NaN	NaN	NaN	NaN	NaN	NaN	NaN	NaN	NaN	NaN	NaN	NaN	NaN	NaN	NaN	NaN	NaN	NaN	NaN	NaN	NaN	NaN	NaN	NaN	0.61133	NaN	1.033	NaN	2.0663	1.7781	1.4685	3.2466	NaN	8.1258	6.5436	3.6212	NaN	NaN
1	NaN	NaN	NaN	NaN	NaN	NaN	NaN	NaN	NaN	NaN	NaN	NaN	NaN	NaN	NaN	NaN	NaN	NaN	NaN	NaN	NaN	NaN	NaN	NaN	NaN	NaN	NaN	NaN	NaN	NaN	NaN	NaN	NaN	NaN	NaN	NaN	NaN	NaN	2.2506	NaN	2.5631	2.5919	2.6913	NaN	NaN	NaN	NaN	NaN	NaN
1	NaN	NaN	NaN	NaN	NaN	NaN	NaN	NaN	NaN	NaN	NaN	NaN	NaN	NaN	NaN	NaN	NaN	NaN	NaN	NaN	NaN	NaN	NaN	NaN	NaN	NaN	NaN	NaN	NaN	NaN	NaN	NaN	NaN	NaN	NaN	NaN	NaN	NaN	NaN	NaN	NaN	NaN	NaN	NaN	NaN	NaN	NaN	NaN	NaN
1	NaN	NaN	NaN	NaN	NaN	NaN	NaN	NaN	NaN	NaN	NaN	NaN	NaN	NaN	NaN	NaN	NaN	NaN	NaN	NaN	NaN	NaN	NaN	NaN	NaN	NaN	NaN	NaN	NaN	NaN	NaN	NaN	NaN	NaN	NaN	NaN	NaN	NaN	NaN	NaN	NaN	NaN	NaN	NaN	NaN	NaN	NaN	NaN	NaN
1	NaN	NaN	NaN	NaN	NaN	NaN	NaN	NaN	NaN	NaN	NaN	NaN	NaN	NaN	NaN	NaN	NaN	NaN	NaN	NaN	NaN	NaN	NaN	NaN	NaN	NaN	NaN	NaN	NaN	NaN	NaN	NaN	NaN	NaN	NaN	NaN	NaN	NaN	NaN	NaN	NaN	NaN	NaN	NaN	NaN	NaN	NaN	NaN	NaN
1	0.069479	0.023524	0.069609	0.083088	0.15215	0.061653	0.10138	0.061978	0.095584	0.086626	0.091246	0.029123	0.039083	0.082713	0.11311	0.044105	0.045011	0.12822	0.1076	0.048765	0.042965	0.066377	0.07801	0.091294	0.11599	0.076954	0.074307	0.094987	NaN	0.049064	0.070262	0.089892	0.11099	0.047761	NaN	NaN	0.1216	0.10235	0.088188	0.082758	0.086778	0.049819	0.061154	0.086189	0.031519	0.054467	0.12275	NaN	0.13792
1	NaN	NaN	NaN	NaN	NaN	NaN	NaN	NaN	NaN	NaN	NaN	NaN	NaN	NaN	NaN	NaN	NaN	NaN	NaN	NaN	NaN	NaN	NaN	NaN	NaN	NaN	NaN	NaN	NaN	NaN	NaN	NaN	NaN	NaN	NaN	NaN	NaN	NaN	NaN	NaN	NaN	NaN	NaN	NaN	NaN	NaN	NaN	NaN	NaN
1	NaN	NaN	NaN	NaN	NaN	NaN	NaN	NaN	NaN	NaN	NaN	NaN	NaN	NaN	NaN	NaN	NaN	NaN	NaN	NaN	NaN	NaN	NaN	NaN	NaN	NaN	NaN	NaN	NaN	NaN	NaN	NaN	NaN	NaN	NaN	NaN	NaN	NaN	NaN	NaN	NaN	NaN	NaN	NaN	NaN	NaN	NaN	NaN	NaN
1	NaN	NaN	NaN	NaN	NaN	NaN	NaN	NaN	NaN	NaN	NaN	NaN	NaN	NaN	NaN	NaN	NaN	NaN	NaN	NaN	NaN	NaN	NaN	NaN	NaN	NaN	NaN	NaN	NaN	NaN	NaN	NaN	NaN	NaN	NaN	NaN	NaN	NaN	NaN	NaN	NaN	NaN	NaN	NaN	NaN	NaN	NaN	NaN	NaN
1	NaN	NaN	NaN	NaN	NaN	NaN	NaN	NaN	NaN	NaN	NaN	NaN	NaN	NaN	3.1593	8.7905	NaN	NaN	NaN	NaN	NaN	NaN	NaN	NaN	NaN	NaN	NaN	NaN	NaN	NaN	NaN	NaN	NaN	NaN	NaN	NaN	NaN	NaN	NaN	NaN	NaN	NaN	NaN	NaN	NaN	NaN	NaN	NaN	NaN
1	NaN	NaN	NaN	NaN	NaN	NaN	NaN	NaN	NaN	NaN	NaN	NaN	NaN	NaN	NaN	NaN	NaN	NaN	NaN	NaN	NaN	NaN	NaN	NaN	NaN	NaN	NaN	NaN	NaN	2.5675	NaN	NaN	NaN	NaN	NaN	NaN	NaN	NaN	NaN	NaN	NaN	NaN	NaN	NaN	NaN	NaN	NaN	NaN	NaN
1	NaN	NaN	NaN	NaN	NaN	NaN	NaN	NaN	NaN	NaN	NaN	NaN	NaN	NaN	NaN	NaN	NaN	NaN	NaN	NaN	NaN	NaN	NaN	NaN	NaN	NaN	NaN	NaN	NaN	NaN	NaN	NaN	NaN	NaN	NaN	NaN	NaN	NaN	NaN	NaN	NaN	NaN	NaN	NaN	NaN	NaN	NaN	NaN	NaN
1	NaN	NaN	NaN	NaN	NaN	NaN	NaN	NaN	NaN	NaN	NaN	NaN	NaN	NaN	NaN	NaN	NaN	NaN	NaN	NaN	NaN	NaN	NaN	NaN	NaN	NaN	NaN	NaN	NaN	NaN	NaN	NaN	NaN	NaN	NaN	NaN	NaN	NaN	NaN	NaN	NaN	NaN	NaN	NaN	NaN	NaN	NaN	NaN	NaN
1	NaN	NaN	NaN	NaN	NaN	NaN	NaN	NaN	NaN	NaN	NaN	NaN	NaN	NaN	NaN	NaN	NaN	NaN	NaN	NaN	NaN	NaN	NaN	NaN	NaN	NaN	NaN	NaN	NaN	NaN	NaN	NaN	NaN	NaN	NaN	NaN	NaN	NaN	NaN	NaN	NaN	NaN	NaN	NaN	NaN	NaN	NaN	NaN	NaN
1	NaN	NaN	NaN	NaN	NaN	NaN	NaN	NaN	NaN	NaN	NaN	NaN	NaN	NaN	NaN	NaN	NaN	NaN	NaN	NaN	NaN	NaN	NaN	NaN	NaN	NaN	NaN	NaN	NaN	NaN	NaN	NaN	NaN	NaN	NaN	NaN	NaN	NaN	NaN	NaN	NaN	NaN	NaN	NaN	NaN	NaN	NaN	NaN	NaN
1	NaN	NaN	NaN	NaN	NaN	NaN	NaN	NaN	NaN	NaN	NaN	NaN	NaN	NaN	NaN	NaN	NaN	NaN	NaN	NaN	NaN	NaN	NaN	NaN	NaN	NaN	NaN	NaN	NaN	NaN	NaN	NaN	NaN	NaN	NaN	NaN	NaN	NaN	NaN	NaN	NaN	NaN	NaN	NaN	NaN	NaN	NaN	NaN	NaN
1	NaN	NaN	NaN	NaN	NaN	NaN	NaN	NaN	NaN	NaN	NaN	NaN	NaN	NaN	NaN	NaN	NaN	NaN	NaN	NaN	NaN	NaN	NaN	NaN	NaN	NaN	NaN	NaN	NaN	NaN	NaN	NaN	NaN	NaN	NaN	NaN	NaN	NaN	NaN	NaN	NaN	NaN	NaN	NaN	NaN	NaN	NaN	NaN	NaN
1	NaN	NaN	0.56433	NaN	NaN	0.78318	1.5108	NaN	NaN	NaN	NaN	0.83167	NaN	NaN	NaN	NaN	NaN	1.9056	1.9627	1.8235	2.328	1.8125	3.0357	1.6845	1.6122	1.5231	1.1714	1.5996	2.5834	2.564	2.6204	2.6231	NaN	1.6697	NaN	NaN	NaN	NaN	NaN	NaN	NaN	NaN	NaN	NaN	NaN	NaN	NaN	NaN	NaN
1	NaN	NaN	NaN	NaN	NaN	NaN	NaN	NaN	NaN	NaN	NaN	NaN	NaN	NaN	NaN	NaN	NaN	NaN	NaN	NaN	NaN	NaN	NaN	NaN	NaN	NaN	NaN	NaN	NaN	NaN	NaN	NaN	NaN	NaN	NaN	NaN	NaN	NaN	NaN	3.3298	NaN	6.6611	NaN	NaN	NaN	NaN	NaN	NaN	NaN
1	NaN	NaN	4.9915	13.28	11.489	8.9064	4.0911	2.2806	1.2265	NaN	NaN	NaN	NaN	NaN	NaN	NaN	NaN	NaN	NaN	NaN	NaN	NaN	NaN	NaN	NaN	NaN	NaN	NaN	NaN	NaN	NaN	NaN	NaN	NaN	NaN	NaN	NaN	NaN	NaN	NaN	NaN	NaN	NaN	NaN	NaN	NaN	NaN	NaN	NaN
1	NaN	NaN	NaN	NaN	NaN	NaN	NaN	NaN	NaN	NaN	NaN	NaN	NaN	NaN	NaN	NaN	NaN	NaN	NaN	NaN	NaN	NaN	NaN	NaN	NaN	NaN	NaN	NaN	NaN	NaN	NaN	NaN	NaN	NaN	NaN	NaN	NaN	NaN	NaN	NaN	NaN	NaN	NaN	NaN	NaN	NaN	NaN	NaN	NaN
1	NaN	NaN	NaN	NaN	NaN	NaN	NaN	NaN	NaN	NaN	NaN	NaN	NaN	NaN	NaN	NaN	NaN	NaN	NaN	NaN	NaN	NaN	NaN	NaN	NaN	NaN	NaN	NaN	NaN	NaN	NaN	NaN	NaN	NaN	NaN	NaN	NaN	NaN	NaN	NaN	NaN	NaN	NaN	NaN	NaN	NaN	NaN	NaN	NaN
1	NaN	NaN	NaN	NaN	NaN	NaN	NaN	NaN	NaN	NaN	NaN	NaN	NaN	NaN	NaN	NaN	NaN	NaN	NaN	NaN	NaN	NaN	NaN	NaN	NaN	NaN	NaN	NaN	NaN	NaN	NaN	NaN	NaN	NaN	NaN	NaN	NaN	NaN	NaN	NaN	NaN	NaN	NaN	NaN	NaN	NaN	NaN	NaN	NaN
1	NaN	NaN	NaN	NaN	NaN	NaN	NaN	NaN	NaN	NaN	NaN	NaN	NaN	NaN	NaN	NaN	NaN	NaN	NaN	NaN	NaN	NaN	NaN	NaN	NaN	NaN	NaN	NaN	NaN	NaN	NaN	NaN	NaN	NaN	NaN	1.1263	NaN	2.0724	2.5824	2.7609	2.8574	4.1255	5.478	4.3069	4.8368	3.3358	2.5345	2.7678	2.939
1	NaN	NaN	NaN	NaN	NaN	NaN	NaN	NaN	NaN	NaN	NaN	NaN	NaN	NaN	NaN	NaN	NaN	NaN	NaN	NaN	NaN	NaN	NaN	NaN	NaN	NaN	NaN	NaN	NaN	NaN	NaN	NaN	NaN	NaN	NaN	NaN	NaN	NaN	NaN	NaN	NaN	NaN	NaN	NaN	NaN	NaN	NaN	NaN	NaN
1	NaN	NaN	NaN	NaN	NaN	NaN	NaN	NaN	NaN	NaN	NaN	NaN	NaN	NaN	NaN	NaN	NaN	NaN	NaN	NaN	NaN	NaN	NaN	NaN	NaN	NaN	NaN	NaN	NaN	NaN	NaN	NaN	NaN	NaN	NaN	NaN	NaN	NaN	NaN	NaN	NaN	NaN	NaN	NaN	NaN	NaN	NaN	NaN	NaN
1	0.038946	0.042733	0.040183	0.074951	0.071946	0.097545	0.13097	0.30361	0.59263	1.019	1.173	0.86686	0.50194	0.34463	0.26401	0.24265	0.22966	0.23154	0.23417	0.25478	0.23384	0.23876	0.26718	0.29145	0.27865	0.28891	0.364	0.39022	0.43306	0.43093	0.42179	0.49239	0.53293	0.61224	0.63233	0.67328	0.63798	0.90756	0.83466	0.90438	0.83024	0.87393	0.95218	1.1134	1.1416	1.1041	1.7756	2.8111	2.1312
1	NaN	NaN	NaN	NaN	NaN	NaN	NaN	NaN	NaN	NaN	NaN	NaN	NaN	NaN	NaN	NaN	NaN	NaN	NaN	NaN	NaN	NaN	NaN	NaN	NaN	NaN	NaN	NaN	NaN	NaN	NaN	NaN	NaN	NaN	NaN	NaN	NaN	NaN	NaN	NaN	NaN	NaN	NaN	NaN	NaN	NaN	NaN	NaN	NaN
1	NaN	NaN	NaN	NaN	NaN	NaN	NaN	NaN	NaN	NaN	NaN	NaN	NaN	NaN	NaN	NaN	NaN	NaN	NaN	NaN	NaN	NaN	NaN	NaN	NaN	NaN	NaN	NaN	NaN	NaN	NaN	NaN	NaN	NaN	NaN	NaN	NaN	NaN	NaN	NaN	NaN	NaN	NaN	NaN	NaN	NaN	NaN	NaN	NaN
1	NaN	NaN	NaN	NaN	NaN	NaN	NaN	NaN	NaN	1.2264	NaN	NaN	NaN	NaN	NaN	NaN	NaN	NaN	NaN	NaN	NaN	NaN	NaN	NaN	NaN	NaN	NaN	NaN	NaN	NaN	NaN	NaN	NaN	NaN	NaN	NaN	NaN	NaN	NaN	NaN	NaN	NaN	NaN	NaN	NaN	NaN	NaN	NaN	NaN
1	NaN	NaN	NaN	NaN	NaN	NaN	NaN	NaN	NaN	NaN	NaN	NaN	NaN	NaN	NaN	NaN	NaN	NaN	NaN	NaN	NaN	NaN	NaN	NaN	NaN	NaN	NaN	NaN	NaN	NaN	NaN	NaN	NaN	NaN	NaN	NaN	NaN	NaN	NaN	NaN	NaN	NaN	NaN	NaN	NaN	NaN	NaN	NaN	NaN
1	NaN	NaN	NaN	NaN	NaN	NaN	NaN	NaN	NaN	NaN	NaN	NaN	NaN	NaN	NaN	NaN	NaN	NaN	NaN	NaN	NaN	NaN	NaN	NaN	NaN	NaN	NaN	NaN	NaN	NaN	NaN	NaN	NaN	NaN	NaN	NaN	NaN	NaN	NaN	NaN	NaN	NaN	NaN	NaN	NaN	NaN	2.022	NaN	NaN
1	NaN	0.21556	0.12866	NaN	NaN	NaN	NaN	NaN	NaN	NaN	NaN	NaN	NaN	NaN	NaN	NaN	NaN	NaN	NaN	NaN	NaN	NaN	NaN	NaN	NaN	NaN	NaN	NaN	NaN	NaN	NaN	NaN	NaN	NaN	NaN	NaN	0.42809	NaN	NaN	NaN	NaN	NaN	NaN	NaN	NaN	NaN	NaN	NaN	NaN
1	NaN	NaN	NaN	NaN	NaN	NaN	NaN	NaN	NaN	NaN	NaN	NaN	NaN	NaN	NaN	NaN	NaN	NaN	NaN	NaN	NaN	NaN	NaN	NaN	NaN	NaN	NaN	NaN	NaN	NaN	NaN	NaN	NaN	NaN	NaN	NaN	NaN	NaN	NaN	NaN	NaN	NaN	NaN	NaN	NaN	NaN	NaN	NaN	NaN
1	NaN	NaN	NaN	NaN	NaN	NaN	NaN	NaN	NaN	NaN	NaN	NaN	NaN	NaN	NaN	NaN	NaN	NaN	NaN	NaN	NaN	NaN	NaN	NaN	NaN	NaN	NaN	NaN	NaN	NaN	NaN	NaN	NaN	NaN	NaN	NaN	NaN	NaN	NaN	NaN	NaN	NaN	NaN	NaN	NaN	NaN	NaN	NaN	NaN
1	NaN	NaN	NaN	NaN	NaN	NaN	NaN	NaN	NaN	NaN	NaN	NaN	NaN	NaN	NaN	NaN	NaN	NaN	NaN	NaN	NaN	NaN	NaN	NaN	NaN	NaN	NaN	NaN	NaN	NaN	NaN	NaN	NaN	NaN	NaN	NaN	NaN	NaN	NaN	NaN	NaN	NaN	NaN	NaN	NaN	NaN	NaN	NaN	NaN
1	0.18156	0.27492	0.31661	NaN	0.099718	0.078724	0.12417	0.55661	0.14296	0.1376	0.54375	0.16223	NaN	0.38141	0.28062	0.30265	NaN	0.26347	NaN	NaN	NaN	NaN	NaN	NaN	NaN	NaN	NaN	0.13287	NaN	NaN	0.21019	NaN	0.27705	0.2534	0.083283	0.15966	0.2224	0.95099	1.8876	2.8025	2.8251	2.8712	2.7704	2.3447	1.7681	1.1537	NaN	NaN	NaN
1	NaN	NaN	NaN	NaN	NaN	NaN	NaN	0.76471	1.2953	NaN	NaN	2.4334	2.3556	2.2801	1.7991	1.3315	NaN	NaN	NaN	NaN	NaN	NaN	NaN	NaN	NaN	NaN	NaN	NaN	NaN	NaN	NaN	NaN	NaN	NaN	NaN	NaN	NaN	NaN	NaN	NaN	NaN	NaN	NaN	NaN	NaN	NaN	NaN	NaN	NaN
1	NaN	NaN	NaN	NaN	3.9978	3.1271	2.0787	2.3661	NaN	NaN	NaN	NaN	NaN	NaN	NaN	NaN	NaN	2.1738	NaN	NaN	NaN	NaN	NaN	NaN	NaN	NaN	NaN	NaN	NaN	NaN	NaN	NaN	NaN	NaN	NaN	NaN	NaN	NaN	NaN	NaN	NaN	NaN	NaN	NaN	NaN	NaN	NaN	NaN	NaN
1	NaN	NaN	NaN	NaN	NaN	NaN	NaN	NaN	NaN	NaN	NaN	NaN	NaN	NaN	NaN	NaN	NaN	NaN	NaN	NaN	NaN	NaN	NaN	NaN	NaN	NaN	NaN	NaN	NaN	NaN	NaN	NaN	NaN	NaN	NaN	NaN	NaN	NaN	NaN	NaN	NaN	NaN	NaN	NaN	NaN	NaN	NaN	NaN	NaN
1	NaN	NaN	NaN	NaN	NaN	NaN	NaN	NaN	NaN	NaN	NaN	NaN	NaN	NaN	NaN	NaN	NaN	NaN	NaN	NaN	NaN	NaN	NaN	NaN	NaN	NaN	NaN	NaN	NaN	NaN	NaN	NaN	NaN	NaN	NaN	NaN	NaN	1.5167	1.4375	NaN	NaN	NaN	NaN	NaN	NaN	NaN	NaN	NaN	NaN
1	0.45157	NaN	NaN	NaN	NaN	NaN	NaN	NaN	NaN	NaN	NaN	NaN	NaN	NaN	NaN	NaN	NaN	NaN	NaN	NaN	NaN	NaN	NaN	NaN	NaN	NaN	NaN	NaN	NaN	NaN	NaN	NaN	NaN	NaN	NaN	NaN	NaN	NaN	NaN	NaN	NaN	NaN	NaN	NaN	NaN	NaN	NaN	NaN	NaN
1	NaN	NaN	NaN	NaN	NaN	NaN	NaN	NaN	NaN	NaN	NaN	NaN	NaN	NaN	NaN	NaN	NaN	NaN	NaN	NaN	NaN	NaN	NaN	NaN	NaN	NaN	NaN	NaN	NaN	NaN	NaN	NaN	NaN	NaN	NaN	NaN	NaN	NaN	NaN	NaN	NaN	NaN	NaN	NaN	NaN	NaN	NaN	NaN	NaN
1	NaN	NaN	NaN	NaN	NaN	NaN	NaN	NaN	NaN	NaN	NaN	NaN	NaN	NaN	NaN	NaN	NaN	NaN	NaN	NaN	NaN	NaN	NaN	NaN	NaN	NaN	NaN	NaN	NaN	NaN	NaN	NaN	NaN	NaN	NaN	NaN	NaN	NaN	NaN	NaN	NaN	NaN	NaN	NaN	NaN	NaN	NaN	NaN	NaN
1	NaN	NaN	NaN	NaN	NaN	NaN	NaN	NaN	NaN	NaN	NaN	NaN	NaN	NaN	NaN	NaN	NaN	NaN	NaN	NaN	NaN	NaN	NaN	NaN	NaN	NaN	NaN	NaN	NaN	NaN	NaN	NaN	NaN	NaN	NaN	NaN	NaN	NaN	NaN	NaN	NaN	NaN	NaN	NaN	NaN	NaN	NaN	NaN	NaN
1	NaN	NaN	1.0017	2.0064	2.4353	1.6272	1.4811	1.5479	1.6956	1.4583	1.9461	NaN	NaN	1.0347	NaN	NaN	NaN	NaN	NaN	NaN	NaN	NaN	NaN	NaN	0.5001	NaN	NaN	NaN	NaN	NaN	0.95031	NaN	1.217	1.1115	NaN	NaN	NaN	NaN	NaN	NaN	1.1965	1.1108	0.99944	NaN	NaN	NaN	NaN	NaN	NaN
1	NaN	NaN	NaN	NaN	NaN	NaN	NaN	NaN	NaN	NaN	NaN	NaN	NaN	NaN	NaN	NaN	NaN	NaN	NaN	NaN	NaN	NaN	NaN	NaN	NaN	NaN	NaN	NaN	NaN	NaN	NaN	NaN	NaN	NaN	NaN	NaN	NaN	NaN	NaN	NaN	NaN	NaN	NaN	NaN	NaN	NaN	NaN	NaN	NaN
1	NaN	NaN	NaN	NaN	NaN	NaN	NaN	NaN	NaN	NaN	NaN	NaN	NaN	NaN	NaN	NaN	NaN	NaN	NaN	NaN	NaN	NaN	NaN	NaN	NaN	NaN	NaN	NaN	NaN	NaN	NaN	NaN	NaN	NaN	NaN	NaN	NaN	NaN	NaN	NaN	NaN	NaN	NaN	NaN	NaN	NaN	NaN	NaN	NaN
1	NaN	NaN	NaN	NaN	NaN	NaN	NaN	NaN	NaN	NaN	NaN	NaN	NaN	NaN	NaN	NaN	NaN	NaN	NaN	NaN	NaN	NaN	NaN	NaN	NaN	NaN	NaN	NaN	NaN	NaN	NaN	NaN	NaN	NaN	NaN	NaN	NaN	NaN	NaN	NaN	NaN	NaN	NaN	NaN	NaN	NaN	NaN	NaN	NaN
1	NaN	0.46749	4.3184	10.313	9.3816	6.8504	3.68	2.1326	1.3732	1.1831	0.83341	0.65032	0.52579	0.41488	0.32874	0.26122	0.25357	0.20193	0.20343	NaN	NaN	0.17926	NaN	NaN	0.20785	NaN	NaN	NaN	NaN	NaN	NaN	0.15768	NaN	NaN	NaN	NaN	NaN	NaN	NaN	NaN	NaN	NaN	NaN	NaN	NaN	NaN	NaN	NaN	NaN
1	NaN	NaN	NaN	NaN	NaN	NaN	NaN	NaN	2.4351	NaN	NaN	NaN	NaN	NaN	NaN	NaN	NaN	NaN	NaN	NaN	NaN	NaN	NaN	NaN	NaN	NaN	NaN	NaN	NaN	NaN	NaN	NaN	NaN	NaN	NaN	NaN	NaN	NaN	NaN	NaN	NaN	NaN	NaN	NaN	NaN	NaN	NaN	NaN	NaN
1	NaN	NaN	NaN	NaN	NaN	NaN	NaN	NaN	NaN	NaN	NaN	NaN	NaN	NaN	NaN	NaN	NaN	NaN	NaN	NaN	NaN	NaN	NaN	NaN	NaN	NaN	NaN	NaN	NaN	NaN	NaN	NaN	NaN	NaN	NaN	NaN	NaN	NaN	NaN	NaN	NaN	NaN	NaN	NaN	NaN	NaN	NaN	NaN	NaN
1	NaN	0.095336	0.10166	0.40196	0.79853	1.1479	1.8885	3.4126	4.9216	5.0545	4.314	3.0566	1.9922	1.3639	0.81598	0.6439	0.51478	0.43185	0.36318	0.35473	0.29512	0.27171	0.2277	0.26316	0.21662	0.20797	0.20505	NaN	NaN	0.237	NaN	NaN	NaN	0.25059	NaN	0.25626	0.17344	0.3379	0.31598	0.3564	0.36586	0.49901	0.68862	0.65385	0.75579	0.86373	0.99235	1.1399	1.0376
1	NaN	NaN	NaN	NaN	NaN	NaN	NaN	NaN	NaN	NaN	NaN	NaN	NaN	NaN	NaN	NaN	NaN	NaN	NaN	NaN	NaN	NaN	NaN	NaN	NaN	NaN	NaN	NaN	NaN	NaN	NaN	NaN	NaN	NaN	NaN	NaN	NaN	NaN	NaN	NaN	NaN	NaN	NaN	NaN	NaN	NaN	NaN	NaN	NaN
1	NaN	NaN	NaN	NaN	NaN	NaN	NaN	NaN	NaN	NaN	NaN	NaN	NaN	NaN	NaN	NaN	NaN	NaN	NaN	NaN	NaN	NaN	NaN	NaN	NaN	NaN	NaN	NaN	NaN	NaN	NaN	NaN	NaN	NaN	NaN	NaN	NaN	NaN	NaN	NaN	NaN	NaN	NaN	NaN	NaN	NaN	NaN	NaN	NaN
1	NaN	NaN	NaN	NaN	NaN	NaN	NaN	NaN	NaN	NaN	NaN	NaN	NaN	NaN	NaN	NaN	NaN	NaN	NaN	NaN	NaN	NaN	NaN	NaN	NaN	NaN	NaN	NaN	NaN	NaN	NaN	NaN	NaN	1.3644	NaN	1.2297	NaN	1.3545	1.0231	NaN	NaN	1.925	1.1321	NaN	NaN	NaN	NaN	NaN	NaN
1	NaN	NaN	NaN	NaN	NaN	NaN	NaN	NaN	NaN	NaN	NaN	NaN	NaN	NaN	NaN	NaN	NaN	NaN	NaN	NaN	NaN	NaN	NaN	NaN	NaN	NaN	NaN	NaN	NaN	NaN	NaN	NaN	NaN	NaN	NaN	NaN	NaN	NaN	NaN	NaN	NaN	NaN	NaN	NaN	NaN	NaN	NaN	NaN	NaN
1	NaN	NaN	NaN	NaN	NaN	NaN	NaN	NaN	NaN	NaN	NaN	NaN	NaN	NaN	1.5618	4.6204	3.7424	2.9724	NaN	NaN	NaN	NaN	NaN	NaN	NaN	NaN	NaN	NaN	NaN	NaN	NaN	NaN	NaN	NaN	NaN	NaN	NaN	NaN	NaN	NaN	NaN	NaN	NaN	NaN	NaN	NaN	NaN	NaN	NaN
1	NaN	NaN	NaN	NaN	NaN	NaN	NaN	NaN	NaN	NaN	NaN	NaN	NaN	NaN	NaN	NaN	NaN	NaN	1.1251	2.4013	3.0791	2.8513	2.7837	2.8467	3.0598	2.2478	2.6229	1.5395	NaN	NaN	NaN	NaN	NaN	NaN	NaN	NaN	NaN	NaN	NaN	NaN	NaN	NaN	NaN	NaN	NaN	NaN	NaN	NaN	NaN
1	NaN	NaN	NaN	NaN	NaN	NaN	NaN	NaN	NaN	NaN	NaN	NaN	NaN	NaN	NaN	NaN	NaN	NaN	NaN	NaN	NaN	NaN	NaN	NaN	NaN	NaN	NaN	NaN	NaN	NaN	NaN	NaN	NaN	NaN	NaN	NaN	NaN	3.2616	NaN	NaN	NaN	NaN	NaN	NaN	NaN	NaN	NaN	NaN	NaN
1	0.89345	NaN	NaN	NaN	NaN	0.13573	NaN	NaN	0.053829	NaN	NaN	NaN	0.3459	NaN	NaN	0.42926	NaN	NaN	0.18175	NaN	NaN	NaN	NaN	NaN	NaN	NaN	NaN	NaN	NaN	NaN	NaN	NaN	NaN	NaN	NaN	NaN	NaN	NaN	NaN	NaN	NaN	NaN	NaN	NaN	NaN	NaN	NaN	NaN	NaN
1	NaN	NaN	NaN	NaN	NaN	NaN	NaN	NaN	NaN	NaN	NaN	NaN	NaN	NaN	NaN	NaN	NaN	NaN	NaN	NaN	NaN	NaN	NaN	NaN	NaN	NaN	NaN	NaN	NaN	NaN	NaN	NaN	NaN	NaN	NaN	NaN	NaN	NaN	NaN	NaN	NaN	NaN	NaN	NaN	NaN	NaN	NaN	NaN	NaN
1	NaN	NaN	NaN	NaN	NaN	NaN	NaN	NaN	NaN	NaN	NaN	NaN	NaN	NaN	NaN	NaN	NaN	NaN	NaN	NaN	NaN	NaN	NaN	NaN	NaN	NaN	NaN	NaN	NaN	NaN	NaN	NaN	NaN	NaN	NaN	NaN	NaN	NaN	NaN	NaN	NaN	NaN	NaN	NaN	NaN	NaN	NaN	NaN	NaN
1	NaN	NaN	NaN	NaN	NaN	NaN	NaN	NaN	NaN	NaN	NaN	NaN	NaN	NaN	NaN	NaN	NaN	NaN	NaN	NaN	NaN	NaN	NaN	NaN	NaN	NaN	NaN	NaN	NaN	NaN	NaN	NaN	NaN	NaN	NaN	NaN	NaN	NaN	NaN	NaN	NaN	NaN	NaN	NaN	NaN	NaN	NaN	NaN	NaN
1	NaN	NaN	NaN	NaN	NaN	NaN	NaN	NaN	NaN	NaN	NaN	NaN	NaN	NaN	NaN	NaN	NaN	NaN	NaN	NaN	NaN	NaN	NaN	NaN	NaN	NaN	NaN	NaN	NaN	NaN	NaN	NaN	NaN	NaN	NaN	NaN	NaN	NaN	NaN	NaN	NaN	NaN	NaN	NaN	NaN	NaN	NaN	NaN	NaN
1	NaN	NaN	NaN	NaN	NaN	NaN	NaN	NaN	NaN	NaN	NaN	NaN	NaN	NaN	NaN	NaN	NaN	NaN	NaN	NaN	NaN	NaN	NaN	NaN	NaN	NaN	NaN	NaN	NaN	NaN	NaN	NaN	NaN	NaN	NaN	NaN	NaN	NaN	NaN	NaN	NaN	NaN	NaN	NaN	NaN	NaN	NaN	NaN	NaN
1	NaN	NaN	NaN	NaN	NaN	NaN	NaN	NaN	NaN	NaN	NaN	NaN	NaN	NaN	NaN	NaN	NaN	NaN	NaN	NaN	NaN	NaN	NaN	NaN	NaN	NaN	NaN	NaN	NaN	NaN	NaN	NaN	NaN	NaN	NaN	NaN	NaN	NaN	NaN	NaN	NaN	NaN	NaN	NaN	NaN	NaN	NaN	NaN	NaN
1	NaN	NaN	NaN	NaN	NaN	NaN	NaN	NaN	NaN	NaN	NaN	NaN	NaN	NaN	NaN	NaN	NaN	NaN	NaN	NaN	NaN	NaN	NaN	NaN	NaN	NaN	NaN	NaN	NaN	NaN	NaN	NaN	NaN	NaN	NaN	NaN	NaN	NaN	NaN	NaN	NaN	NaN	NaN	NaN	NaN	NaN	NaN	NaN	NaN
1	NaN	NaN	NaN	NaN	NaN	NaN	NaN	NaN	NaN	NaN	NaN	NaN	NaN	NaN	NaN	NaN	NaN	NaN	NaN	NaN	NaN	NaN	NaN	NaN	NaN	NaN	NaN	NaN	NaN	NaN	NaN	NaN	NaN	NaN	NaN	NaN	NaN	NaN	NaN	NaN	NaN	NaN	NaN	NaN	NaN	NaN	NaN	NaN	NaN
1	NaN	NaN	NaN	NaN	NaN	NaN	NaN	NaN	NaN	NaN	NaN	NaN	NaN	NaN	NaN	NaN	NaN	NaN	NaN	NaN	NaN	NaN	NaN	NaN	NaN	NaN	NaN	NaN	NaN	NaN	NaN	NaN	NaN	NaN	NaN	NaN	NaN	NaN	NaN	NaN	NaN	NaN	NaN	NaN	NaN	NaN	NaN	NaN	NaN
1	NaN	NaN	NaN	NaN	NaN	NaN	NaN	NaN	NaN	NaN	NaN	NaN	NaN	NaN	NaN	NaN	NaN	NaN	NaN	NaN	NaN	NaN	NaN	NaN	NaN	NaN	NaN	NaN	NaN	NaN	NaN	NaN	NaN	NaN	NaN	NaN	NaN	NaN	NaN	NaN	2.883	NaN	4.9866	NaN	NaN	NaN	NaN	NaN	NaN
1	NaN	NaN	NaN	NaN	NaN	NaN	NaN	NaN	NaN	NaN	NaN	NaN	NaN	NaN	NaN	NaN	NaN	NaN	NaN	NaN	NaN	NaN	NaN	NaN	NaN	NaN	NaN	NaN	NaN	NaN	NaN	NaN	NaN	NaN	NaN	NaN	NaN	NaN	NaN	NaN	NaN	NaN	NaN	NaN	NaN	NaN	NaN	NaN	NaN
1	0.23688	NaN	0.22326	0.40281	0.49177	0.33416	0.29029	0.35769	0.47287	0.56806	0.71722	0.56876	0.50396	0.64074	0.56074	0.51816	0.65384	1.0327	1.054	0.88741	0.80551	0.59323	0.78987	1.0229	0.88064	0.97315	1.4996	2.3289	2.8583	2.7237	1.6818	2.0727	1.9002	1.7366	1.4687	2.2037	1.9156	2.8714	3.0998	2.9396	2.1186	1.8405	1.8805	1.6056	1.3616	1.2374	NaN	NaN	2.114
1	NaN	NaN	NaN	NaN	NaN	NaN	NaN	NaN	NaN	NaN	NaN	NaN	NaN	NaN	NaN	NaN	NaN	NaN	NaN	NaN	NaN	NaN	NaN	NaN	NaN	NaN	NaN	NaN	NaN	NaN	NaN	NaN	NaN	NaN	NaN	NaN	NaN	NaN	NaN	NaN	NaN	NaN	NaN	NaN	NaN	NaN	NaN	NaN	NaN
1	NaN	NaN	NaN	NaN	NaN	NaN	NaN	0.51272	NaN	NaN	NaN	NaN	NaN	NaN	NaN	NaN	NaN	NaN	NaN	NaN	NaN	NaN	NaN	NaN	NaN	NaN	NaN	NaN	NaN	NaN	NaN	NaN	NaN	NaN	NaN	NaN	NaN	NaN	NaN	NaN	NaN	NaN	NaN	NaN	NaN	NaN	NaN	NaN	NaN
1	0.24532	0.46671	3.7669	3.2369	3.9435	5.2176	2.7248	1.8317	1.0595	0.64833	NaN	NaN	NaN	NaN	NaN	0.27964	NaN	NaN	0.2826	NaN	NaN	NaN	NaN	NaN	NaN	NaN	NaN	NaN	NaN	NaN	NaN	NaN	NaN	NaN	NaN	NaN	0.15477	NaN	NaN	NaN	NaN	NaN	NaN	NaN	NaN	NaN	NaN	NaN	NaN
1	NaN	NaN	NaN	NaN	NaN	NaN	NaN	NaN	NaN	NaN	NaN	NaN	NaN	NaN	NaN	NaN	NaN	NaN	NaN	NaN	NaN	NaN	NaN	NaN	NaN	NaN	NaN	NaN	NaN	NaN	NaN	NaN	NaN	NaN	NaN	NaN	NaN	NaN	NaN	NaN	NaN	NaN	NaN	NaN	NaN	NaN	NaN	NaN	NaN
1	NaN	NaN	NaN	NaN	NaN	NaN	0.24637	NaN	NaN	NaN	NaN	NaN	NaN	NaN	NaN	NaN	NaN	NaN	NaN	NaN	1.6652	1.6595	NaN	4.5676	5.5443	3.2484	6.7577	6.9405	6.3001	7.2739	5.2595	6.0394	4.2133	4.5669	2.3583	1.879	0.93641	1.718	0.85155	0.27532	NaN	NaN	NaN	NaN	NaN	NaN	NaN	NaN	NaN
1	NaN	NaN	NaN	NaN	NaN	NaN	NaN	NaN	NaN	NaN	NaN	NaN	NaN	NaN	NaN	NaN	NaN	NaN	NaN	NaN	NaN	NaN	NaN	NaN	NaN	NaN	NaN	NaN	NaN	NaN	NaN	NaN	NaN	NaN	NaN	NaN	NaN	NaN	NaN	NaN	NaN	NaN	NaN	NaN	NaN	NaN	NaN	NaN	NaN
1	NaN	NaN	NaN	NaN	NaN	NaN	NaN	NaN	NaN	NaN	NaN	NaN	NaN	NaN	NaN	NaN	NaN	NaN	NaN	NaN	NaN	NaN	NaN	NaN	NaN	NaN	NaN	NaN	NaN	NaN	NaN	NaN	NaN	NaN	NaN	NaN	NaN	NaN	NaN	NaN	NaN	NaN	NaN	NaN	NaN	NaN	NaN	NaN	NaN
1	NaN	NaN	NaN	NaN	NaN	NaN	NaN	NaN	NaN	NaN	NaN	NaN	NaN	NaN	NaN	NaN	NaN	NaN	NaN	NaN	NaN	NaN	NaN	NaN	NaN	NaN	NaN	NaN	NaN	NaN	NaN	NaN	NaN	NaN	NaN	NaN	NaN	NaN	NaN	NaN	NaN	NaN	NaN	NaN	NaN	NaN	NaN	NaN	NaN
1	NaN	NaN	NaN	NaN	NaN	NaN	NaN	NaN	NaN	NaN	NaN	NaN	NaN	NaN	NaN	NaN	NaN	NaN	NaN	NaN	NaN	NaN	NaN	NaN	NaN	NaN	NaN	NaN	NaN	NaN	NaN	NaN	NaN	NaN	NaN	NaN	NaN	NaN	NaN	NaN	NaN	NaN	NaN	NaN	NaN	NaN	NaN	NaN	NaN
1	NaN	NaN	NaN	NaN	NaN	NaN	NaN	NaN	NaN	NaN	NaN	NaN	NaN	NaN	NaN	NaN	NaN	NaN	NaN	NaN	NaN	NaN	NaN	NaN	NaN	NaN	NaN	NaN	NaN	NaN	NaN	NaN	NaN	NaN	NaN	NaN	NaN	NaN	NaN	NaN	NaN	NaN	NaN	NaN	NaN	NaN	NaN	NaN	NaN
1	NaN	NaN	NaN	NaN	NaN	NaN	NaN	NaN	NaN	NaN	NaN	NaN	NaN	NaN	NaN	NaN	NaN	NaN	NaN	NaN	NaN	NaN	NaN	NaN	NaN	NaN	NaN	NaN	NaN	NaN	NaN	NaN	NaN	NaN	NaN	NaN	NaN	NaN	NaN	NaN	NaN	NaN	NaN	NaN	NaN	NaN	NaN	NaN	NaN
1	NaN	NaN	NaN	NaN	NaN	NaN	NaN	NaN	NaN	NaN	NaN	NaN	NaN	NaN	NaN	NaN	NaN	NaN	NaN	NaN	NaN	NaN	NaN	NaN	NaN	NaN	NaN	NaN	NaN	NaN	NaN	NaN	NaN	NaN	NaN	NaN	NaN	NaN	NaN	NaN	NaN	NaN	NaN	NaN	NaN	NaN	NaN	NaN	NaN
1	NaN	NaN	NaN	NaN	NaN	NaN	NaN	NaN	NaN	NaN	NaN	NaN	NaN	NaN	NaN	NaN	NaN	NaN	NaN	NaN	NaN	NaN	NaN	NaN	NaN	NaN	NaN	NaN	NaN	NaN	NaN	NaN	NaN	NaN	NaN	NaN	NaN	NaN	NaN	NaN	NaN	NaN	NaN	NaN	NaN	NaN	NaN	NaN	NaN
1	NaN	NaN	NaN	1.2945	2.1997	1.5451	0.96849	NaN	NaN	NaN	NaN	NaN	NaN	NaN	NaN	NaN	NaN	NaN	NaN	NaN	NaN	NaN	NaN	NaN	NaN	NaN	NaN	NaN	NaN	NaN	NaN	NaN	NaN	NaN	NaN	NaN	NaN	NaN	NaN	NaN	NaN	NaN	NaN	NaN	NaN	NaN	NaN	NaN	NaN
1	NaN	NaN	NaN	NaN	NaN	NaN	NaN	NaN	NaN	NaN	NaN	NaN	NaN	NaN	NaN	NaN	NaN	NaN	NaN	NaN	NaN	NaN	NaN	NaN	NaN	NaN	NaN	NaN	NaN	NaN	NaN	NaN	NaN	NaN	NaN	NaN	NaN	NaN	NaN	NaN	NaN	NaN	NaN	NaN	NaN	NaN	NaN	NaN	NaN
1	0.068248	0.44184	3.8492	10.392	12.632	7.4246	3.6016	1.9161	1.1727	0.82018	0.68388	0.45392	0.35725	NaN	0.36291	0.34542	0.23209	0.19033	0.18373	0.2406	NaN	NaN	NaN	0.23571	NaN	NaN	NaN	0.20496	NaN	0.17681	NaN	NaN	NaN	NaN	0.17403	NaN	0.13187	NaN	0.21141	0.21987	0.23993	NaN	0.32875	0.072527	NaN	NaN	NaN	NaN	NaN
1	NaN	NaN	NaN	NaN	NaN	NaN	NaN	NaN	NaN	NaN	NaN	NaN	NaN	NaN	NaN	NaN	NaN	NaN	NaN	NaN	NaN	NaN	NaN	NaN	NaN	NaN	NaN	NaN	NaN	3.4753	3.1117	3.6138	3.4127	3.498	NaN	NaN	NaN	NaN	NaN	NaN	NaN	NaN	NaN	NaN	NaN	NaN	NaN	NaN	NaN
1	NaN	NaN	NaN	NaN	NaN	NaN	NaN	NaN	NaN	NaN	NaN	NaN	NaN	NaN	NaN	NaN	NaN	NaN	NaN	NaN	NaN	NaN	NaN	NaN	NaN	NaN	NaN	NaN	NaN	NaN	NaN	NaN	NaN	NaN	NaN	NaN	NaN	NaN	NaN	NaN	NaN	NaN	NaN	NaN	NaN	NaN	NaN	NaN	NaN
1	NaN	NaN	NaN	2.8678	NaN	NaN	NaN	2.3277	NaN	NaN	NaN	NaN	NaN	NaN	NaN	NaN	NaN	NaN	NaN	NaN	NaN	NaN	NaN	NaN	NaN	NaN	NaN	NaN	NaN	NaN	NaN	NaN	NaN	NaN	NaN	NaN	NaN	NaN	NaN	NaN	NaN	NaN	NaN	NaN	NaN	NaN	NaN	NaN	NaN
1	NaN	NaN	NaN	NaN	NaN	NaN	NaN	NaN	NaN	NaN	NaN	NaN	NaN	NaN	NaN	NaN	NaN	NaN	NaN	NaN	NaN	NaN	NaN	NaN	NaN	NaN	NaN	NaN	NaN	NaN	NaN	NaN	NaN	NaN	NaN	NaN	NaN	NaN	NaN	NaN	NaN	NaN	NaN	NaN	NaN	NaN	NaN	NaN	NaN
1	NaN	NaN	NaN	NaN	NaN	NaN	NaN	NaN	NaN	NaN	NaN	NaN	NaN	NaN	NaN	NaN	NaN	NaN	NaN	NaN	NaN	NaN	NaN	NaN	NaN	NaN	NaN	NaN	NaN	NaN	NaN	NaN	NaN	NaN	NaN	NaN	NaN	NaN	NaN	NaN	NaN	NaN	NaN	NaN	NaN	NaN	NaN	NaN	NaN
1	NaN	NaN	NaN	NaN	NaN	NaN	NaN	NaN	NaN	NaN	NaN	NaN	NaN	NaN	NaN	NaN	NaN	NaN	NaN	NaN	NaN	NaN	NaN	NaN	NaN	NaN	NaN	NaN	NaN	NaN	NaN	NaN	NaN	NaN	NaN	NaN	NaN	NaN	NaN	NaN	NaN	NaN	NaN	NaN	NaN	NaN	NaN	NaN	NaN
1	NaN	NaN	NaN	NaN	NaN	NaN	NaN	NaN	NaN	NaN	NaN	NaN	NaN	NaN	NaN	NaN	NaN	NaN	NaN	NaN	NaN	NaN	NaN	NaN	NaN	NaN	NaN	NaN	NaN	NaN	NaN	NaN	NaN	NaN	NaN	NaN	NaN	NaN	NaN	NaN	NaN	NaN	NaN	NaN	NaN	NaN	NaN	NaN	NaN
1	NaN	NaN	NaN	NaN	NaN	NaN	NaN	NaN	NaN	NaN	NaN	NaN	NaN	0.53912	NaN	NaN	NaN	NaN	NaN	NaN	NaN	NaN	NaN	2.0191	1.5945	NaN	2.2651	NaN	4.5602	4.1813	4.1444	6.5332	5.1521	5.7437	4.7675	4.0549	2.1292	4.4549	3.7108	3.6686	3.0757	2.0811	1.8707	NaN	NaN	NaN	NaN	NaN	NaN
1	NaN	NaN	NaN	NaN	NaN	0.26972	NaN	0.31342	NaN	NaN	NaN	NaN	NaN	NaN	NaN	NaN	NaN	NaN	NaN	NaN	NaN	NaN	NaN	NaN	NaN	NaN	NaN	NaN	NaN	NaN	NaN	NaN	NaN	NaN	NaN	NaN	NaN	NaN	NaN	NaN	NaN	NaN	NaN	NaN	NaN	NaN	NaN	NaN	NaN
1	NaN	NaN	NaN	4.112	NaN	NaN	NaN	NaN	NaN	NaN	NaN	NaN	NaN	NaN	NaN	NaN	NaN	NaN	NaN	NaN	NaN	NaN	NaN	NaN	NaN	NaN	NaN	NaN	NaN	NaN	NaN	NaN	NaN	NaN	NaN	NaN	NaN	NaN	NaN	NaN	NaN	NaN	NaN	NaN	NaN	NaN	NaN	NaN	NaN
1	NaN	NaN	NaN	NaN	NaN	NaN	NaN	NaN	NaN	NaN	NaN	NaN	NaN	NaN	NaN	NaN	NaN	NaN	NaN	NaN	NaN	NaN	NaN	NaN	NaN	NaN	NaN	NaN	NaN	NaN	NaN	NaN	NaN	NaN	NaN	NaN	NaN	NaN	NaN	NaN	NaN	NaN	NaN	NaN	NaN	NaN	NaN	NaN	NaN
1	NaN	NaN	NaN	NaN	NaN	NaN	NaN	NaN	NaN	NaN	NaN	NaN	NaN	NaN	NaN	NaN	NaN	NaN	NaN	NaN	NaN	NaN	NaN	NaN	NaN	NaN	NaN	NaN	NaN	NaN	NaN	NaN	NaN	NaN	NaN	NaN	NaN	NaN	NaN	NaN	NaN	NaN	NaN	NaN	NaN	NaN	NaN	NaN	NaN
1	NaN	NaN	NaN	NaN	NaN	NaN	NaN	NaN	NaN	NaN	4.1124	5.5233	NaN	NaN	NaN	NaN	NaN	NaN	NaN	NaN	NaN	NaN	NaN	NaN	NaN	NaN	NaN	NaN	NaN	NaN	NaN	NaN	NaN	NaN	NaN	NaN	NaN	NaN	NaN	NaN	NaN	NaN	NaN	NaN	NaN	NaN	NaN	NaN	NaN
1	NaN	NaN	2.5263	3.6024	3.8787	3.5503	1.6811	NaN	1.701	NaN	NaN	NaN	NaN	NaN	NaN	NaN	NaN	NaN	NaN	NaN	NaN	NaN	NaN	NaN	NaN	NaN	NaN	NaN	NaN	NaN	NaN	NaN	NaN	NaN	NaN	NaN	NaN	NaN	NaN	NaN	NaN	NaN	NaN	NaN	NaN	NaN	NaN	NaN	NaN
1	NaN	NaN	NaN	NaN	NaN	NaN	NaN	NaN	NaN	NaN	NaN	NaN	NaN	NaN	NaN	NaN	NaN	NaN	NaN	NaN	NaN	NaN	NaN	NaN	NaN	NaN	NaN	NaN	NaN	NaN	NaN	NaN	NaN	NaN	NaN	NaN	NaN	NaN	NaN	NaN	NaN	NaN	NaN	NaN	NaN	NaN	NaN	NaN	NaN
1	NaN	NaN	NaN	NaN	NaN	NaN	NaN	NaN	NaN	NaN	NaN	NaN	NaN	NaN	NaN	NaN	NaN	NaN	NaN	NaN	NaN	NaN	NaN	NaN	NaN	NaN	NaN	NaN	NaN	NaN	NaN	NaN	NaN	NaN	NaN	NaN	NaN	NaN	NaN	NaN	NaN	NaN	NaN	NaN	NaN	NaN	NaN	NaN	NaN
1	0.037369	0.20433	1.6156	3.8026	3.1643	3.0171	2.3973	2.8741	3.5145	4.2686	3.696	2.6014	1.5422	0.95057	0.62726	0.43163	0.32209	0.28143	0.22762	0.1747	NaN	NaN	NaN	NaN	NaN	NaN	NaN	0.14524	0.19601	NaN	NaN	NaN	0.21117	0.13762	NaN	0.12602	NaN	NaN	0.11205	NaN	0.11385	0.17535	0.18724	NaN	NaN	NaN	NaN	NaN	NaN
1	NaN	NaN	NaN	NaN	NaN	0.47869	NaN	0.3331	0.30572	NaN	NaN	NaN	NaN	NaN	NaN	NaN	NaN	NaN	NaN	NaN	NaN	NaN	NaN	NaN	NaN	NaN	NaN	NaN	NaN	NaN	NaN	6.1581	NaN	9.4383	11.143	6.9061	NaN	2.8719	1.8411	NaN	NaN	0.75798	NaN	NaN	NaN	NaN	NaN	NaN	NaN
1	NaN	NaN	NaN	NaN	NaN	NaN	NaN	NaN	NaN	NaN	NaN	NaN	NaN	NaN	NaN	NaN	NaN	NaN	NaN	NaN	NaN	NaN	NaN	NaN	NaN	NaN	NaN	NaN	NaN	NaN	NaN	NaN	NaN	NaN	NaN	NaN	NaN	NaN	NaN	NaN	NaN	NaN	NaN	NaN	NaN	NaN	NaN	NaN	NaN
1	NaN	NaN	NaN	NaN	NaN	NaN	NaN	NaN	NaN	NaN	NaN	NaN	NaN	NaN	NaN	NaN	NaN	NaN	NaN	NaN	NaN	NaN	NaN	NaN	NaN	NaN	NaN	NaN	NaN	NaN	NaN	NaN	NaN	NaN	NaN	NaN	NaN	NaN	NaN	NaN	NaN	NaN	NaN	NaN	NaN	NaN	NaN	NaN	NaN
1	NaN	NaN	NaN	NaN	NaN	NaN	NaN	NaN	NaN	NaN	NaN	NaN	NaN	NaN	NaN	NaN	NaN	NaN	NaN	NaN	NaN	NaN	NaN	NaN	NaN	NaN	NaN	NaN	NaN	NaN	NaN	NaN	NaN	NaN	NaN	NaN	NaN	NaN	NaN	NaN	NaN	NaN	NaN	NaN	NaN	NaN	NaN	NaN	NaN
1	NaN	NaN	0.06476	NaN	NaN	0.086219	0.08204	NaN	0.16152	NaN	0.25493	0.24435	0.41232	0.60203	0.60995	0.65952	0.97277	1.3218	1.2671	1.4244	1.935	1.9196	2.0591	1.9659	2.2919	2.0237	2.6031	3.5284	3.9445	4.6581	4.3154	4.3826	2.1137	4.0945	2.9982	3.054	1.8516	1.6785	1.1714	0.91515	0.61261	0.43062	0.57619	NaN	NaN	NaN	NaN	NaN	NaN
1	NaN	NaN	NaN	NaN	NaN	NaN	NaN	NaN	NaN	NaN	NaN	NaN	NaN	NaN	NaN	NaN	NaN	NaN	NaN	NaN	NaN	NaN	NaN	NaN	NaN	NaN	NaN	NaN	NaN	NaN	NaN	NaN	NaN	NaN	NaN	NaN	NaN	NaN	NaN	NaN	NaN	NaN	NaN	NaN	NaN	NaN	NaN	NaN	NaN
1	NaN	NaN	NaN	NaN	NaN	NaN	NaN	NaN	NaN	NaN	NaN	NaN	NaN	NaN	NaN	NaN	NaN	NaN	NaN	NaN	NaN	NaN	NaN	NaN	NaN	NaN	NaN	NaN	NaN	NaN	NaN	NaN	NaN	NaN	NaN	NaN	NaN	NaN	NaN	NaN	NaN	NaN	NaN	NaN	NaN	NaN	NaN	NaN	NaN
1	NaN	NaN	NaN	NaN	NaN	NaN	NaN	NaN	NaN	NaN	NaN	NaN	NaN	NaN	NaN	NaN	NaN	NaN	NaN	NaN	NaN	NaN	NaN	NaN	NaN	NaN	NaN	NaN	NaN	NaN	NaN	NaN	NaN	NaN	NaN	NaN	NaN	NaN	NaN	NaN	NaN	NaN	NaN	NaN	NaN	NaN	NaN	NaN	NaN
1	NaN	NaN	4.0298	5.2957	7.6919	5.5857	5.7307	4.5681	3.7181	2.5391	2.2607	1.4946	0.91022	0.87221	NaN	0.90476	0.67129	1.196	1.1903	1.5165	NaN	0.81946	0.73407	NaN	1.0165	NaN	1.3427	1.6044	1.3745	NaN	1.0733	1.1959	NaN	NaN	0.74283	1.6195	0.86694	0.86823	0.84493	0.82052	0.62042	0.63561	0.60313	NaN	0.75042	NaN	NaN	NaN	NaN
1	NaN	NaN	NaN	NaN	NaN	NaN	NaN	NaN	NaN	NaN	NaN	NaN	NaN	NaN	NaN	NaN	NaN	NaN	NaN	NaN	NaN	NaN	NaN	NaN	NaN	NaN	NaN	NaN	NaN	NaN	NaN	NaN	NaN	NaN	NaN	NaN	NaN	NaN	NaN	NaN	NaN	NaN	NaN	NaN	NaN	NaN	NaN	NaN	NaN
1	NaN	NaN	0.16383	0.40911	NaN	0.2348	0.16939	0.1662	0.19701	NaN	NaN	NaN	NaN	NaN	NaN	NaN	NaN	NaN	NaN	NaN	NaN	NaN	NaN	0.82785	1.0558	1.5633	1.9802	2.7059	3.0808	3.1652	3.6338	3.2466	3.2852	3.1299	2.9028	3.0588	2.3997	2.629	2.0096	1.9239	1.4153	1.2261	1.0517	NaN	NaN	NaN	NaN	NaN	NaN
1	NaN	NaN	NaN	NaN	NaN	NaN	NaN	NaN	NaN	NaN	NaN	NaN	NaN	NaN	NaN	NaN	NaN	NaN	NaN	NaN	NaN	NaN	NaN	NaN	NaN	NaN	NaN	NaN	NaN	NaN	NaN	NaN	NaN	NaN	NaN	NaN	NaN	NaN	NaN	NaN	NaN	NaN	NaN	NaN	NaN	NaN	NaN	NaN	NaN
1	NaN	NaN	NaN	NaN	NaN	NaN	NaN	NaN	NaN	NaN	NaN	NaN	NaN	NaN	NaN	NaN	NaN	NaN	NaN	NaN	NaN	NaN	NaN	NaN	NaN	NaN	NaN	NaN	NaN	NaN	1.0382	1.1757	NaN	2.1969	NaN	3.3171	5.1744	3.9372	4.0042	3.7632	5.3419	4.7732	8.9986	14.366	5.8236	4.2066	4.0496	4.3099	3.8138
1	NaN	NaN	NaN	NaN	NaN	NaN	NaN	NaN	NaN	NaN	NaN	NaN	NaN	NaN	NaN	NaN	NaN	NaN	NaN	NaN	NaN	NaN	NaN	NaN	NaN	NaN	NaN	NaN	NaN	NaN	NaN	NaN	NaN	NaN	NaN	NaN	NaN	NaN	NaN	NaN	NaN	NaN	NaN	NaN	NaN	NaN	NaN	NaN	NaN
1	0.11285	0.21117	0.6961	1.7112	0.54651	0.73286	1.3451	1.7597	1.8001	1.534	1.5321	1.796	2.6616	6.7645	4.6626	2.6854	1.352	0.71419	NaN	NaN	NaN	NaN	NaN	NaN	NaN	NaN	NaN	NaN	NaN	NaN	NaN	NaN	NaN	NaN	NaN	NaN	NaN	NaN	NaN	NaN	NaN	5.638	5.5762	NaN	NaN	NaN	NaN	NaN	NaN
1	0.031068	0.037269	0.14559	0.11813	0.14043	0.077151	0.096497	0.062582	0.067844	0.061565	0.078634	0.09412	NaN	NaN	0.10285	0.052609	0.084693	0.058036	NaN	0.08586	0.084917	NaN	NaN	0.14661	0.05627	0.089797	NaN	0.13306	NaN	0.095044	0.095872	0.11417	0.072629	0.075011	0.22849	0.10779	0.085182	0.15192	0.16183	0.1434	0.12606	0.13344	0.22597	0.22675	0.53569	0.71961	1.9671	7.6602	14.103
1	NaN	NaN	NaN	NaN	NaN	NaN	NaN	NaN	NaN	NaN	NaN	NaN	NaN	NaN	NaN	NaN	NaN	NaN	NaN	NaN	NaN	NaN	NaN	NaN	NaN	NaN	NaN	NaN	NaN	NaN	NaN	NaN	NaN	NaN	NaN	NaN	NaN	NaN	NaN	NaN	NaN	NaN	NaN	NaN	NaN	NaN	NaN	NaN	NaN
1	NaN	NaN	NaN	NaN	NaN	NaN	NaN	NaN	NaN	NaN	NaN	NaN	NaN	NaN	NaN	NaN	NaN	NaN	NaN	NaN	NaN	NaN	NaN	NaN	NaN	NaN	NaN	NaN	NaN	NaN	NaN	NaN	NaN	NaN	NaN	NaN	NaN	NaN	NaN	NaN	NaN	NaN	NaN	NaN	NaN	NaN	NaN	NaN	NaN
1	NaN	NaN	NaN	NaN	NaN	NaN	NaN	NaN	NaN	NaN	NaN	NaN	NaN	NaN	NaN	NaN	NaN	NaN	NaN	NaN	NaN	NaN	NaN	NaN	NaN	NaN	NaN	NaN	NaN	NaN	NaN	NaN	NaN	NaN	NaN	NaN	NaN	NaN	NaN	NaN	NaN	NaN	NaN	NaN	NaN	NaN	NaN	NaN	NaN
1	NaN	NaN	NaN	NaN	NaN	NaN	NaN	NaN	NaN	NaN	NaN	NaN	NaN	NaN	NaN	NaN	NaN	NaN	NaN	NaN	NaN	NaN	NaN	NaN	NaN	NaN	NaN	NaN	NaN	NaN	NaN	NaN	NaN	NaN	NaN	NaN	NaN	NaN	NaN	NaN	NaN	NaN	NaN	NaN	NaN	NaN	NaN	NaN	NaN
1	NaN	NaN	NaN	NaN	NaN	NaN	NaN	NaN	NaN	NaN	NaN	NaN	NaN	NaN	NaN	NaN	NaN	NaN	NaN	NaN	NaN	NaN	NaN	NaN	NaN	NaN	NaN	NaN	NaN	NaN	NaN	NaN	NaN	NaN	NaN	NaN	NaN	NaN	NaN	NaN	NaN	NaN	NaN	NaN	NaN	NaN	NaN	NaN	NaN
1	NaN	NaN	NaN	NaN	NaN	NaN	NaN	NaN	NaN	NaN	NaN	NaN	NaN	NaN	NaN	NaN	NaN	NaN	NaN	NaN	NaN	NaN	NaN	NaN	NaN	NaN	NaN	NaN	NaN	NaN	NaN	NaN	NaN	NaN	NaN	NaN	NaN	NaN	NaN	NaN	NaN	NaN	NaN	NaN	NaN	NaN	NaN	NaN	NaN
1	NaN	NaN	NaN	NaN	NaN	NaN	NaN	NaN	NaN	NaN	NaN	NaN	NaN	NaN	NaN	NaN	NaN	NaN	NaN	NaN	NaN	NaN	NaN	NaN	NaN	NaN	NaN	NaN	NaN	NaN	NaN	NaN	NaN	NaN	NaN	NaN	NaN	NaN	NaN	NaN	NaN	NaN	NaN	NaN	NaN	NaN	NaN	NaN	NaN
1	NaN	NaN	NaN	NaN	NaN	NaN	NaN	NaN	NaN	NaN	NaN	NaN	NaN	NaN	NaN	NaN	NaN	NaN	NaN	NaN	NaN	NaN	NaN	NaN	NaN	NaN	NaN	NaN	NaN	NaN	NaN	NaN	NaN	NaN	NaN	NaN	NaN	NaN	NaN	NaN	NaN	NaN	NaN	NaN	NaN	NaN	NaN	NaN	NaN
1	NaN	NaN	NaN	NaN	NaN	2.0279	1.4969	1.5163	2.0943	NaN	NaN	NaN	NaN	NaN	NaN	NaN	NaN	1.3186	NaN	NaN	NaN	NaN	NaN	NaN	NaN	NaN	NaN	NaN	NaN	NaN	NaN	NaN	NaN	NaN	NaN	NaN	NaN	NaN	NaN	NaN	NaN	NaN	NaN	NaN	NaN	NaN	NaN	NaN	NaN
1	NaN	NaN	NaN	NaN	NaN	NaN	NaN	NaN	NaN	NaN	NaN	NaN	NaN	NaN	NaN	NaN	NaN	NaN	NaN	NaN	NaN	NaN	NaN	NaN	NaN	NaN	NaN	NaN	NaN	NaN	NaN	NaN	NaN	NaN	NaN	NaN	NaN	NaN	NaN	NaN	NaN	NaN	NaN	NaN	NaN	NaN	NaN	NaN	NaN
1	NaN	NaN	NaN	NaN	NaN	NaN	2.5676	2.3029	2.5229	1.9277	NaN	NaN	NaN	NaN	NaN	NaN	NaN	NaN	NaN	NaN	NaN	NaN	NaN	NaN	NaN	NaN	NaN	NaN	NaN	NaN	NaN	NaN	NaN	NaN	NaN	NaN	NaN	NaN	NaN	NaN	NaN	NaN	NaN	NaN	NaN	NaN	NaN	NaN	NaN
1	NaN	NaN	NaN	NaN	NaN	NaN	NaN	NaN	NaN	NaN	NaN	NaN	NaN	NaN	NaN	NaN	NaN	NaN	NaN	NaN	NaN	NaN	NaN	NaN	NaN	NaN	NaN	NaN	NaN	NaN	NaN	NaN	NaN	NaN	NaN	NaN	NaN	NaN	NaN	NaN	NaN	NaN	NaN	NaN	NaN	NaN	NaN	NaN	NaN
1	NaN	NaN	NaN	NaN	NaN	NaN	NaN	NaN	NaN	NaN	NaN	NaN	NaN	NaN	NaN	NaN	NaN	NaN	NaN	NaN	NaN	NaN	NaN	NaN	NaN	NaN	NaN	NaN	NaN	NaN	NaN	NaN	NaN	NaN	NaN	NaN	NaN	NaN	NaN	NaN	NaN	NaN	NaN	NaN	NaN	NaN	NaN	NaN	NaN
1	NaN	NaN	NaN	NaN	NaN	NaN	NaN	NaN	NaN	NaN	NaN	NaN	NaN	NaN	NaN	NaN	NaN	NaN	NaN	NaN	NaN	NaN	NaN	NaN	NaN	NaN	NaN	NaN	NaN	NaN	NaN	NaN	NaN	NaN	NaN	NaN	NaN	NaN	NaN	NaN	NaN	NaN	NaN	NaN	NaN	NaN	NaN	NaN	NaN
1	NaN	NaN	NaN	NaN	NaN	NaN	NaN	NaN	NaN	NaN	NaN	NaN	NaN	NaN	NaN	NaN	NaN	NaN	NaN	NaN	NaN	NaN	NaN	NaN	NaN	NaN	NaN	NaN	NaN	NaN	NaN	NaN	NaN	NaN	NaN	NaN	NaN	NaN	NaN	NaN	NaN	NaN	NaN	NaN	NaN	NaN	NaN	NaN	NaN
1	NaN	NaN	NaN	NaN	NaN	NaN	NaN	NaN	NaN	NaN	NaN	NaN	NaN	NaN	NaN	NaN	NaN	NaN	NaN	NaN	NaN	NaN	NaN	NaN	NaN	NaN	NaN	NaN	NaN	NaN	NaN	NaN	NaN	NaN	NaN	NaN	NaN	NaN	NaN	NaN	NaN	NaN	NaN	NaN	NaN	NaN	NaN	NaN	NaN
1	NaN	NaN	NaN	NaN	NaN	NaN	NaN	NaN	NaN	NaN	NaN	NaN	NaN	NaN	NaN	NaN	NaN	NaN	NaN	NaN	NaN	NaN	NaN	NaN	NaN	NaN	NaN	NaN	NaN	NaN	NaN	NaN	NaN	NaN	NaN	NaN	NaN	NaN	NaN	NaN	NaN	NaN	NaN	NaN	NaN	NaN	NaN	NaN	NaN
1	0.22744	0.12118	NaN	NaN	NaN	0.19896	0.15549	0.17064	0.09885	NaN	0.20574	NaN	0.24838	0.24208	0.2231	NaN	NaN	NaN	NaN	NaN	NaN	NaN	NaN	NaN	NaN	NaN	NaN	NaN	NaN	NaN	1.1016	1.6067	3.1486	1.5125	3.2821	2.1865	1.9702	2.8628	3.8014	3.6397	3.5111	2.8142	2.5984	3.8965	3.438	1.7382	NaN	NaN	NaN
1	NaN	NaN	NaN	NaN	NaN	NaN	NaN	NaN	NaN	NaN	NaN	NaN	NaN	NaN	NaN	NaN	NaN	NaN	NaN	NaN	NaN	NaN	NaN	NaN	NaN	NaN	NaN	NaN	NaN	NaN	NaN	NaN	NaN	NaN	NaN	NaN	NaN	NaN	NaN	2.5978	2.7443	NaN	2.5117	NaN	NaN	NaN	NaN	NaN	NaN
1	NaN	NaN	NaN	NaN	NaN	NaN	NaN	NaN	NaN	NaN	NaN	NaN	NaN	NaN	NaN	NaN	NaN	NaN	NaN	NaN	NaN	NaN	NaN	NaN	NaN	NaN	NaN	NaN	NaN	NaN	NaN	NaN	NaN	NaN	NaN	NaN	NaN	NaN	NaN	NaN	NaN	NaN	NaN	NaN	NaN	NaN	NaN	NaN	NaN
1	0.10887	0.20433	0.1338	0.22947	0.1582	0.17361	0.14958	0.14342	0.12703	0.12993	0.17775	0.2296	0.15244	0.2255	0.20995	0.21699	0.25204	0.3031	0.40746	0.48676	0.69074	0.99049	2.0132	2.2862	5.6695	6.6008	3.7345	4.1847	3.4983	3.4817	2.9095	4.4714	3.4103	2.7225	2.1227	2.1748	1.6198	1.7051	1.23	1.1778	0.80084	0.76736	0.7226	NaN	0.7596	NaN	NaN	NaN	NaN
1	NaN	NaN	NaN	NaN	NaN	NaN	NaN	NaN	NaN	NaN	NaN	NaN	NaN	NaN	NaN	NaN	NaN	NaN	NaN	NaN	NaN	NaN	NaN	NaN	NaN	NaN	NaN	NaN	NaN	NaN	NaN	NaN	NaN	NaN	NaN	NaN	NaN	NaN	NaN	NaN	NaN	NaN	NaN	NaN	NaN	NaN	NaN	NaN	NaN
1	NaN	NaN	NaN	NaN	NaN	NaN	NaN	NaN	NaN	NaN	NaN	NaN	NaN	NaN	NaN	NaN	NaN	NaN	NaN	NaN	NaN	NaN	NaN	NaN	NaN	NaN	NaN	NaN	NaN	NaN	NaN	NaN	NaN	NaN	NaN	NaN	NaN	NaN	NaN	NaN	NaN	NaN	NaN	NaN	NaN	NaN	NaN	NaN	NaN
1	NaN	NaN	0.18335	0.28165	NaN	0.16319	NaN	NaN	NaN	NaN	NaN	NaN	NaN	NaN	NaN	0.12301	NaN	NaN	0.10325	0.17058	NaN	NaN	NaN	NaN	NaN	NaN	NaN	NaN	NaN	0.11861	NaN	NaN	NaN	NaN	NaN	NaN	NaN	NaN	0.19282	0.25745	0.99151	1.2489	0.61484	NaN	3.8511	0.57555	0.86327	1.4315	1.8974
1	NaN	NaN	1.9151	NaN	1.3332	0.79137	1.0155	1.3174	1.4856	NaN	1.3054	NaN	NaN	NaN	NaN	NaN	NaN	NaN	1.1411	NaN	NaN	NaN	NaN	NaN	NaN	NaN	NaN	NaN	NaN	NaN	NaN	NaN	NaN	NaN	NaN	NaN	NaN	NaN	1.9284	3.1113	1.6032	1.4263	1.9925	NaN	NaN	NaN	NaN	NaN	NaN
1	NaN	NaN	NaN	NaN	NaN	NaN	NaN	NaN	NaN	NaN	NaN	NaN	NaN	NaN	NaN	NaN	NaN	NaN	NaN	NaN	NaN	NaN	NaN	NaN	NaN	NaN	NaN	NaN	NaN	NaN	NaN	NaN	NaN	NaN	NaN	NaN	NaN	NaN	NaN	NaN	NaN	NaN	NaN	NaN	NaN	NaN	NaN	NaN	NaN
1	NaN	6.245	7.7145	7.3488	5.8745	3.7195	2.6051	2.1839	1.7622	1.5983	1.0553	NaN	NaN	1.059	0.75068	0.46942	0.50897	0.90934	0.58803	0.88459	NaN	NaN	NaN	0.47406	0.42388	0.4344	0.36699	0.38026	NaN	NaN	NaN	0.27602	0.60151	0.19154	NaN	NaN	NaN	NaN	NaN	NaN	NaN	NaN	NaN	NaN	NaN	NaN	NaN	NaN	NaN
1	NaN	NaN	NaN	NaN	NaN	NaN	NaN	NaN	NaN	NaN	NaN	NaN	NaN	NaN	NaN	NaN	NaN	NaN	NaN	NaN	NaN	NaN	NaN	NaN	NaN	NaN	NaN	NaN	NaN	NaN	NaN	8.9244	6.3649	5.5717	NaN	NaN	NaN	NaN	NaN	NaN	NaN	2.3528	NaN	NaN	NaN	NaN	NaN	NaN	NaN
1	NaN	NaN	NaN	0.81193	1.3702	2.2562	1.9628	2.0134	2.0376	1.5986	2.0882	2.2157	1.5241	1.6963	1.7152	0.98384	0.99261	0.85999	1.0423	0.92112	NaN	1.5396	1.5486	1.5656	2.1023	2.1222	2.0982	1.9619	1.9496	2.4182	2.3337	2.0192	1.756	1.8851	1.6077	1.61	1.3206	1.2236	1.1052	1.0755	0.95349	0.91503	0.92005	0.80831	0.77026	0.93617	1.1536	NaN	NaN
1	NaN	NaN	NaN	NaN	NaN	NaN	NaN	NaN	NaN	NaN	NaN	NaN	NaN	NaN	NaN	NaN	NaN	NaN	NaN	NaN	NaN	NaN	NaN	NaN	NaN	NaN	NaN	NaN	NaN	NaN	NaN	NaN	NaN	NaN	NaN	NaN	NaN	NaN	NaN	NaN	NaN	NaN	NaN	NaN	NaN	NaN	NaN	NaN	NaN
1	0.094233	0.16563	NaN	NaN	NaN	0.12001	0.12708	0.1751	0.17855	NaN	0.13534	NaN	0.26493	NaN	0.11941	0.1692	0.097141	0.17099	0.20272	NaN	NaN	NaN	NaN	NaN	NaN	1.5638	0.05552	NaN	NaN	NaN	0.12353	NaN	NaN	0.19919	0.11562	NaN	0.11045	0.40771	0.88299	2.785	4.8754	9.6097	11.678	8.5867	4.8121	3.5677	2.4411	1.7512	NaN
1	NaN	NaN	0.046408	NaN	NaN	0.94418	0.27669	0.092341	NaN	NaN	NaN	NaN	NaN	NaN	NaN	NaN	NaN	NaN	0.10578	0.079501	NaN	NaN	0.71561	0.16345	0.15505	0.14441	0.17258	0.21564	0.28626	0.31184	0.47573	1.6703	2.2847	2.8931	4.7096	3.9517	3.0384	4.0804	3.5073	2.6017	1.467	1.5116	1.7025	1.232	1.1013	1.0879	1.1543	1.2789	1.0494
1	NaN	NaN	NaN	NaN	NaN	NaN	NaN	NaN	NaN	NaN	NaN	NaN	NaN	NaN	NaN	NaN	NaN	NaN	NaN	NaN	NaN	NaN	NaN	NaN	NaN	NaN	NaN	NaN	NaN	NaN	NaN	NaN	NaN	NaN	NaN	NaN	NaN	NaN	NaN	NaN	NaN	NaN	NaN	NaN	NaN	NaN	NaN	NaN	NaN
1	NaN	NaN	NaN	NaN	NaN	NaN	NaN	NaN	NaN	NaN	NaN	NaN	NaN	NaN	NaN	NaN	NaN	NaN	NaN	NaN	NaN	NaN	NaN	NaN	NaN	NaN	NaN	NaN	NaN	NaN	NaN	NaN	NaN	NaN	NaN	NaN	NaN	NaN	NaN	NaN	NaN	NaN	NaN	NaN	NaN	NaN	NaN	NaN	NaN
1	NaN	NaN	NaN	NaN	NaN	NaN	1.586	1.5631	1.2409	0.86811	0.8415	1.3353	2.4178	1.8575	2.0601	1.2888	2.7913	NaN	NaN	1.5368	NaN	NaN	NaN	NaN	NaN	NaN	NaN	NaN	NaN	NaN	NaN	NaN	NaN	NaN	NaN	NaN	NaN	NaN	NaN	NaN	NaN	NaN	NaN	NaN	NaN	NaN	NaN	NaN	NaN
1	NaN	NaN	NaN	NaN	NaN	NaN	NaN	NaN	NaN	NaN	NaN	NaN	NaN	NaN	NaN	NaN	NaN	NaN	NaN	NaN	NaN	NaN	NaN	NaN	NaN	NaN	NaN	NaN	NaN	NaN	NaN	NaN	NaN	NaN	NaN	NaN	NaN	NaN	NaN	NaN	NaN	NaN	NaN	NaN	NaN	NaN	NaN	NaN	NaN
1	NaN	NaN	NaN	NaN	NaN	NaN	NaN	NaN	NaN	NaN	NaN	NaN	NaN	NaN	NaN	NaN	NaN	NaN	NaN	NaN	NaN	NaN	NaN	NaN	NaN	NaN	NaN	NaN	NaN	NaN	NaN	NaN	NaN	NaN	NaN	NaN	NaN	NaN	NaN	NaN	NaN	NaN	NaN	NaN	NaN	NaN	NaN	NaN	NaN
1	NaN	NaN	NaN	NaN	NaN	NaN	NaN	NaN	NaN	NaN	NaN	NaN	NaN	NaN	NaN	NaN	NaN	NaN	NaN	NaN	NaN	NaN	NaN	NaN	NaN	NaN	NaN	NaN	NaN	NaN	NaN	NaN	NaN	NaN	NaN	NaN	NaN	NaN	NaN	NaN	NaN	NaN	NaN	NaN	NaN	NaN	NaN	NaN	NaN
1	NaN	NaN	NaN	NaN	NaN	NaN	NaN	NaN	NaN	NaN	NaN	NaN	NaN	NaN	NaN	NaN	NaN	NaN	NaN	NaN	NaN	NaN	NaN	NaN	NaN	NaN	NaN	NaN	NaN	NaN	NaN	NaN	NaN	NaN	NaN	NaN	NaN	NaN	NaN	NaN	NaN	NaN	NaN	NaN	NaN	NaN	NaN	NaN	NaN
1	NaN	NaN	NaN	NaN	NaN	NaN	NaN	NaN	NaN	NaN	NaN	NaN	NaN	NaN	NaN	NaN	NaN	NaN	NaN	NaN	NaN	NaN	NaN	NaN	NaN	NaN	NaN	NaN	NaN	NaN	NaN	NaN	NaN	NaN	NaN	NaN	NaN	NaN	NaN	NaN	NaN	NaN	NaN	NaN	NaN	NaN	NaN	NaN	NaN
1	NaN	NaN	NaN	NaN	NaN	NaN	NaN	NaN	NaN	NaN	NaN	NaN	NaN	NaN	NaN	NaN	NaN	NaN	NaN	NaN	NaN	NaN	NaN	NaN	NaN	NaN	NaN	NaN	NaN	NaN	NaN	NaN	NaN	NaN	NaN	NaN	NaN	NaN	NaN	NaN	NaN	NaN	NaN	NaN	NaN	NaN	NaN	NaN	NaN
1	NaN	NaN	NaN	NaN	NaN	NaN	NaN	NaN	NaN	NaN	NaN	NaN	NaN	NaN	NaN	NaN	NaN	NaN	NaN	NaN	NaN	NaN	NaN	NaN	NaN	NaN	NaN	NaN	NaN	NaN	NaN	NaN	NaN	NaN	NaN	NaN	NaN	NaN	NaN	NaN	NaN	NaN	NaN	NaN	NaN	NaN	NaN	NaN	NaN
1	NaN	NaN	NaN	NaN	NaN	NaN	NaN	NaN	NaN	NaN	NaN	NaN	NaN	NaN	NaN	NaN	NaN	NaN	NaN	NaN	NaN	NaN	NaN	NaN	NaN	NaN	NaN	NaN	NaN	NaN	NaN	NaN	NaN	NaN	NaN	NaN	NaN	NaN	NaN	NaN	NaN	NaN	NaN	NaN	NaN	NaN	NaN	NaN	NaN
1	NaN	NaN	NaN	NaN	NaN	NaN	NaN	NaN	NaN	NaN	NaN	NaN	NaN	NaN	NaN	NaN	NaN	NaN	NaN	NaN	NaN	NaN	NaN	NaN	NaN	NaN	NaN	NaN	NaN	NaN	NaN	NaN	NaN	NaN	NaN	NaN	NaN	NaN	NaN	NaN	NaN	NaN	NaN	NaN	NaN	NaN	NaN	NaN	NaN
1	0.011431	0.02082	0.069919	0.37115	0.32119	0.26298	0.2022	0.20866	0.27045	0.3572	0.60361	1.5552	4.56	6.4488	9.7172	5.9392	5.2816	3.1147	1.4643	1.1975	0.69482	0.68678	0.58171	0.7148	0.49442	0.48529	0.561	0.50064	0.52485	0.3931	0.29097	0.27886	0.23003	0.15778	0.12725	0.11499	0.080242	0.088071	0.07861	0.091556	0.081059	0.058154	0.076821	0.066241	0.083988	0.10151	0.10737	0.15108	0.076598
1	NaN	NaN	NaN	NaN	NaN	NaN	NaN	NaN	NaN	NaN	NaN	NaN	NaN	NaN	NaN	NaN	NaN	NaN	NaN	NaN	NaN	NaN	NaN	NaN	NaN	NaN	NaN	NaN	NaN	NaN	NaN	NaN	NaN	NaN	NaN	2.624	NaN	NaN	NaN	NaN	NaN	NaN	NaN	NaN	NaN	NaN	NaN	NaN	NaN
1	0.19289	NaN	NaN	NaN	NaN	NaN	NaN	NaN	NaN	NaN	NaN	NaN	NaN	NaN	NaN	NaN	NaN	NaN	NaN	NaN	NaN	NaN	NaN	NaN	NaN	NaN	3.3529	3.8622	NaN	6.45	2.0953	NaN	NaN	NaN	NaN	NaN	NaN	NaN	NaN	NaN	NaN	NaN	NaN	NaN	NaN	NaN	NaN	NaN	NaN
1	0.16708	NaN	NaN	NaN	NaN	NaN	0.74565	0.24404	NaN	NaN	NaN	NaN	NaN	NaN	NaN	NaN	NaN	NaN	NaN	NaN	NaN	NaN	0.99045	NaN	NaN	NaN	NaN	0.50001	0.93614	1.4117	1.4108	1.9108	3.4872	2.969	2.8095	6.3356	3.0132	2.7525	3.2008	2.1384	1.4653	0.98008	0.84794	NaN	NaN	NaN	NaN	NaN	NaN
1	NaN	NaN	NaN	NaN	NaN	NaN	NaN	NaN	NaN	NaN	NaN	NaN	NaN	NaN	NaN	NaN	NaN	NaN	NaN	NaN	NaN	NaN	NaN	NaN	NaN	NaN	NaN	NaN	NaN	NaN	NaN	NaN	NaN	NaN	NaN	NaN	NaN	NaN	NaN	NaN	NaN	NaN	NaN	NaN	NaN	NaN	NaN	NaN	NaN
1	NaN	NaN	NaN	NaN	NaN	NaN	NaN	NaN	NaN	NaN	NaN	NaN	NaN	NaN	NaN	NaN	NaN	NaN	NaN	NaN	NaN	NaN	NaN	NaN	NaN	NaN	NaN	NaN	NaN	NaN	NaN	NaN	NaN	NaN	NaN	NaN	NaN	NaN	NaN	NaN	NaN	NaN	NaN	NaN	NaN	NaN	NaN	NaN	NaN
1	0.070219	0.077914	NaN	NaN	NaN	0.10702	0.21193	0.26053	0.14308	0.27108	NaN	0.070725	0.16586	0.21748	0.2607	0.37013	0.19235	0.26086	NaN	NaN	NaN	NaN	NaN	NaN	0.63079	NaN	NaN	0.061027	0.025111	NaN	NaN	0.1142	0.24285	NaN	NaN	NaN	NaN	0.044007	0.088481	0.078548	0.058504	NaN	0.081247	NaN	NaN	NaN	NaN	NaN	NaN
1	NaN	NaN	NaN	NaN	NaN	NaN	NaN	NaN	NaN	NaN	NaN	NaN	NaN	NaN	NaN	NaN	NaN	NaN	NaN	NaN	NaN	NaN	NaN	NaN	NaN	0.88292	NaN	NaN	2.7434	2.2206	2.4791	3.7152	4.4243	3.9361	10.243	2.8387	3.4734	2.7714	1.3299	1.332	NaN	NaN	NaN	NaN	NaN	NaN	NaN	NaN	NaN
1	NaN	NaN	NaN	NaN	NaN	NaN	NaN	NaN	NaN	NaN	NaN	NaN	NaN	NaN	NaN	NaN	NaN	NaN	NaN	NaN	NaN	NaN	NaN	NaN	NaN	NaN	NaN	4.5804	NaN	NaN	NaN	NaN	NaN	NaN	NaN	NaN	NaN	NaN	NaN	NaN	NaN	NaN	NaN	NaN	NaN	NaN	NaN	NaN	NaN
1	NaN	NaN	NaN	NaN	NaN	NaN	0.91684	0.5079	NaN	NaN	NaN	NaN	NaN	NaN	NaN	NaN	NaN	NaN	NaN	NaN	NaN	NaN	NaN	NaN	NaN	NaN	NaN	NaN	1.092	NaN	NaN	NaN	NaN	NaN	NaN	NaN	NaN	NaN	NaN	NaN	NaN	0.59463	NaN	NaN	NaN	NaN	NaN	NaN	NaN
1	NaN	NaN	NaN	NaN	NaN	NaN	NaN	NaN	NaN	NaN	NaN	NaN	NaN	NaN	NaN	NaN	NaN	NaN	NaN	NaN	NaN	NaN	NaN	NaN	NaN	NaN	NaN	NaN	NaN	NaN	NaN	NaN	NaN	NaN	NaN	NaN	NaN	NaN	NaN	NaN	NaN	NaN	NaN	NaN	NaN	NaN	NaN	NaN	NaN
1	NaN	NaN	NaN	NaN	2.3534	2.2575	1.3631	1.4968	1.3712	NaN	NaN	1.5595	0.80957	NaN	NaN	NaN	NaN	NaN	NaN	NaN	NaN	NaN	NaN	NaN	1.1981	NaN	NaN	NaN	NaN	NaN	NaN	0.78689	NaN	NaN	NaN	NaN	NaN	NaN	NaN	NaN	0.94345	0.95588	NaN	NaN	NaN	NaN	NaN	NaN	NaN
1	NaN	NaN	NaN	NaN	NaN	NaN	NaN	NaN	NaN	NaN	NaN	NaN	NaN	NaN	NaN	NaN	NaN	NaN	NaN	NaN	NaN	NaN	NaN	NaN	NaN	NaN	NaN	NaN	NaN	NaN	NaN	NaN	NaN	NaN	NaN	NaN	NaN	NaN	NaN	NaN	NaN	NaN	NaN	NaN	NaN	NaN	NaN	NaN	NaN
1	NaN	NaN	NaN	NaN	NaN	NaN	NaN	NaN	NaN	NaN	NaN	NaN	NaN	NaN	NaN	NaN	NaN	NaN	NaN	NaN	NaN	NaN	NaN	NaN	NaN	NaN	NaN	NaN	NaN	NaN	NaN	NaN	NaN	NaN	NaN	NaN	NaN	NaN	NaN	NaN	NaN	NaN	NaN	NaN	NaN	NaN	NaN	NaN	NaN
1	NaN	NaN	NaN	NaN	NaN	NaN	NaN	NaN	NaN	NaN	NaN	NaN	NaN	NaN	NaN	NaN	NaN	NaN	NaN	NaN	NaN	NaN	NaN	NaN	NaN	NaN	NaN	NaN	NaN	NaN	NaN	NaN	NaN	NaN	NaN	NaN	NaN	NaN	NaN	NaN	NaN	NaN	NaN	NaN	NaN	NaN	NaN	NaN	NaN
1	NaN	NaN	NaN	NaN	NaN	NaN	NaN	NaN	NaN	NaN	NaN	NaN	NaN	NaN	NaN	NaN	NaN	NaN	NaN	NaN	NaN	NaN	NaN	NaN	NaN	NaN	NaN	NaN	NaN	NaN	NaN	NaN	NaN	NaN	NaN	NaN	NaN	NaN	NaN	NaN	NaN	NaN	NaN	NaN	NaN	NaN	NaN	NaN	NaN
1	NaN	NaN	0.76396	1.3282	1.8182	2.0059	1.8872	2.0954	2.3299	2.4836	2.4996	2.001	1.2949	0.84154	0.63808	0.48443	0.45828	0.32937	0.26906	0.29596	NaN	NaN	NaN	NaN	NaN	NaN	NaN	NaN	NaN	NaN	NaN	NaN	NaN	NaN	NaN	NaN	NaN	NaN	0.17068	0.23593	0.28752	0.28881	0.2633	NaN	NaN	NaN	NaN	NaN	NaN
1	NaN	NaN	NaN	NaN	NaN	NaN	NaN	NaN	NaN	NaN	NaN	NaN	NaN	NaN	NaN	NaN	NaN	NaN	NaN	NaN	NaN	NaN	NaN	NaN	NaN	NaN	NaN	NaN	NaN	NaN	NaN	NaN	NaN	NaN	NaN	NaN	NaN	NaN	NaN	NaN	NaN	NaN	NaN	NaN	NaN	NaN	NaN	NaN	NaN
1	NaN	NaN	NaN	NaN	NaN	NaN	NaN	NaN	NaN	NaN	NaN	NaN	NaN	NaN	NaN	NaN	NaN	NaN	NaN	NaN	NaN	NaN	NaN	NaN	NaN	NaN	NaN	NaN	NaN	NaN	NaN	NaN	NaN	NaN	NaN	NaN	NaN	NaN	NaN	NaN	NaN	NaN	NaN	NaN	NaN	NaN	NaN	NaN	NaN
1	NaN	NaN	NaN	NaN	NaN	NaN	NaN	NaN	NaN	NaN	NaN	NaN	NaN	NaN	NaN	NaN	NaN	NaN	NaN	NaN	NaN	NaN	NaN	NaN	NaN	NaN	NaN	NaN	NaN	NaN	NaN	NaN	NaN	NaN	NaN	NaN	NaN	NaN	NaN	NaN	NaN	NaN	NaN	NaN	NaN	NaN	NaN	NaN	NaN
1	NaN	NaN	NaN	NaN	NaN	NaN	NaN	NaN	NaN	NaN	NaN	NaN	NaN	NaN	NaN	NaN	NaN	NaN	NaN	NaN	NaN	NaN	NaN	NaN	NaN	NaN	NaN	NaN	NaN	NaN	NaN	NaN	NaN	NaN	NaN	NaN	NaN	NaN	NaN	NaN	NaN	NaN	NaN	NaN	NaN	NaN	NaN	NaN	NaN
1	NaN	NaN	NaN	NaN	NaN	NaN	NaN	NaN	NaN	NaN	NaN	NaN	NaN	NaN	NaN	NaN	NaN	NaN	NaN	NaN	NaN	NaN	NaN	NaN	NaN	NaN	NaN	NaN	NaN	NaN	NaN	NaN	NaN	NaN	NaN	NaN	NaN	NaN	NaN	NaN	NaN	NaN	NaN	NaN	NaN	NaN	NaN	NaN	NaN
1	NaN	NaN	NaN	NaN	NaN	NaN	NaN	NaN	NaN	NaN	NaN	NaN	8.5593	NaN	NaN	NaN	NaN	NaN	NaN	NaN	NaN	NaN	NaN	NaN	NaN	NaN	NaN	NaN	NaN	NaN	NaN	NaN	NaN	NaN	NaN	NaN	NaN	NaN	NaN	NaN	NaN	NaN	NaN	NaN	NaN	NaN	NaN	NaN	NaN
1	NaN	NaN	NaN	NaN	NaN	NaN	NaN	NaN	NaN	NaN	NaN	NaN	NaN	NaN	NaN	NaN	NaN	NaN	NaN	NaN	NaN	NaN	NaN	NaN	NaN	NaN	NaN	NaN	NaN	NaN	NaN	NaN	NaN	NaN	NaN	NaN	NaN	NaN	NaN	NaN	NaN	NaN	NaN	NaN	NaN	NaN	NaN	NaN	NaN
1	NaN	NaN	NaN	NaN	NaN	NaN	NaN	NaN	NaN	NaN	NaN	NaN	NaN	NaN	NaN	0.85373	0.66665	0.99603	1.7151	1.8167	NaN	1.7569	1.6998	NaN	NaN	NaN	0.97273	NaN	1.5844	1.5032	1.442	1.117	0.84367	NaN	NaN	NaN	NaN	NaN	NaN	NaN	NaN	NaN	NaN	NaN	NaN	NaN	NaN	NaN	NaN
1	NaN	NaN	NaN	NaN	NaN	NaN	NaN	NaN	NaN	NaN	NaN	NaN	NaN	NaN	NaN	NaN	NaN	NaN	NaN	NaN	NaN	NaN	NaN	NaN	NaN	NaN	NaN	NaN	NaN	NaN	NaN	NaN	NaN	NaN	NaN	NaN	NaN	NaN	NaN	NaN	NaN	NaN	NaN	NaN	NaN	NaN	NaN	NaN	NaN
1	NaN	NaN	1.5833	2.8063	2.4156	2.5025	2.085	1.9524	1.8227	2.0158	1.4239	2.2773	1.1801	1.1886	0.69705	0.92816	0.7813	1.054	NaN	0.96921	NaN	0.9689	NaN	0.87118	NaN	1.1383	NaN	1.2831	1.0371	0.57809	0.60072	NaN	NaN	NaN	NaN	NaN	NaN	NaN	NaN	NaN	NaN	NaN	NaN	NaN	NaN	NaN	NaN	NaN	NaN
1	NaN	NaN	NaN	NaN	NaN	NaN	NaN	3.9458	3.0002	NaN	NaN	NaN	NaN	NaN	NaN	NaN	NaN	NaN	NaN	NaN	NaN	NaN	NaN	NaN	NaN	NaN	NaN	NaN	NaN	NaN	NaN	NaN	NaN	NaN	NaN	NaN	NaN	NaN	NaN	NaN	NaN	NaN	NaN	NaN	NaN	NaN	NaN	NaN	NaN
1	NaN	NaN	NaN	NaN	NaN	NaN	NaN	NaN	NaN	NaN	NaN	NaN	NaN	NaN	NaN	NaN	NaN	NaN	NaN	NaN	NaN	NaN	NaN	NaN	NaN	NaN	NaN	NaN	NaN	NaN	NaN	NaN	NaN	NaN	NaN	NaN	NaN	NaN	NaN	NaN	NaN	NaN	NaN	NaN	NaN	NaN	NaN	NaN	NaN
1	NaN	NaN	NaN	NaN	NaN	NaN	NaN	NaN	NaN	NaN	NaN	NaN	NaN	NaN	NaN	NaN	NaN	NaN	NaN	NaN	NaN	NaN	NaN	NaN	NaN	NaN	NaN	NaN	NaN	NaN	NaN	NaN	NaN	NaN	NaN	NaN	NaN	NaN	NaN	NaN	NaN	NaN	NaN	NaN	NaN	NaN	NaN	NaN	NaN
1	NaN	NaN	NaN	NaN	NaN	NaN	NaN	NaN	NaN	NaN	NaN	NaN	NaN	NaN	NaN	NaN	NaN	NaN	NaN	NaN	NaN	NaN	NaN	NaN	NaN	NaN	NaN	NaN	NaN	NaN	NaN	NaN	NaN	NaN	NaN	NaN	NaN	NaN	NaN	NaN	NaN	NaN	NaN	NaN	NaN	NaN	NaN	NaN	NaN
1	NaN	NaN	NaN	NaN	NaN	NaN	NaN	NaN	NaN	NaN	NaN	NaN	NaN	NaN	NaN	NaN	NaN	NaN	NaN	NaN	NaN	NaN	NaN	NaN	NaN	NaN	NaN	NaN	NaN	NaN	NaN	NaN	NaN	NaN	NaN	NaN	NaN	NaN	NaN	NaN	NaN	NaN	NaN	NaN	NaN	NaN	NaN	NaN	NaN
1	NaN	NaN	NaN	NaN	NaN	NaN	NaN	NaN	NaN	NaN	NaN	NaN	NaN	NaN	NaN	NaN	NaN	NaN	NaN	NaN	NaN	NaN	NaN	NaN	NaN	NaN	NaN	NaN	NaN	NaN	NaN	NaN	NaN	NaN	NaN	NaN	NaN	NaN	NaN	NaN	NaN	NaN	NaN	NaN	NaN	NaN	NaN	NaN	NaN
1	NaN	NaN	NaN	NaN	NaN	NaN	NaN	NaN	NaN	NaN	NaN	NaN	NaN	NaN	NaN	NaN	NaN	NaN	NaN	NaN	NaN	NaN	NaN	NaN	NaN	NaN	NaN	NaN	NaN	NaN	NaN	NaN	NaN	NaN	NaN	NaN	NaN	NaN	NaN	NaN	NaN	NaN	NaN	NaN	NaN	NaN	NaN	NaN	NaN
1	NaN	NaN	NaN	NaN	NaN	NaN	NaN	NaN	NaN	NaN	NaN	NaN	NaN	NaN	NaN	NaN	NaN	NaN	NaN	NaN	NaN	NaN	NaN	NaN	NaN	NaN	NaN	NaN	NaN	NaN	NaN	NaN	NaN	NaN	NaN	NaN	NaN	NaN	NaN	NaN	NaN	NaN	NaN	NaN	NaN	NaN	NaN	NaN	NaN
1	NaN	NaN	NaN	NaN	NaN	NaN	NaN	NaN	NaN	NaN	NaN	NaN	NaN	NaN	NaN	NaN	NaN	NaN	NaN	NaN	NaN	NaN	NaN	NaN	NaN	NaN	NaN	NaN	NaN	NaN	NaN	NaN	NaN	NaN	NaN	NaN	NaN	NaN	NaN	NaN	NaN	NaN	NaN	NaN	NaN	NaN	NaN	NaN	NaN
1	NaN	NaN	NaN	NaN	NaN	NaN	NaN	NaN	2.2108	NaN	NaN	NaN	NaN	NaN	NaN	NaN	NaN	NaN	NaN	NaN	NaN	NaN	NaN	NaN	NaN	NaN	NaN	NaN	NaN	NaN	NaN	NaN	NaN	NaN	NaN	NaN	NaN	NaN	NaN	NaN	NaN	NaN	NaN	NaN	NaN	NaN	NaN	NaN	NaN
1	NaN	NaN	NaN	NaN	NaN	NaN	NaN	NaN	NaN	NaN	NaN	NaN	NaN	NaN	NaN	NaN	NaN	NaN	NaN	NaN	NaN	NaN	NaN	NaN	NaN	NaN	NaN	NaN	NaN	NaN	NaN	NaN	NaN	NaN	NaN	NaN	NaN	NaN	NaN	NaN	NaN	NaN	NaN	NaN	3.4735	2.398	NaN	NaN	NaN
1	NaN	NaN	NaN	NaN	NaN	NaN	NaN	NaN	0.41628	NaN	NaN	NaN	NaN	NaN	NaN	NaN	NaN	NaN	NaN	NaN	NaN	NaN	NaN	NaN	NaN	NaN	NaN	NaN	NaN	NaN	NaN	NaN	NaN	NaN	NaN	NaN	NaN	NaN	NaN	NaN	NaN	NaN	NaN	NaN	NaN	NaN	NaN	NaN	NaN
1	NaN	NaN	NaN	NaN	NaN	NaN	NaN	NaN	NaN	NaN	NaN	NaN	NaN	NaN	NaN	NaN	NaN	NaN	NaN	NaN	NaN	NaN	NaN	NaN	NaN	NaN	NaN	NaN	NaN	NaN	NaN	NaN	NaN	NaN	NaN	NaN	NaN	NaN	NaN	NaN	NaN	NaN	NaN	NaN	NaN	NaN	NaN	NaN	NaN
1	0.25752	0.35421	1.4357	2.2808	2.1253	1.9188	1.6275	1.4379	1.3519	1.308	1.1715	1.1424	1.0221	0.92854	0.73819	0.57419	0.52065	0.4378	0.37659	0.38906	NaN	NaN	0.29215	0.49896	0.27936	NaN	0.25103	0.27956	0.53445	0.30794	0.27462	0.30378	0.41463	0.29168	0.43883	0.39971	0.27468	0.39291	0.53788	0.66729	0.88653	1.9773	3.5975	8.2053	7.3175	6.3184	4.9758	4.0044	2.7805
1	NaN	NaN	NaN	NaN	NaN	1.2078	1.0383	1.101	0.98985	NaN	1.2586	1.2049	1.2435	NaN	NaN	NaN	NaN	NaN	NaN	NaN	2.9779	6.3751	7.4906	3.9519	4.7256	3.7811	NaN	NaN	2.9736	NaN	NaN	NaN	NaN	NaN	NaN	NaN	NaN	NaN	0.72805	NaN	NaN	NaN	NaN	NaN	NaN	NaN	NaN	NaN	NaN
1	NaN	NaN	NaN	NaN	NaN	NaN	NaN	NaN	NaN	NaN	NaN	NaN	NaN	NaN	NaN	NaN	NaN	NaN	NaN	NaN	NaN	NaN	NaN	NaN	NaN	NaN	NaN	NaN	NaN	NaN	NaN	NaN	NaN	NaN	NaN	NaN	NaN	NaN	NaN	NaN	NaN	NaN	NaN	NaN	NaN	NaN	NaN	NaN	NaN
1	NaN	NaN	NaN	NaN	NaN	NaN	NaN	NaN	NaN	NaN	NaN	NaN	NaN	NaN	NaN	NaN	NaN	NaN	NaN	NaN	NaN	NaN	NaN	NaN	NaN	NaN	NaN	NaN	NaN	NaN	NaN	NaN	NaN	NaN	NaN	NaN	NaN	NaN	NaN	NaN	NaN	NaN	NaN	NaN	NaN	NaN	NaN	NaN	NaN
1	NaN	NaN	NaN	NaN	NaN	NaN	NaN	NaN	NaN	NaN	NaN	NaN	NaN	NaN	NaN	NaN	NaN	NaN	NaN	NaN	NaN	NaN	NaN	NaN	NaN	NaN	NaN	NaN	NaN	NaN	NaN	NaN	NaN	NaN	NaN	NaN	NaN	NaN	NaN	NaN	NaN	NaN	NaN	NaN	NaN	NaN	NaN	NaN	NaN
1	NaN	NaN	NaN	NaN	NaN	NaN	NaN	NaN	NaN	NaN	NaN	NaN	NaN	NaN	NaN	NaN	NaN	NaN	NaN	1.3653	3.6398	3.5243	4.0946	3.956	2.7095	4.4785	3.2369	NaN	NaN	NaN	NaN	NaN	NaN	NaN	NaN	NaN	NaN	NaN	NaN	NaN	NaN	NaN	NaN	NaN	NaN	NaN	NaN	NaN	NaN
1	NaN	NaN	NaN	NaN	NaN	NaN	NaN	NaN	NaN	NaN	NaN	NaN	NaN	NaN	NaN	NaN	NaN	NaN	NaN	NaN	NaN	NaN	NaN	NaN	NaN	NaN	NaN	NaN	NaN	NaN	NaN	NaN	NaN	NaN	NaN	NaN	NaN	NaN	NaN	NaN	NaN	NaN	NaN	NaN	3.902	NaN	NaN	NaN	NaN
1	NaN	NaN	NaN	NaN	NaN	NaN	NaN	NaN	NaN	NaN	NaN	NaN	NaN	NaN	NaN	NaN	NaN	NaN	NaN	NaN	NaN	NaN	NaN	NaN	NaN	NaN	NaN	NaN	NaN	NaN	NaN	NaN	NaN	NaN	NaN	NaN	NaN	NaN	NaN	NaN	NaN	NaN	NaN	NaN	NaN	NaN	NaN	NaN	NaN
1	NaN	NaN	NaN	NaN	NaN	2.8081	5.7137	6.5129	2.597	NaN	NaN	NaN	NaN	NaN	NaN	NaN	NaN	NaN	NaN	NaN	NaN	NaN	NaN	NaN	NaN	NaN	NaN	NaN	NaN	NaN	NaN	NaN	NaN	NaN	NaN	NaN	NaN	NaN	NaN	NaN	NaN	NaN	NaN	NaN	NaN	NaN	NaN	NaN	NaN
1	NaN	NaN	NaN	NaN	NaN	NaN	NaN	NaN	NaN	NaN	NaN	NaN	NaN	NaN	NaN	NaN	NaN	NaN	NaN	NaN	NaN	NaN	NaN	NaN	NaN	NaN	NaN	NaN	NaN	NaN	NaN	NaN	NaN	NaN	NaN	NaN	NaN	NaN	NaN	NaN	NaN	NaN	NaN	NaN	NaN	NaN	NaN	NaN	NaN
1	0.10202	0.22252	0.5436	0.5836	0.47645	0.57541	0.91187	1.4086	1.2696	1.6007	1.5083	1.5883	3.2266	7.8546	7.2242	4.0671	1.5614	0.68715	0.38402	0.20764	0.13048	0.10876	0.10754	NaN	0.15049	0.13909	NaN	NaN	NaN	NaN	0.12347	NaN	0.20577	0.24309	0.29	0.34735	0.3693	0.30498	0.24789	0.22273	NaN	2.6127	NaN	NaN	NaN	NaN	NaN	NaN	NaN
1	NaN	NaN	NaN	NaN	NaN	NaN	NaN	NaN	NaN	NaN	NaN	NaN	NaN	NaN	NaN	NaN	NaN	NaN	NaN	NaN	NaN	NaN	NaN	NaN	NaN	NaN	NaN	NaN	NaN	NaN	NaN	NaN	NaN	NaN	NaN	NaN	NaN	NaN	NaN	NaN	NaN	NaN	NaN	NaN	NaN	NaN	NaN	NaN	NaN
1	NaN	NaN	NaN	3.5061	NaN	2.9352	NaN	NaN	NaN	NaN	NaN	NaN	NaN	NaN	NaN	NaN	NaN	NaN	NaN	NaN	NaN	NaN	NaN	NaN	NaN	NaN	NaN	NaN	NaN	NaN	NaN	NaN	NaN	NaN	NaN	NaN	NaN	NaN	NaN	NaN	NaN	NaN	NaN	NaN	NaN	NaN	NaN	NaN	NaN
1	NaN	NaN	0.47436	NaN	NaN	0.19973	0.31864	0.16713	NaN	NaN	NaN	NaN	NaN	NaN	NaN	NaN	NaN	NaN	NaN	NaN	NaN	NaN	NaN	NaN	NaN	NaN	NaN	NaN	NaN	NaN	NaN	NaN	NaN	0.79472	NaN	1.1865	1.1738	1.7978	2.1028	2.2792	2.4874	2.5402	2.8396	2.5386	2.9925	2.6715	2.4102	1.7637	NaN
1	NaN	NaN	NaN	NaN	NaN	NaN	NaN	NaN	NaN	NaN	NaN	NaN	NaN	NaN	NaN	NaN	NaN	NaN	NaN	NaN	NaN	NaN	NaN	NaN	NaN	NaN	NaN	NaN	NaN	NaN	NaN	NaN	NaN	NaN	NaN	NaN	NaN	NaN	NaN	NaN	NaN	NaN	NaN	NaN	NaN	NaN	NaN	NaN	NaN
1	NaN	NaN	NaN	NaN	NaN	NaN	NaN	NaN	NaN	NaN	NaN	NaN	NaN	NaN	NaN	NaN	NaN	NaN	NaN	NaN	NaN	NaN	NaN	NaN	NaN	NaN	NaN	NaN	NaN	NaN	NaN	NaN	NaN	NaN	NaN	NaN	NaN	NaN	NaN	NaN	NaN	NaN	NaN	NaN	NaN	NaN	NaN	NaN	NaN
1	NaN	NaN	NaN	NaN	NaN	NaN	NaN	NaN	NaN	NaN	NaN	NaN	NaN	NaN	NaN	NaN	NaN	NaN	NaN	NaN	NaN	NaN	NaN	NaN	NaN	NaN	NaN	NaN	NaN	NaN	NaN	NaN	NaN	NaN	NaN	NaN	NaN	NaN	NaN	NaN	NaN	NaN	NaN	NaN	NaN	NaN	NaN	NaN	NaN
1	NaN	NaN	NaN	NaN	NaN	NaN	NaN	NaN	NaN	NaN	NaN	NaN	NaN	NaN	NaN	NaN	NaN	NaN	NaN	NaN	NaN	NaN	NaN	NaN	NaN	NaN	NaN	NaN	NaN	NaN	NaN	NaN	NaN	NaN	NaN	NaN	NaN	NaN	NaN	NaN	NaN	NaN	NaN	NaN	NaN	NaN	NaN	NaN	NaN
1	NaN	NaN	NaN	NaN	NaN	NaN	NaN	NaN	NaN	NaN	NaN	NaN	NaN	NaN	NaN	NaN	NaN	NaN	NaN	NaN	NaN	NaN	NaN	NaN	NaN	NaN	NaN	NaN	NaN	NaN	NaN	NaN	NaN	NaN	NaN	NaN	NaN	NaN	NaN	NaN	NaN	NaN	NaN	NaN	NaN	NaN	NaN	NaN	NaN
1	NaN	NaN	NaN	NaN	NaN	NaN	NaN	NaN	NaN	NaN	NaN	NaN	NaN	NaN	NaN	NaN	NaN	NaN	NaN	NaN	NaN	NaN	NaN	NaN	NaN	NaN	NaN	NaN	NaN	NaN	NaN	NaN	NaN	NaN	NaN	NaN	NaN	NaN	NaN	NaN	NaN	NaN	NaN	NaN	NaN	NaN	NaN	NaN	NaN
1	NaN	NaN	NaN	NaN	NaN	NaN	NaN	NaN	NaN	NaN	NaN	NaN	NaN	NaN	NaN	NaN	NaN	NaN	NaN	NaN	NaN	NaN	NaN	NaN	NaN	NaN	NaN	NaN	NaN	NaN	NaN	NaN	NaN	NaN	NaN	NaN	NaN	NaN	NaN	NaN	NaN	NaN	NaN	NaN	NaN	NaN	NaN	NaN	NaN
1	NaN	NaN	NaN	NaN	NaN	NaN	NaN	NaN	NaN	NaN	NaN	NaN	NaN	NaN	NaN	NaN	NaN	NaN	NaN	NaN	NaN	NaN	NaN	NaN	NaN	NaN	NaN	NaN	NaN	NaN	NaN	NaN	NaN	NaN	NaN	NaN	NaN	NaN	NaN	NaN	NaN	NaN	NaN	NaN	NaN	NaN	NaN	NaN	NaN
1	NaN	NaN	NaN	NaN	NaN	NaN	NaN	NaN	NaN	NaN	NaN	NaN	NaN	NaN	NaN	NaN	NaN	NaN	NaN	NaN	NaN	NaN	NaN	NaN	NaN	NaN	NaN	NaN	NaN	NaN	NaN	NaN	NaN	NaN	NaN	NaN	NaN	NaN	NaN	NaN	NaN	NaN	NaN	NaN	NaN	NaN	NaN	NaN	NaN
1	NaN	NaN	NaN	NaN	NaN	NaN	NaN	NaN	NaN	NaN	NaN	NaN	NaN	NaN	NaN	NaN	NaN	NaN	NaN	NaN	NaN	NaN	NaN	NaN	NaN	NaN	NaN	NaN	NaN	NaN	NaN	NaN	NaN	NaN	NaN	NaN	NaN	NaN	NaN	NaN	NaN	NaN	NaN	NaN	NaN	NaN	NaN	NaN	NaN
1	NaN	NaN	NaN	NaN	NaN	NaN	NaN	NaN	NaN	NaN	NaN	NaN	NaN	NaN	NaN	NaN	NaN	NaN	NaN	NaN	NaN	NaN	NaN	NaN	NaN	NaN	NaN	NaN	NaN	NaN	NaN	NaN	NaN	NaN	NaN	NaN	NaN	NaN	NaN	NaN	NaN	NaN	NaN	NaN	NaN	NaN	NaN	NaN	NaN
1	NaN	NaN	NaN	NaN	NaN	NaN	NaN	NaN	NaN	NaN	NaN	NaN	NaN	NaN	NaN	NaN	NaN	NaN	NaN	NaN	NaN	NaN	NaN	NaN	NaN	NaN	NaN	NaN	NaN	NaN	NaN	NaN	NaN	NaN	NaN	NaN	NaN	NaN	NaN	NaN	NaN	NaN	NaN	NaN	NaN	NaN	NaN	NaN	NaN
1	NaN	NaN	NaN	NaN	NaN	NaN	NaN	NaN	NaN	NaN	NaN	NaN	NaN	NaN	NaN	NaN	NaN	NaN	NaN	NaN	NaN	NaN	NaN	NaN	NaN	NaN	NaN	NaN	NaN	NaN	NaN	NaN	NaN	NaN	NaN	NaN	NaN	NaN	NaN	NaN	NaN	NaN	NaN	NaN	NaN	NaN	NaN	NaN	NaN
1	NaN	NaN	NaN	NaN	NaN	NaN	NaN	NaN	NaN	NaN	NaN	NaN	NaN	NaN	NaN	NaN	NaN	NaN	NaN	NaN	NaN	NaN	NaN	NaN	NaN	NaN	NaN	NaN	NaN	NaN	NaN	NaN	NaN	NaN	NaN	NaN	NaN	NaN	NaN	NaN	NaN	NaN	NaN	NaN	NaN	NaN	NaN	NaN	NaN
1	NaN	NaN	NaN	NaN	NaN	NaN	NaN	NaN	NaN	NaN	NaN	NaN	NaN	NaN	NaN	NaN	NaN	NaN	NaN	NaN	NaN	NaN	NaN	NaN	NaN	NaN	NaN	NaN	NaN	NaN	NaN	NaN	NaN	NaN	NaN	NaN	NaN	NaN	NaN	NaN	NaN	NaN	NaN	NaN	NaN	NaN	NaN	NaN	NaN
1	NaN	NaN	NaN	NaN	NaN	NaN	NaN	NaN	NaN	NaN	NaN	NaN	NaN	NaN	NaN	NaN	NaN	NaN	NaN	NaN	NaN	NaN	NaN	NaN	NaN	NaN	NaN	NaN	NaN	NaN	NaN	NaN	NaN	NaN	NaN	NaN	NaN	NaN	NaN	NaN	NaN	NaN	NaN	NaN	NaN	NaN	NaN	NaN	NaN
1	0.05952	0.08554	0.04817	0.14359	0.14168	0.08951	0.088466	0.15625	0.078282	0.13305	0.084798	NaN	0.1321	0.072406	0.14006	0.079911	0.074789	0.099277	0.087227	0.11872	0.11551	0.13534	0.20902	0.21947	0.23012	0.22808	0.40615	0.53196	0.63732	0.69132	0.68981	0.86074	0.92715	0.90827	1.1852	1.4818	1.369	2.4473	2.6025	4.8734	5.3206	4.2744	3.2116	3.6863	3.4878	2.9589	2.7715	1.7163	0.8726
1	NaN	NaN	NaN	NaN	NaN	NaN	NaN	NaN	NaN	NaN	NaN	NaN	NaN	NaN	NaN	NaN	NaN	NaN	NaN	NaN	NaN	NaN	NaN	NaN	NaN	NaN	NaN	NaN	NaN	NaN	NaN	NaN	NaN	NaN	NaN	NaN	NaN	NaN	NaN	NaN	NaN	NaN	NaN	NaN	NaN	NaN	NaN	NaN	NaN
1	NaN	NaN	0.52967	1.7768	NaN	1.3515	1.3006	1.3892	1.32	1.5122	1.5284	NaN	NaN	1.3718	NaN	1.2861	NaN	0.82891	0.85182	0.73957	NaN	NaN	NaN	NaN	1.115	0.91441	NaN	NaN	NaN	1.4593	1.1758	1.6891	1.7454	1.2733	1.3433	1.4779	0.96446	1.2806	1.1326	1.0735	0.81244	0.91467	NaN	NaN	1.1435	NaN	NaN	NaN	NaN
1	0.21911	0.12738	NaN	NaN	NaN	NaN	0.31136	0.42141	0.29641	NaN	NaN	NaN	NaN	NaN	0.096341	0.20366	NaN	NaN	0.61306	NaN	NaN	NaN	NaN	NaN	NaN	NaN	NaN	NaN	NaN	NaN	NaN	0.27049	NaN	NaN	0.26651	NaN	NaN	NaN	NaN	NaN	NaN	NaN	NaN	NaN	NaN	NaN	1.6348	2.3785	3.2563
1	NaN	NaN	NaN	NaN	NaN	NaN	NaN	NaN	NaN	NaN	NaN	NaN	NaN	NaN	NaN	NaN	NaN	NaN	NaN	NaN	NaN	NaN	NaN	NaN	NaN	NaN	NaN	NaN	NaN	NaN	NaN	NaN	NaN	NaN	NaN	NaN	NaN	NaN	NaN	NaN	NaN	NaN	NaN	NaN	NaN	NaN	NaN	NaN	NaN
1	0.10212	0.079736	0.22207	0.36463	0.3346	0.44877	0.54558	0.72646	0.88019	1.1809	1.5844	2.0455	2.6561	2.9473	2.7389	2.0812	1.7589	1.311	1.364	1.5552	1.4913	1.222	1.1441	1.1475	0.82114	0.64015	0.51288	0.38856	0.29975	0.26632	0.17142	0.15959	0.1464	NaN	0.11206	0.12215	0.075814	0.10405	0.11171	0.095709	0.082477	0.092152	0.16037	0.10048	NaN	0.28311	NaN	NaN	NaN
1	NaN	NaN	0.85004	NaN	NaN	1.003	NaN	NaN	NaN	NaN	NaN	NaN	NaN	NaN	NaN	NaN	NaN	NaN	NaN	NaN	NaN	NaN	NaN	NaN	NaN	NaN	NaN	NaN	NaN	NaN	NaN	NaN	NaN	NaN	NaN	NaN	NaN	NaN	NaN	NaN	NaN	NaN	NaN	NaN	NaN	NaN	NaN	NaN	NaN
1	NaN	NaN	NaN	NaN	NaN	NaN	NaN	NaN	NaN	NaN	NaN	NaN	NaN	NaN	NaN	NaN	NaN	NaN	NaN	NaN	NaN	NaN	NaN	NaN	NaN	NaN	NaN	NaN	NaN	NaN	NaN	NaN	NaN	NaN	NaN	NaN	NaN	NaN	NaN	NaN	NaN	NaN	NaN	NaN	NaN	NaN	NaN	NaN	NaN
1	NaN	NaN	NaN	NaN	NaN	NaN	NaN	NaN	NaN	NaN	NaN	NaN	NaN	NaN	NaN	0.94441	NaN	1.4122	7.6294	16.843	15.13	10.458	5.6034	3.1482	3.5392	2.634	2.6087	0.8779	NaN	NaN	NaN	NaN	NaN	NaN	NaN	NaN	NaN	NaN	NaN	NaN	NaN	0.18893	NaN	NaN	NaN	NaN	NaN	NaN	NaN
1	NaN	NaN	NaN	NaN	NaN	NaN	NaN	NaN	NaN	NaN	NaN	NaN	NaN	NaN	NaN	NaN	NaN	NaN	NaN	NaN	NaN	NaN	NaN	NaN	NaN	NaN	NaN	NaN	NaN	NaN	NaN	NaN	NaN	NaN	NaN	NaN	NaN	NaN	NaN	NaN	NaN	NaN	NaN	NaN	NaN	NaN	NaN	NaN	NaN
1	NaN	NaN	NaN	NaN	NaN	NaN	NaN	NaN	NaN	NaN	NaN	NaN	NaN	NaN	NaN	NaN	NaN	NaN	NaN	NaN	NaN	NaN	NaN	NaN	NaN	NaN	NaN	NaN	NaN	NaN	NaN	NaN	NaN	NaN	NaN	NaN	NaN	NaN	NaN	NaN	NaN	NaN	NaN	NaN	NaN	NaN	NaN	NaN	NaN
1	NaN	NaN	NaN	NaN	NaN	NaN	NaN	NaN	NaN	NaN	NaN	NaN	NaN	NaN	NaN	NaN	NaN	NaN	NaN	NaN	NaN	NaN	NaN	NaN	NaN	NaN	NaN	NaN	NaN	NaN	NaN	NaN	NaN	NaN	NaN	NaN	NaN	NaN	NaN	NaN	NaN	NaN	NaN	NaN	NaN	NaN	NaN	NaN	NaN
1	NaN	NaN	NaN	NaN	NaN	NaN	NaN	NaN	NaN	NaN	NaN	NaN	NaN	NaN	NaN	NaN	NaN	NaN	NaN	NaN	NaN	NaN	NaN	NaN	NaN	NaN	NaN	NaN	NaN	NaN	NaN	NaN	NaN	NaN	NaN	NaN	NaN	NaN	NaN	NaN	NaN	NaN	NaN	NaN	NaN	NaN	NaN	NaN	NaN
1	NaN	NaN	5.7643	2.9305	NaN	NaN	NaN	NaN	NaN	NaN	NaN	NaN	NaN	NaN	NaN	NaN	NaN	NaN	NaN	NaN	NaN	NaN	NaN	NaN	NaN	NaN	NaN	NaN	NaN	NaN	NaN	NaN	NaN	NaN	NaN	NaN	NaN	NaN	NaN	NaN	NaN	NaN	NaN	NaN	NaN	NaN	NaN	NaN	NaN
1	NaN	NaN	NaN	NaN	NaN	NaN	NaN	NaN	NaN	NaN	NaN	NaN	NaN	NaN	NaN	0.10534	0.085324	NaN	NaN	NaN	NaN	NaN	NaN	NaN	NaN	NaN	NaN	NaN	NaN	NaN	NaN	NaN	NaN	NaN	NaN	NaN	NaN	NaN	NaN	NaN	NaN	NaN	NaN	NaN	NaN	3.3052	5.2387	5.8366	NaN
1	NaN	0.37784	1.9281	4.0538	3.2413	3.1604	2.3821	1.9933	1.7666	1.7706	1.7483	1.5245	1.6564	1.3005	1.4069	1.3341	1.3247	1.4041	1.2722	1.272	1.0623	1.1152	1.0811	1.2664	1.1095	NaN	1.2873	1.3362	1.2258	1.3769	1.2209	1.1765	NaN	1.2634	NaN	1.5829	1.1167	1.7077	1.8066	1.9194	1.5537	1.5592	1.8212	1.8912	2.319	1.992	1.7219	NaN	2.0487
1	NaN	NaN	NaN	NaN	NaN	NaN	NaN	NaN	NaN	NaN	NaN	NaN	NaN	NaN	NaN	NaN	NaN	NaN	NaN	NaN	NaN	NaN	NaN	NaN	NaN	NaN	NaN	NaN	NaN	NaN	NaN	NaN	NaN	NaN	NaN	NaN	NaN	NaN	NaN	NaN	NaN	NaN	NaN	NaN	NaN	NaN	NaN	NaN	NaN
1	NaN	NaN	NaN	NaN	NaN	NaN	NaN	NaN	NaN	NaN	NaN	NaN	NaN	NaN	NaN	NaN	NaN	NaN	NaN	NaN	NaN	NaN	NaN	NaN	NaN	NaN	NaN	NaN	NaN	NaN	NaN	NaN	NaN	NaN	NaN	NaN	NaN	NaN	NaN	2.3035	2.3419	NaN	2.4646	NaN	2.5657	NaN	NaN	NaN	NaN
1	NaN	NaN	NaN	NaN	NaN	NaN	NaN	NaN	NaN	NaN	NaN	NaN	NaN	NaN	NaN	NaN	NaN	NaN	NaN	NaN	NaN	NaN	NaN	NaN	NaN	NaN	NaN	NaN	NaN	NaN	NaN	NaN	NaN	NaN	NaN	NaN	NaN	NaN	NaN	NaN	NaN	NaN	NaN	NaN	NaN	NaN	NaN	NaN	NaN
1	NaN	NaN	NaN	NaN	NaN	NaN	NaN	NaN	NaN	NaN	NaN	NaN	NaN	NaN	NaN	NaN	NaN	NaN	NaN	NaN	NaN	NaN	NaN	NaN	NaN	NaN	NaN	NaN	NaN	NaN	NaN	NaN	NaN	NaN	NaN	NaN	NaN	NaN	NaN	NaN	NaN	NaN	NaN	NaN	NaN	NaN	NaN	NaN	NaN
1	NaN	NaN	NaN	NaN	NaN	NaN	NaN	NaN	NaN	NaN	NaN	NaN	NaN	NaN	NaN	NaN	NaN	NaN	NaN	NaN	NaN	NaN	NaN	NaN	NaN	NaN	NaN	NaN	NaN	NaN	NaN	NaN	NaN	NaN	NaN	NaN	NaN	NaN	NaN	NaN	NaN	NaN	NaN	NaN	NaN	NaN	NaN	NaN	NaN
1	NaN	NaN	NaN	NaN	NaN	NaN	NaN	NaN	NaN	NaN	NaN	NaN	NaN	NaN	NaN	NaN	NaN	NaN	NaN	NaN	NaN	NaN	NaN	NaN	NaN	NaN	NaN	NaN	NaN	NaN	NaN	NaN	NaN	NaN	NaN	NaN	NaN	NaN	NaN	NaN	NaN	NaN	NaN	NaN	NaN	NaN	NaN	NaN	NaN
1	NaN	NaN	NaN	NaN	NaN	NaN	NaN	NaN	NaN	NaN	NaN	NaN	NaN	NaN	NaN	NaN	NaN	NaN	NaN	NaN	NaN	NaN	NaN	NaN	NaN	NaN	NaN	NaN	NaN	NaN	NaN	NaN	NaN	NaN	NaN	NaN	NaN	NaN	NaN	NaN	NaN	NaN	NaN	NaN	NaN	NaN	NaN	NaN	NaN
1	NaN	NaN	3.4038	2.6889	NaN	2.4017	2.2598	NaN	NaN	NaN	NaN	NaN	NaN	NaN	NaN	NaN	NaN	NaN	NaN	NaN	NaN	NaN	NaN	NaN	NaN	NaN	NaN	NaN	NaN	NaN	NaN	NaN	NaN	NaN	NaN	NaN	NaN	NaN	NaN	NaN	NaN	NaN	NaN	NaN	NaN	NaN	NaN	NaN	NaN
1	NaN	NaN	NaN	NaN	NaN	NaN	NaN	NaN	NaN	NaN	NaN	NaN	NaN	NaN	NaN	NaN	NaN	NaN	NaN	NaN	NaN	NaN	NaN	NaN	NaN	NaN	NaN	NaN	NaN	NaN	NaN	NaN	NaN	NaN	NaN	NaN	NaN	NaN	NaN	NaN	NaN	NaN	NaN	NaN	NaN	NaN	NaN	NaN	NaN
1	NaN	NaN	NaN	NaN	NaN	NaN	NaN	NaN	NaN	NaN	NaN	NaN	NaN	NaN	NaN	NaN	NaN	NaN	NaN	NaN	NaN	NaN	NaN	NaN	NaN	NaN	NaN	NaN	NaN	NaN	NaN	NaN	NaN	NaN	NaN	NaN	NaN	NaN	NaN	NaN	NaN	NaN	NaN	NaN	NaN	NaN	NaN	NaN	NaN
1	NaN	NaN	NaN	NaN	NaN	NaN	NaN	NaN	NaN	NaN	NaN	NaN	NaN	NaN	NaN	NaN	NaN	NaN	NaN	NaN	NaN	NaN	NaN	NaN	NaN	NaN	NaN	NaN	NaN	NaN	NaN	NaN	NaN	NaN	NaN	NaN	NaN	NaN	NaN	NaN	NaN	NaN	NaN	NaN	NaN	NaN	NaN	NaN	NaN
1	NaN	NaN	NaN	NaN	NaN	NaN	NaN	NaN	NaN	NaN	NaN	NaN	NaN	NaN	NaN	NaN	NaN	NaN	NaN	NaN	NaN	NaN	NaN	NaN	NaN	NaN	NaN	NaN	NaN	NaN	NaN	NaN	NaN	NaN	NaN	NaN	NaN	NaN	NaN	NaN	NaN	NaN	NaN	NaN	NaN	NaN	NaN	NaN	NaN
1	NaN	NaN	NaN	NaN	NaN	NaN	NaN	NaN	NaN	NaN	NaN	NaN	NaN	NaN	NaN	NaN	NaN	NaN	NaN	NaN	NaN	NaN	NaN	NaN	NaN	NaN	NaN	NaN	NaN	NaN	NaN	NaN	NaN	NaN	NaN	NaN	NaN	NaN	NaN	NaN	NaN	NaN	NaN	NaN	NaN	NaN	NaN	NaN	NaN
1	NaN	NaN	NaN	NaN	NaN	NaN	NaN	NaN	NaN	NaN	NaN	NaN	2.2616	NaN	NaN	NaN	NaN	NaN	NaN	NaN	NaN	NaN	NaN	NaN	NaN	NaN	NaN	NaN	NaN	NaN	NaN	NaN	NaN	NaN	NaN	NaN	NaN	NaN	NaN	NaN	NaN	NaN	NaN	NaN	NaN	NaN	NaN	NaN	NaN
1	NaN	NaN	NaN	NaN	NaN	NaN	NaN	NaN	NaN	NaN	NaN	NaN	NaN	NaN	NaN	NaN	NaN	NaN	NaN	NaN	NaN	NaN	NaN	NaN	NaN	NaN	NaN	NaN	NaN	NaN	NaN	NaN	NaN	NaN	NaN	NaN	NaN	NaN	NaN	NaN	NaN	NaN	NaN	NaN	NaN	NaN	NaN	NaN	NaN
1	NaN	NaN	NaN	NaN	NaN	NaN	NaN	NaN	NaN	NaN	NaN	NaN	NaN	NaN	NaN	NaN	NaN	NaN	NaN	NaN	NaN	NaN	NaN	NaN	NaN	NaN	NaN	NaN	NaN	NaN	NaN	NaN	NaN	NaN	NaN	NaN	NaN	NaN	NaN	NaN	NaN	NaN	NaN	NaN	NaN	NaN	NaN	NaN	NaN
1	NaN	NaN	NaN	NaN	NaN	NaN	NaN	NaN	NaN	NaN	NaN	NaN	NaN	NaN	NaN	NaN	NaN	NaN	NaN	NaN	NaN	NaN	NaN	NaN	NaN	NaN	NaN	NaN	NaN	NaN	NaN	NaN	NaN	NaN	NaN	NaN	NaN	NaN	NaN	NaN	NaN	NaN	NaN	NaN	NaN	NaN	NaN	NaN	NaN
1	NaN	NaN	NaN	NaN	NaN	NaN	NaN	NaN	NaN	NaN	NaN	NaN	NaN	NaN	NaN	NaN	NaN	NaN	NaN	NaN	NaN	NaN	NaN	NaN	NaN	NaN	NaN	NaN	NaN	NaN	NaN	NaN	NaN	NaN	NaN	NaN	NaN	NaN	NaN	NaN	NaN	NaN	NaN	NaN	NaN	NaN	NaN	NaN	NaN
1	NaN	NaN	NaN	NaN	NaN	NaN	NaN	NaN	NaN	NaN	NaN	NaN	NaN	NaN	NaN	NaN	NaN	NaN	NaN	NaN	NaN	NaN	NaN	NaN	NaN	NaN	NaN	NaN	NaN	NaN	NaN	NaN	NaN	NaN	NaN	NaN	NaN	NaN	NaN	NaN	NaN	NaN	NaN	NaN	NaN	NaN	NaN	NaN	NaN
1	NaN	NaN	NaN	NaN	NaN	NaN	NaN	NaN	NaN	NaN	NaN	NaN	NaN	NaN	NaN	NaN	NaN	NaN	NaN	NaN	NaN	NaN	NaN	NaN	NaN	NaN	NaN	NaN	NaN	NaN	NaN	NaN	NaN	NaN	NaN	NaN	NaN	NaN	NaN	NaN	NaN	NaN	NaN	NaN	NaN	NaN	NaN	NaN	NaN
1	NaN	NaN	NaN	NaN	NaN	NaN	NaN	NaN	NaN	NaN	NaN	NaN	NaN	NaN	NaN	NaN	NaN	NaN	NaN	NaN	NaN	NaN	NaN	NaN	NaN	NaN	NaN	NaN	NaN	NaN	NaN	NaN	NaN	NaN	NaN	NaN	NaN	NaN	NaN	NaN	NaN	NaN	NaN	NaN	NaN	NaN	NaN	NaN	NaN
1	NaN	NaN	NaN	NaN	NaN	NaN	NaN	NaN	NaN	NaN	NaN	NaN	NaN	NaN	NaN	NaN	NaN	NaN	NaN	NaN	NaN	NaN	NaN	NaN	NaN	NaN	NaN	NaN	NaN	NaN	NaN	NaN	NaN	NaN	NaN	NaN	NaN	NaN	NaN	NaN	NaN	NaN	NaN	NaN	NaN	NaN	NaN	NaN	NaN
1	NaN	NaN	NaN	NaN	NaN	NaN	NaN	NaN	NaN	NaN	NaN	NaN	NaN	NaN	NaN	NaN	NaN	NaN	NaN	NaN	NaN	NaN	NaN	NaN	NaN	NaN	NaN	NaN	NaN	NaN	NaN	NaN	NaN	NaN	NaN	NaN	NaN	NaN	NaN	NaN	NaN	NaN	NaN	NaN	NaN	NaN	NaN	NaN	NaN
1	NaN	NaN	NaN	NaN	NaN	NaN	NaN	NaN	NaN	NaN	NaN	NaN	NaN	NaN	NaN	NaN	NaN	NaN	NaN	NaN	NaN	NaN	NaN	NaN	NaN	NaN	NaN	NaN	NaN	NaN	NaN	NaN	NaN	NaN	NaN	NaN	NaN	NaN	NaN	NaN	NaN	NaN	NaN	NaN	NaN	NaN	NaN	NaN	NaN
1	0.046299	0.045528	0.045569	0.10568	0.10183	0.083292	0.07836	0.074957	0.082769	0.12014	0.12029	0.1217	0.13478	0.16161	0.16377	0.18805	0.19827	0.20639	0.22568	0.23249	0.21497	0.21582	0.24853	0.30408	0.26134	0.22512	0.24195	0.2923	0.31713	0.31288	0.28219	0.34875	0.36407	0.32816	0.40019	0.39566	0.3589	0.56693	0.58893	0.68957	0.67601	0.72189	0.91091	0.94861	1.129	0.99447	1.3974	1.602	1.2716
1	NaN	NaN	NaN	NaN	NaN	NaN	NaN	NaN	NaN	NaN	NaN	NaN	NaN	NaN	NaN	NaN	NaN	NaN	NaN	NaN	NaN	NaN	NaN	NaN	NaN	NaN	NaN	NaN	NaN	NaN	NaN	NaN	NaN	NaN	NaN	NaN	NaN	NaN	NaN	NaN	NaN	NaN	NaN	NaN	NaN	NaN	NaN	NaN	NaN
1	NaN	NaN	NaN	NaN	NaN	NaN	NaN	NaN	NaN	NaN	NaN	NaN	NaN	NaN	NaN	NaN	NaN	NaN	NaN	NaN	NaN	NaN	NaN	NaN	NaN	NaN	NaN	NaN	NaN	NaN	NaN	NaN	NaN	NaN	NaN	NaN	NaN	NaN	NaN	NaN	NaN	NaN	NaN	NaN	NaN	NaN	NaN	NaN	NaN
1	NaN	NaN	NaN	NaN	NaN	NaN	NaN	NaN	NaN	NaN	NaN	NaN	NaN	NaN	NaN	NaN	NaN	NaN	NaN	NaN	NaN	NaN	NaN	NaN	NaN	NaN	NaN	NaN	NaN	NaN	NaN	NaN	NaN	NaN	NaN	NaN	NaN	NaN	NaN	NaN	NaN	NaN	NaN	NaN	NaN	NaN	NaN	NaN	NaN
1	NaN	NaN	NaN	NaN	NaN	NaN	NaN	NaN	NaN	NaN	NaN	NaN	NaN	NaN	NaN	NaN	NaN	NaN	NaN	NaN	NaN	NaN	NaN	NaN	NaN	NaN	NaN	NaN	NaN	NaN	NaN	NaN	NaN	NaN	NaN	NaN	NaN	NaN	NaN	NaN	NaN	NaN	NaN	NaN	NaN	NaN	NaN	NaN	NaN
1	NaN	NaN	NaN	NaN	NaN	NaN	NaN	NaN	NaN	NaN	NaN	NaN	NaN	NaN	NaN	NaN	NaN	NaN	NaN	NaN	NaN	NaN	NaN	NaN	NaN	NaN	NaN	NaN	NaN	NaN	NaN	NaN	NaN	NaN	NaN	NaN	NaN	NaN	NaN	NaN	NaN	NaN	NaN	NaN	NaN	NaN	NaN	NaN	NaN
1	NaN	NaN	NaN	NaN	NaN	NaN	NaN	NaN	NaN	NaN	NaN	NaN	NaN	NaN	NaN	NaN	NaN	NaN	NaN	NaN	NaN	NaN	NaN	NaN	NaN	NaN	NaN	NaN	NaN	NaN	NaN	NaN	NaN	NaN	NaN	NaN	NaN	NaN	NaN	NaN	NaN	NaN	NaN	NaN	NaN	NaN	NaN	NaN	NaN
1	NaN	NaN	NaN	NaN	NaN	NaN	NaN	NaN	NaN	NaN	NaN	NaN	NaN	NaN	NaN	NaN	NaN	NaN	NaN	NaN	NaN	NaN	NaN	NaN	NaN	NaN	NaN	NaN	NaN	NaN	NaN	NaN	NaN	NaN	NaN	NaN	NaN	NaN	NaN	NaN	NaN	NaN	NaN	NaN	NaN	NaN	NaN	NaN	NaN
1	NaN	NaN	NaN	NaN	NaN	NaN	NaN	NaN	NaN	NaN	NaN	NaN	NaN	NaN	NaN	NaN	NaN	NaN	NaN	NaN	NaN	NaN	NaN	NaN	NaN	NaN	NaN	NaN	NaN	NaN	NaN	NaN	NaN	NaN	NaN	NaN	NaN	NaN	NaN	NaN	NaN	NaN	NaN	NaN	NaN	NaN	NaN	NaN	NaN
1	NaN	NaN	NaN	NaN	NaN	NaN	NaN	NaN	NaN	NaN	NaN	NaN	NaN	NaN	NaN	NaN	NaN	NaN	NaN	NaN	NaN	NaN	NaN	NaN	NaN	NaN	NaN	NaN	NaN	NaN	NaN	NaN	NaN	NaN	NaN	NaN	NaN	NaN	NaN	NaN	NaN	NaN	NaN	NaN	NaN	4.8592	NaN	NaN	NaN
1	NaN	NaN	2.2279	7.0934	7.4935	4.5094	1.9201	1.9527	1.6866	2.8784	1.7272	NaN	NaN	NaN	NaN	NaN	NaN	NaN	NaN	NaN	NaN	NaN	NaN	NaN	NaN	NaN	NaN	NaN	NaN	NaN	NaN	NaN	NaN	NaN	NaN	NaN	NaN	NaN	NaN	NaN	NaN	NaN	NaN	NaN	NaN	NaN	NaN	NaN	NaN
1	NaN	NaN	NaN	NaN	NaN	NaN	NaN	NaN	NaN	NaN	NaN	NaN	NaN	NaN	NaN	NaN	NaN	NaN	NaN	NaN	NaN	NaN	NaN	NaN	NaN	NaN	NaN	NaN	NaN	NaN	NaN	NaN	NaN	NaN	NaN	NaN	NaN	NaN	NaN	NaN	NaN	NaN	NaN	NaN	NaN	NaN	NaN	NaN	NaN
1	NaN	NaN	NaN	NaN	NaN	NaN	NaN	NaN	NaN	NaN	NaN	NaN	NaN	NaN	NaN	NaN	NaN	NaN	NaN	NaN	NaN	NaN	NaN	NaN	NaN	NaN	NaN	NaN	NaN	NaN	NaN	NaN	NaN	NaN	NaN	NaN	NaN	NaN	NaN	NaN	NaN	NaN	NaN	NaN	NaN	NaN	NaN	NaN	NaN
1	0.035909	0.073486	0.10059	0.15526	NaN	0.086306	0.22176	0.49877	0.55609	0.81542	1.6369	2.5389	2.6582	1.5469	1.238	0.90682	0.88713	0.94811	1.0339	1.4187	2.7073	3.7428	2.4971	2.548	3.0093	2.1392	1.6612	1.3061	1.2383	0.8213	0.60855	0.60332	0.71879	0.87848	1.4732	2.4414	1.9608	1.7011	1.5971	1.248	0.96159	0.70991	0.60553	0.3791	0.25671	0.15325	0.10665	NaN	0.12179
1	NaN	NaN	NaN	NaN	NaN	NaN	NaN	NaN	NaN	NaN	NaN	NaN	NaN	NaN	NaN	NaN	NaN	NaN	NaN	NaN	NaN	NaN	NaN	NaN	NaN	NaN	NaN	NaN	NaN	NaN	NaN	NaN	NaN	NaN	NaN	NaN	NaN	NaN	NaN	NaN	NaN	NaN	NaN	NaN	NaN	NaN	NaN	NaN	NaN
1	NaN	NaN	NaN	NaN	NaN	NaN	NaN	NaN	NaN	NaN	NaN	NaN	NaN	NaN	NaN	NaN	NaN	NaN	NaN	NaN	NaN	NaN	NaN	NaN	NaN	NaN	NaN	NaN	NaN	NaN	NaN	NaN	NaN	NaN	NaN	NaN	NaN	NaN	NaN	NaN	NaN	NaN	NaN	NaN	NaN	NaN	NaN	NaN	NaN
1	NaN	NaN	NaN	NaN	NaN	0.24759	NaN	NaN	NaN	NaN	NaN	NaN	NaN	NaN	NaN	NaN	NaN	NaN	NaN	NaN	NaN	NaN	NaN	NaN	NaN	NaN	NaN	NaN	NaN	NaN	NaN	NaN	NaN	NaN	NaN	NaN	NaN	NaN	NaN	NaN	NaN	NaN	NaN	NaN	NaN	NaN	NaN	NaN	NaN
1	NaN	NaN	NaN	NaN	NaN	NaN	NaN	NaN	NaN	NaN	NaN	NaN	NaN	NaN	NaN	NaN	NaN	NaN	NaN	NaN	NaN	NaN	NaN	NaN	NaN	NaN	NaN	NaN	NaN	NaN	NaN	NaN	NaN	NaN	NaN	NaN	NaN	NaN	NaN	NaN	NaN	NaN	NaN	NaN	NaN	NaN	NaN	NaN	NaN
1	NaN	NaN	NaN	NaN	NaN	NaN	NaN	NaN	NaN	NaN	NaN	NaN	NaN	NaN	NaN	NaN	NaN	NaN	NaN	NaN	NaN	NaN	NaN	NaN	NaN	NaN	NaN	NaN	NaN	NaN	NaN	NaN	NaN	NaN	NaN	NaN	NaN	NaN	NaN	NaN	NaN	NaN	NaN	NaN	NaN	NaN	NaN	NaN	NaN
1	NaN	NaN	NaN	NaN	NaN	NaN	NaN	NaN	NaN	NaN	NaN	NaN	NaN	NaN	NaN	NaN	NaN	NaN	NaN	NaN	NaN	NaN	NaN	NaN	NaN	NaN	NaN	NaN	NaN	NaN	NaN	NaN	NaN	NaN	NaN	NaN	NaN	NaN	NaN	NaN	2.8315	NaN	3.5976	NaN	5.2326	NaN	NaN	NaN	NaN
1	NaN	NaN	NaN	NaN	NaN	NaN	NaN	NaN	NaN	NaN	NaN	NaN	NaN	NaN	NaN	NaN	NaN	NaN	NaN	NaN	NaN	NaN	NaN	NaN	NaN	NaN	NaN	NaN	NaN	NaN	NaN	NaN	NaN	NaN	NaN	NaN	NaN	NaN	NaN	NaN	NaN	NaN	NaN	NaN	NaN	NaN	NaN	NaN	NaN
1	NaN	NaN	NaN	NaN	NaN	NaN	NaN	NaN	NaN	NaN	NaN	NaN	NaN	NaN	NaN	NaN	NaN	NaN	NaN	NaN	NaN	NaN	NaN	NaN	NaN	NaN	NaN	NaN	NaN	NaN	NaN	NaN	NaN	NaN	NaN	NaN	NaN	NaN	NaN	NaN	NaN	NaN	NaN	NaN	NaN	NaN	NaN	NaN	NaN
1	NaN	NaN	1.4878	NaN	NaN	3.8035	NaN	1.5025	NaN	NaN	NaN	NaN	NaN	NaN	NaN	NaN	NaN	NaN	NaN	NaN	NaN	NaN	NaN	NaN	NaN	NaN	NaN	NaN	NaN	NaN	NaN	NaN	NaN	NaN	NaN	NaN	NaN	NaN	NaN	NaN	NaN	NaN	NaN	NaN	NaN	NaN	NaN	NaN	NaN
1	NaN	NaN	NaN	NaN	NaN	0.29612	NaN	NaN	NaN	NaN	NaN	NaN	NaN	NaN	NaN	NaN	NaN	NaN	NaN	NaN	NaN	NaN	0.52229	NaN	NaN	0.63916	0.86076	1.1513	1.4638	1.3476	1.8732	1.1849	1.3088	1.3653	1.198	1.57	1.5772	2.1628	2.5992	3.2014	3.1688	3.229	2.9166	3.0349	2.5106	1.4666	NaN	NaN	NaN
1	NaN	NaN	NaN	NaN	NaN	NaN	NaN	NaN	NaN	NaN	NaN	NaN	NaN	NaN	NaN	NaN	NaN	NaN	NaN	NaN	NaN	NaN	NaN	NaN	NaN	NaN	NaN	NaN	NaN	NaN	NaN	NaN	NaN	NaN	NaN	NaN	NaN	NaN	NaN	NaN	NaN	NaN	NaN	NaN	NaN	NaN	NaN	NaN	NaN
1	NaN	NaN	NaN	NaN	NaN	NaN	NaN	NaN	NaN	NaN	NaN	NaN	NaN	NaN	NaN	NaN	NaN	NaN	NaN	NaN	NaN	NaN	NaN	NaN	NaN	NaN	NaN	NaN	NaN	NaN	NaN	NaN	NaN	NaN	NaN	NaN	NaN	NaN	NaN	NaN	NaN	NaN	NaN	NaN	NaN	NaN	NaN	NaN	NaN
1	NaN	NaN	NaN	NaN	NaN	NaN	NaN	NaN	NaN	NaN	NaN	NaN	NaN	NaN	NaN	NaN	NaN	NaN	NaN	NaN	NaN	NaN	NaN	NaN	NaN	NaN	NaN	NaN	NaN	NaN	NaN	NaN	NaN	NaN	NaN	NaN	NaN	NaN	NaN	NaN	NaN	NaN	NaN	NaN	NaN	NaN	NaN	NaN	NaN
1	NaN	NaN	NaN	0.32655	0.31552	0.31637	0.49418	0.85989	1.373	2.7035	2.7596	1.5276	1.6051	1.589	1.2343	0.8554	1.0076	1.0022	1.0419	0.90445	0.91333	0.88814	0.98961	0.99611	0.93001	0.81474	0.97764	1.181	1.4526	1.574	1.3229	1.5422	1.8365	1.9002	1.6142	2.179	1.9768	2.3657	2.8707	3.4453	2.6644	3.586	3.277	2.2215	3.1908	1.8546	1.218	NaN	NaN
1	NaN	NaN	NaN	NaN	NaN	NaN	NaN	NaN	NaN	NaN	NaN	NaN	NaN	NaN	NaN	NaN	NaN	NaN	NaN	NaN	NaN	NaN	NaN	NaN	NaN	NaN	NaN	NaN	NaN	NaN	NaN	NaN	NaN	NaN	NaN	NaN	NaN	NaN	NaN	NaN	NaN	NaN	NaN	NaN	NaN	NaN	NaN	NaN	NaN
1	NaN	NaN	NaN	NaN	NaN	NaN	NaN	NaN	2.3787	NaN	4.3367	4.1719	5.457	3.9494	NaN	2.1168	NaN	NaN	NaN	NaN	NaN	NaN	NaN	NaN	NaN	NaN	NaN	NaN	NaN	NaN	NaN	NaN	NaN	NaN	NaN	NaN	NaN	NaN	NaN	NaN	NaN	NaN	NaN	NaN	NaN	NaN	NaN	NaN	NaN
1	NaN	NaN	NaN	NaN	NaN	NaN	NaN	NaN	NaN	NaN	NaN	NaN	NaN	NaN	NaN	NaN	NaN	NaN	NaN	NaN	NaN	NaN	NaN	NaN	NaN	NaN	NaN	NaN	NaN	NaN	NaN	NaN	NaN	NaN	NaN	NaN	NaN	NaN	NaN	NaN	NaN	NaN	NaN	NaN	NaN	NaN	NaN	NaN	NaN
1	NaN	NaN	NaN	NaN	NaN	NaN	NaN	NaN	NaN	NaN	NaN	NaN	NaN	NaN	NaN	NaN	NaN	NaN	NaN	NaN	NaN	NaN	NaN	NaN	NaN	NaN	NaN	NaN	NaN	NaN	NaN	NaN	NaN	NaN	NaN	NaN	NaN	NaN	NaN	NaN	NaN	NaN	NaN	NaN	NaN	NaN	NaN	NaN	NaN
1	NaN	NaN	NaN	NaN	NaN	NaN	NaN	NaN	NaN	NaN	NaN	NaN	NaN	NaN	NaN	NaN	NaN	NaN	NaN	NaN	NaN	NaN	NaN	NaN	NaN	NaN	NaN	NaN	NaN	NaN	NaN	NaN	NaN	NaN	NaN	NaN	NaN	NaN	NaN	NaN	NaN	NaN	NaN	NaN	NaN	NaN	NaN	NaN	NaN
1	NaN	NaN	NaN	NaN	NaN	NaN	NaN	NaN	NaN	NaN	NaN	NaN	NaN	NaN	NaN	NaN	NaN	NaN	NaN	NaN	NaN	NaN	NaN	NaN	NaN	NaN	NaN	NaN	NaN	0.51386	NaN	NaN	NaN	NaN	NaN	NaN	NaN	NaN	0.47092	NaN	NaN	NaN	0.91345	0.94479	0.93806	NaN	NaN	NaN	NaN
1	NaN	NaN	NaN	NaN	NaN	NaN	NaN	NaN	NaN	NaN	NaN	NaN	NaN	NaN	NaN	NaN	NaN	NaN	NaN	NaN	NaN	NaN	NaN	NaN	NaN	NaN	NaN	NaN	NaN	NaN	NaN	NaN	NaN	NaN	NaN	NaN	NaN	NaN	NaN	1.0268	1.4972	2.0234	2.6787	2.6008	2.6129	NaN	NaN	NaN	NaN
1	0.41266	0.16384	0.45225	0.66634	0.60681	0.65159	0.7208	0.67236	0.71181	0.74598	0.70073	0.79379	0.63238	0.52997	0.53773	0.49849	0.5325	0.48784	0.50006	0.6103	0.80492	0.84103	0.88938	0.81613	0.85836	0.71396	0.77345	0.84899	0.88094	0.79372	0.77735	0.69921	0.7545	0.64809	0.61895	0.7213	0.75048	0.69672	0.65959	0.88357	0.77565	0.74942	0.99956	1.1244	1.2497	1.5824	1.8409	1.9083	1.5372
1	NaN	NaN	NaN	NaN	NaN	NaN	NaN	NaN	NaN	NaN	NaN	NaN	NaN	NaN	NaN	NaN	NaN	NaN	NaN	NaN	NaN	NaN	NaN	NaN	NaN	NaN	NaN	NaN	NaN	NaN	NaN	NaN	NaN	NaN	NaN	NaN	NaN	NaN	NaN	NaN	NaN	NaN	NaN	NaN	NaN	NaN	NaN	NaN	NaN
1	NaN	NaN	NaN	NaN	NaN	NaN	NaN	NaN	NaN	NaN	NaN	NaN	NaN	NaN	NaN	NaN	NaN	NaN	NaN	NaN	NaN	NaN	NaN	NaN	NaN	NaN	NaN	NaN	NaN	NaN	NaN	NaN	NaN	NaN	NaN	NaN	NaN	NaN	NaN	NaN	NaN	NaN	NaN	NaN	NaN	NaN	NaN	NaN	NaN
1	NaN	NaN	NaN	NaN	NaN	NaN	NaN	NaN	NaN	NaN	NaN	NaN	NaN	NaN	NaN	NaN	NaN	NaN	NaN	NaN	NaN	NaN	NaN	NaN	NaN	NaN	NaN	NaN	NaN	NaN	NaN	NaN	NaN	NaN	NaN	NaN	NaN	NaN	NaN	NaN	NaN	NaN	NaN	NaN	NaN	NaN	NaN	NaN	NaN
1	NaN	NaN	NaN	NaN	NaN	NaN	0.73749	0.83076	NaN	0.69231	0.98174	1.2279	1.24	1.5695	1.5883	1.3658	1.357	1.2701	1.2927	1.7932	NaN	NaN	NaN	1.6537	NaN	NaN	NaN	2.1756	1.8145	1.9973	NaN	1.9702	1.9406	1.529	1.2692	NaN	1.2842	0.87562	NaN	NaN	NaN	NaN	NaN	NaN	NaN	NaN	NaN	NaN	NaN
1	NaN	NaN	NaN	NaN	NaN	NaN	NaN	NaN	NaN	NaN	NaN	NaN	NaN	NaN	NaN	NaN	NaN	NaN	NaN	NaN	NaN	NaN	NaN	NaN	NaN	NaN	NaN	NaN	NaN	NaN	NaN	NaN	NaN	NaN	NaN	NaN	NaN	NaN	NaN	NaN	NaN	NaN	NaN	NaN	NaN	NaN	NaN	NaN	NaN
1	NaN	NaN	NaN	NaN	NaN	NaN	NaN	NaN	NaN	NaN	NaN	NaN	NaN	NaN	NaN	NaN	NaN	NaN	NaN	NaN	NaN	NaN	NaN	NaN	NaN	NaN	NaN	NaN	NaN	NaN	NaN	NaN	NaN	NaN	NaN	NaN	NaN	NaN	NaN	NaN	NaN	NaN	NaN	NaN	NaN	NaN	NaN	NaN	NaN
1	NaN	NaN	NaN	NaN	NaN	NaN	NaN	NaN	0.35819	NaN	NaN	NaN	0.68671	0.20431	NaN	0.41907	0.39053	NaN	NaN	NaN	NaN	NaN	NaN	NaN	NaN	NaN	0.84005	NaN	NaN	NaN	NaN	NaN	4.948	3.5005	6.2071	3.8223	3.2435	2.2251	2.2428	2.0474	1.5294	1.347	1.1103	NaN	1.2541	NaN	NaN	NaN	NaN
1	NaN	NaN	NaN	NaN	NaN	NaN	NaN	NaN	NaN	NaN	NaN	NaN	NaN	NaN	NaN	NaN	NaN	NaN	NaN	NaN	NaN	NaN	NaN	NaN	NaN	NaN	NaN	NaN	NaN	NaN	NaN	NaN	NaN	NaN	NaN	NaN	NaN	NaN	NaN	NaN	NaN	NaN	NaN	NaN	NaN	NaN	NaN	NaN	NaN
1	NaN	NaN	NaN	NaN	NaN	NaN	NaN	NaN	NaN	NaN	NaN	NaN	NaN	NaN	NaN	NaN	NaN	NaN	NaN	NaN	NaN	NaN	NaN	NaN	NaN	NaN	NaN	NaN	NaN	NaN	NaN	NaN	NaN	NaN	NaN	NaN	NaN	NaN	NaN	NaN	NaN	NaN	NaN	NaN	NaN	NaN	NaN	NaN	NaN
1	NaN	NaN	NaN	NaN	NaN	NaN	NaN	NaN	NaN	NaN	NaN	NaN	NaN	NaN	NaN	NaN	NaN	NaN	NaN	NaN	NaN	NaN	NaN	NaN	NaN	NaN	NaN	NaN	NaN	NaN	NaN	NaN	NaN	NaN	NaN	NaN	NaN	NaN	NaN	NaN	NaN	NaN	NaN	NaN	NaN	NaN	NaN	NaN	NaN
1	NaN	NaN	NaN	NaN	NaN	NaN	NaN	NaN	NaN	NaN	NaN	NaN	NaN	NaN	NaN	NaN	NaN	NaN	NaN	NaN	NaN	NaN	NaN	NaN	NaN	NaN	NaN	NaN	NaN	NaN	NaN	NaN	NaN	NaN	NaN	NaN	NaN	NaN	NaN	NaN	NaN	NaN	NaN	NaN	NaN	NaN	NaN	NaN	NaN
1	NaN	NaN	NaN	NaN	NaN	NaN	NaN	NaN	NaN	NaN	NaN	NaN	NaN	NaN	NaN	NaN	NaN	NaN	NaN	NaN	NaN	NaN	NaN	NaN	NaN	NaN	NaN	NaN	NaN	NaN	NaN	NaN	NaN	NaN	NaN	NaN	NaN	NaN	NaN	NaN	NaN	NaN	NaN	NaN	NaN	NaN	NaN	NaN	NaN
1	NaN	NaN	NaN	NaN	NaN	NaN	NaN	NaN	NaN	NaN	NaN	NaN	NaN	NaN	NaN	NaN	NaN	NaN	NaN	NaN	NaN	NaN	NaN	NaN	NaN	NaN	NaN	NaN	NaN	NaN	NaN	NaN	NaN	NaN	NaN	NaN	NaN	NaN	NaN	NaN	NaN	NaN	NaN	NaN	NaN	NaN	NaN	NaN	NaN
1	NaN	NaN	NaN	NaN	NaN	NaN	NaN	NaN	NaN	NaN	NaN	NaN	NaN	NaN	NaN	NaN	NaN	NaN	NaN	NaN	NaN	NaN	NaN	NaN	NaN	NaN	NaN	NaN	NaN	NaN	NaN	NaN	NaN	NaN	NaN	NaN	NaN	NaN	NaN	NaN	NaN	NaN	NaN	NaN	NaN	NaN	NaN	NaN	NaN
1	NaN	NaN	NaN	NaN	NaN	NaN	NaN	NaN	NaN	NaN	NaN	NaN	NaN	NaN	NaN	NaN	NaN	NaN	NaN	NaN	NaN	NaN	NaN	NaN	NaN	NaN	2.0071	4.3963	5.0676	2.213	2.4313	1.0842	2.848	NaN	1.2872	NaN	NaN	1.0387	0.90095	0.90102	NaN	0.79688	NaN	NaN	NaN	NaN	NaN	NaN	NaN
1	NaN	NaN	NaN	NaN	NaN	NaN	NaN	NaN	NaN	NaN	NaN	NaN	NaN	NaN	NaN	NaN	NaN	NaN	NaN	NaN	NaN	NaN	NaN	NaN	NaN	NaN	NaN	NaN	NaN	NaN	NaN	NaN	NaN	NaN	NaN	NaN	NaN	NaN	NaN	NaN	NaN	NaN	NaN	NaN	NaN	NaN	NaN	NaN	NaN
1	NaN	NaN	NaN	NaN	NaN	NaN	NaN	NaN	NaN	NaN	NaN	NaN	NaN	NaN	NaN	NaN	NaN	NaN	NaN	NaN	NaN	NaN	NaN	NaN	NaN	NaN	NaN	NaN	NaN	NaN	NaN	NaN	NaN	NaN	NaN	NaN	NaN	NaN	NaN	NaN	NaN	NaN	NaN	NaN	NaN	NaN	NaN	NaN	NaN
1	NaN	NaN	NaN	NaN	NaN	NaN	NaN	NaN	NaN	NaN	NaN	NaN	NaN	NaN	NaN	NaN	NaN	NaN	NaN	NaN	NaN	NaN	NaN	NaN	NaN	NaN	NaN	NaN	NaN	NaN	NaN	NaN	NaN	NaN	NaN	NaN	NaN	NaN	NaN	NaN	NaN	NaN	NaN	NaN	NaN	NaN	NaN	NaN	NaN
1	NaN	NaN	NaN	NaN	NaN	NaN	NaN	NaN	NaN	NaN	NaN	NaN	NaN	NaN	NaN	NaN	NaN	NaN	NaN	NaN	NaN	NaN	NaN	NaN	NaN	NaN	NaN	NaN	NaN	NaN	NaN	NaN	NaN	NaN	NaN	NaN	NaN	NaN	NaN	NaN	NaN	3.0648	3.6668	1.7698	NaN	NaN	NaN	NaN	NaN
1	NaN	NaN	NaN	NaN	NaN	NaN	NaN	NaN	NaN	NaN	NaN	NaN	NaN	NaN	NaN	NaN	NaN	NaN	NaN	NaN	NaN	NaN	NaN	NaN	NaN	NaN	NaN	NaN	NaN	NaN	NaN	NaN	NaN	NaN	NaN	NaN	NaN	NaN	NaN	NaN	NaN	NaN	NaN	NaN	NaN	NaN	NaN	NaN	NaN
1	NaN	NaN	NaN	NaN	NaN	NaN	NaN	NaN	NaN	NaN	NaN	NaN	NaN	NaN	NaN	NaN	NaN	NaN	NaN	NaN	NaN	NaN	NaN	NaN	NaN	NaN	NaN	NaN	NaN	NaN	NaN	NaN	NaN	NaN	NaN	NaN	NaN	NaN	NaN	NaN	NaN	NaN	NaN	NaN	NaN	NaN	NaN	NaN	NaN
1	NaN	NaN	NaN	NaN	NaN	NaN	NaN	NaN	NaN	NaN	NaN	NaN	NaN	NaN	NaN	NaN	NaN	NaN	NaN	NaN	NaN	NaN	NaN	NaN	NaN	NaN	NaN	2.5893	NaN	NaN	NaN	2.6472	NaN	NaN	NaN	NaN	NaN	NaN	NaN	NaN	NaN	NaN	NaN	NaN	NaN	NaN	NaN	NaN	NaN
1	NaN	NaN	NaN	NaN	NaN	NaN	NaN	NaN	NaN	NaN	NaN	NaN	NaN	NaN	NaN	NaN	NaN	NaN	NaN	NaN	NaN	NaN	NaN	NaN	NaN	NaN	NaN	NaN	NaN	NaN	NaN	NaN	NaN	NaN	NaN	NaN	NaN	NaN	NaN	NaN	NaN	NaN	NaN	NaN	NaN	NaN	NaN	NaN	NaN
1	NaN	NaN	NaN	NaN	NaN	NaN	NaN	NaN	NaN	NaN	NaN	NaN	NaN	NaN	NaN	NaN	NaN	NaN	NaN	NaN	NaN	NaN	NaN	NaN	NaN	NaN	NaN	NaN	NaN	NaN	NaN	NaN	NaN	NaN	NaN	NaN	NaN	NaN	NaN	NaN	NaN	NaN	4.5572	NaN	NaN	6.9483	6.6928	NaN	2.1988
1	NaN	NaN	NaN	NaN	NaN	NaN	NaN	NaN	NaN	NaN	NaN	NaN	NaN	NaN	NaN	NaN	NaN	NaN	NaN	NaN	NaN	NaN	NaN	NaN	NaN	NaN	NaN	NaN	NaN	NaN	NaN	NaN	NaN	NaN	NaN	NaN	NaN	NaN	NaN	NaN	NaN	NaN	NaN	NaN	NaN	NaN	NaN	NaN	NaN
1	0.036807	0.02678	0.089961	0.05592	0.065375	0.12297	0.031964	0.054701	0.071857	0.056981	0.069859	0.081392	0.1642	0.15949	0.097274	0.061152	0.031965	0.057765	0.036022	0.13531	0.051526	0.12822	0.11725	0.086143	0.074746	0.032325	0.026619	0.039144	0.033333	0.067987	0.050803	0.079554	0.12331	0.098309	0.5697	0.1875	NaN	0.053845	0.046692	0.047251	0.049008	0.067613	0.08547	0.22874	0.90791	2.1631	3.164	7.7708	9.9163
1	NaN	NaN	NaN	NaN	NaN	NaN	NaN	NaN	NaN	NaN	NaN	NaN	NaN	NaN	NaN	NaN	NaN	NaN	NaN	NaN	NaN	NaN	NaN	NaN	NaN	NaN	NaN	NaN	NaN	NaN	NaN	NaN	NaN	NaN	NaN	NaN	NaN	NaN	NaN	NaN	NaN	NaN	NaN	NaN	NaN	NaN	NaN	NaN	NaN
1	NaN	NaN	NaN	NaN	NaN	NaN	NaN	NaN	NaN	NaN	NaN	NaN	NaN	NaN	NaN	NaN	NaN	NaN	NaN	NaN	NaN	NaN	NaN	NaN	NaN	NaN	NaN	NaN	NaN	NaN	NaN	NaN	NaN	NaN	NaN	NaN	NaN	NaN	NaN	NaN	NaN	NaN	NaN	NaN	NaN	NaN	NaN	NaN	NaN
1	NaN	NaN	NaN	NaN	NaN	NaN	NaN	NaN	NaN	NaN	NaN	NaN	NaN	NaN	NaN	NaN	NaN	NaN	NaN	NaN	NaN	NaN	NaN	NaN	NaN	NaN	NaN	NaN	NaN	NaN	NaN	NaN	NaN	NaN	NaN	NaN	NaN	NaN	NaN	NaN	NaN	NaN	NaN	NaN	NaN	NaN	NaN	NaN	NaN
1	NaN	NaN	NaN	NaN	NaN	NaN	NaN	NaN	NaN	NaN	NaN	NaN	NaN	NaN	NaN	NaN	NaN	NaN	NaN	NaN	NaN	NaN	NaN	NaN	NaN	NaN	NaN	NaN	NaN	NaN	NaN	NaN	NaN	NaN	NaN	NaN	NaN	NaN	NaN	NaN	NaN	NaN	NaN	NaN	NaN	NaN	NaN	NaN	NaN
1	NaN	NaN	NaN	NaN	NaN	NaN	NaN	NaN	NaN	NaN	NaN	NaN	NaN	NaN	NaN	NaN	NaN	NaN	NaN	NaN	NaN	NaN	NaN	NaN	NaN	NaN	NaN	NaN	NaN	NaN	NaN	NaN	NaN	NaN	NaN	NaN	NaN	NaN	NaN	NaN	NaN	NaN	NaN	NaN	NaN	NaN	NaN	NaN	NaN
1	NaN	NaN	NaN	NaN	NaN	NaN	NaN	NaN	NaN	NaN	NaN	NaN	NaN	NaN	NaN	NaN	NaN	NaN	NaN	NaN	NaN	NaN	NaN	NaN	NaN	NaN	NaN	NaN	NaN	NaN	NaN	NaN	NaN	NaN	NaN	NaN	NaN	NaN	NaN	NaN	NaN	NaN	NaN	NaN	NaN	NaN	NaN	NaN	NaN
1	NaN	NaN	NaN	NaN	NaN	NaN	NaN	NaN	NaN	NaN	NaN	NaN	NaN	NaN	NaN	NaN	NaN	NaN	NaN	NaN	NaN	NaN	NaN	NaN	NaN	NaN	NaN	NaN	NaN	NaN	NaN	NaN	NaN	NaN	NaN	NaN	NaN	NaN	NaN	NaN	NaN	NaN	NaN	NaN	NaN	NaN	NaN	NaN	NaN
1	NaN	NaN	NaN	NaN	NaN	NaN	NaN	NaN	NaN	NaN	NaN	NaN	NaN	NaN	NaN	NaN	NaN	NaN	NaN	NaN	NaN	NaN	NaN	NaN	NaN	NaN	NaN	NaN	NaN	NaN	NaN	NaN	NaN	NaN	NaN	NaN	NaN	NaN	NaN	NaN	NaN	NaN	NaN	NaN	NaN	NaN	NaN	NaN	NaN
1	NaN	NaN	NaN	NaN	NaN	NaN	NaN	NaN	NaN	NaN	NaN	NaN	NaN	NaN	NaN	NaN	NaN	NaN	NaN	NaN	NaN	NaN	NaN	NaN	NaN	NaN	NaN	NaN	NaN	NaN	NaN	NaN	NaN	NaN	NaN	NaN	NaN	NaN	NaN	NaN	NaN	NaN	NaN	NaN	NaN	NaN	NaN	NaN	NaN
1	NaN	NaN	NaN	4.2189	NaN	NaN	NaN	NaN	NaN	NaN	NaN	NaN	NaN	NaN	NaN	NaN	NaN	NaN	NaN	NaN	NaN	NaN	NaN	NaN	NaN	NaN	NaN	NaN	NaN	NaN	NaN	NaN	NaN	NaN	NaN	NaN	NaN	NaN	NaN	NaN	NaN	NaN	NaN	NaN	NaN	NaN	NaN	NaN	NaN
1	NaN	NaN	NaN	NaN	NaN	NaN	NaN	NaN	NaN	NaN	NaN	NaN	NaN	NaN	NaN	NaN	NaN	NaN	NaN	NaN	NaN	NaN	NaN	NaN	NaN	NaN	NaN	NaN	NaN	NaN	NaN	NaN	NaN	NaN	NaN	NaN	NaN	NaN	NaN	NaN	NaN	NaN	NaN	NaN	NaN	NaN	NaN	NaN	NaN
1	NaN	NaN	NaN	NaN	NaN	NaN	NaN	NaN	NaN	NaN	NaN	NaN	NaN	NaN	NaN	NaN	NaN	NaN	NaN	NaN	NaN	NaN	NaN	NaN	NaN	NaN	NaN	NaN	NaN	NaN	NaN	NaN	NaN	NaN	NaN	NaN	NaN	NaN	NaN	NaN	NaN	NaN	NaN	NaN	NaN	NaN	NaN	NaN	NaN
1	NaN	NaN	NaN	NaN	NaN	NaN	NaN	NaN	NaN	NaN	NaN	NaN	NaN	NaN	NaN	NaN	NaN	NaN	NaN	NaN	NaN	NaN	NaN	NaN	NaN	NaN	NaN	NaN	NaN	NaN	NaN	NaN	NaN	NaN	NaN	NaN	NaN	NaN	NaN	NaN	NaN	NaN	NaN	NaN	NaN	NaN	NaN	NaN	NaN
1	NaN	0.09756	NaN	NaN	NaN	NaN	NaN	NaN	NaN	NaN	NaN	NaN	NaN	NaN	NaN	NaN	NaN	NaN	NaN	NaN	NaN	NaN	NaN	NaN	NaN	NaN	NaN	NaN	NaN	NaN	NaN	NaN	NaN	NaN	NaN	NaN	NaN	NaN	NaN	NaN	NaN	NaN	NaN	NaN	NaN	NaN	NaN	NaN	NaN
1	NaN	NaN	NaN	NaN	NaN	NaN	NaN	NaN	NaN	NaN	NaN	NaN	NaN	NaN	NaN	NaN	NaN	NaN	NaN	NaN	NaN	NaN	NaN	NaN	NaN	NaN	NaN	NaN	NaN	NaN	NaN	NaN	NaN	NaN	NaN	NaN	NaN	NaN	NaN	NaN	NaN	NaN	NaN	NaN	NaN	NaN	NaN	NaN	NaN
1	NaN	NaN	NaN	NaN	NaN	NaN	NaN	NaN	NaN	NaN	NaN	NaN	NaN	NaN	NaN	NaN	NaN	NaN	NaN	NaN	NaN	NaN	NaN	NaN	NaN	NaN	NaN	NaN	NaN	NaN	NaN	NaN	NaN	NaN	NaN	NaN	NaN	NaN	NaN	NaN	NaN	NaN	NaN	NaN	NaN	NaN	NaN	NaN	NaN
1	NaN	NaN	NaN	NaN	NaN	NaN	NaN	NaN	NaN	NaN	NaN	NaN	NaN	NaN	NaN	NaN	NaN	NaN	NaN	NaN	NaN	NaN	NaN	NaN	NaN	NaN	NaN	NaN	NaN	NaN	NaN	NaN	NaN	NaN	NaN	NaN	NaN	NaN	NaN	NaN	NaN	NaN	NaN	NaN	NaN	NaN	NaN	NaN	NaN
1	NaN	NaN	NaN	NaN	NaN	NaN	NaN	NaN	NaN	NaN	NaN	NaN	NaN	NaN	NaN	NaN	NaN	NaN	NaN	NaN	NaN	NaN	NaN	NaN	NaN	NaN	NaN	NaN	NaN	NaN	NaN	NaN	NaN	NaN	NaN	NaN	NaN	NaN	NaN	NaN	NaN	NaN	NaN	NaN	NaN	NaN	NaN	NaN	NaN
1	NaN	NaN	NaN	NaN	NaN	NaN	NaN	NaN	NaN	NaN	NaN	NaN	NaN	NaN	NaN	NaN	NaN	NaN	NaN	NaN	NaN	NaN	NaN	NaN	NaN	NaN	NaN	NaN	NaN	NaN	NaN	NaN	NaN	NaN	NaN	NaN	NaN	NaN	NaN	NaN	NaN	NaN	NaN	NaN	NaN	NaN	NaN	NaN	NaN
1	NaN	NaN	NaN	NaN	NaN	NaN	NaN	NaN	NaN	NaN	NaN	NaN	NaN	NaN	NaN	NaN	NaN	NaN	NaN	NaN	NaN	NaN	NaN	NaN	NaN	NaN	NaN	NaN	NaN	NaN	NaN	NaN	NaN	NaN	NaN	NaN	NaN	NaN	NaN	NaN	NaN	NaN	NaN	NaN	NaN	NaN	NaN	NaN	NaN
1	NaN	NaN	NaN	NaN	NaN	NaN	NaN	NaN	NaN	NaN	NaN	NaN	NaN	NaN	NaN	NaN	NaN	NaN	NaN	NaN	NaN	NaN	NaN	NaN	NaN	NaN	NaN	NaN	NaN	NaN	NaN	NaN	NaN	NaN	NaN	NaN	NaN	NaN	NaN	NaN	NaN	NaN	NaN	NaN	NaN	NaN	NaN	NaN	NaN
1	NaN	NaN	1.8941	3.6716	2.5255	2.1814	NaN	NaN	NaN	NaN	NaN	NaN	NaN	NaN	NaN	NaN	NaN	NaN	NaN	NaN	NaN	NaN	NaN	NaN	NaN	NaN	NaN	NaN	NaN	NaN	NaN	1.5979	NaN	NaN	NaN	NaN	NaN	NaN	NaN	NaN	NaN	NaN	NaN	NaN	NaN	NaN	NaN	NaN	NaN
1	NaN	NaN	NaN	NaN	NaN	NaN	NaN	NaN	NaN	NaN	NaN	NaN	NaN	NaN	NaN	NaN	NaN	NaN	NaN	NaN	NaN	NaN	NaN	NaN	NaN	NaN	5.788	NaN	4.4822	NaN	NaN	NaN	NaN	NaN	NaN	NaN	NaN	NaN	NaN	NaN	NaN	NaN	NaN	NaN	NaN	NaN	NaN	NaN	NaN
1	NaN	NaN	NaN	NaN	NaN	NaN	NaN	NaN	NaN	NaN	NaN	NaN	NaN	NaN	NaN	NaN	NaN	NaN	NaN	NaN	NaN	NaN	NaN	NaN	NaN	NaN	NaN	NaN	NaN	NaN	NaN	NaN	NaN	NaN	NaN	NaN	NaN	NaN	NaN	NaN	NaN	NaN	NaN	NaN	NaN	NaN	NaN	NaN	NaN
1	NaN	NaN	NaN	NaN	NaN	NaN	NaN	NaN	NaN	NaN	NaN	NaN	NaN	NaN	NaN	NaN	NaN	NaN	NaN	NaN	NaN	NaN	NaN	NaN	NaN	NaN	NaN	NaN	NaN	NaN	NaN	NaN	NaN	3.7609	NaN	NaN	NaN	NaN	NaN	NaN	NaN	NaN	NaN	NaN	NaN	NaN	NaN	NaN	NaN
1	NaN	NaN	NaN	NaN	NaN	NaN	NaN	NaN	NaN	NaN	NaN	NaN	NaN	NaN	NaN	NaN	NaN	NaN	NaN	NaN	NaN	NaN	NaN	NaN	NaN	NaN	NaN	NaN	NaN	NaN	NaN	NaN	NaN	NaN	NaN	NaN	NaN	NaN	NaN	NaN	NaN	NaN	NaN	NaN	NaN	NaN	NaN	NaN	NaN
1	NaN	NaN	NaN	NaN	NaN	NaN	NaN	NaN	NaN	NaN	NaN	NaN	NaN	NaN	NaN	NaN	NaN	NaN	NaN	NaN	NaN	NaN	NaN	NaN	NaN	NaN	NaN	NaN	NaN	NaN	NaN	NaN	NaN	NaN	NaN	NaN	NaN	NaN	NaN	NaN	NaN	NaN	NaN	NaN	NaN	NaN	NaN	5.555	NaN
1	NaN	NaN	NaN	NaN	NaN	NaN	NaN	NaN	NaN	NaN	NaN	NaN	NaN	NaN	NaN	NaN	NaN	NaN	NaN	NaN	NaN	NaN	NaN	NaN	NaN	NaN	NaN	NaN	NaN	NaN	NaN	NaN	NaN	NaN	NaN	NaN	NaN	NaN	NaN	NaN	NaN	NaN	NaN	NaN	NaN	NaN	NaN	NaN	NaN
1	NaN	NaN	NaN	NaN	NaN	NaN	NaN	NaN	NaN	NaN	NaN	NaN	NaN	NaN	NaN	NaN	NaN	NaN	NaN	NaN	NaN	NaN	NaN	NaN	NaN	NaN	NaN	NaN	NaN	NaN	NaN	NaN	NaN	NaN	NaN	NaN	NaN	NaN	NaN	NaN	NaN	NaN	NaN	NaN	NaN	NaN	NaN	NaN	NaN
1	NaN	NaN	NaN	NaN	NaN	NaN	NaN	NaN	NaN	NaN	NaN	NaN	NaN	NaN	NaN	NaN	NaN	NaN	NaN	NaN	NaN	NaN	NaN	NaN	NaN	NaN	NaN	NaN	NaN	NaN	NaN	NaN	NaN	NaN	NaN	NaN	NaN	NaN	NaN	NaN	NaN	NaN	NaN	NaN	NaN	NaN	NaN	NaN	NaN
1	NaN	NaN	NaN	NaN	NaN	NaN	NaN	NaN	NaN	NaN	NaN	NaN	NaN	NaN	NaN	NaN	NaN	NaN	NaN	NaN	NaN	NaN	NaN	NaN	NaN	NaN	NaN	NaN	NaN	NaN	NaN	NaN	NaN	NaN	NaN	NaN	NaN	NaN	NaN	NaN	NaN	NaN	NaN	NaN	NaN	NaN	NaN	NaN	NaN
1	NaN	NaN	NaN	NaN	NaN	NaN	NaN	NaN	NaN	NaN	NaN	NaN	NaN	NaN	NaN	NaN	NaN	NaN	NaN	NaN	NaN	NaN	NaN	NaN	NaN	NaN	NaN	NaN	NaN	NaN	NaN	NaN	NaN	NaN	NaN	NaN	NaN	NaN	NaN	NaN	NaN	NaN	NaN	NaN	NaN	NaN	NaN	NaN	NaN
1	NaN	NaN	NaN	NaN	NaN	1.4552	NaN	NaN	NaN	NaN	NaN	NaN	NaN	NaN	NaN	NaN	NaN	NaN	NaN	NaN	NaN	NaN	NaN	NaN	NaN	NaN	NaN	NaN	NaN	NaN	NaN	NaN	NaN	NaN	NaN	NaN	NaN	NaN	NaN	NaN	NaN	NaN	NaN	NaN	NaN	NaN	NaN	NaN	NaN
1	NaN	NaN	NaN	NaN	NaN	NaN	NaN	NaN	NaN	NaN	NaN	NaN	NaN	NaN	NaN	NaN	NaN	NaN	NaN	NaN	NaN	NaN	NaN	NaN	NaN	NaN	NaN	NaN	NaN	NaN	NaN	NaN	NaN	NaN	NaN	NaN	NaN	NaN	2.459	2.7301	3.1284	3.2524	NaN	NaN	2.8421	NaN	NaN	NaN	NaN
1	NaN	NaN	NaN	NaN	NaN	NaN	NaN	NaN	NaN	NaN	NaN	NaN	NaN	NaN	NaN	NaN	NaN	NaN	NaN	NaN	NaN	NaN	NaN	NaN	NaN	NaN	NaN	NaN	NaN	NaN	NaN	NaN	NaN	NaN	NaN	NaN	NaN	NaN	NaN	NaN	NaN	NaN	NaN	NaN	NaN	NaN	NaN	NaN	NaN
1	NaN	NaN	NaN	NaN	NaN	NaN	NaN	NaN	NaN	NaN	NaN	NaN	NaN	NaN	NaN	NaN	NaN	NaN	NaN	NaN	NaN	NaN	NaN	NaN	NaN	NaN	NaN	NaN	NaN	NaN	NaN	NaN	NaN	NaN	NaN	NaN	NaN	NaN	NaN	NaN	NaN	NaN	NaN	NaN	NaN	NaN	NaN	NaN	NaN
1	NaN	NaN	NaN	NaN	NaN	NaN	NaN	NaN	NaN	NaN	NaN	NaN	NaN	NaN	NaN	NaN	NaN	NaN	NaN	NaN	NaN	NaN	NaN	NaN	NaN	NaN	NaN	NaN	NaN	NaN	NaN	NaN	NaN	NaN	NaN	NaN	NaN	NaN	NaN	NaN	NaN	NaN	NaN	NaN	NaN	NaN	NaN	NaN	NaN
1	NaN	NaN	NaN	NaN	NaN	NaN	NaN	NaN	NaN	NaN	NaN	NaN	NaN	NaN	NaN	NaN	NaN	NaN	NaN	NaN	NaN	NaN	NaN	NaN	NaN	NaN	NaN	NaN	NaN	NaN	NaN	NaN	NaN	NaN	NaN	NaN	4.8515	4.373	NaN	NaN	NaN	NaN	NaN	NaN	NaN	NaN	NaN	NaN	NaN
1	NaN	NaN	NaN	NaN	NaN	NaN	NaN	NaN	NaN	NaN	NaN	NaN	NaN	NaN	NaN	NaN	NaN	NaN	NaN	NaN	NaN	NaN	NaN	NaN	NaN	NaN	NaN	NaN	NaN	NaN	NaN	NaN	NaN	NaN	NaN	NaN	NaN	NaN	NaN	NaN	NaN	NaN	NaN	NaN	NaN	NaN	NaN	NaN	NaN
1	NaN	NaN	NaN	NaN	NaN	NaN	NaN	NaN	NaN	NaN	NaN	NaN	NaN	7.8883	NaN	NaN	NaN	NaN	NaN	NaN	NaN	NaN	NaN	NaN	NaN	NaN	NaN	NaN	NaN	NaN	NaN	NaN	NaN	NaN	NaN	NaN	NaN	NaN	NaN	NaN	NaN	NaN	NaN	NaN	NaN	NaN	NaN	NaN	NaN
1	NaN	NaN	NaN	NaN	NaN	NaN	NaN	NaN	NaN	NaN	NaN	NaN	NaN	NaN	NaN	NaN	NaN	NaN	NaN	NaN	NaN	NaN	NaN	NaN	NaN	NaN	NaN	NaN	NaN	NaN	NaN	NaN	NaN	NaN	NaN	NaN	NaN	NaN	NaN	NaN	NaN	NaN	NaN	NaN	NaN	NaN	NaN	NaN	NaN
1	NaN	NaN	NaN	NaN	NaN	NaN	NaN	NaN	NaN	NaN	NaN	NaN	NaN	NaN	NaN	NaN	NaN	NaN	NaN	NaN	NaN	NaN	NaN	NaN	NaN	NaN	NaN	NaN	NaN	NaN	NaN	NaN	NaN	NaN	NaN	NaN	NaN	NaN	NaN	NaN	NaN	NaN	NaN	NaN	NaN	NaN	NaN	NaN	NaN
1	NaN	NaN	NaN	NaN	NaN	NaN	NaN	NaN	NaN	NaN	NaN	NaN	NaN	2.0354	2.5826	1.6609	NaN	NaN	NaN	NaN	NaN	NaN	NaN	NaN	NaN	NaN	NaN	NaN	NaN	NaN	NaN	NaN	NaN	NaN	NaN	NaN	NaN	NaN	NaN	NaN	NaN	NaN	NaN	NaN	NaN	NaN	NaN	NaN	NaN
1	NaN	NaN	NaN	NaN	NaN	NaN	NaN	NaN	NaN	NaN	NaN	NaN	NaN	NaN	NaN	NaN	NaN	NaN	NaN	NaN	NaN	NaN	NaN	NaN	NaN	NaN	NaN	NaN	NaN	NaN	NaN	NaN	NaN	NaN	NaN	NaN	NaN	NaN	NaN	NaN	NaN	NaN	NaN	NaN	NaN	NaN	NaN	NaN	NaN
1	NaN	NaN	NaN	NaN	NaN	NaN	NaN	NaN	NaN	NaN	NaN	NaN	NaN	NaN	NaN	NaN	NaN	NaN	NaN	NaN	NaN	NaN	NaN	NaN	NaN	NaN	NaN	NaN	NaN	NaN	NaN	NaN	NaN	NaN	NaN	NaN	NaN	NaN	NaN	NaN	NaN	NaN	NaN	NaN	NaN	NaN	NaN	NaN	NaN
1	NaN	NaN	NaN	NaN	NaN	NaN	NaN	NaN	NaN	NaN	NaN	NaN	NaN	NaN	NaN	NaN	NaN	NaN	NaN	NaN	NaN	NaN	NaN	NaN	NaN	NaN	NaN	NaN	NaN	4.6544	NaN	8.9424	NaN	NaN	NaN	NaN	NaN	NaN	NaN	NaN	NaN	NaN	NaN	NaN	NaN	NaN	NaN	NaN	NaN
1	NaN	NaN	NaN	NaN	NaN	NaN	NaN	NaN	NaN	NaN	NaN	NaN	NaN	NaN	NaN	NaN	NaN	NaN	NaN	NaN	NaN	NaN	NaN	NaN	NaN	NaN	NaN	NaN	NaN	NaN	NaN	NaN	NaN	NaN	NaN	NaN	NaN	NaN	NaN	NaN	NaN	NaN	NaN	NaN	NaN	NaN	NaN	NaN	NaN
1	NaN	NaN	NaN	NaN	NaN	NaN	NaN	NaN	NaN	NaN	NaN	NaN	NaN	NaN	NaN	NaN	NaN	NaN	NaN	NaN	NaN	NaN	NaN	NaN	NaN	NaN	NaN	NaN	NaN	NaN	NaN	NaN	NaN	NaN	NaN	NaN	NaN	0.47797	NaN	1.0674	0.92127	1.4754	NaN	NaN	NaN	NaN	NaN	NaN	NaN
1	NaN	NaN	NaN	NaN	NaN	NaN	NaN	NaN	NaN	NaN	NaN	NaN	NaN	NaN	NaN	NaN	NaN	NaN	NaN	NaN	NaN	NaN	NaN	NaN	NaN	NaN	NaN	NaN	NaN	NaN	NaN	NaN	NaN	NaN	NaN	NaN	NaN	NaN	NaN	NaN	NaN	NaN	NaN	NaN	NaN	NaN	NaN	NaN	NaN
1	NaN	NaN	NaN	NaN	NaN	NaN	NaN	NaN	NaN	NaN	2.1864	2.3166	3.3124	3.6622	2.9383	NaN	NaN	NaN	NaN	NaN	NaN	NaN	NaN	NaN	NaN	NaN	NaN	NaN	NaN	NaN	NaN	NaN	NaN	NaN	NaN	NaN	NaN	NaN	NaN	NaN	NaN	NaN	NaN	NaN	NaN	NaN	NaN	NaN	NaN
1	NaN	NaN	NaN	NaN	NaN	NaN	NaN	NaN	NaN	NaN	NaN	NaN	NaN	NaN	NaN	NaN	NaN	NaN	NaN	NaN	NaN	NaN	NaN	NaN	NaN	NaN	NaN	NaN	NaN	NaN	NaN	NaN	NaN	NaN	NaN	NaN	NaN	NaN	NaN	NaN	NaN	NaN	NaN	NaN	NaN	NaN	NaN	NaN	NaN
1	NaN	NaN	NaN	NaN	NaN	NaN	NaN	NaN	NaN	NaN	NaN	NaN	NaN	NaN	NaN	NaN	NaN	NaN	NaN	NaN	NaN	NaN	NaN	NaN	NaN	NaN	NaN	NaN	NaN	NaN	NaN	NaN	NaN	NaN	NaN	NaN	NaN	NaN	NaN	NaN	NaN	NaN	NaN	NaN	NaN	NaN	NaN	NaN	NaN
1	NaN	NaN	NaN	2.3548	NaN	3.7441	3.7107	3.7766	2.1832	NaN	NaN	NaN	NaN	NaN	NaN	NaN	NaN	NaN	NaN	NaN	NaN	NaN	NaN	NaN	NaN	NaN	NaN	NaN	NaN	NaN	NaN	NaN	NaN	NaN	NaN	NaN	NaN	NaN	NaN	NaN	NaN	NaN	NaN	NaN	NaN	NaN	NaN	NaN	NaN
1	NaN	NaN	NaN	NaN	NaN	NaN	NaN	NaN	NaN	NaN	NaN	NaN	NaN	NaN	NaN	NaN	NaN	0.4147	NaN	NaN	NaN	NaN	NaN	NaN	NaN	NaN	NaN	NaN	NaN	NaN	NaN	NaN	NaN	NaN	NaN	NaN	NaN	NaN	NaN	NaN	NaN	NaN	NaN	NaN	NaN	NaN	NaN	NaN	NaN
1	NaN	NaN	NaN	NaN	NaN	NaN	NaN	NaN	NaN	NaN	NaN	NaN	NaN	NaN	NaN	NaN	NaN	NaN	NaN	NaN	NaN	NaN	NaN	NaN	NaN	NaN	NaN	NaN	NaN	NaN	NaN	2.1039	NaN	NaN	NaN	NaN	NaN	NaN	NaN	NaN	NaN	NaN	NaN	NaN	NaN	NaN	NaN	NaN	NaN
1	NaN	NaN	NaN	NaN	NaN	NaN	NaN	NaN	NaN	NaN	NaN	NaN	NaN	NaN	NaN	NaN	NaN	NaN	NaN	NaN	NaN	NaN	NaN	NaN	NaN	NaN	NaN	NaN	NaN	NaN	NaN	NaN	NaN	NaN	NaN	NaN	NaN	NaN	NaN	NaN	NaN	NaN	NaN	NaN	NaN	NaN	NaN	NaN	NaN
1	NaN	NaN	NaN	NaN	NaN	NaN	NaN	NaN	NaN	NaN	NaN	NaN	NaN	NaN	NaN	NaN	NaN	NaN	NaN	NaN	NaN	NaN	NaN	NaN	NaN	NaN	NaN	NaN	NaN	NaN	NaN	NaN	NaN	NaN	NaN	NaN	NaN	NaN	NaN	NaN	NaN	NaN	NaN	NaN	NaN	NaN	NaN	NaN	NaN
1	NaN	NaN	NaN	NaN	NaN	NaN	NaN	NaN	NaN	NaN	NaN	NaN	NaN	NaN	NaN	NaN	NaN	NaN	NaN	NaN	NaN	NaN	NaN	NaN	NaN	NaN	NaN	NaN	NaN	NaN	NaN	NaN	NaN	NaN	NaN	NaN	NaN	NaN	NaN	NaN	NaN	NaN	NaN	NaN	NaN	NaN	NaN	NaN	NaN
1	NaN	2.5732	NaN	NaN	NaN	1.7079	1.9556	3.9021	3.1233	NaN	5.0082	NaN	NaN	NaN	NaN	NaN	NaN	NaN	NaN	NaN	NaN	NaN	NaN	NaN	NaN	NaN	NaN	NaN	NaN	NaN	NaN	NaN	NaN	NaN	NaN	NaN	NaN	NaN	NaN	NaN	NaN	NaN	NaN	NaN	NaN	NaN	NaN	NaN	NaN
1	NaN	NaN	NaN	NaN	NaN	NaN	NaN	NaN	NaN	NaN	NaN	NaN	NaN	NaN	4.3613	4.7763	NaN	NaN	NaN	NaN	NaN	NaN	NaN	NaN	NaN	NaN	NaN	NaN	NaN	NaN	NaN	NaN	NaN	NaN	NaN	NaN	NaN	NaN	NaN	NaN	NaN	NaN	NaN	NaN	NaN	NaN	NaN	NaN	NaN
1	NaN	NaN	NaN	NaN	NaN	NaN	NaN	NaN	NaN	NaN	NaN	NaN	NaN	NaN	NaN	NaN	NaN	NaN	NaN	NaN	NaN	NaN	NaN	NaN	NaN	NaN	NaN	NaN	NaN	NaN	NaN	NaN	NaN	NaN	NaN	NaN	NaN	NaN	NaN	NaN	NaN	NaN	NaN	NaN	NaN	NaN	NaN	NaN	NaN
1	NaN	NaN	NaN	NaN	NaN	NaN	NaN	NaN	NaN	NaN	NaN	NaN	NaN	NaN	NaN	NaN	NaN	NaN	NaN	NaN	NaN	NaN	NaN	NaN	NaN	NaN	NaN	NaN	NaN	NaN	NaN	NaN	NaN	NaN	NaN	NaN	NaN	NaN	NaN	NaN	NaN	NaN	NaN	NaN	NaN	NaN	NaN	NaN	NaN
1	NaN	NaN	NaN	NaN	NaN	NaN	NaN	NaN	NaN	NaN	NaN	NaN	NaN	NaN	NaN	NaN	NaN	NaN	NaN	NaN	NaN	NaN	NaN	NaN	NaN	NaN	NaN	NaN	NaN	NaN	NaN	NaN	NaN	NaN	NaN	NaN	NaN	NaN	NaN	NaN	NaN	NaN	NaN	NaN	NaN	NaN	NaN	NaN	NaN
1	NaN	NaN	NaN	NaN	NaN	NaN	NaN	NaN	NaN	NaN	NaN	NaN	NaN	NaN	NaN	NaN	NaN	NaN	NaN	NaN	NaN	NaN	NaN	NaN	NaN	NaN	NaN	NaN	NaN	NaN	NaN	NaN	NaN	NaN	NaN	NaN	NaN	NaN	NaN	NaN	NaN	NaN	NaN	NaN	NaN	NaN	NaN	NaN	NaN
1	NaN	NaN	NaN	NaN	NaN	NaN	1.5627	3.5322	2.9521	2.8037	1.8506	1.3493	NaN	1.2963	NaN	NaN	NaN	NaN	NaN	NaN	NaN	NaN	NaN	NaN	NaN	NaN	NaN	NaN	NaN	NaN	NaN	NaN	NaN	NaN	NaN	NaN	NaN	NaN	NaN	NaN	NaN	NaN	NaN	NaN	NaN	NaN	NaN	NaN	NaN
1	NaN	NaN	NaN	NaN	NaN	NaN	NaN	NaN	NaN	NaN	NaN	NaN	NaN	NaN	7.3991	8.5542	NaN	NaN	NaN	NaN	NaN	NaN	NaN	NaN	NaN	NaN	NaN	NaN	NaN	NaN	NaN	NaN	NaN	NaN	NaN	NaN	NaN	NaN	NaN	NaN	NaN	NaN	NaN	NaN	NaN	NaN	NaN	NaN	NaN
1	NaN	NaN	NaN	NaN	NaN	NaN	NaN	NaN	NaN	NaN	NaN	NaN	NaN	NaN	NaN	NaN	NaN	NaN	NaN	NaN	NaN	NaN	NaN	NaN	NaN	NaN	NaN	NaN	NaN	NaN	NaN	NaN	NaN	NaN	NaN	NaN	NaN	NaN	NaN	NaN	NaN	NaN	NaN	NaN	NaN	NaN	NaN	NaN	NaN
1	NaN	NaN	NaN	NaN	NaN	NaN	NaN	NaN	NaN	NaN	NaN	NaN	NaN	NaN	NaN	NaN	NaN	NaN	NaN	NaN	NaN	NaN	NaN	NaN	NaN	NaN	NaN	NaN	NaN	NaN	NaN	NaN	NaN	NaN	NaN	NaN	NaN	NaN	NaN	NaN	NaN	NaN	NaN	NaN	NaN	NaN	NaN	NaN	NaN
1	NaN	NaN	NaN	NaN	NaN	NaN	NaN	NaN	NaN	NaN	NaN	NaN	NaN	NaN	NaN	NaN	NaN	NaN	NaN	NaN	NaN	NaN	NaN	NaN	NaN	NaN	NaN	NaN	NaN	NaN	NaN	NaN	NaN	NaN	NaN	NaN	NaN	NaN	NaN	NaN	NaN	NaN	NaN	NaN	NaN	NaN	NaN	NaN	NaN
1	NaN	NaN	NaN	NaN	NaN	NaN	NaN	NaN	NaN	NaN	NaN	NaN	NaN	NaN	NaN	NaN	NaN	NaN	NaN	NaN	NaN	NaN	NaN	NaN	NaN	NaN	NaN	NaN	NaN	NaN	NaN	NaN	NaN	NaN	NaN	NaN	NaN	NaN	NaN	NaN	NaN	NaN	NaN	NaN	NaN	NaN	NaN	NaN	NaN
1	NaN	NaN	0.018393	0.065804	NaN	0.042327	NaN	NaN	NaN	NaN	NaN	NaN	NaN	NaN	0.060213	NaN	0.17288	0.0238	NaN	NaN	NaN	NaN	NaN	NaN	NaN	NaN	NaN	NaN	NaN	NaN	NaN	NaN	NaN	0.043975	NaN	NaN	NaN	0.058591	0.1012	0.094329	NaN	NaN	NaN	NaN	NaN	NaN	NaN	NaN	NaN
1	NaN	NaN	NaN	NaN	NaN	NaN	NaN	NaN	NaN	NaN	NaN	NaN	NaN	NaN	NaN	NaN	NaN	NaN	NaN	NaN	NaN	NaN	NaN	NaN	NaN	NaN	NaN	NaN	NaN	NaN	NaN	NaN	NaN	NaN	NaN	NaN	NaN	NaN	NaN	NaN	NaN	NaN	NaN	NaN	NaN	NaN	NaN	NaN	NaN
1	NaN	NaN	NaN	NaN	NaN	NaN	NaN	NaN	NaN	NaN	NaN	NaN	NaN	NaN	NaN	NaN	NaN	NaN	NaN	NaN	NaN	NaN	NaN	NaN	NaN	NaN	NaN	NaN	NaN	NaN	NaN	NaN	NaN	NaN	NaN	NaN	NaN	NaN	NaN	NaN	NaN	NaN	NaN	NaN	NaN	NaN	NaN	NaN	NaN
1	NaN	0.21473	1.8256	4.1056	3.3144	3.8462	2.365	2.1698	2.4432	2.3792	2.2763	1.5061	0.97069	NaN	0.47337	0.34043	0.30369	NaN	NaN	NaN	NaN	NaN	NaN	NaN	NaN	NaN	NaN	NaN	NaN	NaN	NaN	NaN	NaN	NaN	NaN	NaN	NaN	NaN	NaN	NaN	0.46637	0.61179	NaN	NaN	NaN	NaN	NaN	NaN	NaN
1	NaN	NaN	NaN	NaN	NaN	NaN	NaN	NaN	NaN	NaN	NaN	NaN	NaN	NaN	NaN	NaN	1.8588	2.8468	2.6425	1.9643	NaN	NaN	NaN	NaN	NaN	NaN	NaN	NaN	NaN	NaN	NaN	NaN	NaN	NaN	NaN	NaN	NaN	NaN	NaN	NaN	NaN	NaN	NaN	NaN	NaN	NaN	NaN	NaN	NaN
1	NaN	NaN	NaN	NaN	NaN	NaN	NaN	NaN	NaN	NaN	NaN	NaN	NaN	NaN	NaN	NaN	NaN	NaN	NaN	NaN	NaN	NaN	NaN	NaN	NaN	NaN	NaN	NaN	NaN	NaN	NaN	NaN	NaN	NaN	NaN	NaN	NaN	NaN	NaN	4.2657	NaN	NaN	NaN	NaN	NaN	NaN	NaN	NaN	NaN
1	NaN	NaN	NaN	NaN	NaN	NaN	NaN	NaN	NaN	NaN	NaN	NaN	NaN	NaN	NaN	NaN	NaN	NaN	NaN	NaN	NaN	NaN	NaN	NaN	NaN	NaN	NaN	NaN	NaN	NaN	NaN	NaN	NaN	NaN	NaN	NaN	NaN	0.1241	NaN	NaN	NaN	0.16905	NaN	NaN	NaN	NaN	NaN	NaN	NaN
1	NaN	NaN	NaN	NaN	NaN	NaN	NaN	NaN	NaN	NaN	NaN	NaN	NaN	NaN	NaN	NaN	NaN	NaN	NaN	NaN	NaN	NaN	NaN	NaN	NaN	NaN	NaN	NaN	NaN	NaN	NaN	NaN	NaN	NaN	NaN	NaN	NaN	NaN	NaN	NaN	NaN	NaN	NaN	NaN	NaN	NaN	NaN	NaN	NaN
1	NaN	NaN	NaN	NaN	NaN	NaN	NaN	NaN	NaN	NaN	NaN	NaN	NaN	NaN	NaN	NaN	NaN	NaN	NaN	NaN	NaN	NaN	NaN	NaN	NaN	NaN	NaN	NaN	NaN	NaN	NaN	NaN	NaN	NaN	NaN	NaN	NaN	NaN	NaN	NaN	NaN	NaN	NaN	NaN	NaN	NaN	NaN	NaN	NaN
1	0.25425	NaN	NaN	NaN	NaN	NaN	NaN	NaN	0.27788	NaN	NaN	NaN	NaN	NaN	NaN	NaN	NaN	NaN	NaN	NaN	NaN	NaN	NaN	NaN	0.3189	NaN	NaN	NaN	NaN	NaN	NaN	NaN	NaN	NaN	0.25174	0.26536	0.19699	0.36679	0.43445	0.68434	1.2705	2.5308	3.177	3.3961	3.3521	3.0286	2.3131	3.3141	NaN
1	NaN	NaN	NaN	NaN	NaN	NaN	NaN	NaN	NaN	NaN	NaN	NaN	NaN	NaN	NaN	NaN	NaN	NaN	NaN	NaN	NaN	NaN	NaN	NaN	NaN	NaN	NaN	NaN	NaN	NaN	NaN	NaN	NaN	NaN	NaN	NaN	NaN	NaN	NaN	NaN	NaN	NaN	NaN	NaN	NaN	NaN	NaN	NaN	NaN
1	NaN	NaN	NaN	NaN	NaN	NaN	NaN	NaN	NaN	NaN	NaN	NaN	NaN	NaN	NaN	NaN	NaN	NaN	NaN	NaN	NaN	NaN	NaN	NaN	NaN	NaN	NaN	NaN	NaN	NaN	NaN	NaN	NaN	NaN	NaN	NaN	NaN	NaN	NaN	NaN	NaN	NaN	NaN	NaN	NaN	NaN	NaN	NaN	NaN
1	0.042657	0.28635	2.194	6.4655	5.8711	3.8405	2.7504	2.5188	3.2649	3.97	3.5618	2.2599	1.214	0.8097	0.45649	0.40311	0.30118	0.2362	0.20868	0.21284	0.15487	0.11832	0.17775	0.13749	0.12288	0.1096	NaN	0.14443	0.15834	0.15963	0.12556	0.17514	NaN	0.13495	NaN	0.15254	0.14155	0.14714	0.29592	0.48726	0.57227	0.65298	0.71652	0.51399	0.45994	0.28886	0.27651	0.23915	NaN
1	NaN	NaN	NaN	NaN	NaN	NaN	NaN	NaN	NaN	NaN	NaN	NaN	NaN	NaN	NaN	NaN	NaN	NaN	NaN	NaN	NaN	NaN	NaN	NaN	NaN	NaN	NaN	NaN	NaN	NaN	NaN	NaN	NaN	NaN	NaN	NaN	NaN	NaN	NaN	NaN	NaN	NaN	NaN	NaN	NaN	NaN	NaN	NaN	NaN
1	NaN	NaN	NaN	NaN	NaN	NaN	NaN	NaN	NaN	NaN	NaN	NaN	NaN	NaN	NaN	NaN	NaN	NaN	NaN	NaN	NaN	NaN	NaN	NaN	NaN	NaN	NaN	NaN	NaN	NaN	NaN	NaN	NaN	NaN	NaN	NaN	NaN	NaN	NaN	NaN	NaN	NaN	NaN	NaN	NaN	NaN	NaN	NaN	NaN
1	0.07942	0.19187	1.3555	3.1719	2.2953	1.7227	1.7435	2.1137	2.0815	1.7842	1.4831	1.4707	1.0695	0.88973	0.60419	0.49696	0.38318	0.36652	0.30244	0.2512	NaN	NaN	0.29798	NaN	0.21422	0.25621	0.21863	NaN	NaN	0.21781	NaN	NaN	NaN	0.21068	NaN	0.1513	0.14372	0.17416	0.21521	0.1937	0.17776	0.28951	0.51606	0.66326	0.84169	0.86919	1.2498	1.4754	1.1143
1	NaN	NaN	NaN	NaN	NaN	NaN	NaN	NaN	NaN	NaN	NaN	NaN	NaN	NaN	NaN	NaN	NaN	NaN	NaN	NaN	NaN	NaN	NaN	NaN	NaN	NaN	NaN	NaN	NaN	NaN	NaN	NaN	NaN	NaN	NaN	NaN	NaN	NaN	NaN	NaN	NaN	NaN	NaN	NaN	NaN	NaN	NaN	NaN	NaN
1	NaN	NaN	NaN	NaN	NaN	0.5026	NaN	NaN	0.97013	1.5029	1.56	NaN	1.7888	NaN	1.4919	NaN	NaN	NaN	NaN	NaN	NaN	NaN	NaN	NaN	NaN	NaN	NaN	NaN	NaN	NaN	NaN	NaN	NaN	NaN	NaN	NaN	NaN	NaN	NaN	1.4291	NaN	NaN	1.9252	NaN	NaN	NaN	NaN	NaN	NaN
1	NaN	NaN	NaN	NaN	NaN	NaN	NaN	NaN	NaN	NaN	NaN	NaN	NaN	NaN	NaN	NaN	NaN	NaN	NaN	NaN	NaN	NaN	NaN	NaN	NaN	NaN	NaN	NaN	NaN	NaN	NaN	NaN	NaN	NaN	NaN	NaN	NaN	NaN	NaN	NaN	NaN	NaN	NaN	NaN	NaN	NaN	NaN	NaN	NaN
1	NaN	NaN	NaN	NaN	NaN	NaN	NaN	NaN	NaN	NaN	NaN	NaN	NaN	NaN	NaN	NaN	NaN	NaN	NaN	NaN	NaN	NaN	NaN	NaN	NaN	NaN	NaN	NaN	NaN	NaN	NaN	NaN	NaN	NaN	NaN	NaN	NaN	NaN	NaN	NaN	NaN	NaN	NaN	NaN	NaN	NaN	NaN	NaN	NaN
1	NaN	NaN	NaN	NaN	NaN	NaN	NaN	NaN	NaN	NaN	NaN	NaN	NaN	NaN	NaN	NaN	NaN	NaN	NaN	NaN	NaN	NaN	NaN	NaN	NaN	NaN	NaN	NaN	NaN	NaN	NaN	NaN	NaN	NaN	NaN	NaN	NaN	NaN	NaN	NaN	NaN	NaN	NaN	NaN	NaN	NaN	NaN	NaN	NaN
1	NaN	NaN	NaN	NaN	NaN	NaN	NaN	NaN	NaN	NaN	NaN	NaN	NaN	NaN	NaN	NaN	NaN	NaN	NaN	NaN	NaN	NaN	NaN	NaN	NaN	NaN	NaN	NaN	NaN	NaN	NaN	NaN	NaN	NaN	NaN	NaN	NaN	NaN	NaN	NaN	NaN	NaN	NaN	NaN	NaN	NaN	NaN	NaN	NaN
1	NaN	NaN	NaN	NaN	NaN	NaN	NaN	NaN	NaN	NaN	NaN	NaN	NaN	NaN	NaN	NaN	NaN	NaN	NaN	NaN	NaN	NaN	NaN	NaN	NaN	NaN	NaN	NaN	NaN	NaN	NaN	NaN	NaN	NaN	NaN	NaN	NaN	NaN	NaN	NaN	NaN	NaN	NaN	NaN	NaN	NaN	NaN	NaN	NaN
1	NaN	NaN	NaN	NaN	NaN	NaN	NaN	NaN	NaN	NaN	NaN	NaN	NaN	NaN	NaN	NaN	NaN	NaN	NaN	NaN	NaN	NaN	NaN	NaN	NaN	NaN	NaN	NaN	NaN	NaN	NaN	NaN	NaN	NaN	NaN	NaN	NaN	NaN	NaN	NaN	NaN	NaN	NaN	NaN	NaN	NaN	NaN	NaN	NaN
1	NaN	NaN	NaN	NaN	NaN	NaN	NaN	NaN	NaN	NaN	NaN	NaN	NaN	NaN	NaN	NaN	NaN	NaN	NaN	NaN	NaN	NaN	NaN	NaN	NaN	NaN	NaN	NaN	NaN	NaN	NaN	NaN	NaN	NaN	NaN	NaN	NaN	NaN	NaN	NaN	NaN	NaN	NaN	NaN	NaN	NaN	NaN	NaN	NaN
1	NaN	NaN	NaN	NaN	NaN	NaN	NaN	NaN	NaN	NaN	NaN	NaN	4.6227	NaN	NaN	NaN	NaN	NaN	NaN	NaN	NaN	NaN	NaN	NaN	NaN	NaN	NaN	NaN	NaN	NaN	NaN	NaN	NaN	NaN	NaN	NaN	NaN	NaN	NaN	NaN	NaN	NaN	NaN	NaN	NaN	NaN	NaN	NaN	NaN
1	0.047948	0.40093	3.5616	5.1498	7.7992	5.5762	2.8328	1.6591	1.1359	0.776	0.60168	0.55162	0.37284	0.3878	0.31577	0.27571	0.25251	0.21424	0.22631	0.17062	0.25267	NaN	0.24191	0.30883	NaN	0.076764	0.23928	0.17044	0.11858	0.1553	NaN	NaN	0.1051	0.13268	0.10608	0.089276	0.059829	0.067257	0.095401	0.097964	0.070985	0.081996	0.16166	0.15887	0.25726	NaN	0.19054	0.1596	0.10916
1	NaN	NaN	NaN	NaN	NaN	NaN	NaN	NaN	NaN	NaN	NaN	NaN	NaN	NaN	NaN	NaN	NaN	NaN	NaN	NaN	NaN	NaN	NaN	NaN	NaN	NaN	NaN	NaN	NaN	NaN	NaN	NaN	NaN	NaN	NaN	NaN	NaN	NaN	NaN	NaN	NaN	NaN	NaN	NaN	NaN	NaN	NaN	NaN	NaN
1	NaN	NaN	NaN	NaN	NaN	NaN	NaN	NaN	NaN	NaN	NaN	NaN	NaN	NaN	NaN	NaN	NaN	NaN	NaN	NaN	NaN	NaN	NaN	NaN	NaN	NaN	NaN	NaN	NaN	NaN	NaN	NaN	NaN	NaN	NaN	NaN	NaN	NaN	NaN	NaN	NaN	NaN	NaN	NaN	NaN	NaN	NaN	NaN	NaN
1	NaN	NaN	NaN	NaN	NaN	NaN	NaN	NaN	NaN	NaN	NaN	NaN	NaN	NaN	NaN	NaN	NaN	NaN	NaN	NaN	NaN	NaN	NaN	NaN	NaN	NaN	NaN	NaN	NaN	NaN	NaN	NaN	NaN	NaN	NaN	NaN	NaN	NaN	NaN	NaN	NaN	NaN	NaN	NaN	NaN	NaN	NaN	NaN	NaN
1	0.073479	NaN	0.14394	0.22226	0.14468	0.24903	0.27346	0.47763	0.53976	0.41754	NaN	0.82261	3.2909	3.4151	2.9024	1.9335	0.7694	0.34534	0.23248	0.13998	0.21529	NaN	NaN	NaN	NaN	NaN	NaN	NaN	NaN	NaN	NaN	NaN	NaN	0.23157	NaN	0.074387	NaN	0.12274	0.1255	0.11614	0.10301	0.11269	0.074061	0.095605	NaN	NaN	NaN	NaN	NaN
1	NaN	NaN	NaN	NaN	NaN	NaN	NaN	NaN	NaN	NaN	NaN	NaN	NaN	NaN	NaN	NaN	NaN	NaN	NaN	NaN	NaN	NaN	NaN	NaN	NaN	NaN	NaN	NaN	NaN	NaN	NaN	NaN	NaN	NaN	NaN	NaN	NaN	NaN	NaN	NaN	NaN	NaN	NaN	NaN	NaN	NaN	NaN	NaN	NaN
1	NaN	NaN	NaN	NaN	NaN	NaN	NaN	NaN	NaN	NaN	NaN	NaN	NaN	NaN	NaN	NaN	NaN	NaN	NaN	NaN	NaN	NaN	NaN	NaN	NaN	NaN	NaN	NaN	NaN	NaN	NaN	NaN	NaN	NaN	NaN	NaN	NaN	NaN	NaN	NaN	NaN	NaN	NaN	NaN	NaN	NaN	NaN	NaN	NaN
1	NaN	NaN	NaN	NaN	NaN	NaN	NaN	0.12001	NaN	NaN	NaN	NaN	NaN	NaN	NaN	NaN	NaN	NaN	NaN	NaN	NaN	NaN	NaN	NaN	NaN	NaN	NaN	NaN	NaN	NaN	NaN	NaN	NaN	NaN	0.54568	NaN	NaN	NaN	NaN	0.4399	0.39361	1.1062	3.5761	3.7215	7.9498	7.699	11.038	10.881	2.698
1	NaN	NaN	NaN	NaN	NaN	NaN	NaN	NaN	NaN	NaN	NaN	NaN	NaN	NaN	NaN	NaN	NaN	NaN	NaN	NaN	NaN	NaN	NaN	NaN	NaN	NaN	NaN	NaN	NaN	NaN	NaN	NaN	NaN	NaN	NaN	NaN	NaN	NaN	NaN	NaN	NaN	NaN	NaN	NaN	NaN	NaN	NaN	NaN	NaN
1	NaN	NaN	NaN	NaN	NaN	NaN	NaN	NaN	NaN	NaN	NaN	NaN	NaN	NaN	NaN	NaN	NaN	NaN	NaN	NaN	NaN	NaN	NaN	NaN	NaN	NaN	NaN	NaN	NaN	NaN	NaN	NaN	NaN	NaN	NaN	NaN	NaN	NaN	NaN	NaN	NaN	NaN	NaN	NaN	NaN	NaN	NaN	NaN	NaN
1	NaN	NaN	NaN	NaN	NaN	NaN	NaN	NaN	NaN	NaN	NaN	NaN	NaN	NaN	NaN	NaN	NaN	NaN	NaN	NaN	NaN	NaN	NaN	NaN	NaN	NaN	NaN	NaN	NaN	NaN	NaN	NaN	NaN	NaN	NaN	NaN	NaN	NaN	NaN	NaN	NaN	NaN	NaN	NaN	NaN	NaN	NaN	NaN	NaN
1	NaN	NaN	NaN	NaN	NaN	NaN	NaN	NaN	NaN	NaN	NaN	NaN	NaN	NaN	NaN	NaN	NaN	NaN	NaN	NaN	NaN	NaN	NaN	NaN	NaN	NaN	NaN	NaN	NaN	NaN	NaN	11.326	NaN	NaN	NaN	NaN	NaN	NaN	NaN	NaN	NaN	NaN	NaN	NaN	NaN	NaN	NaN	NaN	NaN
1	NaN	NaN	NaN	NaN	NaN	NaN	NaN	NaN	NaN	NaN	NaN	NaN	NaN	NaN	NaN	NaN	NaN	NaN	NaN	NaN	NaN	NaN	NaN	NaN	NaN	NaN	NaN	NaN	NaN	NaN	NaN	NaN	NaN	NaN	NaN	NaN	NaN	NaN	NaN	NaN	NaN	NaN	NaN	NaN	NaN	NaN	NaN	NaN	NaN
1	NaN	NaN	NaN	NaN	NaN	NaN	NaN	NaN	NaN	NaN	NaN	NaN	NaN	NaN	NaN	NaN	NaN	NaN	NaN	NaN	NaN	NaN	NaN	NaN	NaN	NaN	NaN	NaN	NaN	NaN	NaN	NaN	NaN	NaN	NaN	NaN	NaN	NaN	NaN	NaN	NaN	NaN	NaN	NaN	NaN	NaN	NaN	NaN	NaN
1	NaN	NaN	NaN	NaN	NaN	NaN	NaN	NaN	NaN	NaN	NaN	NaN	NaN	NaN	NaN	NaN	NaN	NaN	1.039	2.0257	2.4372	1.4957	1.845	1.6963	1.811	1.2666	NaN	NaN	NaN	NaN	NaN	NaN	NaN	NaN	NaN	NaN	NaN	NaN	NaN	NaN	NaN	NaN	NaN	NaN	NaN	NaN	NaN	2.8598	2.1231
1	0.13755	0.40991	0.66473	0.6215	0.75511	0.728	0.65003	0.52664	0.61272	0.74185	0.61225	0.29642	0.31379	0.24785	0.14471	0.18851	0.12942	0.13966	0.078072	0.068954	NaN	0.11003	0.21403	0.19481	0.2479	0.38212	0.52107	0.40924	0.46228	0.33397	0.28331	NaN	0.27739	0.36289	0.47932	1.3245	0.85825	2.1981	4.1453	2.2578	1.761	1.4067	1.3885	1.0571	0.91676	1.2538	1.3801	0.93937	0.6397
1	NaN	NaN	NaN	NaN	NaN	NaN	NaN	NaN	NaN	NaN	NaN	NaN	NaN	NaN	NaN	NaN	NaN	NaN	NaN	NaN	NaN	NaN	NaN	NaN	NaN	NaN	NaN	NaN	7.592	NaN	NaN	NaN	NaN	NaN	NaN	NaN	NaN	NaN	NaN	NaN	NaN	NaN	NaN	NaN	NaN	NaN	NaN	NaN	NaN
1	NaN	0.051715	0.49866	2.2226	2.7814	2.3337	2.2842	3.6841	5.0241	6.4606	5.8389	3.8788	1.8405	1.0578	0.66364	0.51031	0.37906	0.24466	0.21649	0.16613	0.13791	0.10094	NaN	NaN	0.090263	NaN	NaN	0.091101	NaN	0.085496	0.080009	0.10211	NaN	NaN	NaN	NaN	NaN	0.12233	0.054518	0.070699	0.90892	0.092235	0.63567	0.13188	0.55987	NaN	NaN	NaN	NaN
1	0.10904	NaN	0.16821	NaN	NaN	0.13503	0.13762	NaN	0.1827	NaN	NaN	NaN	NaN	0.15164	NaN	NaN	NaN	NaN	NaN	0.098193	NaN	0.1968	0.65357	0.36373	0.37447	0.34977	0.27041	0.43204	0.35305	0.4155	0.41189	0.64718	1.1094	3.3177	6.5372	8.7691	5.7611	5.1612	5.2127	5.0601	5.366	5.4421	4.0083	1.3828	1.1996	NaN	NaN	NaN	NaN
1	NaN	NaN	NaN	NaN	NaN	NaN	NaN	NaN	NaN	NaN	NaN	NaN	NaN	NaN	NaN	NaN	NaN	NaN	NaN	NaN	NaN	NaN	NaN	NaN	NaN	NaN	NaN	NaN	NaN	NaN	NaN	NaN	NaN	NaN	NaN	NaN	NaN	NaN	NaN	NaN	NaN	NaN	NaN	NaN	NaN	NaN	NaN	NaN	NaN
1	NaN	NaN	NaN	NaN	NaN	NaN	NaN	NaN	NaN	NaN	NaN	NaN	NaN	NaN	NaN	NaN	NaN	NaN	NaN	NaN	NaN	NaN	NaN	NaN	NaN	NaN	NaN	NaN	NaN	NaN	NaN	NaN	NaN	NaN	NaN	NaN	NaN	NaN	NaN	NaN	NaN	NaN	NaN	NaN	NaN	NaN	NaN	NaN	NaN
1	NaN	NaN	NaN	NaN	NaN	NaN	NaN	NaN	NaN	NaN	NaN	NaN	NaN	NaN	NaN	NaN	NaN	NaN	NaN	NaN	NaN	NaN	NaN	NaN	NaN	NaN	NaN	NaN	NaN	NaN	NaN	NaN	NaN	NaN	NaN	NaN	NaN	NaN	NaN	NaN	NaN	NaN	NaN	NaN	NaN	NaN	NaN	NaN	NaN
1	NaN	NaN	NaN	NaN	NaN	NaN	NaN	NaN	NaN	NaN	NaN	NaN	NaN	NaN	NaN	NaN	NaN	NaN	NaN	NaN	NaN	NaN	NaN	NaN	NaN	NaN	NaN	NaN	NaN	NaN	NaN	NaN	NaN	NaN	NaN	NaN	NaN	NaN	NaN	NaN	NaN	NaN	NaN	NaN	NaN	NaN	NaN	NaN	NaN
1	NaN	NaN	NaN	NaN	NaN	NaN	NaN	NaN	NaN	NaN	NaN	NaN	NaN	NaN	NaN	NaN	NaN	NaN	NaN	NaN	NaN	NaN	NaN	NaN	NaN	NaN	NaN	NaN	NaN	NaN	NaN	NaN	NaN	NaN	NaN	NaN	NaN	NaN	NaN	NaN	NaN	NaN	NaN	NaN	NaN	NaN	NaN	NaN	NaN
1	NaN	NaN	NaN	NaN	NaN	NaN	NaN	NaN	NaN	NaN	NaN	NaN	NaN	NaN	NaN	NaN	NaN	NaN	NaN	NaN	NaN	NaN	NaN	NaN	NaN	NaN	NaN	NaN	NaN	NaN	NaN	NaN	NaN	NaN	NaN	NaN	NaN	NaN	NaN	NaN	NaN	NaN	NaN	NaN	NaN	NaN	NaN	NaN	NaN
1	NaN	NaN	NaN	NaN	NaN	NaN	NaN	2.3103	NaN	NaN	NaN	NaN	NaN	2.0748	1.6499	1.2215	1.9417	1.4532	1.6473	1.8098	1.6662	1.7331	1.7902	1.5433	1.3237	1.4269	NaN	1.678	1.3486	1.1406	1.3139	1.2831	1.0341	1.3092	NaN	NaN	NaN	NaN	1.1351	1.2608	NaN	1.1949	NaN	1.0478	NaN	NaN	NaN	NaN	NaN
1	NaN	NaN	NaN	NaN	NaN	NaN	NaN	NaN	NaN	NaN	NaN	NaN	NaN	NaN	NaN	NaN	NaN	NaN	NaN	NaN	NaN	NaN	NaN	NaN	NaN	NaN	NaN	NaN	NaN	NaN	NaN	NaN	NaN	NaN	NaN	NaN	NaN	NaN	NaN	NaN	NaN	NaN	NaN	NaN	NaN	NaN	NaN	NaN	NaN
1	NaN	NaN	NaN	NaN	NaN	NaN	NaN	NaN	NaN	NaN	NaN	NaN	NaN	NaN	NaN	NaN	NaN	NaN	NaN	NaN	NaN	NaN	NaN	NaN	NaN	NaN	NaN	NaN	NaN	NaN	NaN	NaN	NaN	NaN	NaN	NaN	NaN	NaN	NaN	NaN	NaN	NaN	NaN	NaN	NaN	NaN	NaN	NaN	NaN
1	NaN	NaN	NaN	NaN	NaN	NaN	NaN	NaN	NaN	NaN	2.8983	NaN	NaN	NaN	NaN	NaN	NaN	NaN	NaN	NaN	NaN	NaN	NaN	NaN	NaN	NaN	NaN	NaN	NaN	NaN	NaN	NaN	NaN	NaN	NaN	NaN	NaN	NaN	NaN	NaN	NaN	NaN	NaN	NaN	NaN	NaN	NaN	NaN	NaN
1	NaN	NaN	NaN	NaN	NaN	NaN	NaN	NaN	NaN	NaN	NaN	NaN	NaN	NaN	NaN	NaN	NaN	NaN	NaN	NaN	NaN	NaN	NaN	NaN	NaN	NaN	NaN	NaN	NaN	NaN	NaN	NaN	NaN	NaN	NaN	NaN	NaN	NaN	NaN	NaN	NaN	NaN	NaN	NaN	NaN	NaN	NaN	NaN	NaN
1	NaN	NaN	NaN	NaN	NaN	0.47747	0.25064	0.37632	NaN	NaN	NaN	NaN	NaN	NaN	NaN	NaN	NaN	NaN	6.9301	11.992	6.1332	NaN	7.1234	5.4415	NaN	NaN	NaN	NaN	NaN	NaN	NaN	NaN	NaN	NaN	NaN	NaN	NaN	NaN	NaN	NaN	NaN	NaN	NaN	NaN	NaN	NaN	NaN	NaN	NaN
1	NaN	NaN	NaN	NaN	NaN	NaN	NaN	NaN	NaN	NaN	NaN	NaN	NaN	NaN	NaN	NaN	NaN	NaN	NaN	NaN	NaN	NaN	NaN	NaN	NaN	NaN	NaN	3.7177	7.6619	NaN	NaN	NaN	NaN	NaN	NaN	NaN	NaN	NaN	NaN	NaN	NaN	NaN	NaN	NaN	NaN	NaN	NaN	NaN	NaN
1	NaN	NaN	NaN	NaN	NaN	NaN	NaN	NaN	NaN	NaN	NaN	NaN	NaN	NaN	NaN	NaN	NaN	NaN	NaN	NaN	NaN	NaN	NaN	NaN	NaN	NaN	NaN	NaN	NaN	NaN	NaN	NaN	NaN	NaN	NaN	NaN	NaN	NaN	NaN	NaN	NaN	NaN	NaN	NaN	NaN	NaN	NaN	2.6003	3.0402
1	NaN	NaN	NaN	NaN	NaN	NaN	NaN	NaN	NaN	NaN	NaN	NaN	NaN	NaN	NaN	NaN	NaN	NaN	NaN	NaN	NaN	NaN	NaN	NaN	NaN	NaN	NaN	NaN	NaN	NaN	NaN	NaN	NaN	NaN	NaN	NaN	NaN	NaN	NaN	NaN	NaN	NaN	NaN	NaN	NaN	NaN	NaN	NaN	NaN
1	NaN	NaN	NaN	NaN	NaN	NaN	NaN	NaN	NaN	NaN	NaN	NaN	NaN	NaN	NaN	NaN	NaN	NaN	NaN	NaN	NaN	NaN	NaN	NaN	NaN	NaN	NaN	NaN	NaN	NaN	NaN	NaN	NaN	NaN	NaN	NaN	NaN	NaN	NaN	NaN	NaN	NaN	NaN	NaN	NaN	NaN	NaN	NaN	NaN
1	NaN	NaN	NaN	NaN	NaN	NaN	NaN	NaN	NaN	NaN	NaN	NaN	NaN	NaN	NaN	NaN	NaN	NaN	NaN	NaN	NaN	NaN	NaN	NaN	NaN	NaN	NaN	NaN	NaN	NaN	NaN	NaN	NaN	NaN	NaN	NaN	NaN	NaN	1.4233	1.0907	NaN	NaN	NaN	NaN	NaN	NaN	NaN	NaN	NaN
1	NaN	NaN	NaN	NaN	NaN	NaN	NaN	NaN	NaN	NaN	NaN	NaN	NaN	NaN	NaN	NaN	NaN	NaN	NaN	NaN	NaN	NaN	NaN	NaN	NaN	NaN	NaN	NaN	NaN	NaN	NaN	NaN	NaN	NaN	NaN	NaN	NaN	NaN	NaN	NaN	NaN	NaN	NaN	NaN	NaN	NaN	NaN	NaN	NaN
1	NaN	NaN	NaN	NaN	NaN	NaN	NaN	NaN	NaN	NaN	NaN	NaN	NaN	NaN	NaN	NaN	NaN	NaN	NaN	NaN	NaN	NaN	NaN	NaN	NaN	NaN	NaN	NaN	NaN	NaN	NaN	NaN	NaN	NaN	NaN	NaN	NaN	NaN	NaN	NaN	NaN	NaN	NaN	NaN	NaN	NaN	NaN	NaN	NaN
1	NaN	NaN	NaN	NaN	NaN	NaN	NaN	NaN	NaN	NaN	NaN	NaN	NaN	NaN	NaN	NaN	NaN	NaN	NaN	NaN	NaN	NaN	NaN	NaN	NaN	NaN	NaN	NaN	NaN	NaN	NaN	NaN	NaN	NaN	NaN	NaN	NaN	NaN	NaN	NaN	NaN	NaN	NaN	NaN	NaN	NaN	NaN	NaN	NaN
1	NaN	NaN	NaN	NaN	NaN	NaN	NaN	NaN	1.4512	NaN	NaN	NaN	NaN	NaN	NaN	NaN	NaN	NaN	NaN	NaN	NaN	NaN	NaN	NaN	NaN	NaN	NaN	NaN	NaN	NaN	NaN	NaN	NaN	NaN	NaN	NaN	NaN	NaN	NaN	NaN	NaN	NaN	NaN	NaN	NaN	NaN	NaN	NaN	NaN
1	NaN	NaN	NaN	NaN	NaN	NaN	NaN	NaN	NaN	NaN	NaN	NaN	NaN	NaN	NaN	NaN	NaN	NaN	NaN	NaN	NaN	NaN	NaN	NaN	NaN	NaN	NaN	NaN	NaN	NaN	NaN	NaN	NaN	NaN	NaN	NaN	NaN	NaN	NaN	NaN	NaN	NaN	NaN	NaN	NaN	NaN	NaN	NaN	NaN
1	NaN	NaN	NaN	NaN	NaN	NaN	NaN	NaN	NaN	NaN	NaN	NaN	NaN	NaN	NaN	NaN	NaN	NaN	NaN	NaN	NaN	NaN	NaN	NaN	NaN	NaN	NaN	NaN	NaN	NaN	NaN	NaN	NaN	NaN	NaN	NaN	NaN	NaN	NaN	NaN	NaN	NaN	NaN	NaN	NaN	NaN	NaN	NaN	NaN
1	NaN	NaN	NaN	NaN	NaN	NaN	NaN	NaN	NaN	NaN	NaN	NaN	NaN	NaN	NaN	NaN	NaN	NaN	NaN	NaN	NaN	NaN	NaN	NaN	NaN	NaN	NaN	NaN	NaN	NaN	NaN	NaN	NaN	NaN	NaN	NaN	NaN	NaN	NaN	NaN	NaN	NaN	NaN	NaN	NaN	NaN	NaN	NaN	NaN
1	0.084423	0.072313	0.33358	1.0111	1.1533	1.2535	1.6664	2.3869	2.2597	5.7407	4.9246	2.3111	1.511	1.2973	0.79742	0.62063	0.45834	0.3327	0.32014	0.22801	0.17891	0.1347	0.15947	0.15157	0.12036	0.11516	0.10543	0.10994	0.10985	0.13671	0.11578	0.10785	0.17689	0.14828	0.12064	0.087209	0.10071	0.10281	0.13235	0.15001	0.15684	0.15619	0.16926	0.17025	0.18916	0.23207	0.24213	NaN	NaN
1	NaN	NaN	NaN	NaN	NaN	NaN	NaN	NaN	NaN	NaN	NaN	NaN	NaN	NaN	NaN	NaN	NaN	NaN	NaN	NaN	NaN	NaN	NaN	NaN	NaN	NaN	NaN	NaN	NaN	NaN	NaN	NaN	NaN	NaN	NaN	NaN	NaN	NaN	NaN	NaN	NaN	NaN	NaN	NaN	NaN	NaN	NaN	NaN	NaN
1	NaN	NaN	NaN	NaN	NaN	NaN	NaN	NaN	NaN	NaN	NaN	NaN	NaN	NaN	NaN	NaN	NaN	NaN	NaN	NaN	NaN	NaN	NaN	NaN	NaN	NaN	NaN	NaN	NaN	NaN	NaN	NaN	NaN	NaN	NaN	NaN	NaN	NaN	NaN	NaN	NaN	NaN	NaN	NaN	NaN	NaN	NaN	NaN	NaN
1	NaN	NaN	NaN	0.33034	NaN	NaN	0.20004	NaN	0.24081	NaN	NaN	NaN	NaN	NaN	NaN	NaN	NaN	NaN	NaN	NaN	NaN	NaN	NaN	NaN	NaN	NaN	NaN	1.1153	NaN	1.1912	1.4557	NaN	1.956	1.7562	1.8844	2.6051	2.9199	3.2036	2.9312	2.6357	2.1297	1.7127	2.0531	NaN	1.5154	NaN	NaN	NaN	NaN
1	NaN	NaN	NaN	NaN	NaN	NaN	NaN	NaN	NaN	NaN	NaN	NaN	NaN	NaN	NaN	NaN	NaN	NaN	NaN	NaN	NaN	NaN	NaN	NaN	NaN	NaN	NaN	NaN	NaN	NaN	NaN	NaN	NaN	NaN	NaN	NaN	NaN	NaN	NaN	NaN	NaN	NaN	NaN	NaN	NaN	NaN	NaN	NaN	NaN
1	NaN	NaN	NaN	NaN	NaN	NaN	NaN	NaN	NaN	NaN	NaN	NaN	NaN	NaN	NaN	NaN	NaN	NaN	NaN	NaN	NaN	NaN	NaN	NaN	NaN	NaN	NaN	NaN	NaN	NaN	NaN	NaN	NaN	NaN	NaN	NaN	NaN	NaN	NaN	NaN	NaN	NaN	NaN	NaN	NaN	NaN	NaN	NaN	NaN
1	NaN	NaN	1.0694	1.8057	1.5152	2.8399	2.0994	1.2955	2.1293	1.6234	1.6643	NaN	NaN	NaN	NaN	NaN	NaN	NaN	NaN	NaN	NaN	NaN	NaN	NaN	NaN	NaN	NaN	NaN	NaN	NaN	NaN	NaN	NaN	NaN	NaN	NaN	NaN	NaN	NaN	NaN	NaN	NaN	NaN	NaN	NaN	NaN	NaN	NaN	NaN
1	0.1152	0.39259	NaN	0.20029	NaN	0.20754	NaN	NaN	NaN	NaN	0.28045	NaN	NaN	NaN	NaN	0.066763	NaN	0.32384	NaN	NaN	NaN	NaN	NaN	NaN	NaN	NaN	NaN	NaN	NaN	NaN	NaN	NaN	NaN	NaN	NaN	NaN	NaN	NaN	0.23969	0.21519	NaN	0.27227	NaN	NaN	0.87972	0.83264	1.0934	1.527	1.7174
1	NaN	0.19383	NaN	NaN	NaN	NaN	NaN	NaN	NaN	NaN	NaN	NaN	NaN	NaN	NaN	NaN	NaN	NaN	NaN	NaN	NaN	NaN	NaN	NaN	NaN	NaN	NaN	NaN	NaN	NaN	NaN	NaN	NaN	NaN	NaN	NaN	NaN	NaN	NaN	NaN	NaN	NaN	NaN	NaN	NaN	NaN	NaN	NaN	NaN
1	NaN	NaN	NaN	NaN	NaN	0.16123	0.1407	0.14488	0.15261	NaN	NaN	NaN	NaN	NaN	NaN	NaN	NaN	NaN	0.28759	NaN	NaN	NaN	NaN	NaN	0.52157	NaN	NaN	1.3097	1.3228	NaN	1.2909	1.3863	1.2588	NaN	NaN	NaN	0.74765	1.0392	1.3341	1.4442	1.3126	1.0274	NaN	1.089	NaN	2.2597	NaN	NaN	NaN
1	NaN	NaN	NaN	NaN	NaN	0.44069	0.37991	NaN	NaN	NaN	NaN	NaN	NaN	NaN	NaN	NaN	NaN	NaN	NaN	NaN	NaN	NaN	NaN	NaN	NaN	NaN	NaN	NaN	NaN	NaN	NaN	NaN	NaN	NaN	NaN	NaN	NaN	NaN	NaN	NaN	NaN	NaN	NaN	NaN	5.4357	2.9638	3.3158	NaN	NaN
1	NaN	NaN	NaN	NaN	NaN	NaN	NaN	NaN	NaN	NaN	NaN	NaN	NaN	NaN	NaN	NaN	NaN	NaN	NaN	NaN	NaN	NaN	NaN	NaN	NaN	NaN	NaN	NaN	NaN	NaN	NaN	NaN	NaN	NaN	NaN	NaN	NaN	NaN	NaN	NaN	NaN	NaN	NaN	NaN	NaN	NaN	NaN	NaN	NaN
1	NaN	NaN	NaN	NaN	NaN	NaN	NaN	NaN	NaN	NaN	NaN	NaN	NaN	NaN	NaN	NaN	NaN	NaN	NaN	NaN	NaN	NaN	NaN	NaN	NaN	NaN	NaN	NaN	NaN	NaN	NaN	NaN	NaN	NaN	NaN	NaN	NaN	NaN	NaN	NaN	NaN	NaN	NaN	NaN	NaN	NaN	NaN	NaN	NaN
1	NaN	NaN	NaN	NaN	NaN	NaN	NaN	NaN	NaN	NaN	NaN	NaN	NaN	NaN	NaN	NaN	NaN	NaN	NaN	NaN	NaN	NaN	NaN	NaN	NaN	NaN	NaN	NaN	NaN	NaN	NaN	NaN	NaN	NaN	NaN	NaN	NaN	NaN	NaN	NaN	NaN	NaN	NaN	NaN	NaN	NaN	NaN	NaN	NaN
1	0.02662	0.072599	0.1792	0.11355	0.11159	0.18939	0.48679	1.215	1.4034	1.501	2.5329	4.4902	4.0211	3.5314	3.3635	3.0587	2.752	1.9413	1.2484	0.89397	0.74858	0.49824	0.77903	0.4947	0.4241	0.37535	0.35803	0.377	0.39445	0.41678	0.46768	0.67447	0.97542	1.586	3.1692	5.4828	4.6847	4.4659	2.7091	1.8913	0.89174	0.59149	0.43298	0.28933	0.25365	0.2269	0.19691	0.24127	0.39176
1	NaN	NaN	NaN	NaN	NaN	NaN	NaN	0.99672	1.4008	1.7524	2.8782	4.0908	4.331	3.8159	2.5052	2.9207	2.553	1.805	1.2783	NaN	0.65823	NaN	0.71737	NaN	NaN	NaN	NaN	NaN	NaN	NaN	0.46759	0.7807	NaN	1.756	2.8421	5.4463	3.0704	4.6219	2.7671	1.7948	1.0527	0.63277	0.53616	NaN	NaN	NaN	NaN	NaN	NaN
1	NaN	NaN	NaN	NaN	NaN	NaN	NaN	NaN	NaN	NaN	NaN	NaN	NaN	NaN	NaN	NaN	NaN	NaN	NaN	NaN	NaN	NaN	NaN	NaN	NaN	NaN	NaN	NaN	NaN	NaN	NaN	NaN	NaN	NaN	NaN	NaN	NaN	NaN	NaN	NaN	NaN	NaN	NaN	NaN	NaN	NaN	NaN	NaN	NaN
1	NaN	NaN	NaN	NaN	NaN	NaN	NaN	NaN	NaN	NaN	NaN	NaN	NaN	NaN	NaN	NaN	NaN	NaN	NaN	NaN	NaN	NaN	NaN	NaN	NaN	NaN	NaN	NaN	NaN	NaN	NaN	NaN	1.0089	1.6462	2.0644	2.695	3.6829	3.4578	3.027	2.9984	2.5579	2.0066	2.3373	NaN	NaN	NaN	NaN	NaN	NaN
1	NaN	NaN	NaN	NaN	NaN	NaN	NaN	NaN	NaN	NaN	NaN	NaN	NaN	NaN	NaN	NaN	NaN	NaN	NaN	NaN	NaN	NaN	NaN	NaN	NaN	NaN	NaN	NaN	NaN	NaN	NaN	NaN	NaN	NaN	NaN	NaN	NaN	NaN	NaN	NaN	NaN	NaN	NaN	NaN	NaN	NaN	NaN	NaN	NaN
1	NaN	NaN	NaN	NaN	NaN	NaN	NaN	NaN	NaN	NaN	NaN	NaN	NaN	NaN	NaN	NaN	NaN	NaN	NaN	NaN	NaN	NaN	NaN	NaN	NaN	NaN	NaN	NaN	NaN	NaN	NaN	NaN	NaN	NaN	NaN	NaN	NaN	NaN	NaN	NaN	NaN	NaN	NaN	NaN	NaN	NaN	NaN	4.6583	3.2308
1	NaN	NaN	NaN	NaN	NaN	NaN	NaN	NaN	NaN	NaN	NaN	NaN	NaN	NaN	NaN	NaN	NaN	NaN	NaN	NaN	NaN	NaN	NaN	NaN	NaN	NaN	NaN	NaN	NaN	NaN	NaN	NaN	NaN	NaN	NaN	NaN	NaN	NaN	NaN	NaN	NaN	NaN	NaN	NaN	NaN	NaN	NaN	NaN	NaN
1	NaN	NaN	NaN	NaN	NaN	NaN	NaN	NaN	NaN	NaN	NaN	NaN	NaN	NaN	NaN	NaN	NaN	NaN	NaN	NaN	NaN	NaN	NaN	NaN	NaN	NaN	NaN	NaN	NaN	NaN	NaN	NaN	NaN	NaN	NaN	NaN	NaN	NaN	NaN	NaN	NaN	NaN	NaN	NaN	NaN	NaN	NaN	NaN	NaN
1	NaN	3.3818	NaN	NaN	NaN	NaN	NaN	NaN	NaN	NaN	NaN	NaN	NaN	NaN	NaN	NaN	NaN	NaN	NaN	NaN	NaN	NaN	NaN	NaN	NaN	NaN	NaN	NaN	NaN	NaN	NaN	NaN	NaN	NaN	NaN	NaN	NaN	NaN	NaN	NaN	NaN	NaN	NaN	NaN	NaN	NaN	NaN	NaN	NaN
1	0.10255	0.065394	0.13391	0.19983	0.15765	0.15728	0.11535	0.13068	0.15177	0.10907	0.13219	0.1585	0.094494	0.17991	0.13793	0.1323	0.1008	0.15154	0.1097	0.15442	0.19644	0.19173	0.29175	0.28368	0.27832	0.26381	0.23728	0.29485	0.31705	0.30313	0.30655	0.38373	0.4313	0.47802	0.58295	0.72448	0.6244	1.0749	1.015	1.2002	1.188	1.201	1.3953	1.1161	1.1967	1.108	1.4301	2.051	2.6728
1	NaN	NaN	NaN	NaN	NaN	NaN	NaN	NaN	NaN	NaN	NaN	NaN	NaN	NaN	NaN	NaN	NaN	NaN	NaN	NaN	NaN	NaN	NaN	NaN	NaN	NaN	NaN	NaN	NaN	NaN	NaN	NaN	NaN	NaN	NaN	NaN	NaN	NaN	NaN	NaN	NaN	NaN	NaN	NaN	NaN	NaN	NaN	NaN	NaN
1	NaN	NaN	NaN	NaN	NaN	4.9577	4.1785	3.6514	4.3757	3.1189	NaN	NaN	NaN	NaN	1.8631	NaN	NaN	NaN	NaN	NaN	NaN	NaN	NaN	NaN	NaN	NaN	NaN	NaN	NaN	NaN	NaN	NaN	NaN	NaN	NaN	NaN	NaN	NaN	NaN	NaN	NaN	NaN	NaN	NaN	NaN	NaN	NaN	NaN	NaN
1	NaN	NaN	NaN	NaN	NaN	0.22318	0.20705	NaN	NaN	NaN	NaN	NaN	NaN	NaN	NaN	NaN	NaN	NaN	NaN	NaN	NaN	NaN	NaN	NaN	NaN	NaN	NaN	NaN	NaN	NaN	NaN	NaN	NaN	NaN	NaN	NaN	NaN	0.79538	1.648	2.737	3.228	3.4855	3.7873	3.2895	3.1676	2.2864	NaN	NaN	NaN
1	NaN	NaN	NaN	NaN	NaN	NaN	NaN	NaN	NaN	NaN	NaN	NaN	NaN	NaN	NaN	NaN	NaN	NaN	NaN	NaN	NaN	NaN	NaN	NaN	NaN	NaN	NaN	NaN	NaN	NaN	NaN	NaN	NaN	NaN	NaN	NaN	NaN	NaN	NaN	NaN	NaN	NaN	NaN	NaN	NaN	NaN	NaN	NaN	NaN
1	NaN	NaN	NaN	NaN	NaN	NaN	0.44184	1.0427	1.7556	2.4366	2.7857	NaN	NaN	NaN	NaN	NaN	NaN	NaN	NaN	NaN	NaN	NaN	NaN	NaN	NaN	NaN	NaN	NaN	NaN	NaN	NaN	NaN	NaN	NaN	NaN	NaN	NaN	NaN	NaN	NaN	NaN	NaN	NaN	NaN	NaN	NaN	NaN	NaN	NaN
1	NaN	NaN	NaN	NaN	NaN	NaN	NaN	NaN	NaN	NaN	NaN	NaN	NaN	NaN	NaN	NaN	NaN	NaN	NaN	NaN	NaN	NaN	NaN	NaN	NaN	NaN	NaN	NaN	NaN	NaN	NaN	NaN	NaN	NaN	NaN	NaN	NaN	NaN	NaN	NaN	NaN	NaN	NaN	NaN	NaN	NaN	NaN	NaN	NaN
1	0.19066	NaN	NaN	NaN	0.61573	0.21797	0.54634	1.3223	1.3933	1.9971	2.8676	2.2067	5.0263	3.9251	3.2565	1.894	2.772	2.1869	1.4283	0.84854	0.75464	0.61776	0.75817	0.56735	0.41717	0.37778	0.33203	0.33278	0.42499	0.36392	0.36395	0.54025	0.90687	1.5654	3.1362	4.1871	2.8252	3.7957	2.3243	1.5481	0.76597	0.49721	0.3734	NaN	0.25289	0.23372	NaN	NaN	NaN
1	NaN	NaN	NaN	NaN	NaN	NaN	NaN	NaN	NaN	NaN	NaN	NaN	NaN	NaN	NaN	NaN	NaN	NaN	NaN	NaN	NaN	NaN	NaN	NaN	NaN	NaN	NaN	NaN	NaN	NaN	NaN	NaN	NaN	NaN	NaN	NaN	NaN	NaN	NaN	NaN	NaN	NaN	NaN	NaN	NaN	NaN	NaN	NaN	NaN
1	NaN	NaN	NaN	NaN	NaN	0.25177	0.18713	0.17778	NaN	0.21671	NaN	NaN	NaN	0.35685	NaN	NaN	0.41178	0.48769	0.73897	0.79814	0.75894	NaN	1.3965	1.3191	1.1342	1.6144	1.7857	2.6849	2.8089	2.1597	2.4458	2.2823	4.2307	2.6773	3.5865	4.398	3.7387	5.929	4.4156	4.8321	2.5836	1.8986	1.6759	NaN	NaN	NaN	NaN	NaN	NaN
1	NaN	NaN	NaN	NaN	NaN	NaN	NaN	NaN	NaN	NaN	NaN	NaN	NaN	NaN	NaN	NaN	NaN	NaN	NaN	NaN	NaN	NaN	NaN	NaN	NaN	NaN	NaN	NaN	NaN	NaN	NaN	NaN	NaN	NaN	NaN	NaN	NaN	NaN	NaN	NaN	NaN	NaN	NaN	NaN	NaN	NaN	NaN	NaN	NaN
1	NaN	NaN	NaN	NaN	NaN	NaN	NaN	NaN	NaN	NaN	NaN	NaN	NaN	NaN	NaN	NaN	NaN	NaN	NaN	NaN	NaN	NaN	NaN	NaN	NaN	NaN	NaN	NaN	NaN	NaN	NaN	NaN	NaN	NaN	NaN	NaN	NaN	NaN	NaN	NaN	NaN	NaN	NaN	NaN	NaN	NaN	NaN	NaN	NaN
1	NaN	NaN	NaN	NaN	NaN	NaN	NaN	NaN	NaN	NaN	NaN	NaN	NaN	NaN	NaN	NaN	NaN	NaN	NaN	NaN	NaN	NaN	NaN	NaN	NaN	NaN	NaN	NaN	NaN	NaN	NaN	NaN	NaN	NaN	NaN	NaN	NaN	NaN	NaN	NaN	NaN	NaN	NaN	NaN	NaN	NaN	NaN	NaN	NaN
1	NaN	NaN	NaN	NaN	NaN	NaN	NaN	NaN	NaN	NaN	NaN	NaN	NaN	NaN	NaN	NaN	NaN	NaN	NaN	NaN	NaN	NaN	NaN	NaN	NaN	NaN	NaN	NaN	NaN	NaN	NaN	NaN	3.0343	NaN	NaN	4.7733	NaN	5.2073	7.3509	NaN	NaN	NaN	NaN	NaN	NaN	NaN	NaN	NaN	NaN
1	NaN	NaN	NaN	NaN	NaN	0.19027	0.19596	0.20495	0.24004	NaN	NaN	NaN	0.73245	NaN	1.4546	1.2499	0.75124	NaN	NaN	0.95343	NaN	NaN	NaN	3.4964	NaN	NaN	6.5982	6.7599	6.7052	7.7823	NaN	4.8879	2.982	NaN	1.3216	1.0126	NaN	0.75256	0.55507	0.52156	0.39032	0.44446	0.47903	NaN	NaN	NaN	NaN	NaN	NaN
1	NaN	NaN	NaN	NaN	NaN	NaN	NaN	NaN	NaN	NaN	NaN	NaN	NaN	NaN	NaN	NaN	NaN	NaN	NaN	NaN	NaN	NaN	NaN	NaN	NaN	NaN	NaN	NaN	NaN	NaN	NaN	NaN	NaN	NaN	NaN	NaN	NaN	NaN	NaN	NaN	NaN	NaN	NaN	NaN	NaN	NaN	NaN	NaN	NaN
1	NaN	NaN	NaN	2.0173	1.6742	1.5601	2.1943	1.3291	NaN	NaN	NaN	NaN	NaN	NaN	NaN	NaN	NaN	NaN	NaN	NaN	NaN	NaN	NaN	NaN	NaN	NaN	NaN	NaN	NaN	NaN	NaN	NaN	NaN	NaN	NaN	NaN	NaN	NaN	NaN	NaN	NaN	NaN	NaN	NaN	NaN	NaN	NaN	NaN	NaN
1	NaN	NaN	NaN	NaN	NaN	NaN	NaN	NaN	NaN	NaN	NaN	NaN	NaN	NaN	NaN	NaN	NaN	NaN	1.2171	6.4556	10.006	11.649	9.3673	8.2008	4.1199	2.7187	NaN	NaN	NaN	NaN	NaN	NaN	NaN	NaN	NaN	NaN	NaN	NaN	NaN	NaN	NaN	NaN	NaN	NaN	NaN	NaN	NaN	NaN	NaN
1	NaN	NaN	NaN	NaN	NaN	NaN	NaN	NaN	NaN	NaN	NaN	NaN	NaN	NaN	NaN	NaN	NaN	NaN	NaN	NaN	NaN	NaN	NaN	NaN	NaN	NaN	NaN	NaN	NaN	NaN	NaN	NaN	NaN	NaN	NaN	NaN	NaN	NaN	NaN	NaN	NaN	NaN	NaN	NaN	NaN	NaN	NaN	NaN	NaN
1	NaN	NaN	NaN	NaN	NaN	NaN	NaN	NaN	NaN	NaN	NaN	NaN	NaN	NaN	NaN	NaN	NaN	NaN	NaN	NaN	NaN	NaN	NaN	NaN	NaN	NaN	NaN	NaN	NaN	NaN	NaN	NaN	NaN	NaN	NaN	NaN	NaN	NaN	NaN	NaN	NaN	NaN	NaN	NaN	NaN	NaN	NaN	NaN	NaN
1	NaN	NaN	NaN	NaN	NaN	NaN	NaN	NaN	NaN	NaN	NaN	NaN	NaN	NaN	NaN	NaN	NaN	NaN	NaN	NaN	NaN	NaN	NaN	NaN	NaN	NaN	NaN	NaN	NaN	NaN	NaN	NaN	NaN	NaN	NaN	NaN	NaN	NaN	NaN	NaN	NaN	NaN	NaN	NaN	NaN	NaN	NaN	NaN	NaN
1	NaN	NaN	NaN	NaN	NaN	NaN	NaN	NaN	NaN	NaN	NaN	NaN	NaN	NaN	NaN	NaN	NaN	NaN	NaN	NaN	NaN	NaN	NaN	NaN	NaN	NaN	NaN	NaN	NaN	NaN	NaN	NaN	NaN	NaN	NaN	NaN	NaN	NaN	NaN	NaN	NaN	NaN	NaN	NaN	NaN	NaN	NaN	NaN	NaN
1	NaN	NaN	NaN	NaN	NaN	NaN	NaN	NaN	NaN	NaN	NaN	NaN	NaN	NaN	NaN	NaN	NaN	NaN	NaN	NaN	NaN	NaN	NaN	NaN	4.2122	NaN	5.0088	7.8485	NaN	NaN	NaN	NaN	NaN	NaN	NaN	NaN	NaN	NaN	NaN	NaN	NaN	NaN	NaN	NaN	NaN	NaN	NaN	NaN	NaN
1	NaN	NaN	NaN	NaN	NaN	NaN	NaN	NaN	NaN	NaN	NaN	NaN	NaN	NaN	NaN	NaN	NaN	NaN	NaN	1.5105	3.1168	NaN	5.2296	2.8609	NaN	NaN	NaN	1.2233	NaN	NaN	NaN	NaN	NaN	NaN	NaN	NaN	NaN	1.5298	NaN	NaN	NaN	NaN	NaN	NaN	NaN	NaN	NaN	NaN	NaN
1	NaN	NaN	NaN	NaN	NaN	NaN	NaN	0.2238	0.25959	NaN	0.20961	NaN	NaN	NaN	NaN	0.19402	0.23649	0.32576	0.58442	1.0935	1.4184	1.7629	2.0234	2.1952	2.3794	1.9653	2.2425	2.4215	5.3256	4.5192	2.6528	3.4355	2.2423	2.8471	2.4236	1.9804	1.796	1.974	1.8476	1.5313	1.3323	1.2303	1.165	1.274	1.0474	0.75937	0.98913	NaN	0.89586
1	0.14888	0.4381	NaN	NaN	NaN	NaN	NaN	NaN	NaN	NaN	NaN	NaN	NaN	NaN	0.15293	NaN	NaN	NaN	NaN	0.11559	NaN	NaN	NaN	NaN	NaN	NaN	NaN	NaN	NaN	NaN	NaN	NaN	NaN	NaN	NaN	NaN	NaN	NaN	NaN	NaN	NaN	NaN	NaN	NaN	NaN	NaN	NaN	NaN	NaN
1	NaN	NaN	NaN	NaN	NaN	NaN	NaN	NaN	NaN	NaN	NaN	NaN	NaN	NaN	NaN	NaN	NaN	NaN	NaN	NaN	NaN	NaN	NaN	NaN	NaN	NaN	NaN	NaN	NaN	NaN	NaN	NaN	NaN	NaN	NaN	NaN	NaN	NaN	NaN	NaN	NaN	NaN	NaN	NaN	NaN	NaN	NaN	NaN	NaN
1	NaN	NaN	NaN	NaN	NaN	NaN	NaN	NaN	NaN	NaN	NaN	NaN	NaN	NaN	NaN	NaN	NaN	NaN	NaN	NaN	NaN	NaN	NaN	NaN	NaN	NaN	NaN	NaN	NaN	NaN	NaN	NaN	NaN	NaN	NaN	NaN	NaN	NaN	NaN	NaN	NaN	NaN	NaN	NaN	NaN	NaN	NaN	NaN	NaN
1	NaN	NaN	NaN	NaN	NaN	NaN	NaN	NaN	NaN	NaN	NaN	NaN	NaN	NaN	NaN	NaN	NaN	NaN	NaN	NaN	NaN	NaN	NaN	NaN	NaN	NaN	NaN	NaN	NaN	NaN	NaN	NaN	NaN	NaN	NaN	NaN	NaN	NaN	NaN	NaN	NaN	NaN	NaN	NaN	NaN	NaN	NaN	NaN	NaN
1	0.045257	0.053934	0.1022	0.29976	0.72361	0.078433	0.19662	0.44199	0.59431	0.84931	1.4892	2.6499	2.4012	1.926	1.2538	0.90543	0.96759	1.0375	1.2269	1.7031	2.6523	3.638	4.543	5.8229	6.1812	4.1414	3.4085	2.0146	1.3957	0.87748	0.61292	0.5638	0.66875	1.0337	1.3097	2.5331	2.2543	2.4682	1.9887	1.4501	1.1129	0.77516	0.60542	0.35008	0.28817	0.19019	NaN	NaN	NaN
1	NaN	3.2425	3.2711	2.5277	NaN	NaN	NaN	NaN	NaN	NaN	NaN	NaN	NaN	NaN	NaN	NaN	NaN	NaN	NaN	NaN	NaN	NaN	NaN	NaN	NaN	NaN	NaN	NaN	NaN	NaN	NaN	NaN	NaN	NaN	NaN	NaN	NaN	NaN	NaN	NaN	NaN	NaN	NaN	NaN	NaN	NaN	NaN	NaN	NaN
1	NaN	NaN	NaN	NaN	NaN	NaN	NaN	NaN	NaN	NaN	NaN	NaN	NaN	NaN	NaN	NaN	NaN	NaN	NaN	NaN	NaN	NaN	NaN	NaN	NaN	NaN	NaN	NaN	NaN	NaN	NaN	NaN	NaN	NaN	NaN	NaN	NaN	NaN	NaN	2.2086	NaN	1.3724	NaN	NaN	NaN	NaN	NaN	NaN	NaN
1	NaN	NaN	NaN	NaN	NaN	NaN	NaN	NaN	NaN	NaN	NaN	NaN	NaN	NaN	NaN	NaN	NaN	NaN	NaN	NaN	NaN	NaN	NaN	NaN	NaN	NaN	NaN	NaN	NaN	NaN	NaN	NaN	NaN	NaN	NaN	NaN	NaN	NaN	NaN	NaN	NaN	NaN	NaN	NaN	NaN	NaN	NaN	NaN	NaN
1	NaN	NaN	NaN	NaN	NaN	NaN	NaN	NaN	NaN	NaN	NaN	NaN	NaN	NaN	NaN	NaN	NaN	NaN	NaN	NaN	NaN	NaN	NaN	NaN	NaN	NaN	NaN	NaN	NaN	NaN	NaN	NaN	NaN	NaN	NaN	NaN	NaN	NaN	NaN	NaN	NaN	NaN	NaN	NaN	NaN	NaN	NaN	NaN	NaN
1	0.15119	NaN	NaN	NaN	NaN	0.073294	0.067555	NaN	0.058847	NaN	0.20295	NaN	0.092932	NaN	NaN	0.057505	NaN	0.12954	NaN	NaN	NaN	NaN	NaN	NaN	NaN	0.13237	NaN	0.13937	NaN	NaN	NaN	NaN	0.22545	0.37385	0.86382	2.9414	4.4832	3.0094	2.9982	2.7221	2.0447	1.9781	1.5049	0.92718	1.0512	0.76292	0.87278	0.88059	0.79223
1	NaN	NaN	NaN	NaN	NaN	NaN	NaN	NaN	NaN	NaN	NaN	NaN	NaN	NaN	NaN	NaN	NaN	NaN	NaN	NaN	1.2961	2.6291	3.2322	3.5661	3.2894	3.1538	2.9192	2.6529	1.9729	1.6325	NaN	NaN	NaN	NaN	NaN	NaN	NaN	NaN	NaN	NaN	NaN	NaN	NaN	NaN	NaN	NaN	NaN	NaN	NaN
1	NaN	NaN	NaN	NaN	NaN	NaN	NaN	NaN	NaN	NaN	NaN	NaN	NaN	NaN	NaN	NaN	NaN	NaN	NaN	NaN	NaN	NaN	NaN	NaN	NaN	NaN	NaN	NaN	NaN	NaN	NaN	NaN	NaN	NaN	NaN	NaN	NaN	NaN	NaN	NaN	NaN	NaN	NaN	NaN	NaN	NaN	NaN	NaN	NaN
1	NaN	NaN	NaN	NaN	NaN	NaN	NaN	NaN	NaN	NaN	NaN	NaN	NaN	NaN	NaN	NaN	NaN	NaN	NaN	8.9493	NaN	NaN	NaN	NaN	NaN	NaN	NaN	NaN	NaN	NaN	NaN	NaN	NaN	NaN	NaN	NaN	1.3524	1.752	NaN	0.79544	NaN	1.0026	1.6342	NaN	NaN	NaN	NaN	NaN	NaN
1	NaN	4.151	4.5657	NaN	2.065	1.4079	1.2997	NaN	NaN	NaN	NaN	NaN	NaN	NaN	NaN	NaN	NaN	NaN	NaN	NaN	NaN	NaN	NaN	NaN	NaN	NaN	NaN	NaN	NaN	NaN	NaN	NaN	NaN	NaN	NaN	NaN	NaN	NaN	NaN	NaN	NaN	NaN	NaN	NaN	NaN	NaN	NaN	NaN	NaN
1	NaN	NaN	NaN	NaN	NaN	0.40215	0.40212	0.59963	0.84297	0.93915	1.0082	0.96864	1.1067	0.92266	0.83715	NaN	NaN	NaN	NaN	NaN	NaN	NaN	NaN	NaN	NaN	NaN	NaN	NaN	NaN	NaN	NaN	NaN	NaN	NaN	NaN	NaN	NaN	NaN	NaN	NaN	NaN	NaN	NaN	NaN	NaN	NaN	NaN	NaN	NaN
1	NaN	NaN	NaN	NaN	NaN	NaN	NaN	NaN	NaN	NaN	NaN	NaN	NaN	NaN	NaN	NaN	NaN	NaN	NaN	NaN	NaN	NaN	NaN	NaN	NaN	NaN	NaN	NaN	NaN	NaN	NaN	NaN	NaN	NaN	NaN	NaN	NaN	NaN	NaN	NaN	NaN	NaN	NaN	NaN	NaN	NaN	NaN	NaN	NaN
1	0.085687	0.25858	NaN	NaN	NaN	NaN	NaN	NaN	0.15635	NaN	NaN	NaN	NaN	NaN	NaN	NaN	NaN	NaN	NaN	NaN	NaN	NaN	NaN	NaN	NaN	NaN	NaN	NaN	NaN	NaN	NaN	NaN	0.20547	0.33935	1.5225	3.6021	3.1197	3.0636	2.0747	2.0397	0.9832	1.0489	1.1468	1.1784	1.3555	NaN	1.3107	NaN	NaN
1	NaN	NaN	NaN	NaN	NaN	NaN	NaN	NaN	NaN	NaN	NaN	NaN	NaN	NaN	NaN	NaN	NaN	NaN	NaN	NaN	NaN	NaN	NaN	NaN	NaN	NaN	NaN	NaN	NaN	NaN	NaN	NaN	NaN	NaN	NaN	NaN	NaN	NaN	NaN	NaN	NaN	2.3842	4.3367	4.5754	3.0916	NaN	NaN	NaN	NaN
1	NaN	NaN	NaN	NaN	NaN	NaN	NaN	NaN	NaN	NaN	NaN	NaN	NaN	NaN	NaN	NaN	NaN	NaN	NaN	NaN	NaN	NaN	NaN	NaN	NaN	NaN	NaN	NaN	NaN	NaN	NaN	NaN	NaN	NaN	NaN	NaN	NaN	NaN	NaN	NaN	NaN	NaN	NaN	NaN	NaN	NaN	NaN	NaN	NaN
1	NaN	NaN	NaN	NaN	NaN	NaN	NaN	NaN	NaN	NaN	NaN	NaN	NaN	NaN	NaN	NaN	NaN	NaN	NaN	NaN	NaN	NaN	NaN	NaN	NaN	NaN	NaN	NaN	NaN	NaN	NaN	NaN	NaN	NaN	NaN	NaN	NaN	NaN	NaN	NaN	NaN	NaN	NaN	NaN	NaN	NaN	NaN	NaN	NaN
1	NaN	NaN	NaN	NaN	NaN	NaN	NaN	NaN	NaN	NaN	NaN	NaN	NaN	NaN	NaN	NaN	NaN	NaN	NaN	NaN	NaN	NaN	NaN	NaN	NaN	NaN	NaN	NaN	NaN	NaN	NaN	NaN	NaN	NaN	NaN	NaN	NaN	NaN	NaN	NaN	NaN	NaN	NaN	NaN	NaN	NaN	NaN	NaN	NaN
1	0.085482	0.11969	0.48596	0.25908	0.14413	0.083379	0.099826	0.090571	0.085288	0.1295	0.16949	0.16743	0.095555	0.15929	0.10018	0.10131	0.097723	0.086293	0.070424	0.083213	0.17602	NaN	0.137	0.17168	0.16725	0.17203	0.14874	0.18632	0.13781	0.12413	0.11965	0.080675	0.22005	0.19119	0.058122	0.13576	0.09403	0.1173	0.1064	0.13982	0.13125	0.10609	0.11051	0.1569	0.15559	0.27384	0.13735	0.28652	0.30305
1	NaN	NaN	NaN	NaN	NaN	NaN	NaN	NaN	NaN	NaN	NaN	NaN	NaN	2.9279	4.553	NaN	NaN	NaN	NaN	NaN	NaN	NaN	NaN	NaN	NaN	NaN	NaN	NaN	NaN	NaN	NaN	NaN	NaN	NaN	NaN	NaN	NaN	NaN	NaN	NaN	NaN	NaN	NaN	NaN	NaN	NaN	NaN	NaN	NaN
1	NaN	NaN	NaN	NaN	NaN	NaN	NaN	NaN	NaN	NaN	NaN	NaN	NaN	NaN	NaN	NaN	NaN	NaN	NaN	NaN	NaN	NaN	NaN	NaN	NaN	NaN	NaN	NaN	NaN	NaN	NaN	NaN	NaN	NaN	NaN	NaN	NaN	NaN	NaN	NaN	NaN	NaN	NaN	NaN	NaN	NaN	NaN	NaN	NaN
1	NaN	NaN	NaN	NaN	NaN	NaN	1.0162	2.1095	1.9251	NaN	1.1716	0.91846	NaN	NaN	NaN	NaN	NaN	NaN	NaN	NaN	NaN	NaN	NaN	NaN	0.41634	NaN	NaN	NaN	NaN	NaN	NaN	NaN	NaN	NaN	NaN	NaN	NaN	NaN	NaN	NaN	NaN	NaN	NaN	NaN	NaN	NaN	NaN	NaN	NaN
1	NaN	NaN	NaN	NaN	NaN	NaN	NaN	NaN	NaN	NaN	NaN	NaN	NaN	NaN	NaN	NaN	NaN	NaN	NaN	NaN	NaN	NaN	NaN	NaN	NaN	NaN	NaN	NaN	NaN	NaN	NaN	NaN	NaN	NaN	NaN	NaN	NaN	NaN	NaN	NaN	NaN	NaN	NaN	NaN	NaN	NaN	NaN	NaN	NaN
1	NaN	NaN	NaN	NaN	NaN	NaN	NaN	NaN	NaN	NaN	NaN	NaN	NaN	NaN	NaN	NaN	NaN	NaN	NaN	NaN	NaN	NaN	NaN	NaN	NaN	NaN	NaN	NaN	NaN	NaN	NaN	NaN	NaN	NaN	NaN	NaN	NaN	NaN	NaN	NaN	NaN	NaN	NaN	NaN	NaN	NaN	NaN	NaN	NaN
1	NaN	NaN	NaN	NaN	NaN	NaN	NaN	NaN	NaN	NaN	NaN	NaN	NaN	NaN	NaN	NaN	NaN	NaN	NaN	NaN	NaN	NaN	NaN	NaN	NaN	NaN	NaN	NaN	NaN	NaN	NaN	NaN	NaN	NaN	NaN	NaN	NaN	NaN	NaN	NaN	NaN	NaN	NaN	NaN	NaN	NaN	NaN	NaN	NaN
1	0.1488	NaN	NaN	NaN	NaN	NaN	NaN	NaN	0.14269	0.15003	NaN	NaN	NaN	NaN	NaN	NaN	NaN	NaN	NaN	NaN	NaN	NaN	NaN	NaN	NaN	NaN	NaN	NaN	NaN	NaN	NaN	NaN	NaN	NaN	0.52609	NaN	NaN	NaN	0.18797	0.25837	0.2484	0.13659	0.17525	0.4813	2.1336	6.1693	10.216	12.105	8.3609
1	NaN	NaN	NaN	0.097415	NaN	NaN	NaN	NaN	NaN	NaN	NaN	NaN	NaN	NaN	NaN	NaN	NaN	NaN	NaN	NaN	NaN	NaN	NaN	NaN	NaN	NaN	NaN	NaN	NaN	NaN	NaN	NaN	NaN	NaN	NaN	NaN	NaN	NaN	NaN	NaN	NaN	NaN	NaN	0.47621	2.3223	4.8644	12.369	4.7777	11.348
1	0.05773	NaN	NaN	NaN	NaN	0.0089117	0.0075009	0.0074768	0.0069082	NaN	NaN	NaN	NaN	NaN	NaN	NaN	NaN	0.67295	0.065534	NaN	NaN	NaN	NaN	NaN	NaN	NaN	NaN	NaN	1.6797	0.017082	NaN	0.068863	0.025448	NaN	0.5579	0.031504	0.03539	0.028656	0.055222	0.086922	0.090076	0.041946	0.11462	0.3924	1.5352	3.0838	4.7626	9.1772	5.536
1	NaN	NaN	1.6058	1.5679	1.2783	0.9269	0.74463	0.653	0.67445	0.66274	0.75865	0.79388	0.63491	NaN	NaN	NaN	NaN	0.2405	NaN	NaN	NaN	NaN	NaN	NaN	NaN	NaN	NaN	NaN	NaN	NaN	NaN	NaN	NaN	NaN	NaN	NaN	NaN	NaN	NaN	NaN	NaN	NaN	NaN	NaN	NaN	NaN	NaN	NaN	NaN
1	0.095781	NaN	0.094515	0.26087	0.15589	0.14934	0.12001	0.12496	0.10782	0.13345	0.10675	0.090567	NaN	NaN	0.064912	NaN	0.095471	0.12312	0.29789	0.68195	0.96992	0.76747	0.56109	0.43182	0.3032	0.24576	0.23924	0.2603	0.25945	0.35125	0.28024	0.38423	0.42996	0.4913	0.75167	0.72975	0.5699	0.83685	0.95744	0.9613	0.98689	1.4383	3.2584	5.5936	10.591	3.2136	9.7998	4.4254	2.0729
1	NaN	NaN	NaN	NaN	NaN	NaN	NaN	NaN	NaN	NaN	NaN	NaN	NaN	NaN	NaN	NaN	NaN	NaN	NaN	NaN	NaN	NaN	NaN	NaN	NaN	NaN	NaN	NaN	NaN	NaN	NaN	NaN	NaN	NaN	NaN	NaN	NaN	NaN	NaN	NaN	NaN	NaN	NaN	NaN	NaN	NaN	NaN	NaN	NaN
1	NaN	NaN	NaN	NaN	NaN	NaN	NaN	NaN	NaN	NaN	NaN	NaN	NaN	NaN	NaN	NaN	NaN	NaN	NaN	NaN	NaN	NaN	NaN	NaN	NaN	NaN	NaN	NaN	NaN	NaN	NaN	NaN	NaN	NaN	NaN	NaN	NaN	NaN	NaN	NaN	NaN	NaN	NaN	NaN	NaN	NaN	NaN	NaN	NaN
1	0.11025	0.24582	NaN	0.10636	0.087181	0.067827	0.093521	0.082577	0.06899	0.12358	NaN	NaN	0.16713	0.20611	0.24852	0.071224	0.11887	0.069277	0.080315	0.10821	0.16842	NaN	0.17591	0.29335	0.15223	0.26976	0.16157	0.13674	0.22932	0.35535	0.2724	0.40975	0.50474	0.60172	0.74807	1.0669	1.0871	2.0952	2.7695	4.851	6.6865	8.3701	10.116	10.814	10.218	5.0026	2.8306	2.4925	1.3903
1	NaN	NaN	NaN	NaN	NaN	NaN	NaN	NaN	NaN	NaN	NaN	NaN	NaN	NaN	NaN	NaN	NaN	NaN	NaN	NaN	NaN	NaN	NaN	NaN	NaN	NaN	NaN	NaN	NaN	NaN	NaN	NaN	NaN	NaN	NaN	NaN	NaN	NaN	NaN	NaN	NaN	NaN	NaN	NaN	NaN	NaN	NaN	NaN	NaN
1	NaN	NaN	NaN	NaN	NaN	NaN	NaN	NaN	NaN	NaN	NaN	NaN	NaN	NaN	NaN	NaN	NaN	NaN	1.7333	NaN	NaN	NaN	NaN	NaN	NaN	NaN	NaN	NaN	NaN	NaN	NaN	NaN	NaN	NaN	NaN	NaN	NaN	NaN	NaN	NaN	NaN	NaN	0.51681	NaN	NaN	NaN	NaN	NaN	NaN
1	NaN	NaN	NaN	NaN	NaN	NaN	NaN	NaN	NaN	NaN	NaN	NaN	NaN	NaN	NaN	NaN	NaN	NaN	NaN	NaN	NaN	NaN	NaN	NaN	NaN	NaN	NaN	NaN	NaN	NaN	NaN	NaN	NaN	NaN	NaN	NaN	NaN	NaN	NaN	NaN	NaN	NaN	NaN	NaN	NaN	NaN	NaN	NaN	NaN
1	NaN	NaN	NaN	NaN	NaN	1.5319	1.2687	1.0809	0.96764	NaN	NaN	NaN	NaN	NaN	NaN	NaN	NaN	NaN	NaN	NaN	NaN	NaN	NaN	NaN	NaN	NaN	NaN	NaN	NaN	NaN	NaN	NaN	NaN	NaN	NaN	NaN	NaN	NaN	NaN	NaN	NaN	NaN	NaN	NaN	NaN	NaN	NaN	NaN	NaN
1	NaN	NaN	NaN	NaN	NaN	0.10329	0.043389	NaN	0.20999	NaN	NaN	NaN	NaN	NaN	NaN	NaN	NaN	NaN	NaN	NaN	NaN	NaN	NaN	NaN	NaN	NaN	NaN	NaN	NaN	NaN	NaN	NaN	NaN	NaN	0.58659	NaN	NaN	NaN	NaN	0.14922	NaN	NaN	0.11822	NaN	2.0041	4.7939	11.562	17.822	12.774
1	NaN	NaN	NaN	NaN	NaN	NaN	NaN	NaN	NaN	NaN	NaN	NaN	NaN	NaN	NaN	NaN	NaN	NaN	NaN	NaN	NaN	NaN	NaN	NaN	NaN	NaN	NaN	NaN	NaN	NaN	NaN	NaN	NaN	NaN	NaN	NaN	NaN	NaN	NaN	NaN	NaN	NaN	NaN	NaN	NaN	NaN	NaN	NaN	NaN
1	NaN	NaN	1.3858	1.137	1.4541	1.2783	0.98955	0.99365	0.915	1.1005	NaN	1.1758	NaN	NaN	0.69035	NaN	NaN	NaN	NaN	NaN	NaN	NaN	NaN	NaN	NaN	NaN	NaN	NaN	NaN	NaN	NaN	NaN	NaN	NaN	NaN	NaN	NaN	NaN	NaN	NaN	NaN	NaN	NaN	NaN	NaN	NaN	NaN	NaN	NaN
1	NaN	NaN	NaN	NaN	NaN	NaN	NaN	NaN	NaN	NaN	NaN	NaN	NaN	NaN	NaN	NaN	NaN	NaN	NaN	NaN	NaN	NaN	NaN	NaN	NaN	NaN	NaN	NaN	NaN	NaN	NaN	NaN	NaN	NaN	NaN	NaN	NaN	NaN	NaN	NaN	NaN	NaN	NaN	NaN	NaN	NaN	NaN	NaN	NaN
1	NaN	NaN	NaN	NaN	NaN	NaN	NaN	NaN	NaN	NaN	NaN	NaN	NaN	NaN	2.8507	2.5345	2.1162	NaN	NaN	NaN	NaN	NaN	NaN	NaN	NaN	NaN	NaN	NaN	NaN	NaN	NaN	NaN	NaN	NaN	NaN	NaN	NaN	NaN	NaN	NaN	NaN	NaN	NaN	NaN	NaN	NaN	NaN	NaN	NaN
1	NaN	NaN	NaN	NaN	NaN	NaN	NaN	NaN	NaN	NaN	NaN	NaN	NaN	NaN	NaN	NaN	NaN	NaN	NaN	NaN	NaN	NaN	NaN	NaN	NaN	NaN	NaN	NaN	NaN	NaN	NaN	NaN	NaN	NaN	NaN	NaN	NaN	NaN	NaN	NaN	NaN	NaN	NaN	NaN	NaN	NaN	NaN	NaN	NaN
1	NaN	NaN	NaN	NaN	NaN	NaN	NaN	NaN	NaN	NaN	NaN	NaN	NaN	NaN	NaN	NaN	NaN	NaN	NaN	NaN	NaN	NaN	NaN	NaN	NaN	NaN	NaN	NaN	NaN	NaN	NaN	NaN	NaN	NaN	NaN	NaN	NaN	NaN	NaN	NaN	NaN	NaN	NaN	NaN	NaN	NaN	NaN	NaN	NaN
1	NaN	NaN	NaN	NaN	NaN	NaN	NaN	NaN	NaN	NaN	NaN	NaN	NaN	NaN	NaN	NaN	NaN	NaN	NaN	NaN	NaN	NaN	NaN	NaN	NaN	NaN	NaN	NaN	NaN	NaN	NaN	NaN	NaN	NaN	NaN	NaN	NaN	NaN	NaN	NaN	NaN	NaN	NaN	NaN	NaN	NaN	NaN	NaN	NaN
1	NaN	NaN	NaN	NaN	NaN	NaN	NaN	NaN	NaN	NaN	NaN	NaN	NaN	NaN	NaN	NaN	NaN	NaN	NaN	NaN	NaN	NaN	NaN	NaN	NaN	NaN	NaN	NaN	NaN	NaN	NaN	NaN	NaN	NaN	NaN	NaN	NaN	NaN	NaN	NaN	NaN	NaN	NaN	NaN	NaN	NaN	NaN	NaN	NaN
1	0.094634	0.023346	0.076068	0.10757	0.070817	0.080956	0.057785	0.052642	0.075972	0.090665	0.077563	0.070468	0.05524	0.067935	0.089263	0.11552	0.12653	0.12756	0.15407	0.1689	0.1689	0.18052	0.25222	0.38586	0.62882	0.96676	1.3496	1.6603	1.5759	1.2328	0.87778	0.89401	0.79031	0.76366	0.78896	0.77438	0.57896	0.79869	0.7571	0.84452	0.90777	1.3161	1.9801	2.1033	3.0404	2.8371	3.1875	3.5472	4.2408
1	0.16836	NaN	0.41466	NaN	NaN	0.23866	0.64241	1.4221	1.6053	1.692	3.3289	4.6777	4.4916	3.8159	3.0953	3.2342	3.2653	2.3942	1.428	1.1364	0.80317	0.78039	0.73726	NaN	0.58718	0.4731	0.47169	0.49966	NaN	0.48121	0.40582	0.63757	0.78098	0.40305	NaN	NaN	NaN	NaN	NaN	0.18851	NaN	0.76078	NaN	NaN	NaN	NaN	NaN	NaN	NaN
1	0.14929	0.13888	NaN	NaN	NaN	NaN	NaN	NaN	NaN	NaN	NaN	NaN	0.221	NaN	0.12574	NaN	NaN	0.17282	NaN	NaN	NaN	NaN	NaN	NaN	NaN	NaN	NaN	NaN	NaN	NaN	NaN	NaN	NaN	NaN	NaN	NaN	NaN	NaN	NaN	NaN	NaN	NaN	0.20424	NaN	NaN	NaN	NaN	NaN	0.90938
1	NaN	NaN	NaN	NaN	NaN	NaN	NaN	NaN	NaN	NaN	NaN	NaN	NaN	NaN	1.5394	3.5903	3.5661	2.8509	NaN	NaN	NaN	NaN	NaN	NaN	NaN	NaN	NaN	NaN	NaN	NaN	NaN	NaN	NaN	NaN	NaN	NaN	NaN	NaN	NaN	NaN	NaN	NaN	NaN	NaN	NaN	NaN	NaN	NaN	NaN
1	NaN	NaN	NaN	NaN	NaN	NaN	NaN	NaN	NaN	NaN	NaN	NaN	NaN	NaN	NaN	NaN	NaN	NaN	NaN	NaN	NaN	NaN	NaN	NaN	NaN	NaN	NaN	NaN	NaN	NaN	NaN	NaN	NaN	NaN	NaN	NaN	NaN	NaN	NaN	NaN	NaN	NaN	NaN	NaN	NaN	NaN	NaN	NaN	NaN
1	NaN	NaN	NaN	NaN	NaN	NaN	NaN	NaN	NaN	NaN	NaN	NaN	NaN	NaN	NaN	NaN	NaN	NaN	NaN	NaN	NaN	NaN	NaN	NaN	NaN	NaN	NaN	NaN	NaN	NaN	NaN	NaN	NaN	NaN	NaN	NaN	NaN	NaN	NaN	NaN	NaN	NaN	NaN	NaN	NaN	NaN	NaN	NaN	NaN
1	NaN	NaN	NaN	NaN	NaN	NaN	NaN	NaN	NaN	NaN	NaN	NaN	NaN	NaN	NaN	NaN	NaN	NaN	NaN	NaN	NaN	NaN	NaN	NaN	NaN	NaN	NaN	NaN	NaN	NaN	NaN	NaN	NaN	NaN	NaN	NaN	NaN	NaN	NaN	NaN	NaN	NaN	NaN	NaN	NaN	NaN	NaN	NaN	NaN
1	NaN	0.52053	5.6859	14.525	8.4527	6.8177	5.8967	4.6415	3.1389	2.1238	1.843	1.8091	NaN	1.1339	1.0057	0.66391	0.46631	NaN	NaN	0.33025	NaN	NaN	NaN	NaN	NaN	NaN	NaN	NaN	NaN	0.17038	NaN	NaN	NaN	NaN	NaN	NaN	NaN	NaN	NaN	NaN	NaN	NaN	NaN	NaN	NaN	NaN	NaN	NaN	NaN
1	NaN	NaN	NaN	NaN	NaN	NaN	NaN	NaN	NaN	NaN	NaN	NaN	NaN	NaN	NaN	NaN	NaN	NaN	NaN	NaN	NaN	NaN	NaN	NaN	NaN	NaN	NaN	NaN	NaN	NaN	NaN	NaN	NaN	NaN	NaN	NaN	NaN	NaN	NaN	NaN	NaN	NaN	NaN	NaN	NaN	NaN	NaN	NaN	NaN
1	NaN	NaN	1.3026	NaN	NaN	3.6093	3.2804	1.896	1.826	3.2567	4.5319	NaN	NaN	1.8205	1.5711	NaN	NaN	NaN	NaN	NaN	NaN	NaN	NaN	NaN	NaN	NaN	NaN	NaN	NaN	NaN	NaN	NaN	NaN	NaN	NaN	NaN	NaN	NaN	NaN	NaN	NaN	NaN	NaN	NaN	NaN	NaN	NaN	NaN	NaN
1	NaN	NaN	NaN	NaN	NaN	NaN	NaN	NaN	NaN	NaN	NaN	NaN	NaN	NaN	NaN	NaN	NaN	NaN	NaN	NaN	NaN	NaN	NaN	NaN	NaN	NaN	NaN	NaN	NaN	NaN	NaN	NaN	NaN	NaN	NaN	NaN	NaN	NaN	NaN	NaN	NaN	NaN	NaN	NaN	NaN	NaN	NaN	NaN	NaN
1	NaN	NaN	NaN	NaN	NaN	NaN	NaN	NaN	NaN	NaN	0.73945	2.5539	3.7338	3.6647	2.3282	2.1832	2.3983	1.8091	NaN	0.90839	NaN	NaN	NaN	0.94055	0.91848	0.8449	0.75822	0.90358	0.96409	1.108	0.89831	1.0772	0.97004	1.0559	0.94756	1.0468	NaN	1.3918	1.1313	1.18	0.94874	1.1703	1.0873	NaN	NaN	NaN	NaN	NaN	NaN
1	NaN	0.51959	2.1366	3.3931	1.8701	1.9738	2.4846	1.6812	1.6108	1.9861	1.5749	1.6306	1.3243	1.222	1.1338	0.97114	0.758	0.6309	NaN	0.46429	NaN	NaN	NaN	NaN	NaN	NaN	NaN	NaN	NaN	NaN	NaN	0.40366	0.46299	NaN	NaN	NaN	0.37455	NaN	NaN	NaN	0.39508	0.60212	NaN	NaN	1.9305	1.9209	1.8123	NaN	NaN
1	NaN	NaN	NaN	2.5505	NaN	NaN	NaN	NaN	NaN	NaN	NaN	NaN	NaN	NaN	NaN	NaN	NaN	NaN	NaN	NaN	NaN	NaN	NaN	NaN	NaN	NaN	NaN	NaN	NaN	NaN	NaN	NaN	NaN	NaN	NaN	NaN	NaN	NaN	NaN	NaN	NaN	NaN	NaN	NaN	NaN	NaN	NaN	NaN	NaN
1	NaN	NaN	NaN	NaN	NaN	NaN	NaN	NaN	NaN	NaN	NaN	NaN	NaN	NaN	NaN	NaN	NaN	NaN	NaN	NaN	NaN	NaN	NaN	NaN	NaN	NaN	NaN	NaN	NaN	NaN	NaN	NaN	NaN	NaN	NaN	NaN	NaN	NaN	NaN	NaN	NaN	NaN	NaN	NaN	NaN	NaN	NaN	NaN	NaN
1	NaN	NaN	NaN	NaN	NaN	NaN	NaN	NaN	NaN	NaN	NaN	NaN	NaN	NaN	NaN	NaN	NaN	NaN	NaN	NaN	NaN	NaN	NaN	NaN	NaN	NaN	NaN	NaN	NaN	NaN	NaN	NaN	NaN	NaN	NaN	NaN	NaN	NaN	NaN	NaN	NaN	NaN	NaN	NaN	NaN	NaN	NaN	NaN	NaN
1	NaN	NaN	NaN	NaN	NaN	NaN	NaN	NaN	NaN	NaN	NaN	NaN	NaN	NaN	NaN	NaN	NaN	NaN	NaN	NaN	NaN	NaN	NaN	NaN	NaN	NaN	NaN	NaN	NaN	NaN	NaN	NaN	NaN	NaN	NaN	NaN	NaN	NaN	NaN	NaN	NaN	NaN	NaN	NaN	NaN	NaN	NaN	NaN	NaN
1	NaN	NaN	NaN	NaN	NaN	NaN	NaN	NaN	NaN	NaN	NaN	NaN	NaN	NaN	NaN	NaN	NaN	NaN	NaN	NaN	NaN	NaN	NaN	NaN	NaN	NaN	NaN	NaN	NaN	NaN	NaN	NaN	NaN	NaN	NaN	NaN	NaN	NaN	NaN	NaN	NaN	NaN	NaN	NaN	NaN	NaN	NaN	NaN	NaN
1	NaN	NaN	NaN	NaN	NaN	NaN	NaN	NaN	NaN	NaN	NaN	NaN	NaN	NaN	NaN	NaN	NaN	NaN	NaN	NaN	NaN	NaN	NaN	NaN	NaN	NaN	NaN	NaN	NaN	NaN	NaN	NaN	NaN	NaN	NaN	NaN	NaN	NaN	NaN	NaN	NaN	NaN	NaN	NaN	NaN	NaN	NaN	NaN	NaN
1	NaN	NaN	NaN	NaN	NaN	NaN	NaN	NaN	NaN	NaN	NaN	NaN	NaN	NaN	NaN	NaN	NaN	NaN	NaN	NaN	NaN	NaN	NaN	NaN	NaN	NaN	NaN	NaN	NaN	NaN	NaN	NaN	NaN	NaN	NaN	NaN	NaN	NaN	NaN	NaN	NaN	NaN	NaN	NaN	NaN	NaN	NaN	NaN	NaN
1	NaN	NaN	NaN	NaN	NaN	NaN	NaN	NaN	NaN	NaN	NaN	NaN	NaN	NaN	NaN	NaN	NaN	NaN	NaN	NaN	NaN	NaN	NaN	NaN	NaN	NaN	NaN	NaN	NaN	NaN	NaN	NaN	NaN	NaN	NaN	NaN	NaN	NaN	NaN	0.70613	0.86873	1.2718	1.6602	1.5732	NaN	4.5714	NaN	NaN	4.7364
1	NaN	0.89435	1.5013	1.6629	NaN	0.78019	0.59116	0.5688	0.54294	NaN	NaN	NaN	NaN	0.60165	NaN	NaN	NaN	NaN	NaN	2.1857	NaN	NaN	2.9839	NaN	1.9494	2.1965	1.2865	NaN	NaN	NaN	NaN	NaN	NaN	0.81686	NaN	NaN	NaN	NaN	0.72721	NaN	NaN	0.56579	NaN	NaN	NaN	NaN	NaN	NaN	NaN
1	NaN	NaN	NaN	NaN	NaN	NaN	NaN	NaN	NaN	NaN	NaN	NaN	NaN	NaN	NaN	NaN	NaN	NaN	NaN	NaN	NaN	NaN	NaN	NaN	NaN	NaN	NaN	NaN	NaN	NaN	NaN	NaN	NaN	NaN	NaN	NaN	NaN	NaN	NaN	NaN	NaN	NaN	NaN	NaN	NaN	NaN	NaN	NaN	NaN
1	NaN	NaN	NaN	NaN	NaN	0.88199	0.94015	0.94183	1.038	NaN	1.158	1.2439	NaN	1.533	1.3609	2.2964	1.9418	2.6895	2.9191	1.9407	1.6178	1.136	NaN	NaN	NaN	NaN	NaN	NaN	NaN	0.91999	NaN	NaN	NaN	NaN	NaN	NaN	NaN	0.80232	NaN	NaN	NaN	NaN	NaN	NaN	NaN	NaN	NaN	NaN	NaN
1	NaN	NaN	NaN	NaN	NaN	NaN	NaN	NaN	NaN	NaN	NaN	NaN	NaN	NaN	NaN	NaN	NaN	NaN	NaN	NaN	NaN	NaN	NaN	NaN	NaN	NaN	NaN	NaN	NaN	NaN	NaN	NaN	NaN	NaN	NaN	NaN	NaN	NaN	NaN	NaN	NaN	NaN	NaN	NaN	NaN	NaN	NaN	NaN	NaN
1	0.09624	0.21945	0.092354	0.077028	0.098689	0.073245	0.21259	0.29555	0.17923	0.36039	0.23063	0.26931	0.12051	0.09209	0.13235	0.084373	0.06336	0.27086	0.19984	0.13132	0.20643	0.89757	2.0712	4.6973	5.6744	5.7861	4.1545	3.8442	3.4492	1.5139	0.99479	0.66417	0.42853	0.29552	0.16217	0.15609	0.13301	0.17751	0.16251	0.12211	0.049835	0.049655	0.095314	NaN	NaN	0.19148	0.10459	NaN	0.14398
1	NaN	0.13712	NaN	NaN	0.065783	0.16078	NaN	NaN	NaN	NaN	NaN	NaN	NaN	NaN	NaN	NaN	0.12827	0.14961	0.17199	0.39404	1.6929	3.2514	4.4358	5.103	8.9121	5.2724	5.8808	3.8577	2.7873	2.0296	0.98054	0.84181	0.59258	0.44715	0.31507	0.24427	NaN	NaN	NaN	NaN	NaN	NaN	NaN	NaN	NaN	NaN	NaN	NaN	NaN
1	NaN	NaN	NaN	NaN	NaN	NaN	NaN	NaN	NaN	NaN	NaN	NaN	NaN	NaN	NaN	NaN	NaN	NaN	NaN	NaN	NaN	NaN	NaN	NaN	NaN	NaN	NaN	NaN	NaN	NaN	NaN	NaN	NaN	NaN	NaN	NaN	NaN	NaN	NaN	NaN	NaN	0.4839	NaN	NaN	NaN	NaN	NaN	NaN	NaN
1	0.16787	0.22737	0.14059	0.068966	0.064072	0.096159	NaN	NaN	0.063426	0.10858	0.2106	NaN	NaN	NaN	0.11337	NaN	0.14503	0.086496	0.092876	NaN	NaN	NaN	NaN	NaN	NaN	0.15126	NaN	NaN	NaN	NaN	NaN	NaN	NaN	NaN	1.0688	NaN	0.1919	NaN	NaN	0.5399	NaN	0.093608	NaN	0.41024	1.4961	2.6275	5.9816	3.5021	3.1455
1	NaN	NaN	NaN	NaN	NaN	NaN	NaN	NaN	NaN	NaN	NaN	NaN	NaN	NaN	NaN	NaN	NaN	NaN	NaN	NaN	NaN	NaN	NaN	NaN	NaN	NaN	NaN	NaN	NaN	NaN	NaN	NaN	NaN	NaN	NaN	NaN	NaN	NaN	NaN	0.22122	NaN	0.80468	3.944	4.948	8.6009	9.3797	8.7749	NaN	5.1746
1	NaN	NaN	NaN	NaN	NaN	NaN	NaN	NaN	NaN	NaN	NaN	NaN	NaN	NaN	NaN	NaN	NaN	NaN	NaN	NaN	NaN	NaN	NaN	NaN	NaN	NaN	NaN	NaN	NaN	NaN	NaN	NaN	NaN	NaN	NaN	NaN	NaN	NaN	NaN	NaN	NaN	NaN	NaN	NaN	NaN	NaN	NaN	NaN	NaN
1	NaN	NaN	NaN	NaN	NaN	NaN	NaN	NaN	NaN	NaN	NaN	NaN	NaN	NaN	NaN	NaN	NaN	NaN	NaN	NaN	NaN	NaN	NaN	NaN	NaN	NaN	NaN	NaN	NaN	NaN	NaN	NaN	NaN	NaN	NaN	NaN	NaN	NaN	NaN	NaN	NaN	NaN	NaN	NaN	NaN	NaN	NaN	NaN	NaN
1	NaN	NaN	NaN	NaN	NaN	NaN	NaN	NaN	NaN	NaN	NaN	NaN	NaN	NaN	NaN	NaN	NaN	NaN	NaN	NaN	NaN	NaN	NaN	NaN	NaN	NaN	NaN	NaN	NaN	NaN	NaN	NaN	NaN	NaN	NaN	NaN	NaN	NaN	NaN	NaN	NaN	NaN	NaN	NaN	NaN	NaN	NaN	NaN	NaN
1	NaN	NaN	NaN	NaN	NaN	NaN	NaN	NaN	NaN	NaN	NaN	NaN	NaN	NaN	NaN	NaN	NaN	NaN	NaN	NaN	NaN	NaN	NaN	NaN	NaN	NaN	NaN	NaN	NaN	NaN	NaN	NaN	NaN	NaN	NaN	NaN	NaN	NaN	NaN	NaN	NaN	NaN	NaN	NaN	NaN	NaN	NaN	NaN	NaN
1	NaN	NaN	NaN	NaN	NaN	NaN	NaN	NaN	NaN	NaN	NaN	NaN	NaN	NaN	NaN	NaN	NaN	NaN	NaN	NaN	NaN	NaN	NaN	NaN	NaN	NaN	NaN	NaN	NaN	NaN	NaN	NaN	NaN	NaN	NaN	NaN	NaN	NaN	NaN	NaN	NaN	NaN	2.7848	6.3282	4.4988	2.6737	2.4219	3.9445	NaN
1	NaN	NaN	NaN	NaN	NaN	NaN	NaN	NaN	NaN	NaN	NaN	NaN	NaN	NaN	NaN	NaN	NaN	NaN	NaN	NaN	NaN	NaN	NaN	NaN	NaN	NaN	NaN	NaN	NaN	NaN	NaN	NaN	NaN	NaN	NaN	NaN	NaN	NaN	NaN	NaN	NaN	NaN	NaN	NaN	NaN	NaN	NaN	NaN	NaN
1	NaN	NaN	NaN	NaN	NaN	0.34297	0.67571	NaN	NaN	NaN	NaN	NaN	NaN	NaN	0.46121	0.42981	NaN	NaN	0.40754	1.0219	NaN	NaN	NaN	NaN	NaN	NaN	NaN	NaN	0.49649	NaN	0.51954	0.74146	NaN	1.1853	NaN	1.5435	1.4468	1.9351	2.8559	3.0192	3.7597	4.9074	7.5832	3.969	8.7795	8.6935	7.4084	NaN	3.1018
1	NaN	NaN	NaN	1.903	1.9675	1.6025	1.3441	NaN	1.2632	NaN	NaN	NaN	NaN	NaN	NaN	NaN	NaN	NaN	NaN	NaN	NaN	NaN	NaN	NaN	NaN	NaN	NaN	NaN	NaN	NaN	NaN	NaN	NaN	NaN	NaN	NaN	NaN	NaN	NaN	NaN	NaN	NaN	NaN	NaN	NaN	NaN	NaN	NaN	NaN
1	NaN	NaN	NaN	NaN	NaN	NaN	NaN	NaN	NaN	NaN	NaN	NaN	NaN	NaN	NaN	NaN	NaN	NaN	NaN	NaN	NaN	NaN	NaN	NaN	NaN	NaN	NaN	NaN	NaN	NaN	NaN	NaN	NaN	NaN	NaN	NaN	NaN	NaN	NaN	NaN	NaN	NaN	NaN	NaN	NaN	NaN	NaN	NaN	NaN
1	NaN	NaN	NaN	NaN	NaN	NaN	NaN	NaN	NaN	NaN	NaN	NaN	NaN	NaN	NaN	NaN	NaN	NaN	NaN	NaN	NaN	NaN	NaN	NaN	NaN	NaN	NaN	NaN	NaN	NaN	NaN	NaN	NaN	NaN	NaN	NaN	NaN	NaN	NaN	NaN	NaN	NaN	NaN	NaN	NaN	NaN	NaN	NaN	NaN
1	NaN	NaN	NaN	NaN	NaN	0.43946	0.54199	0.59491	0.82493	1.3061	NaN	NaN	3.705	4.7647	2.6133	3.8589	2.395	1.5624	1.0862	0.82222	NaN	NaN	NaN	NaN	NaN	NaN	NaN	NaN	NaN	NaN	NaN	NaN	NaN	NaN	NaN	NaN	NaN	NaN	NaN	NaN	NaN	NaN	NaN	NaN	NaN	NaN	NaN	NaN	NaN
1	NaN	NaN	NaN	NaN	NaN	0.47325	0.32029	0.27485	0.23841	NaN	NaN	NaN	NaN	NaN	NaN	NaN	NaN	NaN	NaN	NaN	NaN	NaN	NaN	NaN	NaN	NaN	NaN	NaN	NaN	NaN	NaN	NaN	NaN	NaN	NaN	NaN	NaN	0.50187	NaN	0.68491	NaN	NaN	NaN	NaN	NaN	NaN	NaN	NaN	NaN
1	NaN	NaN	NaN	NaN	NaN	NaN	NaN	1.2582	1.2543	1.8478	NaN	NaN	NaN	NaN	NaN	NaN	NaN	NaN	NaN	NaN	NaN	NaN	NaN	NaN	NaN	NaN	NaN	NaN	NaN	NaN	NaN	NaN	NaN	NaN	NaN	NaN	NaN	NaN	NaN	NaN	NaN	NaN	NaN	NaN	NaN	NaN	NaN	NaN	NaN
1	NaN	NaN	NaN	NaN	NaN	NaN	NaN	NaN	NaN	NaN	NaN	NaN	NaN	NaN	NaN	NaN	NaN	NaN	NaN	NaN	NaN	NaN	NaN	NaN	NaN	NaN	NaN	NaN	NaN	NaN	NaN	NaN	NaN	NaN	NaN	NaN	NaN	NaN	NaN	NaN	NaN	NaN	NaN	NaN	NaN	NaN	NaN	NaN	NaN
1	NaN	NaN	NaN	NaN	NaN	NaN	NaN	NaN	NaN	NaN	NaN	NaN	NaN	NaN	NaN	NaN	3.5322	7.8435	7.7539	5.6813	2.1649	1.4759	1.4695	0.47982	NaN	NaN	NaN	NaN	NaN	NaN	NaN	NaN	NaN	NaN	NaN	NaN	NaN	NaN	NaN	NaN	NaN	NaN	NaN	NaN	NaN	NaN	NaN	NaN	NaN
1	NaN	NaN	NaN	NaN	NaN	NaN	NaN	NaN	NaN	NaN	NaN	NaN	NaN	NaN	NaN	NaN	NaN	NaN	NaN	NaN	NaN	NaN	NaN	NaN	NaN	NaN	NaN	NaN	NaN	NaN	NaN	NaN	NaN	NaN	NaN	NaN	NaN	NaN	NaN	NaN	NaN	NaN	NaN	NaN	NaN	NaN	NaN	NaN	NaN
1	NaN	NaN	NaN	NaN	NaN	NaN	NaN	NaN	NaN	NaN	NaN	NaN	NaN	NaN	NaN	NaN	NaN	NaN	NaN	NaN	NaN	NaN	NaN	NaN	NaN	NaN	NaN	NaN	NaN	NaN	NaN	NaN	NaN	NaN	NaN	NaN	NaN	NaN	NaN	NaN	NaN	NaN	NaN	NaN	NaN	NaN	NaN	NaN	NaN
1	NaN	NaN	NaN	NaN	NaN	NaN	NaN	NaN	NaN	NaN	NaN	NaN	NaN	NaN	NaN	NaN	NaN	NaN	NaN	NaN	NaN	NaN	NaN	NaN	NaN	NaN	NaN	NaN	NaN	NaN	NaN	NaN	NaN	NaN	NaN	NaN	NaN	NaN	2.9529	2.9752	NaN	NaN	NaN	NaN	NaN	NaN	NaN	NaN	NaN
1	NaN	NaN	NaN	NaN	NaN	NaN	NaN	NaN	NaN	NaN	NaN	NaN	NaN	NaN	NaN	NaN	NaN	NaN	NaN	NaN	NaN	NaN	0.54294	3.0616	3.1614	3.113	3.3211	3.0948	NaN	NaN	NaN	NaN	NaN	NaN	NaN	NaN	NaN	NaN	NaN	NaN	NaN	NaN	NaN	NaN	NaN	NaN	NaN	NaN	NaN
1	NaN	NaN	NaN	NaN	NaN	NaN	NaN	NaN	NaN	NaN	NaN	NaN	NaN	NaN	NaN	NaN	NaN	NaN	NaN	NaN	NaN	NaN	NaN	NaN	NaN	NaN	NaN	NaN	NaN	NaN	NaN	NaN	NaN	NaN	NaN	NaN	NaN	NaN	NaN	NaN	NaN	NaN	NaN	NaN	NaN	NaN	NaN	NaN	NaN
1	NaN	0.29548	1.0232	2.2265	3.1327	2.6976	3.8758	6.7674	5.8551	5.5333	4.8385	5.1611	1.6208	1.7345	1.3907	1.1452	0.9057	0.66632	0.72531	0.57907	0.55266	NaN	0.434	NaN	0.57518	NaN	0.43844	NaN	NaN	0.38399	NaN	NaN	NaN	NaN	NaN	NaN	NaN	NaN	NaN	NaN	NaN	NaN	NaN	NaN	NaN	NaN	NaN	NaN	NaN
1	NaN	NaN	NaN	NaN	NaN	NaN	NaN	NaN	NaN	NaN	NaN	NaN	NaN	NaN	NaN	NaN	NaN	NaN	NaN	NaN	NaN	NaN	NaN	NaN	NaN	NaN	NaN	NaN	NaN	NaN	NaN	NaN	NaN	NaN	NaN	NaN	NaN	NaN	NaN	NaN	NaN	NaN	NaN	NaN	NaN	NaN	NaN	NaN	NaN
1	NaN	NaN	NaN	NaN	NaN	NaN	NaN	NaN	NaN	NaN	NaN	NaN	NaN	NaN	NaN	NaN	NaN	NaN	NaN	NaN	NaN	NaN	NaN	NaN	NaN	NaN	NaN	NaN	NaN	NaN	NaN	NaN	NaN	NaN	NaN	NaN	NaN	NaN	NaN	NaN	NaN	NaN	NaN	NaN	NaN	NaN	NaN	NaN	NaN
1	NaN	NaN	NaN	NaN	NaN	NaN	NaN	NaN	NaN	NaN	NaN	NaN	NaN	NaN	NaN	NaN	NaN	NaN	NaN	NaN	NaN	NaN	NaN	NaN	NaN	NaN	NaN	NaN	NaN	NaN	NaN	NaN	NaN	NaN	NaN	NaN	NaN	NaN	NaN	NaN	NaN	NaN	NaN	NaN	NaN	NaN	NaN	NaN	NaN
1	NaN	NaN	NaN	NaN	NaN	NaN	NaN	NaN	NaN	NaN	NaN	NaN	NaN	NaN	NaN	NaN	NaN	NaN	NaN	NaN	NaN	NaN	NaN	NaN	NaN	NaN	NaN	NaN	NaN	NaN	NaN	NaN	NaN	NaN	NaN	NaN	NaN	NaN	NaN	NaN	NaN	NaN	NaN	NaN	NaN	NaN	NaN	NaN	NaN
1	NaN	NaN	NaN	NaN	NaN	NaN	NaN	NaN	NaN	NaN	NaN	NaN	NaN	NaN	NaN	NaN	NaN	NaN	NaN	NaN	NaN	NaN	NaN	NaN	NaN	NaN	NaN	NaN	NaN	NaN	NaN	NaN	NaN	NaN	NaN	NaN	NaN	NaN	3.2225	NaN	3.0234	4.2191	2.0589	NaN	NaN	NaN	NaN	NaN	NaN
1	NaN	0.29992	0.97093	1.0763	0.9396	0.98886	0.65828	0.7368	0.74021	NaN	0.64246	0.5192	0.54599	0.49417	0.45676	0.41906	0.31073	NaN	0.31867	NaN	0.2501	NaN	NaN	0.21431	NaN	NaN	NaN	NaN	0.1906	NaN	NaN	NaN	NaN	0.29867	0.67063	0.32537	NaN	NaN	NaN	NaN	NaN	NaN	NaN	NaN	4.6871	3.694	9.2822	7.7029	4.2864
1	NaN	NaN	NaN	NaN	NaN	NaN	NaN	NaN	NaN	NaN	NaN	NaN	NaN	NaN	NaN	NaN	NaN	NaN	NaN	NaN	NaN	NaN	NaN	NaN	NaN	NaN	NaN	NaN	NaN	NaN	NaN	NaN	NaN	NaN	NaN	NaN	NaN	NaN	NaN	NaN	NaN	NaN	NaN	NaN	NaN	NaN	NaN	NaN	NaN
1	NaN	NaN	NaN	NaN	NaN	NaN	NaN	NaN	NaN	NaN	NaN	NaN	NaN	NaN	NaN	NaN	NaN	NaN	NaN	NaN	NaN	NaN	NaN	1.4769	NaN	NaN	NaN	NaN	0.97915	NaN	NaN	NaN	NaN	NaN	NaN	NaN	2.0057	2.9718	2.3381	2.7095	2.2896	2.1372	1.6919	NaN	NaN	NaN	NaN	NaN	NaN
1	NaN	NaN	NaN	NaN	NaN	NaN	NaN	NaN	NaN	NaN	NaN	NaN	NaN	NaN	NaN	NaN	NaN	NaN	NaN	NaN	NaN	NaN	NaN	NaN	NaN	NaN	NaN	NaN	NaN	NaN	NaN	NaN	NaN	NaN	NaN	NaN	NaN	NaN	NaN	NaN	NaN	NaN	NaN	NaN	NaN	NaN	NaN	NaN	NaN
1	NaN	NaN	NaN	NaN	NaN	NaN	NaN	NaN	NaN	NaN	NaN	NaN	NaN	NaN	NaN	NaN	NaN	NaN	NaN	NaN	NaN	NaN	NaN	NaN	NaN	NaN	NaN	NaN	NaN	NaN	NaN	NaN	NaN	NaN	NaN	NaN	NaN	NaN	NaN	NaN	NaN	NaN	NaN	NaN	2.1156	3.9791	6.7016	3.4195	4.7796
1	NaN	NaN	NaN	NaN	NaN	NaN	0.040433	0.085416	NaN	NaN	NaN	NaN	NaN	NaN	NaN	NaN	NaN	NaN	NaN	NaN	NaN	NaN	NaN	NaN	NaN	NaN	NaN	NaN	NaN	NaN	NaN	NaN	NaN	0.28696	NaN	NaN	1.1247	4.3232	3.7148	4.183	4.503	3.8045	4.7891	2.3911	2.0413	1.2693	0.79587	0.72211	0.81536
1	0.17769	NaN	NaN	NaN	NaN	NaN	NaN	NaN	NaN	NaN	NaN	NaN	NaN	NaN	NaN	NaN	NaN	NaN	0.77802	6.4068	6.9451	10.417	14.346	7.6272	4.6228	3.4088	2.2802	1.0058	NaN	NaN	NaN	NaN	NaN	NaN	NaN	NaN	NaN	1.0762	1.4638	2.4721	0.56879	NaN	NaN	NaN	NaN	NaN	NaN	NaN	NaN
1	NaN	NaN	NaN	NaN	NaN	NaN	NaN	NaN	NaN	NaN	NaN	NaN	NaN	NaN	NaN	NaN	NaN	NaN	NaN	NaN	NaN	NaN	NaN	NaN	NaN	NaN	NaN	NaN	NaN	NaN	NaN	NaN	NaN	NaN	NaN	NaN	NaN	NaN	NaN	NaN	NaN	NaN	NaN	NaN	NaN	NaN	NaN	NaN	NaN
1	NaN	NaN	NaN	NaN	NaN	NaN	NaN	NaN	NaN	NaN	NaN	NaN	NaN	NaN	NaN	NaN	NaN	NaN	NaN	NaN	NaN	NaN	NaN	NaN	NaN	NaN	NaN	NaN	NaN	NaN	NaN	NaN	NaN	NaN	NaN	NaN	NaN	4.0945	4.1432	3.799	3.639	2.9625	3.1997	NaN	NaN	NaN	NaN	NaN	NaN
1	NaN	NaN	NaN	NaN	NaN	NaN	NaN	NaN	NaN	NaN	NaN	NaN	NaN	NaN	NaN	NaN	NaN	NaN	NaN	NaN	NaN	NaN	NaN	NaN	NaN	NaN	NaN	NaN	NaN	NaN	NaN	NaN	NaN	NaN	NaN	NaN	NaN	NaN	NaN	NaN	NaN	NaN	NaN	NaN	NaN	NaN	NaN	NaN	NaN
1	NaN	NaN	NaN	NaN	NaN	NaN	NaN	NaN	NaN	NaN	NaN	NaN	NaN	NaN	NaN	NaN	NaN	NaN	NaN	NaN	NaN	NaN	NaN	NaN	NaN	NaN	NaN	NaN	NaN	NaN	NaN	NaN	NaN	NaN	NaN	NaN	NaN	NaN	NaN	NaN	NaN	NaN	NaN	NaN	NaN	NaN	NaN	NaN	NaN
1	NaN	NaN	NaN	NaN	NaN	NaN	NaN	NaN	NaN	NaN	NaN	NaN	NaN	NaN	NaN	NaN	NaN	NaN	NaN	NaN	NaN	NaN	NaN	NaN	NaN	NaN	1.9755	2.6927	3.2826	2.9415	1.9916	2.5297	3.5879	NaN	NaN	NaN	NaN	NaN	NaN	NaN	NaN	NaN	NaN	NaN	NaN	NaN	NaN	NaN	NaN
1	NaN	NaN	NaN	NaN	NaN	NaN	NaN	NaN	NaN	NaN	NaN	NaN	NaN	NaN	NaN	NaN	NaN	NaN	NaN	NaN	NaN	NaN	NaN	NaN	NaN	NaN	NaN	NaN	NaN	NaN	NaN	NaN	NaN	NaN	NaN	NaN	NaN	NaN	NaN	NaN	NaN	NaN	NaN	NaN	NaN	NaN	NaN	NaN	NaN
1	NaN	NaN	NaN	2.4172	2.8368	1.438	3.3489	4.1089	5.2155	3.8731	NaN	NaN	NaN	NaN	NaN	NaN	NaN	NaN	NaN	NaN	NaN	NaN	NaN	NaN	NaN	NaN	NaN	NaN	NaN	NaN	NaN	NaN	NaN	NaN	NaN	NaN	NaN	NaN	NaN	NaN	NaN	NaN	NaN	NaN	NaN	NaN	NaN	NaN	NaN
1	NaN	NaN	NaN	NaN	3.8771	3.0073	2.2033	2.3623	2.2077	NaN	NaN	NaN	NaN	NaN	NaN	NaN	NaN	NaN	NaN	NaN	NaN	NaN	NaN	NaN	NaN	NaN	NaN	NaN	NaN	NaN	NaN	NaN	NaN	NaN	NaN	NaN	NaN	NaN	NaN	NaN	NaN	NaN	NaN	NaN	NaN	NaN	NaN	NaN	NaN
1	NaN	NaN	NaN	NaN	NaN	0.60879	0.50915	0.69239	0.81199	NaN	NaN	1.279	1.4594	1.6242	1.8318	1.9807	1.8985	2.1658	2.5164	2.2662	2.1588	2.0351	2.4191	1.9305	2.4419	2.4358	2.0157	3.3553	2.9493	2.5198	NaN	2.8362	2.6126	2.8693	2.767	3.3987	2.4534	2.7016	2.4641	2.733	2.6869	2.6543	2.3194	1.8251	1.7064	NaN	NaN	NaN	NaN
1	NaN	NaN	NaN	NaN	NaN	NaN	NaN	NaN	NaN	NaN	NaN	NaN	NaN	NaN	NaN	NaN	NaN	NaN	NaN	NaN	NaN	NaN	NaN	NaN	NaN	NaN	NaN	NaN	NaN	NaN	NaN	NaN	NaN	NaN	NaN	NaN	NaN	NaN	NaN	NaN	NaN	NaN	NaN	NaN	NaN	NaN	NaN	NaN	NaN
1	0.054043	0.034229	NaN	NaN	NaN	NaN	0.02915	0.033356	0.036393	0.035966	0.0822	0.054244	0.051182	NaN	NaN	0.054017	0.064885	0.16551	0.32594	0.78137	0.97673	0.77002	0.59411	0.46047	0.28143	0.21769	0.29002	0.2555	0.25781	0.2938	0.31249	0.35869	0.51283	0.4666	0.66178	0.66946	0.65171	0.88948	1.0266	1.1695	1.1301	1.7901	4.0202	8.1844	3.6379	3.8703	12.82	10.904	6.393
1	NaN	NaN	NaN	NaN	NaN	NaN	NaN	NaN	NaN	NaN	NaN	NaN	NaN	NaN	NaN	NaN	NaN	NaN	NaN	NaN	NaN	NaN	NaN	NaN	NaN	NaN	NaN	NaN	NaN	NaN	NaN	NaN	NaN	NaN	NaN	NaN	NaN	NaN	NaN	NaN	NaN	NaN	NaN	NaN	NaN	NaN	NaN	NaN	NaN
1	NaN	NaN	NaN	NaN	NaN	NaN	NaN	NaN	NaN	NaN	NaN	NaN	NaN	NaN	NaN	NaN	NaN	NaN	NaN	NaN	NaN	NaN	NaN	NaN	NaN	NaN	NaN	NaN	NaN	NaN	NaN	NaN	NaN	NaN	NaN	NaN	NaN	NaN	NaN	NaN	NaN	NaN	NaN	NaN	NaN	NaN	NaN	NaN	NaN
1	NaN	NaN	NaN	NaN	NaN	NaN	NaN	NaN	NaN	NaN	NaN	NaN	NaN	NaN	NaN	NaN	NaN	NaN	NaN	NaN	NaN	NaN	NaN	NaN	NaN	NaN	NaN	NaN	NaN	NaN	NaN	NaN	NaN	NaN	NaN	NaN	NaN	NaN	3.4899	3.2037	NaN	NaN	NaN	NaN	NaN	NaN	NaN	NaN	NaN
1	NaN	NaN	NaN	NaN	NaN	NaN	NaN	NaN	NaN	NaN	NaN	NaN	NaN	NaN	NaN	NaN	1.8498	5.8105	5.5392	4.0697	NaN	NaN	NaN	NaN	NaN	NaN	NaN	NaN	NaN	NaN	NaN	NaN	NaN	NaN	NaN	NaN	NaN	NaN	NaN	NaN	NaN	NaN	NaN	NaN	NaN	NaN	NaN	NaN	NaN
1	NaN	NaN	NaN	NaN	NaN	NaN	NaN	NaN	NaN	NaN	NaN	NaN	NaN	NaN	NaN	NaN	NaN	NaN	NaN	NaN	NaN	NaN	NaN	NaN	NaN	NaN	NaN	NaN	NaN	NaN	NaN	NaN	NaN	NaN	NaN	NaN	NaN	NaN	NaN	NaN	NaN	3.3715	NaN	NaN	NaN	NaN	NaN	NaN	NaN
1	NaN	NaN	NaN	NaN	NaN	NaN	NaN	NaN	NaN	NaN	NaN	NaN	NaN	NaN	NaN	NaN	NaN	NaN	NaN	NaN	NaN	NaN	NaN	NaN	NaN	NaN	NaN	NaN	NaN	NaN	NaN	NaN	NaN	NaN	NaN	NaN	NaN	NaN	NaN	NaN	NaN	NaN	NaN	NaN	NaN	NaN	NaN	NaN	NaN
1	NaN	1.3172	NaN	NaN	NaN	NaN	NaN	NaN	NaN	NaN	NaN	NaN	NaN	NaN	NaN	NaN	NaN	NaN	NaN	2.8033	NaN	NaN	NaN	NaN	NaN	NaN	NaN	NaN	NaN	NaN	NaN	NaN	NaN	NaN	NaN	NaN	NaN	NaN	NaN	NaN	NaN	NaN	NaN	NaN	NaN	NaN	NaN	NaN	NaN
1	NaN	NaN	NaN	NaN	NaN	NaN	NaN	NaN	NaN	NaN	NaN	NaN	NaN	NaN	NaN	NaN	NaN	NaN	NaN	NaN	NaN	NaN	NaN	NaN	NaN	NaN	NaN	NaN	NaN	NaN	NaN	NaN	NaN	NaN	NaN	NaN	NaN	NaN	NaN	NaN	NaN	NaN	NaN	NaN	NaN	NaN	NaN	NaN	NaN
1	NaN	0.13598	0.80156	0.5075	0.29635	0.24311	NaN	NaN	NaN	NaN	NaN	NaN	NaN	NaN	NaN	NaN	NaN	NaN	NaN	NaN	NaN	NaN	NaN	NaN	NaN	0.42634	0.75386	1.6403	2.579	2.9346	3.0969	3.0619	2.9691	2.4767	1.94	1.5409	0.77267	0.64495	0.51351	0.35459	NaN	NaN	NaN	NaN	NaN	NaN	NaN	NaN	NaN
1	NaN	NaN	NaN	NaN	NaN	NaN	NaN	NaN	NaN	NaN	NaN	NaN	NaN	NaN	NaN	NaN	NaN	NaN	NaN	NaN	NaN	NaN	NaN	NaN	NaN	NaN	NaN	NaN	NaN	NaN	NaN	NaN	NaN	NaN	NaN	NaN	NaN	NaN	NaN	NaN	NaN	NaN	NaN	NaN	NaN	NaN	NaN	NaN	NaN
1	NaN	NaN	NaN	NaN	NaN	NaN	NaN	NaN	NaN	NaN	NaN	NaN	NaN	NaN	NaN	NaN	NaN	NaN	NaN	NaN	NaN	NaN	NaN	NaN	NaN	NaN	NaN	NaN	NaN	NaN	NaN	NaN	NaN	NaN	NaN	NaN	NaN	NaN	NaN	NaN	NaN	NaN	NaN	NaN	NaN	NaN	NaN	NaN	NaN
1	NaN	NaN	NaN	NaN	NaN	NaN	NaN	NaN	NaN	NaN	NaN	NaN	NaN	NaN	NaN	NaN	NaN	NaN	NaN	NaN	NaN	NaN	NaN	NaN	NaN	NaN	NaN	NaN	NaN	NaN	NaN	2.8832	3.1442	2.6209	2.2926	1.9929	NaN	1.5167	NaN	NaN	NaN	NaN	NaN	NaN	NaN	NaN	NaN	NaN	NaN
1	NaN	NaN	NaN	NaN	NaN	NaN	NaN	NaN	NaN	NaN	NaN	NaN	NaN	NaN	NaN	NaN	NaN	NaN	NaN	NaN	NaN	NaN	NaN	NaN	NaN	NaN	NaN	NaN	NaN	NaN	NaN	NaN	NaN	NaN	NaN	NaN	NaN	NaN	NaN	NaN	NaN	NaN	NaN	NaN	NaN	NaN	NaN	NaN	NaN
1	NaN	NaN	NaN	NaN	NaN	NaN	NaN	0.15273	0.11338	NaN	NaN	NaN	NaN	NaN	NaN	0.22097	0.03857	NaN	0.12542	0.11442	NaN	NaN	NaN	NaN	NaN	NaN	NaN	NaN	NaN	NaN	NaN	NaN	NaN	NaN	NaN	NaN	NaN	NaN	NaN	NaN	NaN	NaN	NaN	NaN	NaN	0.98753	2.0871	2.7158	3.2635
1	NaN	NaN	NaN	NaN	NaN	NaN	NaN	NaN	NaN	NaN	NaN	NaN	NaN	NaN	NaN	NaN	NaN	NaN	NaN	NaN	NaN	NaN	NaN	NaN	NaN	NaN	NaN	NaN	NaN	NaN	NaN	NaN	NaN	NaN	NaN	NaN	NaN	NaN	NaN	NaN	NaN	NaN	NaN	NaN	NaN	NaN	NaN	NaN	NaN
1	NaN	NaN	NaN	NaN	NaN	0.15976	NaN	NaN	0.082975	NaN	NaN	NaN	NaN	NaN	0.11563	NaN	NaN	NaN	0.14363	NaN	NaN	NaN	NaN	NaN	NaN	NaN	NaN	NaN	0.17666	0.29629	0.46758	1.7564	3.9871	6.9365	8.3095	5.3346	6.0966	2.6901	3.4817	3.1912	3.9908	4.3632	3.4738	1.7756	2.8861	1.8055	NaN	NaN	0.74392
1	NaN	NaN	NaN	1.0824	NaN	1.8092	0.74569	1.9335	0.43617	NaN	NaN	NaN	NaN	NaN	NaN	NaN	NaN	NaN	NaN	NaN	NaN	NaN	NaN	NaN	NaN	NaN	NaN	NaN	NaN	NaN	NaN	NaN	NaN	NaN	NaN	NaN	NaN	NaN	NaN	NaN	NaN	NaN	NaN	NaN	NaN	NaN	NaN	NaN	NaN
1	NaN	NaN	NaN	NaN	NaN	NaN	NaN	NaN	NaN	NaN	NaN	NaN	NaN	NaN	NaN	NaN	NaN	NaN	NaN	NaN	NaN	NaN	NaN	NaN	NaN	NaN	NaN	NaN	NaN	NaN	NaN	NaN	NaN	NaN	NaN	NaN	NaN	NaN	NaN	NaN	NaN	NaN	NaN	NaN	NaN	NaN	NaN	NaN	NaN
1	0.10823	0.085949	0.11389	0.13191	0.17149	0.24161	0.23884	0.26848	1.0969	2.9766	2.8257	1.9363	1.3095	1.3105	1.5674	2.4034	4.6459	7.9569	7.8436	6.0065	3.6673	2.4109	1.8537	1.5776	1.0322	0.72587	0.68706	0.60533	0.51001	0.45679	0.37169	0.37095	0.31365	0.2923	0.23231	0.2288	0.2184	0.21252	0.1954	0.18175	0.16649	0.16379	0.2069	0.21957	0.21297	0.16653	0.19792	0.23597	0.1554
1	NaN	NaN	NaN	NaN	NaN	NaN	NaN	NaN	1.1622	NaN	NaN	NaN	NaN	NaN	NaN	NaN	NaN	NaN	NaN	NaN	NaN	NaN	NaN	NaN	NaN	NaN	NaN	NaN	NaN	NaN	NaN	NaN	NaN	NaN	NaN	NaN	NaN	NaN	NaN	NaN	NaN	NaN	NaN	NaN	NaN	NaN	NaN	NaN	NaN
1	NaN	NaN	NaN	NaN	NaN	NaN	NaN	NaN	NaN	NaN	NaN	NaN	NaN	NaN	NaN	NaN	NaN	NaN	NaN	NaN	NaN	NaN	NaN	NaN	NaN	NaN	NaN	NaN	NaN	NaN	NaN	NaN	NaN	NaN	NaN	NaN	NaN	NaN	NaN	NaN	NaN	NaN	NaN	NaN	NaN	NaN	NaN	NaN	NaN
1	NaN	NaN	NaN	NaN	NaN	NaN	NaN	NaN	NaN	NaN	NaN	NaN	NaN	NaN	NaN	NaN	NaN	NaN	NaN	NaN	NaN	NaN	NaN	NaN	NaN	NaN	NaN	NaN	NaN	NaN	NaN	NaN	NaN	NaN	NaN	NaN	NaN	NaN	NaN	NaN	NaN	NaN	NaN	NaN	NaN	NaN	NaN	NaN	NaN
1	NaN	NaN	NaN	NaN	NaN	NaN	NaN	NaN	NaN	NaN	NaN	NaN	NaN	NaN	NaN	NaN	NaN	NaN	NaN	NaN	NaN	NaN	NaN	NaN	NaN	NaN	NaN	NaN	NaN	NaN	NaN	NaN	NaN	NaN	NaN	NaN	NaN	NaN	NaN	NaN	NaN	NaN	NaN	NaN	NaN	NaN	NaN	NaN	NaN
1	NaN	NaN	NaN	NaN	NaN	NaN	NaN	NaN	NaN	NaN	NaN	NaN	NaN	NaN	NaN	NaN	NaN	NaN	NaN	NaN	NaN	NaN	NaN	NaN	NaN	NaN	NaN	NaN	NaN	NaN	NaN	NaN	NaN	NaN	NaN	NaN	NaN	NaN	NaN	NaN	NaN	NaN	NaN	NaN	NaN	NaN	NaN	NaN	NaN
1	NaN	NaN	NaN	NaN	NaN	NaN	NaN	NaN	NaN	NaN	NaN	NaN	NaN	NaN	NaN	NaN	NaN	NaN	NaN	NaN	NaN	NaN	NaN	NaN	NaN	NaN	NaN	NaN	NaN	NaN	NaN	NaN	NaN	NaN	NaN	NaN	NaN	NaN	0.60607	1.1935	1.6188	2.5673	4.6326	8.177	6.7646	4.2749	NaN	NaN	NaN
1	NaN	NaN	NaN	NaN	NaN	NaN	NaN	NaN	NaN	NaN	NaN	NaN	NaN	NaN	NaN	NaN	NaN	NaN	NaN	NaN	NaN	NaN	NaN	NaN	NaN	NaN	NaN	NaN	NaN	NaN	NaN	NaN	NaN	NaN	NaN	NaN	NaN	NaN	NaN	NaN	NaN	NaN	NaN	NaN	NaN	NaN	NaN	NaN	NaN
1	NaN	NaN	NaN	NaN	NaN	NaN	NaN	NaN	3.6512	NaN	NaN	NaN	NaN	NaN	NaN	NaN	NaN	NaN	NaN	NaN	NaN	NaN	NaN	NaN	NaN	NaN	NaN	NaN	NaN	NaN	NaN	NaN	NaN	NaN	NaN	NaN	NaN	NaN	NaN	NaN	NaN	NaN	NaN	NaN	NaN	NaN	NaN	NaN	NaN
1	NaN	NaN	NaN	NaN	NaN	NaN	NaN	NaN	NaN	NaN	NaN	NaN	NaN	NaN	NaN	NaN	NaN	NaN	NaN	NaN	NaN	NaN	NaN	NaN	NaN	NaN	NaN	NaN	NaN	NaN	NaN	NaN	NaN	NaN	NaN	NaN	NaN	NaN	NaN	NaN	NaN	NaN	NaN	NaN	NaN	NaN	NaN	NaN	NaN
1	NaN	NaN	NaN	NaN	NaN	NaN	NaN	NaN	NaN	NaN	NaN	NaN	NaN	NaN	NaN	NaN	NaN	NaN	NaN	NaN	NaN	NaN	NaN	NaN	NaN	NaN	NaN	NaN	NaN	NaN	NaN	NaN	NaN	NaN	NaN	NaN	NaN	NaN	NaN	NaN	NaN	NaN	NaN	NaN	NaN	NaN	NaN	NaN	NaN
1	NaN	NaN	3.5457	6.6172	10.697	7.6837	11.898	9.6076	8.7239	2.991	9.8053	9.3316	4.7395	6.2559	5.1975	5.3027	3.8423	NaN	NaN	3.3857	NaN	NaN	NaN	2.8749	2.607	NaN	NaN	3.3329	NaN	NaN	NaN	NaN	NaN	3.0358	NaN	3.2485	NaN	NaN	2.0375	1.767	NaN	1.2338	NaN	NaN	NaN	NaN	NaN	NaN	NaN
1	NaN	NaN	NaN	NaN	NaN	NaN	NaN	NaN	NaN	NaN	NaN	NaN	NaN	NaN	NaN	NaN	NaN	NaN	NaN	NaN	NaN	NaN	NaN	NaN	NaN	NaN	NaN	NaN	NaN	NaN	NaN	NaN	NaN	NaN	NaN	NaN	NaN	NaN	NaN	NaN	NaN	NaN	NaN	NaN	NaN	NaN	NaN	NaN	NaN
1	NaN	NaN	NaN	5.0784	2.9563	2.6879	1.5172	1.2679	1.1286	NaN	NaN	NaN	NaN	NaN	NaN	NaN	NaN	NaN	NaN	NaN	NaN	NaN	NaN	NaN	NaN	NaN	NaN	NaN	NaN	NaN	NaN	NaN	NaN	NaN	NaN	NaN	NaN	NaN	NaN	NaN	NaN	NaN	NaN	NaN	NaN	NaN	NaN	NaN	NaN
1	NaN	NaN	0.34697	2.2545	1.8619	1.7682	1.3245	1.3584	0.826	0.81199	0.69923	0.56781	NaN	NaN	NaN	NaN	0.59192	NaN	NaN	0.49329	0.41932	NaN	NaN	0.60619	NaN	NaN	NaN	NaN	0.70287	NaN	0.74591	1.2152	1.5106	1.798	NaN	NaN	1.6162	1.7405	1.5261	1.2467	1.0951	0.95296	NaN	NaN	NaN	NaN	NaN	NaN	NaN
1	NaN	NaN	NaN	NaN	NaN	NaN	NaN	NaN	NaN	NaN	NaN	NaN	NaN	NaN	NaN	NaN	NaN	NaN	NaN	NaN	NaN	NaN	NaN	NaN	NaN	NaN	NaN	NaN	NaN	NaN	NaN	NaN	NaN	NaN	NaN	NaN	NaN	NaN	NaN	NaN	NaN	NaN	NaN	NaN	NaN	NaN	NaN	NaN	NaN
1	NaN	NaN	NaN	1.0267	NaN	NaN	2.2841	1.3182	NaN	NaN	1.1165	NaN	NaN	NaN	1.7333	2.3822	2.114	2.439	1.3207	1.0237	0.92285	NaN	1.0267	NaN	1.2438	NaN	1.0007	0.92223	1.0406	1.3112	0.94699	1.314	1.4487	1.8047	1.654	2.0076	2.0057	2.1991	2.0797	1.8774	1.8093	1.1967	1.1868	NaN	NaN	NaN	NaN	NaN	NaN
1	NaN	NaN	NaN	NaN	NaN	NaN	NaN	NaN	NaN	NaN	NaN	NaN	NaN	NaN	NaN	NaN	NaN	NaN	NaN	NaN	NaN	NaN	NaN	NaN	NaN	NaN	NaN	NaN	NaN	NaN	NaN	NaN	NaN	NaN	NaN	NaN	NaN	NaN	NaN	NaN	NaN	NaN	NaN	NaN	NaN	NaN	NaN	NaN	NaN
1	NaN	NaN	NaN	NaN	NaN	NaN	NaN	NaN	NaN	NaN	NaN	NaN	NaN	NaN	NaN	NaN	NaN	NaN	NaN	NaN	NaN	NaN	NaN	NaN	NaN	NaN	NaN	NaN	NaN	NaN	NaN	NaN	NaN	NaN	NaN	NaN	NaN	NaN	NaN	NaN	NaN	NaN	NaN	NaN	NaN	NaN	NaN	NaN	NaN
1	NaN	NaN	NaN	NaN	NaN	NaN	NaN	NaN	NaN	NaN	NaN	NaN	NaN	NaN	NaN	NaN	NaN	NaN	NaN	NaN	NaN	NaN	NaN	NaN	NaN	NaN	NaN	NaN	NaN	NaN	NaN	NaN	NaN	NaN	NaN	NaN	NaN	NaN	NaN	NaN	NaN	NaN	NaN	NaN	NaN	NaN	NaN	NaN	NaN
1	NaN	NaN	NaN	NaN	NaN	NaN	NaN	NaN	NaN	NaN	NaN	NaN	NaN	NaN	NaN	1.2196	2.8416	6.1296	5.7417	3.7117	3.4371	NaN	2.0584	NaN	NaN	NaN	NaN	NaN	NaN	NaN	NaN	NaN	NaN	NaN	NaN	NaN	NaN	NaN	NaN	NaN	NaN	NaN	NaN	NaN	NaN	NaN	NaN	NaN	NaN
1	NaN	NaN	NaN	NaN	NaN	NaN	NaN	NaN	NaN	NaN	NaN	NaN	NaN	NaN	NaN	NaN	NaN	NaN	NaN	NaN	NaN	NaN	NaN	NaN	NaN	NaN	NaN	NaN	NaN	NaN	NaN	NaN	NaN	NaN	NaN	NaN	NaN	NaN	NaN	NaN	NaN	NaN	NaN	NaN	NaN	NaN	NaN	NaN	NaN
1	NaN	0.23277	NaN	NaN	NaN	NaN	0.067804	NaN	NaN	NaN	0.10795	NaN	NaN	NaN	NaN	NaN	NaN	0.10016	NaN	NaN	0.1753	NaN	NaN	NaN	0.2454	0.23519	0.25076	0.11746	0.37923	NaN	0.215	NaN	NaN	0.34027	0.21668	0.24088	NaN	NaN	0.35309	NaN	0.60774	1.0497	4.9876	NaN	1.9587	NaN	0.66685	0.78998	1.9424
1	NaN	NaN	NaN	NaN	NaN	NaN	0.51634	NaN	NaN	NaN	NaN	NaN	NaN	NaN	NaN	NaN	NaN	NaN	NaN	NaN	NaN	NaN	NaN	NaN	NaN	NaN	NaN	NaN	NaN	NaN	NaN	NaN	NaN	NaN	NaN	NaN	NaN	NaN	2.1538	3.3142	2.6024	3.0047	3.1248	NaN	NaN	NaN	NaN	NaN	NaN
1	NaN	NaN	NaN	NaN	NaN	NaN	NaN	0.13183	0.16852	0.29801	NaN	0.2605	NaN	0.26536	0.28492	0.46374	0.53022	0.62888	0.88978	0.93589	1.0095	0.90895	0.95153	1.1209	1.0958	0.96802	1.0663	1.0609	1.5334	2.7226	3.1683	4.1401	3.0897	2.5794	1.7205	1.3136	0.67391	0.81426	0.62618	0.62289	0.54042	0.5352	0.50979	NaN	0.48412	NaN	NaN	NaN	NaN
1	NaN	NaN	NaN	NaN	NaN	0.088681	0.12306	0.051644	NaN	NaN	NaN	NaN	NaN	NaN	NaN	NaN	NaN	NaN	NaN	NaN	NaN	NaN	NaN	NaN	NaN	NaN	1.1393	2.5261	4.6723	6.3813	7.8394	10.391	7.9593	7.086	NaN	4.5688	3.1188	3.4653	3.3503	3.5048	3.2965	3.5686	4.665	3.7946	4.0914	3.6479	2.6252	NaN	NaN
1	NaN	NaN	NaN	NaN	NaN	0.0090195	0.25152	NaN	NaN	NaN	NaN	NaN	NaN	NaN	NaN	NaN	NaN	NaN	NaN	NaN	NaN	NaN	NaN	NaN	NaN	NaN	NaN	NaN	NaN	NaN	NaN	NaN	NaN	NaN	NaN	NaN	NaN	NaN	NaN	NaN	NaN	NaN	NaN	NaN	NaN	NaN	NaN	NaN	NaN
1	NaN	NaN	NaN	NaN	NaN	NaN	NaN	NaN	NaN	NaN	NaN	NaN	NaN	NaN	NaN	NaN	NaN	NaN	NaN	NaN	NaN	NaN	NaN	NaN	NaN	NaN	NaN	NaN	NaN	NaN	NaN	NaN	NaN	NaN	NaN	NaN	NaN	NaN	NaN	NaN	NaN	NaN	NaN	NaN	NaN	NaN	NaN	NaN	NaN
1	NaN	NaN	NaN	NaN	NaN	NaN	NaN	NaN	NaN	NaN	NaN	NaN	NaN	NaN	NaN	NaN	NaN	NaN	NaN	NaN	NaN	NaN	NaN	NaN	8.7477	7.0641	5.5447	NaN	NaN	NaN	NaN	NaN	NaN	NaN	NaN	NaN	NaN	NaN	NaN	NaN	NaN	NaN	NaN	NaN	NaN	NaN	NaN	NaN	NaN
1	NaN	NaN	NaN	NaN	NaN	NaN	NaN	NaN	NaN	NaN	NaN	NaN	NaN	NaN	NaN	NaN	NaN	NaN	NaN	NaN	NaN	NaN	NaN	NaN	NaN	NaN	NaN	NaN	NaN	NaN	NaN	NaN	NaN	NaN	NaN	NaN	NaN	NaN	NaN	NaN	NaN	NaN	NaN	NaN	NaN	NaN	NaN	NaN	NaN
1	NaN	NaN	NaN	4.7157	4.193	3.2703	2.9682	2.1523	1.5909	1.6854	NaN	NaN	NaN	NaN	NaN	NaN	NaN	0.59226	NaN	NaN	NaN	NaN	NaN	NaN	NaN	NaN	4.6821	3.474	NaN	NaN	NaN	NaN	NaN	NaN	NaN	NaN	NaN	NaN	NaN	NaN	NaN	NaN	NaN	NaN	NaN	NaN	NaN	NaN	NaN
1	NaN	NaN	NaN	NaN	NaN	NaN	NaN	1.8456	NaN	NaN	NaN	NaN	3.4475	7.8332	4.9782	3.6399	1.3676	NaN	NaN	NaN	NaN	NaN	NaN	NaN	NaN	NaN	NaN	NaN	NaN	NaN	NaN	NaN	NaN	NaN	NaN	NaN	NaN	NaN	NaN	NaN	NaN	NaN	NaN	NaN	NaN	NaN	NaN	NaN	NaN
1	NaN	NaN	NaN	NaN	NaN	NaN	NaN	NaN	NaN	NaN	NaN	NaN	NaN	NaN	NaN	NaN	NaN	NaN	NaN	NaN	NaN	NaN	NaN	NaN	NaN	NaN	NaN	NaN	NaN	NaN	NaN	NaN	NaN	NaN	NaN	NaN	NaN	NaN	NaN	NaN	NaN	NaN	NaN	NaN	NaN	NaN	NaN	NaN	NaN
1	NaN	NaN	NaN	NaN	NaN	NaN	NaN	NaN	NaN	NaN	NaN	NaN	NaN	NaN	NaN	NaN	NaN	NaN	NaN	NaN	NaN	NaN	NaN	NaN	NaN	NaN	NaN	NaN	NaN	NaN	NaN	NaN	NaN	NaN	NaN	NaN	NaN	NaN	NaN	NaN	NaN	NaN	NaN	NaN	NaN	NaN	NaN	NaN	NaN
1	NaN	NaN	NaN	NaN	NaN	NaN	NaN	NaN	NaN	NaN	NaN	NaN	NaN	NaN	NaN	NaN	NaN	NaN	NaN	NaN	NaN	NaN	NaN	NaN	NaN	NaN	NaN	NaN	NaN	NaN	NaN	NaN	NaN	NaN	NaN	NaN	NaN	NaN	NaN	NaN	NaN	NaN	NaN	NaN	NaN	NaN	NaN	NaN	2.7705
1	0.13573	NaN	NaN	NaN	NaN	0.12634	NaN	NaN	NaN	NaN	NaN	NaN	NaN	NaN	NaN	NaN	NaN	NaN	NaN	NaN	NaN	NaN	NaN	NaN	NaN	NaN	NaN	NaN	NaN	NaN	NaN	NaN	NaN	NaN	NaN	NaN	NaN	NaN	0.23876	NaN	NaN	NaN	NaN	NaN	NaN	NaN	NaN	NaN	NaN
1	NaN	NaN	NaN	NaN	NaN	NaN	NaN	NaN	NaN	NaN	NaN	NaN	NaN	NaN	NaN	NaN	NaN	NaN	NaN	NaN	NaN	NaN	NaN	NaN	NaN	NaN	NaN	NaN	NaN	NaN	NaN	NaN	NaN	NaN	NaN	NaN	NaN	NaN	NaN	NaN	NaN	1.801	NaN	NaN	NaN	NaN	NaN	NaN	NaN
1	NaN	NaN	NaN	NaN	NaN	NaN	NaN	NaN	NaN	NaN	NaN	NaN	NaN	NaN	NaN	NaN	NaN	NaN	NaN	NaN	NaN	NaN	NaN	NaN	NaN	NaN	NaN	NaN	NaN	NaN	NaN	NaN	NaN	NaN	NaN	NaN	NaN	NaN	NaN	NaN	NaN	NaN	NaN	NaN	NaN	4.6421	2.8449	NaN	NaN
1	NaN	NaN	NaN	NaN	NaN	NaN	NaN	NaN	NaN	NaN	NaN	NaN	NaN	NaN	NaN	NaN	NaN	NaN	NaN	NaN	NaN	NaN	NaN	NaN	NaN	NaN	NaN	NaN	NaN	NaN	NaN	NaN	NaN	NaN	NaN	NaN	NaN	NaN	NaN	NaN	NaN	NaN	NaN	NaN	NaN	NaN	NaN	NaN	NaN
1	NaN	NaN	NaN	NaN	NaN	NaN	NaN	NaN	NaN	NaN	NaN	NaN	NaN	NaN	NaN	NaN	NaN	NaN	NaN	NaN	NaN	NaN	NaN	NaN	2.4358	2.3067	2.4038	4.6195	1.7069	3.6827	1.9575	NaN	NaN	NaN	NaN	NaN	NaN	NaN	NaN	NaN	NaN	NaN	NaN	NaN	NaN	NaN	NaN	NaN	NaN
1	NaN	NaN	NaN	NaN	NaN	NaN	NaN	NaN	NaN	NaN	NaN	NaN	NaN	NaN	NaN	NaN	NaN	NaN	NaN	NaN	NaN	NaN	NaN	NaN	NaN	NaN	NaN	NaN	NaN	NaN	NaN	NaN	NaN	NaN	NaN	NaN	NaN	NaN	NaN	NaN	NaN	NaN	NaN	NaN	NaN	NaN	NaN	NaN	NaN
1	NaN	0.21307	1.8383	4.5403	3.4242	2.596	2.3104	1.8749	1.2451	1.0802	1.1246	1.1482	0.97134	0.71562	0.81163	1.1505	1.6646	3.0198	4.1088	4.3913	2.0143	1.9457	1.046	0.60981	NaN	NaN	NaN	NaN	NaN	NaN	NaN	NaN	NaN	NaN	NaN	0.29043	NaN	NaN	NaN	NaN	NaN	0.27208	NaN	NaN	NaN	NaN	NaN	NaN	NaN
1	NaN	NaN	NaN	NaN	NaN	NaN	NaN	NaN	NaN	NaN	NaN	NaN	NaN	NaN	NaN	NaN	NaN	NaN	NaN	NaN	NaN	NaN	NaN	NaN	NaN	NaN	NaN	NaN	NaN	NaN	NaN	NaN	NaN	NaN	NaN	NaN	NaN	NaN	NaN	NaN	NaN	NaN	NaN	NaN	NaN	NaN	NaN	NaN	NaN
1	NaN	NaN	NaN	NaN	NaN	NaN	NaN	NaN	NaN	NaN	NaN	NaN	NaN	NaN	NaN	NaN	NaN	NaN	NaN	NaN	NaN	NaN	NaN	NaN	NaN	NaN	NaN	NaN	NaN	NaN	NaN	NaN	NaN	NaN	NaN	NaN	NaN	NaN	NaN	NaN	NaN	NaN	NaN	NaN	NaN	NaN	NaN	NaN	NaN
1	NaN	NaN	NaN	NaN	NaN	NaN	NaN	NaN	NaN	NaN	NaN	NaN	NaN	NaN	NaN	NaN	NaN	NaN	NaN	NaN	NaN	NaN	NaN	NaN	NaN	NaN	NaN	NaN	NaN	NaN	NaN	NaN	NaN	NaN	NaN	NaN	NaN	NaN	NaN	NaN	NaN	NaN	NaN	NaN	NaN	NaN	NaN	NaN	NaN
1	NaN	NaN	NaN	NaN	NaN	NaN	NaN	NaN	NaN	NaN	NaN	NaN	NaN	NaN	NaN	NaN	NaN	NaN	NaN	NaN	NaN	NaN	NaN	NaN	NaN	NaN	NaN	NaN	NaN	NaN	NaN	NaN	NaN	NaN	NaN	NaN	NaN	NaN	NaN	NaN	NaN	NaN	NaN	NaN	NaN	NaN	NaN	NaN	NaN
1	NaN	NaN	NaN	NaN	NaN	NaN	NaN	NaN	NaN	NaN	NaN	NaN	NaN	NaN	NaN	NaN	NaN	NaN	NaN	NaN	NaN	NaN	NaN	NaN	NaN	NaN	NaN	NaN	NaN	NaN	NaN	NaN	NaN	NaN	NaN	NaN	NaN	NaN	NaN	NaN	NaN	NaN	NaN	NaN	NaN	NaN	NaN	NaN	NaN
1	NaN	NaN	NaN	NaN	NaN	NaN	NaN	NaN	0.26755	NaN	NaN	NaN	NaN	NaN	NaN	NaN	NaN	NaN	NaN	NaN	NaN	NaN	NaN	NaN	NaN	NaN	NaN	NaN	NaN	NaN	NaN	NaN	NaN	NaN	NaN	NaN	NaN	NaN	NaN	NaN	1.8131	2.8891	6.7713	4.3222	4.514	3.4828	NaN	NaN	NaN
1	NaN	NaN	NaN	NaN	NaN	NaN	NaN	NaN	NaN	NaN	NaN	NaN	NaN	NaN	NaN	NaN	NaN	NaN	NaN	NaN	NaN	NaN	NaN	NaN	NaN	NaN	NaN	NaN	NaN	NaN	NaN	NaN	NaN	NaN	NaN	NaN	NaN	NaN	NaN	NaN	NaN	NaN	NaN	NaN	NaN	NaN	NaN	NaN	NaN
1	NaN	NaN	NaN	NaN	NaN	NaN	NaN	NaN	NaN	NaN	NaN	NaN	NaN	NaN	NaN	NaN	NaN	NaN	NaN	NaN	NaN	NaN	NaN	NaN	NaN	NaN	NaN	NaN	NaN	NaN	NaN	NaN	NaN	NaN	NaN	NaN	NaN	NaN	NaN	NaN	NaN	NaN	NaN	NaN	NaN	NaN	NaN	NaN	NaN
1	NaN	NaN	NaN	NaN	NaN	NaN	NaN	NaN	NaN	NaN	NaN	NaN	NaN	NaN	NaN	NaN	NaN	NaN	NaN	NaN	NaN	NaN	NaN	NaN	NaN	NaN	NaN	NaN	NaN	NaN	NaN	NaN	NaN	NaN	NaN	NaN	NaN	NaN	NaN	NaN	NaN	NaN	NaN	NaN	NaN	NaN	NaN	NaN	NaN
1	NaN	NaN	NaN	NaN	NaN	NaN	NaN	NaN	NaN	NaN	NaN	NaN	NaN	NaN	NaN	NaN	NaN	NaN	NaN	NaN	NaN	NaN	NaN	NaN	NaN	NaN	NaN	NaN	NaN	NaN	NaN	NaN	NaN	NaN	NaN	NaN	NaN	NaN	NaN	NaN	NaN	NaN	NaN	NaN	NaN	NaN	NaN	NaN	NaN
1	NaN	NaN	NaN	NaN	NaN	NaN	NaN	NaN	NaN	NaN	NaN	NaN	NaN	NaN	NaN	NaN	NaN	NaN	NaN	NaN	NaN	NaN	NaN	NaN	NaN	NaN	NaN	NaN	NaN	NaN	NaN	NaN	NaN	NaN	NaN	NaN	NaN	NaN	NaN	NaN	NaN	NaN	NaN	NaN	NaN	NaN	NaN	NaN	NaN
1	NaN	NaN	NaN	NaN	NaN	NaN	NaN	NaN	NaN	NaN	NaN	NaN	NaN	NaN	NaN	NaN	NaN	NaN	NaN	NaN	NaN	NaN	NaN	NaN	NaN	NaN	NaN	NaN	NaN	NaN	NaN	NaN	NaN	NaN	NaN	NaN	NaN	NaN	NaN	NaN	NaN	NaN	NaN	NaN	NaN	NaN	NaN	NaN	NaN
1	NaN	NaN	NaN	NaN	NaN	NaN	NaN	NaN	NaN	NaN	NaN	NaN	NaN	NaN	NaN	NaN	NaN	NaN	NaN	NaN	NaN	NaN	NaN	NaN	NaN	NaN	NaN	NaN	NaN	NaN	NaN	NaN	NaN	NaN	NaN	NaN	NaN	NaN	NaN	NaN	NaN	NaN	NaN	NaN	NaN	2.6924	3.2439	2.9896	2.7088
1	NaN	NaN	NaN	NaN	NaN	NaN	NaN	NaN	NaN	NaN	NaN	NaN	NaN	NaN	NaN	NaN	NaN	NaN	NaN	NaN	NaN	NaN	NaN	3.6095	4.1374	NaN	NaN	NaN	NaN	NaN	NaN	NaN	NaN	NaN	NaN	NaN	NaN	NaN	1.6164	NaN	NaN	NaN	NaN	NaN	NaN	NaN	NaN	NaN	NaN
1	NaN	NaN	NaN	NaN	NaN	NaN	NaN	NaN	NaN	NaN	NaN	NaN	NaN	NaN	NaN	NaN	NaN	NaN	NaN	NaN	NaN	NaN	NaN	NaN	NaN	NaN	NaN	NaN	NaN	NaN	NaN	NaN	NaN	NaN	NaN	NaN	NaN	2.8323	NaN	NaN	NaN	9.3729	NaN	NaN	NaN	NaN	NaN	NaN	NaN
1	NaN	NaN	NaN	NaN	NaN	NaN	NaN	1.532	NaN	1.3666	NaN	NaN	NaN	NaN	NaN	NaN	NaN	NaN	0.76371	NaN	NaN	NaN	NaN	0.89065	NaN	NaN	NaN	NaN	NaN	NaN	NaN	NaN	NaN	NaN	NaN	NaN	NaN	NaN	NaN	NaN	NaN	0.96384	NaN	NaN	2.5048	NaN	NaN	NaN	NaN
1	NaN	NaN	NaN	NaN	NaN	NaN	NaN	NaN	NaN	NaN	NaN	NaN	NaN	NaN	NaN	NaN	NaN	NaN	NaN	NaN	NaN	NaN	NaN	NaN	NaN	NaN	NaN	NaN	NaN	2.3904	2.919	1.968	3.4531	2.9412	NaN	1.7083	NaN	NaN	0.84531	0.71935	NaN	NaN	NaN	NaN	NaN	NaN	NaN	NaN	NaN
1	NaN	NaN	NaN	NaN	NaN	NaN	NaN	NaN	NaN	NaN	NaN	NaN	NaN	NaN	NaN	NaN	NaN	NaN	NaN	NaN	NaN	NaN	NaN	NaN	NaN	NaN	NaN	NaN	NaN	NaN	NaN	NaN	NaN	NaN	NaN	NaN	NaN	NaN	NaN	NaN	NaN	NaN	NaN	NaN	NaN	NaN	NaN	NaN	NaN
1	NaN	NaN	NaN	NaN	NaN	NaN	NaN	NaN	NaN	NaN	NaN	NaN	NaN	NaN	NaN	NaN	NaN	NaN	NaN	NaN	NaN	NaN	NaN	NaN	NaN	NaN	NaN	NaN	NaN	NaN	NaN	NaN	NaN	3.1271	3.5211	4.0046	3.6937	3.4188	2.7023	2.1241	1.2397	1.4588	NaN	NaN	NaN	NaN	NaN	NaN	NaN
1	NaN	NaN	NaN	NaN	NaN	NaN	NaN	NaN	NaN	NaN	NaN	NaN	NaN	NaN	NaN	NaN	NaN	1.3208	1.4197	2.2729	2.435	2.5046	1.8719	2.3265	2.3222	2.6391	3.1145	4.3222	NaN	NaN	NaN	NaN	2.1984	2.0629	NaN	NaN	NaN	NaN	NaN	NaN	NaN	NaN	NaN	NaN	NaN	NaN	NaN	NaN	NaN
1	NaN	NaN	NaN	NaN	NaN	NaN	NaN	NaN	NaN	NaN	NaN	NaN	NaN	NaN	NaN	NaN	NaN	NaN	NaN	NaN	NaN	NaN	NaN	NaN	NaN	NaN	NaN	NaN	NaN	NaN	NaN	1.3038	1.6388	2.1377	2.26	3.2618	3.1317	4.3639	5.287	6.6705	5.3214	7.7062	8.3085	7.486	5.1697	6.4431	6.1209	NaN	1.9464
1	NaN	NaN	NaN	NaN	NaN	NaN	NaN	NaN	NaN	NaN	NaN	NaN	NaN	NaN	NaN	NaN	NaN	NaN	NaN	NaN	NaN	NaN	NaN	NaN	NaN	NaN	NaN	NaN	NaN	NaN	NaN	NaN	NaN	NaN	NaN	NaN	NaN	NaN	NaN	NaN	NaN	NaN	NaN	NaN	NaN	NaN	NaN	NaN	NaN
1	NaN	NaN	NaN	NaN	NaN	NaN	NaN	NaN	NaN	NaN	NaN	NaN	NaN	NaN	NaN	NaN	NaN	NaN	NaN	NaN	NaN	NaN	NaN	NaN	NaN	NaN	NaN	NaN	NaN	NaN	NaN	NaN	NaN	NaN	NaN	NaN	NaN	NaN	NaN	NaN	NaN	NaN	NaN	NaN	NaN	NaN	NaN	NaN	NaN
1	NaN	NaN	NaN	NaN	NaN	NaN	NaN	NaN	NaN	NaN	NaN	NaN	NaN	NaN	NaN	NaN	NaN	NaN	NaN	NaN	NaN	NaN	NaN	NaN	NaN	NaN	NaN	NaN	NaN	NaN	NaN	NaN	NaN	NaN	NaN	NaN	NaN	NaN	NaN	NaN	NaN	NaN	NaN	NaN	NaN	NaN	NaN	NaN	NaN
1	NaN	NaN	NaN	NaN	NaN	NaN	NaN	NaN	NaN	NaN	NaN	NaN	NaN	NaN	NaN	NaN	NaN	NaN	NaN	NaN	NaN	NaN	NaN	NaN	NaN	NaN	NaN	NaN	NaN	NaN	NaN	NaN	NaN	NaN	NaN	NaN	NaN	NaN	NaN	NaN	NaN	NaN	NaN	NaN	NaN	NaN	NaN	NaN	NaN
1	NaN	NaN	NaN	NaN	NaN	NaN	NaN	NaN	NaN	NaN	NaN	NaN	NaN	NaN	NaN	NaN	NaN	NaN	NaN	NaN	NaN	NaN	NaN	NaN	NaN	NaN	NaN	NaN	NaN	NaN	NaN	NaN	NaN	NaN	NaN	NaN	NaN	NaN	NaN	NaN	NaN	NaN	NaN	NaN	NaN	NaN	NaN	NaN	NaN
1	0.14578	0.18035	1.0022	3.9719	3.061	2.1729	1.5783	1.4143	1.1622	1.1643	1.2553	1.2694	2.011	4.8363	7.8238	7.8445	5.8739	2.928	1.5732	1.0747	1.1738	1.0716	1.2486	0.96816	0.98083	0.89949	NaN	NaN	NaN	0.46158	NaN	NaN	NaN	0.41216	NaN	NaN	NaN	0.74086	NaN	NaN	NaN	NaN	NaN	NaN	NaN	NaN	NaN	NaN	NaN
1	NaN	NaN	NaN	NaN	NaN	NaN	NaN	NaN	NaN	NaN	NaN	NaN	NaN	NaN	NaN	NaN	NaN	NaN	NaN	NaN	NaN	NaN	NaN	NaN	NaN	NaN	NaN	NaN	NaN	NaN	NaN	NaN	NaN	NaN	NaN	NaN	NaN	NaN	1.415	2.7566	3.5353	6.6073	2.9233	2.8473	2.4957	NaN	NaN	NaN	NaN
1	NaN	NaN	NaN	NaN	NaN	0.11072	0.071967	0.099301	NaN	NaN	NaN	NaN	NaN	NaN	NaN	NaN	NaN	NaN	NaN	NaN	NaN	NaN	NaN	NaN	NaN	NaN	NaN	NaN	NaN	NaN	NaN	NaN	NaN	NaN	NaN	NaN	0.52151	1.0789	1.4093	2.2404	2.4503	6.7843	3.0404	3.7406	4.5362	2.0005	NaN	NaN	1.9918
1	NaN	NaN	NaN	NaN	NaN	NaN	NaN	NaN	NaN	NaN	NaN	NaN	NaN	NaN	NaN	NaN	NaN	NaN	NaN	NaN	NaN	NaN	NaN	NaN	NaN	NaN	NaN	NaN	NaN	NaN	NaN	NaN	NaN	NaN	NaN	NaN	NaN	NaN	NaN	NaN	NaN	NaN	NaN	NaN	NaN	NaN	NaN	NaN	NaN
1	NaN	NaN	NaN	NaN	NaN	NaN	NaN	NaN	NaN	NaN	NaN	NaN	NaN	NaN	NaN	NaN	NaN	NaN	NaN	NaN	NaN	NaN	NaN	NaN	NaN	NaN	NaN	NaN	NaN	NaN	NaN	NaN	NaN	NaN	NaN	NaN	NaN	NaN	NaN	NaN	NaN	NaN	NaN	NaN	NaN	NaN	NaN	NaN	NaN
1	NaN	NaN	NaN	NaN	NaN	NaN	NaN	NaN	NaN	NaN	NaN	NaN	NaN	NaN	NaN	NaN	NaN	NaN	NaN	NaN	NaN	NaN	NaN	NaN	NaN	NaN	NaN	NaN	NaN	NaN	NaN	NaN	NaN	NaN	NaN	NaN	NaN	NaN	NaN	NaN	NaN	NaN	NaN	NaN	NaN	NaN	NaN	NaN	NaN
1	NaN	NaN	NaN	NaN	NaN	NaN	NaN	NaN	NaN	NaN	NaN	NaN	NaN	NaN	NaN	NaN	NaN	NaN	NaN	NaN	NaN	NaN	NaN	NaN	NaN	NaN	NaN	NaN	NaN	NaN	NaN	NaN	NaN	NaN	NaN	NaN	NaN	NaN	NaN	NaN	NaN	NaN	NaN	NaN	NaN	NaN	NaN	NaN	NaN
1	NaN	NaN	NaN	NaN	NaN	NaN	NaN	NaN	NaN	NaN	NaN	NaN	NaN	NaN	NaN	NaN	NaN	NaN	NaN	NaN	NaN	NaN	NaN	NaN	NaN	NaN	NaN	NaN	NaN	NaN	NaN	NaN	NaN	NaN	NaN	NaN	NaN	NaN	NaN	NaN	NaN	NaN	NaN	NaN	NaN	NaN	NaN	NaN	NaN
1	NaN	NaN	NaN	0.38657	0.23435	0.2281	0.1652	0.21557	0.13073	NaN	0.30664	NaN	0.16495	0.22373	0.1831	0.16399	0.127	0.13748	0.12604	0.16707	NaN	NaN	NaN	0.23795	0.17092	NaN	NaN	NaN	NaN	NaN	0.82642	2.0065	1.8088	1.7446	1.6578	1.1923	0.81678	0.82216	0.89806	0.82047	0.66722	0.63834	0.88523	NaN	NaN	NaN	NaN	NaN	NaN
1	NaN	NaN	NaN	NaN	NaN	4.8728	NaN	NaN	4.0267	NaN	NaN	NaN	NaN	NaN	NaN	NaN	NaN	NaN	NaN	NaN	NaN	NaN	NaN	NaN	NaN	NaN	NaN	NaN	NaN	NaN	NaN	NaN	NaN	NaN	NaN	NaN	NaN	NaN	NaN	NaN	NaN	NaN	3.8561	NaN	NaN	2.436	NaN	NaN	NaN
1	NaN	NaN	NaN	NaN	NaN	NaN	0.10604	NaN	NaN	NaN	NaN	NaN	NaN	NaN	NaN	NaN	0.066392	NaN	0.15907	0.37714	0.75842	1.1616	2.3545	2.8502	1.8689	2.1869	2.1387	1.3697	1.0714	NaN	0.46443	0.81079	0.9158	2.8582	4.586	6.8597	2.5395	7.3637	7.9301	4.6372	4.1375	3.5358	2.3017	NaN	1.2466	NaN	NaN	NaN	NaN
1	NaN	NaN	NaN	NaN	NaN	NaN	NaN	NaN	NaN	NaN	NaN	NaN	NaN	NaN	NaN	NaN	NaN	NaN	NaN	NaN	NaN	NaN	NaN	NaN	NaN	NaN	NaN	NaN	NaN	NaN	NaN	NaN	NaN	NaN	NaN	NaN	NaN	NaN	NaN	NaN	NaN	NaN	NaN	NaN	NaN	NaN	NaN	NaN	NaN
1	NaN	NaN	NaN	NaN	NaN	NaN	NaN	NaN	NaN	NaN	NaN	NaN	NaN	NaN	NaN	NaN	NaN	NaN	NaN	NaN	NaN	NaN	NaN	NaN	NaN	NaN	NaN	NaN	NaN	NaN	NaN	NaN	NaN	NaN	NaN	NaN	NaN	NaN	NaN	NaN	NaN	NaN	3.4045	4.0903	3.0906	3.8984	2.8241	NaN	NaN
1	NaN	NaN	NaN	NaN	NaN	NaN	NaN	NaN	NaN	NaN	NaN	NaN	NaN	NaN	NaN	NaN	NaN	NaN	NaN	NaN	NaN	NaN	NaN	NaN	NaN	NaN	NaN	NaN	NaN	NaN	NaN	NaN	NaN	NaN	NaN	NaN	NaN	NaN	NaN	NaN	NaN	NaN	NaN	NaN	NaN	NaN	NaN	NaN	NaN
1	NaN	NaN	NaN	NaN	NaN	1.4119	NaN	NaN	NaN	NaN	NaN	NaN	NaN	NaN	NaN	NaN	NaN	NaN	NaN	NaN	NaN	NaN	NaN	NaN	NaN	NaN	NaN	NaN	NaN	NaN	NaN	NaN	NaN	NaN	NaN	NaN	NaN	NaN	NaN	NaN	NaN	NaN	NaN	NaN	NaN	NaN	NaN	NaN	NaN
1	NaN	NaN	NaN	NaN	NaN	NaN	NaN	NaN	NaN	NaN	NaN	NaN	NaN	NaN	NaN	NaN	NaN	NaN	NaN	NaN	NaN	NaN	NaN	NaN	NaN	NaN	NaN	NaN	NaN	NaN	NaN	NaN	NaN	NaN	NaN	NaN	NaN	NaN	NaN	NaN	NaN	NaN	NaN	NaN	NaN	NaN	NaN	NaN	NaN
1	NaN	NaN	NaN	NaN	NaN	NaN	NaN	NaN	NaN	NaN	NaN	NaN	NaN	NaN	NaN	NaN	NaN	NaN	NaN	NaN	NaN	NaN	NaN	NaN	NaN	NaN	NaN	NaN	NaN	NaN	NaN	NaN	NaN	NaN	NaN	NaN	NaN	NaN	NaN	NaN	NaN	NaN	NaN	NaN	NaN	NaN	NaN	NaN	NaN
1	NaN	NaN	NaN	NaN	NaN	NaN	NaN	NaN	NaN	NaN	NaN	NaN	NaN	NaN	NaN	NaN	NaN	NaN	NaN	NaN	NaN	NaN	NaN	NaN	NaN	NaN	NaN	NaN	NaN	NaN	NaN	NaN	NaN	NaN	NaN	NaN	NaN	NaN	NaN	NaN	NaN	NaN	NaN	NaN	NaN	NaN	NaN	NaN	NaN
1	NaN	NaN	NaN	NaN	NaN	NaN	NaN	NaN	NaN	NaN	NaN	NaN	NaN	NaN	NaN	NaN	NaN	NaN	NaN	NaN	NaN	NaN	NaN	NaN	NaN	NaN	NaN	NaN	NaN	NaN	NaN	NaN	NaN	NaN	NaN	NaN	NaN	NaN	NaN	NaN	NaN	NaN	NaN	NaN	NaN	NaN	NaN	NaN	NaN
1	NaN	NaN	NaN	NaN	NaN	NaN	NaN	NaN	NaN	NaN	NaN	NaN	NaN	NaN	NaN	NaN	NaN	NaN	NaN	NaN	NaN	NaN	NaN	NaN	NaN	NaN	NaN	NaN	NaN	NaN	NaN	NaN	NaN	NaN	NaN	NaN	NaN	NaN	NaN	NaN	NaN	NaN	NaN	NaN	NaN	NaN	NaN	NaN	NaN
1	NaN	NaN	NaN	NaN	NaN	NaN	NaN	NaN	NaN	NaN	NaN	NaN	NaN	NaN	NaN	NaN	NaN	NaN	NaN	NaN	NaN	NaN	NaN	NaN	NaN	NaN	NaN	NaN	NaN	3.3723	NaN	NaN	NaN	NaN	NaN	NaN	NaN	4.7809	9.8437	NaN	NaN	NaN	NaN	NaN	NaN	NaN	NaN	NaN	NaN
1	NaN	NaN	NaN	NaN	NaN	NaN	NaN	NaN	NaN	NaN	NaN	NaN	NaN	NaN	NaN	NaN	NaN	NaN	NaN	NaN	NaN	NaN	NaN	NaN	NaN	NaN	NaN	NaN	NaN	NaN	NaN	NaN	NaN	NaN	NaN	NaN	NaN	NaN	NaN	NaN	NaN	NaN	NaN	NaN	NaN	NaN	NaN	NaN	NaN
1	NaN	NaN	NaN	NaN	NaN	NaN	NaN	NaN	NaN	NaN	NaN	NaN	NaN	NaN	NaN	NaN	NaN	NaN	NaN	NaN	NaN	NaN	NaN	NaN	NaN	NaN	NaN	NaN	NaN	NaN	NaN	NaN	NaN	NaN	NaN	NaN	NaN	NaN	0.22364	NaN	NaN	NaN	NaN	NaN	NaN	NaN	NaN	NaN	NaN
1	NaN	NaN	NaN	NaN	NaN	NaN	NaN	NaN	NaN	NaN	NaN	NaN	NaN	NaN	NaN	NaN	NaN	NaN	NaN	NaN	NaN	NaN	NaN	NaN	NaN	NaN	NaN	NaN	NaN	NaN	NaN	NaN	NaN	NaN	NaN	NaN	NaN	NaN	NaN	NaN	NaN	NaN	7.8408	NaN	NaN	NaN	NaN	NaN	NaN
1	0.10089	0.06538	0.25082	NaN	NaN	0.34111	0.29835	NaN	0.26084	0.13054	0.18812	NaN	NaN	0.14632	0.16759	0.25089	NaN	0.20615	0.22382	0.26842	NaN	0.22846	0.33151	0.35739	NaN	0.37404	0.5148	0.5599	0.68395	0.77455	0.77863	0.93304	1.1852	1.3093	1.2876	1.5144	1.6822	2.2335	2.5991	2.8478	2.9087	3.3158	3.294	2.9034	2.9665	2.088	1.6146	1.143	0.6939
1	NaN	1.1299	NaN	1.5519	1.7436	1.2319	0.98611	1.517	1.5261	1.5909	NaN	NaN	NaN	0.78613	0.74887	0.88395	NaN	NaN	0.84612	0.91205	NaN	NaN	NaN	NaN	NaN	NaN	NaN	NaN	NaN	NaN	NaN	NaN	NaN	NaN	NaN	NaN	NaN	1.9558	1.6746	1.7902	1.5302	0.85028	0.85774	1.4142	0.95611	NaN	NaN	NaN	NaN
1	NaN	NaN	2.2895	5.383	5.7839	2.7131	2.1901	2.2581	1.9382	1.9071	NaN	NaN	NaN	NaN	NaN	NaN	NaN	NaN	NaN	NaN	NaN	NaN	NaN	NaN	NaN	NaN	NaN	NaN	NaN	NaN	NaN	NaN	NaN	NaN	NaN	NaN	NaN	NaN	NaN	NaN	NaN	NaN	NaN	NaN	NaN	NaN	NaN	NaN	NaN
1	NaN	NaN	NaN	NaN	NaN	NaN	NaN	NaN	NaN	NaN	NaN	NaN	NaN	NaN	NaN	NaN	NaN	NaN	NaN	NaN	NaN	NaN	NaN	NaN	NaN	NaN	NaN	NaN	3.6813	2.8658	NaN	NaN	NaN	NaN	NaN	NaN	NaN	NaN	NaN	NaN	NaN	NaN	NaN	NaN	NaN	NaN	NaN	NaN	NaN
1	NaN	NaN	1.3707	NaN	1.4782	2.0352	1.9577	1.1861	1.3461	2.3131	1.7186	1.8155	NaN	1.9037	2.4704	1.9637	1.4034	1.3851	1.2194	NaN	1.4782	NaN	NaN	NaN	1.0534	NaN	NaN	0.77	NaN	NaN	NaN	NaN	0.74724	0.68522	NaN	NaN	NaN	0.65832	0.54394	NaN	NaN	NaN	NaN	NaN	NaN	NaN	NaN	NaN	NaN
1	NaN	NaN	NaN	NaN	NaN	NaN	NaN	NaN	NaN	NaN	NaN	NaN	NaN	NaN	NaN	NaN	NaN	NaN	NaN	NaN	NaN	NaN	NaN	NaN	NaN	NaN	NaN	NaN	NaN	NaN	NaN	NaN	NaN	3.1473	NaN	4.3798	3.7977	2.1788	4.4825	NaN	NaN	NaN	NaN	NaN	NaN	NaN	NaN	NaN	NaN
1	NaN	NaN	NaN	NaN	NaN	NaN	NaN	NaN	NaN	NaN	NaN	NaN	NaN	NaN	NaN	NaN	NaN	NaN	NaN	NaN	NaN	NaN	NaN	NaN	NaN	NaN	NaN	NaN	NaN	NaN	NaN	NaN	NaN	NaN	NaN	NaN	NaN	NaN	NaN	NaN	NaN	NaN	NaN	NaN	NaN	NaN	NaN	NaN	NaN
1	NaN	NaN	NaN	NaN	NaN	NaN	NaN	NaN	NaN	NaN	NaN	NaN	NaN	NaN	NaN	NaN	NaN	NaN	NaN	NaN	NaN	NaN	NaN	NaN	NaN	NaN	NaN	NaN	NaN	NaN	NaN	NaN	NaN	NaN	NaN	NaN	NaN	NaN	NaN	NaN	NaN	NaN	NaN	NaN	NaN	NaN	NaN	NaN	NaN
1	NaN	NaN	NaN	NaN	NaN	NaN	NaN	NaN	NaN	NaN	NaN	NaN	NaN	NaN	NaN	NaN	NaN	NaN	NaN	NaN	NaN	NaN	NaN	NaN	NaN	NaN	NaN	NaN	NaN	NaN	NaN	NaN	NaN	NaN	NaN	NaN	NaN	NaN	NaN	NaN	NaN	NaN	NaN	NaN	NaN	NaN	NaN	NaN	NaN
1	NaN	NaN	NaN	4.1725	7.1545	4.242	3.1599	3.5596	3.158	1.9735	1.7135	2.3783	1.2404	1.236	2.089	NaN	2.9937	NaN	NaN	NaN	NaN	NaN	NaN	NaN	NaN	NaN	NaN	NaN	NaN	NaN	NaN	NaN	NaN	NaN	NaN	NaN	NaN	NaN	NaN	NaN	NaN	NaN	NaN	NaN	NaN	NaN	NaN	NaN	NaN
1	NaN	NaN	NaN	NaN	NaN	NaN	NaN	NaN	NaN	NaN	NaN	NaN	NaN	NaN	NaN	NaN	NaN	NaN	NaN	NaN	NaN	NaN	NaN	NaN	NaN	NaN	NaN	NaN	NaN	NaN	NaN	NaN	NaN	NaN	NaN	NaN	NaN	NaN	NaN	NaN	NaN	NaN	NaN	NaN	NaN	NaN	NaN	NaN	NaN
1	NaN	NaN	NaN	NaN	NaN	NaN	NaN	NaN	NaN	NaN	NaN	NaN	NaN	NaN	NaN	NaN	NaN	NaN	NaN	NaN	NaN	NaN	NaN	NaN	NaN	NaN	NaN	NaN	NaN	NaN	NaN	NaN	NaN	NaN	NaN	NaN	NaN	NaN	NaN	NaN	NaN	NaN	NaN	NaN	NaN	NaN	NaN	NaN	NaN
1	NaN	NaN	1.4131	2.1434	2.1842	1.9827	1.6146	1.4107	1.3285	NaN	0.73008	1.9116	0.85712	0.79466	0.80774	NaN	NaN	NaN	NaN	NaN	NaN	NaN	NaN	NaN	NaN	NaN	NaN	NaN	NaN	NaN	NaN	NaN	NaN	NaN	NaN	NaN	NaN	NaN	NaN	NaN	NaN	NaN	NaN	NaN	NaN	NaN	NaN	NaN	NaN
1	NaN	NaN	NaN	NaN	NaN	NaN	NaN	NaN	NaN	NaN	NaN	NaN	NaN	NaN	NaN	NaN	NaN	NaN	NaN	NaN	NaN	NaN	NaN	NaN	NaN	NaN	NaN	NaN	NaN	NaN	NaN	NaN	NaN	NaN	NaN	NaN	NaN	NaN	NaN	NaN	NaN	NaN	NaN	NaN	NaN	NaN	NaN	NaN	NaN
1	NaN	NaN	NaN	NaN	NaN	NaN	NaN	NaN	NaN	NaN	NaN	NaN	NaN	NaN	NaN	NaN	NaN	NaN	NaN	NaN	NaN	NaN	NaN	NaN	NaN	NaN	NaN	NaN	NaN	NaN	NaN	NaN	NaN	NaN	NaN	NaN	NaN	NaN	NaN	NaN	NaN	NaN	NaN	NaN	NaN	NaN	NaN	NaN	NaN
1	0.038432	0.01363	0.017561	0.0533	0.010971	0.028839	0.038806	0.030305	0.031496	0.035503	0.0068558	0.014613	0.030912	0.022197	0.017067	0.035075	0.032984	0.02774	0.011331	0.017955	0.022003	0.025223	0.0078273	0.0061529	0.038518	0.044808	0.15958	0.049741	0.009714	0.017107	0.054522	0.037258	0.028751	0.012915	0.032469	0.031872	0.017049	0.027213	0.043263	0.035667	0.016226	0.019767	0.032483	0.019192	0.040971	0.043352	0.054137	0.021266	0.038454
1	NaN	NaN	NaN	NaN	NaN	NaN	NaN	NaN	NaN	NaN	NaN	NaN	NaN	NaN	NaN	NaN	NaN	NaN	NaN	NaN	NaN	NaN	NaN	NaN	NaN	NaN	NaN	NaN	NaN	NaN	NaN	NaN	NaN	NaN	NaN	NaN	NaN	NaN	NaN	NaN	NaN	NaN	NaN	NaN	NaN	NaN	NaN	NaN	NaN
1	NaN	NaN	NaN	NaN	NaN	NaN	NaN	NaN	NaN	NaN	NaN	NaN	NaN	NaN	NaN	NaN	NaN	NaN	NaN	NaN	NaN	NaN	NaN	NaN	NaN	NaN	NaN	NaN	NaN	NaN	NaN	NaN	NaN	NaN	NaN	NaN	NaN	NaN	NaN	NaN	NaN	NaN	NaN	NaN	NaN	NaN	NaN	NaN	NaN
1	NaN	NaN	NaN	0.050091	NaN	NaN	0.10176	NaN	NaN	NaN	NaN	NaN	NaN	NaN	NaN	NaN	NaN	0.24926	0.077381	NaN	NaN	NaN	NaN	NaN	NaN	NaN	NaN	0.083142	NaN	0.073316	NaN	NaN	NaN	NaN	NaN	NaN	NaN	NaN	0.1194	0.1325	0.10657	0.17475	0.22085	NaN	0.28416	NaN	NaN	NaN	NaN
1	NaN	NaN	NaN	NaN	NaN	NaN	NaN	NaN	NaN	NaN	NaN	NaN	NaN	NaN	NaN	NaN	NaN	NaN	NaN	NaN	NaN	NaN	NaN	NaN	NaN	NaN	NaN	NaN	NaN	NaN	NaN	NaN	NaN	NaN	NaN	NaN	NaN	NaN	NaN	NaN	NaN	NaN	NaN	NaN	NaN	NaN	NaN	NaN	NaN
1	NaN	NaN	NaN	NaN	NaN	NaN	NaN	NaN	NaN	NaN	NaN	NaN	NaN	NaN	NaN	NaN	NaN	NaN	NaN	NaN	NaN	NaN	NaN	NaN	NaN	NaN	NaN	NaN	NaN	NaN	NaN	NaN	NaN	NaN	NaN	NaN	NaN	NaN	NaN	NaN	NaN	NaN	NaN	NaN	NaN	NaN	NaN	NaN	NaN
1	NaN	NaN	NaN	NaN	NaN	NaN	NaN	NaN	0.091445	NaN	NaN	NaN	NaN	NaN	NaN	NaN	NaN	NaN	NaN	NaN	NaN	NaN	NaN	NaN	NaN	NaN	NaN	NaN	NaN	NaN	NaN	NaN	NaN	NaN	NaN	NaN	NaN	NaN	NaN	NaN	NaN	NaN	NaN	NaN	NaN	NaN	NaN	NaN	NaN
1	NaN	NaN	NaN	NaN	NaN	NaN	NaN	NaN	NaN	NaN	NaN	NaN	NaN	NaN	NaN	NaN	NaN	NaN	NaN	NaN	NaN	NaN	NaN	NaN	NaN	NaN	NaN	NaN	NaN	NaN	NaN	NaN	NaN	NaN	NaN	NaN	NaN	NaN	NaN	NaN	NaN	NaN	NaN	NaN	NaN	NaN	NaN	NaN	NaN
1	NaN	NaN	NaN	NaN	NaN	NaN	NaN	NaN	NaN	NaN	NaN	NaN	NaN	NaN	NaN	NaN	NaN	NaN	NaN	NaN	NaN	NaN	NaN	NaN	NaN	NaN	NaN	NaN	NaN	NaN	NaN	NaN	NaN	NaN	NaN	NaN	NaN	NaN	NaN	NaN	NaN	NaN	NaN	NaN	NaN	NaN	NaN	NaN	NaN
1	NaN	NaN	NaN	NaN	NaN	NaN	NaN	NaN	NaN	NaN	NaN	NaN	NaN	NaN	NaN	NaN	NaN	NaN	NaN	NaN	NaN	NaN	NaN	NaN	NaN	NaN	NaN	NaN	NaN	NaN	NaN	NaN	NaN	NaN	NaN	NaN	NaN	NaN	NaN	NaN	NaN	NaN	NaN	NaN	NaN	NaN	NaN	NaN	NaN
1	1.8052	3.185	3.2568	2.5104	NaN	1.9518	1.3481	1.1085	1.03	NaN	NaN	NaN	NaN	NaN	NaN	NaN	NaN	NaN	NaN	NaN	NaN	NaN	NaN	NaN	NaN	NaN	NaN	NaN	NaN	NaN	NaN	NaN	NaN	NaN	NaN	NaN	NaN	NaN	NaN	NaN	NaN	NaN	NaN	NaN	NaN	NaN	NaN	NaN	NaN
1	NaN	NaN	NaN	NaN	NaN	NaN	NaN	NaN	NaN	NaN	NaN	NaN	NaN	NaN	NaN	NaN	NaN	NaN	NaN	NaN	NaN	NaN	NaN	NaN	NaN	NaN	NaN	NaN	NaN	NaN	NaN	NaN	NaN	NaN	NaN	NaN	NaN	NaN	NaN	NaN	NaN	NaN	NaN	NaN	NaN	NaN	NaN	NaN	2.3364
1	0.022676	0.025162	0.024586	0.027147	0.020812	0.036059	0.037584	0.0406	0.10603	0.033174	0.043864	0.054961	0.03031	0.025389	0.027438	0.031162	0.04877	0.030692	0.018683	0.02841	0.054257	0.015829	0.038072	0.031235	0.052344	0.046217	0.0422	0.045735	0.044943	0.033279	0.047911	0.034131	0.066971	0.025402	0.046054	0.04501	0.017071	0.036062	0.031929	0.047352	0.031447	0.030874	0.030985	0.013337	0.029233	0.047457	0.031409	0.073666	0.075683
1	NaN	NaN	NaN	NaN	NaN	NaN	NaN	NaN	NaN	NaN	NaN	NaN	NaN	NaN	NaN	NaN	NaN	NaN	NaN	NaN	NaN	NaN	NaN	NaN	NaN	NaN	NaN	NaN	NaN	NaN	NaN	NaN	NaN	NaN	NaN	NaN	NaN	NaN	NaN	NaN	NaN	NaN	NaN	NaN	NaN	NaN	NaN	NaN	NaN
1	NaN	NaN	NaN	NaN	NaN	NaN	NaN	NaN	NaN	NaN	NaN	NaN	NaN	NaN	NaN	NaN	NaN	NaN	NaN	NaN	NaN	NaN	NaN	NaN	NaN	NaN	NaN	NaN	NaN	NaN	NaN	NaN	NaN	NaN	NaN	NaN	NaN	NaN	NaN	NaN	NaN	NaN	NaN	NaN	NaN	NaN	NaN	NaN	NaN
1	NaN	NaN	NaN	NaN	NaN	NaN	NaN	NaN	NaN	NaN	NaN	NaN	NaN	NaN	NaN	NaN	NaN	NaN	NaN	NaN	NaN	NaN	NaN	NaN	NaN	NaN	NaN	NaN	NaN	NaN	NaN	NaN	NaN	NaN	NaN	NaN	NaN	NaN	NaN	NaN	NaN	NaN	NaN	NaN	NaN	NaN	NaN	NaN	NaN
1	0.46954	NaN	NaN	NaN	NaN	NaN	0.20897	NaN	NaN	NaN	NaN	NaN	NaN	NaN	0.31287	NaN	NaN	NaN	NaN	NaN	0.51178	NaN	NaN	NaN	NaN	NaN	NaN	NaN	NaN	NaN	NaN	NaN	NaN	NaN	NaN	NaN	NaN	NaN	NaN	NaN	NaN	NaN	NaN	NaN	NaN	NaN	NaN	NaN	NaN
1	0.037186	0.047759	0.024808	0.041311	0.01729	0.084718	0.047012	0.041924	0.03688	0.079296	0.043621	0.038975	0.097641	0.051261	0.11999	0.10016	0.076112	0.037975	0.075608	0.077552	0.026607	0.056674	0.037899	0.025929	0.037106	0.019703	0.031054	0.023265	0.015889	0.02197	0.018491	0.025151	0.017791	0.024694	0.022747	0.01242	0.012204	0.031511	0.018431	0.019403	0.014802	0.016223	0.023503	0.022744	0.016301	0.019995	0.016416	0.021538	0.020469
1	NaN	NaN	NaN	NaN	NaN	NaN	NaN	NaN	NaN	NaN	NaN	NaN	NaN	NaN	NaN	NaN	NaN	NaN	NaN	NaN	NaN	NaN	NaN	NaN	NaN	NaN	NaN	NaN	NaN	NaN	NaN	NaN	NaN	NaN	NaN	NaN	NaN	NaN	NaN	NaN	NaN	NaN	NaN	NaN	NaN	NaN	NaN	NaN	NaN
1	NaN	NaN	NaN	NaN	NaN	NaN	NaN	NaN	NaN	NaN	NaN	NaN	NaN	NaN	NaN	NaN	NaN	NaN	NaN	NaN	NaN	NaN	NaN	NaN	NaN	NaN	NaN	NaN	NaN	NaN	NaN	NaN	NaN	NaN	NaN	NaN	NaN	NaN	NaN	NaN	NaN	NaN	NaN	NaN	NaN	NaN	NaN	NaN	NaN
1	NaN	NaN	NaN	NaN	NaN	0.053948	NaN	0.020118	NaN	NaN	NaN	NaN	NaN	NaN	NaN	NaN	NaN	NaN	NaN	NaN	NaN	NaN	NaN	NaN	NaN	NaN	NaN	NaN	NaN	NaN	NaN	NaN	NaN	NaN	NaN	NaN	NaN	NaN	0.061411	0.058208	0.053541	0.059534	0.077414	NaN	NaN	NaN	NaN	NaN	NaN
1	NaN	NaN	NaN	NaN	NaN	NaN	NaN	NaN	NaN	NaN	NaN	NaN	NaN	NaN	NaN	NaN	NaN	NaN	NaN	NaN	NaN	NaN	NaN	NaN	NaN	NaN	NaN	NaN	NaN	NaN	NaN	NaN	NaN	NaN	NaN	NaN	NaN	NaN	NaN	NaN	NaN	NaN	NaN	NaN	NaN	NaN	NaN	NaN	NaN
1	NaN	NaN	NaN	NaN	NaN	NaN	NaN	NaN	NaN	NaN	NaN	NaN	NaN	NaN	NaN	NaN	NaN	NaN	NaN	NaN	NaN	NaN	NaN	NaN	NaN	NaN	NaN	NaN	NaN	NaN	NaN	NaN	NaN	NaN	NaN	NaN	NaN	NaN	NaN	NaN	NaN	NaN	NaN	NaN	NaN	NaN	NaN	NaN	NaN
1	NaN	NaN	NaN	NaN	NaN	NaN	NaN	NaN	NaN	NaN	NaN	NaN	NaN	NaN	NaN	NaN	NaN	NaN	NaN	NaN	NaN	NaN	NaN	NaN	NaN	NaN	NaN	NaN	NaN	NaN	NaN	NaN	NaN	NaN	NaN	NaN	NaN	NaN	NaN	NaN	1.5663	NaN	NaN	NaN	NaN	NaN	NaN	NaN	NaN
1	NaN	NaN	1.2583	2.1724	NaN	2.7336	0.54884	1.8542	1.7396	1.2273	1.6978	0.77913	NaN	0.64154	0.49481	0.55649	NaN	0.59812	NaN	NaN	NaN	NaN	NaN	NaN	NaN	NaN	NaN	NaN	NaN	NaN	NaN	NaN	NaN	NaN	NaN	NaN	NaN	NaN	NaN	NaN	NaN	NaN	NaN	NaN	NaN	NaN	NaN	NaN	NaN
1	NaN	NaN	NaN	NaN	NaN	NaN	NaN	NaN	NaN	NaN	NaN	NaN	NaN	NaN	NaN	NaN	NaN	NaN	NaN	NaN	NaN	NaN	NaN	NaN	NaN	NaN	NaN	NaN	NaN	NaN	NaN	NaN	NaN	NaN	NaN	NaN	NaN	NaN	NaN	NaN	NaN	NaN	NaN	NaN	NaN	NaN	NaN	NaN	NaN
1	NaN	NaN	NaN	NaN	NaN	NaN	NaN	NaN	NaN	NaN	NaN	NaN	NaN	NaN	NaN	NaN	NaN	NaN	NaN	NaN	NaN	NaN	NaN	NaN	NaN	NaN	NaN	NaN	NaN	NaN	NaN	NaN	NaN	NaN	NaN	NaN	NaN	NaN	NaN	NaN	NaN	NaN	NaN	NaN	NaN	NaN	NaN	NaN	NaN
1	NaN	NaN	NaN	NaN	NaN	NaN	NaN	NaN	NaN	NaN	NaN	NaN	NaN	NaN	NaN	NaN	NaN	NaN	NaN	NaN	NaN	NaN	NaN	NaN	NaN	NaN	NaN	NaN	NaN	NaN	NaN	NaN	NaN	NaN	NaN	NaN	NaN	NaN	NaN	NaN	NaN	NaN	NaN	NaN	NaN	NaN	NaN	NaN	NaN
1	0.29152	0.18728	1.2241	3.2715	5.0618	3.0952	2.6964	1.8023	1.3088	1.8013	1.5686	1.0025	0.74902	0.69745	0.64599	0.62059	0.63742	0.59846	0.6844	0.64485	0.62554	0.48421	0.56916	NaN	NaN	NaN	NaN	NaN	NaN	0.59882	0.57136	0.58706	0.69119	0.59191	0.60463	0.70183	0.59657	0.80143	0.66905	NaN	NaN	0.31004	NaN	NaN	NaN	NaN	NaN	NaN	NaN
1	NaN	NaN	NaN	14.341	13.078	8.271	3.8134	2.2074	1.2647	0.88443	NaN	NaN	NaN	0.5165	NaN	NaN	NaN	NaN	0.23548	NaN	NaN	NaN	NaN	NaN	NaN	NaN	NaN	NaN	0.13371	NaN	NaN	NaN	NaN	NaN	0.13179	NaN	NaN	0.28016	0.45305	0.68104	0.66039	0.5642	0.45981	NaN	NaN	NaN	NaN	NaN	NaN
1	0.015606	0.43936	4.0043	10.446	10.686	6.2874	3.2184	2.0409	1.1792	0.86975	0.62952	0.51613	0.44512	0.40035	0.44184	0.35222	0.28753	0.24604	0.22653	0.25085	0.16647	0.21893	NaN	0.16805	0.14864	0.16331	0.14762	NaN	0.17718	0.16999	0.14427	NaN	0.16848	0.14084	0.1004	0.12929	0.13295	0.25612	0.43776	0.67386	0.62151	0.51486	0.40567	0.23828	0.21497	0.14258	0.1947	0.24243	0.19885
1	0.081551	0.47106	4.563	11.013	12.434	7.6934	3.8612	2.2842	1.3086	0.97983	0.70141	0.56228	0.46875	0.39142	0.32341	0.2967	0.26502	0.26126	0.2139	0.19408	0.18543	0.14966	0.16645	0.16461	0.16055	0.14961	0.15735	0.16333	0.17212	0.14005	0.14763	0.14175	0.14606	0.12457	0.10646	0.13755	0.14333	0.25971	0.40471	0.65659	0.63134	0.5654	0.38844	0.26153	0.19891	0.12585	NaN	NaN	NaN
1	0.14889	0.48309	0.09544	0.11236	0.14316	0.14896	0.2371	0.52337	0.80885	1.0556	0.80722	0.51443	0.25559	0.19949	0.11855	0.12582	0.073392	0.11746	0.14397	0.2391	0.084699	NaN	0.075027	0.10554	0.089239	0.17478	0.10882	0.15803	0.15722	0.19608	0.18834	0.34822	0.4434	0.51212	0.7201	0.94835	1.0388	2.0972	2.6531	3.2403	3.3522	3.8872	6.5079	9.1167	8.3271	7.3861	4.2525	4.0952	2.7686
1	NaN	NaN	NaN	NaN	NaN	NaN	NaN	NaN	NaN	NaN	NaN	NaN	NaN	NaN	NaN	NaN	NaN	NaN	NaN	NaN	NaN	NaN	NaN	NaN	NaN	NaN	NaN	NaN	NaN	NaN	NaN	NaN	NaN	NaN	NaN	NaN	NaN	NaN	NaN	NaN	NaN	NaN	NaN	NaN	NaN	NaN	NaN	NaN	NaN
1	0.20669	NaN	NaN	NaN	NaN	NaN	0.49015	NaN	NaN	NaN	NaN	NaN	NaN	NaN	NaN	NaN	NaN	NaN	0.13157	NaN	NaN	NaN	NaN	NaN	NaN	NaN	NaN	NaN	NaN	NaN	NaN	NaN	NaN	NaN	NaN	NaN	NaN	NaN	NaN	NaN	NaN	NaN	NaN	NaN	NaN	NaN	NaN	NaN	NaN
1	NaN	NaN	NaN	NaN	NaN	NaN	NaN	NaN	NaN	NaN	NaN	NaN	NaN	NaN	NaN	NaN	NaN	NaN	NaN	NaN	NaN	NaN	NaN	NaN	NaN	NaN	NaN	NaN	NaN	NaN	NaN	NaN	NaN	NaN	NaN	NaN	NaN	NaN	NaN	NaN	NaN	NaN	NaN	NaN	NaN	NaN	NaN	NaN	NaN
1	NaN	NaN	NaN	NaN	NaN	NaN	NaN	NaN	NaN	NaN	NaN	NaN	NaN	NaN	NaN	NaN	NaN	NaN	NaN	NaN	NaN	NaN	NaN	NaN	NaN	NaN	NaN	NaN	NaN	NaN	NaN	NaN	NaN	NaN	NaN	NaN	NaN	NaN	NaN	NaN	NaN	NaN	NaN	NaN	NaN	NaN	NaN	NaN	NaN
1	NaN	NaN	NaN	NaN	NaN	NaN	NaN	NaN	NaN	NaN	NaN	NaN	NaN	NaN	NaN	NaN	NaN	NaN	NaN	NaN	NaN	NaN	NaN	NaN	NaN	NaN	NaN	3.3047	NaN	NaN	NaN	NaN	NaN	NaN	NaN	NaN	NaN	NaN	NaN	NaN	NaN	NaN	NaN	NaN	NaN	NaN	NaN	NaN	NaN
1	NaN	0.93156	2.0028	2.2558	1.2024	0.90622	0.55008	0.39893	0.3063	NaN	0.20529	NaN	NaN	NaN	NaN	NaN	NaN	0.18504	NaN	NaN	NaN	NaN	NaN	NaN	NaN	NaN	0.056506	NaN	NaN	NaN	NaN	NaN	NaN	0.64453	1.1069	2.0483	1.8988	2.4762	1.9306	1.8641	1.2245	0.83175	0.75517	0.73233	NaN	NaN	NaN	NaN	2.5552
1	NaN	NaN	NaN	NaN	NaN	NaN	NaN	NaN	NaN	NaN	NaN	NaN	NaN	NaN	NaN	NaN	NaN	NaN	NaN	NaN	NaN	NaN	NaN	NaN	NaN	NaN	NaN	NaN	NaN	NaN	NaN	NaN	NaN	NaN	NaN	NaN	NaN	NaN	NaN	NaN	NaN	NaN	NaN	NaN	0.09534	NaN	NaN	NaN	NaN
1	0.22515	NaN	NaN	NaN	NaN	NaN	NaN	NaN	NaN	NaN	NaN	NaN	NaN	NaN	NaN	NaN	NaN	NaN	NaN	NaN	NaN	NaN	NaN	NaN	NaN	NaN	NaN	NaN	NaN	NaN	NaN	NaN	NaN	NaN	NaN	NaN	NaN	NaN	NaN	NaN	NaN	NaN	NaN	NaN	NaN	NaN	NaN	NaN	NaN
1	0.016348	0.047403	0.50644	3.2074	4.5758	4.2961	2.625	1.2289	1.0407	0.92122	0.66838	0.56325	0.4425	0.42422	0.43101	0.38559	0.35127	0.34847	0.34312	0.31281	0.28283	0.32818	0.42134	0.37887	0.34215	0.33768	0.42391	0.50662	0.5737	0.64871	0.70371	0.80679	1.0083	1.1253	1.1487	1.2767	1.0519	1.1	1.0017	0.91699	0.73279	0.65792	0.66881	0.57985	0.67103	0.55073	0.65737	0.68938	0.80516
1	NaN	NaN	NaN	NaN	NaN	NaN	NaN	NaN	NaN	NaN	NaN	NaN	NaN	NaN	NaN	NaN	NaN	NaN	NaN	NaN	NaN	NaN	NaN	NaN	NaN	NaN	NaN	NaN	NaN	NaN	NaN	NaN	NaN	NaN	NaN	NaN	NaN	NaN	NaN	NaN	NaN	NaN	NaN	NaN	NaN	NaN	NaN	NaN	NaN
1	0.085706	0.07369	0.067836	0.090949	0.15763	0.098699	0.062392	0.077103	0.058387	0.10131	0.086355	0.06836	0.06827	0.074585	0.046462	0.058712	0.046665	0.047607	0.072585	0.11141	0.092065	0.074139	0.33538	0.085259	0.093362	0.087847	0.10294	0.16107	0.25597	0.67152	1.9079	5.8188	7.7746	8.8818	6.3491	5.8815	3.566	2.8478	1.6095	1.0117	0.52687	0.34721	0.2933	0.23948	0.21993	0.17123	0.20245	0.20664	0.17918
1	0.032605	0.039236	0.071283	0.092887	0.043018	0.089386	0.084581	0.031903	0.087976	0.031555	0.048169	0.16407	0.076102	0.050807	0.045694	0.03691	0.051124	0.050521	0.069837	0.034044	0.031498	0.03284	0.037602	0.041133	0.032992	0.047418	0.02343	0.033714	0.032626	0.033104	0.022387	0.029556	0.0323	0.021906	0.042078	0.029561	0.018179	0.028592	0.029109	0.037839	0.033031	0.016947	0.025862	0.03844	0.019295	0.040105	0.022264	0.030842	0.082864
1	NaN	NaN	NaN	NaN	NaN	NaN	NaN	NaN	NaN	NaN	NaN	NaN	NaN	NaN	NaN	NaN	NaN	NaN	NaN	NaN	NaN	NaN	NaN	NaN	NaN	NaN	NaN	NaN	NaN	NaN	NaN	NaN	NaN	NaN	NaN	NaN	NaN	NaN	NaN	0.47749	0.81542	1.0267	1.4834	NaN	NaN	3.0327	NaN	2.2353	5.6235
1	0.078757	0.10802	NaN	0.11147	NaN	0.18633	0.14467	0.20575	0.086459	NaN	NaN	NaN	0.060874	0.064996	NaN	0.10497	NaN	0.12062	0.15824	0.15005	NaN	NaN	NaN	NaN	0.21631	0.20807	0.30514	0.55055	0.77997	0.5268	0.25075	0.22321	0.26692	0.24482	0.58303	0.37846	0.37096	0.51365	0.71673	1.1576	1.3505	2.081	3.4863	4.3964	7.0038	5.7182	6.6015	7.056	7.5859
1	NaN	NaN	NaN	NaN	NaN	NaN	NaN	NaN	NaN	NaN	NaN	NaN	NaN	NaN	NaN	NaN	NaN	NaN	NaN	NaN	NaN	NaN	NaN	NaN	NaN	NaN	NaN	NaN	NaN	NaN	NaN	NaN	NaN	NaN	NaN	NaN	NaN	NaN	NaN	NaN	NaN	NaN	NaN	NaN	NaN	NaN	NaN	NaN	NaN
1	1.1025	NaN	1.4908	NaN	NaN	0.42461	0.93916	0.93516	0.52563	1.2624	NaN	NaN	0.40383	NaN	NaN	NaN	NaN	1.2097	0.81675	NaN	NaN	NaN	NaN	NaN	NaN	NaN	NaN	NaN	NaN	NaN	NaN	NaN	NaN	NaN	NaN	NaN	NaN	NaN	NaN	NaN	NaN	NaN	NaN	NaN	NaN	NaN	NaN	NaN	NaN
1	0.024048	0.080782	0.34292	0.53662	0.49392	0.46317	0.38857	0.41878	0.40278	0.46937	0.56921	0.59326	0.65814	0.73781	0.72805	0.77349	0.84409	0.92911	1.0467	1.3101	1.6274	1.6977	2.5351	2.5289	2.076	1.6685	1.5631	1.3628	1.2237	1.3037	1.1667	1.0639	1.3812	1.2034	1.2893	1.1472	1.1374	1.5053	1.5506	1.565	1.1646	1.4323	1.5767	1.2587	2.5321	1.8994	2.1814	1.8337	1.4009
1	NaN	NaN	NaN	NaN	NaN	NaN	NaN	NaN	NaN	NaN	NaN	NaN	NaN	NaN	NaN	NaN	NaN	NaN	NaN	NaN	NaN	NaN	NaN	NaN	NaN	NaN	NaN	NaN	NaN	NaN	NaN	NaN	NaN	NaN	NaN	NaN	NaN	NaN	NaN	NaN	NaN	NaN	NaN	NaN	NaN	NaN	NaN	NaN	NaN
1	NaN	NaN	NaN	NaN	NaN	NaN	NaN	NaN	NaN	NaN	NaN	NaN	NaN	NaN	NaN	NaN	NaN	NaN	NaN	NaN	NaN	NaN	NaN	NaN	NaN	NaN	NaN	NaN	NaN	NaN	NaN	NaN	NaN	NaN	NaN	NaN	NaN	NaN	NaN	NaN	NaN	NaN	NaN	NaN	NaN	NaN	NaN	NaN	NaN
1	0.22752	0.51627	5.3369	10.348	7.5532	6.5035	4.0822	3.7423	2.8018	2.4093	1.905	1.514	1.1653	1.0593	0.79671	0.7195	0.58898	0.48045	0.42939	0.32566	0.31608	0.28429	0.23371	0.24946	0.25969	0.48206	0.175	0.17675	0.18855	0.25427	0.14101	NaN	0.16782	0.20139	1.0619	NaN	0.13215	0.11435	0.33952	0.083352	0.54275	0.10086	0.17648	NaN	NaN	NaN	NaN	NaN	NaN
1	0.036464	0.026223	0.039704	0.060215	0.046525	0.049588	0.046264	0.050577	0.056475	0.068518	0.085282	0.078703	0.085994	0.10188	0.11157	0.14617	0.20024	0.25037	0.33912	0.45844	0.54287	0.59916	0.73933	1.0605	1.486	2.3541	4.4426	6.9929	8.6959	10.03	8.2781	6.945	4.371	2.6195	1.3234	0.76501	0.3531	0.30401	0.22746	0.18558	0.13686	0.11294	0.10141	0.094095	0.083713	0.072797	0.10409	0.13185	0.13641
1	NaN	NaN	NaN	NaN	NaN	NaN	NaN	NaN	NaN	NaN	NaN	NaN	NaN	NaN	NaN	NaN	NaN	NaN	NaN	NaN	NaN	NaN	NaN	NaN	NaN	NaN	NaN	NaN	NaN	NaN	NaN	NaN	NaN	NaN	NaN	NaN	NaN	NaN	NaN	NaN	NaN	NaN	NaN	NaN	NaN	NaN	NaN	NaN	NaN
1	NaN	NaN	NaN	NaN	NaN	NaN	NaN	NaN	NaN	NaN	NaN	NaN	NaN	NaN	NaN	NaN	NaN	NaN	NaN	NaN	NaN	NaN	NaN	NaN	NaN	NaN	NaN	NaN	NaN	NaN	NaN	NaN	NaN	NaN	NaN	NaN	NaN	NaN	NaN	NaN	NaN	NaN	NaN	NaN	NaN	NaN	NaN	NaN	NaN
1	0.13215	0.12262	NaN	NaN	NaN	0.21995	0.23549	NaN	0.30882	NaN	NaN	NaN	0.071779	0.08035	0.090927	NaN	0.11721	0.076369	NaN	NaN	NaN	NaN	NaN	0.14227	0.23598	NaN	NaN	0.1541	NaN	NaN	NaN	NaN	NaN	NaN	NaN	NaN	NaN	NaN	0.075457	0.12066	NaN	0.69153	NaN	NaN	NaN	NaN	0.24562	0.75871	2.6013
1	NaN	NaN	NaN	NaN	NaN	NaN	1.2767	NaN	1.8431	NaN	NaN	NaN	NaN	NaN	NaN	NaN	NaN	NaN	NaN	NaN	NaN	NaN	NaN	NaN	NaN	NaN	NaN	NaN	NaN	NaN	NaN	NaN	NaN	NaN	NaN	NaN	NaN	NaN	NaN	NaN	NaN	NaN	NaN	NaN	NaN	NaN	NaN	NaN	NaN
1	0.080916	0.10344	0.17556	0.25454	0.25536	0.2907	0.31182	0.36887	0.41132	0.49922	0.62079	0.69694	0.76652	1.1079	1.236	1.393	1.411	1.5499	1.3344	1.4343	1.5148	1.3994	1.2479	1.3801	1.4461	1.4653	1.3628	1.3096	1.2761	1.1829	1.0726	0.96018	1.1851	1.0705	1.1453	1.533	1.0778	1.6069	1.7178	1.6006	1.5005	1.7501	1.2555	0.98622	1.4034	1.0863	1.2729	1.3886	0.9426
1	NaN	NaN	NaN	NaN	NaN	NaN	NaN	NaN	NaN	NaN	NaN	NaN	NaN	NaN	NaN	NaN	NaN	NaN	NaN	NaN	NaN	NaN	NaN	NaN	NaN	NaN	NaN	NaN	NaN	NaN	NaN	NaN	NaN	NaN	NaN	NaN	NaN	NaN	NaN	NaN	NaN	NaN	NaN	NaN	NaN	NaN	NaN	NaN	NaN
1	0.03425	0.017424	0.034122	0.059543	0.053182	0.051488	0.050491	0.052174	0.057433	0.066037	0.088727	0.084398	0.09552	0.11584	0.1367	0.1763	0.23609	0.32271	0.40462	0.52584	0.64222	0.65091	0.79416	1.1851	1.5143	2.303	4.359	6.1654	8.6985	8.5504	6.9788	6.0083	4.7313	2.9677	1.6756	1.0678	0.54682	0.49823	0.36824	0.30808	0.2184	0.18768	0.17421	0.14146	0.13421	0.101	0.097695	0.095894	0.089892
1	NaN	NaN	NaN	NaN	NaN	NaN	NaN	NaN	NaN	NaN	NaN	NaN	NaN	NaN	NaN	NaN	NaN	NaN	NaN	NaN	NaN	NaN	NaN	NaN	NaN	NaN	NaN	NaN	NaN	NaN	NaN	NaN	NaN	NaN	NaN	NaN	NaN	NaN	NaN	NaN	NaN	NaN	NaN	NaN	NaN	NaN	NaN	NaN	NaN
1	NaN	NaN	NaN	NaN	NaN	NaN	NaN	NaN	NaN	NaN	NaN	NaN	NaN	NaN	NaN	NaN	NaN	NaN	NaN	NaN	NaN	NaN	NaN	NaN	NaN	NaN	NaN	NaN	NaN	NaN	NaN	NaN	NaN	NaN	NaN	NaN	NaN	NaN	NaN	NaN	NaN	NaN	NaN	NaN	NaN	NaN	NaN	NaN	NaN
1	NaN	NaN	NaN	NaN	NaN	NaN	NaN	NaN	NaN	NaN	NaN	NaN	NaN	NaN	NaN	NaN	NaN	NaN	NaN	NaN	NaN	NaN	NaN	NaN	NaN	NaN	NaN	NaN	NaN	NaN	NaN	NaN	NaN	NaN	NaN	NaN	NaN	NaN	NaN	NaN	NaN	NaN	NaN	NaN	NaN	NaN	NaN	NaN	NaN
1	NaN	0.10279	0.30027	0.48926	NaN	0.43954	0.35843	0.54608	0.71959	NaN	0.4544	1.0998	10.204	13.529	8.3737	2.7162	0.98024	0.45945	0.36327	NaN	NaN	NaN	NaN	NaN	NaN	NaN	0.32042	NaN	NaN	NaN	0.82561	1.4216	1.751	1.5194	NaN	NaN	0.43766	0.40845	0.24802	NaN	NaN	NaN	0.12211	NaN	NaN	NaN	NaN	NaN	NaN
1	NaN	NaN	NaN	NaN	NaN	NaN	NaN	NaN	NaN	NaN	NaN	NaN	NaN	NaN	NaN	NaN	NaN	NaN	NaN	NaN	NaN	NaN	NaN	NaN	NaN	NaN	NaN	NaN	NaN	NaN	NaN	NaN	NaN	NaN	NaN	NaN	NaN	NaN	NaN	NaN	NaN	NaN	NaN	NaN	NaN	NaN	NaN	NaN	NaN
1	1.0822	1.5035	1.4628	1.1718	NaN	0.81269	0.71706	0.77833	0.69563	0.92089	1.0685	1.1499	1.349	1.4118	1.8526	2.3734	2.733	2.0769	2.9323	3.1595	2.8919	2.1381	2.3261	3.2019	1.9458	2.7989	2.3994	2.0288	2.0308	2.3033	1.4722	1.8441	1.5679	1.4678	0.88282	1.0965	0.65353	0.82151	0.86027	0.68049	0.61608	0.70532	0.5968	0.49319	0.33631	0.28404	0.63215	1.0259	0.62111
1	0.081877	0.091423	0.56498	2.3766	2.7372	2.3621	2.191	3.2692	4.7288	5.8355	5.0086	3.5523	1.91	1.1115	0.6862	0.45364	0.33985	0.27201	0.25007	0.1951	0.21584	0.1881	0.24451	0.40772	0.50216	0.58499	0.62542	0.65305	0.51328	0.38782	0.30766	0.26785	0.23736	0.21925	0.21941	0.24666	0.12459	0.20642	0.22512	0.23688	0.22927	0.27761	0.35136	0.48443	0.77374	1.1441	1.5984	2.3714	2.4749
1	NaN	NaN	NaN	NaN	NaN	NaN	NaN	NaN	NaN	NaN	NaN	NaN	NaN	NaN	NaN	NaN	NaN	NaN	NaN	NaN	NaN	NaN	NaN	NaN	NaN	NaN	NaN	NaN	NaN	NaN	NaN	NaN	NaN	NaN	NaN	NaN	NaN	NaN	NaN	NaN	NaN	NaN	NaN	NaN	NaN	NaN	NaN	NaN	NaN
1	NaN	NaN	NaN	NaN	NaN	NaN	NaN	NaN	NaN	NaN	NaN	NaN	NaN	NaN	NaN	NaN	NaN	0.16784	NaN	NaN	NaN	NaN	NaN	NaN	NaN	NaN	NaN	NaN	NaN	NaN	NaN	NaN	NaN	NaN	NaN	NaN	NaN	NaN	NaN	NaN	NaN	NaN	NaN	NaN	NaN	NaN	NaN	NaN	NaN
1	NaN	NaN	NaN	NaN	NaN	NaN	NaN	NaN	NaN	NaN	NaN	NaN	NaN	NaN	NaN	NaN	NaN	NaN	NaN	NaN	NaN	NaN	NaN	NaN	NaN	NaN	8.4749	6.9025	5.7875	NaN	NaN	2.7562	NaN	NaN	NaN	NaN	NaN	NaN	NaN	NaN	NaN	NaN	NaN	NaN	NaN	NaN	NaN	NaN	NaN
1	NaN	NaN	NaN	NaN	NaN	NaN	NaN	NaN	NaN	NaN	NaN	NaN	NaN	NaN	NaN	NaN	NaN	NaN	NaN	NaN	NaN	NaN	NaN	NaN	NaN	NaN	NaN	NaN	NaN	NaN	NaN	NaN	NaN	NaN	NaN	NaN	0.23547	1.0277	NaN	0.62756	1.1361	0.53432	0.84072	NaN	NaN	NaN	NaN	NaN	NaN
1	NaN	NaN	NaN	NaN	NaN	NaN	NaN	NaN	NaN	NaN	NaN	NaN	NaN	NaN	NaN	NaN	NaN	NaN	NaN	NaN	NaN	NaN	NaN	NaN	NaN	NaN	NaN	NaN	NaN	NaN	NaN	NaN	NaN	NaN	NaN	NaN	NaN	NaN	NaN	NaN	NaN	NaN	NaN	NaN	NaN	NaN	NaN	NaN	NaN
1	NaN	NaN	NaN	NaN	NaN	NaN	NaN	NaN	NaN	NaN	NaN	NaN	NaN	NaN	NaN	NaN	NaN	NaN	NaN	NaN	NaN	NaN	NaN	NaN	NaN	NaN	NaN	NaN	NaN	NaN	NaN	NaN	NaN	NaN	NaN	NaN	NaN	NaN	NaN	NaN	NaN	NaN	NaN	NaN	NaN	NaN	NaN	NaN	NaN
1	NaN	NaN	NaN	NaN	NaN	NaN	NaN	NaN	NaN	NaN	NaN	NaN	NaN	NaN	NaN	NaN	NaN	NaN	NaN	NaN	NaN	NaN	NaN	NaN	NaN	NaN	NaN	NaN	NaN	NaN	NaN	NaN	NaN	NaN	NaN	NaN	NaN	NaN	NaN	NaN	NaN	NaN	NaN	NaN	NaN	NaN	NaN	NaN	NaN
1	NaN	5.0169	6.3247	2.8603	1.6159	5.5859	10.711	8.8831	3.6163	1.4627	0.67098	NaN	NaN	NaN	NaN	NaN	NaN	NaN	NaN	NaN	NaN	NaN	NaN	NaN	NaN	NaN	NaN	NaN	NaN	NaN	NaN	NaN	NaN	NaN	NaN	NaN	NaN	NaN	NaN	NaN	NaN	NaN	NaN	NaN	NaN	NaN	NaN	NaN	NaN
1	NaN	6.9971	4.9714	NaN	NaN	5.1732	8.6045	9.9301	2.8582	NaN	NaN	NaN	NaN	NaN	NaN	NaN	NaN	NaN	NaN	NaN	NaN	NaN	NaN	NaN	NaN	NaN	NaN	NaN	NaN	NaN	NaN	NaN	NaN	NaN	NaN	NaN	NaN	NaN	NaN	NaN	NaN	NaN	NaN	NaN	NaN	NaN	NaN	NaN	NaN
1	NaN	NaN	NaN	NaN	NaN	0.44005	NaN	1.1968	NaN	NaN	NaN	NaN	NaN	NaN	NaN	NaN	NaN	NaN	NaN	NaN	NaN	NaN	NaN	NaN	NaN	NaN	NaN	NaN	NaN	NaN	NaN	NaN	NaN	NaN	NaN	NaN	NaN	NaN	NaN	NaN	0.31738	NaN	0.73028	NaN	NaN	NaN	NaN	NaN	NaN
1	0.10843	0.18875	0.15784	0.49289	0.87352	1.1484	1.2454	1.6079	1.8222	2.0814	1.7095	1.6123	1.2853	1.0397	0.81628	0.66708	0.51225	0.46349	0.48702	0.47251	NaN	NaN	0.33534	NaN	NaN	NaN	NaN	NaN	NaN	NaN	0.39017	NaN	NaN	NaN	NaN	0.65958	NaN	0.35234	NaN	0.41686	NaN	NaN	NaN	NaN	0.23952	NaN	NaN	NaN	NaN
1	NaN	NaN	NaN	NaN	NaN	1.8233	1.655	NaN	NaN	NaN	NaN	NaN	NaN	NaN	NaN	NaN	NaN	NaN	NaN	NaN	NaN	NaN	NaN	NaN	NaN	NaN	NaN	NaN	NaN	NaN	NaN	NaN	NaN	NaN	NaN	NaN	NaN	NaN	NaN	NaN	NaN	NaN	NaN	NaN	NaN	NaN	NaN	NaN	NaN
1	NaN	NaN	NaN	NaN	NaN	2.7666	3.8305	3.7536	2.9972	2.4003	3.0757	2.0931	NaN	NaN	2.2781	2.9392	NaN	NaN	NaN	NaN	NaN	NaN	NaN	NaN	NaN	NaN	NaN	NaN	NaN	NaN	NaN	NaN	NaN	NaN	NaN	NaN	NaN	NaN	NaN	NaN	NaN	NaN	NaN	NaN	NaN	NaN	NaN	NaN	NaN
1	0.024147	NaN	0.072107	0.084757	NaN	0.066743	0.086304	0.069376	0.073632	NaN	0.14714	0.10004	0.043734	NaN	0.051642	0.088814	0.076542	NaN	0.027403	NaN	NaN	NaN	NaN	NaN	0.10278	NaN	NaN	0.10828	NaN	NaN	0.076858	0.0965	0.07586	NaN	NaN	NaN	NaN	0.062174	0.11887	1.5922	0.1126	0.086238	NaN	0.10646	NaN	NaN	NaN	NaN	NaN
1	NaN	NaN	1.1175	2.4663	2.4603	1.6726	1.3297	1.398	1.7377	2.0398	1.6209	1.1605	0.8717	NaN	NaN	NaN	NaN	0.23672	NaN	NaN	NaN	NaN	NaN	NaN	NaN	NaN	NaN	NaN	NaN	NaN	NaN	NaN	NaN	NaN	NaN	NaN	NaN	NaN	NaN	NaN	0.97308	NaN	NaN	NaN	NaN	NaN	NaN	NaN	NaN
1	0.15538	0.80836	2.1664	2.1687	3.0426	1.4428	1.0659	2.0026	2.061	2.571	2.2655	1.5035	1.0519	0.72073	0.52905	0.47655	0.36272	0.32727	0.23707	0.29856	0.21776	0.33697	0.15612	0.16631	0.13054	0.14435	0.11272	0.098569	0.13055	0.19098	0.13261	0.12611	0.16196	0.099717	0.11542	0.11242	0.11375	0.14123	0.17961	0.29913	0.3662	0.49303	0.79622	0.86019	1.02	0.82146	0.63822	0.56068	0.54097
1	NaN	NaN	NaN	NaN	NaN	NaN	NaN	NaN	NaN	NaN	NaN	NaN	NaN	NaN	NaN	NaN	NaN	NaN	NaN	NaN	NaN	NaN	NaN	NaN	NaN	NaN	NaN	NaN	NaN	NaN	NaN	NaN	NaN	NaN	NaN	NaN	NaN	NaN	NaN	NaN	NaN	NaN	NaN	NaN	NaN	NaN	NaN	NaN	NaN
1	NaN	NaN	NaN	NaN	NaN	NaN	NaN	NaN	NaN	NaN	NaN	NaN	NaN	NaN	NaN	NaN	NaN	0.53596	0.84518	1.1248	NaN	NaN	NaN	1.4509	NaN	2.373	2.5919	2.0984	NaN	1.86	NaN	NaN	NaN	NaN	NaN	NaN	1.4053	NaN	1.0802	NaN	NaN	NaN	NaN	NaN	1.44	NaN	NaN	NaN	NaN
1	NaN	NaN	NaN	0.51563	NaN	0.17581	0.22541	0.21729	0.29604	NaN	NaN	NaN	NaN	NaN	NaN	NaN	NaN	NaN	0.10822	NaN	NaN	NaN	NaN	NaN	NaN	NaN	NaN	NaN	NaN	0.19232	NaN	0.3206	NaN	0.65009	0.85529	1.356	2.7903	2.6503	3.1582	3.3671	3.0118	2.7979	2.2567	NaN	1.7812	1.9978	2.2848	2.3047	1.7588
1	NaN	NaN	NaN	NaN	NaN	NaN	NaN	NaN	NaN	NaN	NaN	NaN	NaN	NaN	NaN	NaN	NaN	NaN	NaN	NaN	NaN	NaN	NaN	NaN	NaN	NaN	NaN	NaN	NaN	NaN	NaN	NaN	NaN	NaN	NaN	NaN	NaN	NaN	NaN	NaN	NaN	NaN	NaN	NaN	NaN	NaN	NaN	NaN	NaN
1	0.036963	0.23011	1.6071	3.0569	3.184	2.7563	2.2826	2.6816	3.0938	3.6408	2.9946	2.1901	1.2461	0.86305	0.56895	0.42974	0.34594	0.27437	0.23702	0.17517	0.16403	0.1342	0.11962	0.14401	0.13744	0.073472	0.094249	0.096781	0.10983	0.082277	0.073065	0.13478	0.089719	0.076725	0.060079	0.069086	0.064957	0.09362	0.13628	0.2657	0.31715	0.55622	0.49937	0.33604	0.24882	0.31311	NaN	NaN	0.60217
1	2.2962	4.1044	7.9385	2.5442	5.2354	4.2051	1.8981	1.119	0.91894	NaN	0.91732	NaN	NaN	NaN	NaN	0.43794	NaN	NaN	NaN	NaN	NaN	NaN	NaN	NaN	NaN	NaN	NaN	NaN	NaN	NaN	NaN	NaN	NaN	NaN	NaN	NaN	NaN	1.1969	1.1692	NaN	1.1484	1.2253	1.355	NaN	NaN	NaN	NaN	NaN	NaN
1	NaN	NaN	NaN	NaN	NaN	NaN	NaN	NaN	NaN	NaN	NaN	NaN	NaN	NaN	NaN	NaN	NaN	NaN	NaN	NaN	NaN	NaN	NaN	NaN	NaN	NaN	NaN	NaN	NaN	NaN	NaN	NaN	NaN	NaN	NaN	NaN	NaN	NaN	NaN	NaN	NaN	NaN	NaN	NaN	NaN	NaN	NaN	NaN	NaN
1	NaN	NaN	NaN	NaN	NaN	NaN	NaN	NaN	NaN	NaN	NaN	NaN	NaN	NaN	NaN	NaN	NaN	NaN	NaN	NaN	NaN	NaN	NaN	NaN	NaN	NaN	NaN	NaN	NaN	NaN	NaN	NaN	NaN	NaN	NaN	NaN	NaN	NaN	NaN	NaN	NaN	NaN	NaN	NaN	NaN	NaN	NaN	NaN	NaN
1	NaN	NaN	NaN	NaN	NaN	0.27335	NaN	NaN	0.41504	1.4647	2.3071	2.9321	2.3448	1.2989	0.67619	0.40541	0.18717	0.18872	0.15681	NaN	NaN	NaN	NaN	NaN	NaN	NaN	NaN	NaN	NaN	NaN	NaN	NaN	NaN	NaN	0.38506	NaN	0.26346	0.39955	0.44476	0.732	1.132	2.2637	4.4855	8.0097	4.9491	4.7766	6.7291	4.1901	2.1533
1	0.057296	0.03741	0.027993	0.074822	0.031767	0.065357	0.060981	0.064512	0.054706	0.082302	0.072425	0.11432	0.12912	0.15722	0.16936	0.14846	0.12704	0.12375	0.12691	0.16905	0.20922	0.21995	0.28643	0.23522	0.2198	0.23121	0.27549	0.3533	0.43985	0.5224	0.70022	1.3143	1.7653	2.1219	2.1755	2.2323	1.3653	1.2248	0.75428	0.56303	0.35057	0.30109	0.31594	0.28025	0.36726	0.34553	0.41222	0.45209	0.35939
1	0.081801	0.08736	0.11616	0.21791	0.16837	0.15361	0.16406	0.17483	0.218	0.20149	0.2466	0.28163	0.29038	0.32096	0.35922	0.36827	0.34454	0.33342	0.3835	0.39361	0.38764	0.3751	0.4347	0.45292	0.41072	0.40093	0.39687	0.49131	0.51057	0.48751	0.49332	0.71922	0.82879	0.83075	0.93812	1.0457	0.96916	1.348	1.6456	2.2946	2.4469	2.975	2.9432	3.567	3.2423	2.5362	3.6961	2.6101	2.6612
1	0.025244	0.039965	0.13822	0.23599	0.20093	0.24525	0.26443	0.31581	0.3667	0.48234	0.59739	0.73757	0.82133	1.1177	1.2424	1.3441	1.4877	1.5752	1.5043	1.4757	1.4715	1.3105	1.3976	1.5362	1.5031	1.6021	1.5408	1.4328	1.1965	1.1035	0.91608	1.0723	1.1762	1.0624	1.1572	1.4304	1.2816	1.8166	1.8607	1.9437	1.7787	1.6934	1.6433	1.3049	1.3506	1.2419	1.3272	1.3324	1.0379
1	NaN	NaN	NaN	NaN	NaN	NaN	NaN	NaN	NaN	NaN	NaN	NaN	NaN	NaN	NaN	NaN	NaN	NaN	NaN	NaN	NaN	NaN	NaN	NaN	NaN	NaN	NaN	NaN	NaN	NaN	NaN	NaN	NaN	NaN	NaN	NaN	NaN	NaN	NaN	NaN	NaN	NaN	NaN	NaN	NaN	0.36233	NaN	NaN	NaN
1	NaN	NaN	NaN	NaN	NaN	NaN	NaN	NaN	NaN	NaN	NaN	NaN	NaN	NaN	NaN	NaN	NaN	NaN	NaN	NaN	NaN	NaN	NaN	NaN	NaN	NaN	NaN	NaN	NaN	NaN	NaN	NaN	NaN	NaN	NaN	NaN	NaN	NaN	NaN	NaN	NaN	NaN	NaN	NaN	NaN	NaN	NaN	NaN	NaN
1	NaN	0.57159	0.89199	NaN	NaN	1.0154	0.7856	0.7095	NaN	NaN	NaN	NaN	NaN	NaN	NaN	0.61504	NaN	NaN	NaN	NaN	NaN	NaN	NaN	NaN	NaN	NaN	NaN	NaN	NaN	NaN	NaN	NaN	NaN	NaN	NaN	NaN	NaN	NaN	1.0283	NaN	NaN	NaN	NaN	NaN	NaN	NaN	NaN	NaN	NaN
1	NaN	NaN	NaN	NaN	NaN	NaN	NaN	NaN	NaN	NaN	NaN	NaN	NaN	NaN	NaN	NaN	NaN	NaN	NaN	NaN	NaN	NaN	NaN	NaN	NaN	NaN	NaN	NaN	NaN	NaN	NaN	NaN	NaN	NaN	NaN	NaN	NaN	NaN	NaN	NaN	NaN	NaN	NaN	NaN	NaN	NaN	NaN	NaN	3.793
1	NaN	NaN	NaN	NaN	NaN	NaN	NaN	NaN	NaN	NaN	NaN	NaN	NaN	NaN	NaN	NaN	NaN	NaN	NaN	NaN	NaN	NaN	NaN	NaN	NaN	NaN	NaN	NaN	NaN	NaN	NaN	NaN	NaN	NaN	NaN	NaN	NaN	NaN	NaN	NaN	NaN	NaN	NaN	NaN	NaN	NaN	NaN	NaN	NaN
1	NaN	NaN	NaN	1.6053	1.1592	1.277	NaN	NaN	NaN	NaN	NaN	NaN	NaN	NaN	NaN	NaN	NaN	NaN	NaN	NaN	NaN	NaN	NaN	NaN	NaN	NaN	NaN	NaN	NaN	NaN	NaN	NaN	NaN	NaN	NaN	NaN	NaN	NaN	NaN	NaN	NaN	NaN	NaN	NaN	NaN	NaN	NaN	NaN	NaN
1	NaN	NaN	2.6564	1.4935	1.3037	1.7714	0.34299	NaN	NaN	NaN	NaN	NaN	NaN	NaN	NaN	NaN	NaN	NaN	NaN	NaN	NaN	NaN	NaN	NaN	NaN	NaN	NaN	NaN	NaN	NaN	NaN	NaN	NaN	NaN	NaN	NaN	NaN	NaN	NaN	NaN	NaN	NaN	NaN	NaN	NaN	NaN	NaN	NaN	NaN
1	0.078236	0.13091	NaN	NaN	NaN	0.18432	0.069247	NaN	0.14721	NaN	NaN	NaN	0.27672	NaN	NaN	NaN	NaN	0.13361	0.083445	NaN	NaN	NaN	NaN	NaN	NaN	NaN	NaN	NaN	NaN	0.91607	NaN	NaN	NaN	NaN	NaN	NaN	NaN	NaN	0.23909	NaN	NaN	NaN	NaN	NaN	NaN	NaN	NaN	NaN	NaN
1	NaN	NaN	NaN	NaN	NaN	NaN	NaN	1.058	NaN	NaN	NaN	NaN	NaN	NaN	3.8921	NaN	5.7831	2.0071	NaN	5.2159	NaN	NaN	NaN	NaN	NaN	NaN	NaN	NaN	NaN	NaN	NaN	NaN	NaN	NaN	NaN	NaN	NaN	NaN	NaN	NaN	NaN	NaN	NaN	NaN	NaN	NaN	NaN	NaN	NaN
1	NaN	NaN	NaN	NaN	NaN	0.71304	1.5259	2.279	1.8611	NaN	NaN	NaN	NaN	NaN	NaN	NaN	NaN	NaN	NaN	NaN	NaN	NaN	NaN	NaN	NaN	NaN	NaN	NaN	NaN	NaN	NaN	NaN	NaN	NaN	NaN	NaN	NaN	NaN	NaN	NaN	NaN	NaN	NaN	NaN	NaN	NaN	NaN	NaN	NaN
1	NaN	3.3404	2.5793	NaN	NaN	NaN	NaN	NaN	NaN	NaN	NaN	NaN	NaN	NaN	NaN	NaN	NaN	NaN	NaN	NaN	NaN	NaN	NaN	NaN	NaN	NaN	NaN	NaN	NaN	NaN	NaN	NaN	NaN	NaN	NaN	NaN	NaN	NaN	NaN	NaN	NaN	NaN	NaN	NaN	NaN	NaN	NaN	NaN	NaN
1	NaN	NaN	NaN	NaN	NaN	NaN	NaN	NaN	NaN	NaN	NaN	NaN	NaN	NaN	NaN	NaN	NaN	NaN	NaN	NaN	NaN	NaN	NaN	NaN	NaN	NaN	NaN	NaN	NaN	NaN	NaN	NaN	NaN	NaN	NaN	NaN	NaN	NaN	NaN	NaN	NaN	NaN	NaN	NaN	NaN	NaN	NaN	NaN	NaN
1	NaN	NaN	NaN	NaN	NaN	NaN	NaN	NaN	NaN	NaN	NaN	NaN	NaN	NaN	NaN	NaN	NaN	NaN	NaN	NaN	NaN	NaN	NaN	NaN	NaN	NaN	NaN	3.986	NaN	NaN	NaN	NaN	NaN	NaN	NaN	NaN	NaN	NaN	NaN	NaN	NaN	NaN	NaN	NaN	NaN	NaN	NaN	NaN	NaN
1	NaN	NaN	NaN	NaN	NaN	NaN	NaN	NaN	NaN	NaN	NaN	NaN	NaN	NaN	NaN	NaN	NaN	NaN	NaN	NaN	NaN	NaN	NaN	NaN	NaN	NaN	NaN	NaN	NaN	NaN	NaN	NaN	NaN	NaN	NaN	NaN	NaN	NaN	NaN	NaN	NaN	NaN	NaN	NaN	NaN	NaN	NaN	NaN	NaN
1	NaN	NaN	NaN	NaN	NaN	NaN	NaN	NaN	NaN	NaN	NaN	NaN	NaN	NaN	NaN	NaN	NaN	NaN	NaN	NaN	NaN	NaN	NaN	NaN	NaN	NaN	NaN	NaN	NaN	NaN	NaN	NaN	NaN	NaN	NaN	NaN	NaN	NaN	NaN	NaN	NaN	NaN	NaN	NaN	NaN	NaN	NaN	NaN	NaN
1	NaN	NaN	0.8183	2.2892	3.7506	3.9038	3.809	4.4974	3.6694	3.5653	3.9877	3.4233	3.1358	2.9202	2.5423	2.1359	1.9162	1.6887	1.3903	1.3535	1.2788	0.91213	1.0948	1.1551	1.1113	1.1753	0.86617	0.88489	1.0805	0.92165	0.87528	0.76287	0.73436	0.69817	0.55438	0.64089	0.5947	0.4855	0.58131	0.86051	0.49686	0.46358	0.43948	NaN	NaN	NaN	NaN	NaN	NaN
1	0.050886	0.060988	0.092152	0.06064	NaN	0.077772	0.066688	0.032277	0.057007	0.060937	0.033367	0.034697	0.033721	0.033886	0.074752	0.043066	0.036015	0.060751	0.089426	0.063346	0.097477	0.046989	0.13308	0.10292	0.06273	0.10628	0.094194	0.11046	0.095686	0.10023	0.071786	0.096929	0.05987	0.065373	0.13279	0.066044	0.053524	0.10038	0.13723	0.15155	0.20262	0.25614	0.36788	0.41062	0.59372	0.7702	1.5102	3.611	6.5846
1	0.088362	NaN	NaN	NaN	0.071124	0.13167	0.14764	0.070843	0.057401	0.098625	0.067687	NaN	0.15151	NaN	0.028887	0.089438	0.031797	0.11144	0.082462	NaN	NaN	NaN	NaN	0.25853	0.10293	0.17974	NaN	NaN	NaN	NaN	0.13829	0.10843	0.091919	0.11755	0.4508	NaN	NaN	0.075906	0.29924	0.1527	0.32106	0.23849	0.35849	0.95502	8.3396	7.6236	15	7.6908	4.3414
1	NaN	NaN	NaN	NaN	NaN	NaN	NaN	NaN	NaN	NaN	NaN	NaN	NaN	NaN	NaN	NaN	NaN	NaN	NaN	NaN	NaN	NaN	NaN	NaN	NaN	NaN	NaN	NaN	NaN	NaN	NaN	NaN	NaN	NaN	NaN	NaN	NaN	NaN	NaN	NaN	NaN	NaN	NaN	NaN	NaN	NaN	NaN	NaN	NaN
1	0.039017	0.047776	0.040888	0.11114	0.13052	0.17729	0.23403	0.30599	0.37183	0.48026	0.51245	0.53106	0.56086	0.64447	0.60339	0.64225	0.63203	0.69492	0.70072	0.86721	1.057	1.008	1.4223	1.8791	1.9408	2.3507	2.9674	4.0707	4.8194	6.0713	5.5751	6.9833	7.0529	6.15	5.3214	6.0781	4.1453	4.4348	3.8646	3.3658	2.386	1.8776	1.6135	1.1985	0.99844	0.73784	0.66437	0.53632	0.33247
1	NaN	NaN	NaN	NaN	NaN	1.0026	1.1016	1.3932	1.8109	1.8195	2.205	1.78	1.8129	NaN	2.0258	1.7079	1.4893	2.5219	1.5617	1.3739	NaN	NaN	NaN	NaN	NaN	NaN	0.84573	1.1152	NaN	NaN	NaN	NaN	NaN	NaN	NaN	NaN	NaN	0.69007	NaN	NaN	NaN	NaN	NaN	NaN	NaN	NaN	NaN	NaN	NaN
1	NaN	NaN	NaN	NaN	NaN	NaN	NaN	NaN	NaN	NaN	NaN	NaN	NaN	NaN	NaN	NaN	NaN	NaN	NaN	NaN	NaN	NaN	NaN	NaN	NaN	NaN	NaN	NaN	NaN	NaN	NaN	NaN	NaN	NaN	NaN	NaN	NaN	NaN	NaN	NaN	NaN	NaN	NaN	NaN	NaN	NaN	NaN	NaN	NaN
1	NaN	NaN	NaN	NaN	NaN	NaN	NaN	NaN	NaN	NaN	NaN	NaN	NaN	NaN	NaN	NaN	NaN	NaN	NaN	NaN	NaN	NaN	NaN	NaN	NaN	NaN	NaN	NaN	NaN	NaN	NaN	NaN	NaN	NaN	NaN	NaN	NaN	NaN	NaN	NaN	NaN	NaN	NaN	NaN	NaN	NaN	NaN	NaN	NaN
1	0.089911	0.13108	NaN	0.34111	NaN	0.34209	0.32131	0.28447	0.27566	0.46115	0.30022	NaN	0.32972	0.3186	NaN	0.20469	0.16628	NaN	NaN	NaN	0.55664	0.57906	2.3741	4.848	5.8195	7.4255	6.7727	5.5404	2.55	2.4632	1.0199	0.72156	0.46478	0.16743	NaN	0.19803	1.3157	0.35464	0.29247	0.14098	0.34271	0.15369	NaN	NaN	0.66522	NaN	NaN	NaN	NaN
1	NaN	NaN	NaN	NaN	NaN	NaN	NaN	NaN	NaN	NaN	NaN	NaN	NaN	NaN	NaN	NaN	NaN	NaN	NaN	NaN	NaN	NaN	NaN	NaN	NaN	NaN	NaN	NaN	NaN	NaN	NaN	NaN	NaN	NaN	NaN	NaN	NaN	NaN	NaN	NaN	NaN	NaN	NaN	NaN	NaN	NaN	NaN	NaN	NaN
1	0.086644	0.28728	1.1669	3.0065	3.0598	3.278	3.4272	4.2123	4.2432	4.1532	3.3581	2.8973	2.3451	2.1972	1.8183	1.737	1.678	1.5456	1.7071	1.5986	1.3211	1.1236	1.0877	1.1639	0.95004	0.91989	0.91453	0.93306	0.80285	0.682	0.48357	0.51254	0.43315	0.37173	0.27915	0.31866	0.27127	0.38044	0.34711	0.38814	0.30873	0.27729	0.26412	0.28749	0.18615	0.1824	NaN	NaN	NaN
1	0.092355	0.26916	1.256	2.9892	3.2852	3.4276	3.5956	4.3357	4.3911	4.1057	3.4618	2.8152	2.4275	2.2797	2.0839	1.871	1.5665	1.5579	1.7146	1.6283	1.3787	1.1197	1.0859	1.2179	1.1022	0.91547	0.91835	0.91286	0.83821	0.66004	0.52574	0.49984	0.48723	0.38827	0.32002	0.34257	0.25443	0.38228	0.40792	0.41071	0.363	0.28792	0.2842	0.22819	NaN	NaN	NaN	NaN	NaN
1	NaN	NaN	NaN	NaN	NaN	NaN	NaN	NaN	NaN	NaN	NaN	NaN	NaN	NaN	NaN	NaN	NaN	NaN	NaN	NaN	NaN	NaN	NaN	NaN	NaN	NaN	NaN	NaN	NaN	NaN	NaN	NaN	NaN	NaN	NaN	NaN	NaN	NaN	NaN	NaN	NaN	NaN	NaN	NaN	NaN	NaN	NaN	NaN	NaN
1	NaN	NaN	NaN	NaN	NaN	NaN	NaN	NaN	NaN	NaN	NaN	NaN	NaN	NaN	NaN	NaN	NaN	NaN	NaN	NaN	NaN	NaN	NaN	NaN	NaN	NaN	0.16599	NaN	NaN	NaN	NaN	NaN	NaN	NaN	NaN	NaN	NaN	NaN	NaN	NaN	NaN	NaN	NaN	NaN	NaN	NaN	NaN	NaN	NaN
1	0.094486	0.09712	0.098011	0.076085	0.080314	0.057662	0.047911	0.058357	0.047278	0.058593	0.081548	0.063138	0.036338	0.040689	0.068291	0.05589	0.030636	0.048855	0.048408	0.053673	0.051345	0.047991	0.054277	0.070617	0.080378	0.10747	0.11628	0.13037	0.10738	0.083054	0.067858	0.075418	0.075042	0.064059	0.063487	0.074707	0.056883	0.080989	0.081305	0.085942	0.08567	0.087705	0.11737	0.13252	0.18321	0.16932	0.18326	0.18047	0.14696
1	NaN	0.30745	NaN	NaN	NaN	0.17931	NaN	NaN	0.13764	NaN	NaN	NaN	NaN	NaN	NaN	0.33841	0.48823	NaN	0.16097	NaN	NaN	NaN	NaN	NaN	NaN	NaN	NaN	NaN	NaN	NaN	NaN	NaN	NaN	NaN	NaN	NaN	NaN	NaN	0.1008	NaN	NaN	NaN	NaN	NaN	NaN	NaN	NaN	NaN	NaN
1	NaN	NaN	NaN	NaN	NaN	NaN	NaN	NaN	NaN	NaN	NaN	NaN	NaN	NaN	NaN	NaN	NaN	NaN	NaN	NaN	NaN	NaN	NaN	NaN	NaN	NaN	NaN	NaN	NaN	NaN	NaN	NaN	NaN	NaN	NaN	NaN	NaN	NaN	NaN	NaN	NaN	NaN	NaN	NaN	NaN	NaN	NaN	NaN	NaN
1	0.060955	0.037098	0.067965	0.070898	0.079285	0.080034	0.068104	0.055139	0.047766	0.067819	0.10595	0.042741	0.045595	0.088797	0.052943	0.028844	0.033845	0.071374	0.05382	0.077967	0.055869	0.10053	0.070876	0.058084	0.10049	0.10843	0.052753	0.040811	0.144	0.13501	0.06653	0.076548	0.063794	0.061923	0.040312	0.044218	0.044338	0.055356	0.055339	0.06965	0.055014	0.055346	0.049343	0.067488	0.097531	0.12668	0.16374	0.14711	0.095814
1	NaN	NaN	NaN	NaN	NaN	8.0814	NaN	NaN	NaN	NaN	NaN	NaN	NaN	NaN	NaN	NaN	NaN	NaN	NaN	NaN	NaN	NaN	NaN	NaN	NaN	NaN	NaN	NaN	NaN	NaN	NaN	NaN	NaN	NaN	NaN	NaN	NaN	NaN	NaN	NaN	NaN	NaN	NaN	NaN	NaN	NaN	NaN	NaN	NaN
1	NaN	NaN	4.7069	NaN	NaN	NaN	NaN	NaN	NaN	NaN	NaN	NaN	NaN	NaN	NaN	NaN	NaN	NaN	NaN	NaN	NaN	NaN	NaN	NaN	NaN	NaN	NaN	NaN	NaN	NaN	NaN	NaN	NaN	NaN	2.7509	NaN	NaN	NaN	NaN	NaN	NaN	NaN	NaN	NaN	NaN	NaN	NaN	NaN	NaN
1	NaN	NaN	NaN	NaN	NaN	NaN	NaN	NaN	NaN	NaN	NaN	NaN	NaN	NaN	NaN	NaN	NaN	NaN	NaN	NaN	NaN	NaN	NaN	NaN	NaN	NaN	NaN	NaN	NaN	NaN	NaN	NaN	NaN	NaN	NaN	NaN	NaN	NaN	NaN	NaN	NaN	NaN	NaN	NaN	NaN	NaN	NaN	NaN	NaN
1	NaN	NaN	NaN	NaN	NaN	NaN	NaN	NaN	NaN	NaN	NaN	NaN	NaN	NaN	NaN	NaN	NaN	NaN	NaN	NaN	NaN	NaN	NaN	NaN	NaN	NaN	NaN	NaN	NaN	NaN	NaN	NaN	NaN	NaN	NaN	NaN	NaN	NaN	NaN	NaN	NaN	NaN	NaN	NaN	NaN	NaN	NaN	NaN	NaN
1	0.052761	NaN	NaN	NaN	NaN	NaN	NaN	NaN	NaN	NaN	NaN	NaN	NaN	NaN	NaN	NaN	NaN	NaN	NaN	NaN	NaN	NaN	NaN	NaN	NaN	NaN	NaN	NaN	NaN	NaN	NaN	NaN	NaN	NaN	NaN	NaN	NaN	NaN	NaN	NaN	NaN	NaN	NaN	NaN	NaN	NaN	NaN	NaN	NaN
1	0.2335	NaN	NaN	NaN	NaN	NaN	NaN	NaN	NaN	NaN	NaN	NaN	NaN	NaN	NaN	NaN	NaN	NaN	NaN	NaN	NaN	NaN	NaN	NaN	NaN	NaN	NaN	NaN	NaN	NaN	NaN	NaN	NaN	0.47255	0.48587	2.1555	5.4925	5.5837	5.705	6.2144	7.7132	3.1946	2.4217	1.354	1.0272	0.71414	NaN	NaN	NaN
1	0.027546	NaN	NaN	NaN	NaN	0.082121	NaN	NaN	NaN	NaN	NaN	NaN	NaN	NaN	NaN	NaN	NaN	0.029591	NaN	NaN	NaN	NaN	NaN	NaN	NaN	NaN	NaN	NaN	NaN	NaN	NaN	NaN	NaN	NaN	NaN	NaN	NaN	NaN	NaN	NaN	NaN	NaN	NaN	NaN	NaN	NaN	NaN	NaN	NaN
1	NaN	0.1005	NaN	NaN	NaN	0.09056	0.098569	NaN	NaN	NaN	NaN	NaN	NaN	0.33584	NaN	NaN	NaN	NaN	NaN	NaN	NaN	NaN	NaN	NaN	0.096063	0.09213	NaN	NaN	NaN	NaN	0.08658	NaN	0.071348	0.13154	0.13895	NaN	NaN	NaN	0.10785	0.096183	0.10754	NaN	0.10975	0.10696	NaN	0.18105	0.48742	1.2029	1.6924
1	0.045805	0.032635	0.074547	0.12816	0.033052	0.063343	0.063566	0.053838	0.061546	0.063644	0.067465	0.05455	0.052291	0.053279	0.033117	0.065944	0.031834	0.049147	0.060495	0.04687	0.089155	0.08635	0.097938	0.1339	0.056365	0.064122	0.050974	0.046904	0.036888	0.08776	0.053389	0.045148	0.056397	0.045944	0.074977	0.045887	0.087839	0.029274	0.042463	0.052098	0.034717	0.090556	0.051384	0.079734	0.072667	0.19306	0.70285	1.8964	2.4676
1	0.15682	0.37858	0.17426	0.14583	NaN	0.076146	0.053781	0.092498	0.10595	0.19825	0.089982	NaN	0.062458	0.059407	0.096872	0.097605	0.09323	0.098398	0.094012	0.14865	0.10316	0.12952	0.21744	0.6723	1.5577	3.9415	5.3038	9.5991	7.1674	6.2115	3.773	2.4991	1.3023	0.8679	0.51818	0.59407	0.42687	0.57351	0.64477	0.70913	0.57571	0.5463	0.47097	0.34919	0.23479	NaN	NaN	0.87953	NaN
1	NaN	NaN	NaN	NaN	NaN	NaN	NaN	NaN	NaN	NaN	NaN	NaN	NaN	NaN	NaN	NaN	NaN	NaN	NaN	NaN	NaN	NaN	NaN	NaN	NaN	NaN	NaN	NaN	NaN	NaN	NaN	NaN	NaN	NaN	NaN	NaN	NaN	NaN	NaN	NaN	NaN	NaN	NaN	NaN	NaN	NaN	NaN	NaN	NaN
1	NaN	NaN	NaN	NaN	NaN	NaN	NaN	NaN	NaN	NaN	NaN	NaN	NaN	NaN	NaN	NaN	NaN	NaN	NaN	NaN	2.5193	NaN	NaN	NaN	NaN	NaN	NaN	NaN	NaN	NaN	NaN	NaN	NaN	NaN	NaN	NaN	NaN	NaN	NaN	NaN	NaN	NaN	NaN	NaN	NaN	NaN	NaN	NaN	NaN
1	NaN	NaN	NaN	NaN	NaN	NaN	NaN	NaN	NaN	NaN	NaN	NaN	NaN	NaN	NaN	NaN	NaN	NaN	NaN	NaN	NaN	NaN	NaN	NaN	NaN	NaN	NaN	0.37453	0.55149	0.7525	0.53192	0.8154	1.1932	1.0624	1.4752	2.2375	2.0549	4.6473	4.4236	6.3865	5.1533	5.5155	3.9735	4.1844	2.4247	3.1295	2.0692	NaN	NaN
1	NaN	NaN	1.601	2.1151	3.0198	2.5114	2.7873	2.5248	2.1187	2.9844	1.9404	1.444	1.5283	1.2303	1.154	1.0201	0.93105	1.0009	NaN	NaN	NaN	NaN	NaN	NaN	NaN	NaN	NaN	NaN	NaN	NaN	NaN	NaN	NaN	NaN	NaN	NaN	NaN	NaN	NaN	NaN	NaN	NaN	NaN	NaN	NaN	NaN	NaN	NaN	NaN
1	0.088143	0.43868	2.601	3.6733	3.0096	2.6081	2.1465	1.9353	1.7001	1.3662	1.18	1.1448	0.89268	0.80115	0.66723	0.538	0.49975	0.44692	0.35151	0.38622	0.29381	0.33134	NaN	NaN	NaN	NaN	NaN	NaN	NaN	NaN	NaN	NaN	NaN	0.30848	NaN	NaN	NaN	NaN	0.33472	0.12752	NaN	NaN	NaN	NaN	NaN	NaN	NaN	NaN	NaN
1	NaN	NaN	NaN	NaN	NaN	NaN	NaN	NaN	NaN	NaN	NaN	NaN	NaN	NaN	NaN	NaN	NaN	NaN	NaN	NaN	NaN	NaN	NaN	NaN	NaN	NaN	NaN	NaN	NaN	NaN	NaN	NaN	NaN	NaN	NaN	NaN	NaN	NaN	NaN	NaN	NaN	NaN	NaN	NaN	NaN	NaN	NaN	NaN	NaN
1	NaN	NaN	NaN	NaN	NaN	NaN	NaN	NaN	NaN	NaN	NaN	NaN	NaN	NaN	NaN	NaN	NaN	NaN	NaN	NaN	NaN	NaN	NaN	NaN	NaN	NaN	NaN	NaN	NaN	NaN	NaN	NaN	NaN	NaN	NaN	NaN	NaN	NaN	NaN	NaN	2.8231	4.1723	5.1658	5.9378	4.8745	NaN	NaN	NaN	NaN
1	0.11613	0.034259	NaN	0.052016	NaN	0.13325	0.12025	NaN	NaN	NaN	NaN	NaN	NaN	NaN	NaN	0.20078	NaN	0.25599	0.288	0.25849	NaN	NaN	NaN	NaN	NaN	NaN	NaN	0.18577	NaN	NaN	0.12344	NaN	NaN	NaN	0.62678	0.14447	0.8717	1.0529	0.23355	0.36943	0.8286	0.36622	0.92782	1.7854	6.5493	9.4491	10.122	14.162	7.1264
1	NaN	NaN	NaN	NaN	NaN	NaN	NaN	NaN	NaN	NaN	NaN	NaN	NaN	NaN	NaN	NaN	NaN	NaN	NaN	NaN	NaN	NaN	NaN	NaN	NaN	NaN	NaN	NaN	NaN	NaN	NaN	NaN	NaN	NaN	NaN	NaN	0.39036	0.67195	1.454	NaN	2.984	NaN	2.2747	NaN	2.819	NaN	NaN	NaN	NaN
1	NaN	NaN	NaN	NaN	NaN	NaN	NaN	NaN	NaN	NaN	NaN	NaN	NaN	NaN	NaN	NaN	NaN	NaN	NaN	NaN	NaN	NaN	NaN	NaN	NaN	NaN	NaN	NaN	NaN	NaN	NaN	NaN	NaN	NaN	NaN	NaN	NaN	NaN	NaN	NaN	NaN	NaN	NaN	NaN	NaN	NaN	NaN	NaN	NaN
1	NaN	NaN	NaN	NaN	NaN	NaN	NaN	NaN	NaN	NaN	NaN	NaN	NaN	NaN	NaN	NaN	NaN	NaN	NaN	NaN	NaN	NaN	NaN	NaN	NaN	NaN	NaN	NaN	NaN	NaN	NaN	NaN	NaN	NaN	NaN	NaN	NaN	NaN	NaN	NaN	NaN	NaN	NaN	NaN	NaN	NaN	NaN	NaN	NaN
1	NaN	NaN	NaN	NaN	NaN	NaN	NaN	NaN	NaN	NaN	NaN	NaN	NaN	NaN	NaN	NaN	NaN	NaN	NaN	NaN	NaN	NaN	NaN	NaN	NaN	NaN	NaN	NaN	NaN	NaN	NaN	NaN	NaN	NaN	NaN	NaN	NaN	NaN	NaN	NaN	NaN	NaN	NaN	NaN	NaN	NaN	NaN	NaN	NaN
1	0.047481	0.12961	0.78236	2.8924	3.0937	2.6603	2.5714	4.0324	5.7067	7.1967	6.6658	4.56	2.5281	1.431	0.91988	0.58188	0.45241	0.32806	0.26028	0.23304	0.16609	0.15251	0.15977	0.16453	0.12457	0.14177	0.12329	0.125	0.1264	0.17508	0.14378	0.10907	0.2031	0.10354	0.096958	0.11454	0.080682	0.099713	0.090946	0.11061	0.079625	0.18345	0.099958	0.067638	0.15661	0.13167	NaN	0.19442	NaN
1	NaN	NaN	NaN	NaN	NaN	NaN	NaN	NaN	NaN	NaN	NaN	NaN	NaN	NaN	NaN	NaN	NaN	NaN	NaN	NaN	NaN	NaN	NaN	NaN	NaN	NaN	NaN	NaN	NaN	NaN	NaN	NaN	NaN	NaN	NaN	NaN	NaN	NaN	NaN	NaN	NaN	NaN	NaN	NaN	NaN	NaN	NaN	NaN	NaN
1	0.068575	0.099607	0.43289	NaN	0.82246	1.0923	0.89938	1.0788	1.2877	NaN	0.87532	0.99606	1.0112	1.2747	0.99539	1.031	0.95649	0.93857	0.8866	1.2851	1.1744	1.0271	1.2705	NaN	1.0882	NaN	NaN	NaN	1.1522	1.4157	1.3947	2.3929	NaN	2.6531	2.7817	1.9873	1.5399	1.3641	1.3188	NaN	0.82365	NaN	NaN	NaN	3.0281	3.137	3.2757	NaN	NaN
1	NaN	NaN	NaN	NaN	NaN	2.4356	1.6084	1.7626	1.5851	NaN	NaN	NaN	NaN	NaN	NaN	NaN	NaN	NaN	NaN	NaN	NaN	NaN	NaN	NaN	NaN	NaN	NaN	NaN	NaN	NaN	NaN	NaN	NaN	NaN	NaN	NaN	NaN	NaN	NaN	NaN	NaN	NaN	NaN	NaN	NaN	NaN	NaN	NaN	NaN
1	NaN	NaN	NaN	NaN	NaN	NaN	NaN	NaN	NaN	NaN	NaN	NaN	NaN	NaN	NaN	NaN	NaN	NaN	NaN	NaN	NaN	NaN	NaN	NaN	NaN	NaN	NaN	NaN	NaN	NaN	NaN	NaN	NaN	NaN	NaN	NaN	NaN	NaN	NaN	NaN	NaN	NaN	NaN	NaN	NaN	NaN	NaN	NaN	NaN
1	NaN	NaN	NaN	NaN	NaN	NaN	NaN	NaN	NaN	NaN	NaN	NaN	NaN	NaN	NaN	NaN	NaN	NaN	NaN	NaN	NaN	NaN	NaN	NaN	NaN	NaN	NaN	NaN	NaN	NaN	NaN	NaN	NaN	NaN	NaN	NaN	NaN	2.183	2.6598	2.9761	3.0214	3.093	2.8749	NaN	2.3243	NaN	NaN	NaN	NaN
1	0.020046	0.21584	1.5249	3.0796	3.5305	2.655	2.3726	2.6295	3.2008	3.4905	3.1937	2.099	1.2828	0.84632	0.59068	0.40662	0.33876	0.27061	0.20422	0.18608	0.1556	0.12469	0.11035	0.14803	0.10285	0.27062	0.24334	NaN	0.11062	0.090797	NaN	NaN	NaN	NaN	NaN	NaN	NaN	0.18658	0.13904	NaN	0.27809	0.23687	0.22664	0.14663	NaN	NaN	NaN	NaN	0.26716
1	NaN	NaN	1.3587	2.2548	3.9577	2.996	2.0808	2.661	3.1814	3.1052	3.6061	2.4165	NaN	0.7223	0.65729	NaN	NaN	NaN	NaN	NaN	NaN	NaN	NaN	NaN	NaN	NaN	NaN	NaN	NaN	NaN	NaN	NaN	NaN	NaN	NaN	NaN	NaN	NaN	NaN	NaN	NaN	0.59398	NaN	NaN	NaN	NaN	NaN	NaN	NaN
1	NaN	NaN	1.459	3.0029	2.9851	3.06	2.2235	2.5535	2.8494	3.3343	2.9307	1.8928	1.2521	0.72595	0.56014	0.43408	0.29631	0.25029	0.20789	NaN	NaN	NaN	NaN	NaN	NaN	NaN	NaN	NaN	NaN	NaN	NaN	NaN	NaN	NaN	NaN	NaN	NaN	NaN	NaN	NaN	NaN	0.62491	1.1583	NaN	NaN	NaN	NaN	NaN	NaN
1	NaN	NaN	NaN	NaN	NaN	NaN	NaN	NaN	NaN	NaN	NaN	NaN	NaN	NaN	NaN	NaN	NaN	NaN	NaN	NaN	NaN	NaN	NaN	NaN	NaN	NaN	NaN	NaN	NaN	NaN	NaN	NaN	NaN	NaN	NaN	NaN	NaN	NaN	NaN	NaN	NaN	NaN	NaN	NaN	NaN	NaN	NaN	NaN	NaN
1	NaN	NaN	NaN	NaN	NaN	NaN	NaN	NaN	NaN	NaN	NaN	NaN	NaN	NaN	NaN	NaN	NaN	NaN	NaN	NaN	NaN	NaN	NaN	NaN	NaN	NaN	NaN	NaN	NaN	NaN	NaN	NaN	NaN	NaN	NaN	NaN	NaN	NaN	NaN	NaN	NaN	NaN	NaN	NaN	NaN	NaN	NaN	NaN	NaN
1	NaN	NaN	NaN	NaN	NaN	NaN	NaN	NaN	NaN	NaN	NaN	NaN	NaN	NaN	NaN	NaN	NaN	NaN	NaN	NaN	NaN	NaN	NaN	NaN	NaN	NaN	NaN	NaN	NaN	NaN	NaN	NaN	NaN	NaN	NaN	NaN	NaN	NaN	NaN	NaN	NaN	NaN	NaN	NaN	NaN	NaN	NaN	NaN	NaN
1	0.021537	0.027757	0.055728	0.018412	0.016348	0.02966	0.027635	0.017815	0.023621	0.02003	0.027123	0.02458	0.014667	0.044904	0.036642	0.014086	0.043663	0.029872	0.080777	0.031587	0.022651	0.022365	0.028193	0.057846	0.041385	0.078029	0.043093	0.085094	0.064337	0.017068	0.021779	0.027599	0.03607	0.032224	0.025968	0.031585	0.049727	0.092698	0.10758	0.11311	0.11166	0.13761	0.16917	0.18599	0.24831	0.21308	0.19787	0.17967	0.1339
1	NaN	NaN	NaN	NaN	NaN	NaN	NaN	NaN	2.1142	NaN	NaN	NaN	NaN	NaN	NaN	NaN	NaN	NaN	NaN	NaN	NaN	NaN	NaN	NaN	NaN	NaN	NaN	NaN	NaN	NaN	NaN	NaN	NaN	NaN	NaN	NaN	NaN	NaN	NaN	NaN	NaN	NaN	NaN	NaN	NaN	NaN	NaN	NaN	NaN
1	NaN	NaN	NaN	NaN	NaN	NaN	NaN	NaN	NaN	NaN	NaN	NaN	NaN	NaN	NaN	NaN	NaN	NaN	NaN	NaN	NaN	NaN	NaN	NaN	NaN	NaN	NaN	NaN	NaN	NaN	NaN	NaN	NaN	NaN	NaN	NaN	NaN	NaN	NaN	NaN	NaN	NaN	NaN	NaN	NaN	NaN	NaN	NaN	NaN
1	NaN	NaN	NaN	NaN	NaN	NaN	NaN	NaN	NaN	NaN	NaN	NaN	NaN	NaN	NaN	NaN	NaN	NaN	NaN	NaN	NaN	NaN	NaN	NaN	NaN	NaN	NaN	NaN	NaN	NaN	NaN	NaN	NaN	NaN	NaN	NaN	NaN	NaN	NaN	NaN	NaN	NaN	NaN	NaN	NaN	NaN	NaN	NaN	NaN
1	NaN	NaN	NaN	NaN	NaN	0.20167	0.22455	0.27669	0.31192	NaN	NaN	NaN	NaN	NaN	NaN	NaN	NaN	NaN	0.99237	NaN	NaN	NaN	NaN	NaN	NaN	NaN	1.1101	NaN	NaN	NaN	NaN	NaN	NaN	NaN	NaN	NaN	0.92932	1.1565	1.2222	1.238	1.127	1.1586	1.0384	NaN	NaN	NaN	NaN	NaN	NaN
1	NaN	NaN	NaN	NaN	NaN	NaN	NaN	NaN	NaN	NaN	NaN	NaN	NaN	NaN	NaN	NaN	NaN	NaN	NaN	NaN	NaN	NaN	NaN	NaN	NaN	NaN	NaN	NaN	NaN	NaN	NaN	NaN	NaN	NaN	NaN	NaN	NaN	NaN	NaN	NaN	NaN	NaN	NaN	NaN	NaN	NaN	NaN	NaN	NaN
1	NaN	NaN	NaN	NaN	NaN	NaN	NaN	NaN	NaN	NaN	NaN	NaN	NaN	NaN	NaN	NaN	NaN	NaN	NaN	NaN	NaN	NaN	NaN	NaN	NaN	NaN	NaN	NaN	NaN	NaN	NaN	NaN	NaN	NaN	NaN	NaN	NaN	NaN	NaN	NaN	NaN	NaN	NaN	NaN	NaN	NaN	NaN	NaN	NaN
1	NaN	NaN	NaN	NaN	NaN	NaN	NaN	NaN	NaN	NaN	NaN	NaN	NaN	NaN	NaN	NaN	NaN	NaN	NaN	NaN	NaN	NaN	NaN	NaN	NaN	NaN	NaN	NaN	NaN	NaN	NaN	NaN	NaN	NaN	NaN	NaN	NaN	NaN	NaN	NaN	NaN	NaN	NaN	NaN	NaN	NaN	NaN	NaN	NaN
1	NaN	NaN	NaN	0.18033	NaN	0.76398	NaN	0.27875	0.33761	0.90188	NaN	NaN	0.63144	NaN	NaN	NaN	NaN	NaN	NaN	NaN	NaN	NaN	NaN	NaN	NaN	NaN	NaN	NaN	NaN	NaN	NaN	NaN	NaN	NaN	NaN	NaN	NaN	NaN	NaN	NaN	NaN	NaN	NaN	NaN	NaN	NaN	NaN	NaN	NaN
1	NaN	NaN	NaN	NaN	NaN	NaN	NaN	NaN	NaN	NaN	NaN	NaN	NaN	NaN	NaN	NaN	NaN	NaN	NaN	NaN	NaN	NaN	NaN	NaN	NaN	NaN	NaN	NaN	NaN	NaN	NaN	NaN	NaN	NaN	NaN	NaN	NaN	NaN	NaN	NaN	NaN	NaN	NaN	NaN	NaN	NaN	NaN	NaN	NaN
1	NaN	NaN	NaN	NaN	NaN	NaN	NaN	NaN	NaN	NaN	NaN	NaN	NaN	NaN	NaN	NaN	NaN	NaN	NaN	NaN	NaN	NaN	NaN	NaN	NaN	NaN	NaN	NaN	NaN	NaN	NaN	NaN	NaN	NaN	NaN	NaN	NaN	NaN	NaN	NaN	NaN	NaN	NaN	NaN	NaN	NaN	NaN	NaN	NaN
1	NaN	NaN	NaN	NaN	NaN	NaN	NaN	NaN	NaN	NaN	NaN	4.0872	2.4747	NaN	NaN	0.42609	NaN	NaN	NaN	NaN	NaN	NaN	NaN	NaN	NaN	NaN	NaN	NaN	NaN	NaN	NaN	NaN	NaN	NaN	NaN	NaN	NaN	NaN	NaN	NaN	NaN	NaN	1.6732	5.6644	3.9919	NaN	NaN	NaN	NaN
1	NaN	NaN	NaN	NaN	NaN	NaN	NaN	NaN	NaN	NaN	NaN	NaN	NaN	NaN	NaN	NaN	NaN	NaN	NaN	NaN	NaN	NaN	NaN	NaN	NaN	NaN	NaN	NaN	NaN	NaN	NaN	NaN	NaN	NaN	NaN	NaN	NaN	NaN	NaN	NaN	NaN	NaN	NaN	NaN	NaN	NaN	NaN	NaN	NaN
1	0.15336	NaN	NaN	0.1429	0.12147	0.19046	0.037067	0.2098	0.10123	NaN	0.08982	0.083274	0.053372	0.10437	NaN	0.042055	0.027678	0.090219	0.17066	0.047284	NaN	NaN	NaN	0.13532	0.1223	0.089804	NaN	0.10427	0.12771	NaN	0.1081	0.13418	0.20045	0.081541	0.20918	0.11592	0.14309	0.13078	0.15415	0.22228	0.22343	0.19558	0.26694	0.37973	0.85842	1.2748	1.8701	2.2825	2.3232
1	NaN	NaN	NaN	NaN	NaN	NaN	NaN	NaN	NaN	NaN	NaN	NaN	NaN	NaN	NaN	NaN	NaN	NaN	NaN	NaN	NaN	NaN	NaN	NaN	NaN	NaN	NaN	NaN	NaN	NaN	NaN	NaN	NaN	NaN	NaN	NaN	NaN	2.6027	5.2462	4.4223	3.8191	12.023	5.2298	2.9986	NaN	3.6324	NaN	4.8	NaN
1	NaN	NaN	NaN	NaN	NaN	NaN	NaN	NaN	NaN	NaN	NaN	NaN	NaN	NaN	NaN	NaN	NaN	NaN	NaN	NaN	NaN	NaN	NaN	NaN	NaN	NaN	NaN	NaN	NaN	NaN	NaN	NaN	NaN	NaN	NaN	NaN	NaN	NaN	NaN	NaN	NaN	NaN	NaN	NaN	NaN	NaN	NaN	NaN	NaN
1	0.022666	0.017792	0.049027	0.097192	0.093494	0.10504	0.085449	0.076783	0.099395	0.099148	0.30391	0.10406	0.095271	0.092833	0.12426	0.1423	0.18319	0.30188	0.88365	4.421	8.0423	10.498	13.849	11.222	7.4081	5.0457	2.9315	2.1226	1.2926	0.74431	0.4571	0.41305	0.31827	0.26306	0.21543	0.21211	0.14977	0.19599	0.16617	0.15662	0.13946	0.13045	0.15068	0.15373	0.16775	0.16643	0.19866	0.30972	0.32163
1	NaN	NaN	NaN	NaN	NaN	NaN	NaN	NaN	NaN	NaN	NaN	NaN	NaN	NaN	NaN	NaN	NaN	NaN	NaN	NaN	NaN	NaN	NaN	NaN	NaN	NaN	NaN	NaN	NaN	NaN	NaN	NaN	NaN	NaN	NaN	NaN	NaN	NaN	NaN	NaN	NaN	NaN	NaN	NaN	NaN	NaN	NaN	NaN	NaN
1	0.025139	0.42547	3.9766	14.644	10.926	5.8782	3.3424	1.7033	1.1606	0.7936	0.65299	0.49108	0.36413	0.29713	0.29741	0.24915	0.22794	0.18486	0.15586	0.17301	NaN	0.10331	NaN	NaN	0.094804	0.13608	0.11234	NaN	NaN	NaN	NaN	NaN	NaN	0.098914	0.064445	NaN	NaN	0.058828	0.089583	0.11715	0.090848	0.10343	NaN	NaN	0.14135	NaN	NaN	NaN	NaN
1	NaN	NaN	NaN	NaN	NaN	NaN	NaN	NaN	NaN	NaN	NaN	NaN	NaN	NaN	NaN	NaN	NaN	NaN	NaN	NaN	NaN	NaN	NaN	NaN	NaN	NaN	NaN	NaN	NaN	NaN	NaN	NaN	NaN	NaN	NaN	NaN	NaN	NaN	NaN	NaN	NaN	NaN	NaN	NaN	NaN	NaN	NaN	NaN	NaN
1	NaN	NaN	NaN	NaN	NaN	NaN	NaN	NaN	NaN	NaN	NaN	NaN	NaN	NaN	NaN	NaN	NaN	NaN	NaN	NaN	NaN	NaN	NaN	NaN	NaN	NaN	NaN	NaN	NaN	NaN	NaN	NaN	NaN	NaN	NaN	NaN	NaN	NaN	NaN	NaN	NaN	NaN	NaN	NaN	NaN	NaN	NaN	NaN	NaN
1	NaN	NaN	NaN	NaN	NaN	NaN	NaN	NaN	NaN	NaN	NaN	NaN	NaN	NaN	NaN	NaN	NaN	NaN	NaN	NaN	NaN	NaN	NaN	NaN	NaN	NaN	NaN	NaN	NaN	NaN	NaN	NaN	NaN	NaN	NaN	NaN	NaN	NaN	NaN	NaN	NaN	NaN	NaN	NaN	NaN	NaN	NaN	NaN	NaN
1	NaN	NaN	NaN	NaN	NaN	NaN	NaN	NaN	NaN	NaN	NaN	NaN	NaN	NaN	NaN	NaN	NaN	NaN	NaN	NaN	NaN	NaN	NaN	NaN	NaN	NaN	NaN	NaN	NaN	NaN	NaN	NaN	NaN	NaN	NaN	NaN	NaN	NaN	NaN	NaN	NaN	NaN	NaN	NaN	NaN	NaN	NaN	NaN	NaN
1	NaN	NaN	NaN	NaN	NaN	NaN	NaN	NaN	NaN	NaN	NaN	NaN	NaN	NaN	NaN	NaN	NaN	NaN	NaN	NaN	NaN	NaN	NaN	NaN	NaN	NaN	NaN	NaN	NaN	NaN	NaN	NaN	NaN	NaN	NaN	NaN	NaN	NaN	NaN	NaN	NaN	NaN	NaN	NaN	NaN	NaN	NaN	NaN	NaN
1	NaN	NaN	NaN	NaN	NaN	NaN	NaN	NaN	NaN	NaN	NaN	NaN	NaN	NaN	NaN	NaN	NaN	NaN	NaN	NaN	NaN	NaN	NaN	NaN	NaN	NaN	NaN	NaN	NaN	NaN	NaN	NaN	NaN	NaN	NaN	NaN	NaN	NaN	NaN	NaN	NaN	NaN	NaN	NaN	NaN	NaN	NaN	NaN	NaN
1	NaN	NaN	NaN	NaN	NaN	NaN	NaN	NaN	NaN	NaN	NaN	NaN	NaN	NaN	NaN	NaN	NaN	NaN	NaN	NaN	NaN	NaN	NaN	NaN	NaN	NaN	NaN	NaN	NaN	NaN	NaN	NaN	NaN	NaN	NaN	NaN	NaN	NaN	NaN	NaN	NaN	NaN	NaN	NaN	NaN	NaN	NaN	NaN	NaN
1	0.73197	NaN	NaN	NaN	NaN	0.45312	NaN	NaN	0.2079	NaN	NaN	2.1794	NaN	1.7079	NaN	1.8441	0.288	0.33137	0.24974	NaN	NaN	NaN	NaN	NaN	NaN	NaN	NaN	NaN	0.60713	NaN	NaN	NaN	NaN	0.31072	0.42235	0.64375	1.0128	3.3787	4.9071	4.7861	6.4547	8.4575	5.9972	4.2053	1.8879	1.7551	1.9425	1.1567	NaN
1	NaN	NaN	NaN	NaN	NaN	NaN	NaN	NaN	NaN	NaN	NaN	NaN	NaN	NaN	NaN	NaN	NaN	NaN	NaN	NaN	NaN	NaN	NaN	NaN	NaN	NaN	NaN	NaN	NaN	NaN	NaN	NaN	NaN	NaN	NaN	NaN	NaN	NaN	NaN	NaN	NaN	NaN	NaN	NaN	NaN	NaN	NaN	NaN	NaN
1	NaN	NaN	NaN	NaN	NaN	NaN	NaN	0.18435	NaN	NaN	NaN	NaN	NaN	NaN	NaN	NaN	NaN	NaN	NaN	NaN	NaN	NaN	NaN	NaN	NaN	NaN	NaN	NaN	NaN	NaN	NaN	NaN	0.19725	NaN	NaN	NaN	NaN	NaN	NaN	NaN	0.50794	NaN	NaN	NaN	NaN	NaN	NaN	NaN	1.0942
1	0.10224	0.16865	1.6736	5.0966	5.1447	3.7478	2.577	2.357	2.2498	1.9308	1.6354	1.1632	0.78345	0.69343	0.55716	0.50926	0.4869	0.47101	0.41223	0.44919	0.41639	0.36329	0.50699	0.42233	0.36647	0.35054	0.36558	0.44849	0.50656	0.51333	0.45377	0.59704	0.69701	0.95452	1.1933	1.59	1.3632	1.5208	1.4366	1.3773	1.171	1.1396	1.1282	0.98754	0.92836	0.66921	0.59612	0.51194	0.32715
1	NaN	NaN	NaN	NaN	NaN	NaN	0.75063	0.76679	NaN	NaN	NaN	NaN	NaN	NaN	NaN	NaN	NaN	NaN	NaN	NaN	NaN	NaN	NaN	NaN	NaN	NaN	NaN	NaN	NaN	NaN	NaN	NaN	NaN	NaN	NaN	NaN	NaN	NaN	NaN	NaN	NaN	NaN	NaN	NaN	NaN	NaN	NaN	NaN	NaN
1	NaN	NaN	2.136	NaN	NaN	2.1575	NaN	NaN	1.4501	NaN	NaN	1.7196	NaN	0.75802	NaN	0.84177	1.3958	1.6618	NaN	2.9487	NaN	NaN	2.4911	NaN	NaN	NaN	NaN	NaN	NaN	NaN	NaN	NaN	NaN	NaN	NaN	NaN	NaN	NaN	NaN	NaN	NaN	NaN	NaN	NaN	NaN	NaN	NaN	NaN	NaN
1	NaN	NaN	NaN	NaN	NaN	NaN	NaN	NaN	NaN	NaN	NaN	NaN	NaN	NaN	NaN	NaN	NaN	NaN	NaN	NaN	NaN	NaN	NaN	NaN	NaN	NaN	NaN	NaN	NaN	NaN	NaN	NaN	NaN	NaN	NaN	NaN	NaN	NaN	NaN	NaN	NaN	NaN	NaN	NaN	NaN	NaN	NaN	NaN	NaN
1	NaN	NaN	NaN	NaN	NaN	NaN	NaN	NaN	NaN	NaN	NaN	NaN	NaN	NaN	NaN	NaN	NaN	NaN	NaN	NaN	NaN	NaN	NaN	NaN	NaN	NaN	NaN	NaN	NaN	NaN	NaN	NaN	NaN	NaN	NaN	NaN	NaN	NaN	NaN	NaN	NaN	NaN	NaN	NaN	NaN	NaN	NaN	NaN	NaN
1	NaN	NaN	NaN	NaN	NaN	NaN	NaN	NaN	NaN	NaN	NaN	NaN	NaN	NaN	NaN	0.32791	0.47771	0.63591	0.93024	1.2621	1.0443	0.92245	1.0693	1.1085	1.0636	1.8453	NaN	3.8873	NaN	5.8965	2.4971	2.4888	2.548	4.4751	2.2051	2.2663	2.2231	2.8775	2.0875	1.7158	0.95927	0.91422	0.7406	NaN	NaN	NaN	NaN	NaN	NaN
1	NaN	NaN	NaN	NaN	NaN	NaN	NaN	NaN	NaN	NaN	NaN	NaN	NaN	NaN	NaN	NaN	NaN	NaN	2.1834	2.8928	3.7943	2.3168	4.4735	3.9334	2.4485	2.964	3.1473	2.9904	3.4229	2.5016	3.8516	3.0535	2.9979	1.3933	NaN	NaN	NaN	1.0495	1.1439	NaN	1.409	NaN	1.0993	NaN	NaN	NaN	NaN	NaN	NaN
1	NaN	NaN	2.3769	4.7971	3.3966	4.2031	3.5698	2.9546	3.4025	2.6629	5.7327	1.3302	0.87309	NaN	NaN	1.7936	NaN	NaN	0.71431	NaN	0.71898	1.4841	NaN	NaN	NaN	NaN	NaN	NaN	NaN	NaN	NaN	NaN	0.95617	0.9933	NaN	NaN	0.85922	NaN	0.96831	0.96417	NaN	0.64854	NaN	NaN	NaN	NaN	NaN	NaN	NaN
1	NaN	NaN	NaN	NaN	NaN	NaN	NaN	NaN	NaN	NaN	NaN	NaN	NaN	NaN	NaN	NaN	NaN	NaN	NaN	NaN	NaN	NaN	NaN	NaN	NaN	NaN	NaN	NaN	NaN	NaN	NaN	NaN	NaN	NaN	NaN	NaN	NaN	NaN	NaN	NaN	NaN	NaN	NaN	NaN	NaN	NaN	NaN	NaN	NaN
1	NaN	NaN	NaN	NaN	NaN	0.098171	0.092827	0.070428	0.1364	0.11826	NaN	NaN	NaN	NaN	NaN	NaN	NaN	0.11275	0.10423	NaN	NaN	NaN	NaN	NaN	NaN	NaN	NaN	NaN	NaN	NaN	NaN	NaN	NaN	NaN	NaN	NaN	NaN	NaN	NaN	NaN	NaN	NaN	0.13384	0.14326	NaN	NaN	1.9886	8.0365	14.362
1	NaN	NaN	0.075002	NaN	NaN	NaN	NaN	NaN	NaN	NaN	NaN	NaN	NaN	NaN	NaN	NaN	NaN	NaN	NaN	NaN	NaN	NaN	NaN	NaN	NaN	NaN	NaN	NaN	NaN	NaN	NaN	NaN	NaN	NaN	NaN	NaN	NaN	0.35946	NaN	NaN	NaN	NaN	NaN	NaN	NaN	NaN	NaN	7.431	NaN
1	NaN	NaN	NaN	NaN	NaN	NaN	NaN	NaN	NaN	NaN	NaN	NaN	NaN	NaN	NaN	NaN	NaN	NaN	NaN	NaN	NaN	NaN	NaN	NaN	NaN	NaN	NaN	NaN	NaN	NaN	NaN	NaN	NaN	NaN	NaN	NaN	NaN	NaN	NaN	NaN	NaN	NaN	NaN	NaN	NaN	NaN	NaN	NaN	NaN
1	0.1072	0.12425	0.095217	0.1282	0.099419	0.13764	0.23072	0.52052	0.69405	0.88211	1.4926	1.9531	3.0872	2.2659	1.4864	1.0359	1.1244	1.2208	1.268	2.2401	1.8005	2.0037	2.247	3.8928	2.2964	2.0673	1.7368	1.3894	1.0097	0.71342	0.43922	0.45246	0.44075	0.68051	0.85493	0.97143	0.75597	0.85004	0.44848	0.33077	0.18868	0.1157	0.32731	NaN	NaN	0.10765	NaN	NaN	0.12831
1	NaN	3.8039	2.8143	NaN	NaN	1.0388	NaN	NaN	NaN	NaN	NaN	NaN	NaN	NaN	NaN	NaN	NaN	NaN	NaN	NaN	NaN	NaN	NaN	NaN	NaN	NaN	NaN	NaN	NaN	NaN	NaN	NaN	NaN	NaN	NaN	NaN	NaN	NaN	NaN	NaN	NaN	NaN	NaN	NaN	NaN	NaN	NaN	NaN	NaN
1	NaN	NaN	NaN	NaN	NaN	NaN	NaN	NaN	NaN	NaN	NaN	NaN	NaN	NaN	NaN	NaN	NaN	NaN	NaN	NaN	NaN	NaN	NaN	NaN	NaN	NaN	NaN	NaN	NaN	NaN	NaN	NaN	NaN	NaN	NaN	NaN	NaN	NaN	NaN	NaN	NaN	NaN	NaN	NaN	NaN	NaN	NaN	NaN	NaN
1	NaN	NaN	NaN	NaN	NaN	NaN	NaN	1.4784	0.79222	NaN	NaN	NaN	NaN	NaN	2.2242	1.489	2.4197	2.8369	0.50903	1.4783	NaN	NaN	NaN	NaN	NaN	NaN	NaN	NaN	NaN	NaN	NaN	NaN	NaN	NaN	NaN	0.84998	1.4593	0.93996	0.31327	0.73788	0.33659	0.73674	0.86261	0.22904	0.80924	0.9584	0.99133	1.124	1.0302
1	NaN	NaN	NaN	NaN	NaN	NaN	NaN	NaN	NaN	NaN	NaN	NaN	NaN	NaN	NaN	NaN	NaN	NaN	NaN	NaN	NaN	NaN	NaN	NaN	NaN	NaN	NaN	NaN	NaN	NaN	NaN	NaN	NaN	NaN	NaN	NaN	NaN	NaN	NaN	NaN	NaN	NaN	NaN	NaN	NaN	NaN	NaN	NaN	NaN
1	0.11196	0.096692	0.096014	NaN	0.21508	0.15613	0.18402	0.2385	0.21099	NaN	NaN	0.41856	NaN	NaN	0.36603	0.19878	NaN	0.26099	0.33392	0.1403	NaN	NaN	0.51125	0.20814	NaN	NaN	NaN	0.17139	0.24116	0.31511	0.47808	1.1845	2.0839	2.6912	2.8356	2.9382	2.4782	2.8744	2.3123	2.5305	2.5075	2.3763	1.9341	1.4544	1.3299	0.88388	0.62379	NaN	NaN
1	NaN	NaN	NaN	0.45101	NaN	NaN	NaN	NaN	NaN	NaN	NaN	NaN	NaN	NaN	NaN	NaN	NaN	NaN	NaN	NaN	NaN	NaN	NaN	NaN	NaN	NaN	NaN	NaN	NaN	NaN	NaN	NaN	NaN	NaN	NaN	NaN	NaN	2.1602	5.2888	2.8419	2.6854	3.4004	10.249	6.2051	2.8936	2.2724	3.3279	NaN	NaN
1	0.059905	0.080303	0.073981	0.14873	0.24633	0.35164	0.30657	0.9068	5.7578	9.7562	7.8636	3.5903	1.3975	0.92983	0.72745	0.67543	0.68358	0.61747	0.44617	0.37296	0.35746	0.28497	0.27488	0.25041	0.20183	0.18903	0.18201	0.17334	0.18251	0.12917	0.10751	0.12869	0.12321	0.11408	0.13926	0.11896	0.14682	0.16921	0.14042	0.15756	0.14457	0.11304	0.17204	0.13472	0.12857	0.13202	0.15728	0.32434	0.21276
1	NaN	NaN	NaN	NaN	NaN	0.30762	NaN	NaN	NaN	NaN	NaN	NaN	NaN	NaN	NaN	NaN	NaN	NaN	NaN	NaN	NaN	NaN	NaN	NaN	NaN	NaN	NaN	NaN	NaN	NaN	NaN	NaN	NaN	NaN	NaN	NaN	NaN	NaN	NaN	NaN	NaN	NaN	NaN	NaN	NaN	NaN	NaN	NaN	NaN
1	NaN	NaN	NaN	NaN	NaN	NaN	NaN	NaN	NaN	NaN	NaN	NaN	NaN	NaN	NaN	NaN	NaN	NaN	NaN	NaN	NaN	NaN	NaN	NaN	NaN	NaN	NaN	NaN	NaN	NaN	NaN	NaN	NaN	NaN	NaN	NaN	NaN	NaN	NaN	NaN	NaN	NaN	NaN	NaN	NaN	NaN	NaN	NaN	NaN
1	NaN	NaN	NaN	NaN	NaN	NaN	NaN	NaN	NaN	NaN	NaN	NaN	NaN	NaN	NaN	NaN	NaN	NaN	NaN	NaN	NaN	NaN	NaN	NaN	NaN	NaN	NaN	NaN	NaN	NaN	NaN	NaN	NaN	NaN	NaN	NaN	NaN	NaN	NaN	NaN	NaN	NaN	NaN	NaN	NaN	NaN	NaN	NaN	NaN
1	NaN	NaN	NaN	NaN	NaN	NaN	NaN	NaN	NaN	NaN	NaN	NaN	NaN	NaN	NaN	NaN	NaN	NaN	NaN	NaN	NaN	NaN	NaN	NaN	NaN	NaN	NaN	NaN	NaN	NaN	NaN	NaN	NaN	NaN	NaN	NaN	NaN	NaN	NaN	NaN	NaN	NaN	NaN	NaN	NaN	NaN	NaN	NaN	NaN
1	NaN	NaN	NaN	NaN	NaN	NaN	NaN	NaN	NaN	NaN	NaN	NaN	NaN	NaN	NaN	NaN	NaN	NaN	NaN	NaN	NaN	NaN	NaN	NaN	NaN	NaN	NaN	NaN	NaN	NaN	NaN	NaN	NaN	NaN	NaN	NaN	NaN	NaN	NaN	NaN	NaN	NaN	NaN	NaN	NaN	NaN	NaN	NaN	NaN
1	NaN	NaN	NaN	NaN	NaN	NaN	NaN	NaN	NaN	NaN	NaN	NaN	NaN	NaN	NaN	NaN	NaN	NaN	NaN	NaN	NaN	NaN	NaN	NaN	NaN	NaN	NaN	NaN	NaN	NaN	NaN	NaN	NaN	NaN	NaN	NaN	NaN	NaN	NaN	NaN	NaN	NaN	NaN	NaN	NaN	NaN	NaN	NaN	NaN
1	NaN	NaN	NaN	NaN	NaN	NaN	NaN	NaN	NaN	NaN	NaN	NaN	NaN	NaN	NaN	NaN	NaN	NaN	NaN	NaN	NaN	NaN	NaN	NaN	NaN	NaN	NaN	NaN	NaN	NaN	NaN	NaN	NaN	NaN	NaN	NaN	0.5412	2.41	2.8797	3.6544	3.9598	4.0269	3.4343	2.2508	2.8388	NaN	NaN	NaN	NaN
1	NaN	NaN	NaN	NaN	NaN	NaN	NaN	NaN	NaN	NaN	NaN	NaN	NaN	NaN	NaN	NaN	NaN	NaN	NaN	NaN	NaN	NaN	NaN	NaN	NaN	NaN	NaN	NaN	NaN	NaN	NaN	NaN	NaN	NaN	NaN	NaN	NaN	NaN	NaN	NaN	NaN	NaN	NaN	NaN	NaN	NaN	NaN	NaN	NaN
1	0.11086	0.03528	0.14336	0.045066	0.06975	0.031025	0.13314	0.055128	0.080929	0.034418	0.078473	0.10614	0.14333	0.094979	0.092947	0.085016	0.11855	0.12617	0.14357	0.091114	0.10684	0.080147	0.14196	0.24368	0.38696	0.48593	0.58455	0.63027	0.54309	0.35891	0.27396	0.34038	0.32953	0.34441	0.34187	0.46682	0.73834	3.1601	6.2598	8.6005	7.7803	6.0844	6.9875	5.9796	3.5333	2.0716	1.4172	0.83654	0.44291
1	0.053051	0.050581	0.024728	0.051664	0.051036	0.038288	0.049404	0.07015	0.032006	0.040016	0.085328	0.087254	0.057612	0.058696	0.03445	0.036594	0.028859	0.035983	0.050435	0.047977	0.062998	0.052851	0.47212	0.084665	0.088551	0.12079	0.12232	0.16148	0.17789	0.20065	0.17796	0.29046	0.59114	1.488	3.9834	11.266	13.952	18.106	13.632	9.5106	5.2898	2.7294	1.7099	0.77367	0.47408	0.28037	0.21115	0.181	0.10681
1	NaN	NaN	NaN	NaN	NaN	NaN	NaN	NaN	NaN	NaN	NaN	NaN	NaN	NaN	NaN	NaN	NaN	NaN	NaN	NaN	NaN	NaN	NaN	NaN	NaN	NaN	NaN	NaN	NaN	NaN	NaN	NaN	NaN	NaN	NaN	NaN	NaN	NaN	NaN	NaN	NaN	NaN	NaN	NaN	NaN	NaN	NaN	NaN	NaN
1	0.036504	0.055893	0.037543	0.10265	0.061923	0.067913	0.068816	0.060674	0.050168	0.1058	0.08291	0.058387	0.12569	0.06995	0.030307	0.044259	0.042452	0.058255	0.091739	0.053656	0.061733	0.074358	0.085612	0.12602	0.077481	0.10516	0.046735	0.055934	0.060301	0.071326	0.075614	0.074545	0.10855	0.075795	0.089162	0.10007	0.066156	0.094656	0.090187	0.068926	0.051059	0.058762	0.07624	0.10225	0.12559	0.20575	0.68373	2.0656	3.7564
1	0.03034	0.15451	0.019966	0.04932	NaN	0.095894	0.082969	0.061224	0.027101	NaN	0.040289	0.022279	0.12701	0.083844	0.028073	0.052932	0.023578	0.031825	0.030071	0.028956	0.028577	NaN	NaN	0.033075	0.033344	0.036989	0.040801	0.091391	0.050471	0.060881	0.062388	0.060861	0.063192	0.06022	0.09563	0.072616	0.050463	0.080888	0.08713	0.11115	0.10344	0.094207	0.10937	0.1157	0.14979	0.19034	0.20003	0.1967	0.19504
1	NaN	NaN	0.14509	0.30389	0.5964	0.8936	1.0751	1.1757	0.9888	1.3637	0.88386	1.0932	1.0375	0.83332	1.1251	0.77118	0.71043	0.67032	0.53313	0.67342	0.61396	0.68611	0.61483	0.67902	0.68673	0.67707	0.62824	0.68237	0.69614	0.75111	0.6252	0.71089	0.68547	0.79726	0.83262	0.65114	0.83948	NaN	0.79423	0.65653	0.57009	0.47648	0.47053	0.57334	NaN	NaN	NaN	0.46606	NaN
1	NaN	NaN	NaN	NaN	NaN	NaN	NaN	NaN	NaN	NaN	NaN	NaN	NaN	NaN	NaN	NaN	NaN	NaN	NaN	NaN	NaN	NaN	NaN	NaN	NaN	NaN	NaN	NaN	NaN	NaN	NaN	NaN	NaN	NaN	NaN	NaN	NaN	NaN	NaN	NaN	NaN	NaN	NaN	NaN	NaN	NaN	NaN	NaN	NaN
1	NaN	NaN	NaN	NaN	NaN	NaN	NaN	NaN	NaN	NaN	NaN	NaN	NaN	NaN	NaN	NaN	NaN	NaN	NaN	NaN	NaN	NaN	NaN	NaN	NaN	NaN	NaN	NaN	NaN	NaN	NaN	NaN	NaN	NaN	NaN	NaN	NaN	NaN	3.0953	3.7091	2.3328	3.5133	NaN	NaN	1.3935	NaN	NaN	NaN	NaN
1	NaN	NaN	NaN	NaN	NaN	NaN	NaN	NaN	NaN	NaN	NaN	NaN	NaN	NaN	NaN	NaN	NaN	NaN	NaN	NaN	NaN	NaN	NaN	NaN	NaN	NaN	NaN	NaN	NaN	NaN	NaN	NaN	NaN	NaN	NaN	NaN	NaN	NaN	NaN	NaN	NaN	NaN	NaN	NaN	NaN	NaN	NaN	NaN	NaN
1	NaN	NaN	NaN	NaN	NaN	NaN	NaN	NaN	NaN	NaN	NaN	NaN	NaN	NaN	NaN	NaN	NaN	NaN	NaN	NaN	NaN	NaN	NaN	NaN	NaN	NaN	NaN	NaN	NaN	NaN	NaN	NaN	NaN	NaN	NaN	NaN	NaN	NaN	NaN	NaN	NaN	NaN	NaN	NaN	NaN	NaN	NaN	NaN	NaN
1	NaN	NaN	NaN	NaN	NaN	NaN	NaN	NaN	NaN	NaN	NaN	NaN	NaN	NaN	NaN	NaN	NaN	NaN	NaN	NaN	NaN	NaN	NaN	NaN	NaN	NaN	NaN	NaN	NaN	NaN	NaN	NaN	NaN	NaN	NaN	NaN	NaN	NaN	NaN	NaN	NaN	NaN	NaN	NaN	NaN	NaN	NaN	NaN	NaN
1	NaN	NaN	NaN	NaN	NaN	NaN	NaN	NaN	NaN	NaN	NaN	NaN	NaN	NaN	NaN	NaN	NaN	NaN	NaN	NaN	NaN	NaN	NaN	NaN	NaN	NaN	NaN	NaN	NaN	NaN	NaN	NaN	NaN	NaN	NaN	NaN	NaN	NaN	NaN	NaN	NaN	NaN	NaN	NaN	NaN	NaN	NaN	NaN	NaN
1	NaN	NaN	NaN	NaN	NaN	NaN	NaN	NaN	NaN	NaN	NaN	NaN	NaN	NaN	NaN	NaN	NaN	NaN	NaN	NaN	NaN	NaN	NaN	NaN	NaN	NaN	NaN	NaN	NaN	NaN	NaN	NaN	NaN	NaN	NaN	NaN	NaN	NaN	NaN	NaN	NaN	NaN	NaN	NaN	NaN	NaN	NaN	NaN	NaN
1	NaN	NaN	1.3176	1.8156	NaN	1.8666	1.9971	5.0096	2.3647	3.1001	2.4516	2.2129	2.0567	1.2397	1.0818	NaN	NaN	NaN	NaN	NaN	NaN	NaN	0.80703	NaN	NaN	NaN	NaN	NaN	NaN	NaN	NaN	NaN	NaN	NaN	NaN	NaN	NaN	NaN	NaN	NaN	NaN	NaN	NaN	NaN	NaN	NaN	NaN	NaN	NaN
1	NaN	NaN	NaN	NaN	NaN	NaN	NaN	NaN	NaN	NaN	NaN	NaN	NaN	NaN	NaN	NaN	NaN	NaN	NaN	NaN	NaN	NaN	NaN	NaN	NaN	NaN	NaN	NaN	NaN	NaN	NaN	NaN	NaN	NaN	0.52679	NaN	0.24551	NaN	0.72402	1.1352	1.3093	1.5494	1.6082	1.524	1.8148	1.7489	2.1861	2.4514	2.5326
1	0.061162	NaN	0.17378	NaN	NaN	0.14163	NaN	NaN	0.21542	0.23224	NaN	0.26799	NaN	NaN	0.15622	NaN	0.10184	0.11452	0.056319	0.099125	NaN	NaN	NaN	NaN	NaN	NaN	NaN	NaN	NaN	NaN	NaN	NaN	NaN	NaN	NaN	NaN	NaN	1.4343	NaN	NaN	NaN	NaN	NaN	0.18268	0.26626	0.87222	4.7713	4.1859	5.4641
1	0.054718	0.042642	0.21643	0.47889	0.62808	0.8504	1.4788	3.2212	4.1253	4.386	4.9603	5.4513	2.8038	1.5733	1.1245	0.84299	0.65135	0.55407	0.48492	0.40905	0.36334	0.25007	0.20889	0.23275	0.20119	0.25633	0.21403	0.34128	0.25938	0.21073	0.19385	0.23208	0.23734	0.18666	0.15285	0.20101	0.19031	0.23721	0.23148	0.30834	0.28541	0.33805	0.37554	0.30251	0.29989	0.2815	0.23257	NaN	0.25536
1	0.017074	0.048556	0.070437	0.076025	0.067872	0.12331	0.063703	0.071663	0.092227	0.040848	0.091955	0.064117	0.046555	0.10047	0.056023	0.052659	0.046381	0.074397	0.069352	0.06775	0.067205	0.069843	0.040129	0.10176	0.066126	0.12869	0.24973	0.42599	0.51862	0.36823	0.19744	0.14838	0.10337	0.060392	0.09059	0.062476	0.047993	0.067535	0.10429	0.082238	0.077423	0.088606	0.10383	0.11761	0.12462	0.14016	0.3366	1.4431	4.5078
1	NaN	NaN	NaN	4.5754	3.7196	2.8989	1.9636	NaN	2.6723	3.3732	NaN	NaN	NaN	NaN	NaN	0.40897	NaN	NaN	0.40547	NaN	NaN	NaN	NaN	NaN	NaN	NaN	NaN	NaN	NaN	NaN	NaN	NaN	NaN	NaN	NaN	NaN	NaN	NaN	NaN	NaN	NaN	NaN	0.86676	NaN	NaN	NaN	NaN	NaN	NaN
1	NaN	NaN	NaN	NaN	NaN	1.8741	1.3768	1.3825	NaN	1.4812	NaN	NaN	NaN	NaN	NaN	NaN	NaN	0.42156	NaN	NaN	0.69815	NaN	1.0857	NaN	1.119	NaN	0.76759	0.82995	NaN	1.0914	NaN	1.0373	1.5422	1.2239	NaN	1.3198	1.3844	NaN	1.0698	0.80026	1.3779	1.6194	NaN	NaN	2.2038	NaN	NaN	NaN	NaN
1	NaN	NaN	NaN	NaN	NaN	NaN	NaN	NaN	NaN	NaN	NaN	NaN	NaN	NaN	NaN	NaN	NaN	NaN	NaN	NaN	NaN	NaN	NaN	NaN	NaN	NaN	NaN	NaN	NaN	NaN	NaN	3.1106	2.6301	NaN	NaN	NaN	NaN	NaN	NaN	NaN	NaN	NaN	NaN	NaN	NaN	NaN	NaN	NaN	NaN
1	NaN	NaN	NaN	NaN	NaN	NaN	NaN	NaN	NaN	NaN	NaN	NaN	NaN	NaN	NaN	NaN	NaN	NaN	NaN	NaN	NaN	NaN	NaN	NaN	NaN	NaN	NaN	NaN	NaN	NaN	NaN	NaN	NaN	NaN	NaN	NaN	NaN	NaN	NaN	NaN	NaN	NaN	NaN	NaN	NaN	NaN	NaN	NaN	NaN
1	NaN	NaN	NaN	NaN	NaN	NaN	NaN	NaN	NaN	NaN	NaN	NaN	NaN	NaN	NaN	NaN	NaN	NaN	NaN	NaN	NaN	NaN	NaN	NaN	NaN	NaN	NaN	NaN	NaN	NaN	NaN	NaN	NaN	NaN	NaN	NaN	NaN	NaN	NaN	NaN	NaN	NaN	NaN	NaN	NaN	NaN	NaN	NaN	NaN
1	0.20038	0.16209	0.2447	0.48425	0.41717	0.27487	0.1938	0.20801	0.23227	0.31851	0.5383	1.432	4.066	7.6804	9.0506	6.5668	5.2254	3.3507	2.1358	1.3461	1.1335	1.0405	1.0602	1.037	0.96773	1.0107	1.1808	1.2337	1.1696	1.0554	0.84006	1.0587	1.0375	0.7778	0.74861	0.74654	0.54519	0.52783	0.50504	0.49649	0.37497	0.32307	0.38544	0.35106	0.47861	0.42388	0.37037	0.3666	0.2802
1	NaN	NaN	NaN	NaN	NaN	NaN	NaN	NaN	NaN	NaN	NaN	NaN	NaN	NaN	NaN	NaN	NaN	NaN	NaN	NaN	NaN	NaN	NaN	NaN	NaN	NaN	NaN	NaN	NaN	NaN	NaN	NaN	NaN	NaN	NaN	NaN	NaN	NaN	NaN	NaN	NaN	NaN	NaN	NaN	NaN	NaN	NaN	NaN	NaN
1	NaN	NaN	NaN	NaN	NaN	NaN	NaN	NaN	NaN	NaN	NaN	NaN	NaN	NaN	NaN	NaN	NaN	NaN	NaN	NaN	NaN	NaN	NaN	NaN	NaN	NaN	NaN	NaN	NaN	NaN	NaN	NaN	NaN	NaN	NaN	NaN	NaN	NaN	NaN	NaN	NaN	NaN	NaN	NaN	NaN	NaN	NaN	2.4473	3.3519
1	NaN	NaN	1.1015	NaN	1.2995	0.96694	0.77342	0.77033	1.0088	0.86435	1.0406	NaN	0.84701	NaN	1.0755	NaN	0.82255	1.9874	2.2264	2.1742	2.251	2.1771	1.8657	1.7795	1.4737	0.88714	0.91509	1.2769	NaN	NaN	NaN	NaN	NaN	NaN	NaN	NaN	NaN	NaN	NaN	NaN	NaN	NaN	NaN	NaN	NaN	NaN	NaN	NaN	NaN
1	NaN	NaN	NaN	NaN	NaN	NaN	NaN	NaN	NaN	NaN	NaN	NaN	NaN	NaN	NaN	NaN	NaN	NaN	NaN	NaN	NaN	NaN	NaN	NaN	NaN	NaN	NaN	NaN	NaN	NaN	NaN	NaN	NaN	NaN	NaN	NaN	NaN	NaN	NaN	NaN	NaN	NaN	NaN	NaN	NaN	NaN	NaN	NaN	NaN
1	NaN	0.084855	0.61609	0.15916	NaN	0.1028	0.17156	0.10612	0.18612	0.6376	1.0262	0.10286	0.12116	NaN	0.16353	0.1132	0.12221	0.22233	0.2783	0.30561	0.28929	0.19312	0.49762	0.35511	0.45723	0.57874	0.9905	1.6662	2.9824	2.9921	3.576	4.4005	3.1287	3.062	2.5429	2.4214	2.0489	2.094	1.7402	1.6343	1.2431	1.1512	1.3254	1.1899	1.157	0.99686	1.2347	1.6521	1.7795
1	0.12543	0.027153	0.23181	0.45154	0.59233	1.0792	2.4404	4.9694	8.0248	9.9294	8.3408	5.8852	3.0031	1.9777	1.2033	0.86581	0.66844	0.52863	0.41995	0.31395	0.2817	0.21208	0.21882	0.20889	0.19443	0.16083	0.17697	0.16006	0.16373	0.17281	0.13885	0.17621	0.15776	0.17115	0.13527	0.13807	0.10953	0.1496	0.13392	0.1716	0.15237	0.12695	0.17176	0.16632	0.11441	0.16786	0.16147	0.19651	0.18863
1	NaN	NaN	NaN	NaN	NaN	NaN	NaN	NaN	NaN	NaN	NaN	NaN	NaN	NaN	NaN	NaN	NaN	NaN	NaN	NaN	NaN	NaN	NaN	NaN	NaN	NaN	NaN	NaN	NaN	NaN	NaN	NaN	NaN	NaN	NaN	NaN	NaN	NaN	NaN	NaN	NaN	NaN	NaN	NaN	NaN	NaN	NaN	NaN	NaN
1	NaN	NaN	NaN	NaN	NaN	NaN	NaN	NaN	0.33366	0.53132	NaN	NaN	0.24823	NaN	NaN	NaN	NaN	NaN	NaN	NaN	NaN	NaN	NaN	NaN	NaN	NaN	NaN	NaN	NaN	NaN	NaN	NaN	NaN	1.2637	2.3764	4.811	4.5067	6.7794	3.9216	2.885	2.2051	1.3775	1.3829	NaN	1.3019	NaN	NaN	NaN	NaN
1	NaN	NaN	1.8892	2.8787	1.6478	1.2912	1.2885	1.1886	NaN	NaN	NaN	NaN	NaN	1.1357	0.9564	NaN	0.85868	0.98845	NaN	NaN	NaN	NaN	NaN	NaN	NaN	NaN	NaN	NaN	NaN	NaN	NaN	NaN	NaN	NaN	2.0802	NaN	2.0386	2.3633	2.0357	2.1052	1.4583	1.4965	NaN	NaN	NaN	NaN	NaN	NaN	NaN
1	0.046416	0.1119	0.056442	0.059855	0.054799	0.096796	0.20636	0.43521	0.54386	0.83245	1.5471	2.5864	2.5505	1.894	1.1661	0.91552	0.9725	0.96523	1.1026	1.6681	2.7479	3.743	5.5383	8.2665	6.5815	4.4782	2.9418	1.9978	1.1883	0.84924	0.54865	0.60732	0.70746	0.97814	1.5508	2.3639	2.4885	2.7563	2.2044	1.594	1.0794	0.87587	0.60561	0.39317	0.31092	0.17122	NaN	NaN	NaN
1	0.097146	0.026548	NaN	0.12327	0.13213	0.083616	0.21447	0.52358	0.60227	0.82824	1.6692	2.852	2.6402	2.0389	1.3674	1.0235	0.92252	0.97993	1.0708	1.7303	2.4014	3.3988	3.8078	5.0278	5.0725	2.4368	2.3366	2.1154	1.0714	0.81301	0.54125	0.53422	0.61669	0.93739	1.4867	2.1816	1.9531	2.0506	1.7828	1.2791	0.87928	0.67354	0.42507	0.22809	0.18943	NaN	0.1816	NaN	0.22064
1	0.090075	0.056301	0.088984	0.075403	0.085898	0.098281	0.22496	0.41013	0.49664	0.6945	1.2347	1.6692	1.6735	1.4532	0.9566	0.79014	0.8062	0.80968	1.0723	1.4653	2.2714	2.7791	4.6617	2.4325	4.5942	1.9007	1.6678	1.8402	1.0457	0.75425	0.56098	0.59218	0.68823	0.82772	1.0924	2.194	1.404	1.52	1.4636	1.093	0.83018	0.74607	0.57409	0.34467	0.24147	0.19975	1.0422	1.1347	NaN
1	0.11017	0.20704	0.51463	NaN	NaN	NaN	NaN	0.58161	0.53032	0.85688	1.7261	2.5546	2.3891	1.5755	1.0112	0.86895	1.0853	0.91748	1.1638	1.7913	2.4219	2.4349	3.5485	2.3372	6.5283	4.3339	2.847	2.1264	1.1881	0.95142	0.59726	0.53784	0.64786	1.0168	1.3279	2.4555	2.2401	2.8546	2.0874	1.5978	1.0096	0.70954	0.64846	0.33356	0.39754	0.36051	NaN	NaN	NaN
1	NaN	NaN	NaN	NaN	NaN	NaN	NaN	NaN	NaN	NaN	NaN	NaN	NaN	NaN	NaN	NaN	NaN	NaN	NaN	NaN	NaN	NaN	NaN	NaN	NaN	NaN	NaN	NaN	NaN	NaN	NaN	NaN	NaN	NaN	NaN	NaN	NaN	NaN	NaN	NaN	NaN	NaN	NaN	NaN	NaN	NaN	NaN	NaN	NaN
1	0.075368	0.053417	0.064635	0.07169	0.063707	0.049427	0.061634	0.054018	0.083706	0.086128	0.10629	0.049932	0.073408	0.084445	0.1355	0.10043	0.10108	0.09244	0.075702	0.062691	0.053362	0.088811	0.027963	0.10309	0.10614	0.10843	0.13984	0.14216	0.12204	0.10528	0.088818	0.096734	0.080377	0.086538	0.053327	0.075023	0.14758	0.57182	1.2779	1.9607	1.8716	1.5665	1.2495	0.98136	0.62818	0.46169	0.35409	0.3817	0.28473
1	NaN	NaN	NaN	NaN	NaN	1.1776	0.96467	0.86345	0.86714	NaN	0.66157	NaN	0.52064	NaN	NaN	0.37772	NaN	NaN	0.36023	NaN	NaN	NaN	NaN	0.9382	NaN	NaN	NaN	NaN	NaN	NaN	NaN	NaN	NaN	NaN	NaN	NaN	NaN	NaN	NaN	NaN	NaN	NaN	NaN	NaN	0.44276	NaN	NaN	NaN	NaN
1	NaN	NaN	NaN	NaN	NaN	NaN	NaN	NaN	NaN	NaN	NaN	NaN	NaN	NaN	NaN	NaN	NaN	NaN	NaN	NaN	NaN	NaN	NaN	NaN	NaN	NaN	NaN	NaN	NaN	NaN	NaN	NaN	NaN	NaN	NaN	NaN	NaN	NaN	NaN	NaN	NaN	1.0266	NaN	NaN	NaN	NaN	NaN	NaN	NaN
1	NaN	NaN	NaN	NaN	NaN	NaN	NaN	NaN	NaN	NaN	NaN	NaN	NaN	NaN	NaN	NaN	NaN	NaN	NaN	NaN	NaN	NaN	NaN	NaN	NaN	NaN	NaN	NaN	NaN	NaN	NaN	NaN	NaN	NaN	NaN	NaN	NaN	NaN	NaN	NaN	NaN	NaN	NaN	NaN	NaN	NaN	NaN	NaN	NaN
1	0.046154	0.40021	2.2488	6.0592	4.6913	5.4707	3.0472	1.8326	1.3098	1.2363	0.86745	0.63214	0.45754	0.36431	0.31272	0.2669	0.23432	0.20757	0.17371	0.17246	0.18893	0.090397	0.10123	0.1191	0.12931	NaN	0.11976	NaN	NaN	0.11811	0.093904	0.16085	NaN	0.14039	NaN	0.10728	0.049219	0.093934	0.070513	0.064486	0.10115	0.048324	0.094271	0.13011	NaN	0.12193	0.11369	0.12122	0.11318
1	NaN	NaN	NaN	NaN	NaN	NaN	NaN	NaN	NaN	NaN	NaN	NaN	NaN	NaN	NaN	NaN	NaN	NaN	NaN	NaN	NaN	NaN	NaN	NaN	NaN	NaN	NaN	NaN	NaN	NaN	NaN	NaN	NaN	NaN	NaN	NaN	NaN	NaN	0.13152	NaN	NaN	NaN	NaN	NaN	NaN	NaN	NaN	NaN	NaN
1	NaN	0.088161	0.26139	0.87728	1.7666	2.0669	1.9141	2.1035	2.6118	2.3715	2.0096	1.6165	1.3553	0.79829	0.92039	0.71181	0.62531	0.69176	0.53588	0.48895	0.49074	0.5092	0.54614	0.56462	0.43693	0.43048	0.66402	0.51077	0.77106	0.48282	0.44438	0.56695	0.47351	0.56919	0.55304	0.43483	0.42027	0.64584	0.72177	0.77526	0.71852	0.79269	0.94843	NaN	0.88957	0.98705	1.1109	1.4098	1.7452
1	0.077019	0.14504	0.12951	0.15944	NaN	0.11649	0.12089	0.12941	0.1195	0.11214	0.72399	0.66927	0.10318	0.11143	0.24297	0.074383	0.14339	0.11982	0.10562	0.10168	0.16767	NaN	NaN	0.32147	0.17164	0.30179	0.16476	0.19543	NaN	0.08226	0.12284	0.22132	0.18043	0.13111	0.2569	NaN	0.13194	0.25967	0.92036	2.2206	9.8377	9.2496	10.014	6.3227	3.0164	1.4272	0.79695	0.43984	0.27435
1	0.065504	0.11481	NaN	0.71853	0.60823	0.48956	0.39918	0.48845	0.56157	0.73924	0.76961	1.1926	1.9509	2.686	2.6289	2.4536	2.0004	1.3988	0.97514	0.64136	0.49148	0.44311	0.41169	0.43993	0.44672	0.45591	0.55775	0.50742	0.4317	0.27535	0.2994	0.249	0.2377	0.2218	0.17513	NaN	NaN	0.1923	0.27693	0.28932	0.24071	0.1641	0.20927	NaN	NaN	NaN	NaN	NaN	NaN
1	0.079676	0.074146	0.14261	0.48703	0.38992	0.28137	0.21905	0.21344	0.22163	0.33056	0.48465	1.3319	3.8993	7.7108	8.5421	7.1721	5.1459	3.4343	2.117	1.2621	0.89549	0.75188	0.71652	0.83053	0.7486	0.75193	0.83766	0.89001	1.0476	0.92412	0.69556	0.78081	0.75414	0.66288	0.63136	0.584	0.42586	0.50896	0.44305	0.43013	0.33495	0.32873	0.3373	0.33654	0.39005	0.35054	0.37074	0.37058	0.2398
1	0.05981	0.052331	0.035387	0.032175	0.052664	0.10046	0.049364	0.044617	0.066231	0.082063	0.075535	0.055724	0.039821	0.034458	0.033918	0.038328	0.023628	0.030267	0.048662	0.043475	0.044908	0.02252	0.034068	0.059922	0.056097	0.070033	0.084896	0.09084	0.1032	0.071035	0.074058	0.093263	0.081865	0.072898	0.068941	0.10365	0.070479	0.080707	0.085482	0.14181	0.088401	0.11483	0.12198	0.14158	0.18703	0.17825	0.2353	0.30935	0.34432
1	NaN	NaN	NaN	NaN	NaN	NaN	NaN	NaN	NaN	NaN	NaN	NaN	NaN	NaN	NaN	NaN	NaN	NaN	NaN	NaN	NaN	NaN	NaN	NaN	NaN	NaN	NaN	NaN	NaN	NaN	NaN	NaN	NaN	NaN	NaN	NaN	NaN	NaN	NaN	NaN	NaN	NaN	NaN	NaN	NaN	NaN	NaN	NaN	NaN
1	0.072357	0.26718	2.2581	5.6856	6.4059	3.1983	2.4808	2.0926	2.3098	2.8584	2.2182	1.6688	0.88862	0.59347	0.46049	0.31964	0.2532	0.26037	0.19807	0.184	0.18659	NaN	NaN	0.18015	NaN	0.2029	NaN	0.072808	NaN	NaN	NaN	0.17384	NaN	NaN	NaN	NaN	NaN	0.092127	0.090177	0.13801	0.14641	NaN	NaN	NaN	NaN	NaN	NaN	NaN	NaN
1	0.2195	0.12626	0.47567	0.90075	1.0755	1.0555	1.1427	1.2539	1.1802	1.2967	1.213	1.2232	1.1989	1.0973	1.4609	1.1931	1.3315	1.362	1.1787	1.4284	1.3621	1.0711	1.2918	1.8761	1.689	1.8903	1.817	1.4402	1.5427	1.5323	1.7836	2.317	3.4584	3.4652	2.8379	2.8562	1.5582	1.4956	1.4547	1.2659	1.0097	1.3102	2.5939	3.2127	7.4765	5.2928	6.2349	5.1718	2.7115
1	NaN	NaN	NaN	NaN	NaN	NaN	NaN	NaN	NaN	NaN	NaN	NaN	NaN	NaN	NaN	NaN	NaN	NaN	NaN	NaN	NaN	NaN	NaN	NaN	NaN	NaN	NaN	NaN	NaN	NaN	NaN	NaN	NaN	NaN	NaN	NaN	NaN	NaN	NaN	0.23582	NaN	0.43125	0.30483	NaN	NaN	0.21631	NaN	NaN	NaN
1	0.075067	0.10135	0.051188	NaN	0.091035	0.069411	0.10904	0.073716	0.16592	0.068258	0.08135	0.041487	0.036637	0.18622	0.076729	0.02123	0.093878	0.042504	0.065327	0.050108	0.080867	NaN	0.12878	0.043849	0.092547	0.20136	0.063099	NaN	0.18354	0.35533	0.14788	0.081007	0.10018	0.16125	0.35124	NaN	0.068578	0.060948	0.078965	0.087189	0.13198	0.48931	2.1779	6.4028	11.193	14.517	11.456	7.1514	4.0624
1	NaN	NaN	NaN	NaN	NaN	NaN	NaN	NaN	NaN	NaN	NaN	NaN	NaN	NaN	NaN	NaN	NaN	NaN	NaN	NaN	NaN	NaN	NaN	NaN	NaN	NaN	NaN	NaN	NaN	NaN	NaN	NaN	NaN	NaN	NaN	NaN	NaN	NaN	NaN	NaN	NaN	NaN	NaN	NaN	NaN	NaN	NaN	NaN	NaN
1	NaN	NaN	NaN	NaN	NaN	NaN	NaN	NaN	NaN	NaN	NaN	NaN	NaN	NaN	NaN	NaN	NaN	NaN	NaN	NaN	NaN	NaN	NaN	NaN	NaN	NaN	NaN	NaN	NaN	NaN	NaN	NaN	NaN	NaN	NaN	NaN	NaN	NaN	NaN	NaN	NaN	NaN	NaN	NaN	4.7889	NaN	NaN	NaN	NaN
1	0.1888	NaN	NaN	NaN	NaN	0.11369	0.26594	0.49158	0.65604	0.841	1.2997	1.9246	1.7282	1.7364	1.0641	0.93684	0.85113	1.0018	1.0521	1.385	1.5829	1.7888	1.9817	2.1211	2.1918	2.0047	1.715	1.145	0.9647	0.52962	NaN	NaN	NaN	0.58933	NaN	1.1858	1.0204	1.483	0.61989	0.3404	0.24353	NaN	NaN	NaN	NaN	NaN	NaN	NaN	NaN
1	0.28545	0.083522	NaN	NaN	NaN	NaN	0.19566	0.40772	0.5666	0.76259	1.3428	2.2064	1.8296	1.6148	1.2545	0.87053	0.86981	1.0905	1.3034	1.5694	2.1193	1.9477	2.3776	2.4278	2.154	2.0532	1.5927	1.1788	1.1995	0.87098	0.45805	0.59021	0.66581	0.94024	1.9448	1.7509	1.6143	1.6769	1.1362	0.9627	0.49219	NaN	NaN	NaN	NaN	NaN	NaN	NaN	NaN
1	0.04841	0.065939	0.26124	0.10757	0.12049	0.16828	0.22921	0.49457	0.63811	0.88889	1.6831	2.8685	2.8282	2.0787	1.371	0.98133	0.9164	0.93757	1.2792	1.8046	2.7918	4.1682	5.8629	7.9986	5.8901	5.0109	3.2503	2.2071	1.3639	0.86065	0.54628	0.59401	0.68917	1.025	1.5938	2.6623	2.3464	2.5747	2.2091	1.774	1.1145	0.8148	0.67585	0.40257	0.2744	0.27919	0.15832	0.12628	0.10302
1	0.063271	0.096281	0.086994	NaN	NaN	0.094614	0.29224	0.66389	0.71409	1.0777	2.2879	3.7891	2.9819	1.9055	1.7441	1.272	1.1278	1.1805	1.3924	2.3887	1.8643	3.7928	5.5048	3.0194	4.7919	2.6737	2.2787	2.089	1.071	0.67283	0.35452	NaN	0.26626	0.46755	0.27507	0.28807	0.18127	0.18215	0.14906	0.14242	0.090095	NaN	0.16667	NaN	NaN	NaN	NaN	NaN	NaN
1	0.20874	0.11261	NaN	NaN	NaN	0.10182	0.25367	0.61355	0.69941	1.0853	2.1231	1.9822	3.0388	2.015	1.1668	0.92399	0.90261	1.0729	0.95657	2.0279	1.5788	1.831	2.1887	8.6583	2.1891	2.9363	2.1349	1.5141	1.0235	0.51194	0.27962	0.18161	0.26243	0.23145	0.26225	0.29027	0.18142	0.21867	NaN	NaN	NaN	NaN	0.060658	NaN	NaN	NaN	NaN	NaN	NaN
1	0.095679	0.13336	NaN	NaN	NaN	0.035806	0.36787	0.37033	0.53756	0.63253	1.0883	2.0459	1.8079	1.5465	1.0168	0.87028	0.68229	0.86621	0.94666	1.2664	2.1027	2.3531	2.7973	3.5593	3.3903	2.6232	2.2263	1.5758	0.99903	1.1284	0.55655	0.62374	0.78378	1.1293	1.7045	1.9062	2.0317	1.7733	1.1811	1.6533	0.91702	0.50817	0.33152	NaN	NaN	NaN	NaN	NaN	NaN
1	NaN	NaN	NaN	NaN	NaN	NaN	NaN	NaN	NaN	NaN	NaN	NaN	NaN	NaN	NaN	NaN	NaN	NaN	NaN	NaN	NaN	NaN	NaN	NaN	NaN	NaN	NaN	NaN	NaN	NaN	NaN	NaN	NaN	NaN	NaN	NaN	NaN	NaN	NaN	NaN	NaN	NaN	NaN	NaN	NaN	NaN	NaN	NaN	NaN
1	NaN	NaN	NaN	NaN	NaN	NaN	NaN	NaN	NaN	NaN	NaN	NaN	NaN	NaN	NaN	NaN	NaN	NaN	NaN	NaN	NaN	NaN	NaN	NaN	NaN	NaN	NaN	NaN	NaN	NaN	NaN	NaN	NaN	NaN	NaN	NaN	NaN	NaN	NaN	NaN	NaN	NaN	NaN	NaN	NaN	NaN	NaN	NaN	NaN
1	0.094499	0.13179	0.25523	0.12172	NaN	0.19475	0.14442	0.14698	0.24142	0.23177	0.21666	0.81116	0.074827	0.21865	0.13493	0.4825	0.24841	0.33416	0.48987	0.29132	0.096752	NaN	0.14721	0.33951	0.060745	0.047773	NaN	0.098756	0.10217	0.17527	0.15687	0.11458	0.13012	0.16359	0.24772	0.13269	0.15333	0.17769	0.12039	0.18063	0.1396	0.79479	3.5779	3.2231	11.459	8.9877	9.0151	6.3459	3.3167
1	NaN	NaN	NaN	NaN	NaN	0.3317	NaN	0.24664	NaN	NaN	NaN	NaN	NaN	NaN	NaN	NaN	NaN	NaN	NaN	NaN	NaN	NaN	NaN	NaN	NaN	NaN	NaN	NaN	NaN	NaN	NaN	NaN	NaN	NaN	NaN	NaN	NaN	1.2849	2.1187	2.2101	2.6017	2.336	1.9857	3.6646	6.9849	3.1105	3.5802	4.8391	3.6038
1	NaN	NaN	NaN	NaN	NaN	NaN	NaN	NaN	NaN	NaN	NaN	NaN	NaN	NaN	NaN	NaN	NaN	NaN	NaN	NaN	NaN	NaN	NaN	NaN	NaN	NaN	NaN	NaN	NaN	NaN	NaN	NaN	NaN	NaN	NaN	NaN	NaN	NaN	NaN	NaN	NaN	NaN	NaN	NaN	NaN	NaN	NaN	NaN	NaN
1	NaN	0.27056	0.81212	2.381	3.3721	4.8376	6.0782	7.8743	4.8438	2.576	1.543	0.81053	0.66636	NaN	0.49912	0.39687	NaN	0.30494	NaN	0.2841	NaN	NaN	NaN	NaN	NaN	NaN	NaN	NaN	NaN	NaN	NaN	NaN	NaN	NaN	NaN	NaN	1.0314	2.422	3.7725	3.6264	2.1984	1.8641	1.539	NaN	NaN	NaN	NaN	NaN	NaN
1	NaN	NaN	NaN	NaN	NaN	NaN	NaN	NaN	NaN	NaN	NaN	NaN	NaN	NaN	NaN	NaN	NaN	NaN	NaN	NaN	NaN	NaN	NaN	NaN	NaN	NaN	NaN	NaN	NaN	NaN	NaN	NaN	NaN	NaN	NaN	NaN	NaN	NaN	NaN	NaN	NaN	NaN	NaN	NaN	NaN	NaN	NaN	NaN	NaN
1	NaN	NaN	NaN	NaN	NaN	NaN	NaN	NaN	NaN	NaN	NaN	NaN	NaN	NaN	NaN	NaN	NaN	NaN	NaN	NaN	NaN	NaN	NaN	3.3435	2.6589	NaN	NaN	2.5439	NaN	NaN	NaN	NaN	1.8672	1.7421	NaN	1.3287	NaN	1.3755	1.3624	NaN	NaN	NaN	0.93879	NaN	NaN	NaN	NaN	NaN	NaN
1	NaN	NaN	NaN	NaN	NaN	NaN	NaN	NaN	NaN	NaN	NaN	NaN	NaN	NaN	NaN	NaN	NaN	NaN	NaN	NaN	NaN	NaN	NaN	NaN	NaN	NaN	NaN	NaN	NaN	NaN	NaN	NaN	NaN	NaN	NaN	NaN	NaN	NaN	NaN	NaN	NaN	NaN	NaN	NaN	NaN	NaN	NaN	NaN	NaN
1	NaN	NaN	NaN	NaN	NaN	NaN	NaN	NaN	NaN	NaN	NaN	NaN	NaN	NaN	NaN	NaN	NaN	NaN	NaN	NaN	NaN	NaN	NaN	NaN	NaN	NaN	NaN	NaN	NaN	NaN	NaN	NaN	NaN	NaN	NaN	NaN	NaN	NaN	NaN	NaN	NaN	NaN	NaN	NaN	NaN	NaN	NaN	NaN	NaN
1	NaN	NaN	NaN	NaN	NaN	NaN	NaN	NaN	NaN	NaN	NaN	NaN	NaN	NaN	NaN	NaN	NaN	NaN	NaN	NaN	NaN	NaN	NaN	NaN	NaN	NaN	NaN	NaN	NaN	NaN	NaN	NaN	NaN	NaN	NaN	NaN	NaN	NaN	NaN	NaN	NaN	NaN	NaN	NaN	NaN	NaN	NaN	NaN	NaN
1	NaN	NaN	NaN	NaN	NaN	NaN	NaN	NaN	NaN	NaN	NaN	NaN	NaN	NaN	NaN	NaN	NaN	NaN	NaN	NaN	NaN	NaN	NaN	NaN	NaN	NaN	NaN	NaN	NaN	NaN	NaN	NaN	NaN	NaN	NaN	NaN	NaN	NaN	NaN	NaN	NaN	NaN	NaN	NaN	NaN	NaN	NaN	NaN	NaN
1	0.029215	0.43757	3.8195	3.2928	3.2028	2.6628	2.0006	1.7306	1.0743	0.80339	0.65686	0.48468	0.43191	0.37159	0.36205	0.31035	0.24687	0.21928	0.20156	0.19578	0.15817	0.13556	0.13715	NaN	0.13322	NaN	0.11005	0.15971	NaN	0.10898	0.12876	0.11043	0.13	0.1238	NaN	0.10017	0.074673	0.080249	0.078252	0.078279	0.084404	0.066908	NaN	NaN	NaN	0.11108	0.12087	NaN	0.078588
1	NaN	NaN	NaN	NaN	NaN	NaN	NaN	NaN	0.17322	NaN	NaN	NaN	NaN	NaN	NaN	NaN	NaN	NaN	NaN	NaN	NaN	NaN	NaN	NaN	NaN	NaN	NaN	NaN	NaN	NaN	NaN	NaN	NaN	NaN	NaN	NaN	NaN	NaN	NaN	NaN	NaN	NaN	NaN	NaN	NaN	NaN	NaN	NaN	NaN
1	0.07152	0.10375	0.10919	0.2259	0.17557	0.15136	0.11825	0.14649	0.14387	0.15004	0.11552	0.12121	0.11559	0.11112	0.12523	0.14786	0.12806	0.1284	0.151	0.1737	0.18571	0.18954	0.20425	0.24524	0.18757	0.1884	0.20532	0.25288	0.23958	0.26587	0.26007	0.39723	0.36695	0.39073	0.61372	0.5288	0.53541	0.78237	0.98116	1.1975	1.5254	2.695	3.4579	3.0338	5.8279	5.002	6.6975	4.9656	3.0514
1	NaN	NaN	0.28978	0.59567	0.27001	0.29367	0.21534	0.23055	0.22721	0.44083	0.32749	NaN	0.80533	0.37848	0.18399	0.19484	0.45401	0.20942	0.15092	0.24011	NaN	NaN	0.24807	NaN	NaN	NaN	NaN	0.26489	NaN	NaN	NaN	0.27167	0.34953	NaN	NaN	NaN	NaN	0.51694	0.75127	0.98851	1.2978	1.755	1.9282	2.6519	2.6978	2.799	3.1102	3.2393	2.7639
1	0.19449	0.31372	NaN	NaN	NaN	NaN	NaN	NaN	0.41657	NaN	NaN	NaN	NaN	NaN	NaN	NaN	NaN	NaN	NaN	NaN	NaN	NaN	NaN	NaN	NaN	NaN	NaN	NaN	NaN	NaN	NaN	NaN	NaN	NaN	NaN	NaN	NaN	1.0954	1.2125	1.612	1.6646	1.8799	2.6739	2.6464	2.9467	3.3724	3.0572	7.5965	5.9993
1	0.045391	0.33135	NaN	0.077538	NaN	0.048599	0.031214	0.088694	NaN	NaN	NaN	NaN	0.071823	NaN	0.13468	NaN	0.12572	NaN	0.028982	NaN	0.088688	NaN	NaN	NaN	NaN	NaN	NaN	NaN	NaN	0.13972	0.065176	0.073684	NaN	0.19867	NaN	NaN	NaN	NaN	NaN	0.082416	0.073346	0.092208	NaN	NaN	NaN	NaN	NaN	NaN	NaN
1	0.17332	NaN	NaN	0.10735	NaN	0.08369	0.10678	0.063293	0.069901	NaN	0.076284	NaN	0.099884	0.17412	0.040953	0.049327	NaN	0.32874	0.055759	0.081714	NaN	NaN	NaN	NaN	NaN	0.055441	NaN	0.0465	0.086974	0.080108	0.078023	NaN	0.057286	0.057813	0.47986	0.060406	NaN	0.078027	0.082229	0.083818	0.061947	0.064178	0.10388	0.18523	0.78859	2.65	6.127	8.9012	7.5212
1	NaN	NaN	NaN	NaN	NaN	NaN	NaN	NaN	NaN	NaN	6.2222	2.9686	NaN	NaN	NaN	NaN	NaN	NaN	NaN	NaN	NaN	NaN	NaN	NaN	NaN	NaN	NaN	NaN	NaN	NaN	NaN	NaN	NaN	NaN	NaN	NaN	NaN	NaN	NaN	NaN	NaN	NaN	NaN	NaN	NaN	NaN	NaN	NaN	NaN
1	0.036278	0.12027	0.37768	0.57254	0.51518	0.51388	0.35896	0.31722	0.23653	0.20485	0.18138	0.14549	0.16896	0.11189	0.11094	0.10586	0.10479	0.13277	0.13755	0.17304	0.27903	0.31824	0.45416	0.44734	0.32746	0.32328	0.30892	0.32425	0.34293	0.30661	0.29857	0.38441	0.39742	0.47138	0.76073	0.49841	0.34398	0.52816	0.55511	0.65762	0.62951	0.76067	1.2737	1.6554	4.7241	7.9039	10.529	7.9073	5.6487
1	NaN	NaN	NaN	NaN	NaN	NaN	NaN	NaN	NaN	NaN	NaN	NaN	NaN	NaN	NaN	NaN	NaN	NaN	NaN	NaN	NaN	NaN	NaN	NaN	NaN	NaN	NaN	NaN	NaN	NaN	NaN	NaN	NaN	NaN	NaN	NaN	NaN	NaN	NaN	NaN	NaN	NaN	NaN	NaN	NaN	NaN	NaN	NaN	NaN
1	0.11625	0.08845	0.093575	0.16669	0.12543	0.095681	0.16337	0.058799	0.11224	0.048366	0.063821	0.038742	0.04943	0.069628	0.18493	0.10768	0.051837	0.055962	0.082548	0.05658	0.052452	0.035473	0.037757	0.06486	0.067348	0.060653	0.046975	0.075242	0.085659	0.077232	0.057736	0.080252	0.094833	0.10061	0.22892	0.13401	0.13649	0.21695	0.38029	1.0136	1.4577	1.9389	2.6682	3.05	3.6485	5.6645	3.6977	6.269	4.3721
1	0.17701	0.22235	0.19616	0.6034	3.0268	0.40587	1.08	NaN	0.082906	NaN	0.11867	NaN	NaN	0.067398	NaN	0.070396	NaN	0.095875	NaN	0.11691	NaN	NaN	NaN	NaN	0.19604	NaN	NaN	NaN	NaN	NaN	NaN	NaN	0.26963	0.34349	NaN	0.47018	0.28151	0.33557	0.31176	0.23579	0.23464	0.23466	0.23063	NaN	0.27591	0.29546	NaN	NaN	1.1201
1	NaN	0.19849	0.40038	0.72726	0.70355	0.71999	0.57356	0.69671	0.71895	0.90467	1.1033	1.0975	1.0877	1.4592	1.7918	1.8203	2.1256	2.0723	2.4675	2.4072	2.2686	2.2007	1.62	2.1913	2.294	2.4248	2.6859	2.7982	2.6907	3.2316	2.5617	2.9593	2.8085	2.6994	2.1687	2.9289	2.1221	2.8042	2.6168	2.4749	2.1826	2.3644	2.4401	2.0012	1.7958	1.0362	1.0916	1.2223	0.7891
1	NaN	NaN	NaN	NaN	NaN	NaN	NaN	NaN	NaN	NaN	NaN	NaN	NaN	NaN	NaN	NaN	NaN	NaN	NaN	NaN	NaN	NaN	NaN	NaN	NaN	NaN	NaN	NaN	NaN	NaN	NaN	NaN	NaN	NaN	NaN	NaN	NaN	NaN	NaN	NaN	NaN	NaN	NaN	NaN	NaN	NaN	NaN	NaN	NaN
1	NaN	NaN	NaN	NaN	NaN	NaN	NaN	NaN	NaN	NaN	NaN	NaN	NaN	NaN	NaN	NaN	NaN	NaN	NaN	NaN	NaN	NaN	NaN	NaN	NaN	NaN	NaN	NaN	NaN	NaN	NaN	NaN	NaN	NaN	NaN	NaN	NaN	NaN	NaN	NaN	NaN	NaN	NaN	NaN	NaN	NaN	NaN	NaN	NaN
1	0.086129	0.079906	0.089828	0.038748	0.11704	0.068672	0.084484	0.059562	0.054582	0.04167	0.041327	0.019148	0.08404	0.1064	0.093463	0.061165	0.016879	0.034678	0.060694	0.094827	0.055055	NaN	0.067464	0.063146	0.030264	0.045602	0.022266	0.066376	0.087644	0.07598	0.10443	0.039693	0.031976	0.082409	0.065828	0.083661	0.079876	0.080892	0.10164	0.086254	0.079182	0.067742	0.05257	0.089226	0.077294	0.10143	0.088536	0.129	0.23088
1	NaN	NaN	NaN	NaN	NaN	NaN	NaN	NaN	NaN	NaN	NaN	NaN	NaN	NaN	NaN	NaN	NaN	NaN	NaN	NaN	NaN	NaN	NaN	NaN	NaN	NaN	NaN	NaN	NaN	NaN	NaN	NaN	NaN	NaN	NaN	NaN	NaN	NaN	NaN	NaN	NaN	NaN	NaN	NaN	NaN	NaN	NaN	NaN	NaN
1	0.1112	0.032503	0.22701	0.12376	0.13226	0.19144	0.21522	0.13928	0.16972	0.18054	NaN	0.30465	NaN	0.25919	0.28947	0.087058	0.82566	0.086562	0.081167	0.072539	0.049769	0.9902	1.4915	0.99958	NaN	0.09586	0.22237	0.086556	0.83031	0.42672	0.40409	0.13878	0.13736	0.11272	0.15774	0.11997	0.15629	0.1213	0.11936	0.28713	0.11008	0.22097	0.21285	0.27471	0.30537	0.2733	0.37046	0.46388	0.52005
1	NaN	NaN	NaN	NaN	NaN	NaN	0.098321	NaN	NaN	NaN	NaN	NaN	NaN	NaN	NaN	NaN	NaN	NaN	NaN	NaN	NaN	NaN	NaN	NaN	NaN	NaN	NaN	NaN	NaN	NaN	NaN	NaN	NaN	NaN	NaN	NaN	NaN	NaN	NaN	NaN	NaN	NaN	0.23438	NaN	NaN	NaN	NaN	NaN	NaN
1	0.039919	0.066379	0.083899	0.090126	0.13091	0.055306	0.055801	0.064919	0.062964	0.057012	0.098999	0.079256	0.11507	0.19082	0.32785	0.54749	0.7409	1.0167	1.2544	1.511	1.7392	1.8133	2.1239	3.1038	3.9638	5.9381	11.349	10.521	9.8051	6.5487	3.402	2.4784	1.3982	0.76303	0.44751	0.38388	0.24871	0.31332	0.29885	0.31387	0.26486	0.26146	0.30517	0.30632	0.38257	0.3432	0.36229	0.42848	0.34985
1	0.024718	0.13021	0.1326	0.10598	0.060662	0.035059	0.086742	0.087654	0.13221	0.13031	0.078979	0.12933	0.015999	0.051321	0.043811	0.11159	0.13451	0.066166	0.080033	NaN	0.083573	0.054351	0.049747	0.027909	0.1599	0.033014	0.041909	0.14904	0.077822	0.056189	0.063276	0.049432	0.046875	0.048139	0.38265	0.078173	0.057184	0.1147	0.23227	0.61928	1.324	2.9136	4.8078	6.8737	7.3384	8.405	8.4677	11.002	8.6226
1	NaN	NaN	NaN	NaN	NaN	NaN	NaN	NaN	NaN	NaN	NaN	NaN	NaN	NaN	NaN	NaN	NaN	NaN	NaN	NaN	NaN	NaN	NaN	NaN	NaN	NaN	NaN	NaN	NaN	NaN	NaN	NaN	NaN	NaN	NaN	NaN	NaN	NaN	NaN	NaN	NaN	2.3665	NaN	NaN	NaN	NaN	NaN	NaN	NaN
1	NaN	NaN	NaN	NaN	NaN	NaN	NaN	NaN	NaN	NaN	NaN	NaN	NaN	NaN	NaN	NaN	NaN	NaN	NaN	NaN	NaN	NaN	NaN	NaN	NaN	NaN	NaN	NaN	NaN	NaN	NaN	NaN	NaN	NaN	NaN	NaN	NaN	NaN	NaN	NaN	NaN	NaN	NaN	NaN	NaN	NaN	NaN	NaN	NaN
1	NaN	NaN	NaN	NaN	NaN	NaN	NaN	NaN	NaN	NaN	NaN	NaN	NaN	NaN	NaN	NaN	NaN	NaN	NaN	NaN	NaN	NaN	NaN	NaN	NaN	NaN	NaN	NaN	NaN	NaN	NaN	NaN	NaN	NaN	NaN	NaN	NaN	NaN	NaN	NaN	NaN	NaN	NaN	NaN	NaN	NaN	NaN	NaN	NaN
1	NaN	NaN	NaN	NaN	NaN	NaN	NaN	NaN	NaN	NaN	NaN	NaN	NaN	NaN	NaN	NaN	NaN	NaN	NaN	NaN	NaN	NaN	NaN	NaN	NaN	NaN	NaN	NaN	NaN	NaN	NaN	NaN	NaN	NaN	NaN	NaN	NaN	NaN	NaN	NaN	NaN	NaN	NaN	NaN	NaN	NaN	NaN	NaN	NaN
1	NaN	NaN	NaN	NaN	NaN	NaN	NaN	NaN	NaN	NaN	NaN	NaN	NaN	NaN	NaN	NaN	NaN	NaN	NaN	NaN	NaN	NaN	NaN	NaN	NaN	NaN	NaN	NaN	NaN	NaN	NaN	NaN	NaN	NaN	NaN	NaN	NaN	2.8775	NaN	NaN	NaN	NaN	NaN	NaN	NaN	NaN	NaN	NaN	NaN
1	NaN	NaN	NaN	NaN	NaN	NaN	NaN	NaN	NaN	NaN	NaN	NaN	NaN	NaN	NaN	NaN	NaN	NaN	NaN	NaN	NaN	NaN	NaN	NaN	NaN	NaN	NaN	NaN	NaN	NaN	NaN	NaN	NaN	NaN	NaN	NaN	NaN	NaN	NaN	NaN	NaN	NaN	NaN	NaN	NaN	NaN	NaN	NaN	NaN
1	NaN	0.29176	2.322	4.6174	7.0167	5.492	3.4066	2.4087	1.7351	1.8111	1.4947	1.1632	0.73299	0.64057	0.44794	0.37992	NaN	NaN	NaN	NaN	NaN	NaN	NaN	NaN	NaN	NaN	NaN	NaN	NaN	NaN	NaN	NaN	NaN	NaN	NaN	NaN	NaN	NaN	NaN	NaN	NaN	NaN	NaN	NaN	NaN	NaN	NaN	NaN	NaN
1	0.14346	0.088208	0.12956	NaN	NaN	0.1956	0.49476	NaN	0.32897	NaN	0.29703	NaN	0.16486	0.1611	0.22143	0.38267	0.3257	0.71103	2.7279	8.8293	9.3815	6.6619	5.3041	5.6988	5.1997	2.9719	2.3779	2.1862	2.002	1.3793	1.0623	0.94564	0.70884	0.54017	0.4285	0.42498	0.30257	0.37624	0.41477	0.36344	0.24526	0.32296	NaN	0.2541	NaN	NaN	NaN	NaN	NaN
1	NaN	NaN	NaN	NaN	NaN	NaN	NaN	NaN	NaN	NaN	NaN	NaN	NaN	NaN	NaN	NaN	NaN	1.561	1.8775	NaN	NaN	NaN	NaN	NaN	NaN	NaN	NaN	NaN	NaN	NaN	NaN	NaN	NaN	NaN	NaN	NaN	NaN	NaN	NaN	NaN	NaN	1.1904	0.72984	NaN	NaN	NaN	NaN	NaN	NaN
1	NaN	NaN	NaN	NaN	NaN	NaN	NaN	NaN	NaN	NaN	NaN	NaN	NaN	NaN	NaN	NaN	NaN	NaN	NaN	NaN	NaN	NaN	NaN	NaN	NaN	NaN	NaN	NaN	NaN	NaN	NaN	NaN	NaN	NaN	NaN	NaN	NaN	NaN	NaN	NaN	1.1866	NaN	NaN	NaN	NaN	NaN	NaN	NaN	NaN
1	0.051122	0.0621	0.083364	0.10884	0.11661	0.16534	0.12015	0.10366	0.30696	0.17229	0.10597	0.098757	0.11237	0.10924	0.080142	0.086121	0.073881	0.18932	0.19553	0.20411	0.1708	0.1411	0.56237	0.39755	0.47043	0.70868	1.0234	1.7649	3.6116	3.5801	4.4533	5.126	5.5999	5.967	3.9448	5.0595	3.1171	4.0754	1.892	2.036	1.4148	1.2972	1.1959	0.90913	0.83719	0.59069	0.67668	0.5067	0.38076
1	NaN	NaN	0.14848	0.1197	0.17652	0.11204	0.097296	0.06434	0.080084	0.081501	0.098393	0.070032	0.062306	0.046649	0.049705	0.047991	0.10519	0.18092	0.30247	0.33113	0.31961	0.22209	0.54418	0.39705	0.51124	0.69748	0.97532	1.6707	2.2714	2.9635	3.9535	4.6486	3.844	4.1247	2.976	2.3763	2.6284	2.5073	2.0462	1.8953	1.3644	1.1804	1.2764	1.1242	1.2474	1.0988	1.2826	1.5225	1.1687
1	0.089567	0.12291	0.076581	0.11938	NaN	0.16555	0.097987	0.047426	0.0366	0.14631	0.1702	0.18129	0.12711	0.092276	0.10174	0.049569	0.069786	0.14653	0.234	0.21714	0.20693	0.16687	0.49869	0.35672	0.48403	0.67898	1.0247	1.6281	2.1007	2.5538	3.0883	3.2836	2.9979	4.6657	4.5352	3.2336	3.4656	2.2901	1.8614	1.6165	1.1963	0.97957	0.85672	0.68139	0.65197	0.50052	0.48633	0.53074	0.3239
1	NaN	NaN	NaN	NaN	NaN	NaN	NaN	NaN	NaN	NaN	NaN	NaN	NaN	NaN	NaN	0.11189	NaN	0.13946	NaN	NaN	NaN	NaN	NaN	NaN	NaN	NaN	NaN	NaN	NaN	NaN	NaN	NaN	NaN	NaN	0.38421	NaN	NaN	NaN	NaN	NaN	NaN	0.32808	NaN	NaN	1.3066	3.5475	3.8874	4.3381	5.255
1	0.091489	NaN	NaN	NaN	NaN	NaN	0.14762	NaN	NaN	NaN	NaN	NaN	NaN	0.07946	NaN	NaN	NaN	NaN	0.1747	NaN	NaN	NaN	NaN	NaN	NaN	0.10562	NaN	NaN	NaN	NaN	0.14771	0.11804	NaN	NaN	NaN	0.26328	0.76574	2.136	2.4207	2.5011	2.6589	2.4448	2.3613	3.0223	4.0698	2.2346	1.9427	2.5814	1.372
1	0.067805	0.066477	0.086753	0.17548	0.095621	0.11692	0.10715	0.11158	0.10983	0.14121	0.10494	0.13377	0.11801	0.11647	0.12197	0.13928	0.15979	0.20414	0.22313	0.26019	0.29938	0.32859	0.62897	0.51998	0.55727	0.60134	0.69907	0.80212	0.90263	1.2043	1.3716	1.9663	2.3836	2.7525	3.0471	4.6187	4.974	6.8743	7.243	7.9443	6.7178	6.3475	5.7163	3.8078	2.3108	1.1505	0.75864	0.44931	0.30739
1	NaN	NaN	NaN	NaN	NaN	NaN	NaN	NaN	NaN	NaN	NaN	NaN	NaN	NaN	NaN	NaN	NaN	NaN	NaN	NaN	NaN	NaN	NaN	NaN	NaN	NaN	NaN	NaN	NaN	NaN	NaN	NaN	NaN	NaN	NaN	NaN	NaN	NaN	NaN	NaN	NaN	NaN	NaN	NaN	NaN	NaN	NaN	NaN	NaN
1	NaN	NaN	NaN	NaN	NaN	NaN	NaN	NaN	NaN	NaN	NaN	NaN	NaN	NaN	NaN	NaN	NaN	NaN	NaN	NaN	NaN	NaN	NaN	NaN	NaN	NaN	NaN	NaN	NaN	NaN	NaN	NaN	NaN	NaN	NaN	NaN	NaN	NaN	NaN	NaN	NaN	NaN	NaN	NaN	NaN	NaN	NaN	NaN	NaN
1	NaN	NaN	NaN	NaN	NaN	2.6919	1.8718	1.9972	NaN	NaN	NaN	NaN	NaN	NaN	NaN	NaN	NaN	NaN	NaN	NaN	NaN	NaN	NaN	NaN	NaN	NaN	NaN	NaN	NaN	NaN	NaN	NaN	NaN	NaN	NaN	NaN	NaN	NaN	NaN	NaN	NaN	NaN	NaN	NaN	NaN	NaN	NaN	NaN	NaN
1	0.13295	NaN	0.32397	0.76008	1.1101	1.0941	1.0593	1.0593	1.0885	1.0482	1.3051	1.4224	1.0909	1.0385	1.2258	1.1047	1.1555	1.3806	1.0176	1.1727	NaN	1.1103	1.346	1.3732	1.5152	1.3445	1.4417	1.5003	NaN	1.5174	1.5142	1.9046	2.8692	3.7063	2.5173	2.8321	1.3198	1.387	1.2504	1.273	0.89003	1.2924	1.8284	2.8509	7.237	2.8752	3.9725	1.5479	NaN
1	NaN	NaN	1.1107	2.7587	3.3243	2.348	2.2108	2.2165	2.1958	1.7229	1.6347	1.3141	0.78258	0.67603	0.68447	NaN	NaN	NaN	0.4064	NaN	NaN	NaN	NaN	NaN	NaN	NaN	NaN	NaN	NaN	NaN	NaN	NaN	NaN	NaN	NaN	NaN	NaN	NaN	NaN	NaN	NaN	NaN	1.5812	NaN	NaN	NaN	NaN	NaN	NaN
1	NaN	NaN	NaN	3.2899	2.5682	2.2139	NaN	NaN	NaN	NaN	NaN	NaN	NaN	NaN	NaN	NaN	NaN	NaN	NaN	NaN	NaN	NaN	NaN	NaN	NaN	NaN	NaN	NaN	NaN	NaN	NaN	NaN	NaN	NaN	NaN	NaN	NaN	NaN	NaN	NaN	NaN	NaN	NaN	NaN	NaN	NaN	NaN	NaN	NaN
1	NaN	NaN	0.29089	1.0101	1.4373	1.2255	1.1487	1.3507	1.3451	1.6223	1.5418	1.1236	0.85691	NaN	0.46147	0.32115	NaN	1.0003	0.20959	NaN	0.14755	NaN	NaN	NaN	NaN	NaN	NaN	NaN	0.18025	NaN	NaN	NaN	NaN	0.1802	NaN	NaN	0.13247	NaN	0.21497	0.24457	0.23152	NaN	0.40161	NaN	NaN	0.56238	NaN	NaN	NaN
1	NaN	NaN	NaN	NaN	NaN	NaN	NaN	NaN	NaN	NaN	NaN	NaN	NaN	NaN	NaN	NaN	NaN	NaN	NaN	NaN	NaN	NaN	NaN	NaN	NaN	NaN	NaN	NaN	NaN	NaN	NaN	NaN	NaN	NaN	NaN	NaN	NaN	NaN	NaN	NaN	NaN	NaN	NaN	NaN	NaN	NaN	NaN	NaN	NaN
1	NaN	NaN	NaN	NaN	NaN	NaN	NaN	NaN	NaN	NaN	NaN	NaN	NaN	NaN	NaN	NaN	NaN	NaN	NaN	NaN	NaN	NaN	NaN	NaN	NaN	NaN	NaN	NaN	NaN	NaN	NaN	NaN	NaN	NaN	NaN	NaN	NaN	NaN	NaN	NaN	NaN	NaN	NaN	NaN	NaN	NaN	NaN	NaN	NaN
1	NaN	NaN	NaN	NaN	1.5089	2.1254	1.9748	2.0192	1.8746	1.9465	1.7821	1.5674	1.3212	1.1961	1.1087	0.83159	0.85532	0.70921	0.79163	0.63559	0.64422	NaN	NaN	NaN	NaN	NaN	NaN	0.55028	0.49522	NaN	NaN	0.65118	NaN	NaN	NaN	NaN	NaN	NaN	0.73416	NaN	NaN	NaN	NaN	NaN	NaN	NaN	NaN	NaN	NaN
1	0.074828	0.096658	0.13549	0.21532	0.18804	0.21347	0.22267	0.23975	0.22493	0.23466	0.26005	1.0207	8.3407	11.412	7.9719	3.4372	1.2341	0.48642	0.26015	0.1915	0.14463	0.096952	0.098564	0.1088	0.10514	0.10507	0.10408	0.075959	0.10553	0.099729	0.10514	0.1133	0.12231	0.1402	0.10108	0.095784	0.085419	0.10835	0.12645	0.13189	0.12031	0.10033	0.099684	0.1322	0.10072	0.14597	0.11539	0.15545	0.17895
1	0.15529	0.18028	0.3569	0.45309	0.37547	0.44524	0.47628	0.41229	0.4403	0.41944	0.4193	2.188	6.335	7.982	5.0497	2.498	1.2146	0.57903	0.38547	0.25916	NaN	NaN	1.7317	0.24018	1.7074	NaN	NaN	NaN	NaN	0.12042	NaN	0.43173	0.43442	NaN	NaN	NaN	0.26925	0.21979	1.7737	NaN	0.87142	0.8178	NaN	NaN	NaN	NaN	NaN	NaN	NaN
1	NaN	NaN	NaN	NaN	NaN	NaN	NaN	NaN	NaN	NaN	NaN	NaN	NaN	NaN	NaN	NaN	NaN	NaN	5.3684	4.1388	3.4184	2.8829	2.6602	1.7969	1.1837	0.7412	NaN	0.85873	NaN	0.90578	NaN	NaN	NaN	NaN	NaN	NaN	NaN	NaN	NaN	NaN	NaN	NaN	NaN	NaN	NaN	NaN	NaN	NaN	NaN
1	NaN	NaN	NaN	NaN	1.1405	0.79269	NaN	0.79263	0.63858	NaN	NaN	NaN	NaN	NaN	NaN	NaN	0.80114	0.76796	0.89802	0.82435	NaN	NaN	2.5088	NaN	2.4339	2.681	2.7515	2.83	3.5045	3.2353	3.1891	4.3155	2.4039	3.5063	5.4174	1.9716	4.3395	5.8297	5.3576	4.1831	4.0249	2.7494	2.3436	NaN	NaN	NaN	NaN	NaN	NaN
1	NaN	NaN	NaN	NaN	NaN	NaN	NaN	NaN	NaN	NaN	NaN	NaN	NaN	NaN	NaN	NaN	NaN	NaN	NaN	NaN	NaN	NaN	NaN	NaN	NaN	NaN	NaN	NaN	NaN	NaN	NaN	NaN	NaN	NaN	NaN	NaN	NaN	NaN	NaN	NaN	NaN	NaN	NaN	NaN	NaN	NaN	NaN	NaN	NaN
1	NaN	NaN	NaN	NaN	NaN	NaN	NaN	NaN	NaN	NaN	NaN	NaN	NaN	NaN	NaN	NaN	NaN	NaN	NaN	NaN	NaN	NaN	NaN	NaN	NaN	NaN	NaN	NaN	NaN	NaN	NaN	NaN	NaN	NaN	NaN	NaN	NaN	NaN	NaN	NaN	NaN	NaN	NaN	NaN	NaN	NaN	NaN	NaN	NaN
1	NaN	NaN	NaN	NaN	NaN	NaN	NaN	NaN	NaN	NaN	NaN	NaN	NaN	6.0135	NaN	NaN	NaN	NaN	NaN	NaN	NaN	NaN	NaN	NaN	NaN	NaN	NaN	NaN	NaN	NaN	NaN	NaN	NaN	NaN	NaN	NaN	NaN	NaN	NaN	NaN	4.8026	1.837	NaN	NaN	NaN	NaN	NaN	NaN	NaN
1	NaN	NaN	NaN	1.1948	0.85557	1.2817	1.6337	1.8737	3.2044	1.8466	2.8725	2.6608	1.5683	1.4868	3.2841	2.2055	1.8641	NaN	NaN	NaN	NaN	NaN	NaN	NaN	NaN	NaN	NaN	NaN	NaN	NaN	NaN	NaN	NaN	0.70745	NaN	NaN	NaN	1.168	1.5432	1.7015	2.3369	1.6226	NaN	NaN	NaN	NaN	NaN	NaN	NaN
1	NaN	NaN	NaN	NaN	NaN	NaN	NaN	NaN	NaN	NaN	NaN	NaN	NaN	NaN	NaN	NaN	NaN	NaN	NaN	NaN	NaN	NaN	NaN	NaN	NaN	NaN	NaN	NaN	NaN	NaN	NaN	NaN	NaN	NaN	NaN	NaN	NaN	NaN	NaN	NaN	NaN	NaN	NaN	NaN	NaN	NaN	NaN	NaN	NaN
1	NaN	NaN	NaN	NaN	NaN	NaN	NaN	NaN	NaN	NaN	NaN	NaN	NaN	NaN	NaN	NaN	NaN	NaN	NaN	NaN	NaN	NaN	NaN	NaN	NaN	NaN	NaN	NaN	NaN	NaN	NaN	NaN	NaN	NaN	NaN	NaN	NaN	NaN	2.873	NaN	1.9835	NaN	NaN	NaN	NaN	NaN	NaN	NaN	NaN
1	NaN	NaN	NaN	NaN	NaN	NaN	NaN	NaN	NaN	NaN	NaN	NaN	NaN	NaN	NaN	NaN	NaN	NaN	NaN	NaN	NaN	NaN	NaN	NaN	NaN	NaN	NaN	NaN	NaN	NaN	NaN	NaN	NaN	NaN	NaN	NaN	NaN	NaN	NaN	NaN	NaN	NaN	NaN	NaN	NaN	NaN	NaN	NaN	NaN
1	0.077841	0.12324	0.10542	0.17314	0.14401	0.19822	0.50036	1.0216	1.1286	1.3182	2.0958	3.4807	3.0437	2.18	2.6961	2.1214	2.0746	1.6953	1.2314	1.0047	0.89334	0.66615	0.6461	0.90462	0.52603	0.45797	0.44791	0.43108	0.43783	0.40485	0.32028	0.3938	0.47522	0.35196	0.36113	0.53319	0.46426	1.0245	1.8331	2.3754	2.5298	2.1803	1.3568	0.81298	0.53289	NaN	NaN	NaN	NaN
1	NaN	NaN	NaN	NaN	NaN	NaN	NaN	NaN	NaN	NaN	NaN	NaN	NaN	NaN	NaN	NaN	NaN	NaN	NaN	NaN	NaN	NaN	NaN	NaN	NaN	NaN	NaN	NaN	NaN	NaN	NaN	NaN	NaN	NaN	NaN	NaN	NaN	NaN	NaN	NaN	1.5515	7.2942	3.0636	13.422	3.3047	NaN	NaN	NaN	NaN
1	NaN	NaN	NaN	NaN	NaN	NaN	NaN	NaN	NaN	NaN	NaN	NaN	NaN	NaN	NaN	NaN	NaN	NaN	NaN	NaN	NaN	NaN	NaN	NaN	NaN	NaN	NaN	NaN	NaN	NaN	NaN	NaN	NaN	NaN	NaN	NaN	NaN	NaN	NaN	NaN	NaN	NaN	NaN	NaN	NaN	NaN	NaN	NaN	NaN
1	0.073238	0.094226	0.12535	NaN	NaN	0.17852	0.21962	0.20528	NaN	NaN	NaN	NaN	NaN	NaN	NaN	NaN	NaN	0.10591	NaN	0.12834	0.1496	NaN	0.53021	NaN	NaN	0.15166	NaN	0.25089	0.26674	0.33144	0.55755	1.8737	4.547	5.9862	10.552	11.299	4.8247	6.1532	4.713	2.4842	5.028	4.8814	3.208	2.1475	2.5899	1.9862	2.0881	1.7396	NaN
1	0.069957	0.4551	4.1298	13.937	9.8981	7.5489	3.7117	1.9827	1.1948	0.93869	0.69749	0.55783	0.4389	0.36842	0.31282	0.27516	0.24224	0.21951	0.19226	0.17715	0.13844	0.098446	0.12223	0.12815	0.10305	0.13524	0.11331	0.15452	0.10033	0.089838	0.10612	0.099624	0.090142	0.11616	0.078467	0.099542	0.11188	0.077676	0.10496	0.078117	0.09104	0.15752	0.13235	0.15024	0.45939	0.24701	NaN	NaN	0.26552
1	NaN	NaN	NaN	NaN	NaN	NaN	NaN	NaN	NaN	NaN	NaN	NaN	NaN	NaN	NaN	NaN	NaN	NaN	NaN	NaN	NaN	NaN	NaN	NaN	NaN	NaN	NaN	NaN	NaN	NaN	NaN	NaN	NaN	NaN	NaN	NaN	NaN	NaN	NaN	NaN	NaN	NaN	NaN	NaN	NaN	NaN	NaN	NaN	NaN
1	NaN	NaN	NaN	NaN	NaN	2.3272	2.3301	2.6941	2.5613	1.8882	2.4573	NaN	NaN	NaN	NaN	NaN	NaN	NaN	NaN	NaN	NaN	NaN	NaN	NaN	NaN	NaN	NaN	NaN	NaN	NaN	NaN	NaN	NaN	NaN	NaN	NaN	NaN	NaN	NaN	NaN	NaN	NaN	NaN	NaN	NaN	NaN	NaN	NaN	NaN
1	NaN	NaN	NaN	NaN	NaN	NaN	NaN	NaN	NaN	NaN	NaN	NaN	NaN	NaN	NaN	NaN	NaN	NaN	NaN	NaN	NaN	NaN	NaN	NaN	NaN	NaN	NaN	NaN	NaN	NaN	NaN	NaN	NaN	NaN	NaN	NaN	NaN	NaN	NaN	NaN	NaN	NaN	NaN	NaN	NaN	NaN	NaN	NaN	NaN
1	0.12127	0.16944	0.85443	1.6903	2.4364	1.7969	1.4068	1.3075	1.1721	1.9536	1.7777	1.1486	0.69837	0.59343	0.40705	0.32266	0.27821	0.24822	0.23994	0.29171	NaN	0.32727	0.56709	1.0877	1.6036	2.0474	2.6695	2.3647	2.1823	1.6626	0.9462	0.84357	0.78956	0.50091	0.55041	0.39628	0.46965	0.39604	0.44306	0.55005	0.49878	0.45374	0.55388	0.4318	0.57151	NaN	0.48378	0.82364	0.7242
1	NaN	NaN	NaN	NaN	NaN	NaN	NaN	NaN	NaN	NaN	NaN	NaN	NaN	NaN	NaN	NaN	NaN	NaN	NaN	NaN	NaN	NaN	NaN	NaN	NaN	NaN	NaN	NaN	NaN	NaN	NaN	NaN	NaN	NaN	NaN	NaN	NaN	NaN	NaN	NaN	NaN	NaN	NaN	NaN	NaN	NaN	NaN	NaN	NaN
1	0.071784	0.021049	0.01873	0.027913	NaN	0.040754	0.040742	0.026113	0.031735	0.022654	0.035436	0.0069474	0.03149	0.024376	0.036192	0.020913	0.024621	0.027376	0.062815	NaN	0.029707	NaN	NaN	NaN	0.068071	0.020791	NaN	0.13973	NaN	NaN	NaN	0.034615	NaN	0.011906	NaN	0.042321	NaN	0.2101	0.080651	0.075337	0.068608	0.11124	0.032441	0.18583	0.1436	0.12696	NaN	NaN	0.056041
1	NaN	NaN	NaN	NaN	NaN	NaN	NaN	NaN	3.941	NaN	NaN	NaN	NaN	NaN	NaN	NaN	NaN	NaN	NaN	NaN	NaN	NaN	NaN	NaN	NaN	NaN	NaN	NaN	NaN	NaN	NaN	NaN	NaN	NaN	NaN	NaN	NaN	NaN	NaN	NaN	NaN	NaN	NaN	NaN	NaN	NaN	NaN	NaN	NaN
1	0.13069	0.068821	0.14186	NaN	NaN	0.12387	0.079119	NaN	0.16988	NaN	NaN	NaN	0.34622	NaN	0.22955	0.18066	0.2806	0.22026	0.16344	0.19328	NaN	NaN	0.58366	NaN	0.14455	NaN	0.10253	0.14034	0.20974	0.3144	0.5722	1.6387	4.1889	6.0004	4.8179	4.9113	3.8624	3.8251	2.5289	3.9345	2.7373	2.8048	2.3091	1.5859	1.3033	1.025	0.76514	NaN	0.48546
1	0.094286	0.10095	0.086839	0.15624	0.13538	0.15153	0.14214	0.14059	0.079729	0.12805	0.2428	0.048754	0.099818	0.15255	0.12864	0.092357	0.13313	0.094729	0.10688	0.15776	0.12594	NaN	NaN	0.14429	0.22835	0.20519	0.18117	0.13351	0.1065	0.1407	0.090232	0.17673	0.13595	0.12695	0.14035	0.19294	0.15703	0.21654	0.23964	0.26569	0.24786	0.35226	0.51217	0.52972	0.70823	0.72022	0.7393	0.66431	0.39681
1	NaN	NaN	NaN	NaN	NaN	NaN	NaN	NaN	NaN	NaN	NaN	NaN	NaN	NaN	NaN	NaN	NaN	NaN	NaN	NaN	NaN	NaN	NaN	NaN	NaN	NaN	NaN	NaN	NaN	NaN	NaN	NaN	NaN	NaN	NaN	NaN	NaN	NaN	NaN	NaN	NaN	NaN	NaN	NaN	NaN	NaN	NaN	NaN	NaN
1	0.1319	NaN	0.20155	0.91056	1.334	1.6984	2.1293	3.4221	4.6279	8.5066	6.9927	5.9166	3.4643	1.3134	1.5301	1.0727	0.67966	0.55977	0.54096	0.36861	0.28302	0.21386	0.23814	0.24614	NaN	NaN	NaN	NaN	0.26416	0.21195	0.16794	0.18374	NaN	NaN	NaN	NaN	NaN	0.16114	0.23742	NaN	0.26772	0.19991	0.21729	NaN	0.23416	NaN	NaN	NaN	NaN
1	0.14402	0.42176	3.8395	9.7095	9.054	6.7181	3.4597	1.9744	1.1365	0.82615	0.67962	0.53383	0.3841	0.33588	0.31278	0.26591	0.22378	0.20456	0.19563	0.1637	0.16469	NaN	NaN	0.11058	0.18165	NaN	NaN	NaN	NaN	NaN	0.43144	NaN	0.74218	0.57521	3.5344	0.48699	0.42227	3.6876	0.19273	0.44644	1.1953	0.1135	0.21523	NaN	NaN	NaN	NaN	NaN	NaN
1	NaN	NaN	NaN	NaN	NaN	NaN	NaN	NaN	NaN	NaN	NaN	NaN	NaN	NaN	NaN	NaN	NaN	NaN	NaN	NaN	NaN	NaN	NaN	NaN	NaN	NaN	NaN	NaN	NaN	NaN	NaN	NaN	NaN	NaN	NaN	NaN	NaN	NaN	NaN	NaN	NaN	NaN	NaN	NaN	NaN	NaN	NaN	NaN	NaN
1	NaN	NaN	NaN	NaN	NaN	NaN	NaN	NaN	NaN	NaN	NaN	NaN	NaN	NaN	NaN	NaN	NaN	NaN	NaN	NaN	NaN	NaN	NaN	NaN	NaN	NaN	NaN	NaN	NaN	NaN	NaN	NaN	NaN	NaN	NaN	NaN	NaN	NaN	NaN	NaN	NaN	NaN	NaN	NaN	NaN	NaN	NaN	NaN	NaN
1	NaN	NaN	NaN	NaN	NaN	NaN	NaN	NaN	NaN	NaN	NaN	NaN	NaN	NaN	NaN	NaN	NaN	NaN	0.92184	NaN	NaN	NaN	NaN	2.7526	4.32	4.7794	NaN	NaN	NaN	NaN	NaN	NaN	3.6282	NaN	NaN	NaN	NaN	NaN	NaN	NaN	1.3164	NaN	NaN	NaN	NaN	NaN	NaN	NaN	NaN
1	0.036076	0.040026	0.11747	0.11879	0.11038	0.088847	0.067918	0.084531	0.096123	0.068575	0.27134	0.094309	0.12743	0.13197	0.11092	0.14906	0.18657	0.31515	0.91772	3.762	9.7017	12.783	10.232	10.305	6.515	4.1764	3.6446	2.0255	1.3091	0.77981	0.45068	0.37319	0.30534	0.24528	0.1938	0.19685	0.14333	0.16303	0.13617	0.13605	0.10303	0.11781	0.13098	0.16222	0.12135	0.11848	0.12833	0.16779	0.13565
1	NaN	NaN	NaN	NaN	NaN	NaN	NaN	NaN	NaN	NaN	NaN	NaN	NaN	NaN	NaN	NaN	NaN	NaN	NaN	NaN	NaN	NaN	NaN	NaN	NaN	NaN	NaN	NaN	NaN	NaN	NaN	NaN	NaN	NaN	NaN	NaN	NaN	NaN	NaN	NaN	NaN	NaN	NaN	NaN	NaN	NaN	NaN	NaN	NaN
1	NaN	NaN	NaN	NaN	NaN	NaN	NaN	NaN	NaN	NaN	NaN	NaN	NaN	NaN	NaN	NaN	NaN	NaN	NaN	NaN	NaN	NaN	NaN	NaN	NaN	NaN	NaN	NaN	NaN	NaN	NaN	NaN	NaN	NaN	NaN	NaN	NaN	NaN	NaN	NaN	NaN	NaN	NaN	NaN	NaN	NaN	NaN	NaN	NaN
1	NaN	0.50488	4.7673	12.124	11.138	6.0735	4.4136	2.3629	1.3154	1.0073	0.73212	0.55418	0.42706	0.36722	0.3196	0.30606	0.31401	0.2749	0.20886	0.16654	0.16865	NaN	NaN	NaN	NaN	NaN	NaN	NaN	NaN	0.17384	NaN	NaN	NaN	0.072397	NaN	NaN	NaN	0.057507	0.13173	NaN	NaN	0.33817	NaN	NaN	NaN	NaN	NaN	NaN	NaN
1	NaN	NaN	NaN	NaN	NaN	NaN	NaN	NaN	NaN	NaN	NaN	NaN	NaN	NaN	NaN	NaN	NaN	NaN	NaN	NaN	NaN	NaN	NaN	NaN	NaN	NaN	NaN	NaN	NaN	NaN	NaN	NaN	NaN	NaN	NaN	NaN	NaN	NaN	NaN	NaN	NaN	NaN	NaN	NaN	NaN	NaN	NaN	NaN	NaN
1	NaN	NaN	NaN	NaN	NaN	NaN	NaN	NaN	NaN	NaN	NaN	NaN	NaN	NaN	NaN	NaN	NaN	NaN	NaN	NaN	NaN	NaN	NaN	NaN	NaN	NaN	NaN	NaN	NaN	NaN	NaN	NaN	NaN	NaN	NaN	NaN	NaN	NaN	NaN	NaN	NaN	NaN	NaN	NaN	NaN	NaN	NaN	NaN	NaN
1	NaN	NaN	NaN	NaN	NaN	NaN	NaN	NaN	NaN	NaN	NaN	NaN	NaN	NaN	NaN	NaN	NaN	NaN	NaN	NaN	NaN	NaN	NaN	NaN	NaN	NaN	NaN	NaN	NaN	NaN	NaN	NaN	NaN	NaN	4.5149	4.1814	NaN	2.8459	3.7503	2.0418	3.2597	1.5849	1.3903	NaN	NaN	NaN	NaN	NaN	NaN
1	NaN	NaN	NaN	NaN	NaN	NaN	NaN	NaN	NaN	NaN	NaN	NaN	NaN	NaN	NaN	NaN	NaN	NaN	NaN	NaN	NaN	NaN	NaN	NaN	NaN	NaN	NaN	NaN	NaN	NaN	NaN	NaN	NaN	NaN	NaN	NaN	NaN	NaN	NaN	NaN	NaN	NaN	NaN	NaN	NaN	NaN	NaN	NaN	NaN
1	NaN	NaN	NaN	NaN	NaN	NaN	NaN	NaN	NaN	NaN	NaN	NaN	NaN	NaN	NaN	NaN	NaN	NaN	NaN	NaN	NaN	NaN	NaN	NaN	NaN	NaN	NaN	NaN	NaN	NaN	NaN	NaN	NaN	NaN	NaN	NaN	NaN	NaN	NaN	NaN	NaN	NaN	NaN	NaN	NaN	NaN	NaN	NaN	NaN
1	NaN	NaN	NaN	2.0649	2.0966	1.7054	1.4198	NaN	1.7467	NaN	NaN	NaN	NaN	NaN	NaN	NaN	NaN	NaN	NaN	NaN	NaN	NaN	NaN	NaN	NaN	NaN	NaN	NaN	NaN	NaN	NaN	NaN	NaN	NaN	NaN	NaN	NaN	NaN	0.89175	NaN	0.91561	0.95221	1.07	NaN	NaN	NaN	NaN	NaN	NaN
1	NaN	NaN	NaN	NaN	NaN	5.3371	2.0803	2.7076	3.2437	NaN	NaN	2.8411	1.4029	NaN	NaN	NaN	NaN	NaN	NaN	NaN	NaN	NaN	NaN	NaN	NaN	NaN	NaN	NaN	NaN	NaN	NaN	NaN	NaN	NaN	NaN	NaN	NaN	NaN	NaN	NaN	NaN	NaN	NaN	NaN	NaN	NaN	NaN	NaN	NaN
1	NaN	NaN	NaN	NaN	1.0217	NaN	1.2216	NaN	1.6426	1.7076	NaN	NaN	NaN	NaN	NaN	NaN	NaN	NaN	NaN	NaN	NaN	NaN	NaN	NaN	NaN	NaN	NaN	NaN	NaN	NaN	NaN	1.1075	NaN	NaN	1.2203	NaN	NaN	NaN	NaN	1.574	NaN	NaN	NaN	NaN	NaN	NaN	NaN	NaN	NaN
1	NaN	0.13115	1.1343	3.7079	4.4999	3.5795	2.5205	2.3298	2.2531	2.0909	1.7206	1.4068	0.97464	0.59647	0.70826	0.69821	0.57919	0.67544	0.75001	0.74212	0.48525	NaN	0.51488	NaN	NaN	NaN	NaN	NaN	NaN	NaN	NaN	NaN	NaN	NaN	NaN	0.98517	NaN	1.0249	1.1029	0.9163	0.80631	0.76683	0.72005	NaN	NaN	NaN	NaN	NaN	NaN
1	NaN	NaN	NaN	NaN	NaN	NaN	NaN	NaN	NaN	NaN	NaN	NaN	NaN	NaN	NaN	NaN	NaN	NaN	NaN	NaN	NaN	NaN	NaN	NaN	NaN	NaN	NaN	NaN	NaN	NaN	NaN	NaN	NaN	NaN	NaN	NaN	NaN	NaN	NaN	NaN	NaN	NaN	NaN	NaN	NaN	NaN	NaN	NaN	NaN
1	NaN	NaN	NaN	NaN	NaN	NaN	NaN	NaN	NaN	NaN	NaN	NaN	NaN	NaN	NaN	NaN	NaN	NaN	NaN	NaN	NaN	NaN	NaN	NaN	NaN	NaN	NaN	NaN	NaN	NaN	NaN	NaN	NaN	NaN	NaN	NaN	NaN	NaN	NaN	NaN	NaN	NaN	NaN	NaN	NaN	NaN	NaN	NaN	NaN
1	NaN	NaN	NaN	NaN	NaN	NaN	NaN	NaN	NaN	NaN	NaN	NaN	NaN	NaN	NaN	NaN	NaN	NaN	NaN	NaN	NaN	NaN	NaN	NaN	NaN	NaN	NaN	NaN	NaN	NaN	NaN	NaN	NaN	NaN	NaN	NaN	NaN	NaN	NaN	NaN	NaN	NaN	NaN	NaN	NaN	NaN	NaN	NaN	NaN
1	NaN	NaN	NaN	NaN	NaN	0.072203	NaN	NaN	NaN	NaN	NaN	NaN	NaN	NaN	NaN	NaN	NaN	NaN	NaN	NaN	NaN	NaN	NaN	NaN	NaN	NaN	NaN	NaN	NaN	NaN	NaN	NaN	NaN	NaN	NaN	NaN	NaN	NaN	NaN	NaN	NaN	NaN	1.1117	4.0924	9.4597	9.0352	12.085	10.363	8.227
1	NaN	NaN	NaN	NaN	NaN	NaN	NaN	NaN	NaN	NaN	NaN	NaN	NaN	NaN	NaN	NaN	NaN	NaN	NaN	NaN	NaN	NaN	NaN	NaN	NaN	NaN	NaN	NaN	NaN	NaN	NaN	NaN	NaN	NaN	NaN	NaN	NaN	NaN	NaN	NaN	NaN	NaN	NaN	NaN	NaN	NaN	NaN	NaN	NaN
1	0.078906	0.10818	NaN	0.13208	0.29274	0.12366	0.1317	0.14874	0.19808	0.14969	0.14463	0.076779	0.19847	0.079454	0.035229	0.16632	0.16533	0.11984	0.11045	0.14877	0.50139	0.2298	NaN	NaN	NaN	0.28454	0.12087	0.21733	NaN	0.14838	0.32135	NaN	0.16055	0.17189	0.32755	0.10269	0.12983	0.28875	0.40365	1.8013	5.2696	7.1842	10.302	5.9767	3.0871	3.9101	4.3857	3.9551	2.5869
1	0.17465	0.56161	2.7187	4.7544	3.2165	3.3424	2.7246	2.1697	1.7874	1.5458	1.2962	1.1978	0.88598	0.81469	0.67435	0.58001	0.49944	0.43555	0.39246	0.34124	0.22325	NaN	NaN	0.23403	NaN	0.21437	0.21753	NaN	NaN	NaN	NaN	NaN	NaN	NaN	NaN	0.17225	NaN	0.21184	0.21266	0.16587	0.15502	NaN	0.1399	NaN	NaN	NaN	NaN	NaN	NaN
1	NaN	NaN	NaN	NaN	NaN	0.80544	1.2654	2.2709	2.1593	NaN	NaN	2.0327	4.7017	8.9082	9.7063	5.2227	2.0726	NaN	0.47651	NaN	NaN	NaN	NaN	NaN	NaN	NaN	NaN	NaN	NaN	NaN	NaN	NaN	NaN	NaN	NaN	NaN	NaN	NaN	NaN	NaN	NaN	NaN	NaN	NaN	NaN	NaN	NaN	NaN	NaN
1	NaN	NaN	NaN	NaN	NaN	NaN	NaN	NaN	NaN	NaN	NaN	NaN	NaN	NaN	NaN	NaN	NaN	NaN	NaN	NaN	NaN	NaN	NaN	NaN	NaN	NaN	NaN	NaN	NaN	NaN	NaN	NaN	NaN	NaN	NaN	NaN	NaN	NaN	NaN	NaN	NaN	NaN	NaN	NaN	NaN	NaN	NaN	NaN	NaN
1	NaN	NaN	0.2618	NaN	NaN	0.73033	0.072142	0.32736	0.11889	NaN	0.15063	0.50157	NaN	NaN	NaN	NaN	NaN	NaN	0.16237	NaN	NaN	NaN	NaN	NaN	NaN	NaN	NaN	NaN	NaN	NaN	NaN	0.39662	NaN	0.68424	NaN	NaN	1.3338	1.6766	2.5042	3.4024	3.5246	3.7899	3.2791	3.4182	2.7497	2.2461	1.9263	NaN	0.91112
1	NaN	NaN	NaN	NaN	NaN	NaN	NaN	NaN	NaN	NaN	NaN	NaN	NaN	NaN	NaN	NaN	NaN	NaN	NaN	NaN	NaN	NaN	NaN	NaN	NaN	NaN	NaN	NaN	NaN	NaN	NaN	NaN	NaN	NaN	NaN	NaN	NaN	NaN	NaN	NaN	NaN	NaN	NaN	NaN	NaN	NaN	NaN	NaN	NaN
1	NaN	NaN	NaN	1.4191	1.3384	1.4043	1.5636	1.5297	1.7225	1.7145	1.3901	NaN	NaN	NaN	NaN	NaN	NaN	NaN	NaN	NaN	NaN	NaN	NaN	NaN	NaN	NaN	NaN	NaN	NaN	NaN	NaN	NaN	NaN	NaN	NaN	NaN	NaN	NaN	0.64284	NaN	NaN	NaN	NaN	NaN	NaN	NaN	NaN	NaN	NaN
1	NaN	NaN	NaN	NaN	NaN	NaN	NaN	NaN	NaN	NaN	NaN	NaN	NaN	NaN	NaN	NaN	NaN	NaN	NaN	NaN	NaN	NaN	NaN	NaN	NaN	NaN	NaN	NaN	NaN	NaN	NaN	NaN	NaN	NaN	NaN	NaN	NaN	NaN	NaN	NaN	NaN	NaN	NaN	NaN	NaN	NaN	NaN	NaN	NaN
1	NaN	NaN	NaN	NaN	NaN	NaN	NaN	NaN	NaN	NaN	NaN	NaN	NaN	6.636	8.2698	5.4146	NaN	NaN	NaN	NaN	NaN	NaN	NaN	NaN	NaN	NaN	NaN	NaN	NaN	NaN	NaN	NaN	NaN	NaN	NaN	NaN	NaN	NaN	NaN	NaN	NaN	NaN	NaN	NaN	NaN	NaN	NaN	NaN	NaN
1	NaN	NaN	NaN	NaN	NaN	NaN	NaN	NaN	NaN	NaN	NaN	NaN	NaN	NaN	NaN	NaN	NaN	NaN	NaN	NaN	NaN	NaN	NaN	NaN	NaN	NaN	NaN	NaN	NaN	NaN	NaN	NaN	NaN	NaN	NaN	NaN	NaN	NaN	NaN	NaN	NaN	NaN	NaN	NaN	NaN	NaN	NaN	NaN	NaN
1	NaN	NaN	NaN	NaN	NaN	NaN	NaN	NaN	NaN	NaN	NaN	NaN	NaN	NaN	NaN	NaN	NaN	NaN	NaN	NaN	NaN	NaN	NaN	NaN	NaN	NaN	NaN	NaN	NaN	NaN	NaN	NaN	NaN	NaN	NaN	NaN	NaN	NaN	NaN	NaN	NaN	NaN	NaN	NaN	NaN	NaN	NaN	NaN	NaN
1	NaN	0.35464	1.5396	3.5377	4.1507	3.0122	1.5993	1.466	1.7024	1.825	1.8574	1.4866	1.2878	1.0004	0.77718	1.023	0.83303	0.80205	0.87226	0.94207	0.78952	0.85542	0.80123	1.008	0.81727	0.66816	0.27529	0.89629	0.65956	1.0497	0.72462	0.86473	0.75941	0.69862	0.73083	0.67859	0.61763	0.72547	0.6381	0.49252	0.58458	0.54949	0.6177	NaN	0.56502	NaN	NaN	NaN	NaN
1	NaN	NaN	NaN	NaN	NaN	NaN	NaN	NaN	NaN	NaN	NaN	NaN	NaN	NaN	NaN	NaN	NaN	NaN	NaN	NaN	NaN	NaN	NaN	NaN	NaN	NaN	NaN	NaN	NaN	NaN	NaN	NaN	NaN	NaN	NaN	NaN	NaN	NaN	NaN	NaN	NaN	NaN	NaN	NaN	NaN	NaN	NaN	NaN	NaN
1	NaN	NaN	NaN	NaN	NaN	NaN	NaN	NaN	NaN	NaN	NaN	NaN	NaN	NaN	NaN	NaN	NaN	NaN	NaN	NaN	NaN	NaN	NaN	NaN	NaN	NaN	NaN	NaN	NaN	NaN	NaN	NaN	NaN	NaN	NaN	NaN	NaN	NaN	NaN	NaN	NaN	NaN	NaN	NaN	NaN	NaN	NaN	NaN	NaN
1	NaN	NaN	NaN	0.84713	1.0378	0.96992	1.3003	1.0458	1.4288	1.2915	0.9923	0.8287	0.51199	NaN	0.49482	0.36712	0.4189	0.28773	0.287	NaN	NaN	NaN	0.64785	NaN	0.52956	0.51449	0.58437	NaN	NaN	0.44496	0.51464	0.62367	0.76011	0.93408	1.4833	1.9668	1.8018	2.2344	2.6655	4.0232	2.7968	2.2988	2.0267	1.5681	1.4412	NaN	NaN	NaN	NaN
1	NaN	NaN	NaN	NaN	NaN	NaN	NaN	NaN	NaN	NaN	NaN	NaN	NaN	NaN	NaN	NaN	NaN	NaN	NaN	NaN	NaN	NaN	NaN	NaN	NaN	NaN	NaN	NaN	NaN	NaN	NaN	NaN	NaN	NaN	NaN	NaN	NaN	NaN	NaN	NaN	NaN	NaN	NaN	NaN	NaN	NaN	NaN	NaN	NaN
1	NaN	0.086819	1.474	3.1575	2.9295	2.2232	2.1225	2.5222	2.6534	3.5875	2.4838	1.8063	0.84491	NaN	0.55542	0.3775	NaN	0.13937	0.17208	NaN	NaN	NaN	NaN	NaN	NaN	NaN	NaN	NaN	NaN	NaN	NaN	NaN	NaN	NaN	NaN	NaN	NaN	NaN	NaN	NaN	NaN	NaN	NaN	NaN	NaN	NaN	NaN	NaN	NaN
1	NaN	NaN	NaN	NaN	NaN	NaN	NaN	NaN	NaN	NaN	NaN	NaN	NaN	NaN	NaN	NaN	NaN	NaN	NaN	NaN	NaN	NaN	NaN	NaN	NaN	NaN	NaN	NaN	NaN	NaN	NaN	NaN	NaN	NaN	NaN	NaN	NaN	NaN	NaN	NaN	NaN	NaN	NaN	NaN	NaN	NaN	NaN	NaN	NaN
1	NaN	NaN	NaN	NaN	NaN	NaN	NaN	NaN	NaN	NaN	NaN	NaN	NaN	NaN	NaN	NaN	NaN	NaN	NaN	NaN	NaN	NaN	NaN	NaN	NaN	NaN	NaN	NaN	NaN	NaN	NaN	NaN	NaN	NaN	NaN	NaN	NaN	NaN	NaN	NaN	NaN	NaN	NaN	NaN	NaN	NaN	NaN	NaN	NaN
1	NaN	NaN	NaN	NaN	NaN	NaN	NaN	NaN	NaN	NaN	NaN	NaN	NaN	NaN	NaN	NaN	NaN	NaN	NaN	NaN	NaN	NaN	NaN	NaN	NaN	NaN	NaN	NaN	NaN	NaN	4.9121	NaN	2.8119	NaN	NaN	NaN	NaN	NaN	NaN	NaN	NaN	NaN	NaN	NaN	NaN	NaN	NaN	NaN	NaN
1	NaN	NaN	NaN	NaN	NaN	NaN	NaN	NaN	NaN	NaN	NaN	NaN	NaN	NaN	NaN	NaN	NaN	NaN	NaN	NaN	NaN	NaN	NaN	NaN	NaN	NaN	NaN	NaN	NaN	NaN	NaN	NaN	NaN	NaN	NaN	NaN	NaN	NaN	NaN	NaN	NaN	NaN	NaN	NaN	NaN	NaN	NaN	NaN	NaN
1	NaN	NaN	NaN	NaN	NaN	NaN	0.52044	0.83795	0.60225	NaN	NaN	NaN	NaN	NaN	NaN	NaN	NaN	NaN	NaN	NaN	NaN	NaN	NaN	NaN	NaN	NaN	NaN	NaN	NaN	NaN	NaN	NaN	NaN	NaN	NaN	NaN	NaN	NaN	NaN	NaN	NaN	NaN	NaN	NaN	NaN	NaN	NaN	NaN	NaN
1	NaN	NaN	NaN	NaN	NaN	NaN	NaN	NaN	NaN	NaN	NaN	NaN	NaN	NaN	NaN	NaN	NaN	NaN	NaN	NaN	NaN	NaN	NaN	NaN	NaN	NaN	NaN	NaN	NaN	NaN	NaN	NaN	NaN	NaN	NaN	NaN	NaN	NaN	NaN	NaN	NaN	NaN	NaN	NaN	NaN	NaN	NaN	NaN	NaN
1	0.049953	NaN	NaN	NaN	NaN	0.19285	0.21709	0.21791	NaN	0.76734	0.30826	NaN	NaN	0.16136	NaN	NaN	NaN	NaN	0.23036	NaN	NaN	NaN	NaN	NaN	NaN	NaN	NaN	NaN	NaN	NaN	NaN	NaN	NaN	NaN	NaN	NaN	NaN	0.36609	0.38784	0.55991	0.52065	0.56259	0.66017	0.65134	1.0785	1.4943	1.7968	NaN	NaN
1	NaN	NaN	NaN	NaN	NaN	NaN	NaN	NaN	NaN	NaN	NaN	NaN	NaN	NaN	NaN	NaN	NaN	NaN	NaN	NaN	NaN	NaN	NaN	NaN	NaN	NaN	NaN	NaN	NaN	NaN	NaN	NaN	NaN	NaN	NaN	NaN	NaN	NaN	NaN	NaN	NaN	NaN	NaN	NaN	NaN	NaN	NaN	NaN	NaN
1	0.075914	0.042077	0.056826	0.10222	0.10606	0.20862	0.61233	1.5247	1.723	2.1657	3.0408	4.783	4.7101	4.6566	4.1473	3.3349	3.7064	2.7085	2.2212	1.6519	1.2595	0.813	0.91118	0.89466	0.6525	0.53755	0.53117	0.46486	0.48136	0.42514	0.31549	0.34709	0.29402	0.31591	0.26655	0.2958	0.20543	0.30108	0.26961	0.30163	0.30784	0.41828	0.75207	1.1275	1.456	1.079	0.82131	NaN	NaN
1	NaN	NaN	NaN	NaN	NaN	NaN	NaN	NaN	NaN	NaN	NaN	NaN	NaN	NaN	NaN	NaN	NaN	NaN	NaN	NaN	NaN	NaN	NaN	NaN	NaN	NaN	NaN	NaN	NaN	NaN	NaN	NaN	NaN	NaN	NaN	NaN	NaN	NaN	NaN	NaN	NaN	NaN	NaN	NaN	NaN	NaN	NaN	NaN	NaN
1	0.13614	0.12388	NaN	0.26307	0.15101	0.26433	0.17712	0.15106	0.21154	0.16158	NaN	NaN	0.2464	NaN	NaN	0.19923	NaN	0.097841	0.087882	0.06206	NaN	NaN	NaN	NaN	NaN	NaN	NaN	NaN	NaN	NaN	NaN	NaN	NaN	NaN	0.44077	NaN	NaN	NaN	0.056424	0.099163	0.15692	0.21979	0.29312	0.28519	0.50958	1.021	2.2705	3.0823	4.1975
1	NaN	NaN	NaN	NaN	NaN	NaN	NaN	NaN	NaN	NaN	NaN	NaN	NaN	NaN	NaN	NaN	NaN	NaN	NaN	NaN	NaN	NaN	NaN	NaN	NaN	NaN	NaN	NaN	NaN	NaN	NaN	NaN	NaN	NaN	NaN	NaN	NaN	NaN	NaN	NaN	NaN	NaN	NaN	NaN	NaN	NaN	NaN	NaN	NaN
1	NaN	0.18968	NaN	NaN	NaN	0.3252	0.39536	0.44384	0.31609	0.38336	0.4659	0.5805	0.58501	0.51545	0.39434	0.29557	0.31234	0.197	0.24283	0.31419	0.37404	0.19456	NaN	NaN	0.18602	0.15552	NaN	0.18525	0.24639	0.21239	0.2657	NaN	0.37166	0.25651	0.50164	NaN	NaN	NaN	0.41634	0.19809	0.28017	0.47378	0.76755	1.0396	3.8813	6.2794	8.8955	8.8725	10.893
1	NaN	NaN	NaN	NaN	NaN	NaN	NaN	NaN	NaN	NaN	NaN	NaN	NaN	NaN	NaN	NaN	NaN	NaN	NaN	NaN	NaN	NaN	NaN	NaN	NaN	NaN	NaN	NaN	NaN	NaN	NaN	NaN	NaN	NaN	NaN	NaN	NaN	NaN	NaN	NaN	NaN	NaN	NaN	NaN	NaN	NaN	NaN	NaN	NaN
1	NaN	NaN	1.9567	1.7462	1.5558	1.3668	1.2589	0.80295	NaN	NaN	NaN	NaN	NaN	NaN	NaN	NaN	NaN	NaN	NaN	NaN	NaN	NaN	NaN	NaN	NaN	NaN	NaN	NaN	NaN	NaN	NaN	NaN	NaN	NaN	NaN	NaN	NaN	NaN	NaN	NaN	NaN	NaN	NaN	NaN	NaN	NaN	NaN	NaN	NaN
1	NaN	NaN	NaN	NaN	NaN	NaN	NaN	NaN	NaN	NaN	NaN	NaN	NaN	NaN	NaN	NaN	NaN	NaN	NaN	NaN	NaN	NaN	NaN	NaN	NaN	NaN	NaN	NaN	NaN	NaN	NaN	NaN	NaN	NaN	NaN	NaN	NaN	NaN	NaN	NaN	NaN	NaN	NaN	NaN	NaN	NaN	NaN	NaN	NaN
1	NaN	NaN	NaN	NaN	NaN	NaN	NaN	NaN	NaN	NaN	NaN	NaN	NaN	NaN	NaN	NaN	NaN	4.5214	8.3541	3.2778	NaN	1.8173	1.3592	NaN	NaN	NaN	NaN	NaN	NaN	NaN	NaN	NaN	NaN	NaN	NaN	NaN	NaN	NaN	NaN	NaN	NaN	NaN	NaN	NaN	NaN	NaN	NaN	NaN	NaN
1	0.21055	0.33757	2.4312	7.7925	5.3781	4.9085	2.9043	2.5695	2.6114	3.3589	2.6571	2.0775	1.1273	0.6824	0.45638	0.36718	0.31654	0.23307	0.21845	0.20537	0.23216	NaN	NaN	NaN	NaN	NaN	NaN	NaN	NaN	NaN	NaN	NaN	NaN	NaN	NaN	NaN	NaN	NaN	NaN	NaN	NaN	NaN	NaN	NaN	NaN	NaN	NaN	NaN	NaN
1	0.060404	0.12053	1.6156	5.2723	5.4773	3.0624	1.5373	0.95534	0.62357	0.53104	0.46078	0.40772	0.31212	0.28671	0.27354	0.25734	0.24688	0.2635	0.29584	0.3436	0.39428	0.3898	0.48396	0.55235	0.48602	0.4786	0.48638	0.59765	0.67751	0.69243	0.57779	0.68699	0.66771	0.62844	0.73088	0.86124	0.75533	1.3245	1.8615	2.2289	2.7256	3.2657	4.1723	4.0519	4.1755	3.9539	4.1542	3.6028	2.5604
1	NaN	0.48341	4.6902	14.487	11.988	7.3296	3.9106	2.1402	1.3882	0.95824	0.64395	0.5444	0.39617	0.37572	0.3325	0.27537	0.1875	0.24739	0.35995	0.19242	NaN	NaN	NaN	NaN	0.12818	NaN	NaN	NaN	NaN	0.17123	NaN	NaN	NaN	NaN	NaN	NaN	NaN	NaN	0.10785	NaN	0.21148	NaN	0.18113	NaN	NaN	NaN	NaN	NaN	NaN
1	0.14356	0.42315	3.9716	12.19	4.4433	7.4404	3.1121	2.2371	1.1536	1.1032	0.86296	0.6513	0.48548	0.36131	0.31614	0.34011	NaN	0.18157	0.2742	NaN	NaN	NaN	NaN	NaN	NaN	NaN	NaN	NaN	NaN	NaN	NaN	NaN	NaN	NaN	NaN	NaN	NaN	NaN	NaN	0.17569	0.13609	0.26213	0.30219	NaN	0.3584	NaN	NaN	NaN	NaN
1	NaN	0.1567	1.2514	2.0254	1.8189	1.5872	1.8724	1.6882	3.2241	3.8053	3.6929	1.6061	1.3919	0.86134	0.58412	0.46165	0.36713	0.27897	0.2444	0.83414	0.1655	0.10403	0.1516	NaN	0.14112	NaN	0.10031	NaN	0.10241	NaN	NaN	0.13651	0.12021	0.11081	NaN	NaN	NaN	0.14906	0.18909	0.24822	0.23668	0.25173	0.20871	NaN	0.15282	NaN	NaN	NaN	NaN
1	0.15388	0.069075	0.24505	0.80838	0.96812	1.2987	1.8876	4.3922	5.6683	9.8916	6.9366	5.3285	2.3542	1.9549	0.87474	0.70304	0.57984	0.50879	0.35019	0.32305	0.23397	0.22334	NaN	NaN	NaN	NaN	NaN	NaN	0.18864	NaN	NaN	NaN	0.1486	NaN	NaN	0.083285	NaN	0.092058	0.088046	0.085397	0.066322	0.060869	0.070643	NaN	NaN	NaN	NaN	NaN	NaN
1	NaN	NaN	NaN	NaN	NaN	NaN	NaN	NaN	NaN	NaN	NaN	0.39698	NaN	NaN	NaN	NaN	NaN	NaN	0.50727	NaN	NaN	NaN	NaN	NaN	NaN	NaN	NaN	NaN	NaN	NaN	NaN	NaN	NaN	NaN	NaN	NaN	NaN	NaN	0.77252	1.3063	1.8525	1.7028	1.4204	NaN	NaN	NaN	1.5396	2.5169	2.8449
1	NaN	NaN	NaN	NaN	NaN	NaN	NaN	NaN	NaN	NaN	NaN	NaN	NaN	NaN	NaN	NaN	NaN	NaN	NaN	NaN	NaN	NaN	NaN	NaN	NaN	NaN	NaN	NaN	NaN	NaN	NaN	NaN	NaN	NaN	NaN	NaN	NaN	NaN	NaN	NaN	NaN	NaN	NaN	NaN	NaN	NaN	NaN	NaN	NaN
1	0.13398	NaN	0.19153	0.55521	0.64737	0.48801	0.36339	0.38982	0.38911	0.33454	0.29003	0.28308	0.17376	0.22109	0.16082	NaN	0.43459	0.22983	0.24655	NaN	0.27594	0.31473	0.72348	NaN	0.44101	0.43631	0.41287	0.7802	1.3602	2.0564	3.4358	6.2117	8.4724	6.2403	8.4286	5.8767	2.6843	2.176	1.4103	1.0293	0.65878	0.57404	0.54236	NaN	0.4235	NaN	NaN	NaN	NaN
1	NaN	NaN	NaN	NaN	3.2612	4.3696	4.1547	4.8312	4.5593	NaN	3.0318	4.0179	NaN	NaN	NaN	0.8995	NaN	NaN	NaN	NaN	NaN	NaN	NaN	NaN	NaN	NaN	NaN	NaN	NaN	NaN	NaN	NaN	NaN	NaN	NaN	NaN	NaN	NaN	NaN	NaN	NaN	NaN	NaN	NaN	NaN	NaN	NaN	NaN	NaN
1	0.059992	NaN	0.22138	NaN	NaN	0.26575	0.23366	0.214	0.24752	NaN	0.21061	NaN	NaN	1.146	1.1953	NaN	NaN	0.32943	NaN	NaN	NaN	NaN	NaN	NaN	NaN	NaN	NaN	NaN	NaN	NaN	NaN	NaN	3.4218	3.2103	3.7797	3.0961	2.0058	1.8838	1.5227	1.1314	0.82606	0.82454	NaN	NaN	1.3059	NaN	NaN	NaN	0.60384
1	0.02606	0.071285	0.20093	0.34092	0.24172	0.19913	0.20514	0.2496	0.23796	0.18494	0.21374	0.19799	0.32765	0.7365	0.70889	0.60383	0.42536	0.31717	0.30855	0.34039	0.30298	0.30889	0.39005	0.3371	0.29144	0.31332	0.31848	0.4405	0.48438	0.59198	0.68639	1.4533	2.0572	2.376	2.3492	2.1243	1.4413	1.3697	1.0915	0.87381	0.56734	0.61103	0.68039	0.78135	1.0131	0.87889	0.91876	0.7358	0.63673
1	NaN	NaN	NaN	NaN	NaN	NaN	NaN	NaN	NaN	NaN	NaN	NaN	NaN	NaN	NaN	NaN	NaN	NaN	NaN	NaN	NaN	NaN	NaN	NaN	NaN	NaN	NaN	NaN	NaN	NaN	NaN	NaN	NaN	NaN	NaN	NaN	NaN	NaN	NaN	NaN	NaN	NaN	NaN	NaN	NaN	NaN	NaN	NaN	NaN
1	0.19439	0.49751	2.2882	3.3348	3.9415	2.7947	2.3993	2.1953	1.8679	1.9112	1.5462	1.3794	1.0862	0.94285	0.8229	0.63919	0.57103	0.47462	0.37587	0.44407	0.25872	0.38048	0.28006	0.74496	0.49943	NaN	0.33491	0.3146	0.25882	0.38815	0.20503	0.29526	0.15588	0.26222	NaN	0.18686	0.18871	0.25476	0.37536	0.24347	0.18417	0.19525	NaN	NaN	NaN	NaN	NaN	NaN	NaN
1	NaN	0.41134	3.6122	10.396	7.1186	5.0713	2.6643	1.8741	1.4496	1.5304	1.077	0.82136	NaN	0.42864	NaN	NaN	NaN	NaN	NaN	NaN	0.70181	NaN	NaN	NaN	NaN	NaN	NaN	NaN	NaN	NaN	NaN	NaN	NaN	NaN	NaN	NaN	0.13698	0.11247	0.1112	0.12103	0.099809	0.10653	0.073626	0.077588	NaN	NaN	NaN	NaN	NaN
1	NaN	NaN	NaN	NaN	NaN	NaN	NaN	NaN	NaN	NaN	NaN	NaN	NaN	NaN	NaN	NaN	NaN	NaN	NaN	NaN	NaN	NaN	NaN	NaN	NaN	NaN	NaN	NaN	NaN	NaN	NaN	NaN	NaN	NaN	NaN	NaN	NaN	NaN	NaN	NaN	NaN	NaN	NaN	NaN	NaN	NaN	NaN	NaN	NaN
1	NaN	NaN	NaN	NaN	NaN	NaN	NaN	NaN	NaN	NaN	NaN	NaN	NaN	NaN	NaN	NaN	NaN	NaN	NaN	NaN	NaN	NaN	NaN	NaN	NaN	NaN	NaN	NaN	NaN	NaN	NaN	NaN	NaN	NaN	NaN	NaN	NaN	NaN	NaN	NaN	NaN	NaN	NaN	NaN	NaN	NaN	NaN	NaN	NaN
1	NaN	NaN	NaN	NaN	NaN	NaN	NaN	NaN	NaN	NaN	NaN	NaN	NaN	NaN	NaN	NaN	NaN	NaN	NaN	NaN	NaN	NaN	NaN	NaN	NaN	NaN	NaN	NaN	NaN	NaN	NaN	NaN	NaN	NaN	NaN	NaN	NaN	NaN	NaN	NaN	NaN	NaN	NaN	NaN	NaN	NaN	NaN	NaN	NaN
1	NaN	NaN	NaN	NaN	NaN	NaN	NaN	NaN	NaN	NaN	NaN	NaN	NaN	NaN	NaN	NaN	NaN	NaN	NaN	NaN	NaN	NaN	NaN	NaN	NaN	NaN	NaN	NaN	NaN	NaN	NaN	NaN	NaN	NaN	NaN	NaN	NaN	NaN	NaN	NaN	NaN	NaN	NaN	NaN	NaN	NaN	NaN	NaN	NaN
1	NaN	NaN	NaN	NaN	NaN	NaN	NaN	NaN	NaN	NaN	NaN	NaN	NaN	NaN	NaN	NaN	NaN	NaN	NaN	NaN	NaN	NaN	NaN	NaN	NaN	NaN	NaN	NaN	NaN	NaN	NaN	NaN	NaN	NaN	NaN	1.8159	NaN	1.7883	1.8842	1.8869	1.6155	2.3558	1.6781	NaN	NaN	2.0499	NaN	NaN	NaN
1	NaN	NaN	NaN	NaN	NaN	NaN	NaN	NaN	NaN	NaN	NaN	NaN	NaN	NaN	NaN	NaN	NaN	NaN	3.7459	8.7856	5.2576	8.664	2.6052	1.8934	1.1372	1.6333	0.94593	2.0771	1.0448	1.0775	0.68655	0.71463	NaN	NaN	NaN	NaN	NaN	NaN	NaN	NaN	NaN	NaN	NaN	NaN	NaN	NaN	NaN	NaN	NaN
1	NaN	NaN	NaN	NaN	NaN	NaN	NaN	NaN	NaN	NaN	NaN	NaN	NaN	NaN	NaN	NaN	NaN	NaN	NaN	NaN	NaN	NaN	NaN	NaN	NaN	NaN	NaN	NaN	NaN	NaN	NaN	NaN	NaN	NaN	NaN	NaN	NaN	NaN	NaN	NaN	NaN	NaN	NaN	NaN	NaN	NaN	NaN	NaN	NaN
1	NaN	NaN	NaN	NaN	NaN	NaN	NaN	NaN	NaN	NaN	NaN	NaN	NaN	NaN	NaN	NaN	NaN	NaN	NaN	NaN	NaN	NaN	NaN	NaN	NaN	NaN	NaN	NaN	NaN	NaN	NaN	NaN	NaN	NaN	NaN	NaN	NaN	NaN	NaN	NaN	NaN	NaN	NaN	NaN	NaN	NaN	NaN	NaN	NaN
1	NaN	NaN	NaN	NaN	NaN	NaN	NaN	NaN	NaN	NaN	NaN	NaN	NaN	NaN	NaN	NaN	NaN	NaN	NaN	NaN	NaN	NaN	NaN	NaN	NaN	NaN	NaN	NaN	NaN	NaN	NaN	NaN	NaN	NaN	NaN	NaN	NaN	NaN	NaN	NaN	NaN	NaN	NaN	NaN	NaN	NaN	NaN	NaN	NaN
1	NaN	NaN	NaN	NaN	NaN	NaN	NaN	NaN	NaN	NaN	NaN	NaN	NaN	NaN	NaN	NaN	NaN	NaN	NaN	NaN	NaN	NaN	NaN	NaN	NaN	NaN	NaN	NaN	NaN	NaN	NaN	NaN	NaN	NaN	NaN	NaN	NaN	NaN	NaN	NaN	NaN	NaN	NaN	NaN	NaN	NaN	NaN	NaN	NaN
1	NaN	0.19361	NaN	NaN	NaN	NaN	NaN	NaN	NaN	NaN	NaN	NaN	NaN	NaN	NaN	NaN	NaN	NaN	NaN	NaN	NaN	NaN	NaN	NaN	NaN	NaN	NaN	NaN	NaN	NaN	NaN	NaN	NaN	NaN	NaN	NaN	NaN	NaN	NaN	NaN	NaN	NaN	NaN	NaN	NaN	NaN	NaN	NaN	NaN
1	0.036678	0.056705	0.030075	0.10736	0.07466	0.081988	0.077155	0.060202	0.07188	0.062412	0.25855	0.060745	0.076573	0.085293	0.10853	0.12975	0.16864	0.28583	0.92755	4.9166	11.349	13.658	14.04	14.13	9.0706	5.4727	3.6268	2.2801	1.3524	0.81787	0.47583	0.36752	0.29943	0.22952	0.16958	0.1667	0.11151	0.1242	0.11335	0.10221	0.12165	0.10663	0.079053	0.10694	0.084897	0.10867	0.098169	0.20327	0.1649
1	NaN	NaN	NaN	NaN	NaN	NaN	NaN	NaN	NaN	NaN	NaN	NaN	NaN	NaN	NaN	NaN	NaN	NaN	NaN	NaN	NaN	NaN	NaN	NaN	NaN	NaN	NaN	NaN	NaN	NaN	NaN	NaN	NaN	NaN	NaN	NaN	3.8556	3.9878	3.6772	2.9417	3.0247	2.5064	2.7471	NaN	NaN	NaN	NaN	NaN	NaN
1	NaN	NaN	NaN	NaN	NaN	NaN	NaN	NaN	NaN	NaN	NaN	NaN	NaN	NaN	NaN	NaN	NaN	NaN	NaN	NaN	NaN	NaN	NaN	NaN	NaN	NaN	NaN	NaN	NaN	NaN	NaN	NaN	NaN	NaN	NaN	NaN	NaN	NaN	NaN	NaN	NaN	NaN	NaN	NaN	NaN	NaN	NaN	NaN	NaN
1	NaN	NaN	NaN	NaN	NaN	NaN	NaN	NaN	NaN	NaN	NaN	NaN	NaN	NaN	NaN	NaN	NaN	NaN	NaN	NaN	NaN	NaN	NaN	NaN	NaN	NaN	NaN	NaN	NaN	NaN	NaN	NaN	NaN	NaN	NaN	NaN	NaN	NaN	NaN	NaN	NaN	NaN	NaN	NaN	NaN	NaN	NaN	NaN	NaN
1	0.16249	NaN	NaN	NaN	NaN	NaN	NaN	NaN	NaN	NaN	NaN	NaN	NaN	NaN	NaN	NaN	NaN	NaN	NaN	NaN	NaN	NaN	NaN	NaN	NaN	NaN	NaN	NaN	NaN	NaN	NaN	NaN	NaN	NaN	NaN	NaN	NaN	NaN	NaN	NaN	NaN	NaN	NaN	NaN	NaN	NaN	NaN	NaN	NaN
1	NaN	0.50303	5.6171	14.071	13.618	9.5079	4.4926	2.4367	1.3125	NaN	0.73368	0.61031	0.49752	0.42178	0.35783	0.32372	NaN	0.26151	NaN	0.19815	NaN	NaN	NaN	NaN	0.16884	NaN	NaN	0.090598	NaN	NaN	NaN	NaN	NaN	NaN	NaN	NaN	NaN	NaN	NaN	NaN	NaN	NaN	NaN	NaN	NaN	NaN	NaN	NaN	NaN
1	NaN	NaN	NaN	NaN	NaN	NaN	NaN	NaN	NaN	NaN	NaN	NaN	NaN	NaN	NaN	NaN	NaN	NaN	NaN	NaN	NaN	NaN	NaN	NaN	NaN	NaN	NaN	NaN	NaN	NaN	NaN	NaN	NaN	NaN	NaN	NaN	NaN	NaN	NaN	NaN	NaN	NaN	NaN	NaN	NaN	NaN	NaN	NaN	NaN
1	NaN	NaN	NaN	NaN	NaN	NaN	NaN	NaN	NaN	NaN	NaN	NaN	NaN	NaN	NaN	NaN	NaN	NaN	NaN	NaN	NaN	NaN	NaN	NaN	NaN	NaN	NaN	NaN	NaN	NaN	NaN	NaN	NaN	NaN	NaN	NaN	NaN	NaN	NaN	NaN	NaN	NaN	NaN	NaN	NaN	NaN	NaN	NaN	NaN
1	0.052241	0.03754	0.062841	0.15693	0.16617	0.13023	0.058763	0.089823	0.13123	0.074813	0.093435	0.052064	0.028843	0.14418	0.037269	0.044687	0.056174	0.047174	0.046333	0.042898	0.07305	0.06834	0.18944	0.49618	0.89865	1.0887	1.3211	1.1362	0.78907	0.47373	0.26333	0.24292	0.23115	0.26112	0.43515	1.252	2.0171	3.6635	4.3016	5.74	6.7547	9.037	9.7484	9.2576	6.4663	3.266	2.0788	1.1252	0.56932
1	NaN	NaN	NaN	NaN	NaN	NaN	NaN	NaN	NaN	NaN	NaN	NaN	NaN	NaN	NaN	NaN	NaN	NaN	NaN	NaN	NaN	NaN	NaN	NaN	NaN	NaN	NaN	NaN	NaN	NaN	NaN	NaN	NaN	NaN	NaN	NaN	NaN	NaN	NaN	NaN	NaN	NaN	NaN	NaN	NaN	NaN	NaN	NaN	NaN
1	0.17262	0.19504	0.16841	0.20699	0.13385	0.17144	0.25979	0.12614	0.15141	0.236	0.18392	0.25126	0.17585	0.18813	0.12844	0.14414	0.16428	0.18964	0.21396	0.23702	0.34244	0.38249	0.55415	1.0084	1.9763	2.9548	3.1722	3.4695	3.4474	3.3905	2.7479	2.0077	1.4616	0.92527	0.52519	0.45616	0.27562	0.45571	0.36227	0.48814	0.52845	0.74096	0.84184	0.76098	0.62987	NaN	NaN	NaN	NaN
1	NaN	NaN	NaN	NaN	NaN	NaN	NaN	NaN	NaN	NaN	NaN	NaN	NaN	NaN	NaN	NaN	NaN	NaN	NaN	NaN	NaN	NaN	NaN	NaN	NaN	NaN	NaN	NaN	NaN	NaN	NaN	NaN	NaN	1.3591	1.8669	1.6196	0.98715	NaN	NaN	NaN	0.51543	NaN	NaN	NaN	0.78299	NaN	NaN	3.2311	3.7684
1	NaN	NaN	NaN	NaN	NaN	NaN	NaN	NaN	NaN	NaN	NaN	NaN	NaN	NaN	NaN	NaN	NaN	NaN	NaN	NaN	NaN	NaN	NaN	NaN	NaN	NaN	NaN	NaN	NaN	NaN	NaN	NaN	NaN	NaN	NaN	NaN	NaN	NaN	NaN	NaN	NaN	NaN	NaN	NaN	NaN	NaN	NaN	NaN	NaN
1	0.19846	0.41375	0.81667	NaN	NaN	0.62352	NaN	NaN	0.056936	0.13711	0.10904	0.31776	0.15179	NaN	0.056023	0.18037	0.24783	0.083535	NaN	0.27099	NaN	NaN	NaN	NaN	NaN	NaN	NaN	NaN	NaN	NaN	NaN	NaN	NaN	0.11472	0.52688	0.19604	0.24861	0.38479	0.76878	1.2563	1.6409	2.0598	3.9798	4.6545	3.6278	4.0262	6.0027	3.2299	4.001
1	0.048419	0.022591	0.0489	0.087311	0.075159	0.065904	0.067323	0.060559	0.064979	0.076541	0.26719	0.066062	0.080552	0.092486	0.10577	0.13084	0.16533	0.26395	0.78189	2.737	5.7262	3.2965	9.9532	7.2707	5.6747	4.6259	2.7518	1.4686	1.263	0.72895	0.44933	0.37393	0.30499	0.22322	0.16981	0.16841	0.11309	0.13642	0.12542	0.1153	0.093064	0.089895	0.094367	0.096419	0.1024	0.083716	0.099881	0.10676	0.11699
1	NaN	NaN	NaN	NaN	NaN	NaN	NaN	NaN	NaN	NaN	NaN	NaN	NaN	NaN	NaN	NaN	NaN	NaN	NaN	NaN	NaN	NaN	NaN	NaN	NaN	NaN	NaN	NaN	NaN	NaN	NaN	NaN	NaN	NaN	NaN	NaN	NaN	NaN	NaN	NaN	NaN	NaN	NaN	NaN	NaN	NaN	NaN	NaN	NaN
1	0.10686	NaN	NaN	NaN	NaN	0.054164	0.049491	0.063652	0.068548	NaN	NaN	NaN	NaN	NaN	NaN	0.15453	NaN	NaN	0.23325	NaN	NaN	NaN	NaN	NaN	NaN	NaN	NaN	0.15259	NaN	NaN	NaN	NaN	NaN	NaN	NaN	NaN	NaN	NaN	NaN	NaN	NaN	0.18937	0.32722	NaN	NaN	NaN	NaN	NaN	NaN
1	NaN	NaN	NaN	NaN	NaN	NaN	NaN	NaN	NaN	NaN	NaN	NaN	NaN	NaN	NaN	NaN	NaN	NaN	NaN	NaN	NaN	NaN	NaN	NaN	NaN	NaN	NaN	NaN	NaN	NaN	NaN	NaN	NaN	NaN	NaN	NaN	NaN	NaN	NaN	NaN	NaN	NaN	NaN	NaN	NaN	NaN	NaN	NaN	NaN
1	0.25007	0.13651	0.8702	1.6035	2.2268	1.7596	1.0524	1.2049	1.6012	1.8215	1.7344	1.0489	0.72404	0.67823	0.47418	0.37142	0.291	0.47898	0.34514	0.36954	NaN	0.60682	0.7612	0.82912	1.1337	1.2734	1.4097	1.6463	1.8842	1.6771	0.85869	0.82254	0.65248	0.50032	0.42216	0.55194	NaN	0.55886	0.5236	0.59182	0.43312	0.52585	0.60746	0.47721	0.65451	0.52033	0.80179	0.65276	0.93692
1	0.0617	0.039517	0.080987	0.1962	NaN	0.15583	0.10761	0.10716	0.15286	0.11653	0.12415	0.12343	0.070467	0.16168	0.13819	0.098589	0.11572	0.094298	0.15678	0.19997	0.10827	0.10763	0.1379	0.16298	0.10245	0.12357	0.07352	0.12135	NaN	0.3962	0.082701	0.065057	0.089769	0.10282	0.56557	0.23063	0.12191	0.21939	0.17659	0.14585	0.046325	0.1237	0.27955	1.1813	5.23	8.4648	9.5887	8.4353	5.0906
1	NaN	NaN	0.62381	NaN	NaN	NaN	NaN	NaN	NaN	NaN	NaN	NaN	NaN	NaN	NaN	NaN	NaN	0.16466	0.18484	0.29708	NaN	NaN	NaN	NaN	NaN	NaN	0.23274	NaN	NaN	0.16538	0.17749	0.27317	0.3411	0.40336	0.45669	0.57491	0.51393	1.3188	2.5774	3.7145	3.9433	4.3271	4.6133	3.4964	2.9906	2.3445	2.4694	2.2172	1.9818
1	NaN	NaN	NaN	NaN	NaN	NaN	NaN	NaN	NaN	NaN	NaN	NaN	NaN	NaN	NaN	NaN	NaN	NaN	NaN	NaN	NaN	NaN	NaN	NaN	NaN	NaN	NaN	NaN	NaN	NaN	NaN	NaN	NaN	NaN	NaN	NaN	NaN	NaN	NaN	NaN	NaN	NaN	NaN	NaN	NaN	NaN	NaN	NaN	NaN
1	0.17297	NaN	NaN	NaN	NaN	NaN	NaN	NaN	0.073271	NaN	NaN	NaN	0.089696	NaN	0.061095	NaN	NaN	NaN	NaN	NaN	NaN	NaN	NaN	NaN	NaN	NaN	NaN	NaN	NaN	0.044289	NaN	0.053065	0.071214	NaN	0.45577	NaN	NaN	NaN	NaN	0.041868	0.069602	0.16083	0.37731	0.96833	2.3894	2.76	3.0012	2.8258	3.1219
1	NaN	NaN	NaN	NaN	NaN	NaN	NaN	NaN	NaN	NaN	NaN	NaN	NaN	NaN	NaN	NaN	NaN	NaN	NaN	NaN	NaN	NaN	NaN	NaN	NaN	NaN	NaN	NaN	NaN	NaN	NaN	NaN	NaN	NaN	NaN	NaN	NaN	NaN	NaN	NaN	NaN	NaN	NaN	NaN	NaN	NaN	NaN	NaN	NaN
1	NaN	NaN	NaN	NaN	NaN	NaN	NaN	NaN	NaN	NaN	NaN	NaN	NaN	NaN	NaN	NaN	NaN	NaN	NaN	NaN	NaN	NaN	NaN	NaN	NaN	NaN	NaN	4.0167	NaN	NaN	NaN	NaN	NaN	NaN	NaN	NaN	1.9127	1.9632	NaN	NaN	NaN	NaN	NaN	NaN	NaN	NaN	NaN	NaN	NaN
1	NaN	NaN	NaN	NaN	NaN	2.8604	NaN	NaN	NaN	NaN	NaN	NaN	NaN	NaN	NaN	NaN	NaN	NaN	NaN	NaN	NaN	NaN	NaN	4.5331	7.936	6.7849	6.1947	6.3603	4.7034	9.4753	4.5804	NaN	NaN	1.6177	2.6768	3.6361	2.7943	2.6148	1.6138	1.1418	0.72297	0.56677	NaN	NaN	NaN	NaN	NaN	NaN	NaN
1	NaN	NaN	NaN	3.3642	4.8133	4.0364	3.7031	3.2906	3.3975	NaN	2.3664	NaN	NaN	NaN	NaN	NaN	NaN	NaN	NaN	NaN	NaN	NaN	NaN	NaN	NaN	NaN	NaN	NaN	NaN	NaN	NaN	NaN	NaN	NaN	NaN	NaN	NaN	NaN	NaN	NaN	NaN	NaN	NaN	NaN	NaN	NaN	NaN	NaN	NaN
1	0.044323	0.055879	0.074452	0.1264	NaN	0.079329	0.22524	0.50345	0.66343	0.92376	1.8439	3.2418	2.7735	2.1749	1.4046	0.96298	1.0508	1.1456	1.187	1.9208	3.1379	4.0927	5.8687	7.4402	6.6009	3.5647	3.272	2.0318	1.2932	0.86821	0.50908	0.56443	0.80727	0.92123	1.4103	2.4842	2.3643	2.6864	1.7072	1.0511	0.52561	0.32524	0.29743	0.17012	0.15727	NaN	0.21337	NaN	NaN
1	0.059988	0.45508	0.75199	NaN	0.11125	0.12371	0.3803	0.53074	0.56015	0.80459	1.7217	2.2629	3.0595	1.7728	1.4272	1.0147	1.1892	0.80731	1.2926	1.6961	3.0958	3.9311	4.2205	2.9187	3.7417	2.7019	3.16	1.203	1.1915	0.78409	0.48338	0.40705	0.76074	0.99777	1.2593	1.9449	1.9397	2.3986	1.3342	0.99289	0.47603	0.27803	0.197	NaN	0.10196	NaN	NaN	NaN	0.21302
1	0.055789	0.065178	0.081393	0.21619	NaN	0.082675	0.093447	0.15744	0.10462	NaN	0.11614	0.094481	0.094787	0.085861	0.10976	0.14266	0.12288	0.10826	0.17095	0.18249	0.17121	0.16903	0.57795	0.34378	0.48455	0.62323	1.2281	1.5155	3.3953	2.4613	2.8375	2.7711	3.2671	2.9426	2.8941	2.604	2.395	2.2695	1.7931	1.5362	1.2953	1.0897	1.0841	0.91421	0.96689	0.74099	0.6421	0.57237	0.35544
1	NaN	NaN	NaN	NaN	NaN	NaN	NaN	NaN	NaN	NaN	NaN	NaN	NaN	NaN	NaN	NaN	NaN	NaN	NaN	NaN	NaN	NaN	NaN	NaN	NaN	NaN	NaN	NaN	NaN	NaN	NaN	NaN	NaN	NaN	NaN	NaN	NaN	NaN	NaN	NaN	NaN	NaN	NaN	3.5206	NaN	NaN	NaN	NaN	NaN
1	NaN	NaN	NaN	NaN	NaN	NaN	NaN	NaN	NaN	NaN	NaN	NaN	NaN	NaN	NaN	NaN	NaN	NaN	NaN	NaN	NaN	NaN	NaN	NaN	NaN	NaN	NaN	NaN	NaN	NaN	NaN	NaN	NaN	NaN	NaN	NaN	NaN	NaN	NaN	NaN	NaN	NaN	NaN	NaN	NaN	NaN	NaN	NaN	NaN
1	NaN	NaN	NaN	NaN	NaN	NaN	NaN	NaN	NaN	NaN	NaN	NaN	NaN	NaN	NaN	NaN	NaN	NaN	NaN	NaN	NaN	NaN	NaN	NaN	NaN	NaN	NaN	NaN	NaN	NaN	NaN	NaN	NaN	NaN	NaN	NaN	NaN	NaN	NaN	NaN	NaN	NaN	NaN	NaN	NaN	NaN	NaN	NaN	NaN
1	NaN	NaN	NaN	NaN	NaN	NaN	NaN	NaN	NaN	NaN	NaN	NaN	NaN	NaN	NaN	NaN	NaN	NaN	NaN	NaN	NaN	NaN	NaN	NaN	NaN	NaN	NaN	NaN	NaN	NaN	NaN	NaN	NaN	NaN	NaN	NaN	NaN	NaN	NaN	NaN	NaN	NaN	NaN	NaN	NaN	NaN	NaN	NaN	NaN
1	NaN	NaN	NaN	NaN	NaN	NaN	NaN	NaN	NaN	NaN	NaN	NaN	NaN	4.5936	6.1693	6.4726	3.9721	2.9901	2.1131	1.2316	NaN	NaN	NaN	NaN	NaN	NaN	NaN	NaN	NaN	NaN	NaN	NaN	NaN	NaN	NaN	NaN	NaN	NaN	NaN	NaN	NaN	NaN	NaN	NaN	NaN	NaN	NaN	NaN	NaN
1	NaN	NaN	NaN	NaN	NaN	NaN	NaN	NaN	NaN	NaN	NaN	NaN	NaN	NaN	NaN	NaN	NaN	NaN	NaN	NaN	NaN	NaN	NaN	NaN	NaN	NaN	NaN	1.8815	1.1888	NaN	NaN	NaN	NaN	NaN	NaN	NaN	NaN	NaN	NaN	NaN	NaN	NaN	NaN	NaN	NaN	NaN	NaN	NaN	NaN
1	NaN	NaN	NaN	NaN	NaN	NaN	NaN	NaN	NaN	NaN	NaN	NaN	NaN	NaN	NaN	NaN	NaN	NaN	NaN	NaN	NaN	NaN	NaN	NaN	NaN	NaN	NaN	NaN	NaN	NaN	NaN	NaN	NaN	NaN	NaN	NaN	NaN	NaN	NaN	NaN	NaN	NaN	NaN	NaN	NaN	NaN	NaN	NaN	NaN
1	NaN	NaN	NaN	NaN	NaN	NaN	NaN	NaN	NaN	NaN	NaN	NaN	NaN	NaN	NaN	NaN	NaN	NaN	NaN	NaN	NaN	NaN	NaN	NaN	NaN	NaN	NaN	NaN	NaN	NaN	NaN	NaN	NaN	NaN	NaN	NaN	NaN	NaN	NaN	NaN	NaN	NaN	NaN	NaN	NaN	NaN	NaN	NaN	NaN
1	NaN	NaN	NaN	NaN	NaN	3.0007	1.9711	NaN	NaN	NaN	NaN	NaN	NaN	NaN	NaN	NaN	NaN	NaN	NaN	NaN	NaN	NaN	NaN	NaN	NaN	NaN	NaN	NaN	NaN	NaN	NaN	NaN	NaN	NaN	NaN	NaN	NaN	NaN	NaN	NaN	NaN	NaN	2.2403	NaN	4.5276	NaN	NaN	NaN	NaN
1	NaN	NaN	NaN	NaN	NaN	NaN	NaN	NaN	NaN	NaN	NaN	NaN	NaN	NaN	NaN	NaN	NaN	NaN	NaN	NaN	NaN	NaN	NaN	NaN	NaN	NaN	NaN	NaN	NaN	NaN	NaN	NaN	NaN	NaN	NaN	NaN	NaN	NaN	NaN	NaN	NaN	NaN	NaN	NaN	NaN	NaN	NaN	NaN	NaN
1	NaN	NaN	NaN	NaN	NaN	NaN	NaN	NaN	NaN	NaN	NaN	NaN	NaN	NaN	NaN	NaN	NaN	NaN	NaN	NaN	NaN	NaN	NaN	NaN	NaN	NaN	NaN	NaN	NaN	NaN	NaN	NaN	NaN	NaN	NaN	NaN	NaN	NaN	NaN	NaN	NaN	NaN	NaN	NaN	NaN	NaN	NaN	NaN	NaN
1	NaN	NaN	NaN	NaN	NaN	NaN	NaN	NaN	NaN	NaN	NaN	NaN	NaN	NaN	NaN	NaN	NaN	NaN	NaN	NaN	NaN	NaN	NaN	NaN	NaN	NaN	NaN	NaN	NaN	NaN	NaN	NaN	NaN	NaN	NaN	NaN	NaN	NaN	NaN	NaN	NaN	NaN	NaN	NaN	NaN	NaN	NaN	NaN	NaN
1	NaN	NaN	NaN	NaN	NaN	NaN	NaN	NaN	NaN	NaN	NaN	NaN	NaN	NaN	NaN	NaN	NaN	NaN	NaN	NaN	NaN	NaN	NaN	NaN	NaN	NaN	NaN	NaN	NaN	NaN	NaN	NaN	NaN	NaN	NaN	NaN	NaN	NaN	NaN	NaN	NaN	NaN	NaN	NaN	NaN	NaN	NaN	NaN	NaN
1	NaN	NaN	NaN	NaN	NaN	NaN	NaN	NaN	NaN	NaN	NaN	NaN	NaN	NaN	NaN	NaN	NaN	NaN	NaN	NaN	NaN	NaN	NaN	NaN	NaN	NaN	NaN	NaN	NaN	NaN	NaN	NaN	NaN	NaN	NaN	NaN	NaN	NaN	2.231	NaN	NaN	NaN	NaN	NaN	NaN	NaN	NaN	NaN	NaN
1	NaN	NaN	NaN	NaN	NaN	NaN	NaN	NaN	NaN	NaN	NaN	NaN	NaN	NaN	NaN	NaN	NaN	NaN	NaN	NaN	NaN	NaN	NaN	NaN	NaN	NaN	NaN	NaN	NaN	NaN	NaN	NaN	NaN	NaN	NaN	NaN	NaN	NaN	NaN	NaN	NaN	NaN	NaN	NaN	NaN	NaN	NaN	NaN	NaN
1	NaN	NaN	NaN	NaN	NaN	NaN	NaN	NaN	NaN	NaN	NaN	NaN	NaN	NaN	NaN	NaN	NaN	NaN	NaN	NaN	NaN	NaN	NaN	NaN	NaN	NaN	NaN	NaN	NaN	NaN	NaN	NaN	NaN	NaN	NaN	NaN	NaN	NaN	NaN	NaN	NaN	NaN	NaN	NaN	NaN	NaN	NaN	NaN	NaN
1	NaN	NaN	NaN	NaN	NaN	0.1192	NaN	0.1864	NaN	NaN	NaN	NaN	0.17087	NaN	0.32685	0.17466	NaN	NaN	0.20775	0.17	NaN	NaN	NaN	NaN	NaN	NaN	NaN	NaN	NaN	NaN	NaN	NaN	NaN	NaN	NaN	NaN	NaN	0.17486	0.1804	0.17118	0.21229	0.21182	0.28271	0.58874	0.80949	1.2785	1.7759	2.0649	1.9262
1	NaN	NaN	NaN	NaN	NaN	NaN	NaN	NaN	NaN	NaN	NaN	NaN	NaN	NaN	NaN	NaN	NaN	NaN	NaN	NaN	NaN	NaN	NaN	NaN	NaN	NaN	NaN	NaN	NaN	NaN	NaN	NaN	NaN	NaN	NaN	NaN	2.0953	4.9825	3.8449	NaN	1.5333	NaN	NaN	NaN	NaN	NaN	NaN	NaN	NaN
1	NaN	NaN	NaN	NaN	NaN	NaN	NaN	NaN	NaN	NaN	NaN	NaN	NaN	NaN	NaN	NaN	NaN	NaN	NaN	NaN	NaN	NaN	NaN	NaN	NaN	NaN	NaN	NaN	NaN	NaN	NaN	NaN	NaN	NaN	NaN	NaN	NaN	NaN	NaN	NaN	NaN	NaN	NaN	NaN	NaN	NaN	NaN	NaN	NaN
1	NaN	NaN	NaN	NaN	NaN	NaN	NaN	NaN	NaN	NaN	NaN	NaN	NaN	NaN	NaN	NaN	NaN	NaN	NaN	NaN	NaN	NaN	NaN	NaN	NaN	NaN	NaN	NaN	NaN	NaN	NaN	NaN	NaN	NaN	NaN	NaN	NaN	NaN	NaN	NaN	NaN	NaN	NaN	NaN	NaN	NaN	NaN	NaN	NaN
1	NaN	NaN	NaN	NaN	NaN	NaN	NaN	NaN	NaN	NaN	NaN	NaN	NaN	NaN	NaN	NaN	NaN	NaN	NaN	NaN	NaN	NaN	NaN	NaN	NaN	NaN	NaN	NaN	NaN	NaN	NaN	NaN	NaN	NaN	NaN	NaN	NaN	NaN	NaN	NaN	NaN	NaN	NaN	NaN	NaN	NaN	NaN	NaN	NaN
1	NaN	NaN	NaN	NaN	NaN	NaN	NaN	NaN	NaN	NaN	NaN	NaN	NaN	NaN	NaN	NaN	NaN	NaN	NaN	NaN	NaN	NaN	NaN	NaN	NaN	NaN	NaN	NaN	NaN	NaN	NaN	NaN	NaN	NaN	NaN	NaN	NaN	NaN	NaN	NaN	NaN	NaN	1.2887	NaN	NaN	NaN	NaN	NaN	NaN
1	NaN	NaN	NaN	NaN	NaN	NaN	NaN	NaN	NaN	NaN	NaN	NaN	NaN	NaN	NaN	NaN	NaN	NaN	NaN	NaN	NaN	NaN	NaN	NaN	NaN	NaN	NaN	NaN	NaN	NaN	NaN	NaN	NaN	NaN	NaN	NaN	NaN	NaN	NaN	NaN	NaN	NaN	NaN	NaN	NaN	NaN	NaN	NaN	NaN
1	NaN	NaN	NaN	NaN	NaN	NaN	NaN	NaN	NaN	NaN	NaN	NaN	NaN	NaN	NaN	NaN	NaN	NaN	NaN	NaN	NaN	NaN	NaN	NaN	NaN	NaN	NaN	NaN	NaN	NaN	NaN	NaN	NaN	NaN	NaN	NaN	NaN	NaN	NaN	NaN	NaN	NaN	NaN	NaN	NaN	NaN	NaN	NaN	NaN
1	0.026693	0.024417	0.042694	0.083743	0.06883	0.063089	0.051375	0.058685	0.056434	0.055785	0.2714	0.057814	0.067917	0.077368	0.10239	0.12207	0.16114	0.26598	0.8701	3.7339	9.0409	10.382	10.631	8.3045	5.4765	4.347	2.4823	1.9876	1.2556	0.77514	0.39622	0.35201	0.28807	0.21073	0.16753	0.16481	0.10697	0.13221	0.13116	0.13784	0.095922	0.094266	0.11725	0.14634	0.15375	0.19113	0.14579	0.17361	0.13531
1	0.069726	0.068246	0.055856	0.074902	0.072589	0.073162	0.052476	0.05327	0.060801	0.055754	0.27046	0.057182	0.060159	0.077632	0.11174	0.12165	0.16774	0.27615	0.86001	4.4371	8.4531	12.79	13.749	10.562	8.139	5.1331	3.6009	2.1546	1.1364	0.73149	0.42908	0.32835	0.28222	0.19999	0.16271	0.14389	0.1102	0.12265	0.10363	0.10723	0.069269	0.066091	0.092449	0.057963	0.10333	0.10985	0.14591	0.10857	0.066506
1	NaN	NaN	NaN	NaN	NaN	NaN	NaN	NaN	NaN	NaN	NaN	NaN	NaN	NaN	NaN	NaN	NaN	NaN	NaN	NaN	NaN	NaN	NaN	NaN	NaN	NaN	NaN	NaN	NaN	NaN	NaN	NaN	NaN	NaN	NaN	NaN	NaN	NaN	NaN	NaN	NaN	NaN	NaN	NaN	NaN	NaN	NaN	NaN	NaN
1	NaN	NaN	NaN	NaN	NaN	NaN	NaN	NaN	NaN	NaN	NaN	NaN	NaN	NaN	NaN	NaN	NaN	NaN	NaN	NaN	NaN	NaN	NaN	NaN	NaN	NaN	NaN	NaN	NaN	NaN	NaN	NaN	NaN	NaN	NaN	NaN	NaN	NaN	NaN	NaN	NaN	NaN	NaN	NaN	NaN	NaN	NaN	NaN	NaN
1	NaN	1.9367	1.5154	NaN	NaN	NaN	NaN	NaN	NaN	NaN	NaN	NaN	NaN	NaN	NaN	NaN	NaN	NaN	NaN	NaN	NaN	NaN	NaN	NaN	NaN	NaN	NaN	NaN	NaN	NaN	NaN	NaN	NaN	NaN	NaN	NaN	NaN	NaN	NaN	1.782	NaN	1.7415	NaN	NaN	NaN	NaN	NaN	NaN	NaN
1	NaN	NaN	NaN	NaN	NaN	NaN	NaN	NaN	NaN	NaN	2.0939	2.3214	2.5749	2.5992	2.2042	NaN	NaN	NaN	NaN	NaN	NaN	NaN	NaN	NaN	NaN	NaN	NaN	NaN	NaN	NaN	NaN	NaN	NaN	NaN	NaN	NaN	NaN	NaN	NaN	NaN	NaN	NaN	NaN	NaN	NaN	NaN	NaN	NaN	NaN
1	NaN	NaN	2.0528	2.6169	1.724	2.3035	1.8104	NaN	NaN	1.2317	NaN	NaN	NaN	NaN	NaN	NaN	NaN	NaN	NaN	NaN	NaN	NaN	NaN	NaN	NaN	NaN	NaN	NaN	NaN	NaN	NaN	NaN	NaN	NaN	NaN	NaN	NaN	NaN	NaN	NaN	NaN	NaN	NaN	NaN	NaN	NaN	NaN	NaN	NaN
1	NaN	NaN	NaN	NaN	NaN	NaN	NaN	NaN	NaN	NaN	NaN	NaN	NaN	NaN	NaN	NaN	NaN	NaN	NaN	NaN	NaN	NaN	NaN	NaN	NaN	NaN	NaN	NaN	NaN	NaN	NaN	NaN	NaN	NaN	NaN	NaN	NaN	NaN	NaN	NaN	NaN	NaN	NaN	NaN	NaN	NaN	NaN	NaN	NaN
1	NaN	NaN	NaN	NaN	NaN	NaN	NaN	NaN	NaN	NaN	NaN	NaN	NaN	NaN	NaN	NaN	NaN	NaN	NaN	NaN	NaN	NaN	NaN	NaN	NaN	NaN	NaN	NaN	NaN	NaN	NaN	NaN	NaN	NaN	NaN	NaN	NaN	NaN	NaN	NaN	NaN	NaN	NaN	NaN	NaN	NaN	NaN	NaN	NaN
1	NaN	NaN	NaN	NaN	NaN	NaN	NaN	NaN	NaN	NaN	NaN	NaN	NaN	NaN	NaN	NaN	NaN	NaN	NaN	NaN	NaN	NaN	NaN	NaN	NaN	NaN	NaN	NaN	NaN	NaN	NaN	NaN	NaN	NaN	NaN	NaN	NaN	NaN	NaN	NaN	NaN	NaN	NaN	NaN	NaN	NaN	NaN	NaN	NaN
1	NaN	NaN	NaN	NaN	NaN	NaN	NaN	NaN	NaN	NaN	NaN	NaN	NaN	NaN	NaN	NaN	NaN	NaN	NaN	NaN	NaN	NaN	NaN	NaN	NaN	NaN	NaN	NaN	NaN	NaN	NaN	NaN	NaN	NaN	NaN	NaN	NaN	NaN	NaN	NaN	NaN	NaN	NaN	NaN	NaN	NaN	NaN	NaN	NaN
1	NaN	NaN	0.054075	0.14689	0.098226	0.17199	0.45331	1.1098	1.4004	1.2997	2.808	2.254	2.9401	3.7161	2.2107	1.919	2.1525	1.7595	1.2383	0.92803	0.68678	0.62176	0.70367	0.50964	0.45346	0.3058	0.41737	0.34671	0.36543	0.42985	0.44686	0.67623	1.038	1.6115	3.1904	2.8328	3.8701	3.9684	3.0542	1.7169	0.84739	0.555	0.47588	0.29996	0.29928	NaN	NaN	NaN	NaN
1	NaN	NaN	NaN	NaN	NaN	NaN	NaN	NaN	NaN	NaN	NaN	NaN	NaN	NaN	NaN	NaN	NaN	NaN	NaN	NaN	NaN	NaN	NaN	NaN	NaN	NaN	NaN	NaN	NaN	NaN	NaN	NaN	NaN	NaN	NaN	NaN	NaN	NaN	NaN	NaN	NaN	NaN	NaN	NaN	NaN	NaN	NaN	NaN	NaN
1	NaN	NaN	NaN	NaN	NaN	NaN	NaN	NaN	NaN	NaN	NaN	NaN	NaN	NaN	NaN	NaN	NaN	NaN	NaN	NaN	NaN	NaN	NaN	NaN	NaN	NaN	NaN	NaN	NaN	NaN	NaN	NaN	NaN	NaN	NaN	NaN	NaN	NaN	NaN	NaN	NaN	NaN	NaN	NaN	NaN	NaN	NaN	NaN	NaN
1	NaN	NaN	NaN	NaN	NaN	NaN	NaN	NaN	NaN	NaN	NaN	NaN	NaN	NaN	NaN	NaN	NaN	NaN	NaN	NaN	NaN	NaN	NaN	NaN	NaN	NaN	NaN	NaN	NaN	NaN	NaN	NaN	NaN	NaN	NaN	NaN	NaN	NaN	NaN	NaN	NaN	NaN	NaN	NaN	NaN	NaN	NaN	NaN	NaN
1	NaN	NaN	NaN	NaN	NaN	NaN	NaN	NaN	NaN	NaN	NaN	NaN	NaN	NaN	NaN	NaN	NaN	NaN	NaN	NaN	NaN	NaN	NaN	NaN	NaN	NaN	NaN	NaN	NaN	NaN	NaN	NaN	NaN	NaN	NaN	NaN	NaN	NaN	NaN	NaN	NaN	NaN	NaN	NaN	1.9582	NaN	NaN	NaN	NaN
1	NaN	NaN	0.5223	0.77037	0.80756	1.3012	1.651	1.2747	1.915	1.8278	1.1767	1.5055	1.0961	1.2056	0.74816	0.61072	0.61278	0.48947	NaN	NaN	NaN	NaN	NaN	NaN	NaN	NaN	NaN	NaN	NaN	NaN	NaN	NaN	NaN	NaN	NaN	NaN	NaN	NaN	NaN	NaN	NaN	NaN	NaN	NaN	NaN	NaN	NaN	NaN	NaN
1	NaN	NaN	NaN	NaN	NaN	NaN	NaN	NaN	NaN	NaN	NaN	NaN	NaN	NaN	NaN	NaN	NaN	NaN	NaN	NaN	NaN	NaN	NaN	NaN	NaN	NaN	NaN	NaN	NaN	NaN	NaN	NaN	NaN	NaN	NaN	NaN	NaN	4.5136	2.2387	NaN	NaN	NaN	NaN	NaN	NaN	NaN	NaN	NaN	NaN
1	0.26253	0.48048	1.4106	2.5169	2.7266	2.4496	2.0645	1.8062	1.6625	1.4403	1.3068	1.1334	0.77276	0.66966	0.59893	0.47191	0.44065	0.40293	0.34864	0.36959	0.40781	NaN	NaN	0.24799	0.3836	NaN	NaN	NaN	NaN	NaN	NaN	NaN	NaN	0.33533	NaN	NaN	NaN	0.22052	0.24033	0.21961	NaN	NaN	NaN	NaN	NaN	NaN	NaN	NaN	NaN
1	0.25581	0.10519	0.24568	0.55809	0.55077	0.44258	0.34329	0.37925	0.42195	0.49557	0.47758	0.55215	0.67461	0.80444	1.2669	1.4722	1.2422	1.1962	1.4062	1.2255	1.2621	1.1948	1.5026	1.7408	1.6682	1.4694	1.5272	1.8363	1.7143	1.7258	1.4752	1.7749	1.675	1.6719	2.1359	2.0881	1.5272	1.8881	2.074	2.0937	1.6674	1.4798	1.0962	0.94994	0.99374	1.0464	1.2336	1.3451	1.0333
1	NaN	NaN	NaN	NaN	NaN	NaN	NaN	NaN	NaN	NaN	NaN	NaN	NaN	NaN	NaN	1.8939	NaN	1.5907	NaN	NaN	NaN	NaN	NaN	NaN	NaN	NaN	NaN	NaN	NaN	NaN	NaN	NaN	1.8052	2.4083	NaN	NaN	NaN	4.1228	5.1687	NaN	NaN	NaN	NaN	NaN	NaN	NaN	NaN	NaN	NaN
1	NaN	NaN	NaN	NaN	NaN	NaN	NaN	NaN	NaN	NaN	NaN	NaN	NaN	NaN	NaN	NaN	NaN	NaN	0.82871	NaN	NaN	NaN	NaN	NaN	NaN	NaN	NaN	NaN	NaN	NaN	NaN	NaN	NaN	NaN	NaN	NaN	NaN	NaN	NaN	NaN	NaN	NaN	NaN	NaN	NaN	NaN	NaN	NaN	NaN
1	NaN	0.095492	NaN	NaN	0.33509	0.13395	0.49391	0.19727	0.37483	0.23198	0.21908	NaN	0.13933	NaN	NaN	0.18535	NaN	0.18413	0.14358	NaN	NaN	NaN	NaN	NaN	NaN	NaN	NaN	NaN	NaN	NaN	NaN	0.17117	NaN	NaN	0.33227	NaN	NaN	NaN	0.16935	0.23706	NaN	0.35494	0.31813	0.31976	NaN	NaN	NaN	NaN	NaN
1	NaN	NaN	NaN	NaN	NaN	NaN	NaN	NaN	NaN	NaN	NaN	NaN	NaN	NaN	NaN	NaN	NaN	NaN	NaN	NaN	NaN	NaN	NaN	NaN	NaN	NaN	NaN	NaN	NaN	NaN	NaN	NaN	NaN	NaN	NaN	NaN	NaN	NaN	NaN	NaN	NaN	NaN	NaN	NaN	NaN	NaN	NaN	NaN	NaN
1	NaN	NaN	NaN	NaN	NaN	NaN	NaN	NaN	NaN	NaN	NaN	NaN	NaN	NaN	NaN	NaN	NaN	NaN	NaN	NaN	NaN	NaN	NaN	NaN	NaN	NaN	NaN	NaN	NaN	NaN	NaN	NaN	NaN	NaN	NaN	NaN	NaN	NaN	NaN	NaN	NaN	NaN	NaN	NaN	NaN	NaN	NaN	NaN	NaN
1	NaN	NaN	NaN	NaN	NaN	NaN	NaN	NaN	NaN	NaN	NaN	NaN	NaN	NaN	NaN	NaN	NaN	NaN	NaN	NaN	NaN	NaN	NaN	NaN	NaN	NaN	NaN	NaN	NaN	NaN	NaN	NaN	NaN	NaN	NaN	NaN	NaN	NaN	NaN	NaN	NaN	NaN	NaN	NaN	NaN	NaN	NaN	NaN	NaN
1	NaN	NaN	NaN	NaN	NaN	NaN	NaN	NaN	NaN	NaN	NaN	NaN	NaN	NaN	NaN	NaN	NaN	NaN	NaN	NaN	NaN	NaN	NaN	NaN	NaN	NaN	NaN	NaN	NaN	NaN	NaN	NaN	NaN	NaN	NaN	NaN	NaN	NaN	NaN	NaN	NaN	NaN	NaN	NaN	NaN	NaN	NaN	NaN	NaN
1	0.096486	0.084393	0.57016	1.7169	1.0032	0.99306	1.1269	1.2024	1.1383	1.5252	1.1697	0.70336	0.59381	0.55629	0.37462	0.3984	0.27642	0.29643	0.34886	0.41501	0.4038	NaN	0.46178	0.77139	0.40155	NaN	NaN	0.5325	0.61119	0.6418	0.47492	0.65823	0.55613	0.61856	0.72727	0.76837	0.71294	0.8369	0.86644	1.2068	1.1723	1.2836	1.9028	1.8509	2.748	3.2314	4.5907	NaN	2.895
1	NaN	NaN	NaN	NaN	NaN	NaN	NaN	NaN	NaN	NaN	NaN	NaN	NaN	NaN	NaN	NaN	NaN	NaN	NaN	NaN	NaN	NaN	NaN	NaN	NaN	NaN	NaN	NaN	NaN	NaN	NaN	NaN	NaN	NaN	NaN	NaN	NaN	NaN	NaN	NaN	NaN	2.4194	2.9033	1.4922	3.0058	NaN	2.2469	NaN	NaN
1	NaN	NaN	NaN	NaN	NaN	NaN	NaN	NaN	NaN	NaN	NaN	NaN	NaN	NaN	NaN	NaN	NaN	NaN	NaN	NaN	NaN	NaN	NaN	NaN	NaN	NaN	NaN	NaN	NaN	NaN	NaN	NaN	NaN	NaN	NaN	NaN	NaN	NaN	NaN	NaN	NaN	NaN	NaN	NaN	NaN	NaN	NaN	NaN	NaN
1	NaN	NaN	NaN	NaN	NaN	0.93781	1.2834	2.5301	3.6597	3.5674	3.244	3.2069	1.8122	NaN	0.81066	NaN	NaN	NaN	NaN	NaN	NaN	NaN	NaN	NaN	NaN	NaN	NaN	NaN	NaN	NaN	NaN	NaN	NaN	NaN	NaN	NaN	NaN	NaN	NaN	NaN	NaN	NaN	NaN	NaN	NaN	NaN	NaN	NaN	NaN
1	NaN	NaN	NaN	NaN	NaN	NaN	NaN	NaN	NaN	NaN	NaN	NaN	NaN	NaN	NaN	NaN	NaN	NaN	NaN	NaN	NaN	NaN	NaN	NaN	NaN	NaN	NaN	NaN	NaN	NaN	NaN	NaN	NaN	NaN	NaN	NaN	NaN	NaN	NaN	NaN	NaN	NaN	NaN	NaN	NaN	NaN	NaN	NaN	NaN
1	NaN	NaN	NaN	NaN	NaN	0.21567	NaN	NaN	NaN	NaN	NaN	NaN	NaN	NaN	NaN	NaN	NaN	0.17814	0.16172	NaN	NaN	NaN	NaN	NaN	NaN	NaN	NaN	NaN	NaN	NaN	NaN	NaN	NaN	NaN	NaN	NaN	NaN	0.15214	NaN	NaN	NaN	NaN	NaN	NaN	NaN	NaN	NaN	NaN	NaN
1	NaN	NaN	NaN	NaN	NaN	NaN	NaN	NaN	NaN	NaN	7.124	9.0111	7.456	2.7053	NaN	NaN	NaN	NaN	NaN	NaN	NaN	NaN	NaN	NaN	NaN	NaN	NaN	NaN	NaN	NaN	NaN	NaN	NaN	NaN	NaN	NaN	NaN	NaN	NaN	NaN	NaN	NaN	NaN	NaN	NaN	NaN	NaN	NaN	NaN
1	NaN	NaN	NaN	NaN	NaN	NaN	NaN	NaN	NaN	NaN	NaN	NaN	NaN	NaN	0.25329	NaN	NaN	NaN	NaN	NaN	NaN	NaN	NaN	NaN	NaN	NaN	NaN	NaN	NaN	NaN	NaN	NaN	NaN	NaN	NaN	NaN	NaN	NaN	NaN	NaN	NaN	NaN	NaN	NaN	NaN	NaN	NaN	NaN	NaN
1	0.9204	0.061114	0.18861	0.26523	0.20818	0.18545	0.18406	0.20882	0.19419	0.18549	0.17809	0.19304	0.36534	0.71198	0.74478	0.63588	0.41771	0.30006	0.289	0.3356	0.27084	0.27384	0.3248	0.31394	0.28833	0.2853	0.28529	0.41046	0.4457	0.62008	0.66407	0.99757	2.014	1.924	1.9573	2.2654	0.95255	1.026	0.81891	0.67457	0.53271	0.49903	0.57835	0.59256	0.76363	0.72125	0.72603	0.67658	0.51788
1	NaN	NaN	NaN	NaN	NaN	NaN	NaN	NaN	NaN	NaN	NaN	NaN	NaN	NaN	NaN	NaN	NaN	NaN	NaN	NaN	NaN	NaN	NaN	NaN	NaN	NaN	NaN	NaN	NaN	NaN	NaN	NaN	NaN	NaN	NaN	NaN	NaN	NaN	NaN	NaN	NaN	NaN	NaN	NaN	NaN	NaN	NaN	NaN	NaN
1	NaN	NaN	NaN	NaN	NaN	NaN	NaN	NaN	NaN	NaN	NaN	NaN	NaN	NaN	NaN	NaN	NaN	NaN	NaN	NaN	NaN	NaN	NaN	NaN	NaN	NaN	NaN	NaN	NaN	NaN	NaN	NaN	NaN	NaN	NaN	NaN	NaN	1.525	1.9245	4.736	3.0186	7.6245	2.9036	NaN	3.2321	NaN	NaN	NaN	NaN
1	NaN	NaN	NaN	NaN	NaN	NaN	NaN	NaN	NaN	NaN	NaN	NaN	NaN	NaN	NaN	NaN	NaN	NaN	NaN	NaN	NaN	NaN	NaN	NaN	NaN	NaN	NaN	NaN	NaN	NaN	NaN	NaN	NaN	NaN	NaN	NaN	NaN	NaN	NaN	NaN	NaN	NaN	NaN	NaN	NaN	NaN	NaN	NaN	NaN
1	0.20809	0.11286	0.079424	0.091853	0.11136	0.10328	0.095721	0.063501	0.08293	0.058435	0.082505	0.063681	0.070852	0.08079	0.072492	0.062143	0.061442	0.090597	0.10092	0.12515	0.17911	0.1848	0.47011	0.29734	0.40131	0.53927	0.9987	1.9212	3.2649	5.2468	6.9984	10.336	9.2265	8.7371	5.8319	4.4212	2.2716	1.4791	0.81246	0.50855	0.28683	0.21873	0.1911	0.18338	0.1802	0.20955	0.19482	0.19917	0.13484
1	NaN	NaN	NaN	NaN	NaN	NaN	NaN	NaN	NaN	NaN	NaN	NaN	NaN	NaN	NaN	NaN	NaN	NaN	NaN	NaN	NaN	NaN	NaN	NaN	NaN	NaN	NaN	NaN	NaN	NaN	NaN	NaN	NaN	NaN	NaN	NaN	NaN	NaN	NaN	NaN	NaN	NaN	NaN	NaN	NaN	NaN	NaN	NaN	NaN
1	NaN	NaN	NaN	NaN	NaN	NaN	NaN	NaN	NaN	NaN	NaN	NaN	NaN	NaN	NaN	NaN	NaN	NaN	NaN	NaN	NaN	NaN	NaN	NaN	NaN	NaN	NaN	NaN	NaN	NaN	NaN	NaN	NaN	NaN	NaN	NaN	NaN	NaN	NaN	NaN	NaN	NaN	NaN	NaN	NaN	NaN	NaN	NaN	NaN
1	NaN	NaN	NaN	NaN	NaN	NaN	NaN	NaN	NaN	NaN	NaN	NaN	NaN	NaN	NaN	NaN	NaN	NaN	NaN	NaN	NaN	NaN	NaN	NaN	NaN	NaN	NaN	NaN	NaN	NaN	NaN	NaN	NaN	NaN	NaN	NaN	NaN	NaN	NaN	NaN	NaN	NaN	NaN	NaN	NaN	NaN	NaN	NaN	NaN
1	NaN	NaN	NaN	NaN	NaN	NaN	NaN	NaN	NaN	NaN	NaN	NaN	NaN	NaN	NaN	NaN	NaN	NaN	NaN	NaN	NaN	NaN	NaN	NaN	NaN	NaN	NaN	NaN	NaN	NaN	NaN	NaN	NaN	NaN	NaN	NaN	NaN	NaN	NaN	NaN	NaN	NaN	NaN	NaN	NaN	NaN	NaN	NaN	2.405
1	NaN	NaN	0.36675	0.28722	0.36101	0.20268	0.30967	0.1245	0.21354	NaN	NaN	NaN	0.29928	0.30819	0.33348	0.36706	0.38141	1.0797	5.6677	15.058	7.3885	1.8078	3.0614	4.3184	3.1071	1.8643	2.2622	1.6998	1.2314	0.93768	0.65727	0.78391	0.44989	0.29873	NaN	NaN	NaN	NaN	0.22719	0.28991	0.20679	NaN	NaN	NaN	NaN	NaN	NaN	NaN	NaN
1	NaN	NaN	0.4856	0.8499	0.83102	0.48588	0.3813	0.38256	0.26154	NaN	0.44034	NaN	0.20791	0.30308	0.34324	0.45526	0.5455	1.3881	3.3594	7.148	4.0734	4.3037	3.6175	2.0496	2.7392	1.1595	1.2988	0.44544	0.7045	0.48886	0.41024	NaN	NaN	0.35845	NaN	NaN	NaN	0.82495	NaN	NaN	NaN	NaN	NaN	NaN	NaN	NaN	NaN	NaN	NaN
1	NaN	NaN	NaN	NaN	NaN	NaN	NaN	NaN	NaN	NaN	NaN	NaN	NaN	NaN	NaN	NaN	NaN	NaN	NaN	NaN	NaN	NaN	NaN	NaN	NaN	NaN	NaN	NaN	NaN	NaN	NaN	NaN	NaN	NaN	NaN	NaN	NaN	NaN	NaN	NaN	NaN	NaN	NaN	NaN	NaN	NaN	NaN	2.1543	2.2599
1	NaN	NaN	NaN	NaN	NaN	NaN	NaN	NaN	NaN	NaN	NaN	NaN	NaN	NaN	NaN	NaN	NaN	NaN	NaN	NaN	NaN	NaN	NaN	NaN	NaN	NaN	NaN	NaN	NaN	NaN	NaN	NaN	NaN	NaN	NaN	NaN	NaN	NaN	NaN	NaN	NaN	NaN	NaN	NaN	NaN	NaN	NaN	NaN	NaN
1	NaN	NaN	NaN	NaN	NaN	0.13805	NaN	NaN	NaN	NaN	NaN	NaN	NaN	NaN	NaN	NaN	NaN	NaN	NaN	NaN	NaN	NaN	NaN	NaN	NaN	NaN	NaN	NaN	NaN	0.39078	NaN	0.89671	NaN	0.76455	0.89622	1.1272	1.2196	2.3743	4.2615	6.6922	7.4348	5.713	5.8929	2.8981	10.904	4.7713	2.2124	4.5859	NaN
1	NaN	NaN	NaN	NaN	NaN	NaN	NaN	NaN	NaN	NaN	NaN	NaN	NaN	NaN	NaN	NaN	NaN	NaN	NaN	NaN	NaN	NaN	NaN	NaN	NaN	NaN	NaN	NaN	NaN	NaN	NaN	NaN	NaN	NaN	NaN	NaN	NaN	NaN	NaN	NaN	NaN	NaN	NaN	NaN	NaN	NaN	NaN	NaN	NaN
1	NaN	NaN	NaN	NaN	NaN	NaN	NaN	NaN	NaN	NaN	NaN	NaN	NaN	NaN	NaN	NaN	NaN	NaN	NaN	NaN	NaN	NaN	NaN	NaN	NaN	NaN	NaN	NaN	NaN	NaN	NaN	NaN	NaN	NaN	NaN	NaN	NaN	NaN	NaN	NaN	NaN	NaN	NaN	NaN	NaN	NaN	NaN	NaN	NaN
1	0.091928	0.49132	5.3271	10.087	8.2299	6.403	4.4156	3.346	2.5569	2.1767	1.6887	1.4798	1.0519	0.91737	0.83628	0.60213	0.58061	0.45693	0.34111	0.36785	0.28158	0.24432	0.39983	NaN	0.27726	0.22411	0.23544	0.27802	0.15095	0.20955	0.16189	0.14677	NaN	0.2242	0.093753	0.1414	NaN	0.22066	0.17684	0.19754	NaN	NaN	0.18797	NaN	NaN	NaN	NaN	NaN	NaN
1	NaN	NaN	NaN	NaN	NaN	NaN	NaN	NaN	NaN	NaN	NaN	NaN	NaN	NaN	NaN	NaN	NaN	NaN	NaN	NaN	NaN	NaN	NaN	NaN	NaN	NaN	NaN	NaN	NaN	NaN	NaN	NaN	NaN	NaN	NaN	NaN	NaN	NaN	NaN	NaN	NaN	NaN	NaN	NaN	NaN	NaN	NaN	NaN	NaN
1	0.12242	0.19222	0.071977	NaN	NaN	0.30633	0.20241	0.24628	0.44572	NaN	0.29929	0.20927	0.2192	NaN	0.17105	0.099643	0.11668	0.16863	0.12922	0.24344	0.32171	NaN	NaN	NaN	NaN	NaN	NaN	NaN	NaN	NaN	NaN	NaN	NaN	NaN	NaN	NaN	NaN	0.37338	0.16211	0.13576	NaN	0.32251	0.62531	1.2954	3.5338	5.9799	7.8077	7.8528	5.0063
1	NaN	0.10266	0.14653	NaN	NaN	0.10047	0.22601	0.11614	0.27106	NaN	0.12111	0.34438	0.48157	0.59343	0.6126	0.49915	0.49706	0.43705	0.39381	0.38135	0.36887	0.38169	0.34247	0.3609	0.31103	0.3182	0.28488	0.31995	0.25382	0.3647	0.20844	0.53711	0.42136	0.27392	0.23072	0.27675	0.23769	0.35705	0.31309	0.31565	0.33639	0.3758	0.41926	0.37413	0.49881	0.39909	0.4816	0.6655	0.54685
1	NaN	NaN	NaN	NaN	NaN	NaN	NaN	NaN	NaN	NaN	NaN	NaN	NaN	NaN	NaN	NaN	NaN	NaN	NaN	NaN	NaN	NaN	NaN	NaN	NaN	NaN	NaN	NaN	NaN	NaN	NaN	NaN	NaN	NaN	NaN	NaN	NaN	NaN	NaN	NaN	NaN	NaN	NaN	NaN	NaN	NaN	NaN	NaN	NaN
1	NaN	NaN	NaN	NaN	NaN	NaN	0.11723	0.12763	0.1078	0.05893	NaN	NaN	NaN	NaN	NaN	NaN	NaN	NaN	NaN	NaN	NaN	NaN	NaN	NaN	NaN	NaN	NaN	NaN	NaN	NaN	NaN	NaN	0.059961	NaN	NaN	0.11667	NaN	NaN	0.28091	0.30768	0.31494	0.4805	0.67643	1.7809	3.5013	0.77175	NaN	NaN	NaN
1	NaN	NaN	NaN	NaN	NaN	NaN	NaN	NaN	NaN	NaN	NaN	NaN	NaN	NaN	NaN	NaN	NaN	NaN	NaN	NaN	NaN	NaN	NaN	NaN	NaN	NaN	NaN	NaN	NaN	NaN	NaN	NaN	NaN	NaN	NaN	NaN	NaN	NaN	NaN	NaN	0.16541	0.32103	0.32647	NaN	NaN	1.0451	NaN	1.8098	NaN
1	NaN	NaN	NaN	NaN	NaN	NaN	NaN	NaN	NaN	NaN	NaN	NaN	NaN	NaN	NaN	NaN	NaN	0.12388	NaN	NaN	NaN	NaN	NaN	NaN	NaN	NaN	NaN	NaN	NaN	NaN	NaN	NaN	NaN	NaN	NaN	NaN	NaN	0.21223	0.27336	NaN	0.36748	0.81436	1.0697	NaN	1.7593	2.225	3.5615	7.6042	3.9416
1	NaN	NaN	NaN	NaN	NaN	NaN	NaN	NaN	NaN	NaN	NaN	NaN	NaN	NaN	NaN	NaN	NaN	NaN	NaN	NaN	NaN	NaN	NaN	NaN	NaN	NaN	NaN	NaN	NaN	NaN	NaN	NaN	NaN	NaN	NaN	NaN	NaN	NaN	NaN	NaN	NaN	NaN	NaN	NaN	NaN	NaN	NaN	NaN	NaN
1	NaN	5.8643	NaN	NaN	NaN	NaN	NaN	NaN	NaN	NaN	NaN	NaN	NaN	NaN	NaN	NaN	NaN	NaN	NaN	NaN	NaN	NaN	NaN	NaN	NaN	NaN	NaN	NaN	NaN	NaN	NaN	NaN	NaN	NaN	NaN	NaN	NaN	NaN	NaN	NaN	NaN	NaN	NaN	NaN	NaN	NaN	NaN	NaN	NaN
1	NaN	NaN	NaN	NaN	NaN	NaN	NaN	NaN	NaN	NaN	NaN	NaN	NaN	NaN	NaN	NaN	NaN	NaN	NaN	NaN	NaN	NaN	NaN	NaN	NaN	NaN	NaN	NaN	NaN	NaN	NaN	NaN	NaN	NaN	NaN	NaN	NaN	NaN	NaN	NaN	NaN	NaN	NaN	NaN	NaN	NaN	NaN	NaN	NaN
1	0.063456	NaN	NaN	NaN	NaN	0.25206	0.87213	1.9023	2.0736	2.7659	4.4072	6.1293	6.1471	5.3182	3.6938	4.3301	2.6441	2.2945	1.4331	1.0571	0.76531	0.6214	0.55683	0.6097	0.51001	0.46304	0.47056	0.554	0.47623	0.53871	0.35237	0.38461	NaN	0.36343	NaN	0.31174	0.25746	NaN	0.29408	0.28	0.18879	NaN	0.29942	NaN	0.37846	0.34051	NaN	NaN	NaN
1	NaN	NaN	NaN	NaN	NaN	NaN	NaN	NaN	NaN	NaN	NaN	NaN	NaN	NaN	NaN	NaN	NaN	NaN	NaN	NaN	NaN	NaN	NaN	NaN	NaN	NaN	NaN	NaN	NaN	NaN	NaN	NaN	NaN	NaN	NaN	NaN	NaN	NaN	NaN	NaN	NaN	NaN	NaN	NaN	NaN	NaN	NaN	NaN	6.5006
1	0.094858	0.048363	0.15208	0.24004	0.30072	0.18019	0.16228	0.17037	0.14866	0.15012	0.17542	0.14741	0.13097	0.13161	0.18666	0.13376	0.15666	0.10277	0.23989	0.17246	0.24961	0.082788	0.12303	0.17914	0.11075	0.09576	0.12079	0.12247	0.15319	0.14314	0.17233	0.25151	0.20721	0.15305	0.12826	0.34306	0.12534	0.1671	0.12956	0.17353	0.20495	0.12402	0.11699	0.15663	0.11423	0.23527	NaN	NaN	NaN
1	0.12402	0.054805	0.082836	0.10898	0.17417	0.12052	0.11563	0.096114	0.062653	0.091076	0.17802	0.11574	0.10654	0.096948	0.12142	0.081077	0.066166	0.11936	0.37568	1.4542	2.1936	3.5794	4.855	6.7665	8.1986	9.4809	8.0666	8.79	5.1367	2.8307	1.4213	0.89473	0.53881	0.40437	0.27705	0.2631	0.16697	0.23766	0.23184	0.27691	0.23776	0.27316	0.31031	0.27401	0.26879	0.2447	0.24489	0.26524	0.40745
1	NaN	NaN	NaN	NaN	NaN	NaN	NaN	NaN	NaN	NaN	NaN	NaN	NaN	NaN	NaN	NaN	NaN	NaN	NaN	NaN	NaN	NaN	NaN	NaN	NaN	NaN	NaN	NaN	NaN	NaN	NaN	NaN	NaN	NaN	NaN	NaN	NaN	NaN	NaN	NaN	NaN	NaN	NaN	NaN	NaN	NaN	NaN	NaN	NaN
1	NaN	NaN	NaN	NaN	NaN	NaN	NaN	NaN	NaN	NaN	NaN	NaN	NaN	NaN	NaN	NaN	NaN	NaN	NaN	NaN	NaN	NaN	NaN	NaN	NaN	NaN	NaN	NaN	NaN	NaN	5.9744	NaN	NaN	NaN	NaN	NaN	NaN	NaN	NaN	NaN	NaN	NaN	0.87342	NaN	NaN	NaN	NaN	NaN	NaN
1	NaN	NaN	NaN	NaN	NaN	NaN	NaN	NaN	NaN	NaN	NaN	NaN	NaN	NaN	NaN	NaN	NaN	NaN	NaN	NaN	NaN	NaN	NaN	NaN	NaN	NaN	NaN	NaN	NaN	NaN	NaN	NaN	NaN	NaN	NaN	NaN	NaN	NaN	NaN	NaN	NaN	NaN	NaN	NaN	NaN	NaN	NaN	NaN	NaN
1	NaN	NaN	1.2769	NaN	0.96278	1.4213	1.3089	1.234	1.0379	1.0259	0.99961	0.86513	0.7643	0.79559	0.64225	0.52879	NaN	0.3272	NaN	NaN	NaN	NaN	NaN	0.30603	NaN	NaN	NaN	NaN	NaN	NaN	NaN	NaN	NaN	NaN	NaN	NaN	NaN	NaN	NaN	0.43666	NaN	NaN	4.1864	5.9836	8.2398	4.4951	NaN	NaN	NaN
1	NaN	1.0736	1.6284	NaN	NaN	NaN	NaN	NaN	2.1254	NaN	NaN	NaN	NaN	NaN	NaN	NaN	NaN	NaN	NaN	NaN	NaN	NaN	2.2906	3.6788	2.0102	2.2863	NaN	NaN	NaN	NaN	NaN	NaN	NaN	NaN	NaN	NaN	NaN	NaN	NaN	NaN	NaN	NaN	NaN	NaN	NaN	NaN	NaN	NaN	NaN
1	NaN	NaN	NaN	NaN	NaN	NaN	NaN	NaN	NaN	NaN	NaN	NaN	NaN	NaN	NaN	NaN	NaN	NaN	NaN	NaN	NaN	NaN	NaN	NaN	NaN	NaN	NaN	NaN	NaN	NaN	NaN	NaN	NaN	NaN	NaN	NaN	NaN	NaN	NaN	NaN	NaN	NaN	NaN	NaN	NaN	NaN	NaN	NaN	NaN
1	NaN	NaN	NaN	NaN	NaN	NaN	NaN	NaN	NaN	NaN	NaN	NaN	NaN	NaN	NaN	NaN	NaN	NaN	NaN	NaN	NaN	NaN	NaN	NaN	NaN	NaN	NaN	NaN	NaN	NaN	NaN	NaN	NaN	NaN	NaN	NaN	NaN	NaN	NaN	NaN	NaN	NaN	NaN	NaN	NaN	NaN	NaN	NaN	NaN
1	NaN	NaN	NaN	NaN	NaN	NaN	0.19486	0.21764	NaN	NaN	NaN	NaN	NaN	0.76795	0.52997	0.77475	0.97552	1.2545	1.3609	1.4466	1.4556	1.1978	1.1332	1.2835	1.1917	1.2439	1.2155	1.5365	2.4759	4.1899	5.8141	4.232	5.6531	4.0447	2.0343	1.8646	1.0762	1.1137	0.98468	0.849	0.86074	0.65629	0.81093	0.62387	0.60033	NaN	NaN	NaN	NaN
1	NaN	NaN	NaN	NaN	NaN	NaN	NaN	NaN	NaN	NaN	NaN	NaN	NaN	NaN	NaN	NaN	NaN	NaN	NaN	NaN	NaN	NaN	NaN	NaN	NaN	NaN	NaN	NaN	NaN	NaN	NaN	NaN	NaN	NaN	NaN	NaN	NaN	NaN	NaN	NaN	NaN	NaN	NaN	NaN	NaN	NaN	NaN	NaN	NaN
1	NaN	NaN	NaN	NaN	NaN	NaN	NaN	NaN	NaN	NaN	NaN	NaN	NaN	NaN	NaN	NaN	NaN	NaN	NaN	NaN	NaN	NaN	NaN	NaN	NaN	NaN	NaN	NaN	NaN	NaN	NaN	NaN	NaN	NaN	NaN	NaN	NaN	NaN	NaN	NaN	NaN	NaN	NaN	NaN	NaN	NaN	NaN	NaN	NaN
1	0.07383	0.45739	2.1968	3.9923	3.0236	2.7183	2.232	2.056	1.9301	1.5022	1.3774	1.3187	0.91161	0.78232	0.82946	0.56488	0.50395	0.43868	0.38763	0.31646	0.26886	0.18229	0.22836	0.27626	0.19677	0.23448	0.1588	0.21205	0.14078	NaN	0.15856	NaN	NaN	0.15578	NaN	0.11298	NaN	0.13063	0.25973	0.15506	0.12321	0.15078	NaN	NaN	NaN	NaN	NaN	NaN	NaN
1	NaN	NaN	NaN	NaN	NaN	NaN	NaN	NaN	NaN	NaN	NaN	NaN	NaN	NaN	NaN	NaN	NaN	NaN	NaN	NaN	NaN	NaN	NaN	NaN	NaN	NaN	NaN	NaN	NaN	NaN	NaN	NaN	NaN	NaN	NaN	NaN	NaN	NaN	NaN	NaN	NaN	NaN	NaN	NaN	NaN	NaN	NaN	NaN	NaN
1	NaN	NaN	NaN	NaN	NaN	NaN	NaN	NaN	NaN	NaN	NaN	NaN	NaN	NaN	NaN	NaN	NaN	NaN	NaN	NaN	NaN	NaN	NaN	NaN	NaN	NaN	NaN	NaN	NaN	NaN	NaN	NaN	NaN	NaN	NaN	NaN	NaN	1.9263	1.552	1.4624	0.98906	NaN	NaN	NaN	NaN	NaN	NaN	NaN	NaN
1	NaN	NaN	NaN	NaN	NaN	NaN	NaN	NaN	NaN	NaN	NaN	NaN	NaN	NaN	NaN	NaN	NaN	NaN	NaN	NaN	NaN	NaN	NaN	NaN	NaN	NaN	NaN	NaN	NaN	NaN	NaN	NaN	NaN	NaN	NaN	NaN	NaN	NaN	NaN	NaN	NaN	NaN	NaN	NaN	NaN	NaN	NaN	NaN	NaN
1	NaN	NaN	NaN	NaN	NaN	NaN	NaN	NaN	NaN	NaN	NaN	NaN	NaN	NaN	NaN	NaN	NaN	NaN	NaN	NaN	NaN	NaN	NaN	NaN	NaN	NaN	NaN	NaN	NaN	NaN	NaN	NaN	NaN	NaN	NaN	NaN	NaN	NaN	NaN	NaN	NaN	NaN	NaN	NaN	NaN	2.2597	3.2415	3.3985	3.1783
1	NaN	NaN	NaN	NaN	NaN	NaN	NaN	NaN	NaN	NaN	NaN	NaN	NaN	NaN	NaN	NaN	NaN	NaN	NaN	NaN	NaN	NaN	NaN	NaN	NaN	NaN	NaN	NaN	NaN	NaN	NaN	NaN	2.714	NaN	NaN	NaN	NaN	NaN	NaN	NaN	NaN	NaN	NaN	NaN	NaN	NaN	NaN	NaN	NaN
1	NaN	NaN	NaN	NaN	NaN	NaN	NaN	NaN	NaN	NaN	NaN	NaN	NaN	NaN	NaN	NaN	NaN	NaN	NaN	NaN	NaN	NaN	NaN	NaN	NaN	NaN	NaN	NaN	NaN	NaN	NaN	NaN	NaN	NaN	NaN	NaN	NaN	NaN	NaN	NaN	NaN	NaN	NaN	NaN	NaN	NaN	NaN	NaN	NaN
1	NaN	NaN	NaN	NaN	NaN	NaN	NaN	NaN	NaN	NaN	NaN	NaN	NaN	NaN	NaN	NaN	NaN	NaN	NaN	NaN	NaN	NaN	NaN	NaN	NaN	NaN	NaN	NaN	NaN	NaN	NaN	NaN	NaN	NaN	NaN	NaN	NaN	NaN	NaN	NaN	NaN	NaN	NaN	NaN	NaN	NaN	NaN	NaN	NaN
1	0.13256	NaN	NaN	NaN	NaN	NaN	NaN	NaN	NaN	NaN	NaN	NaN	NaN	NaN	NaN	NaN	NaN	NaN	NaN	NaN	NaN	NaN	NaN	NaN	NaN	NaN	NaN	NaN	NaN	NaN	NaN	NaN	NaN	NaN	NaN	NaN	NaN	NaN	NaN	NaN	NaN	NaN	NaN	NaN	NaN	NaN	NaN	NaN	NaN
1	NaN	NaN	NaN	NaN	NaN	NaN	NaN	NaN	NaN	NaN	NaN	NaN	NaN	NaN	NaN	NaN	NaN	NaN	NaN	NaN	NaN	NaN	NaN	NaN	NaN	NaN	NaN	NaN	NaN	NaN	NaN	NaN	NaN	NaN	NaN	NaN	NaN	NaN	NaN	NaN	NaN	NaN	NaN	NaN	NaN	NaN	NaN	NaN	NaN
1	NaN	0.034794	0.059365	NaN	NaN	0.055263	0.053911	0.036637	0.041368	NaN	NaN	NaN	0.025948	0.014628	NaN	NaN	NaN	0.052953	NaN	NaN	NaN	NaN	NaN	NaN	NaN	NaN	NaN	NaN	NaN	NaN	NaN	NaN	NaN	NaN	0.35219	NaN	NaN	0.042329	0.051418	0.06301	0.068959	0.083182	0.13437	0.39597	1.5101	2.3767	2.8405	3.1137	2.9017
1	NaN	NaN	NaN	NaN	NaN	NaN	NaN	NaN	NaN	NaN	NaN	NaN	NaN	NaN	NaN	NaN	NaN	NaN	NaN	NaN	NaN	NaN	NaN	NaN	NaN	NaN	NaN	NaN	NaN	NaN	NaN	NaN	NaN	NaN	NaN	NaN	NaN	NaN	NaN	NaN	NaN	NaN	NaN	NaN	NaN	NaN	NaN	NaN	NaN
1	NaN	NaN	NaN	NaN	NaN	NaN	NaN	NaN	NaN	NaN	NaN	NaN	NaN	NaN	NaN	1.1855	NaN	2.7291	2.3656	2.1746	2.1246	1.963	1.7722	1.8586	1.69	1.3637	1.4215	1.4184	NaN	1.73	NaN	1.0338	1.2096	NaN	1.2137	1.3459	1.3283	1.3708	1.0599	1.0824	1.239	1.4086	1.2073	NaN	NaN	NaN	NaN	NaN	NaN
1	NaN	NaN	NaN	NaN	NaN	NaN	NaN	NaN	NaN	NaN	NaN	NaN	NaN	NaN	NaN	NaN	NaN	NaN	NaN	NaN	2.9802	NaN	2.8151	3.0155	2.1971	NaN	1.8483	NaN	NaN	NaN	NaN	NaN	NaN	NaN	NaN	NaN	NaN	NaN	1.1491	NaN	NaN	NaN	NaN	NaN	NaN	NaN	NaN	NaN	NaN
1	0.032334	0.07886	0.17192	0.3043	0.27585	0.28667	0.32746	0.5573	0.63894	0.49317	0.37303	1.1675	9.6512	12.382	7.1199	2.5833	0.99514	0.40326	0.2496	0.16386	0.1424	0.12142	0.16925	0.17914	0.16474	0.16077	0.1906	0.19801	0.24877	0.39948	0.61403	1.3969	2.2522	1.908	1.1916	0.95693	0.44852	0.38768	0.24811	0.19298	0.12714	0.11536	0.11488	0.089585	0.095395	0.10625	0.085978	0.10485	0.081508
1	NaN	NaN	1.0183	1.2072	2.4464	1.0294	0.87134	1.2069	0.94439	0.9027	0.78588	0.91022	1.0368	0.86975	0.83135	1.3257	0.73216	0.84136	1.2206	1.0181	1.5289	1.0911	1.7259	1.5086	1.558	1.4224	1.7687	1.6501	1.8131	1.8442	1.5786	2.1214	2.2181	1.6986	3.9741	2.0675	3.0148	1.7079	1.9494	2.1045	1.8331	1.7573	2.1008	1.8546	2.7854	2.0861	3.7369	3.8015	NaN
1	NaN	0.058094	0.25317	0.61386	0.77409	1.1355	1.7663	3.2345	5.4407	9.5325	2.4026	5.9564	1.588	1.7012	1.1184	0.78301	0.58783	0.49366	0.37837	0.28704	0.2317	0.21114	0.22437	0.19871	0.17046	0.17117	0.1641	0.16365	0.18257	0.14295	0.11945	0.14785	0.13793	0.1293	0.14246	0.13492	0.091858	0.14037	0.12527	0.15846	0.14557	0.13816	0.15169	0.57456	0.21127	NaN	NaN	NaN	NaN
1	NaN	NaN	NaN	NaN	NaN	NaN	NaN	NaN	NaN	NaN	NaN	NaN	NaN	NaN	NaN	NaN	NaN	NaN	NaN	NaN	NaN	NaN	NaN	NaN	NaN	NaN	NaN	NaN	NaN	NaN	NaN	NaN	NaN	NaN	NaN	0.64577	NaN	0.41735	0.93019	4.6502	14.115	0.92512	17.636	NaN	0.98499	NaN	NaN	NaN	NaN
1	NaN	NaN	NaN	NaN	NaN	NaN	NaN	NaN	NaN	NaN	NaN	NaN	NaN	NaN	NaN	NaN	NaN	NaN	NaN	NaN	NaN	NaN	NaN	NaN	NaN	NaN	NaN	NaN	NaN	NaN	NaN	NaN	NaN	NaN	NaN	NaN	NaN	NaN	NaN	NaN	NaN	NaN	NaN	NaN	NaN	NaN	NaN	NaN	NaN
1	NaN	NaN	NaN	NaN	NaN	NaN	NaN	NaN	NaN	NaN	NaN	NaN	NaN	NaN	NaN	NaN	NaN	NaN	NaN	NaN	NaN	NaN	NaN	NaN	NaN	NaN	NaN	NaN	NaN	NaN	NaN	NaN	NaN	NaN	NaN	NaN	NaN	NaN	NaN	NaN	NaN	NaN	NaN	NaN	NaN	NaN	NaN	NaN	NaN
1	NaN	NaN	NaN	NaN	NaN	NaN	NaN	NaN	NaN	NaN	NaN	NaN	NaN	NaN	NaN	NaN	NaN	NaN	NaN	NaN	NaN	NaN	NaN	NaN	NaN	NaN	NaN	NaN	NaN	NaN	NaN	NaN	NaN	NaN	NaN	NaN	NaN	NaN	NaN	NaN	NaN	NaN	NaN	NaN	NaN	NaN	NaN	NaN	NaN
1	NaN	NaN	NaN	NaN	NaN	NaN	NaN	NaN	NaN	NaN	NaN	NaN	NaN	NaN	NaN	NaN	NaN	NaN	NaN	NaN	NaN	NaN	NaN	NaN	NaN	NaN	NaN	NaN	NaN	NaN	NaN	NaN	NaN	NaN	NaN	NaN	NaN	NaN	NaN	NaN	NaN	NaN	NaN	NaN	NaN	NaN	NaN	NaN	NaN
1	NaN	NaN	NaN	NaN	NaN	NaN	NaN	NaN	NaN	NaN	NaN	NaN	NaN	NaN	NaN	NaN	NaN	NaN	NaN	NaN	NaN	NaN	NaN	NaN	NaN	NaN	NaN	NaN	NaN	NaN	NaN	NaN	NaN	NaN	NaN	NaN	NaN	NaN	NaN	NaN	NaN	NaN	NaN	NaN	NaN	NaN	NaN	NaN	NaN
1	NaN	NaN	NaN	NaN	NaN	NaN	NaN	NaN	NaN	NaN	NaN	NaN	NaN	NaN	NaN	NaN	NaN	NaN	NaN	NaN	NaN	NaN	NaN	NaN	NaN	NaN	NaN	NaN	NaN	NaN	NaN	NaN	NaN	NaN	NaN	NaN	NaN	NaN	NaN	NaN	NaN	NaN	NaN	NaN	NaN	NaN	NaN	NaN	NaN
1	0.058969	0.11009	0.13324	0.066142	0.14435	0.10459	0.089394	0.11193	0.12982	0.1121	0.083934	0.10894	0.11345	0.093156	0.077273	0.049218	0.037338	0.1457	0.082547	0.095111	NaN	0.065187	0.060631	0.078082	0.12423	0.1166	NaN	0.33643	0.18559	NaN	0.16493	0.12427	NaN	0.1794	0.68795	NaN	NaN	0.22468	0.14357	0.14996	0.16684	0.17282	0.17664	0.48053	2.1421	4.3352	4.8503	5.4575	6.8407
1	0.053442	0.1303	0.045453	0.24025	0.14269	0.14754	0.15455	0.139	0.1795	0.26545	0.095071	0.21868	0.28801	0.14055	0.13454	0.17142	0.085311	0.13784	0.19512	0.089013	0.14874	0.14424	0.12929	0.20828	0.13174	0.14274	0.096018	0.36962	NaN	NaN	NaN	0.15742	0.16542	0.11868	0.49087	0.084314	0.073849	0.21156	0.14899	0.15162	0.14779	0.11699	0.22529	0.45553	1.7155	3.4462	4.7021	3.6635	4.8039
1	NaN	0.21124	0.81369	0.8091	0.61723	0.81466	1.3808	2.1845	2.0353	2.0081	1.7576	1.626	5.1794	4.4287	7.2618	3.9539	2.0712	0.78438	0.38269	NaN	NaN	0.26821	NaN	NaN	NaN	NaN	NaN	NaN	NaN	NaN	NaN	NaN	NaN	0.24283	NaN	NaN	NaN	NaN	NaN	NaN	NaN	NaN	NaN	NaN	NaN	NaN	NaN	NaN	NaN
1	0.51526	NaN	NaN	NaN	NaN	0.14341	0.088924	0.13073	0.078239	NaN	0.17719	0.12073	0.20246	0.31903	0.34262	0.27812	0.25565	0.30309	0.40868	0.82066	1.4477	1.9489	3.2813	5.3301	5.7692	5.9521	7.3024	9.7323	7.9404	8.9216	6.8835	7.4782	5.9045	4.7181	2.8946	2.0136	0.89381	0.95168	0.67547	0.56384	0.38915	0.2951	0.26962	NaN	NaN	NaN	NaN	NaN	NaN
1	NaN	NaN	NaN	NaN	NaN	NaN	NaN	NaN	NaN	NaN	NaN	NaN	NaN	NaN	NaN	NaN	NaN	NaN	NaN	NaN	NaN	NaN	NaN	NaN	NaN	NaN	NaN	NaN	NaN	NaN	NaN	NaN	NaN	NaN	NaN	NaN	NaN	NaN	NaN	NaN	NaN	NaN	NaN	NaN	NaN	NaN	NaN	NaN	NaN
1	NaN	NaN	NaN	NaN	NaN	NaN	NaN	NaN	NaN	NaN	NaN	NaN	NaN	NaN	NaN	NaN	NaN	NaN	NaN	NaN	NaN	NaN	NaN	NaN	NaN	NaN	NaN	NaN	NaN	NaN	NaN	NaN	NaN	NaN	NaN	NaN	NaN	NaN	NaN	NaN	NaN	NaN	NaN	NaN	NaN	NaN	NaN	NaN	NaN
1	NaN	NaN	NaN	NaN	NaN	NaN	NaN	NaN	NaN	NaN	NaN	NaN	NaN	NaN	NaN	NaN	NaN	NaN	NaN	NaN	NaN	NaN	NaN	NaN	NaN	NaN	NaN	NaN	NaN	NaN	NaN	NaN	NaN	NaN	NaN	NaN	NaN	NaN	NaN	NaN	NaN	NaN	NaN	NaN	NaN	NaN	NaN	NaN	NaN
1	0.070262	0.09603	0.89131	1.6889	2.7047	2.2446	2.3237	2.652	4.0266	4.8157	4.6534	3.7184	1.9717	1.1645	0.7891	0.54425	0.38912	0.33667	0.26944	0.22749	0.15389	0.12978	0.15466	0.14996	0.14674	0.15401	0.13132	0.12089	0.098342	0.13218	0.097516	0.16107	0.12854	0.15493	0.094579	0.077783	0.088344	0.12404	0.10175	0.111	0.080143	0.078613	0.088961	0.081003	0.12405	0.16728	0.30298	0.32574	0.25961
1	0.034146	0.2334	1.9804	4.0462	3.4886	2.6992	2.2299	2.4162	2.9099	2.1185	1.9354	1.1882	0.95076	0.67146	0.50326	0.36798	0.27747	0.23195	0.19741	0.17919	0.13683	0.12314	0.11444	NaN	NaN	0.11325	0.089965	0.11138	0.36431	NaN	NaN	NaN	NaN	0.12932	NaN	0.062715	0.19259	0.16613	0.11457	0.14489	0.14903	0.16765	0.18657	NaN	0.16003	NaN	NaN	NaN	NaN
1	0.067139	0.3132	0.05612	0.095337	0.10316	0.11947	0.092582	0.38399	0.10385	0.11757	0.17381	0.13307	0.15659	0.13399	0.18765	0.219	0.34562	0.49484	0.5648	0.60836	0.64164	0.86447	1.1945	1.3208	1.1758	1.1103	1.3577	1.7938	1.4146	1.3707	0.92797	1.0043	1.2343	2.2526	4.0381	6.4904	5.0114	6.0475	4.0725	3.5145	2.2141	1.8008	2.6787	3.4519	3.8607	4.038	3.2782	2.5487	1.209
1	NaN	0.48157	4.6586	10.931	9.0203	4.8174	3.8434	2.3474	1.108	0.80387	0.66867	0.52908	0.40723	0.43541	0.31241	0.27119	0.22568	0.25161	NaN	NaN	NaN	NaN	NaN	NaN	NaN	NaN	NaN	NaN	NaN	NaN	NaN	NaN	NaN	NaN	NaN	NaN	NaN	NaN	NaN	NaN	NaN	NaN	NaN	NaN	NaN	NaN	NaN	NaN	NaN
1	NaN	0.39928	2.591	5.4211	9.9658	5.259	2.7348	1.4107	0.98484	0.87685	0.73102	0.49781	0.36817	0.4041	0.32462	0.27072	0.27847	0.21653	0.19697	NaN	NaN	NaN	NaN	NaN	NaN	NaN	NaN	NaN	NaN	NaN	NaN	NaN	NaN	NaN	NaN	NaN	NaN	NaN	0.066256	NaN	0.080788	0.077349	NaN	NaN	NaN	NaN	NaN	NaN	NaN
1	NaN	NaN	NaN	NaN	NaN	NaN	NaN	NaN	NaN	NaN	NaN	NaN	NaN	NaN	NaN	NaN	NaN	NaN	NaN	NaN	NaN	NaN	NaN	NaN	NaN	NaN	NaN	NaN	NaN	NaN	NaN	NaN	NaN	NaN	NaN	NaN	NaN	NaN	NaN	NaN	NaN	NaN	NaN	NaN	NaN	NaN	NaN	NaN	NaN
1	NaN	NaN	NaN	NaN	NaN	NaN	NaN	NaN	NaN	NaN	NaN	NaN	NaN	NaN	NaN	NaN	NaN	NaN	NaN	NaN	NaN	NaN	NaN	NaN	NaN	NaN	NaN	NaN	NaN	NaN	NaN	NaN	NaN	NaN	NaN	NaN	NaN	NaN	NaN	NaN	NaN	NaN	0.18513	NaN	NaN	NaN	NaN	NaN	NaN
1	0.25594	0.45417	0.29433	NaN	NaN	1.0067	0.85291	NaN	0.39375	NaN	NaN	NaN	NaN	0.43802	NaN	NaN	NaN	0.49699	NaN	0.71851	1.2477	NaN	0.73851	NaN	0.36953	0.26914	NaN	0.72412	NaN	0.4516	NaN	0.45594	NaN	0.64953	0.85236	0.67913	0.73684	1.2328	1.1804	1.349	1.2295	1.8981	3.9823	6.6605	9.2447	5.6008	5.5201	4.7468	4.4194
1	NaN	NaN	NaN	NaN	NaN	NaN	NaN	NaN	NaN	NaN	NaN	NaN	NaN	NaN	NaN	NaN	NaN	NaN	NaN	NaN	NaN	NaN	NaN	NaN	NaN	NaN	NaN	NaN	NaN	NaN	NaN	NaN	NaN	NaN	NaN	NaN	NaN	NaN	NaN	NaN	NaN	NaN	NaN	NaN	NaN	NaN	NaN	NaN	NaN
1	NaN	NaN	NaN	NaN	NaN	NaN	NaN	NaN	NaN	NaN	NaN	NaN	NaN	NaN	NaN	NaN	NaN	NaN	NaN	NaN	NaN	NaN	NaN	NaN	NaN	NaN	NaN	NaN	NaN	NaN	NaN	NaN	NaN	NaN	NaN	NaN	NaN	NaN	NaN	NaN	NaN	NaN	NaN	NaN	NaN	NaN	NaN	NaN	NaN
1	NaN	NaN	NaN	2.8064	NaN	2.6009	2.7382	2.4658	NaN	2.3446	NaN	NaN	NaN	NaN	NaN	NaN	NaN	NaN	NaN	NaN	NaN	NaN	NaN	NaN	NaN	NaN	NaN	NaN	NaN	NaN	NaN	NaN	NaN	NaN	NaN	NaN	NaN	NaN	NaN	NaN	NaN	NaN	NaN	NaN	NaN	NaN	NaN	NaN	NaN
1	NaN	NaN	NaN	NaN	NaN	NaN	NaN	NaN	NaN	NaN	NaN	NaN	NaN	NaN	NaN	NaN	NaN	NaN	NaN	NaN	NaN	NaN	NaN	NaN	NaN	NaN	NaN	NaN	NaN	NaN	NaN	NaN	NaN	NaN	NaN	NaN	NaN	NaN	NaN	NaN	NaN	NaN	NaN	NaN	NaN	NaN	NaN	NaN	NaN
1	NaN	NaN	1.8434	NaN	NaN	2.6522	1.5446	3.8326	2.3321	3.0001	4.1209	3.4678	3.2996	NaN	2.1935	1.2202	NaN	1.2357	0.93755	0.94186	NaN	NaN	NaN	NaN	NaN	NaN	NaN	NaN	NaN	2.685	NaN	NaN	NaN	NaN	NaN	NaN	NaN	NaN	NaN	NaN	NaN	NaN	NaN	NaN	NaN	NaN	NaN	NaN	NaN
1	NaN	NaN	NaN	NaN	NaN	NaN	NaN	NaN	NaN	NaN	NaN	NaN	NaN	NaN	NaN	NaN	NaN	NaN	NaN	NaN	NaN	NaN	NaN	NaN	NaN	NaN	NaN	NaN	NaN	NaN	NaN	NaN	NaN	NaN	NaN	NaN	NaN	NaN	NaN	NaN	NaN	NaN	NaN	NaN	NaN	NaN	NaN	NaN	NaN
1	0.020152	0.03365	0.072148	0.072321	0.051662	0.056955	0.044308	0.056466	0.049043	0.037427	0.044399	0.054259	0.072194	0.064064	0.04757	0.05223	0.037389	0.043748	0.055885	0.074298	0.087572	0.064231	0.091547	0.12018	0.11666	0.14139	0.16071	0.18339	0.20696	0.20646	0.19143	0.23084	0.26293	0.26092	0.26103	0.2561	0.20761	0.28385	0.28098	0.34797	0.29099	0.38572	0.52031	0.49594	0.74205	0.719	0.70511	0.95807	0.96556
1	NaN	NaN	NaN	NaN	NaN	NaN	NaN	NaN	NaN	NaN	NaN	NaN	NaN	NaN	NaN	NaN	NaN	NaN	NaN	NaN	NaN	NaN	NaN	NaN	NaN	NaN	NaN	NaN	NaN	NaN	NaN	NaN	NaN	NaN	NaN	NaN	NaN	NaN	NaN	NaN	NaN	NaN	NaN	NaN	NaN	NaN	NaN	NaN	NaN
1	NaN	NaN	0.50702	1.4206	1.8373	1.9672	1.5683	1.8508	2.2402	2.6529	2.3827	1.844	1.0456	0.79939	0.43702	0.38507	0.33271	0.24225	0.25937	NaN	NaN	NaN	NaN	NaN	NaN	NaN	NaN	NaN	NaN	0.19911	NaN	NaN	NaN	NaN	NaN	NaN	NaN	NaN	0.23887	0.27995	0.29167	NaN	0.33504	NaN	NaN	NaN	NaN	NaN	NaN
1	0.070471	NaN	NaN	0.33064	NaN	0.21938	0.20803	NaN	NaN	NaN	NaN	NaN	NaN	NaN	NaN	NaN	NaN	0.14059	0.23633	NaN	NaN	NaN	NaN	NaN	NaN	NaN	NaN	NaN	NaN	NaN	NaN	NaN	NaN	NaN	0.90884	0.57161	0.45562	0.58362	0.5718	0.60205	0.68125	0.71127	1.0627	1.6194	4.0411	2.5897	4.3261	4.0948	2.7632
1	NaN	NaN	NaN	NaN	NaN	NaN	NaN	NaN	NaN	NaN	NaN	NaN	NaN	NaN	NaN	NaN	NaN	NaN	NaN	NaN	NaN	NaN	NaN	NaN	NaN	NaN	NaN	NaN	NaN	NaN	NaN	NaN	NaN	NaN	NaN	NaN	NaN	0.87337	0.58669	0.54878	0.86859	NaN	0.63391	0.90516	NaN	NaN	2.7453	NaN	NaN
1	0.029062	0.032187	0.15681	0.1197	0.13386	0.18009	0.48262	0.98567	1.1887	1.5937	2.356	4.0859	4.3927	3.8047	3.1903	3.533	2.6681	2.2625	1.6954	1.15	0.78984	0.71839	0.6817	0.68278	0.56733	0.53851	0.43662	0.42991	0.43116	0.35073	0.33318	0.43439	0.38361	0.39524	0.38108	0.52686	0.56246	1.0888	1.7636	3.0236	2.6012	2.3292	1.5704	0.79279	0.51225	NaN	NaN	NaN	NaN
1	0.48451	0.079704	NaN	0.65204	NaN	0.26257	0.62838	1.372	1.5097	1.8149	2.9731	4.9468	4.7123	3.809	3.1751	3.3833	3.1289	2.2462	1.7743	1.3996	1.2027	0.87363	0.71273	0.7221	0.61432	0.51263	0.42374	0.48638	0.43242	0.34178	0.31368	0.39143	0.30969	0.40377	0.32492	0.3769	0.27227	0.31878	0.26697	0.34616	0.33026	0.36161	0.76014	0.96672	1.3107	1.0767	0.79004	0.57647	NaN
1	0.10871	0.31116	1.5399	2.3586	2.6272	2.3297	1.8303	1.6587	1.7115	1.7296	1.7003	1.3752	0.97715	0.68804	0.43701	0.36297	0.30078	0.24451	0.1966	0.19512	0.16293	0.10305	0.14691	0.15745	NaN	0.091952	0.085988	NaN	0.091158	0.094591	0.099377	0.15276	0.10726	0.073019	0.1329	0.061353	0.049984	0.058582	0.096849	0.14803	0.15298	0.10313	0.06368	NaN	0.095512	0.16624	0.17572	0.28379	0.13167
1	NaN	NaN	0.59403	2.1547	2.7684	2.7428	1.9747	2.2138	2.1734	2.5436	3.0665	2.79	1.6451	0.98715	0.70417	0.54101	0.50437	0.34201	0.27201	0.29333	NaN	0.21068	NaN	NaN	NaN	NaN	NaN	NaN	0.16013	NaN	NaN	NaN	NaN	NaN	NaN	NaN	NaN	NaN	0.14625	NaN	0.1359	0.14797	0.23845	NaN	NaN	NaN	NaN	NaN	NaN
1	0.040746	0.045995	0.38058	1.4639	1.8866	1.9213	1.9203	2.4688	2.4528	4.2949	3.1479	3.356	1.5238	1.1092	0.71348	0.5326	0.361	0.27451	0.22433	0.17834	NaN	NaN	NaN	0.10866	NaN	0.10087	NaN	0.070102	NaN	NaN	0.05476	NaN	0.08682	0.13206	0.059531	NaN	NaN	0.10945	0.16262	0.2243	0.24686	0.27952	0.31723	0.19813	0.18521	NaN	0.13162	0.1521	NaN
1	0.032239	0.047417	0.053573	0.066343	0.057132	0.0446	0.041466	0.049344	0.053018	0.057185	0.047007	0.10059	0.046761	0.057175	0.059596	0.092692	0.068031	0.056242	0.043898	0.075551	0.046677	0.058536	0.098633	0.077207	0.084337	0.078899	0.084942	0.12959	0.12933	0.11645	0.10931	0.14107	0.14847	0.15353	0.1703	0.15593	0.13369	0.18449	0.1993	0.21603	0.18665	0.25227	0.34338	0.40846	0.50232	0.50619	0.62933	0.91937	1.0039
1	0.0898	0.069171	0.58801	1.758	1.5783	1.7327	1.7871	2.4823	3.5063	4.7296	4.4756	2.8158	1.6452	1.1607	0.73224	0.54801	0.35514	0.30169	0.25881	0.23987	0.22275	NaN	0.14445	0.15966	0.15271	0.15763	NaN	NaN	NaN	NaN	NaN	0.095023	NaN	NaN	NaN	NaN	0.22613	0.42687	2.494	NaN	NaN	0.46217	0.64352	0.23144	0.61076	NaN	NaN	NaN	NaN
1	NaN	0.28897	2.3126	6.0134	2.8389	3.4213	3.3247	3.3507	3.799	NaN	NaN	NaN	1.3096	NaN	NaN	0.51372	NaN	NaN	0.24069	NaN	NaN	NaN	NaN	NaN	NaN	NaN	NaN	NaN	NaN	NaN	NaN	NaN	NaN	NaN	NaN	NaN	NaN	NaN	NaN	NaN	NaN	0.24586	0.29657	NaN	NaN	NaN	NaN	NaN	NaN
1	0.024194	0.059116	0.44404	1.4343	1.9669	2.0342	2.2156	2.2708	3.4938	7.4156	5.3788	2.1099	1.6186	1.2186	0.8059	0.57718	0.3757	0.2975	0.21333	0.17177	0.15629	0.097186	0.14324	0.10125	0.12394	0.099428	0.10216	0.1286	0.082371	0.09521	0.11362	0.15527	0.12961	0.078825	0.085145	0.10024	0.095944	0.15538	0.2266	0.35059	0.39689	0.42823	0.55569	0.41597	0.44636	0.32018	0.23635	0.21124	0.14523
1	NaN	0.035548	0.27342	0.59982	0.66836	0.84437	1.2398	1.9753	2.311	2.5787	2.4289	6.0603	2.2418	1.566	0.8515	0.61432	0.55602	0.42365	0.30921	0.26249	NaN	0.16241	0.1587	0.16293	NaN	0.13277	0.10692	0.1176	0.11735	0.074029	0.10087	0.096929	0.095514	0.096483	NaN	0.075882	0.073923	0.071853	0.097055	NaN	NaN	NaN	NaN	NaN	NaN	NaN	NaN	NaN	NaN
1	0.032713	0.24272	2.3903	5.7681	4.7682	3.9291	2.7011	3.0454	3.4379	4.4081	3.4877	2.7972	1.3706	0.93189	0.56142	0.39754	0.31963	0.25118	0.20721	0.19318	0.17807	0.12179	0.16024	0.14806	0.13429	0.098795	0.1261	0.10371	0.11201	0.092325	0.069851	0.090561	0.073096	0.096954	0.046965	0.069725	0.055128	0.062882	0.054007	0.054737	0.068417	0.06444	0.059325	NaN	NaN	NaN	NaN	NaN	NaN
1	0.33654	0.25467	1.8305	4.9924	4.3981	3.3481	2.3921	2.7944	2.5131	3.4934	3.3397	2.4495	1.0896	0.95171	0.68688	0.46508	0.3347	0.30195	0.26809	0.23588	0.17193	0.12329	0.14015	0.15755	0.15493	NaN	NaN	NaN	0.15304	0.41055	0.53642	0.1474	1.4071	0.441	1.5862	NaN	0.8272	0.11539	0.27933	0.42988	0.14015	0.12406	NaN	NaN	NaN	NaN	NaN	NaN	NaN
1	NaN	NaN	NaN	NaN	NaN	0.41155	NaN	0.31283	0.30893	NaN	NaN	NaN	NaN	NaN	NaN	NaN	0.63368	NaN	NaN	NaN	NaN	NaN	1.06	NaN	NaN	NaN	NaN	NaN	NaN	NaN	NaN	NaN	NaN	NaN	NaN	NaN	NaN	NaN	0.51821	0.64228	NaN	0.49942	0.46573	NaN	NaN	NaN	NaN	NaN	NaN
1	NaN	NaN	NaN	NaN	NaN	0.6118	0.55081	0.48275	0.3823	NaN	NaN	NaN	NaN	NaN	NaN	NaN	NaN	NaN	NaN	NaN	NaN	NaN	NaN	NaN	NaN	NaN	NaN	NaN	NaN	NaN	NaN	NaN	NaN	NaN	NaN	NaN	NaN	0.77945	0.72092	0.73725	0.77033	0.63861	0.65887	NaN	NaN	NaN	NaN	NaN	NaN
1	NaN	NaN	NaN	NaN	NaN	NaN	0.40724	0.65192	0.72376	0.69194	0.50139	NaN	NaN	0.23245	NaN	0.32496	0.40444	0.63295	1.035	1.3292	1.4588	1.2698	1.0612	NaN	NaN	NaN	0.64615	0.8706	1.005	0.89779	0.74354	0.70149	0.49842	0.41275	NaN	NaN	NaN	NaN	NaN	0.21212	NaN	NaN	NaN	NaN	NaN	NaN	NaN	NaN	NaN
1	NaN	NaN	NaN	NaN	NaN	NaN	NaN	NaN	NaN	NaN	NaN	NaN	NaN	NaN	NaN	NaN	NaN	NaN	1.621	2.4818	NaN	NaN	NaN	NaN	NaN	NaN	NaN	NaN	NaN	NaN	NaN	NaN	NaN	NaN	NaN	NaN	NaN	NaN	NaN	NaN	NaN	NaN	NaN	NaN	NaN	NaN	NaN	NaN	NaN
1	NaN	NaN	NaN	NaN	NaN	NaN	NaN	NaN	NaN	NaN	NaN	NaN	NaN	NaN	NaN	NaN	NaN	NaN	NaN	NaN	3.0939	NaN	NaN	NaN	1.3903	NaN	1.5482	NaN	NaN	NaN	NaN	NaN	NaN	NaN	NaN	NaN	NaN	NaN	NaN	NaN	NaN	NaN	NaN	NaN	NaN	NaN	NaN	NaN	NaN
1	0.081036	0.10735	0.11693	0.18835	0.16774	0.25874	0.72405	1.4973	1.6544	2.0501	3.0996	5.2241	4.45	4.6896	2.4302	2.1718	1.8313	1.4087	0.95417	0.68517	0.53493	0.47027	0.37954	0.41425	0.37213	0.29294	0.33663	0.34408	0.1882	0.28601	0.23051	NaN	0.32081	NaN	0.1583	0.21082	0.19089	0.52999	0.22602	0.14196	0.24667	0.12886	0.18232	0.21148	0.11429	NaN	NaN	NaN	NaN
1	NaN	NaN	NaN	NaN	NaN	NaN	NaN	NaN	NaN	NaN	NaN	NaN	NaN	NaN	NaN	NaN	NaN	NaN	NaN	NaN	NaN	NaN	NaN	NaN	NaN	NaN	NaN	NaN	NaN	NaN	NaN	NaN	NaN	NaN	NaN	NaN	NaN	NaN	NaN	NaN	NaN	1.8032	NaN	NaN	NaN	NaN	NaN	NaN	NaN
1	0.098145	0.42809	3.645	9.7849	8.1628	7.1383	3.4643	2.0601	1.3146	1.0561	0.73847	0.52318	0.41686	0.38665	0.30155	0.27354	0.25288	0.20877	0.21161	0.18903	0.12311	0.097308	0.10891	0.11768	0.089566	0.083741	0.11194	0.091092	NaN	0.12286	0.084109	0.10009	0.077668	0.06231	0.068055	0.070681	0.046204	0.066869	0.089278	0.14683	0.1531	0.033494	0.12598	NaN	0.20638	0.18797	NaN	NaN	0.081415
1	NaN	NaN	NaN	NaN	NaN	NaN	NaN	NaN	NaN	NaN	NaN	NaN	NaN	NaN	NaN	NaN	NaN	NaN	NaN	NaN	NaN	NaN	NaN	NaN	NaN	NaN	NaN	NaN	NaN	NaN	NaN	NaN	NaN	NaN	NaN	NaN	NaN	NaN	NaN	NaN	NaN	NaN	NaN	NaN	NaN	NaN	NaN	NaN	NaN
1	NaN	NaN	0.052288	0.17941	0.49385	0.57897	0.56381	0.61357	0.72592	NaN	1.0062	0.84675	0.70431	0.2293	0.59403	0.55279	NaN	0.42835	0.53454	0.64157	0.66517	NaN	NaN	NaN	NaN	NaN	NaN	0.7239	NaN	NaN	0.67319	0.64764	0.8096	0.24063	0.7853	0.82323	0.22876	0.81442	0.98504	0.91264	0.70615	0.92073	1.054	0.91637	1.2759	0.52168	NaN	NaN	1.9214
1	NaN	NaN	NaN	NaN	NaN	NaN	NaN	NaN	NaN	NaN	NaN	NaN	NaN	NaN	NaN	NaN	NaN	NaN	NaN	NaN	NaN	NaN	NaN	NaN	NaN	NaN	NaN	NaN	NaN	NaN	NaN	NaN	NaN	NaN	NaN	NaN	NaN	NaN	NaN	NaN	NaN	NaN	NaN	NaN	NaN	NaN	NaN	NaN	NaN
1	0.12538	0.20191	1.7591	2.0669	4.3903	3.3401	2.3635	2.5799	3.148	3.2382	3.6802	2.538	1.3636	0.86022	0.54751	0.41149	0.32073	0.28111	0.19193	0.18097	0.16273	0.15293	0.12099	0.15658	0.089936	0.09995	0.11645	0.22465	0.095468	0.11527	0.096265	0.087714	0.1088	0.082042	0.11934	NaN	NaN	0.073538	0.073837	0.10005	0.10577	0.11195	0.13787	0.13266	0.12974	0.12166	0.16317	0.28417	0.12328
1	NaN	0.22804	1.6788	3.7912	4.0391	3.0454	2.4233	2.9144	3.5474	4.1319	3.4024	2.4867	1.4213	1.0395	0.64153	0.43993	0.34045	0.32751	0.22743	0.53272	NaN	NaN	NaN	NaN	NaN	NaN	NaN	NaN	NaN	NaN	NaN	0.11659	NaN	NaN	NaN	NaN	NaN	NaN	0.23373	0.38594	0.39736	0.49989	0.55685	NaN	NaN	NaN	NaN	NaN	NaN
1	0.035541	0.24578	1.9706	4.5655	4.3155	3.1196	2.4118	2.6611	3.1668	3.5427	3.0652	2.2191	1.1407	0.84207	0.57968	0.35181	0.31348	0.2765	0.22879	0.19524	0.14753	0.13404	0.13371	0.17528	0.099728	0.14538	NaN	0.14515	0.19474	0.13765	0.16523	0.14317	0.17831	0.20137	NaN	0.12382	0.27469	0.13722	0.14873	0.16565	0.2328	0.3231	0.35222	0.45019	0.22597	NaN	NaN	NaN	NaN
1	0.14905	0.52514	0.82018	2.2973	1.0675	1.0316	0.99607	1.0142	1.1414	0.78575	0.94831	0.74458	0.67684	0.4944	0.43294	0.35689	0.27246	0.23467	0.20632	0.1951	0.20092	NaN	0.21089	0.25835	0.32965	0.40416	0.60978	0.5081	0.64123	0.4789	0.28691	0.32309	0.39179	0.35163	0.66805	1.4521	1.4744	1.9334	4.1021	2.1129	2.392	2.1172	1.6513	1.1542	1.8161	NaN	1.5307	NaN	1.1003
1	NaN	8.9263	NaN	NaN	NaN	NaN	NaN	NaN	NaN	NaN	NaN	NaN	NaN	NaN	NaN	NaN	NaN	NaN	NaN	NaN	NaN	NaN	NaN	NaN	NaN	NaN	NaN	NaN	NaN	NaN	NaN	NaN	NaN	NaN	NaN	NaN	NaN	NaN	NaN	NaN	NaN	NaN	NaN	NaN	NaN	NaN	NaN	NaN	NaN
1	0.06098	0.3489	2.1656	7.7049	6.2504	3.807	2.6307	2.4329	2.7805	3.3014	2.5627	1.7632	1.2004	0.96515	0.71605	0.7236	0.55131	0.52431	0.51858	0.57067	0.45634	0.45247	0.42253	0.44374	0.43355	0.37218	NaN	0.39065	0.5301	0.40825	0.33569	0.48221	0.50073	0.38336	0.43904	0.52642	0.33999	0.44795	0.38654	0.34712	0.44132	0.80438	1.2085	0.69898	NaN	0.59187	NaN	NaN	NaN
1	NaN	NaN	NaN	NaN	NaN	NaN	NaN	NaN	NaN	NaN	NaN	NaN	NaN	NaN	NaN	NaN	NaN	NaN	NaN	NaN	NaN	NaN	NaN	NaN	NaN	NaN	NaN	NaN	NaN	NaN	NaN	NaN	NaN	NaN	NaN	NaN	NaN	NaN	NaN	NaN	NaN	NaN	NaN	NaN	NaN	NaN	NaN	NaN	NaN
1	NaN	0.057717	0.64809	2.0951	2.8379	3.149	2.9634	4.4433	7.358	8.97	10.175	7.8191	2.4551	2.2548	1.4624	0.93391	0.66676	0.45974	0.4147	0.31492	0.26744	0.13491	0.1261	NaN	0.1659	NaN	NaN	0.10337	0.15112	0.13906	NaN	0.22347	NaN	0.11178	NaN	0.23987	NaN	0.38352	0.2036	0.24475	0.17552	0.21826	NaN	0.22637	NaN	NaN	NaN	NaN	0.20693
1	0.066113	0.29574	2.5137	6.3859	3.4522	4.5197	3.4124	2.9402	3.5143	4.4711	3.8546	2.3981	1.3751	0.84657	0.56358	0.46474	0.34795	0.28369	0.25087	NaN	NaN	NaN	NaN	NaN	NaN	NaN	NaN	NaN	NaN	NaN	NaN	NaN	NaN	NaN	NaN	NaN	NaN	NaN	0.099053	NaN	NaN	0.07284	NaN	NaN	NaN	NaN	NaN	NaN	NaN
1	0.015896	NaN	NaN	0.99889	1.5705	1.2886	1.3342	1.7038	2.161	5.0632	2.3149	2.745	1.6116	0.99979	0.78679	0.64185	0.49698	0.4395	0.40521	NaN	0.30496	NaN	0.30121	NaN	NaN	0.16751	NaN	0.25331	NaN	0.2579	NaN	NaN	NaN	NaN	NaN	0.2405	0.17078	0.27243	0.26825	NaN	NaN	0.27141	0.33246	NaN	NaN	NaN	NaN	NaN	NaN
1	NaN	NaN	NaN	NaN	NaN	NaN	NaN	NaN	NaN	NaN	NaN	NaN	NaN	NaN	NaN	NaN	NaN	NaN	NaN	NaN	NaN	NaN	NaN	NaN	NaN	NaN	NaN	NaN	NaN	NaN	NaN	NaN	NaN	NaN	NaN	NaN	NaN	NaN	NaN	NaN	NaN	NaN	NaN	NaN	NaN	NaN	NaN	NaN	NaN
1	NaN	NaN	NaN	NaN	NaN	NaN	1.2319	1.2185	NaN	NaN	NaN	NaN	NaN	NaN	NaN	NaN	NaN	NaN	NaN	NaN	NaN	NaN	NaN	NaN	NaN	NaN	NaN	NaN	NaN	NaN	NaN	NaN	NaN	NaN	NaN	NaN	NaN	NaN	NaN	NaN	NaN	NaN	NaN	NaN	NaN	NaN	NaN	NaN	NaN
1	NaN	NaN	NaN	NaN	NaN	NaN	NaN	NaN	NaN	NaN	NaN	NaN	NaN	NaN	NaN	NaN	NaN	NaN	NaN	NaN	NaN	NaN	NaN	NaN	NaN	NaN	NaN	NaN	NaN	4.8543	NaN	NaN	NaN	NaN	NaN	NaN	NaN	NaN	NaN	NaN	NaN	NaN	NaN	NaN	NaN	NaN	NaN	NaN	NaN
1	NaN	NaN	NaN	NaN	NaN	NaN	NaN	NaN	NaN	NaN	NaN	NaN	NaN	NaN	NaN	NaN	NaN	NaN	NaN	NaN	NaN	NaN	NaN	NaN	NaN	NaN	NaN	NaN	NaN	NaN	NaN	NaN	NaN	NaN	NaN	NaN	NaN	NaN	NaN	NaN	NaN	NaN	NaN	NaN	NaN	NaN	NaN	NaN	NaN
1	NaN	NaN	0.53774	1.61	1.8244	1.8679	1.4566	1.5149	0.80432	0.80698	0.92376	1.3038	0.75119	0.57699	NaN	NaN	NaN	NaN	NaN	NaN	NaN	NaN	NaN	NaN	NaN	NaN	NaN	NaN	NaN	NaN	NaN	NaN	NaN	NaN	NaN	NaN	NaN	NaN	NaN	NaN	0.40512	NaN	0.45908	NaN	NaN	NaN	NaN	NaN	NaN
1	NaN	0.16402	1.4756	4.0553	3.0235	2.5408	2.294	2.2108	2.9539	3.1321	3.3606	1.5339	1.0212	0.74229	0.57549	0.38653	0.61674	NaN	0.22229	0.19018	0.1418	0.1119	NaN	NaN	NaN	0.080528	NaN	0.10458	0.095749	0.093659	0.081147	NaN	NaN	NaN	0.19944	0.18038	NaN	NaN	NaN	NaN	NaN	0.16398	NaN	NaN	NaN	NaN	NaN	NaN	NaN
1	0.025851	0.52158	5.088	15.593	12.794	7.7218	4.267	2.3688	1.3409	1.0054	0.67864	0.52559	0.43484	0.36778	0.32825	0.28753	0.26378	0.23304	0.19291	0.19923	0.14092	0.10861	0.12821	0.11023	0.16253	0.099831	0.10652	0.37173	0.12168	0.11196	0.10598	NaN	0.18242	0.14485	NaN	0.059361	0.1188	0.094877	0.18407	0.40321	0.026478	NaN	NaN	1.5742	0.092763	NaN	NaN	NaN	NaN
1	NaN	0.32839	2.4623	8.581	7.5599	5.4847	3.0114	2.2263	2.0236	1.6601	1.3614	0.95472	0.61233	0.45978	0.36908	0.28462	0.21432	0.19773	0.25399	0.17669	NaN	NaN	NaN	NaN	NaN	NaN	0.83629	0.15072	NaN	0.21074	0.17659	0.18848	0.1984	0.1917	NaN	NaN	0.25363	0.33822	0.412	0.52569	0.58127	0.62132	0.85987	NaN	0.54033	0.48726	0.56121	NaN	NaN
1	NaN	NaN	NaN	NaN	NaN	NaN	NaN	NaN	NaN	NaN	NaN	NaN	NaN	NaN	NaN	NaN	NaN	NaN	NaN	NaN	NaN	NaN	NaN	NaN	NaN	NaN	NaN	NaN	NaN	NaN	NaN	NaN	NaN	NaN	NaN	NaN	NaN	NaN	NaN	NaN	NaN	NaN	NaN	NaN	NaN	NaN	NaN	NaN	NaN
1	0.029069	0.44187	3.8303	9.3046	10.363	5.3189	3.2076	1.9547	1.2787	0.94957	0.68237	0.56362	0.43981	0.41791	0.31814	0.29361	NaN	0.23298	0.21275	0.28328	0.16072	NaN	NaN	0.14328	NaN	0.10386	NaN	0.18835	NaN	NaN	0.17842	NaN	0.12388	NaN	NaN	NaN	NaN	NaN	0.13281	NaN	0.15718	NaN	NaN	NaN	NaN	NaN	NaN	NaN	NaN
1	0.073459	NaN	NaN	0.99096	NaN	NaN	NaN	NaN	0.63726	NaN	NaN	NaN	NaN	NaN	NaN	NaN	NaN	NaN	NaN	NaN	NaN	NaN	NaN	NaN	NaN	NaN	NaN	NaN	NaN	NaN	NaN	NaN	NaN	NaN	NaN	1.0958	NaN	NaN	NaN	NaN	NaN	2.1	NaN	NaN	NaN	NaN	NaN	NaN	NaN
1	NaN	NaN	NaN	NaN	NaN	NaN	NaN	NaN	NaN	NaN	NaN	NaN	NaN	NaN	NaN	NaN	NaN	NaN	NaN	NaN	NaN	NaN	NaN	NaN	NaN	NaN	NaN	NaN	NaN	NaN	NaN	NaN	NaN	NaN	NaN	NaN	NaN	NaN	NaN	NaN	NaN	NaN	NaN	NaN	NaN	NaN	NaN	NaN	NaN
1	NaN	0.11114	0.40499	0.49893	0.5463	0.53051	0.80875	1.0701	1.1253	1.5408	1.9049	2.0642	1.9819	1.204	1.1094	1.0004	1.6087	2.1904	2.5698	2.0436	1.3452	1.0578	0.7593	1.4068	0.58844	0.67015	0.52268	0.78345	0.60764	0.6273	0.63868	0.74579	0.72058	0.69403	0.91572	0.90337	0.71913	0.81034	0.64072	0.65261	0.50546	0.50355	0.47898	0.55426	0.69339	0.82631	1.0528	1.549	1.198
1	NaN	NaN	NaN	NaN	NaN	NaN	NaN	NaN	NaN	NaN	NaN	NaN	NaN	NaN	NaN	NaN	NaN	NaN	NaN	NaN	NaN	NaN	NaN	NaN	NaN	NaN	NaN	NaN	NaN	NaN	NaN	NaN	NaN	NaN	NaN	NaN	NaN	NaN	NaN	NaN	NaN	NaN	NaN	NaN	NaN	NaN	NaN	NaN	NaN
1	NaN	NaN	NaN	NaN	NaN	NaN	NaN	NaN	NaN	NaN	NaN	NaN	NaN	NaN	NaN	NaN	NaN	NaN	NaN	NaN	NaN	NaN	NaN	NaN	NaN	NaN	NaN	NaN	NaN	NaN	NaN	NaN	NaN	NaN	NaN	NaN	NaN	NaN	NaN	NaN	NaN	NaN	NaN	NaN	NaN	NaN	NaN	NaN	NaN
1	NaN	NaN	NaN	NaN	NaN	0.76089	NaN	NaN	NaN	NaN	NaN	NaN	NaN	NaN	NaN	NaN	NaN	NaN	NaN	NaN	NaN	NaN	NaN	NaN	NaN	NaN	NaN	NaN	NaN	NaN	NaN	NaN	6.3744	4.2413	5.4375	5.8621	NaN	NaN	NaN	NaN	NaN	NaN	NaN	NaN	NaN	NaN	NaN	NaN	NaN
1	NaN	1.7102	2.2163	2.094	1.6757	1.3882	1.2626	1.384	1.3155	1.6741	1.3856	NaN	NaN	NaN	NaN	NaN	NaN	0.99934	0.9478	NaN	NaN	NaN	1.4732	NaN	1.3303	NaN	NaN	NaN	NaN	NaN	NaN	NaN	NaN	1.4954	1.2452	1.8169	2.1953	4.0844	5.2014	5.6461	4.7685	4.7275	3.9799	2.4074	2.5155	NaN	NaN	NaN	NaN
1	0.037862	0.035914	0.066535	0.028921	0.090918	0.043758	0.068685	0.05647	0.029002	0.047261	0.021751	0.081383	0.091021	0.05427	0.030879	0.035394	0.12903	0.080576	0.031425	0.083547	0.044706	0.093562	0.051312	0.066265	0.058679	0.057646	0.056193	0.077157	0.056942	0.075075	0.058882	0.091662	0.0842	0.065768	0.1162	0.056025	0.06176	0.092941	0.10104	0.13212	0.10632	0.10583	0.13911	0.15357	0.21642	0.21378	0.26874	0.38949	0.47503
1	NaN	0.097639	NaN	NaN	NaN	0.24384	NaN	0.18116	NaN	NaN	NaN	NaN	NaN	NaN	NaN	NaN	NaN	NaN	NaN	NaN	NaN	NaN	NaN	NaN	NaN	NaN	NaN	0.387	NaN	NaN	0.29951	0.47414	NaN	0.54456	0.93298	0.76859	0.77909	0.97799	1.5749	2.6803	1.944	2.9847	5.0036	5.7406	6.7229	4.8091	3.358	5.5551	2.5443
1	NaN	NaN	2.2817	2.6329	2.3712	1.7922	1.2659	1.4823	3.27	2.9837	NaN	NaN	NaN	NaN	NaN	1.2251	NaN	NaN	NaN	NaN	NaN	NaN	NaN	NaN	NaN	NaN	NaN	NaN	NaN	NaN	NaN	NaN	NaN	NaN	NaN	NaN	NaN	NaN	NaN	NaN	NaN	NaN	NaN	NaN	NaN	NaN	NaN	NaN	NaN
1	NaN	NaN	NaN	NaN	NaN	NaN	NaN	4.1284	6.0029	5.8292	7.2006	NaN	NaN	NaN	NaN	NaN	NaN	NaN	NaN	NaN	NaN	NaN	NaN	NaN	NaN	NaN	NaN	NaN	NaN	NaN	NaN	NaN	NaN	NaN	NaN	NaN	NaN	NaN	NaN	NaN	NaN	NaN	NaN	NaN	NaN	NaN	NaN	NaN	NaN
1	0.1143	0.059137	NaN	0.18974	0.14578	0.16623	0.18066	0.33666	0.66382	1.122	1.0975	0.85548	0.54784	0.3839	0.28338	0.26535	0.22928	0.23099	0.23618	0.25015	0.24654	0.22576	0.29771	0.30364	0.2858	0.2869	0.30882	0.37996	0.42115	0.44451	0.41566	0.52852	0.56149	0.57677	0.67369	0.72436	0.62148	0.92926	0.86915	0.94039	0.84203	0.88204	1.0146	1.4303	1.1074	1.2479	1.3057	1.7727	1.9333
1	NaN	NaN	NaN	NaN	NaN	NaN	NaN	NaN	NaN	NaN	NaN	NaN	NaN	NaN	NaN	NaN	NaN	NaN	NaN	NaN	NaN	NaN	NaN	NaN	NaN	NaN	NaN	NaN	NaN	NaN	NaN	NaN	NaN	NaN	NaN	NaN	NaN	NaN	NaN	NaN	NaN	NaN	NaN	NaN	NaN	NaN	NaN	NaN	NaN
1	NaN	NaN	NaN	NaN	NaN	1.0175	0.70955	0.52941	NaN	NaN	NaN	NaN	NaN	NaN	NaN	NaN	NaN	NaN	NaN	NaN	NaN	NaN	NaN	NaN	NaN	NaN	NaN	NaN	NaN	NaN	NaN	NaN	NaN	NaN	NaN	NaN	NaN	1.7736	1.4946	1.6923	1.4613	1.4922	1.9194	NaN	NaN	1.8353	2.2143	NaN	NaN
1	NaN	NaN	NaN	NaN	NaN	NaN	NaN	NaN	NaN	NaN	NaN	NaN	NaN	NaN	NaN	NaN	NaN	NaN	NaN	NaN	NaN	NaN	NaN	NaN	NaN	NaN	NaN	NaN	NaN	NaN	NaN	NaN	2.0273	2.6396	3.9629	2.6011	11.276	3.1616	3.1427	2.7621	3.4159	5.9774	4.468	NaN	NaN	NaN	NaN	NaN	NaN
1	0.071638	0.17721	NaN	NaN	NaN	0.12248	0.15351	0.10348	0.12243	0.1793	0.14018	0.15229	0.11048	0.1039	0.11915	0.23626	0.11094	0.11793	0.2177	0.25455	0.1757	NaN	NaN	0.2456	0.22583	0.24749	0.22835	NaN	0.27786	0.26188	0.25707	0.35823	0.3763	0.40411	0.5685	0.46202	0.39696	0.60554	0.73958	0.91331	1.0928	1.4113	1.8542	2.0466	2.5438	2.4989	2.6535	2.569	2.2435
1	NaN	0.14651	1.0608	2.8009	3.6859	3.0538	2.7104	3.0677	3.3709	4.3952	4.506	2.807	1.5773	1.5327	1.2141	0.88592	0.74631	0.57152	0.48518	0.4656	NaN	NaN	NaN	0.352	0.31501	NaN	0.35208	NaN	NaN	NaN	NaN	NaN	NaN	NaN	NaN	0.31719	0.2191	0.2615	0.3572	0.45388	NaN	0.42096	0.51184	0.56751	0.64326	NaN	NaN	0.6822	NaN
1	0.06289	NaN	NaN	NaN	NaN	0.16271	0.22965	NaN	0.25007	NaN	NaN	0.30527	0.31093	0.40696	0.43556	0.41514	NaN	0.99762	1.2766	1.5102	1.3057	1.2316	1.4665	1.6503	1.7899	1.7752	1.498	1.7511	1.8562	4.1611	4.0575	4.2484	3.0068	2.038	3.0221	2.2259	1.8182	1.7131	1.3869	1.0832	0.76764	0.54729	0.59881	NaN	NaN	NaN	NaN	NaN	NaN
1	0.10985	0.092391	0.076321	NaN	NaN	0.083262	0.21242	0.27014	1.052	NaN	NaN	0.05535	0.46583	0.1997	0.035409	NaN	0.094271	0.066555	NaN	0.21721	0.089441	NaN	0.39399	NaN	0.097341	NaN	0.11302	0.16476	0.18722	0.39924	0.92861	3.5379	6.4365	5.8591	4.6812	6.4648	4.6624	5.0925	2.3957	1.9715	1.1063	0.61378	0.46289	0.29929	0.25889	NaN	NaN	NaN	NaN
1	NaN	NaN	1.594	1.7121	1.2799	0.86774	0.70405	0.59229	0.44047	NaN	0.34732	NaN	NaN	NaN	NaN	0.36477	NaN	0.29002	NaN	NaN	NaN	NaN	NaN	NaN	NaN	NaN	1.3269	2.5598	4.7724	4.6121	NaN	4.2151	NaN	1.9234	NaN	NaN	NaN	1.1879	1.2164	1.2958	1.1862	1.2728	1.4002	NaN	NaN	1.5425	NaN	NaN	NaN
1	NaN	NaN	NaN	NaN	NaN	NaN	NaN	NaN	NaN	NaN	NaN	NaN	NaN	NaN	NaN	NaN	NaN	NaN	NaN	NaN	NaN	NaN	NaN	NaN	NaN	NaN	NaN	NaN	NaN	NaN	NaN	NaN	NaN	NaN	NaN	NaN	NaN	NaN	NaN	NaN	NaN	NaN	NaN	NaN	NaN	NaN	NaN	NaN	NaN
1	0.022546	0.043411	0.24997	0.73627	0.6121	0.5106	0.40527	0.39012	0.4169	0.56692	0.58353	1.1979	2.7067	5.3998	6.2601	6.1598	4.5075	3.5459	2.2608	1.5948	1.3802	1.1581	1.1912	1.3388	1.1028	1.192	1.2958	1.3002	1.3398	1.3204	1.0158	1.2572	1.1886	1.1769	1.0199	1.168	0.92776	1.0967	1.0099	1.1097	0.94726	0.99702	1.1945	1.1235	1.3844	1.2276	1.2086	1.3436	1.2424
1	0.027222	0.065197	0.25252	0.40587	0.35074	0.33923	0.31329	0.32694	0.32087	0.38247	0.42223	0.44394	0.45052	0.52465	0.5752	0.61038	0.67647	0.69127	0.78233	0.90157	1.3258	1.2992	1.3979	1.3809	1.2124	0.97776	1.0189	0.97677	0.9549	0.88988	0.80963	0.90227	0.95829	0.94042	0.88133	0.93948	0.76613	0.94711	0.95418	1.0245	0.89979	0.92777	1.1053	1.1282	1.3754	1.2973	1.4045	1.4773	1.1866
1	NaN	NaN	NaN	NaN	NaN	NaN	NaN	NaN	NaN	NaN	NaN	NaN	NaN	NaN	NaN	NaN	NaN	NaN	NaN	NaN	NaN	NaN	NaN	NaN	NaN	NaN	NaN	NaN	NaN	NaN	NaN	NaN	NaN	NaN	NaN	NaN	NaN	NaN	NaN	NaN	NaN	NaN	NaN	NaN	NaN	NaN	NaN	NaN	NaN
1	NaN	NaN	NaN	NaN	NaN	NaN	NaN	NaN	NaN	1.9359	NaN	NaN	NaN	NaN	NaN	NaN	NaN	NaN	NaN	NaN	NaN	NaN	NaN	NaN	NaN	NaN	NaN	NaN	NaN	NaN	NaN	NaN	NaN	NaN	NaN	NaN	NaN	NaN	NaN	NaN	NaN	NaN	NaN	NaN	NaN	NaN	NaN	NaN	NaN
1	NaN	NaN	NaN	NaN	NaN	NaN	NaN	NaN	NaN	NaN	NaN	NaN	NaN	NaN	NaN	NaN	NaN	NaN	NaN	NaN	NaN	NaN	NaN	NaN	NaN	NaN	NaN	NaN	NaN	NaN	NaN	NaN	NaN	NaN	NaN	NaN	NaN	NaN	NaN	NaN	NaN	NaN	NaN	NaN	NaN	NaN	NaN	NaN	NaN
1	NaN	NaN	NaN	NaN	NaN	NaN	NaN	NaN	NaN	NaN	NaN	NaN	NaN	NaN	NaN	NaN	NaN	NaN	NaN	NaN	NaN	NaN	NaN	NaN	NaN	NaN	NaN	NaN	NaN	NaN	NaN	NaN	NaN	NaN	NaN	NaN	NaN	NaN	NaN	NaN	NaN	NaN	NaN	NaN	NaN	NaN	NaN	NaN	NaN
1	NaN	NaN	NaN	NaN	NaN	1.5017	NaN	NaN	1.552	NaN	NaN	NaN	NaN	NaN	NaN	NaN	NaN	NaN	NaN	NaN	NaN	NaN	NaN	NaN	NaN	NaN	NaN	NaN	NaN	NaN	NaN	NaN	NaN	NaN	NaN	NaN	NaN	NaN	NaN	NaN	NaN	NaN	NaN	NaN	NaN	NaN	NaN	NaN	NaN
1	NaN	NaN	NaN	2.5291	2.1951	2.563	3.4044	4.74	3.8015	2.5432	NaN	NaN	NaN	NaN	1.2554	NaN	NaN	NaN	NaN	NaN	NaN	NaN	NaN	NaN	NaN	NaN	NaN	NaN	NaN	NaN	NaN	NaN	NaN	NaN	NaN	NaN	NaN	NaN	NaN	NaN	NaN	NaN	NaN	NaN	NaN	NaN	NaN	NaN	NaN
1	NaN	NaN	NaN	NaN	NaN	NaN	NaN	NaN	NaN	NaN	NaN	NaN	NaN	NaN	NaN	NaN	NaN	NaN	NaN	NaN	NaN	NaN	NaN	NaN	NaN	NaN	NaN	NaN	NaN	NaN	NaN	NaN	NaN	NaN	NaN	NaN	NaN	NaN	4.6866	4.1946	NaN	NaN	NaN	NaN	NaN	NaN	NaN	NaN	NaN
1	NaN	NaN	NaN	1.5455	2.8685	1.202	1.3751	1.5469	1.661	1.4897	1.5058	NaN	NaN	NaN	NaN	NaN	NaN	NaN	NaN	NaN	NaN	NaN	NaN	NaN	NaN	NaN	NaN	NaN	NaN	NaN	NaN	NaN	NaN	NaN	NaN	NaN	NaN	NaN	NaN	NaN	NaN	NaN	NaN	NaN	NaN	NaN	NaN	NaN	NaN
1	0.030198	0.06511	0.037129	0.08908	0.078326	0.063862	0.06533	0.067991	0.074445	0.070679	0.28818	0.065363	0.076936	0.085131	0.10441	0.1278	0.16916	0.27123	0.92439	5.309	8.881	10.746	11.978	9.9834	4.464	5.444	3.552	2.3364	1.3134	0.75013	0.45952	0.38421	0.30029	0.22682	0.17527	0.15751	0.11676	0.14069	0.11664	0.10432	0.082688	0.085251	0.087617	0.093641	0.10934	0.099039	0.090068	0.16547	0.070355
1	NaN	NaN	NaN	NaN	NaN	NaN	NaN	NaN	NaN	NaN	NaN	NaN	NaN	NaN	NaN	NaN	NaN	NaN	NaN	NaN	NaN	NaN	NaN	NaN	NaN	NaN	NaN	NaN	NaN	NaN	NaN	NaN	NaN	NaN	NaN	NaN	NaN	NaN	NaN	NaN	NaN	NaN	NaN	NaN	NaN	NaN	NaN	NaN	NaN
1	NaN	0.82554	2.0264	1.791	1.8106	2.1134	1.8338	1.9589	1.7265	1.7301	1.5521	1.5782	1.6099	1.4814	1.4005	1.339	1.2552	1.2826	1.1646	1.511	1.5273	NaN	0.87816	NaN	NaN	NaN	1.5975	0.92732	NaN	0.652	NaN	NaN	NaN	NaN	NaN	NaN	NaN	NaN	NaN	NaN	NaN	NaN	NaN	NaN	NaN	NaN	NaN	NaN	NaN
1	NaN	NaN	NaN	NaN	NaN	NaN	NaN	NaN	NaN	NaN	NaN	NaN	NaN	NaN	NaN	NaN	NaN	NaN	NaN	NaN	NaN	NaN	NaN	NaN	NaN	NaN	NaN	NaN	NaN	NaN	NaN	NaN	NaN	NaN	NaN	NaN	NaN	0.96852	2.2639	2.8473	3.124	2.9829	3.0921	2.7126	2.3452	1.8357	NaN	NaN	NaN
1	NaN	NaN	NaN	NaN	NaN	NaN	NaN	NaN	NaN	NaN	NaN	NaN	NaN	NaN	NaN	NaN	NaN	NaN	NaN	NaN	NaN	NaN	NaN	NaN	NaN	NaN	NaN	NaN	NaN	NaN	NaN	NaN	NaN	NaN	NaN	NaN	NaN	NaN	NaN	NaN	0.45644	NaN	NaN	NaN	7.3462	NaN	NaN	3.9081	NaN
1	NaN	NaN	NaN	NaN	NaN	NaN	NaN	NaN	NaN	NaN	NaN	NaN	NaN	NaN	NaN	NaN	NaN	NaN	NaN	NaN	NaN	NaN	NaN	NaN	NaN	NaN	NaN	NaN	NaN	NaN	NaN	NaN	NaN	NaN	NaN	NaN	NaN	NaN	NaN	NaN	NaN	NaN	NaN	NaN	NaN	NaN	NaN	NaN	NaN
1	NaN	NaN	NaN	NaN	NaN	NaN	NaN	NaN	NaN	NaN	NaN	NaN	NaN	NaN	NaN	NaN	NaN	NaN	NaN	NaN	NaN	NaN	NaN	NaN	NaN	NaN	NaN	NaN	NaN	NaN	NaN	NaN	NaN	NaN	NaN	NaN	NaN	NaN	NaN	NaN	NaN	NaN	NaN	NaN	NaN	NaN	NaN	NaN	NaN
1	NaN	NaN	NaN	NaN	NaN	NaN	NaN	NaN	NaN	NaN	NaN	NaN	2.3995	2.0858	1.5	NaN	NaN	NaN	NaN	NaN	NaN	NaN	NaN	NaN	NaN	NaN	NaN	NaN	NaN	NaN	NaN	NaN	NaN	NaN	NaN	NaN	NaN	NaN	NaN	NaN	NaN	NaN	NaN	NaN	NaN	NaN	NaN	NaN	NaN
1	NaN	NaN	NaN	NaN	NaN	NaN	NaN	NaN	2.0869	NaN	NaN	NaN	NaN	7.403	6.7656	3.7618	NaN	NaN	NaN	NaN	NaN	NaN	NaN	NaN	NaN	NaN	NaN	NaN	NaN	NaN	NaN	NaN	NaN	NaN	NaN	NaN	NaN	NaN	NaN	NaN	NaN	NaN	NaN	NaN	NaN	NaN	NaN	NaN	NaN
1	NaN	NaN	NaN	NaN	NaN	NaN	NaN	NaN	NaN	NaN	NaN	NaN	NaN	NaN	NaN	NaN	NaN	NaN	NaN	NaN	NaN	NaN	NaN	NaN	NaN	NaN	NaN	NaN	NaN	NaN	NaN	NaN	NaN	NaN	NaN	NaN	NaN	NaN	NaN	NaN	NaN	NaN	NaN	NaN	NaN	NaN	NaN	NaN	NaN
1	NaN	NaN	NaN	NaN	NaN	NaN	NaN	NaN	NaN	NaN	NaN	NaN	NaN	NaN	NaN	NaN	NaN	NaN	NaN	NaN	NaN	NaN	NaN	NaN	NaN	NaN	NaN	NaN	NaN	NaN	NaN	NaN	NaN	NaN	NaN	NaN	NaN	NaN	NaN	NaN	NaN	NaN	NaN	NaN	NaN	NaN	NaN	NaN	NaN
1	NaN	NaN	NaN	NaN	NaN	NaN	NaN	NaN	NaN	NaN	NaN	NaN	NaN	NaN	NaN	NaN	NaN	NaN	NaN	NaN	NaN	NaN	NaN	NaN	NaN	NaN	NaN	NaN	NaN	NaN	NaN	NaN	NaN	NaN	NaN	NaN	NaN	NaN	NaN	NaN	NaN	NaN	NaN	NaN	NaN	NaN	NaN	NaN	NaN
1	NaN	NaN	NaN	NaN	NaN	NaN	NaN	NaN	NaN	NaN	NaN	NaN	NaN	NaN	NaN	NaN	NaN	NaN	NaN	NaN	NaN	NaN	NaN	NaN	NaN	NaN	NaN	NaN	NaN	NaN	NaN	NaN	NaN	NaN	NaN	NaN	NaN	NaN	NaN	NaN	NaN	NaN	NaN	NaN	NaN	NaN	NaN	NaN	NaN
1	NaN	NaN	NaN	NaN	NaN	NaN	NaN	NaN	NaN	NaN	NaN	NaN	NaN	NaN	NaN	NaN	NaN	NaN	NaN	NaN	NaN	NaN	NaN	NaN	NaN	NaN	NaN	NaN	NaN	NaN	NaN	NaN	NaN	NaN	NaN	NaN	NaN	NaN	NaN	NaN	NaN	NaN	NaN	NaN	NaN	NaN	NaN	NaN	NaN
1	NaN	NaN	NaN	NaN	NaN	NaN	NaN	NaN	NaN	NaN	NaN	NaN	NaN	NaN	NaN	NaN	NaN	NaN	NaN	NaN	NaN	NaN	NaN	NaN	NaN	NaN	NaN	NaN	NaN	NaN	NaN	NaN	NaN	NaN	NaN	NaN	NaN	NaN	NaN	NaN	NaN	NaN	NaN	NaN	NaN	NaN	NaN	NaN	NaN
1	NaN	NaN	NaN	NaN	NaN	NaN	NaN	NaN	NaN	NaN	NaN	NaN	NaN	NaN	NaN	NaN	NaN	NaN	NaN	NaN	NaN	NaN	NaN	NaN	NaN	NaN	NaN	NaN	NaN	NaN	NaN	NaN	NaN	NaN	NaN	NaN	NaN	NaN	NaN	NaN	NaN	NaN	NaN	NaN	NaN	NaN	NaN	NaN	NaN
1	0.067976	0.29663	2.4942	7.9359	6.8585	5.2931	3.0357	2.7642	2.959	3.4994	3.0432	2.21	1.2132	0.76722	0.54174	0.3924	0.32303	0.24999	0.28824	0.27299	0.19043	0.18912	0.15798	0.11971	0.19753	0.21415	0.30929	0.33695	0.45924	0.45692	0.3277	0.38267	0.40194	NaN	0.31085	0.37756	NaN	0.71315	1.1644	1.757	1.7663	1.7053	1.7711	1.0612	1.0158	0.45271	0.57093	NaN	NaN
1	NaN	NaN	NaN	NaN	NaN	NaN	NaN	NaN	NaN	NaN	NaN	NaN	NaN	NaN	NaN	NaN	NaN	NaN	NaN	NaN	NaN	NaN	NaN	NaN	NaN	NaN	NaN	NaN	NaN	NaN	NaN	NaN	NaN	NaN	NaN	NaN	NaN	NaN	NaN	NaN	NaN	NaN	NaN	NaN	NaN	NaN	NaN	NaN	NaN
1	NaN	NaN	NaN	NaN	NaN	NaN	NaN	NaN	NaN	NaN	NaN	NaN	NaN	NaN	NaN	NaN	NaN	NaN	NaN	NaN	NaN	NaN	NaN	NaN	NaN	NaN	NaN	NaN	NaN	NaN	NaN	NaN	NaN	NaN	NaN	NaN	NaN	NaN	NaN	NaN	NaN	NaN	NaN	NaN	NaN	NaN	NaN	NaN	NaN
1	0.027448	0.23236	2.2456	5.4177	5.9981	3.5489	2.2347	2.7073	3.3528	4.0696	3.5559	2.2824	1.2728	0.85784	0.47848	0.3951	0.28426	0.26238	0.19065	0.1918	0.15502	0.21459	0.14176	0.14738	0.1234	0.15184	NaN	0.12047	NaN	NaN	NaN	NaN	NaN	0.10159	NaN	NaN	NaN	0.1011	0.11292	0.22687	0.13769	0.15944	0.14807	0.15263	0.11559	NaN	NaN	NaN	NaN
1	NaN	NaN	NaN	NaN	NaN	NaN	NaN	NaN	NaN	NaN	NaN	NaN	NaN	NaN	NaN	NaN	NaN	NaN	1.1885	1.5125	NaN	NaN	NaN	NaN	NaN	NaN	NaN	2.7784	NaN	NaN	NaN	NaN	NaN	NaN	NaN	1.5206	NaN	NaN	NaN	NaN	NaN	NaN	NaN	NaN	NaN	NaN	NaN	NaN	NaN
1	NaN	NaN	NaN	NaN	NaN	NaN	NaN	NaN	NaN	NaN	NaN	NaN	NaN	NaN	NaN	NaN	NaN	NaN	NaN	NaN	NaN	NaN	NaN	NaN	NaN	NaN	NaN	NaN	NaN	NaN	NaN	NaN	NaN	NaN	NaN	NaN	NaN	NaN	NaN	NaN	NaN	NaN	NaN	NaN	NaN	NaN	NaN	NaN	NaN
1	NaN	NaN	NaN	NaN	NaN	NaN	NaN	NaN	NaN	NaN	NaN	NaN	NaN	NaN	NaN	NaN	NaN	NaN	NaN	NaN	NaN	NaN	NaN	NaN	NaN	NaN	NaN	NaN	NaN	NaN	NaN	NaN	NaN	NaN	NaN	NaN	NaN	NaN	NaN	NaN	NaN	NaN	NaN	NaN	NaN	NaN	NaN	NaN	NaN
1	NaN	NaN	NaN	NaN	NaN	NaN	NaN	NaN	NaN	NaN	NaN	NaN	NaN	NaN	NaN	NaN	NaN	NaN	NaN	NaN	NaN	NaN	NaN	NaN	NaN	NaN	NaN	NaN	NaN	NaN	NaN	NaN	NaN	NaN	NaN	NaN	NaN	NaN	NaN	NaN	NaN	NaN	NaN	NaN	NaN	NaN	NaN	NaN	NaN
1	0.36991	NaN	NaN	NaN	NaN	NaN	0.65165	1.4624	2.1307	2.8124	2.3065	2.2486	1.8801	1.8608	1.3647	1.0971	0.87006	2.1888	0.9266	0.84225	NaN	NaN	NaN	NaN	0.8973	0.86081	0.81559	0.74435	NaN	NaN	1.3811	1.1118	1.1574	NaN	1.2507	1.3113	0.91717	0.93631	0.94509	0.73596	0.55666	NaN	NaN	NaN	NaN	NaN	NaN	NaN	NaN
1	NaN	NaN	0.74481	1.6176	NaN	0.75958	0.7452	0.83363	0.74516	0.79004	NaN	NaN	NaN	NaN	NaN	0.76872	0.6446	0.77029	1.0563	NaN	1.0354	NaN	NaN	NaN	2.3798	2.872	2.5382	3.1382	3.2647	2.5718	1.991	1.6518	NaN	NaN	NaN	0.99256	NaN	1.0579	0.91803	0.92933	0.86193	0.75895	1.1024	0.91884	NaN	NaN	NaN	NaN	NaN
1	NaN	NaN	NaN	NaN	NaN	NaN	NaN	NaN	NaN	NaN	NaN	NaN	NaN	NaN	NaN	NaN	NaN	NaN	NaN	NaN	NaN	NaN	NaN	NaN	NaN	NaN	NaN	NaN	NaN	NaN	NaN	NaN	NaN	NaN	NaN	NaN	NaN	NaN	NaN	NaN	NaN	NaN	NaN	NaN	NaN	NaN	NaN	NaN	NaN
1	0.49507	4.4305	3.6347	1.7946	1.4834	3.348	5.3967	3.2997	2.7609	1.4956	0.67025	0.40726	0.25515	0.22757	0.19981	0.1553	0.17324	0.15141	0.15145	0.11968	0.18576	0.12998	0.13405	0.17063	0.13911	NaN	NaN	0.13242	0.27577	0.29158	0.24538	0.11995	0.25868	NaN	NaN	0.13547	0.24731	0.19933	0.14223	0.24884	0.16606	0.16	0.13048	0.20041	NaN	NaN	NaN	NaN	NaN
1	NaN	NaN	NaN	NaN	NaN	NaN	NaN	NaN	NaN	NaN	NaN	NaN	NaN	NaN	NaN	NaN	NaN	NaN	NaN	NaN	NaN	NaN	NaN	NaN	NaN	NaN	NaN	NaN	NaN	NaN	NaN	NaN	NaN	NaN	NaN	NaN	NaN	NaN	NaN	NaN	NaN	NaN	NaN	NaN	3.9182	NaN	NaN	NaN	NaN
1	NaN	NaN	NaN	NaN	NaN	NaN	NaN	NaN	NaN	NaN	NaN	NaN	NaN	NaN	NaN	NaN	NaN	NaN	NaN	NaN	NaN	NaN	NaN	NaN	NaN	NaN	NaN	NaN	NaN	NaN	NaN	NaN	NaN	NaN	NaN	NaN	NaN	NaN	NaN	NaN	NaN	NaN	NaN	NaN	NaN	NaN	NaN	NaN	NaN
1	NaN	NaN	NaN	NaN	NaN	NaN	NaN	NaN	NaN	NaN	NaN	NaN	NaN	NaN	NaN	NaN	NaN	NaN	NaN	NaN	NaN	NaN	NaN	NaN	NaN	NaN	NaN	NaN	NaN	NaN	NaN	NaN	NaN	NaN	NaN	NaN	NaN	NaN	NaN	NaN	NaN	NaN	NaN	NaN	NaN	NaN	NaN	NaN	NaN
1	0.06544	NaN	NaN	NaN	NaN	NaN	NaN	NaN	NaN	NaN	NaN	NaN	NaN	NaN	NaN	NaN	NaN	NaN	NaN	NaN	NaN	NaN	NaN	NaN	NaN	NaN	NaN	NaN	NaN	NaN	NaN	NaN	NaN	NaN	NaN	NaN	NaN	NaN	NaN	NaN	NaN	NaN	NaN	NaN	NaN	NaN	NaN	NaN	NaN
1	0.11383	0.087361	0.79169	2.7336	2.6417	2.3963	3.806	5.2153	7.019	6.2859	4.623	3.2096	1.8532	1.182	0.83073	0.50924	0.3656	0.27721	0.22181	0.22442	NaN	NaN	0.10414	0.64478	0.25138	NaN	NaN	NaN	NaN	NaN	NaN	0.11523	NaN	NaN	NaN	0.12193	NaN	0.17813	0.14203	0.3155	0.12431	0.12445	1.8365	0.82196	0.2313	NaN	NaN	NaN	0.23205
1	NaN	NaN	NaN	NaN	1.7024	NaN	NaN	NaN	NaN	NaN	NaN	NaN	NaN	NaN	NaN	NaN	NaN	NaN	NaN	NaN	NaN	NaN	NaN	NaN	NaN	NaN	NaN	NaN	NaN	NaN	NaN	NaN	NaN	NaN	NaN	NaN	NaN	NaN	NaN	NaN	NaN	NaN	NaN	NaN	NaN	NaN	NaN	NaN	NaN
1	0.14128	0.31209	0.22745	2.897	4.3879	4.8467	3.6987	2.5214	1.6456	1.0764	0.67006	0.54054	0.45681	0.38513	0.41861	0.38829	0.33843	0.25793	0.24804	0.29636	0.28557	NaN	NaN	NaN	0.3742	NaN	NaN	NaN	NaN	0.15168	0.12025	0.1436	0.14364	0.27282	NaN	NaN	NaN	0.97881	0.30125	NaN	NaN	0.080289	NaN	NaN	NaN	NaN	NaN	NaN	NaN
1	NaN	NaN	NaN	NaN	NaN	3.7722	2.9578	NaN	NaN	NaN	NaN	NaN	NaN	NaN	0.51326	0.3061	0.34608	NaN	0.44806	NaN	NaN	NaN	NaN	NaN	NaN	NaN	NaN	NaN	NaN	NaN	NaN	NaN	NaN	NaN	NaN	NaN	NaN	NaN	NaN	NaN	NaN	NaN	NaN	NaN	NaN	NaN	NaN	NaN	NaN
1	0.055765	0.054162	0.040354	NaN	0.51966	0.15388	0.070585	0.1141	0.066744	0.078793	0.071213	0.078205	0.042498	0.072921	0.052747	0.041961	0.093385	0.056536	0.14484	0.090721	0.17412	0.071056	0.12065	0.046667	0.15141	0.10902	0.15878	0.1746	0.18108	0.1702	0.18139	0.1576	0.22378	0.28055	0.3873	0.92865	1.6742	5.9687	11.135	15.099	7.3151	9.8866	6.4906	3.8084	2.2997	0.98996	0.54883	0.34932	0.2138
1	NaN	NaN	NaN	NaN	NaN	NaN	NaN	NaN	NaN	NaN	NaN	NaN	NaN	NaN	NaN	NaN	NaN	NaN	NaN	NaN	NaN	NaN	NaN	NaN	NaN	NaN	NaN	NaN	NaN	NaN	NaN	NaN	NaN	NaN	NaN	NaN	NaN	NaN	NaN	NaN	NaN	NaN	NaN	NaN	NaN	NaN	NaN	NaN	NaN
1	NaN	NaN	NaN	NaN	NaN	NaN	NaN	NaN	NaN	NaN	NaN	NaN	NaN	NaN	NaN	NaN	NaN	NaN	NaN	NaN	NaN	NaN	NaN	NaN	NaN	NaN	NaN	NaN	NaN	NaN	NaN	NaN	NaN	NaN	NaN	NaN	NaN	NaN	NaN	NaN	NaN	NaN	NaN	NaN	NaN	NaN	NaN	NaN	NaN
1	NaN	NaN	NaN	NaN	NaN	NaN	NaN	NaN	NaN	NaN	NaN	NaN	NaN	NaN	NaN	NaN	NaN	NaN	NaN	NaN	NaN	NaN	NaN	NaN	NaN	NaN	NaN	NaN	NaN	NaN	NaN	NaN	NaN	NaN	NaN	NaN	NaN	NaN	NaN	NaN	NaN	NaN	NaN	NaN	NaN	NaN	NaN	NaN	NaN
1	0.058854	0.062544	0.093586	0.16517	0.19522	0.10163	0.09882	0.051945	0.11421	NaN	0.10212	NaN	0.12825	NaN	0.028245	0.081139	0.14735	0.1809	0.15005	0.094558	NaN	0.12559	0.1612	0.15287	0.19701	0.49052	1.6829	5.8696	9.1365	11.836	11.422	9.5133	6.3769	2.5948	1.7444	0.98658	0.52698	0.64906	0.74462	0.94876	0.61422	0.64879	0.48065	0.28554	0.18802	0.21094	NaN	NaN	NaN
1	NaN	NaN	NaN	NaN	NaN	NaN	NaN	NaN	NaN	NaN	NaN	NaN	NaN	NaN	NaN	NaN	NaN	NaN	NaN	NaN	NaN	NaN	NaN	NaN	NaN	NaN	NaN	NaN	NaN	NaN	NaN	NaN	NaN	NaN	NaN	NaN	NaN	NaN	NaN	NaN	NaN	NaN	NaN	NaN	NaN	NaN	NaN	NaN	NaN
1	NaN	NaN	NaN	NaN	NaN	NaN	NaN	NaN	NaN	NaN	NaN	NaN	NaN	NaN	NaN	NaN	NaN	NaN	NaN	NaN	NaN	NaN	NaN	NaN	NaN	NaN	NaN	NaN	NaN	NaN	NaN	NaN	NaN	NaN	NaN	NaN	NaN	NaN	NaN	NaN	NaN	NaN	NaN	NaN	NaN	NaN	NaN	NaN	NaN
1	0.05367	0.06596	0.0707	NaN	NaN	0.16597	0.12579	0.14438	0.1175	0.1686	NaN	0.091113	0.085501	0.071123	NaN	0.05821	NaN	0.10078	0.094564	0.077008	NaN	NaN	NaN	NaN	0.11294	NaN	NaN	0.14076	NaN	NaN	0.099574	0.11814	NaN	NaN	0.52773	0.59131	0.54306	0.21839	0.25134	0.24502	0.22731	0.13347	0.25415	0.92032	2.3399	6.8281	7.2358	7.0332	7.3506
1	NaN	NaN	NaN	NaN	NaN	NaN	NaN	NaN	NaN	NaN	NaN	NaN	NaN	NaN	NaN	NaN	NaN	NaN	NaN	NaN	NaN	NaN	NaN	NaN	NaN	NaN	NaN	NaN	NaN	NaN	NaN	NaN	NaN	NaN	NaN	NaN	NaN	NaN	NaN	NaN	NaN	NaN	NaN	NaN	NaN	NaN	NaN	NaN	NaN
1	NaN	NaN	NaN	NaN	NaN	NaN	NaN	NaN	NaN	NaN	NaN	NaN	NaN	NaN	NaN	NaN	NaN	NaN	NaN	NaN	NaN	NaN	NaN	NaN	NaN	NaN	NaN	NaN	NaN	NaN	NaN	NaN	NaN	NaN	NaN	NaN	NaN	NaN	NaN	NaN	NaN	NaN	NaN	NaN	NaN	NaN	1.4686	NaN	NaN
1	NaN	NaN	NaN	NaN	NaN	NaN	NaN	NaN	NaN	NaN	NaN	NaN	NaN	NaN	NaN	NaN	NaN	NaN	NaN	NaN	NaN	NaN	NaN	NaN	NaN	NaN	NaN	NaN	NaN	NaN	NaN	NaN	NaN	NaN	NaN	NaN	NaN	NaN	NaN	NaN	NaN	NaN	NaN	NaN	NaN	NaN	NaN	NaN	NaN
1	NaN	NaN	NaN	1.861	NaN	2.3713	NaN	1.0251	NaN	NaN	NaN	NaN	NaN	NaN	NaN	NaN	NaN	NaN	NaN	NaN	NaN	NaN	NaN	NaN	NaN	NaN	NaN	NaN	NaN	NaN	NaN	NaN	NaN	NaN	NaN	NaN	NaN	NaN	NaN	NaN	NaN	NaN	NaN	NaN	NaN	NaN	NaN	NaN	NaN
1	NaN	NaN	NaN	NaN	NaN	0.34025	NaN	0.60289	0.53726	NaN	NaN	NaN	NaN	NaN	NaN	NaN	NaN	NaN	NaN	NaN	NaN	NaN	NaN	NaN	NaN	NaN	NaN	0.14905	NaN	NaN	NaN	0.21826	0.23605	NaN	0.52945	0.39345	0.51973	1.8838	3.663	7.1643	7.7045	7.3331	10.56	4.4806	10.398	4.9989	3.8842	3.601	5.0663
1	NaN	NaN	NaN	NaN	NaN	1.017	NaN	NaN	NaN	NaN	NaN	NaN	NaN	NaN	1.4933	1.7061	1.3934	1.2708	NaN	NaN	NaN	NaN	NaN	NaN	NaN	NaN	NaN	NaN	NaN	NaN	NaN	NaN	NaN	NaN	NaN	NaN	NaN	NaN	NaN	NaN	NaN	0.48769	0.25503	0.18677	0.34571	0.38326	1.0783	NaN	NaN
1	NaN	NaN	NaN	NaN	NaN	NaN	NaN	NaN	NaN	NaN	NaN	NaN	NaN	NaN	NaN	NaN	NaN	NaN	NaN	NaN	NaN	NaN	NaN	NaN	NaN	NaN	NaN	NaN	NaN	NaN	NaN	NaN	NaN	NaN	NaN	NaN	NaN	NaN	NaN	NaN	NaN	NaN	NaN	NaN	NaN	NaN	NaN	NaN	NaN
1	NaN	NaN	NaN	NaN	NaN	NaN	NaN	NaN	NaN	NaN	NaN	NaN	NaN	NaN	NaN	NaN	NaN	NaN	NaN	NaN	NaN	NaN	NaN	NaN	NaN	NaN	NaN	NaN	NaN	NaN	NaN	NaN	NaN	NaN	NaN	NaN	NaN	NaN	NaN	NaN	NaN	NaN	NaN	NaN	NaN	NaN	NaN	NaN	NaN
1	NaN	NaN	NaN	NaN	NaN	NaN	NaN	1.5288	1.5347	NaN	NaN	NaN	NaN	NaN	NaN	NaN	NaN	NaN	NaN	NaN	NaN	NaN	NaN	NaN	NaN	NaN	NaN	NaN	NaN	NaN	NaN	NaN	NaN	NaN	NaN	NaN	NaN	NaN	NaN	NaN	NaN	NaN	NaN	NaN	NaN	NaN	NaN	NaN	NaN
1	0.062026	0.44201	2.6594	14.347	9.2384	3.8945	2.1208	1.9203	1.0548	0.90446	0.59263	0.52796	0.39191	NaN	NaN	NaN	0.26943	NaN	NaN	NaN	NaN	NaN	NaN	NaN	NaN	NaN	NaN	NaN	NaN	NaN	NaN	NaN	NaN	NaN	NaN	NaN	NaN	NaN	NaN	NaN	NaN	NaN	NaN	NaN	NaN	NaN	NaN	NaN	NaN
1	0.032927	0.098441	0.11019	0.19748	NaN	0.11212	0.065599	0.063759	0.11212	0.11275	0.14685	0.11921	0.095491	0.045877	0.16838	0.15352	0.059673	0.12912	0.046918	0.10549	0.14997	NaN	0.17611	0.3065	0.17096	0.07503	0.19397	0.46017	2.3784	5.03	5.2541	5.5271	4.1747	2.6684	2.7733	2.6639	2.0464	2.1912	2.1728	2.2335	2.0658	2.0555	2.3904	2.1847	2.5606	2.5186	2.7175	3.1509	2.3752
1	NaN	NaN	NaN	NaN	NaN	NaN	NaN	NaN	NaN	NaN	NaN	NaN	NaN	NaN	NaN	NaN	NaN	NaN	NaN	NaN	NaN	NaN	NaN	NaN	NaN	NaN	NaN	NaN	NaN	NaN	NaN	NaN	NaN	NaN	NaN	NaN	NaN	NaN	NaN	NaN	NaN	NaN	NaN	NaN	NaN	NaN	NaN	NaN	NaN
1	0.03422	0.45066	4.2435	12.097	6.0231	6.6351	3.9477	2.105	1.4049	0.98796	0.84277	0.61211	0.40836	0.3585	0.32541	0.26519	0.24443	0.21068	0.19827	0.16981	NaN	1.4725	NaN	0.12844	0.13872	NaN	0.15995	0.15277	0.11745	0.096377	0.10373	0.13218	NaN	0.078198	NaN	0.092524	NaN	0.092708	0.081065	0.083496	0.16887	0.13896	0.093612	0.12268	NaN	NaN	NaN	NaN	NaN
1	NaN	NaN	NaN	NaN	NaN	NaN	NaN	NaN	NaN	NaN	NaN	NaN	NaN	NaN	NaN	NaN	NaN	NaN	NaN	NaN	NaN	NaN	NaN	NaN	NaN	NaN	NaN	NaN	NaN	NaN	NaN	NaN	NaN	NaN	NaN	NaN	NaN	NaN	NaN	NaN	NaN	NaN	NaN	NaN	NaN	NaN	NaN	NaN	NaN
1	NaN	NaN	NaN	NaN	NaN	NaN	NaN	NaN	NaN	NaN	NaN	NaN	NaN	NaN	NaN	NaN	NaN	NaN	NaN	NaN	NaN	NaN	NaN	NaN	NaN	NaN	NaN	NaN	NaN	NaN	NaN	NaN	NaN	NaN	NaN	NaN	NaN	NaN	0.97921	NaN	NaN	0.38996	0.85066	0.32711	0.67025	NaN	NaN	NaN	NaN
1	NaN	NaN	NaN	NaN	NaN	NaN	NaN	NaN	NaN	NaN	NaN	NaN	NaN	NaN	NaN	NaN	NaN	NaN	NaN	NaN	1.9542	3.2819	2.9122	3.0756	2.9863	2.8293	3.0778	NaN	NaN	2.7869	NaN	2.4751	2.2526	1.7711	NaN	NaN	NaN	NaN	NaN	NaN	NaN	NaN	NaN	NaN	NaN	NaN	NaN	NaN	NaN
1	NaN	NaN	NaN	NaN	NaN	NaN	NaN	NaN	NaN	NaN	NaN	NaN	NaN	NaN	NaN	NaN	NaN	NaN	NaN	NaN	NaN	NaN	NaN	NaN	NaN	NaN	NaN	NaN	NaN	NaN	NaN	NaN	NaN	NaN	NaN	NaN	NaN	NaN	NaN	NaN	NaN	NaN	NaN	NaN	NaN	NaN	NaN	NaN	NaN
1	NaN	NaN	NaN	NaN	NaN	NaN	NaN	NaN	NaN	NaN	NaN	NaN	NaN	NaN	NaN	NaN	NaN	NaN	1.5349	2.3687	3.0206	3.2805	2.709	2.0766	2.3077	2.0977	NaN	NaN	NaN	NaN	NaN	NaN	NaN	NaN	NaN	NaN	NaN	NaN	NaN	NaN	NaN	NaN	NaN	NaN	NaN	NaN	NaN	NaN	NaN
1	NaN	NaN	NaN	3.9197	NaN	2.1985	NaN	NaN	3.7395	NaN	NaN	NaN	NaN	NaN	NaN	NaN	NaN	NaN	1.8903	1.9425	1.2831	NaN	NaN	NaN	3.7599	NaN	NaN	NaN	NaN	NaN	NaN	NaN	NaN	1.0706	NaN	NaN	NaN	1.5011	NaN	1.3882	NaN	NaN	1.6092	NaN	NaN	NaN	NaN	NaN	NaN
1	NaN	NaN	NaN	NaN	NaN	NaN	NaN	NaN	NaN	NaN	NaN	NaN	NaN	NaN	NaN	NaN	NaN	NaN	NaN	NaN	NaN	NaN	NaN	NaN	NaN	NaN	2.6242	NaN	NaN	NaN	NaN	NaN	NaN	NaN	NaN	NaN	NaN	NaN	NaN	NaN	NaN	NaN	NaN	NaN	NaN	NaN	NaN	NaN	NaN
[truncated: 7,949 more rows]
[truncated: 125 more columns]

## Sheet: EV11B
Table EV 11B: Protein identification within BN-PAGE-PCP-SILAC of apoptosis treatment vs no treatment preparations- MaxQuant output:
[truncated: 12,085 more rows]
[truncated: 125 more columns]

## Sheet: Legend
Table EV 11A, Protein identification within SEC-PCP-SILAC of apoptosis treatment vs no treatment cytosolic preparations- MaxQuant output: Information on the M/L ratios, H/L ratios, PEP, Intensity, Protein IDs, Majority Protein IDs, Protein names, Gene name and Fasta headers for all protein groups are given.
[truncated: 1 more rows]
