# Supplementary material for: Interactome disassembly during apoptosis occurs independent of caspase cleavage
Source: Mol Syst Biol. 2017 Jan 12;13(1):906. doi: 10.15252/msb.20167067 (PMC5293159; doi:10.15252/msb.20167067)
Supplement: Supplementary file 14 — Table EV12 [file MSB-13-906-s014.xlsx]

## Sheet: EV 12
Table EV 12, Summary table of interactions and protein observed within cytoplasmic and member interactomes.
Total number protein groups identified within the cytosolic protein preparations	Total number protein groups identified within the organelle protein preparations	Total number of protein groups identified within interactomes	Number of protein groups only observed in Cytoplasm	Number of protein groups only observed in Orgenelle preparation	Number of protein groups shared	Total number of interactions	Interactions unique to cytoplasm	Interactions unique to orgenelle	Number of interactions shared in both
3216	4028	2779	1450	889	440	17991	11340	6544	107

## Sheet: Legend
Table EV 12, Summary table of Proteins identified and interactions observed within cytoplasmic and member interactomes. The total number of proteins identified within preparation, the total number of protein groups identified across both interactomes, number of protein groups only observed in either of the interactomes, the number of shared protein groups, total number of interactions observed, u…
