# Supplementary material for: Interactome disassembly during apoptosis occurs independent of caspase cleavage
Source: Mol Syst Biol. 2017 Jan 12;13(1):906. doi: 10.15252/msb.20167067 (PMC5293159; doi:10.15252/msb.20167067)
Supplement: Supplementary file 15 — Table EV13 [file MSB-13-906-s015.xlsx]

## Sheet: Cytoplasmic interactome
Table EV 13A, Summary table of Fitted Gaussian features observed within the cytoplasmic interactome.
Protein name	Unique_identifier (of best gaussian)	Replicate (of best gaussian)	Channel (of best gaussian)	Guassian_index_number (of best gaussian)	Center (of best gaussian)	Height (of best gaussian)	Width (of best gaussian)	SSE (of best gaussian)	adjrsquare (of best gaussian)	Gaussian Area (of best gaussian)	Complex Size (of best gaussian)	Change observed replicate 1	Change observed replicate 2	Change observed replicate 3	Std Dev of fold change	Normalised fold change	Normalised fold change replicate 1	Normalised fold change replicate 2	Normalised fold change replicate 3	Average fold change	Fold change replicate 1	Fold change replicate 2	Fold change replicate 3	p-value (ttest)	Below Adjusted_pvalue(bonferroni correction) (ttest)	p-value (MWW)	Below Adjusted_pvalue(bonferroni correction) (MWW)
A0AVT1	1_2_HvsL_A0AVT1	1	HvsL	2	52.329	1.587	3.114	0.126	0.997	7.773	180	No change	No change	No change	0.417	-0.157	-0.572	-0.098	0.2	-0.155	-0.607	-0.073	0.215	0.131205		0.092205
A0AVT1	1_1_HvsL_A0AVT1	1	HvsL	1	54.841	3.75	1.149	0.126	0.997	4.412	120	No change	No change	No change	0.35	0.407	0.118	0.34	0.764	0.409	0.083	0.365	0.779	0.996482		0.5
A0MZ66-5	2_1744_MvsL_A0MZ66-5	2	MvsL	1744	26.475	2.948	6.987	1.243	0.977	36.508	730	Decrease	No change	No change	0.774	-1.063	-1.917	-0.582	-0.689	-1.061	-1.952	-0.557	-0.675	0.000519886		0.000617288
A2IDC6	3_5664_MvsL_A2IDC6	3	MvsL	5664	12.596	4.761	3.459	0.501	0.994	29.189	1070	Unquantifiable_Not_observed_in_replicate	No change	No change	0.773	-0.066	NaN	0.476	-0.608	-0.046	NaN	0.5	-0.593	0.616798		0.153745
A3KN83	1_2_MvsL_A3KN83	1	MvsL	2	41.706	4.043	2.195	2.37	0.991	15.729	410	No change	No change	No change	0.345	-0.184	-0.504	-0.185	0.136	-0.183	-0.538	-0.16	0.15	0.165581		0.106685
A3KN83	3_5665_MvsL_A3KN83	3	MvsL	5665	38.224	4.398	4.18	0.279	0.996	32.584	500	No change	No change	No change	0.248	-0.54	-0.682	-0.669	-0.269	-0.539	-0.717	-0.644	-0.255	0.00427967		0.000335452
A3KN83	3_5667_MvsL_A3KN83	3	MvsL	5667	29.145	1.12	2.897	0.279	0.996	5.751	700	Unquantifiable_Not_observed_in_replicate	No change	Increase	0.377	0.787	NaN	0.515	1.058	0.806	NaN	0.54	1.073	0.00266522		0.0023591
A3KN83	3_5666_MvsL_A3KN83	3	MvsL	5666	48.972	1.237	3.285	0.279	0.996	7.168	260	Unquantifiable_Not_observed_in_replicate	Increase	Increase	0.555	1.402	NaN	1.005	1.8	1.422	NaN	1.029	1.815	5.8663e-05		1
A3KN83	3_5668_MvsL_A3KN83	3	MvsL	5668	19.004	0.621	3.479	0.279	0.996	3.829	920	Unquantifiable_Not_observed_in_replicate	No change	Increase	0.755	1.033	NaN	0.495	1.572	1.053	NaN	0.519	1.587	0.00332078		0.00289768
A3KN83	2_1595_HvsL_A3KN83	2	HvsL	1595	46.804	1.961	2.071	2.753	0.942	7.198	260	Unquantifiable_Not_observed_in_replicate	No change	Increase	0.479	1.237	NaN	0.893	1.58	1.256	NaN	0.917	1.595	6.184e-06	+	0.000123064
A3KN83	3_5376_HvsL_A3KN83	3	HvsL	5376	32.726	2.888	5.336	1.046	0.987	27.314	620	Unquantifiable_Not_observed_in_replicate	No change	Increase	0.717	0.691	NaN	0.179	1.204	0.711	NaN	0.204	1.218	0.02294		0.0269513
A5YKK6	2_1749_MvsL_A5YKK6	2	MvsL	1749	4.11	3.892	2.298	0.4	0.993	15.412	1250	Unquantifiable_Not_observed_in_replicate	No change	No change	0.386	-0.365	NaN	-0.643	-0.087	-0.346	NaN	-0.619	-0.073	0.331404		0.153736
A5YKK6	2_1750_MvsL_A5YKK6	2	MvsL	1750	8.805	2.83	2.024	0.4	0.993	10.152	1140	Unquantifiable_Not_observed_in_replicate	No change	No change	0.546	-0.263	NaN	-0.654	0.128	-0.244	NaN	-0.63	0.143	0.456525		0.153745
A5YKK6	3_5379_HvsL_A5YKK6	3	HvsL	5379	13.596	2.889	4.101	1.831	0.982	21	1040	Unquantifiable_Not_observed_in_replicate	Unquantifiable_Not_observed_in_replicate	No change	0	0.45	NaN	NaN	0.45	0.464	NaN	NaN	0.464	0.473535		0.845238
A6NDG6	3_5675_MvsL_A6NDG6	3	MvsL	5675	12.799	0.879	4.428	0.595	0.959	6.898	1060	Unquantifiable_Not_observed_in_replicate	Unquantifiable_Not_observed_in_replicate	Unquantifiable_observed_only_in MvsL channel	0	0	NaN	NaN	NaN	0	NaN	NaN	NaN	NaN		NaN
A6NDG6	3_5676_MvsL_A6NDG6	3	MvsL	5676	45.161	0.592	6.916	0.595	0.959	7.096	350	Unquantifiable_Not_observed_in_replicate	Unquantifiable_Not_observed_in_replicate	No change	0	-0.078	NaN	NaN	-0.078	-0.064	NaN	NaN	-0.064	0.421687		0.210317
A6NED2	3_5677_MvsL_A6NED2	3	MvsL	5677	53.802	3.426	1.936	0.411	0.99	9.514	160	Unquantifiable_Not_observed_in_replicate	No change	No change	0.104	-0.342	NaN	-0.421	-0.263	-0.323	NaN	-0.397	-0.249	0.152952		0.0974359
A6NED2	3_5678_MvsL_A6NED2	3	MvsL	5678	49.783	2.613	2.053	0.411	0.99	9.507	250	Unquantifiable_Not_observed_in_replicate	Unquantifiable_Not_observed_in_replicate	No change	0	-0.31	NaN	NaN	-0.31	-0.296	NaN	NaN	-0.296	0.452815		0.27381
A6NED2	3_5679_MvsL_A6NED2	3	MvsL	5679	18.959	0.81	2.746	0.411	0.99	3.942	930	Unquantifiable_Not_observed_in_replicate	Unquantifiable_Not_observed_in_replicate	No change	0	-0.578	NaN	NaN	-0.578	-0.563	NaN	NaN	-0.563	0.0415977		0.047619
A6NED2	3_5385_HvsL_A6NED2	3	HvsL	5385	51.791	2.366	3.924	2.473	0.894	14.42	200	Unquantifiable_Not_observed_in_replicate	Unquantifiable_Not_observed_in_replicate	No change	0	0.044	NaN	NaN	0.044	0.059	NaN	NaN	0.059	0.0143401		0.0277778
A6NG79	3_5393_HvsL_A6NG79	3	HvsL	5393	43.048	5.59	2.314	0.277	0.999	22.927	400	Unquantifiable_Not_observed_in_replicate	No change	No change	0.173	0.483	NaN	0.6	0.366	0.503	NaN	0.625	0.381	0.164572		0.0520549
A6NG79	3_5392_HvsL_A6NG79	3	HvsL	5392	46.514	7.582	1.402	0.277	0.999	18.841	320	Unquantifiable_Not_observed_in_replicate	No change	No change	0.161	0.132	NaN	0.24	0.024	0.151	NaN	0.265	0.038	0.90396		0.366865
A6NHR9	3_5690_MvsL_A6NHR9	3	MvsL	5690	3.807	2.755	2.671	0.341	0.984	12.148	1260	No change	No change	No change	0.648	-0.311	-0.869	-0.431	0.367	-0.309	-0.904	-0.406	0.382	0.208061		0.272182
A6NIH7	3_5691_MvsL_A6NIH7	3	MvsL	5691	52.943	3.101	4.199	0.505	0.996	17.444	180	No change	No change	No change	0.351	-0.585	-0.954	-0.415	-0.386	-0.583	-0.988	-0.39	-0.372	0.00337746		0.000874218
A8MV29	2_1611_HvsL_A8MV29	2	HvsL	1611	14.922	0.929	5.11	0.233	0.988	8.414	1000	No change	No change	No change	0.402	-0.672	-0.927	-0.862	-0.226	-0.67	-0.962	-0.837	-0.211	7.2e-08	+	5.495e-06	+
A8MV29	2_1610_HvsL_A8MV29	2	HvsL	1610	50.594	2.405	3.209	0.233	0.988	13.322	170	Unquantifiable_Not_observed_in_replicate	No change	Decrease	0.689	-0.914	NaN	-0.432	-1.395	-0.894	NaN	-0.407	-1.381	0.00687739		0.00455425
A8MVZ6	3_5409_HvsL_A8MVZ6	3	HvsL	5409	21.692	2.44	2.343	0.388	0.995	10.133	870	Unquantifiable_Not_observed_in_replicate	No change	No change	0.312	-0.437	NaN	-0.662	-0.211	-0.417	NaN	-0.638	-0.197	0.0066141		0.00862673
A8MVZ6	3_5699_MvsL_A8MVZ6	3	MvsL	5699	24.112	4.895	4.451	2.55	0.976	38.618	810	Unquantifiable_Not_observed_in_replicate	No change	No change	0.154	-0.555	NaN	-0.669	-0.442	-0.536	NaN	-0.645	-0.427	0.0035026		0.00566485
A8MVZ6	3_5408_HvsL_A8MVZ6	3	HvsL	5408	32.117	3.633	2.241	0.388	0.995	14.431	640	Unquantifiable_Not_observed_in_replicate	Increase	Increase	0.535	2.742	NaN	3.115	2.369	2.762	NaN	3.14	2.383	1.0844e-05		1
A8MVZ6	3_5410_HvsL_A8MVZ6	3	HvsL	5410	26.434	2.146	4.14	0.388	0.995	15.747	760	Unquantifiable_Not_observed_in_replicate	No change	No change	0.03	-0.55	NaN	-0.577	-0.524	-0.531	NaN	-0.552	-0.509	0.00949737		0.0108421
A8MYT4	2_1771_MvsL_A8MYT4	2	MvsL	1771	21.951	2.818	3.389	0.279	0.99	16.927	840	Unquantifiable_Not_observed_in_replicate	No change	Unquantifiable_Not_observed_in_replicate	0	-0.574	NaN	-0.574	NaN	-0.549	NaN	-0.549	NaN	0.0167943		0.00793651
B0I1T2	2_1772_MvsL_B0I1T2	2	MvsL	1772	35.894	3.073	2.856	0.371	0.987	15.556	510	Unquantifiable_Not_observed_in_replicate	No change	No change	0.456	-0.545	NaN	-0.228	-0.863	-0.526	NaN	-0.203	-0.848	0.171927		0.0666601
B0QY16	3_5712_MvsL_B0QY16	3	MvsL	5712	50.524	3.037	2.553	0.263	0.99	13.652	230	Unquantifiable_Not_observed_in_replicate	Unquantifiable_Not_observed_in_replicate	No change	0	-0.35	NaN	NaN	-0.35	-0.336	NaN	NaN	-0.336	0.225226		0.047619
B1AJY7	3_5422_HvsL_B1AJY7	3	HvsL	5422	17.224	5.686	2.534	0.279	0.998	25.538	960	No change	No change	No change	0.186	-0.069	-0.143	-0.198	0.132	-0.068	-0.177	-0.173	0.147	0.436785		0.149879
B1AJY7	3_5421_HvsL_B1AJY7	3	HvsL	5421	20.469	1.607	2.981	0.279	0.998	8.491	890	No change	No change	No change	0.082	-0.005	-0.046	-0.036	0.068	-0.003	-0.081	-0.011	0.082	0.550588		0.227649
B1AJY7	2_1776_MvsL_B1AJY7	2	MvsL	1776	44.934	2.843	2.84	0.263	0.998	14.311	300	Unquantifiable_Not_observed_in_replicate	No change	No change	0.248	-0.568	NaN	-0.398	-0.738	-0.549	NaN	-0.374	-0.724	0.193859		0.0666601
B1AKD8	2_1778_MvsL_B1AKD8	2	MvsL	1778	37.236	1.186	3.146	0.113	0.974	6.613	480	Unquantifiable_Not_observed_in_replicate	No change	Unquantifiable_Not_observed_in_replicate	0	-0.655	NaN	-0.655	NaN	-0.63	NaN	-0.63	NaN	0.00338858		0.00396825
B1AL69	3_5720_MvsL_B1AL69	3	MvsL	5720	27.664	7.825	2.276	1.343	0.991	31.567	730	Unquantifiable_Not_observed_in_replicate	No change	No change	0.047	-0.386	NaN	-0.358	-0.414	-0.366	NaN	-0.333	-0.399	0.406438		0.188612
B1AMU7	3_5432_HvsL_B1AMU7	3	HvsL	5432	6.773	2.4	2.138	0.156	0.996	9.094	1190	Unquantifiable_Not_observed_in_replicate	No change	No change	0.076	0.272	NaN	0.213	0.331	0.292	NaN	0.237	0.346	0.792833		0.835897
B1ANR0	2_1783_MvsL_B1ANR0	2	MvsL	1783	10.679	1.947	3.157	0.383	0.994	10.895	1100	Unquantifiable_Not_observed_in_replicate	No change	Decrease	0.204	-0.941	NaN	-0.801	-1.08	-0.921	NaN	-0.777	-1.066	0.000430028		0.00029142
B1ANR0	2_1784_MvsL_B1ANR0	2	MvsL	1784	4.81	3.923	2.932	0.383	0.994	19.713	1230	Unquantifiable_Not_observed_in_replicate	No change	No change	0.274	-0.624	NaN	-0.823	-0.425	-0.605	NaN	-0.799	-0.411	0.00416511		0.00455301
B1ANR0	3_5725_MvsL_B1ANR0	3	MvsL	5725	8.43	2.333	6.091	3.689	0.914	24.123	1160	Decrease	No change	No change	0.116	-1.002	-1.093	-0.924	-0.989	-1	-1.128	-0.899	-0.974	0.00107876		0.00213238
B1ANR0	3_5726_MvsL_B1ANR0	3	MvsL	5726	2.304	1.64	1.527	3.689	0.914	3.934	1290	Unquantifiable_Not_observed_in_replicate	No change	No change	0.011	-0.325	NaN	-0.338	-0.312	-0.305	NaN	-0.313	-0.298	0.0179884		0.0103341
B1ANR0	3_5434_HvsL_B1ANR0	3	HvsL	5434	49.477	1.81	3.154	1.461	0.929	10.051	250	Unquantifiable_Not_observed_in_replicate	No change	No change	0.164	-0.071	NaN	-0.192	0.05	-0.051	NaN	-0.167	0.064	0.471032		0.298121
B1ANR0	3_5433_HvsL_B1ANR0	3	HvsL	5433	53.814	1.447	1.656	1.461	0.929	3.587	160	Unquantifiable_Not_observed_in_replicate	Unquantifiable_Not_observed_in_replicate	No change	0	-0.084	NaN	NaN	-0.084	-0.07	NaN	NaN	-0.07	0.628182		0.210317
B1AT46	3_5728_MvsL_B1AT46	3	MvsL	5728	27.74	1.993	1.676	0.2	0.994	5.92	730	Unquantifiable_Not_observed_in_replicate	Unquantifiable_Not_observed_in_replicate	No change	0	-0.609	NaN	NaN	-0.609	-0.595	NaN	NaN	-0.595	0.0501042		0.047619
B1AT46	3_5729_MvsL_B1AT46	3	MvsL	5729	24.664	3.192	1.927	0.2	0.994	10.902	800	Unquantifiable_Not_observed_in_replicate	Unquantifiable_Not_observed_in_replicate	Decrease	0	-1.055	NaN	NaN	-1.055	-1.041	NaN	NaN	-1.041	0.291262		0.242857
B3KNT8	1_20_MvsL_B3KNT8	1	MvsL	20	43.003	6.407	3.111	0.343	0.999	35.329	380	No change	No change	No change	0.055	-0.214	-0.235	-0.185	-0.223	-0.213	-0.27	-0.16	-0.208	0.000798544		0.000607598
B3KNT8	1_21_MvsL_B3KNT8	1	MvsL	21	40.434	1.772	10.594	0.343	0.999	32.411	440	No change	No change	No change	0.071	-0.255	-0.275	-0.198	-0.292	-0.253	-0.309	-0.174	-0.277	0.00325733		0.00161496
B3KNT8	1_22_MvsL_B3KNT8	1	MvsL	22	47.427	2.983	2.577	0.343	0.999	13.625	290	No change	No change	No change	0.014	0.028	0.079	-0.006	0.011	0.03	0.045	0.019	0.025	0.494467		0.324102
B3KNT8	2_1786_MvsL_B3KNT8	2	MvsL	1786	36.358	1.256	11.979	0.387	0.998	26.297	500	No change	No change	No change	0.082	-0.13	-0.039	-0.114	-0.238	-0.129	-0.073	-0.089	-0.223	0.231336		0.140421
B3KNT8	3_5437_HvsL_B3KNT8	3	HvsL	5437	31.57	1.048	9.18	0.973	0.993	17.05	650	No change	No change	No change	0.173	0.083	0.318	-0.043	-0.027	0.084	0.284	-0.019	-0.012	0.16546		0.0792308
B3KNT8	3_5438_HvsL_B3KNT8	3	HvsL	5438	5.177	0.517	3.15	0.973	0.993	2.799	1230	Unquantifiable_Not_observed_in_replicate	No change	No change	0.037	0.137	NaN	0.106	0.168	0.157	NaN	0.131	0.183	0.737859		0.329422
B3KRS5	2_1634_HvsL_B3KRS5	2	HvsL	1634	18.279	2.355	2.64	0.287	0.982	11.02	920	Unquantifiable_Not_observed_in_replicate	No change	No change	0.223	0.098	NaN	0.251	-0.055	0.118	NaN	0.276	-0.04	0.613457		0.779099
B4DDF4	2_1642_HvsL_B4DDF4	2	HvsL	1642	4.612	1.889	2.259	2.252	0.934	7.474	1240	Unquantifiable_Not_observed_in_replicate	No change	No change	0.027	0.208	NaN	0.222	0.195	0.228	NaN	0.247	0.209	0.634128		0.239952
B4DDF4	2_1643_HvsL_B4DDF4	2	HvsL	1643	49.019	2.282	3.556	2.252	0.934	14.258	210	Unquantifiable_Not_observed_in_replicate	No change	No change	0.047	-0.197	NaN	-0.235	-0.158	-0.177	NaN	-0.211	-0.144	0.0264049		0.0225773
B4DDF4	2_1797_MvsL_B4DDF4	2	MvsL	1797	28.7	1.833	20.548	4.845	0.885	62.524	680	Unquantifiable_Not_observed_in_replicate	No change	No change	0.319	-0.138	NaN	0.082	-0.358	-0.118	NaN	0.107	-0.344	0.864025		0.484925
B4DDF4	2_1644_HvsL_B4DDF4	2	HvsL	1644	36.552	1.956	12.262	2.252	0.934	41.801	500	Unquantifiable_Not_observed_in_replicate	No change	No change	0.035	-0.023	NaN	-0.003	-0.042	-0.003	NaN	0.022	-0.028	0.312989		0.236338
B4DDF4	2_1645_HvsL_B4DDF4	2	HvsL	1645	15.141	1.436	11.502	2.252	0.934	28.074	990	Unquantifiable_Not_observed_in_replicate	No change	Unquantifiable_Not_observed_in_replicate	0	0.156	NaN	0.156	NaN	0.181	NaN	0.181	NaN	0.265643		0.888889
B4DFL2	2_1799_MvsL_B4DFL2	2	MvsL	1799	51.104	3.004	3.678	2.216	0.98	18.27	160	Unquantifiable_Not_observed_in_replicate	No change	Unquantifiable_Not_observed_in_replicate	0	-0.363	NaN	-0.363	NaN	-0.339	NaN	-0.339	NaN	0.07495		0.047619
B4DFL2	2_1800_MvsL_B4DFL2	2	MvsL	1800	43.246	2.365	6.616	2.216	0.98	27.567	340	Unquantifiable_Not_observed_in_replicate	No change	Unquantifiable_Not_observed_in_replicate	0	-0.355	NaN	-0.355	NaN	-0.33	NaN	-0.33	NaN	0.000903286		0.00396825
B4DFL2	2_1801_MvsL_B4DFL2	2	MvsL	1801	54.481	3.834	1.614	2.216	0.98	7.407	80	Unquantifiable_Not_observed_in_replicate	No change	Decrease	0.939	-1.125	NaN	-0.466	-1.784	-1.105	NaN	-0.442	-1.769	0.0372473		0.0318449
B4DFL2	3_5453_HvsL_B4DFL2	3	HvsL	5453	21.699	1.713	2.778	4.265	0.842	8.435	860	Unquantifiable_Not_observed_in_replicate	Unquantifiable_Not_observed_in_replicate	No change	0	0.006	NaN	NaN	0.006	0.02	NaN	NaN	0.02	0.161326		0.111111
B4DFL2	3_5452_HvsL_B4DFL2	3	HvsL	5452	14.373	1.851	2.347	4.265	0.842	7.7	1030	Unquantifiable_Not_observed_in_replicate	Unquantifiable_Not_observed_in_replicate	No change	0	-0.373	NaN	NaN	-0.373	-0.359	NaN	NaN	-0.359	0.185048		0.111111
B4DFL2	3_5451_HvsL_B4DFL2	3	HvsL	5451	5.799	2.379	3.769	4.265	0.842	15.322	1210	Unquantifiable_Not_observed_in_replicate	No change	No change	0.37	-0.282	NaN	-0.026	-0.538	-0.263	NaN	-0.001	-0.524	0.19005		0.108187
B4DGU4	3_5458_HvsL_B4DGU4	3	HvsL	5458	34.541	5.062	2.344	0.276	0.996	21.031	580	Unquantifiable_Not_observed_in_replicate	Unquantifiable_Not_observed_in_replicate	Increase	0	2.251	NaN	NaN	2.251	2.265	NaN	NaN	2.265	0.0016816		1
B4DH53	3_5459_HvsL_B4DH53	3	HvsL	5459	4.234	3.349	2.156	0.527	0.986	12.581	1250	Unquantifiable_Not_observed_in_replicate	No change	No change	0.315	-0.52	NaN	-0.303	-0.737	-0.5	NaN	-0.278	-0.723	0.695136		0.298111
B4DH53	3_5460_HvsL_B4DH53	3	HvsL	5460	8.828	2.008	2.237	0.527	0.986	7.962	1150	Unquantifiable_Not_observed_in_replicate	Unquantifiable_Not_observed_in_replicate	No change	0	-0.023	NaN	NaN	-0.023	-0.008	NaN	NaN	-0.008	0.68425		0.420635
B4DIL8	3_5461_HvsL_B4DIL8	3	HvsL	5461	15.181	2.35	2.785	0.18	0.989	11.6	1010	Unquantifiable_Not_observed_in_replicate	No change	No change	0.517	-0.51	NaN	-0.88	-0.139	-0.49	NaN	-0.856	-0.125	0.191308		0.104312
B4DIR7	2_1806_MvsL_B4DIR7	2	MvsL	1806	49.713	8.92	2.145	0.358	0.998	33.905	190	Unquantifiable_Not_observed_in_replicate	Decrease	No change	0.561	-0.8	NaN	-1.202	-0.399	-0.781	NaN	-1.177	-0.384	0.000294433		0.000739232
B4DJP7	1_27_MvsL_B4DJP7	1	MvsL	27	41.52	2.084	3.083	0.405	0.971	11.388	420	No change	No change	No change	0.166	0.245	0.455	0.204	0.076	0.247	0.42	0.229	0.091	0.826256		0.294868
B4DJP7	2_1655_HvsL_B4DJP7	2	HvsL	1655	34.615	1.151	23.873	3.346	0.849	42.039	540	Unquantifiable_Not_observed_in_replicate	No change	No change	0.168	0.19	NaN	0.304	0.076	0.21	NaN	0.329	0.091	0.868535		0.366865
B4DJP7	3_5468_HvsL_B4DJP7	3	HvsL	5468	17.013	0.791	1.953	4.926	0.946	2.738	970	Unquantifiable_Not_observed_in_replicate	No change	No change	0.033	0.34	NaN	0.312	0.368	0.36	NaN	0.337	0.383	0.0491331		0.0520549
B4DJP7	3_5466_HvsL_B4DJP7	3	HvsL	5466	3.918	3.495	2.293	4.926	0.946	13.694	1260	Unquantifiable_Not_observed_in_replicate	No change	No change	0.004	0.092	NaN	0.084	0.1	0.112	NaN	0.109	0.115	0.93517		0.311582
B4DJP7	2_1654_HvsL_B4DJP7	2	HvsL	1654	7.931	1.398	4.476	3.346	0.849	10.933	1160	Unquantifiable_Not_observed_in_replicate	No change	No change	0.046	0.416	NaN	0.379	0.453	0.436	NaN	0.403	0.468	0.185027		0.0444865
B4DJP7	3_5467_HvsL_B4DJP7	3	HvsL	5467	10.475	3.564	3.874	4.926	0.946	24.466	1110	Unquantifiable_Not_observed_in_replicate	No change	No change	0.189	0.527	NaN	0.656	0.398	0.547	NaN	0.68	0.413	0.456897		0.153745
B4DJP7	3_5465_HvsL_B4DJP7	3	HvsL	5465	29.013	3.674	8.66	4.926	0.946	56.393	700	No change	No change	No change	0.267	0.321	0.475	0.486	0.002	0.323	0.441	0.511	0.016	0.81521		0.304038
B4DJV2	2_1657_HvsL_B4DJV2	2	HvsL	1657	54.212	4.093	1.742	0.296	0.993	9.337	90	Unquantifiable_Not_observed_in_replicate	No change	No change	0.43	-0.316	NaN	-0.017	-0.615	-0.296	NaN	0.008	-0.6	0.512163		0.188612
B4DJV2	2_1656_HvsL_B4DJV2	2	HvsL	1656	51.374	1.537	2.197	0.296	0.993	5.927	150	Unquantifiable_Not_observed_in_replicate	No change	No change	0.273	-0.419	NaN	-0.231	-0.607	-0.399	NaN	-0.207	-0.592	0.192098		0.0788522
B4DL14	2_1812_MvsL_B4DL14	2	MvsL	1812	37.178	5.873	2.606	1.207	0.988	27.127	480	Unquantifiable_Not_observed_in_replicate	No change	Unquantifiable_Not_observed_in_replicate	0	-0.067	NaN	-0.067	NaN	-0.042	NaN	-0.042	NaN	0.532441		0.210317
B4DL54	2_1659_HvsL_B4DL54	2	HvsL	1659	47.24	2.589	2.285	0.186	0.992	10.486	250	Unquantifiable_Not_observed_in_replicate	No change	Decrease	0.535	-0.734	NaN	-0.361	-1.107	-0.715	NaN	-0.337	-1.093	0.121075		0.117249
B4DL54	2_1660_HvsL_B4DL54	2	HvsL	1660	34.64	1.902	2.847	0.186	0.992	9.598	540	Unquantifiable_Not_observed_in_replicate	No change	No change	0.041	-0.062	NaN	-0.097	-0.028	-0.043	NaN	-0.072	-0.014	0.41752		0.192337
B4DL54	3_5756_MvsL_B4DL54	3	MvsL	5756	49.938	2.566	2.85	1.024	0.983	12.884	240	Unquantifiable_Not_observed_in_replicate	No change	No change	0.039	-0.55	NaN	-0.583	-0.517	-0.53	NaN	-0.558	-0.502	0.197681		0.0974359
B4DL54	3_5755_MvsL_B4DL54	3	MvsL	5755	29.472	3.926	2.061	1.024	0.983	14.342	690	Unquantifiable_Not_observed_in_replicate	Unquantifiable_Not_observed_in_replicate	No change	0	-0.276	NaN	NaN	-0.276	-0.262	NaN	NaN	-0.262	0.57399		0.342857
B4DL80	3_5473_HvsL_B4DL80	3	HvsL	5473	5.639	1.875	2.783	0.194	0.981	9.164	1220	Unquantifiable_Not_observed_in_replicate	No change	No change	0.03	-0.09	NaN	-0.117	-0.064	-0.071	NaN	-0.092	-0.049	0.901661		0.464818
B4DP21	1_32_MvsL_B4DP21	1	MvsL	32	53.853	3.253	3.211	0.801	0.996	12.834	150	Decrease	No change	No change	0.379	-0.67	-1.07	-0.441	-0.499	-0.669	-1.105	-0.417	-0.485	0.000402906		0.00070204
B4DP21	1_33_MvsL_B4DP21	1	MvsL	33	32.534	2.596	4.449	0.801	0.996	20.471	610	Decrease	No change	No change	0.367	-0.743	-1.113	-0.458	-0.658	-0.742	-1.148	-0.433	-0.644	0.00321443		0.00506063
B4DP21	1_34_MvsL_B4DP21	1	MvsL	34	47.871	2.012	6.81	0.801	0.996	22.601	280	Decrease	No change	No change	0.348	-0.654	-1.009	-0.402	-0.551	-0.652	-1.044	-0.377	-0.536	0.0259208		0.00807014
B4DP21	2_1828_MvsL_B4DP21	2	MvsL	1828	30.142	3.991	6.305	3.591	0.986	44.601	650	Decrease	No change	No change	0.356	-0.747	-1.115	-0.505	-0.62	-0.745	-1.149	-0.481	-0.605	0.000887405		0.0027259
B4DP21	3_5770_MvsL_B4DP21	3	MvsL	5770	45.069	2.238	6.249	3.683	0.976	24.483	350	No change	No change	No change	0.304	-0.645	-0.951	-0.43	-0.553	-0.643	-0.985	-0.405	-0.539	0.0740549		0.0139625
B4DP21	3_5486_HvsL_B4DP21	3	HvsL	5486	50.524	2.628	6.278	2.513	0.958	24.662	230	Decrease	No change	No change	0.427	-0.653	-1.097	-0.337	-0.526	-0.652	-1.132	-0.312	-0.511	0.000423437		0.000701984
B4DPY8	2_1676_HvsL_B4DPY8	2	HvsL	1676	31.88	4.134	1.785	0.228	0.997	13.079	610	Unquantifiable_Not_observed_in_replicate	No change	Decrease	1.42	-1.311	NaN	-0.312	-2.31	-1.291	NaN	-0.287	-2.295	0.311712		0.154762
B4DPY8	2_1675_HvsL_B4DPY8	2	HvsL	1675	34.421	2.702	2.115	0.228	0.997	10.129	550	Unquantifiable_Not_observed_in_replicate	No change	Unquantifiable_Not_observed_in_replicate	0	-0.272	NaN	-0.272	NaN	-0.247	NaN	-0.247	NaN	0.473734		0.345238
B4DPY8	3_5773_MvsL_B4DPY8	3	MvsL	5773	8.005	2.769	2.259	0.211	0.994	11.087	1170	Unquantifiable_Not_observed_in_replicate	Unquantifiable_Not_observed_in_replicate	No change	0	0.061	NaN	NaN	0.061	0.075	NaN	NaN	0.075	0.652182		0.345238
B4DPY8	3_5774_MvsL_B4DPY8	3	MvsL	5774	4.111	2.221	2.011	0.211	0.994	7.803	1250	Unquantifiable_Not_observed_in_replicate	No change	No change	0.683	-0.012	NaN	0.466	-0.489	0.008	NaN	0.491	-0.475	0.641523		0.895688
B4DQ14	1_27_HvsL_B4DQ14	1	HvsL	27	10.214	7.433	2.685	0.148	0.999	35.374	1100	No change	No change	No change	0.126	0.246	0.424	0.179	0.135	0.248	0.39	0.203	0.15	0.648186		0.354462
B4DQ14	3_5776_MvsL_B4DQ14	3	MvsL	5776	54.996	2.013	2.403	0.64	0.992	4.295	130	Unquantifiable_Not_observed_in_replicate	No change	No change	0.012	0.099	NaN	0.102	0.096	0.119	NaN	0.127	0.11	0.945179		0.5
B4DQ14	1_26_HvsL_B4DQ14	1	HvsL	26	14.948	1.622	2.848	0.148	0.999	8.188	1000	No change	No change	No change	0.041	0.244	0.323	0.183	0.226	0.246	0.289	0.208	0.24	0.888773		0.417852
B4DQ14	2_1678_HvsL_B4DQ14	2	HvsL	1678	35.367	0.5	8.081	0.811	0.992	7.159	520	Unquantifiable_Not_observed_in_replicate	Unquantifiable_observed_only_in MvsL channel	Unquantifiable_Not_observed_in_replicate	0	0	NaN	NaN	NaN	0	NaN	NaN	NaN	NaN		NaN
B4DQH9	3_5492_HvsL_B4DQH9	3	HvsL	5492	11.586	2.584	2.214	0.183	0.997	10.14	1090	Unquantifiable_Not_observed_in_replicate	No change	No change	0.226	-0.237	NaN	-0.403	-0.072	-0.218	NaN	-0.378	-0.058	0.163417		0.0702325
B4DQH9	3_5493_HvsL_B4DQH9	3	HvsL	5493	8.159	4.083	2.223	0.183	0.997	16.088	1160	Unquantifiable_Not_observed_in_replicate	No change	No change	0.084	-0.16	NaN	-0.225	-0.096	-0.141	NaN	-0.2	-0.081	0.549959		0.285375
B4DS61	3_5782_MvsL_B4DS61	3	MvsL	5782	2.758	3.225	1.846	0.245	0.998	9.612	1280	No change	No change	No change	0.081	-0.187	-0.237	-0.201	-0.125	-0.186	-0.272	-0.176	-0.11	0.854726		0.27473
B4DS61	3_5781_MvsL_B4DS61	3	MvsL	5781	9.772	2.618	1.638	0.245	0.998	7.601	1130	No change	No change	No change	0.14	-0.162	-0.141	-0.039	-0.307	-0.161	-0.176	-0.014	-0.293	0.379828		0.161607
B4DS61	1_28_HvsL_B4DS61	1	HvsL	28	4.793	2.835	2.019	0.167	0.996	10.105	1220	No change	No change	No change	0.049	-0.083	-0.069	-0.05	-0.13	-0.081	-0.104	-0.025	-0.115	0.41984		0.0992513
B4DT35	1_39_MvsL_B4DT35	1	MvsL	39	28.943	10.478	1.895	1.228	0.996	35.194	690	No change	No change	No change	0.164	-0.415	-0.543	-0.44	-0.264	-0.414	-0.577	-0.415	-0.25	0.010193		0.0112655
B4DT35	1_40_MvsL_B4DT35	1	MvsL	40	32.962	4.137	2.044	1.228	0.996	14.988	600	No change	No change	No change	0.303	-0.331	-0.638	-0.236	-0.118	-0.329	-0.673	-0.211	-0.103	0.0606421		0.0407462
B4DT35	3_5498_HvsL_B4DT35	3	HvsL	5498	24.736	2.676	6.001	2.099	0.988	28.463	800	Unquantifiable_Not_observed_in_replicate	No change	No change	0.25	0.113	NaN	-0.069	0.295	0.133	NaN	-0.044	0.309	0.886441		0.677312
B4DVY1	1_41_MvsL_B4DVY1	1	MvsL	41	20.544	2.193	5.295	1.43	0.961	20.582	880	No change	No change	No change	0.338	0.125	0.499	0.1	-0.225	0.126	0.464	0.125	-0.211	0.954816		0.159751
B4DVY1	1_42_MvsL_B4DVY1	1	MvsL	42	35.825	1.601	9.629	1.43	0.961	27.258	540	No change	No change	No change	0.225	0	0.287	-0.205	-0.082	0.002	0.253	-0.18	-0.067	0.710344		0.0574931
B4DVY1	2_1841_MvsL_B4DVY1	2	MvsL	1841	11.117	3.737	5.684	2.55	0.96	37.426	1090	Unquantifiable_Not_observed_in_replicate	No change	No change	0.021	0.005	NaN	-0.015	0.026	0.025	NaN	0.01	0.04	0.178033		0.0929384
B4DVY1	3_5785_MvsL_B4DVY1	3	MvsL	5785	13.488	7.304	2.915	1.73	0.991	37.738	1050	Increase	No change	No change	0.795	0.455	1.409	-0.04	-0.004	0.457	1.375	-0.016	0.01	0.588472		0.28634
B4DVY1	3_5786_MvsL_B4DVY1	3	MvsL	5786	6.351	3.492	3.994	1.73	0.991	24.002	1200	Unquantifiable_Not_observed_in_replicate	No change	No change	0.046	0.605	NaN	0.633	0.577	0.625	NaN	0.658	0.592	0.0941718		0.0378308
B4DVY1	1_32_HvsL_B4DVY1	1	HvsL	32	18.061	2.565	4.041	2.639	0.945	18.372	930	No change	No change	No change	0.512	0.307	0.935	0.006	-0.02	0.309	0.9	0.031	-0.005	0.550328		0.434113
B4DVY1	1_33_HvsL_B4DVY1	1	HvsL	33	31.506	1.488	12.273	2.639	0.945	32.252	640	No change	Unquantifiable_observed_only_in MvsL channel	No change	0.071	0.291	0.366	NaN	0.216	0.281	0.331	NaN	0.23	0.793012		0.213669
B4DXZ6	2_1844_MvsL_B4DXZ6	2	MvsL	1844	3.091	4.173	1.895	0.147	0.996	13.185	1270	Unquantifiable_Not_observed_in_replicate	No change	No change	0.156	-0.495	NaN	-0.389	-0.6	-0.475	NaN	-0.365	-0.585	0.0449825		0.0320063
B4DXZ6	3_5790_MvsL_B4DXZ6	3	MvsL	5790	5.937	2.814	3.8	0.712	0.991	18.326	1210	Unquantifiable_Not_observed_in_replicate	No change	No change	0.037	-0.587	NaN	-0.566	-0.608	-0.568	NaN	-0.542	-0.594	0.0344305		0.0140637
B4DXZ6	3_5789_MvsL_B4DXZ6	3	MvsL	5789	36.781	1.412	2.42	0.712	0.991	6.057	530	Unquantifiable_Not_observed_in_replicate	No change	No change	0.395	-0.669	NaN	-0.395	-0.943	-0.649	NaN	-0.37	-0.929	0.0111131		0.00738151
B4DZP4	3_5799_MvsL_B4DZP4	3	MvsL	5799	9.242	4.401	3.979	0.747	0.992	30.986	1140	Decrease	No change	No change	0.602	-0.545	-1.078	-0.63	0.072	-0.544	-1.113	-0.605	0.087	0.13133		0.0830851
B4DZP4	2_1850_MvsL_B4DZP4	2	MvsL	1850	51.155	2.231	4.43	3.927	0.953	15.594	160	Unquantifiable_Not_observed_in_replicate	No change	Unquantifiable_Not_observed_in_replicate	0	-0.21	NaN	-0.21	NaN	-0.185	NaN	-0.185	NaN	0.494941		0.210317
B4DZP4	3_5798_MvsL_B4DZP4	3	MvsL	5798	3.21	2.383	1.972	0.747	0.992	7.858	1270	Unquantifiable_Not_observed_in_replicate	No change	No change	0.362	-0.262	NaN	-0.011	-0.513	-0.242	NaN	0.014	-0.498	0.167142		0.0606056
B4DZP4	3_5508_HvsL_B4DZP4	3	HvsL	5508	11.384	3.286	1.984	1.099	0.989	11.555	1090	Unquantifiable_Not_observed_in_replicate	No change	No change	0.551	0.084	NaN	-0.311	0.478	0.104	NaN	-0.286	0.493	0.811583		0.425053
B4E241	2_1699_HvsL_B4E241	2	HvsL	1699	9.024	5.978	4.027	4.303	0.967	42.566	1140	Unquantifiable_Not_observed_in_replicate	No change	No change	0.017	0.121	NaN	0.128	0.114	0.141	NaN	0.152	0.129	0.448314		0.192337
B4E241	2_1854_MvsL_B4E241	2	MvsL	1854	17.975	0.63	3.149	4.415	0.967	3.516	930	Unquantifiable_Not_observed_in_replicate	No change	No change	0.008	-0.074	NaN	-0.074	-0.075	-0.055	NaN	-0.049	-0.06	0.00162921		0.00110111
B4E241	2_1700_HvsL_B4E241	2	HvsL	1700	50.099	1.32	6.28	4.303	0.967	12.711	180	Unquantifiable_Not_observed_in_replicate	No change	No change	0.161	-0.195	NaN	-0.086	-0.304	-0.175	NaN	-0.062	-0.289	0.310038		0.285375
B4E241	2_1701_HvsL_B4E241	2	HvsL	1701	24.66	1.076	20.333	4.303	0.967	36.167	770	Unquantifiable_Not_observed_in_replicate	No change	No change	0.06	0.017	NaN	0.055	-0.02	0.037	NaN	0.08	-0.006	0.0101259		0.00700964
B4E2W0	3_5804_MvsL_B4E2W0	3	MvsL	5804	3.623	1.628	2.266	0.678	0.988	6.206	1260	Unquantifiable_Not_observed_in_replicate	No change	No change	0.884	-0.377	NaN	0.242	-0.997	-0.358	NaN	0.267	-0.983	0.122642		0.0520487
B4E2W0	2_1704_HvsL_B4E2W0	2	HvsL	1704	15.728	1.41	12.123	1.623	0.925	28.998	980	Unquantifiable_Not_observed_in_replicate	No change	No change	0.833	0.028	NaN	0.612	-0.556	0.048	NaN	0.637	-0.541	0.226763		0.285375
B4E2W0	3_5802_MvsL_B4E2W0	3	MvsL	5802	33.063	2.949	3.106	0.678	0.988	16.235	610	Unquantifiable_Not_observed_in_replicate	No change	No change	0.725	-0.188	NaN	0.319	-0.696	-0.169	NaN	0.344	-0.681	0.0779538		0.311588
B4E2W0	3_5805_MvsL_B4E2W0	3	MvsL	5805	10.902	2.263	7.049	0.678	0.988	27.61	1100	Unquantifiable_Not_observed_in_replicate	No change	No change	0.779	-0.262	NaN	0.284	-0.808	-0.242	NaN	0.309	-0.793	0.0604528		0.0378308
B4E2W0	3_5803_MvsL_B4E2W0	3	MvsL	5803	38.844	2.936	2.127	0.678	0.988	11.069	490	Unquantifiable_Not_observed_in_replicate	No change	Decrease	0.673	-0.621	NaN	-0.15	-1.092	-0.601	NaN	-0.125	-1.077	0.0133207		0.0225773
B4E2W0	3_5806_MvsL_B4E2W0	3	MvsL	5806	24.101	1.897	5.286	0.678	0.988	17.773	810	Unquantifiable_Not_observed_in_replicate	No change	No change	0.77	-0.046	NaN	0.493	-0.586	-0.027	NaN	0.518	-0.571	0.124383		0.45486
B5MCF9	3_5812_MvsL_B5MCF9	3	MvsL	5812	45.462	8.086	2.922	0.751	0.996	41.878	340	No change	No change	No change	0.171	-0.783	-0.599	-0.993	-0.758	-0.782	-0.633	-0.968	-0.744	0.00100292		0.00112335
B5MCF9	3_5810_MvsL_B5MCF9	3	MvsL	5810	38.808	1.524	3.042	0.751	0.996	8.217	490	Unquantifiable_Not_observed_in_replicate	No change	No change	0.236	-0.08	NaN	-0.252	0.092	-0.06	NaN	-0.227	0.106	0.365786		0.136518
B5MCF9	3_5811_MvsL_B5MCF9	3	MvsL	5811	5.677	2.445	3.43	0.751	0.996	14.465	1220	No change	No change	No change	0.398	0.359	0.009	0.315	0.754	0.361	-0.026	0.34	0.768	0.381347		0.201252
B5MCF9	2_1709_HvsL_B5MCF9	2	HvsL	1709	3.643	2.257	2.007	0.505	0.984	7.778	1260	Unquantifiable_Not_observed_in_replicate	No change	Increase	0.325	0.871	NaN	0.636	1.106	0.891	NaN	0.661	1.121	0.395279		0.195623
B5MCF9	2_1708_HvsL_B5MCF9	2	HvsL	1708	43.157	2.534	5.142	0.505	0.984	23.082	340	No change	No change	No change	0.291	-0.418	-0.113	-0.75	-0.392	-0.417	-0.148	-0.725	-0.377	0.00700619		0.00613732
B7Z254	2_1711_HvsL_B7Z254	2	HvsL	1711	34.681	0.505	14.53	0.412	0.997	12.687	540	No change	No change	No change	0.614	0.062	0.338	0.497	-0.648	0.064	0.303	0.522	-0.633	0.779313		0.385775
B7Z254	2_1712_HvsL_B7Z254	2	HvsL	1712	48.772	4.319	4.06	0.412	0.997	30.613	210	No change	No change	No change	0.719	0.203	1.013	0.05	-0.455	0.204	0.979	0.075	-0.441	0.338946		0.33915
B7Z254	2_1713_HvsL_B7Z254	2	HvsL	1713	53.33	1.756	2.129	0.412	0.997	5.741	110	Increase	No change	No change	0.794	0.204	1.102	0.023	-0.512	0.206	1.067	0.048	-0.498	0.750154		0.434113
B7Z254	2_1864_MvsL_B7Z254	2	MvsL	1864	44.193	0.68	5.947	0.477	0.997	7.131	320	No change	No change	No change	0.537	0.351	0.982	0.185	-0.113	0.353	0.947	0.21	-0.098	0.871555		0.266915
B7Z2S5	1_39_HvsL_B7Z2S5	1	HvsL	39	37.391	1.997	3.258	0.297	0.994	11.532	510	No change	Unquantifiable_Not_observed_in_replicate	Unquantifiable_observed_only_in MvsL channel	0	-0.258	-0.258	NaN	NaN	-0.293	-0.293	NaN	NaN	0.020775		0.015873
B7Z2S5	1_38_HvsL_B7Z2S5	1	HvsL	38	48.722	0.616	6.035	0.297	0.994	6.124	260	No change	No change	No change	0.067	0.207	0.208	0.141	0.271	0.209	0.174	0.166	0.286	0.868218		0.401731
B7Z2S5	2_1717_HvsL_B7Z2S5	2	HvsL	1717	52.023	3.212	2.838	2.267	0.987	15.043	140	No change	No change	No change	0.137	0.351	0.419	0.178	0.458	0.353	0.384	0.203	0.472	0.842565		0.324102
B7Z2S5	3_5526_HvsL_B7Z2S5	3	HvsL	5526	54.137	4.265	3.105	0.881	0.993	15.325	150	No change	No change	No change	0.177	0.214	0.438	0.028	0.176	0.215	0.404	0.053	0.19	0.725332		0.438866
B7Z3I9	2_1720_HvsL_B7Z3I9	2	HvsL	1720	44.863	4.021	2.189	0.181	0.998	15.601	300	No change	No change	No change	0.045	0.022	0.02	0.048	-0.003	0.023	-0.015	0.073	0.012	0.412894		0.210674
B7Z3I9	2_1719_HvsL_B7Z3I9	2	HvsL	1719	47.188	2.765	2.825	0.181	0.998	13.844	250	No change	No change	No change	0.116	-0.047	0.048	0.006	-0.193	-0.045	0.013	0.03	-0.179	0.308318		0.0676911
B7Z4M2	3_5822_MvsL_B7Z4M2	3	MvsL	5822	39.158	8.011	3.021	1.97	0.995	42.896	480	Unquantifiable_Not_observed_in_replicate	Unquantifiable_Not_observed_in_replicate	No change	0	-0.768	NaN	NaN	-0.768	-0.754	NaN	NaN	-0.754	0.00503077		0.00396825
B7Z4M2	3_5823_MvsL_B7Z4M2	3	MvsL	5823	44.303	3.796	2.477	1.97	0.995	16.666	370	Unquantifiable_Not_observed_in_replicate	Unquantifiable_Not_observed_in_replicate	No change	0	-0.849	NaN	NaN	-0.849	-0.834	NaN	NaN	-0.834	0.00158224		0.00396825
B7Z4M2	3_5824_MvsL_B7Z4M2	3	MvsL	5824	34.009	5.283	3.229	1.97	0.995	30.236	590	Unquantifiable_Not_observed_in_replicate	Unquantifiable_Not_observed_in_replicate	No change	0	-0.857	NaN	NaN	-0.857	-0.843	NaN	NaN	-0.843	0.00494832		0.00793651
B7Z7F3	1_53_MvsL_B7Z7F3	1	MvsL	53	38.539	4.845	5.191	0.408	0.998	44.578	480	No change	No change	No change	0.174	-0.79	-0.936	-0.648	-0.786	-0.789	-0.971	-0.624	-0.772	3.583e-06	+	8.027e-06
B7Z7F3	3_5828_MvsL_B7Z7F3	3	MvsL	5828	36.362	1.365	11.059	0.346	0.998	26.527	540	No change	No change	No change	0.276	-0.656	-0.938	-0.512	-0.517	-0.654	-0.972	-0.488	-0.502	0.000278738		0.000287991
B7Z7F3	3_5826_MvsL_B7Z7F3	3	MvsL	5826	41.477	3.969	2.891	0.346	0.998	20.338	430	No change	No change	No change	0.251	-0.701	-0.465	-0.642	-0.995	-0.699	-0.5	-0.617	-0.981	0.000172936		0.000607548
B7Z7F3	3_5827_MvsL_B7Z7F3	3	MvsL	5827	54.335	0.567	3.596	0.346	0.998	2.18	150	Unquantifiable_Not_observed_in_replicate	Increase	Increase	0.262	1.947	NaN	2.127	1.767	1.967	NaN	2.152	1.782	3.27e-07	+	0.000206147
B7Z815	1_43_HvsL_B7Z815	1	HvsL	43	36.462	3.869	7.127	1.609	0.988	48.869	530	No change	No change	No change	0.074	0.011	0.124	-0.017	-0.074	0.012	0.089	0.007	-0.06	0.160912		0.106687
B7Z815	1_56_MvsL_B7Z815	1	MvsL	56	23.557	1.789	7.213	2.293	0.986	22.872	810	No change	No change	No change	0.132	0.065	0.214	0.073	-0.093	0.066	0.179	0.098	-0.078	0.0589246		0.067689
B7Z815	3_5829_MvsL_B7Z815	3	MvsL	5829	31.986	3.613	6.294	2.583	0.979	40.306	640	No change	No change	No change	0.136	-0.025	0.158	-0.073	-0.16	-0.024	0.123	-0.049	-0.146	0.0157493		0.0100953
B7Z815	2_1880_MvsL_B7Z815	2	MvsL	1880	15.452	0.781	16.154	3.283	0.96	20.055	990	No change	No change	No change	0.238	0.404	0.546	0.548	0.119	0.406	0.512	0.573	0.133	0.930248		0.294868
B7Z815	1_44_HvsL_B7Z815	1	HvsL	44	26.157	1.492	10.145	1.609	0.988	26.822	750	No change	No change	No change	0.143	0.025	0.2	0.011	-0.135	0.027	0.165	0.035	-0.121	0.14354		0.0992521
B7Z815	3_5831_MvsL_B7Z815	3	MvsL	5831	4.168	1.24	1.959	2.583	0.979	4.258	1250	No change	No change	No change	0.37	-0.154	-0.535	0.112	-0.039	-0.152	-0.57	0.137	-0.024	0.758612		0.434113
B7Z815	2_1729_HvsL_B7Z815	2	HvsL	1729	8.832	0.771	9.569	2.595	0.963	11.461	1140	Unquantifiable_Not_observed_in_replicate	No change	No change	0.179	-0.017	NaN	0.104	-0.139	0.002	NaN	0.129	-0.125	0.475523		0.285375
B7Z860	2_1881_MvsL_B7Z860	2	MvsL	1881	26.579	5.069	2.114	0.326	0.995	18.993	730	Unquantifiable_Not_observed_in_replicate	No change	No change	0.258	-0.465	NaN	-0.288	-0.642	-0.446	NaN	-0.263	-0.628	0.0671495		0.0189588
B7Z860	2_1882_MvsL_B7Z860	2	MvsL	1882	30.782	1.922	2.172	0.326	0.995	7.399	630	Unquantifiable_Not_observed_in_replicate	No change	No change	0.319	-0.194	NaN	0.026	-0.415	-0.175	NaN	0.051	-0.4	0.366585		0.286869
B7ZKK9	1_57_MvsL_B7ZKK9	1	MvsL	57	47.004	6.657	2.168	0.235	0.998	25.581	300	Decrease	No change	No change	0.462	-0.594	-1.005	-0.645	-0.132	-0.593	-1.039	-0.621	-0.118	0.0137431		0.00226432
B7ZKK9	1_58_MvsL_B7ZKK9	1	MvsL	58	41.831	1.729	3.767	0.235	0.998	11.544	410	No change	No change	No change	0.804	0.236	0.817	-0.711	0.602	0.238	0.783	-0.686	0.616	0.403146		0.434113
B7ZKK9	3_5541_HvsL_B7ZKK9	3	HvsL	5541	39.128	2.09	4.264	0.461	0.989	15.796	480	No change	No change	No change	0.851	0.464	1.015	-0.541	0.919	0.466	0.98	-0.516	0.934	0.405683		0.170041
B7ZKK9	3_5835_MvsL_B7ZKK9	3	MvsL	5835	20.24	0.568	4.106	0.784	0.988	4.134	900	Unquantifiable_Not_observed_in_replicate	Unquantifiable_Not_observed_in_replicate	Unquantifiable_observed_only_in MvsL channel	0	0	NaN	NaN	NaN	0	NaN	NaN	NaN	NaN		NaN
B8ZZQ6	3_5839_MvsL_B8ZZQ6	3	MvsL	5839	53.752	9.551	2.574	0.734	0.997	32.832	160	No change	No change	No change	0.275	-0.412	-0.688	-0.328	-0.221	-0.411	-0.723	-0.303	-0.206	0.199827		0.056461
B9A018	2_1739_HvsL_B9A018	2	HvsL	1739	50.614	1.804	3.374	0.599	0.968	10.432	170	Unquantifiable_Not_observed_in_replicate	No change	No change	0.591	-0.531	NaN	-0.118	-0.944	-0.511	NaN	-0.093	-0.929	0.396427		0.192337
B9A018	3_5840_MvsL_B9A018	3	MvsL	5840	4.387	2.235	2.497	0.195	0.992	9.619	1250	Unquantifiable_Not_observed_in_replicate	No change	No change	0.096	0.059	NaN	0.122	-0.003	0.079	NaN	0.147	0.011	0.693067		0.454859
B9A018	3_5841_MvsL_B9A018	3	MvsL	5841	9.755	2.096	2.413	0.195	0.992	8.964	1130	Unquantifiable_Not_observed_in_replicate	Unquantifiable_Not_observed_in_replicate	No change	0	-0.079	NaN	NaN	-0.079	-0.064	NaN	NaN	-0.064	0.405998		0.27381
C4AMC7	3_5842_MvsL_C4AMC7	3	MvsL	5842	16.316	2.951	2.531	0.354	0.985	13.238	980	Decrease	Decrease	No change	0.388	-1.216	-1.621	-1.083	-0.944	-1.215	-1.656	-1.059	-0.929	0.000535611		4.8608e-05
C9IZ80	2_1741_HvsL_C9IZ80	2	HvsL	1741	35.121	2.154	3.659	0.522	0.97	13.97	530	Unquantifiable_Not_observed_in_replicate	No change	Unquantifiable_Not_observed_in_replicate	0	0.568	NaN	0.568	NaN	0.592	NaN	0.592	NaN	9.279e-06		1
C9J050	3_5845_MvsL_C9J050	3	MvsL	5845	51.11	4.018	2.095	0.212	0.998	14.856	220	Unquantifiable_Not_observed_in_replicate	Decrease	Decrease	0.319	-1.449	NaN	-1.679	-1.218	-1.429	NaN	-1.655	-1.204	0.00070365		0.000998845
C9J050	3_5843_MvsL_C9J050	3	MvsL	5843	53.536	5.063	1.768	0.212	0.998	13.949	160	Unquantifiable_Not_observed_in_replicate	Unquantifiable_Not_observed_in_replicate	Decrease	0	-1.424	NaN	NaN	-1.424	-1.41	NaN	NaN	-1.41	0.0213162		0.047619
C9J050	3_5844_MvsL_C9J050	3	MvsL	5844	4.408	1.708	2.442	0.212	0.998	7.214	1250	Unquantifiable_Not_observed_in_replicate	Unquantifiable_Not_observed_in_replicate	No change	0	-0.164	NaN	NaN	-0.164	-0.149	NaN	NaN	-0.149	0.243813		0.210317
C9J0I9	3_5846_MvsL_C9J0I9	3	MvsL	5846	53.238	4.797	3.155	0.183	0.999	21.062	170	Unquantifiable_Not_observed_in_replicate	Unquantifiable_Not_observed_in_replicate	No change	0	-0.297	NaN	NaN	-0.297	-0.282	NaN	NaN	-0.282	0.0222609		0.015873
C9J0I9	3_5847_MvsL_C9J0I9	3	MvsL	5847	46.466	1.252	2.268	0.183	0.999	5.033	320	Unquantifiable_Not_observed_in_replicate	Unquantifiable_Not_observed_in_replicate	No change	0	-0.325	NaN	NaN	-0.325	-0.31	NaN	NaN	-0.31	0.533698		0.1
C9J167	3_5850_MvsL_C9J167	3	MvsL	5850	38.608	2.413	2.418	0.37	0.976	10.342	490	Unquantifiable_Not_observed_in_replicate	Unquantifiable_Not_observed_in_replicate	No change	0	-0.462	NaN	NaN	-0.462	-0.448	NaN	NaN	-0.448	0.203577		0.154762
C9J2Y9	3_5851_MvsL_C9J2Y9	3	MvsL	5851	30.505	3.26	4.155	0.406	0.994	24.008	670	No change	No change	No change	0.122	-0.626	-0.719	-0.536	-0.623	-0.625	-0.754	-0.512	-0.608	5e-09	+	2.071e-06	+
C9J2Y9	3_5852_MvsL_C9J2Y9	3	MvsL	5852	21.656	2.879	3.657	0.406	0.994	18.661	870	No change	No change	No change	0.17	0.168	0.343	0.196	-0.035	0.17	0.309	0.221	-0.02	0.295072		0.215322
C9J2Y9	3_5853_MvsL_C9J2Y9	3	MvsL	5853	4.366	1.724	3.217	0.406	0.994	9.147	1250	No change	No change	No change	0.095	0.016	-0.057	0.059	0.044	0.017	-0.091	0.084	0.058	0.978027		0.466943
C9J2Y9	3_5854_MvsL_C9J2Y9	3	MvsL	5854	13.696	1.232	7.447	0.406	0.994	16.132	1040	Unquantifiable_Not_observed_in_replicate	No change	No change	0.075	-0.097	NaN	-0.156	-0.039	-0.078	NaN	-0.131	-0.025	0.0478009		0.0320111
C9J2Y9	1_49_HvsL_C9J2Y9	1	HvsL	49	24.952	2.417	6.212	1.688	0.95	26.612	780	No change	No change	No change	0.328	0.525	0.904	0.469	0.202	0.526	0.869	0.493	0.217	0.213443		0.0792323
C9J4Z3	2_1900_MvsL_C9J4Z3	2	MvsL	1900	3.829	13.304	1.267	0.116	1	29.853	1260	No change	No change	No change	0.199	-0.466	-0.635	-0.296	-0.467	-0.464	-0.669	-0.272	-0.452	0.247879		0.140419
C9J712	2_1901_MvsL_C9J712	2	MvsL	1901	20.242	2.003	2.767	3.388	0.849	9.823	880	Unquantifiable_Not_observed_in_replicate	Increase	Increase	0.56	1.38	NaN	0.979	1.781	1.399	NaN	1.004	1.795	0.00740496		0.00566338
C9J712	2_1902_MvsL_C9J712	2	MvsL	1902	53.787	1.239	1.903	3.388	0.849	3.412	100	Unquantifiable_Not_observed_in_replicate	Increase	No change	0.151	0.944	NaN	1.046	0.843	0.964	NaN	1.071	0.857	0.000811533		0.0022932
C9J712	2_1903_MvsL_C9J712	2	MvsL	1903	44.221	1.308	12.721	3.388	0.849	26.089	320	Unquantifiable_Not_observed_in_replicate	Increase	Increase	0.17	1.261	NaN	1.376	1.146	1.28	NaN	1.4	1.16	2.5e-08	+	9.1336e-05
C9J8Q5	2_1753_HvsL_C9J8Q5	2	HvsL	1753	54.465	8.445	1.829	4.402	0.97	18.081	80	Unquantifiable_Not_observed_in_replicate	No change	No change	0.391	0.282	NaN	0.554	0.011	0.302	NaN	0.578	0.025	0.707655		0.732517
C9J9K3	1_66_MvsL_C9J9K3	1	MvsL	66	33.341	0.545	25.173	4.189	0.831	20.755	600	No change	No change	No change	0.121	0.112	0.196	-0.049	0.188	0.113	0.162	-0.025	0.203	0.601079		0.149877
C9J9K3	3_5862_MvsL_C9J9K3	3	MvsL	5862	50.642	3.24	5.144	0.675	0.992	26.131	230	No change	No change	No change	0.077	0.039	0.089	-0.067	0.095	0.04	0.054	-0.042	0.109	0.309291		0.149877
C9J9K3	2_1909_MvsL_C9J9K3	2	MvsL	1909	26.08	1.837	7.942	1.426	0.941	25.859	740	No change	No change	No change	0.091	0.153	0.201	0.034	0.225	0.155	0.166	0.058	0.239	0.691611		0.324102
C9J9K3	2_1911_MvsL_C9J9K3	2	MvsL	1911	44.655	1.879	9.763	1.426	0.941	30.337	310	No change	No change	No change	0.135	0.063	0.163	-0.115	0.141	0.065	0.128	-0.09	0.156	0.303072		0.149879
C9J9K3	1_54_HvsL_C9J9K3	1	HvsL	54	10.71	0.906	3.086	0.308	0.982	4.956	1090	No change	No change	No change	0.105	0.197	0.298	0.053	0.24	0.199	0.264	0.077	0.255	0.807229		0.450486
C9J9K3	3_5863_MvsL_C9J9K3	3	MvsL	5863	39.278	0.801	13.025	0.675	0.992	17.68	480	No change	No change	No change	0.103	0.004	0.081	-0.136	0.069	0.006	0.046	-0.111	0.083	0.264004		0.0676897
C9J9K3	2_1755_HvsL_C9J9K3	2	HvsL	1755	47.817	1.176	8.169	4.749	0.756	15.208	230	No change	No change	No change	0.112	0.056	0.157	-0.097	0.106	0.057	0.123	-0.072	0.12	0.421327		0.227651
C9JE98	3_5558_HvsL_C9JE98	3	HvsL	5558	11.356	2.034	3.815	0.589	0.993	13.753	1090	Unquantifiable_Not_observed_in_replicate	No change	No change	0.047	-0.725	NaN	-0.697	-0.753	-0.705	NaN	-0.672	-0.739	1.7431e-05		9.1336e-05
C9JE98	3_5849_MvsL_C9JE98	3	MvsL	5849	13.516	4.228	5.725	2.905	0.971	42.86	1050	Unquantifiable_Not_observed_in_replicate	No change	No change	0.078	-0.669	NaN	-0.729	-0.609	-0.649	NaN	-0.704	-0.594	2.4966e-05		0.000384269
C9JE98	3_5557_HvsL_C9JE98	3	HvsL	5557	17.746	4.604	2.747	0.589	0.993	22.417	950	Unquantifiable_Not_observed_in_replicate	No change	No change	1.134	0.171	NaN	-0.636	0.978	0.191	NaN	-0.611	0.993	0.699313		0.5
C9JG97	2_1917_MvsL_C9JG97	2	MvsL	1917	54.356	2.984	1.569	2.35	0.957	5.968	80	Unquantifiable_Not_observed_in_replicate	No change	No change	0.021	-0.396	NaN	-0.416	-0.375	-0.376	NaN	-0.391	-0.361	0.0376886		0.0260294
C9JG97	3_5575_HvsL_C9JG97	3	HvsL	5575	50.846	1.558	2.766	0.367	0.981	7.51	220	Unquantifiable_Not_observed_in_replicate	No change	No change	0.123	-0.213	NaN	-0.132	-0.295	-0.194	NaN	-0.107	-0.28	0.27538		0.136518
C9JG97	3_5573_HvsL_C9JG97	3	HvsL	5573	4.676	0.858	2.926	0.367	0.981	4.282	1240	Unquantifiable_Not_observed_in_replicate	No change	No change	0.454	0.356	NaN	0.03	0.682	0.376	NaN	0.055	0.697	0.973256		0.451259
C9JG97	2_1920_MvsL_C9JG97	2	MvsL	1920	35.354	0.876	22.683	2.35	0.957	30.767	520	Unquantifiable_Not_observed_in_replicate	No change	No change	0.086	-0.153	NaN	-0.219	-0.087	-0.133	NaN	-0.194	-0.072	0.000932696		0.000503988
C9JG97	3_5866_MvsL_C9JG97	3	MvsL	5866	30.641	0.631	30.527	3.597	0.951	26.822	670	Unquantifiable_Not_observed_in_replicate	No change	No change	0.081	-0.183	NaN	-0.131	-0.235	-0.163	NaN	-0.106	-0.22	0.00195541		0.00700964
C9JG97	3_5574_HvsL_C9JG97	3	HvsL	5574	42.75	0.57	9.923	0.367	0.981	9.62	400	Unquantifiable_Not_observed_in_replicate	No change	No change	0.119	-0.229	NaN	-0.15	-0.308	-0.209	NaN	-0.125	-0.293	0.0744835		0.0444808
C9JLU1	3_5582_HvsL_C9JLU1	3	HvsL	5582	6.376	3.118	5.453	3.325	0.959	27.677	1200	No change	Unquantifiable_Not_observed_in_replicate	No change	0.019	0.11	0.121	NaN	0.099	0.1	0.086	NaN	0.113	0.527795		0.213388
C9JLU1	3_5581_HvsL_C9JLU1	3	HvsL	5581	21.398	3.113	6.04	3.325	0.959	33.327	870	Unquantifiable_Not_observed_in_replicate	Unquantifiable_Not_observed_in_replicate	No change	0	0.109	NaN	NaN	0.109	0.123	NaN	NaN	0.123	0.483696		0.210317
C9JRJ5	3_5876_MvsL_C9JRJ5	3	MvsL	5876	47.322	2.992	3.836	0.606	0.988	20.296	300	Unquantifiable_Not_observed_in_replicate	No change	No change	0.239	-0.583	NaN	-0.419	-0.747	-0.563	NaN	-0.394	-0.732	1.353e-05		0.000123064
C9JRJ5	3_5877_MvsL_C9JRJ5	3	MvsL	5877	37.584	1.431	9.048	0.606	0.988	22.875	520	Unquantifiable_Not_observed_in_replicate	No change	No change	0.68	0.015	NaN	0.491	-0.461	0.035	NaN	0.515	-0.446	0.421269		0.515075
C9JRJ5	3_5878_MvsL_C9JRJ5	3	MvsL	5878	21.216	1.304	6.026	0.606	0.988	13.928	880	Unquantifiable_Not_observed_in_replicate	No change	No change	0.145	-0.475	NaN	-0.582	-0.367	-0.455	NaN	-0.557	-0.353	0.0437743		0.0320063
C9JRJ5	3_5585_HvsL_C9JRJ5	3	HvsL	5585	29.723	0.89	14.914	1.548	0.907	23.256	690	Unquantifiable_Not_observed_in_replicate	No change	No change	0.279	-0.199	NaN	-0.006	-0.391	-0.179	NaN	0.018	-0.377	0.017493		0.0156045
C9JYM0	3_5882_MvsL_C9JYM0	3	MvsL	5882	4.208	1.601	2.312	0.179	0.998	6.398	1250	Unquantifiable_Not_observed_in_replicate	No change	No change	0.085	-0.304	NaN	-0.249	-0.359	-0.284	NaN	-0.225	-0.344	0.193046		0.0809787
C9JYM0	3_5883_MvsL_C9JYM0	3	MvsL	5883	8.208	2.713	3.446	0.179	0.998	16.545	1160	Unquantifiable_Not_observed_in_replicate	No change	No change	0.195	-0.194	NaN	-0.062	-0.327	-0.175	NaN	-0.037	-0.312	0.247018		0.192337
C9JYM0	3_5881_MvsL_C9JYM0	3	MvsL	5881	27.894	4.779	2.24	0.179	0.998	18.974	730	Unquantifiable_Not_observed_in_replicate	No change	No change	0.403	-0.284	NaN	-0.005	-0.564	-0.265	NaN	0.02	-0.55	0.131287		0.0809862
C9JYM0	3_5884_MvsL_C9JYM0	3	MvsL	5884	23.329	2.37	2.002	0.179	0.998	8.41	830	Unquantifiable_Not_observed_in_replicate	No change	No change	0.771	-0.372	NaN	0.168	-0.912	-0.352	NaN	0.193	-0.897	0.415791		0.395665
C9JYM0	2_1775_HvsL_C9JYM0	2	HvsL	1775	30.321	1.14	3.223	0.253	0.992	6.512	640	Unquantifiable_Not_observed_in_replicate	No change	No change	0.654	-0.412	NaN	0.046	-0.869	-0.392	NaN	0.07	-0.855	0.292776		0.165694
C9JZI1	1_70_MvsL_C9JZI1	1	MvsL	70	4.372	2.03	2.323	0.185	0.99	8.191	1230	No change	No change	No change	0.384	-0.593	-0.901	-0.687	-0.192	-0.592	-0.936	-0.662	-0.177	0.00214191		0.00309473
C9JZI1	1_71_MvsL_C9JZI1	1	MvsL	71	9.21	1.673	2.46	0.185	0.99	7.295	1130	Decrease	No change	No change	0.435	-0.865	-1.269	-0.878	-0.449	-0.864	-1.304	-0.853	-0.434	0.00170252		0.00185218
C9JZI1	2_1937_MvsL_C9JZI1	2	MvsL	1937	36.287	1.677	18.294	4.724	0.853	50.18	500	Unquantifiable_Not_observed_in_replicate	No change	No change	0.241	-0.448	NaN	-0.623	-0.272	-0.428	NaN	-0.598	-0.258	0.0739318		0.0702325
C9JZI1	3_5885_MvsL_C9JZI1	3	MvsL	5885	7.069	2.863	5.848	4.186	0.921	27.566	1190	No change	No change	No change	0.277	-0.768	-0.94	-0.897	-0.467	-0.767	-0.975	-0.872	-0.453	1.5524e-05		0.000111447
C9JZI1	3_5886_MvsL_C9JZI1	3	MvsL	5886	34.041	2.399	12.36	4.186	0.921	52.119	590	No change	No change	No change	0.215	-0.439	-0.518	-0.595	-0.204	-0.437	-0.552	-0.57	-0.19	0.0479451		0.025423
C9JZI1	3_5591_HvsL_C9JZI1	3	HvsL	5591	43.196	2.781	1.607	3.576	0.912	7.921	390	No change	No change	Increase	1.061	-0.22	-0.8	-0.851	0.992	-0.218	-0.835	-0.827	1.006	0.992947		0.0470503
C9K0U0	2_1780_HvsL_C9K0U0	2	HvsL	1780	50.008	5.665	2.897	0.3	0.997	28.873	180	Unquantifiable_Not_observed_in_replicate	No change	No change	0.01	-0.143	NaN	-0.155	-0.131	-0.124	NaN	-0.131	-0.117	0.178762		0.0702325
C9K0U0	2_1779_HvsL_C9K0U0	2	HvsL	1779	54.007	1.465	1.83	0.3	0.997	3.7	90	Unquantifiable_Not_observed_in_replicate	No change	No change	0.089	0.456	NaN	0.388	0.525	0.476	NaN	0.413	0.539	0.967874		0.329422
D3YTB1	2_1781_HvsL_D3YTB1	2	HvsL	1781	6.697	1.584	2.034	0.134	0.999	5.71	1190	No change	No change	No change	0.081	-0.246	-0.144	-0.359	-0.234	-0.244	-0.179	-0.334	-0.219	0.283413		0.170043
D3YTB1	3_5888_MvsL_D3YTB1	3	MvsL	5888	4.414	13.105	2.574	0.247	1	57.975	1250	No change	No change	No change	0.137	-0.226	-0.248	-0.348	-0.083	-0.225	-0.282	-0.323	-0.068	0.0971306		0.0676897
D3YTB1	3_5889_MvsL_D3YTB1	3	MvsL	5889	9.147	1.927	2.032	0.247	1	6.94	1140	No change	Unquantifiable_Not_observed_in_replicate	No change	0.141	-0.143	-0.019	NaN	-0.267	-0.153	-0.054	NaN	-0.253	0.752274		0.311588
D6R9P3	1_61_HvsL_D6R9P3	1	HvsL	61	9.616	8.127	3.492	2.979	0.988	50.289	1120	Increase	No change	No change	0.428	0.752	1.277	0.548	0.432	0.754	1.242	0.572	0.446	0.000652979		0.0035081
D6R9P3	1_62_HvsL_D6R9P3	1	HvsL	62	50.487	1.916	6.598	2.979	0.988	18.672	220	Increase	No change	No change	0.33	0.621	1.038	0.424	0.401	0.622	1.003	0.449	0.415	0.102615		0.0407462
D6R9P3	2_1785_HvsL_D6R9P3	2	HvsL	1785	48.258	1.115	6.899	3.058	0.98	12.496	220	Increase	No change	No change	0.335	0.624	1.046	0.418	0.407	0.625	1.012	0.443	0.422	0.0868759		0.0190435
D6R9P3	1_63_HvsL_D6R9P3	1	HvsL	63	15.747	0.942	10.648	2.979	0.988	17.333	980	Increase	No change	No change	0.437	0.923	1.462	0.68	0.627	0.925	1.428	0.705	0.641	0.0266036		0.0339969
D6RB01	2_1944_MvsL_D6RB01	2	MvsL	1944	33.974	4.642	1.851	0.355	0.996	15.23	560	Unquantifiable_Not_observed_in_replicate	No change	No change	0.293	-0.805	NaN	-1.017	-0.592	-0.785	NaN	-0.992	-0.578	1.06e-07	+	9.1336e-05
D6RB01	2_1945_MvsL_D6RB01	2	MvsL	1945	30.918	3.915	1.84	0.355	0.996	12.768	630	Unquantifiable_Not_observed_in_replicate	No change	No change	0.295	-0.801	NaN	-1.015	-0.587	-0.781	NaN	-0.99	-0.573	0.00857274		0.00874126
D6RGI3	3_5893_MvsL_D6RGI3	3	MvsL	5893	16.321	4.262	2.385	0.311	0.997	18.017	980	No change	No change	No change	0.086	-0.003	-0.042	0.067	-0.035	-0.002	-0.076	0.092	-0.02	0.4471		0.240366
D6RGI3	3_5894_MvsL_D6RGI3	3	MvsL	5894	33.069	2.644	4.342	0.311	0.997	20.348	610	Unquantifiable_Not_observed_in_replicate	No change	No change	0.21	0.202	NaN	0.346	0.059	0.222	NaN	0.37	0.073	0.562836		0.311588
D6RGI3	3_5895_MvsL_D6RGI3	3	MvsL	5895	20.897	2.445	6.387	0.311	0.997	27.679	880	Unquantifiable_Not_observed_in_replicate	No change	No change	0.222	0.263	NaN	0.415	0.111	0.283	NaN	0.44	0.126	0.93633		0.395665
D6RGI3	3_5602_HvsL_D6RGI3	3	HvsL	5602	23.351	1.914	3.703	0.478	0.995	12.562	830	Unquantifiable_Not_observed_in_replicate	No change	No change	0.225	0.311	NaN	0.465	0.158	0.331	NaN	0.49	0.172	0.831233		0.464816
E2QRF9	2_1956_MvsL_E2QRF9	2	MvsL	1956	45.172	3.528	3.033	0.731	0.982	18.966	300	Unquantifiable_Not_observed_in_replicate	No change	Unquantifiable_Not_observed_in_replicate	0	0.171	NaN	0.171	NaN	0.196	NaN	0.196	NaN	0.413345		0.845238
E2QRF9	2_1957_MvsL_E2QRF9	2	MvsL	1957	34.52	1.185	3.569	0.731	0.982	7.496	540	Unquantifiable_Not_observed_in_replicate	No change	Unquantifiable_Not_observed_in_replicate	0	0.582	NaN	0.582	NaN	0.607	NaN	0.607	NaN	0.00394656		1
E2QRF9	3_5901_MvsL_E2QRF9	3	MvsL	5901	47.945	4.377	2.099	0.42	0.995	16.284	290	Unquantifiable_Not_observed_in_replicate	No change	No change	0.396	0.019	NaN	0.293	-0.256	0.038	NaN	0.318	-0.241	0.707847		0.747319
E2QRF9	3_5902_MvsL_E2QRF9	3	MvsL	5902	51.379	3.279	2.07	0.42	0.995	11.95	210	Unquantifiable_Not_observed_in_replicate	No change	No change	0.077	0.174	NaN	0.114	0.233	0.193	NaN	0.139	0.247	0.596165		0.732517
E3W994	3_5608_HvsL_E3W994	3	HvsL	5608	5.22	7.709	2.291	0.343	0.998	31.16	1230	Unquantifiable_Not_observed_in_replicate	Unquantifiable_Not_observed_in_replicate	No change	0	-0.014	NaN	NaN	-0.014	0	NaN	NaN	0	0.917904		0.420635
E5RGQ3	2_1797_HvsL_E5RGQ3	2	HvsL	1797	51.115	5.841	1.773	0.351	0.998	18.338	160	Unquantifiable_Not_observed_in_replicate	No change	No change	0.066	-0.829	NaN	-0.881	-0.777	-0.809	NaN	-0.856	-0.763	0.00653418		0.0023591
E5RGQ3	2_1798_HvsL_E5RGQ3	2	HvsL	1798	48.707	4.545	1.976	0.351	0.998	15.918	210	Unquantifiable_Not_observed_in_replicate	No change	No change	0.012	-0.926	NaN	-0.922	-0.929	-0.906	NaN	-0.898	-0.915	0.0476895		0.0524476
E5RH97	3_5905_MvsL_E5RH97	3	MvsL	5905	37.589	3.554	3.264	0.578	0.991	20.561	520	Unquantifiable_Not_observed_in_replicate	Unquantifiable_Not_observed_in_replicate	No change	0	-0.347	NaN	NaN	-0.347	-0.332	NaN	NaN	-0.332	0.000448159		0.00396825
E5RH97	3_5906_MvsL_E5RH97	3	MvsL	5906	44.327	2.506	3.105	0.578	0.991	13.792	370	Decrease	No change	No change	0.481	-0.807	-1.251	-0.83	-0.338	-0.805	-1.286	-0.805	-0.324	0.00479544		0.00141364
E5RI99	2_1960_MvsL_E5RI99	2	MvsL	1960	2.981	3.49	1.923	0.231	0.998	11.032	1280	No change	No change	No change	0.181	-0.388	-0.453	-0.519	-0.191	-0.386	-0.488	-0.494	-0.177	0.0909477		0.0228171
E5RI99	3_5612_HvsL_E5RI99	3	HvsL	5612	5.204	3.808	1.791	0.205	0.996	12.083	1230	No change	No change	No change	0.12	-0.355	-0.245	-0.516	-0.305	-0.354	-0.279	-0.492	-0.29	0.0020079		0.00210497
E7EM64	2_1963_MvsL_E7EM64	2	MvsL	1963	31.435	3.748	2.629	0.192	0.998	17.465	620	No change	No change	No change	0.107	-0.4	-0.299	-0.547	-0.356	-0.399	-0.333	-0.522	-0.342	0.000187194		0.000524971
E7EM64	2_1962_MvsL_E7EM64	2	MvsL	1962	27.336	3.065	2.101	0.192	0.998	11.414	710	No change	No change	No change	0.227	-0.317	-0.453	-0.424	-0.073	-0.315	-0.487	-0.4	-0.058	0.000536614		0.000390103
E7EM64	2_1964_MvsL_E7EM64	2	MvsL	1964	23.242	3.1	3.066	0.192	0.998	16.846	810	No change	No change	No change	0.18	-0.289	-0.377	-0.394	-0.096	-0.287	-0.412	-0.369	-0.081	0.00602161		0.0057002
E7EN19	3_5912_MvsL_E7EN19	3	MvsL	5912	46.809	4.211	5.843	3.983	0.967	42.577	310	Unquantifiable_Not_observed_in_replicate	No change	Decrease	0.278	-0.823	NaN	-0.632	-1.015	-0.804	NaN	-0.607	-1	0.00301581		0.00141364
E7EN19	3_5911_MvsL_E7EN19	3	MvsL	5911	5.627	1.74	4.622	3.983	0.967	13.136	1220	Unquantifiable_Not_observed_in_replicate	No change	No change	0.02	0.223	NaN	0.204	0.242	0.243	NaN	0.228	0.257	0.90146		0.425053
E7EN19	3_5910_MvsL_E7EN19	3	MvsL	5910	34.782	1.978	13.962	3.983	0.967	47.941	580	Unquantifiable_Not_observed_in_replicate	No change	No change	0.058	-0.298	NaN	-0.262	-0.334	-0.278	NaN	-0.237	-0.319	0.027737		0.0269513
E7EN19	2_1803_HvsL_E7EN19	2	HvsL	1803	48.974	1.631	6.085	1.493	0.916	16.172	210	Unquantifiable_Not_observed_in_replicate	No change	Decrease	0.257	-0.838	NaN	-0.661	-1.015	-0.818	NaN	-0.636	-1	0.000806795		0.000657472
E7EN19	3_5617_HvsL_E7EN19	3	HvsL	5617	37.176	1.5	15.326	2.03	0.936	38.692	520	Unquantifiable_Not_observed_in_replicate	No change	No change	0.175	-0.404	NaN	-0.285	-0.522	-0.384	NaN	-0.26	-0.508	0.0360299		0.0320111
E7EN68	3_5913_MvsL_E7EN68	3	MvsL	5913	52.702	3.656	2.566	0.37	0.99	14.921	180	Unquantifiable_Not_observed_in_replicate	No change	No change	0.155	-0.406	NaN	-0.301	-0.511	-0.386	NaN	-0.276	-0.496	0.047161		0.0386943
E7ENF1	3_5917_MvsL_E7ENF1	3	MvsL	5917	4.929	2.583	2.45	0.184	0.989	11.086	1230	Unquantifiable_Not_observed_in_replicate	No change	No change	0.437	-0.239	NaN	0.065	-0.544	-0.22	NaN	0.089	-0.529	0.934641		0.468615
E7EPB3	1_70_HvsL_E7EPB3	1	HvsL	70	4.269	6.017	2.115	0.159	0.998	22.231	1230	No change	No change	No change	0.122	-0.264	-0.241	-0.403	-0.149	-0.263	-0.276	-0.378	-0.134	0.0391885		0.0281953
E7EPB3	1_69_HvsL_E7EPB3	1	HvsL	69	7.973	0.816	4.137	0.159	0.998	5.932	1150	No change	No change	No change	0.096	-0.272	-0.16	-0.403	-0.252	-0.27	-0.194	-0.378	-0.238	0.316629		0.191866
E7EPL4	2_1977_MvsL_E7EPL4	2	MvsL	1977	33.836	2.952	3.133	0.215	0.996	16.393	560	Decrease	No change	No change	0.682	-0.956	-1.588	-1.006	-0.274	-0.954	-1.623	-0.981	-0.26	4e-09	+	5.495e-06	+
E7EPL4	2_1978_MvsL_E7EPL4	2	MvsL	1978	30.9	2.047	1.792	0.215	0.996	6.502	630	Decrease	Decrease	No change	0.957	-0.819	-1.539	-1.162	0.244	-0.818	-1.574	-1.137	0.258	0.000487776		0.00121816
E7EPL4	3_5923_MvsL_E7EPL4	3	MvsL	5923	45.101	3.289	2.432	1.169	0.979	14.178	350	Unquantifiable_Not_observed_in_replicate	No change	No change	0.206	-0.803	NaN	-0.954	-0.652	-0.783	NaN	-0.929	-0.638	0.0806318		0.0189588
E7EPY1	3_5930_MvsL_E7EPY1	3	MvsL	5930	18.724	3.768	2.554	0.503	0.987	17.057	930	Unquantifiable_Not_observed_in_replicate	No change	No change	0.235	-0.708	NaN	-0.547	-0.869	-0.689	NaN	-0.523	-0.855	0.00333599		0.00133986
E7EQ69	2_1814_HvsL_E7EQ69	2	HvsL	1814	46.172	8.119	3.959	2.704	0.992	56.926	270	Unquantifiable_Not_observed_in_replicate	No change	No change	0.186	-0.186	NaN	-0.059	-0.312	-0.166	NaN	-0.034	-0.298	0.738313		0.311588
E7EQ69	3_5639_HvsL_E7EQ69	3	HvsL	5639	53.703	8.001	1.659	1.078	0.997	20.365	160	Unquantifiable_Not_observed_in_replicate	No change	No change	0.28	-0.206	NaN	-0.013	-0.399	-0.186	NaN	0.012	-0.384	0.534902		0.311588
E7EQ69	3_5640_HvsL_E7EQ69	3	HvsL	5640	48.526	7.876	3.059	1.078	0.997	42.644	270	Unquantifiable_Not_observed_in_replicate	No change	No change	0.039	-0.032	NaN	-0.064	0.001	-0.012	NaN	-0.04	0.015	0.563539		0.311588
E7EQL8	3_5935_MvsL_E7EQL8	3	MvsL	5935	10.347	3.699	2.937	0.327	0.994	19.256	1110	Unquantifiable_Not_observed_in_replicate	Unquantifiable_Not_observed_in_replicate	No change	0	-0.049	NaN	NaN	-0.049	-0.035	NaN	NaN	-0.035	0.332005		0.154762
E7EQL8	3_5936_MvsL_E7EQL8	3	MvsL	5936	4.707	2.358	2.513	0.327	0.994	10.309	1240	Unquantifiable_Not_observed_in_replicate	Unquantifiable_Not_observed_in_replicate	No change	0	-0.755	NaN	NaN	-0.755	-0.74	NaN	NaN	-0.74	0.558747		0.714286
E7ESU4	1_73_HvsL_E7ESU4	1	HvsL	73	7.543	1.798	2.134	0.239	0.997	6.801	1160	No change	No change	No change	0.444	0.104	0.588	0.073	-0.349	0.106	0.554	0.098	-0.335	0.433541		0.348063
E7ESU4	1_74_HvsL_E7ESU4	1	HvsL	74	4.141	4.788	2.143	0.239	0.997	17.839	1240	No change	No change	No change	0.652	0.102	0.753	0.15	-0.595	0.104	0.718	0.174	-0.581	0.751515		0.466943
E7EU96	1_90_MvsL_E7EU96	1	MvsL	90	30.882	1.96	2.293	0.385	0.996	7.966	650	No change	No change	No change	0.181	-0.011	0.209	-0.04	-0.201	-0.009	0.174	-0.016	-0.187	0.00330597		0.00210484
E7EU96	1_91_MvsL_E7EU96	1	MvsL	91	35.973	1.657	3.667	0.385	0.996	10.77	540	No change	No change	No change	0.242	-0.086	0.215	-0.167	-0.308	-0.085	0.181	-0.142	-0.294	0.333311		0.203393
E7EU96	1_92_MvsL_E7EU96	1	MvsL	92	28.059	2.314	11.073	0.385	0.996	45.39	710	No change	No change	No change	0.155	0.021	0.215	-0.01	-0.144	0.022	0.181	0.015	-0.13	0.0378074		0.020028
E7EU96	3_5958_MvsL_E7EU96	3	MvsL	5958	23.55	2.889	9.683	1.063	0.993	49.558	820	No change	No change	No change	0.138	0.139	0.331	0.066	0.021	0.141	0.297	0.091	0.036	0.0895183		0.0112651
E7EUY3	3_5961_MvsL_E7EUY3	3	MvsL	5961	23.133	4.902	2.307	0.547	0.991	20.045	830	Unquantifiable_Not_observed_in_replicate	No change	No change	0.822	-0.124	NaN	0.452	-0.7	-0.104	NaN	0.477	-0.686	0.0618869		0.0386863
E7EVA0	2_2002_MvsL_E7EVA0	2	MvsL	2002	3.812	4.885	1.967	0.43	0.995	16.663	1260	No change	No change	No change	0.252	-0.329	-0.582	-0.234	-0.171	-0.328	-0.617	-0.21	-0.157	0.0930593		0.0347658
E7EVA0	1_94_MvsL_E7EVA0	1	MvsL	94	26.743	1.181	17.271	2.604	0.98	35.146	740	No change	No change	No change	0.055	0.416	0.487	0.421	0.34	0.418	0.452	0.446	0.354	0.625699		0.253457
E7EVA0	2_2004_MvsL_E7EVA0	2	MvsL	2004	7.291	3.522	3.076	0.43	0.995	19.165	1180	No change	No change	No change	0.175	-0.09	0.138	-0.153	-0.254	-0.088	0.103	-0.128	-0.239	0.0513017		0.0407473
E7EVA0	2_2003_MvsL_E7EVA0	2	MvsL	2003	16.789	1.102	7.116	0.43	0.995	13.887	960	No change	No change	No change	0.056	0.072	0.076	0.113	0.027	0.073	0.041	0.138	0.041	0.198611		0.191866
E7EVA0	2_2005_MvsL_E7EVA0	2	MvsL	2005	37.135	0.58	11.079	0.43	0.995	11.261	480	Increase	No change	Increase	0.894	1.613	1.678	0.682	2.479	1.614	1.643	0.706	2.493	0.00141779		0.00771303
E7EVA0	2_1834_HvsL_E7EVA0	2	HvsL	1834	42.913	1.202	8.518	4.358	0.927	17.741	350	Increase	No change	Increase	0.973	1.411	1.494	0.392	2.347	1.413	1.46	0.417	2.361	0.000921378		5.7279e-05
E7EVJ5	1_96_MvsL_E7EVJ5	1	MvsL	96	39.035	2.179	5.06	0.239	0.997	19.543	470	No change	No change	No change	0.126	-0.788	-0.774	-0.676	-0.915	-0.787	-0.809	-0.651	-0.901	0.000103622		0.000607548
E7EVJ5	1_97_MvsL_E7EVJ5	1	MvsL	97	31.211	3.085	5.059	0.239	0.997	27.663	640	Decrease	Decrease	No change	0.273	-0.982	-1.141	-1.121	-0.683	-0.98	-1.175	-1.097	-0.669	0	+	1.696e-06	+
E7EVJ5	1_79_HvsL_E7EVJ5	1	HvsL	79	4.872	1.65	2.954	0.507	0.964	8.364	1220	Increase	No change	No change	1.071	1.219	2.491	0.591	0.574	1.22	2.456	0.615	0.588	0.0105616		0.00363625
E7EVJ5	1_80_HvsL_E7EVJ5	1	HvsL	80	34.694	1.212	8.781	0.507	0.964	18.853	570	Decrease	No change	No change	0.181	-1.01	-1.164	-1.013	-0.854	-1.009	-1.199	-0.988	-0.839	0	+	2.072e-06	+
E9PB90	2_2013_MvsL_E9PB90	2	MvsL	2013	52.026	3.255	2.402	0.18	0.996	13.304	140	Unquantifiable_Not_observed_in_replicate	No change	No change	0.138	-0.53	NaN	-0.633	-0.426	-0.51	NaN	-0.608	-0.412	7.9163e-05		0.000384269
E9PB90	2_2014_MvsL_E9PB90	2	MvsL	2014	48.623	1.636	2.342	0.18	0.996	6.791	220	Unquantifiable_Not_observed_in_replicate	No change	No change	0.147	-0.246	NaN	-0.355	-0.137	-0.226	NaN	-0.33	-0.122	0.0345248		0.0260294
E9PB90	3_5976_MvsL_E9PB90	3	MvsL	5976	42.605	1.079	4.015	1.087	0.979	7.679	400	Unquantifiable_Not_observed_in_replicate	Unquantifiable_Not_observed_in_replicate	No change	0	0.136	NaN	NaN	0.136	0.15	NaN	NaN	0.15	0.745092		0.27381
E9PC62	3_5682_HvsL_E9PC62	3	HvsL	5682	3.511	5.168	2.049	0.258	0.996	17.989	1270	Unquantifiable_Not_observed_in_replicate	No change	No change	0.058	0.279	NaN	0.233	0.325	0.298	NaN	0.257	0.339	0.706971		0.239952
E9PC74	3_5980_MvsL_E9PC74	3	MvsL	5980	5.526	1.966	2.174	0.41	0.987	7.563	1220	No change	No change	No change	0.148	-0.213	-0.043	-0.211	-0.385	-0.212	-0.078	-0.187	-0.371	0.391903		0.185422
E9PC74	2_2016_MvsL_E9PC74	2	MvsL	2016	24.818	1.601	9.142	4.667	0.865	25.939	770	Unquantifiable_Not_observed_in_replicate	No change	Unquantifiable_Not_observed_in_replicate	0	-0.202	NaN	-0.202	NaN	-0.177	NaN	-0.177	NaN	0.00924838		0.00396825
E9PC74	3_5981_MvsL_E9PC74	3	MvsL	5981	10.576	1.592	2.655	0.41	0.987	7.492	1110	Unquantifiable_Not_observed_in_replicate	No change	No change	0.163	-0.02	NaN	-0.141	0.101	-0.001	NaN	-0.116	0.115	0.34743		0.0606123
E9PC74	3_5979_MvsL_E9PC74	3	MvsL	5979	19.026	3.034	2.418	0.41	0.987	13.003	920	Unquantifiable_Not_observed_in_replicate	No change	No change	0.061	-0.404	NaN	-0.367	-0.442	-0.385	NaN	-0.342	-0.428	0.0819947		0.0702325
E9PC74	3_5684_HvsL_E9PC74	3	HvsL	5684	7.723	1.828	4.636	1.095	0.953	14.718	1170	No change	No change	No change	0.181	-0.093	-0.093	-0.275	0.091	-0.091	-0.128	-0.25	0.105	0.22028		0.140122
E9PCV0	2_1850_HvsL_E9PCV0	2	HvsL	1850	45.588	7.633	2.177	0.519	0.996	29.453	290	Unquantifiable_Not_observed_in_replicate	No change	No change	1.159	-0.171	NaN	0.643	-0.986	-0.151	NaN	0.668	-0.971	0.318407		0.231702
E9PD90	3_5986_MvsL_E9PD90	3	MvsL	5986	4.903	3.98	3.525	0.743	0.99	23.408	1230	Unquantifiable_Not_observed_in_replicate	No change	No change	0.042	0.097	NaN	0.122	0.072	0.117	NaN	0.147	0.087	0.905316		0.329413
E9PD90	3_5987_MvsL_E9PD90	3	MvsL	5987	9.028	2.721	1.362	0.743	0.99	6.569	1140	Unquantifiable_Not_observed_in_replicate	Unquantifiable_Not_observed_in_replicate	No change	0	-0.45	NaN	NaN	-0.45	-0.435	NaN	NaN	-0.435	0.337736		0.1
E9PDL6	3_5690_HvsL_E9PDL6	3	HvsL	5690	17.083	0.6	2.601	0.132	0.852	2.766	970	Unquantifiable_Not_observed_in_replicate	Unquantifiable_Not_observed_in_replicate	No change	0	0.661	NaN	NaN	0.661	0.675	NaN	NaN	0.675	0.259545		0.845238
E9PES6	3_5940_MvsL_E9PES6	3	MvsL	5940	54.495	8.475	2.087	0.621	0.999	19.875	140	Unquantifiable_Not_observed_in_replicate	No change	No change	0.158	0.225	NaN	0.331	0.118	0.245	NaN	0.356	0.133	0.96417		0.600777
E9PEZ3	1_107_MvsL_E9PEZ3	1	MvsL	107	26.368	3.017	2.009	1.28	0.99	10.743	750	No change	Decrease	No change	0.74	-0.732	-0.469	-1.582	-0.145	-0.73	-0.503	-1.558	-0.131	0.000625494		0.00107253
E9PEZ3	1_108_MvsL_E9PEZ3	1	MvsL	108	31.772	3.43	8.403	1.28	0.99	51.084	630	No change	Decrease	No change	0.888	-0.503	-0.687	-1.283	0.462	-0.501	-0.722	-1.258	0.476	0.0636802		0.0514285
E9PEZ3	3_5991_MvsL_E9PEZ3	3	MvsL	5991	23.257	5.431	3.1	0.187	0.999	29.841	830	No change	Decrease	No change	0.893	-0.18	0.5	-1.222	0.183	-0.178	0.466	-1.197	0.197	0.0131304		0.0100953
E9PEZ3	2_2029_MvsL_E9PEZ3	2	MvsL	2029	20.009	1.074	15.139	0.677	0.995	27.711	880	No change	No change	No change	0.619	0.467	0.977	-0.256	0.68	0.469	0.943	-0.231	0.695	0.876814		0.37001
E9PEZ3	3_5992_MvsL_E9PEZ3	3	MvsL	5992	3.813	1.136	2.521	0.187	0.999	4.785	1260	Unquantifiable_observed_only_in HvsL channel	No change	No change	0.07	-0.018	NaN	0.027	-0.063	0.002	NaN	0.051	-0.048	0.659362		0.260254
E9PEZ3	3_5993_MvsL_E9PEZ3	3	MvsL	5993	17.58	1.287	9.761	0.187	0.999	22.085	960	No change	No change	No change	0.51	0.525	1.032	-0.04	0.583	0.526	0.997	-0.015	0.597	0.465399		0.266915
E9PEZ3	3_5695_HvsL_E9PEZ3	3	HvsL	5695	8.175	1.018	8.049	2.473	0.978	13.017	1160	Unquantifiable_observed_only_in HvsL channel	No change	No change	0.075	-0.049	NaN	-0.107	0.009	-0.03	NaN	-0.083	0.023	0.311927		0.0444865
E9PFR3	1_109_MvsL_E9PFR3	1	MvsL	109	54.486	4.681	2.573	1.563	0.978	13.049	130	No change	No change	No change	0.389	-0.397	-0.439	-0.764	0.013	-0.395	-0.474	-0.739	0.027	0.0959819		0.0559463
E9PFR3	1_110_MvsL_E9PFR3	1	MvsL	110	46.617	2.011	3.753	1.563	0.978	13.367	300	No change	No change	No change	0.485	0.074	0.078	-0.417	0.561	0.076	0.043	-0.393	0.576	0.314855		0.240366
E9PFR3	3_5994_MvsL_E9PFR3	3	MvsL	5994	52.42	5.259	3.391	2.797	0.97	27.153	190	No change	No change	No change	0.454	-0.316	-0.341	-0.761	0.152	-0.315	-0.375	-0.736	0.167	0.0265095		0.0171987
E9PFR3	2_2031_MvsL_E9PFR3	2	MvsL	2031	5.992	0.515	6.97	4.158	0.963	5.373	1210	Unquantifiable_Not_observed_in_replicate	No change	No change	0.086	-0.282	NaN	-0.226	-0.338	-0.262	NaN	-0.201	-0.323	0.0812703		0.0520549
E9PGC8	3_5999_MvsL_E9PGC8	3	MvsL	5999	3.885	6.204	2.515	1.06	0.991	26.208	1260	No change	No change	No change	0.204	-0.5	-0.246	-0.557	-0.698	-0.499	-0.28	-0.532	-0.684	0.000198775		0.000287964
E9PGC8	2_2038_MvsL_E9PGC8	2	MvsL	2038	7.426	2.044	4.791	0.9	0.991	16.855	1170	Increase	No change	No change	0.671	0.393	1.196	-0.107	0.089	0.394	1.162	-0.082	0.103	0.826462		0.294869
E9PGC8	3_6001_MvsL_E9PGC8	3	MvsL	6001	20.626	0.775	15.86	1.06	0.991	20.89	890	Increase	Increase	Increase	0.387	1.364	1.062	1.257	1.773	1.366	1.028	1.282	1.787	4.9e-08	+	8.246e-06
E9PGC8	3_6000_MvsL_E9PGC8	3	MvsL	6000	10.065	2.316	3.274	1.06	0.991	13.439	1120	No change	No change	No change	0.753	0.098	0.995	-0.461	-0.241	0.099	0.961	-0.436	-0.226	0.656971		0.324102
E9PGC8	3_5703_HvsL_E9PGC8	3	HvsL	5703	17.132	2.613	4.807	1.903	0.988	22.263	970	Increase	Increase	Increase	0.369	1.476	1.554	1.065	1.81	1.478	1.519	1.09	1.824	1.142e-05		3.4184e-05
E9PGC8	3_5702_HvsL_E9PGC8	3	HvsL	5702	26.62	3.817	4.528	1.903	0.988	30.634	760	Increase	Increase	Increase	0.143	2.729	2.836	2.541	2.811	2.731	2.801	2.566	2.825	5e-09	+	7.042e-06
E9PGC8	3_5701_HvsL_E9PGC8	3	HvsL	5701	35.328	5.102	4.525	1.903	0.988	40.92	560	Unquantifiable_observed_only_in HvsL channel	Increase	Increase	0.119	3.461	NaN	3.372	3.551	3.481	NaN	3.396	3.565	0	+	9.1336e-05
E9PGF9	3_6002_MvsL_E9PGF9	3	MvsL	6002	30.874	5.293	3.517	0.959	0.991	32.995	660	Unquantifiable_Not_observed_in_replicate	No change	No change	0.119	-0.413	NaN	-0.502	-0.323	-0.393	NaN	-0.477	-0.309	0.0190715		0.0156045
E9PGF9	2_2041_MvsL_E9PGF9	2	MvsL	2041	41.915	3.271	3.434	4.615	0.955	19.909	370	Unquantifiable_Not_observed_in_replicate	No change	Unquantifiable_Not_observed_in_replicate	0	-0.842	NaN	-0.842	NaN	-0.818	NaN	-0.818	NaN	8.4196e-05		0.00396825
E9PGF9	2_1864_HvsL_E9PGF9	2	HvsL	1864	34.261	1.152	5.827	2.411	0.941	11.898	550	Decrease	No change	No change	0.284	-0.753	-1.025	-0.524	-0.711	-0.752	-1.06	-0.499	-0.696	0.0167194		0.0177519
E9PGM1	2_1868_HvsL_E9PGM1	2	HvsL	1868	30.302	0.703	21.353	1.265	0.96	24.555	640	No change	No change	No change	0.397	-0.124	-0.503	0.229	-0.097	-0.122	-0.537	0.254	-0.083	0.0215178		0.0309839
E9PGM1	1_116_MvsL_E9PGM1	1	MvsL	116	8.947	2.003	5.516	1.828	0.951	19.176	1130	No change	No change	No change	0.268	-0.497	-0.656	-0.631	-0.205	-0.496	-0.691	-0.606	-0.19	0.0181103		0.0050609
E9PGM1	3_6005_MvsL_E9PGM1	3	MvsL	6005	27.275	1.405	19.924	4.082	0.967	46.857	740	No change	No change	No change	0.308	-0.239	-0.508	0.049	-0.259	-0.238	-0.543	0.074	-0.244	0.0239746		0.0210553
E9PGM1	3_6004_MvsL_E9PGM1	3	MvsL	6004	6.046	4.087	3.648	4.082	0.967	25.759	1210	No change	No change	No change	0.308	-0.44	-0.501	-0.711	-0.107	-0.438	-0.535	-0.686	-0.093	0.0169047		0.00719843
E9PGM1	3_6003_MvsL_E9PGM1	3	MvsL	6003	22.682	3.987	3.712	4.082	0.967	26.232	840	No change	No change	No change	0.223	-0.305	-0.205	-0.145	-0.566	-0.304	-0.24	-0.12	-0.551	0.036297		0.0171981
E9PGM1	2_1866_HvsL_E9PGM1	2	HvsL	1866	53.929	1.494	2.259	1.265	0.96	4.479	90	Unquantifiable_Not_observed_in_replicate	Increase	Increase	0.152	1.317	NaN	1.419	1.215	1.336	NaN	1.444	1.229	0.00391168		0.00141364
E9PGM1	3_5709_HvsL_E9PGM1	3	HvsL	5709	46.128	1.079	10.991	3.188	0.935	18.354	330	No change	No change	No change	0.885	0.321	-0.648	0.956	0.657	0.323	-0.683	0.98	0.671	0.208408		0.282867
E9PGT1	1_117_MvsL_E9PGT1	1	MvsL	117	45.381	5.083	3.763	0.29	0.999	33.897	330	No change	No change	No change	0.052	0.047	0.134	0.028	-0.019	0.049	0.099	0.052	-0.005	0.520866		0.240366
E9PGT1	3_5710_HvsL_E9PGT1	3	HvsL	5710	43.007	7.8	2.784	0.082	1	38.489	400	No change	No change	No change	0.012	0.017	0.066	-0.007	-0.007	0.019	0.031	0.018	0.007	0.261561		0.131377
E9PGT1	3_5711_HvsL_E9PGT1	3	HvsL	5711	38.381	0.598	9.317	0.082	1	9.818	500	Increase	No change	No change	0.453	0.489	1.038	0.12	0.308	0.49	1.004	0.145	0.322	0.60441		0.408919
E9PGW7	3_5620_HvsL_E9PGW7	3	HvsL	5620	29.456	2.304	3.715	0.986	0.975	15.171	690	Unquantifiable_Not_observed_in_replicate	No change	No change	0.398	-0.44	NaN	-0.727	-0.153	-0.42	NaN	-0.702	-0.139	0.0272058		0.00700964
E9PGW7	3_5619_HvsL_E9PGW7	3	HvsL	5619	3.828	2.698	2.464	0.986	0.975	11.167	1260	Unquantifiable_Not_observed_in_replicate	No change	No change	0.067	-0.303	NaN	-0.26	-0.345	-0.283	NaN	-0.236	-0.33	0.106805		0.00700792
E9PGW7	2_1970_MvsL_E9PGW7	2	MvsL	1970	15.818	1.004	5.256	2.695	0.911	9.353	980	Unquantifiable_Not_observed_in_replicate	No change	No change	0.091	-0.015	NaN	-0.084	0.055	0.005	NaN	-0.06	0.069	0.122689		0.0702325
E9PGW7	3_5622_HvsL_E9PGW7	3	HvsL	5622	12.381	1.202	8.147	0.986	0.975	16.939	1070	Unquantifiable_Not_observed_in_replicate	No change	No change	0.091	-0.127	NaN	-0.197	-0.058	-0.108	NaN	-0.172	-0.043	0.0298653		0.0324786
E9PGW7	3_5621_HvsL_E9PGW7	3	HvsL	5621	34.383	1.282	1.946	0.986	0.975	4.422	590	Unquantifiable_Not_observed_in_replicate	No change	No change	0.33	-0.758	NaN	-0.997	-0.52	-0.739	NaN	-0.972	-0.506	0.0047143		0.010567
E9PH29	2_2048_MvsL_E9PH29	2	MvsL	2048	39.334	1.871	17.101	2.86	0.976	51.135	430	No change	No change	Decrease	1.345	-0.947	0.089	-0.44	-2.489	-0.945	0.054	-0.415	-2.475	0.0139101		0.0057002
E9PH29	1_120_MvsL_E9PH29	1	MvsL	120	53.798	1.754	6.149	4.61	0.941	11.639	150	No change	No change	Decrease	0.962	-0.552	0.342	-0.394	-1.605	-0.551	0.308	-0.369	-1.591	0.00178808		0.00239738
E9PH29	2_2046_MvsL_E9PH29	2	MvsL	2046	35.773	4.587	2.178	2.86	0.976	17.708	510	No change	No change	Decrease	1.564	-1.045	0.104	-0.393	-2.846	-1.044	0.069	-0.368	-2.832	0.000785821		0.000607598
E9PH29	2_2047_MvsL_E9PH29	2	MvsL	2047	31.426	1.895	1.993	2.86	0.976	6.694	620	No change	No change	Decrease	1.11	-0.443	0.652	-0.372	-1.611	-0.442	0.618	-0.347	-1.596	0.0130963		0.00806976
E9PHH9	2_2049_MvsL_E9PHH9	2	MvsL	2049	4.011	1.304	2.347	0.322	0.978	5.236	1250	Unquantifiable_Not_observed_in_replicate	No change	No change	0.057	-0.425	NaN	-0.389	-0.46	-0.405	NaN	-0.365	-0.445	0.268806		0.144644
E9PHH9	2_2050_MvsL_E9PHH9	2	MvsL	2050	9.717	1.276	5.512	0.322	0.978	12.308	1120	Unquantifiable_Not_observed_in_replicate	No change	No change	0.242	-0.239	NaN	-0.415	-0.063	-0.22	NaN	-0.391	-0.049	0.0216888		0.0156045
E9PHH9	3_5713_HvsL_E9PHH9	3	HvsL	5713	7.609	1.274	3.71	0.382	0.938	8.328	1180	Unquantifiable_Not_observed_in_replicate	No change	No change	0.184	-0.416	NaN	-0.552	-0.281	-0.397	NaN	-0.527	-0.267	0.024764		0.0211301
E9PK01	2_1880_HvsL_E9PK01	2	HvsL	1880	15.92	3.484	3.078	0.196	0.997	19.007	980	No change	No change	No change	0.139	0.18	0.377	0.066	0.098	0.182	0.342	0.09	0.113	0.207256		0.0624288
E9PK01	2_1879_HvsL_E9PK01	2	HvsL	1879	20.152	1.096	9.591	0.196	0.997	18.587	880	No change	No change	No change	0.45	0.465	0.826	0.629	-0.062	0.466	0.792	0.654	-0.047	0.665329		0.215322
E9PK67	2_2056_MvsL_E9PK67	2	MvsL	2056	38.666	2.308	2.186	0.192	0.994	8.943	450	Unquantifiable_Not_observed_in_replicate	Decrease	No change	0.389	-1.25	NaN	-1.53	-0.969	-1.23	NaN	-1.505	-0.955	1e-08	+	9.1336e-05
E9PK67	2_2057_MvsL_E9PK67	2	MvsL	2057	35.193	2.619	2.043	0.192	0.994	9.484	530	Unquantifiable_Not_observed_in_replicate	Decrease	No change	0.462	-1.094	NaN	-1.426	-0.762	-1.074	NaN	-1.401	-0.747	6.2e-08	+	0.000206147
E9PL22	3_6019_MvsL_E9PL22	3	MvsL	6019	35.344	10.844	3.975	1.886	0.996	76.401	560	No change	No change	No change	0.47	-0.192	0.248	-0.103	-0.721	-0.19	0.213	-0.078	-0.706	0.0470764		0.0407473
E9PL22	2_2062_MvsL_E9PL22	2	MvsL	2062	31.294	2.162	4.221	1.238	0.994	16.175	620	No change	No change	No change	0.442	-0.088	0.302	0.029	-0.596	-0.087	0.268	0.054	-0.581	0.304984		0.149877
E9PLK3	2_2063_MvsL_E9PLK3	2	MvsL	2063	54.194	5.903	1.853	2.207	0.969	14.168	90	No change	No change	No change	0.088	-0.037	-0.103	-0.012	0.003	-0.036	-0.138	0.012	0.018	0.619576		0.272185
E9PM46	1_109_HvsL_E9PM46	1	HvsL	109	36.04	2.767	4.743	0.801	0.978	23.261	540	No change	No change	No change	0.221	-0.443	-0.575	-0.547	-0.206	-0.441	-0.61	-0.523	-0.191	0.00486807		0.00309491
E9PM46	3_6021_MvsL_E9PM46	3	MvsL	6021	32.929	5.332	4.603	0.656	0.996	43.502	620	No change	No change	No change	0.138	-0.713	-0.812	-0.742	-0.585	-0.711	-0.847	-0.717	-0.57	3.3501e-05		8.0154e-05
E9PM46	3_6022_MvsL_E9PM46	3	MvsL	6022	27.06	0.924	10.655	0.656	0.996	17.444	750	No change	No change	No change	0.387	-0.431	-0.826	-0.339	-0.126	-0.429	-0.861	-0.314	-0.112	0.0737623		0.0139625
E9PM46	2_1887_HvsL_E9PM46	2	HvsL	1887	25.015	0.718	2.665	0.249	0.995	3.392	760	Decrease	No change	No change	0.609	-0.426	-1.066	-0.277	0.066	-0.424	-1.101	-0.253	0.081	0.148951		0.0755158
E9PM90	2_2065_MvsL_E9PM90	2	MvsL	2065	43.116	3.607	1.991	0.327	0.997	12.729	340	Unquantifiable_Not_observed_in_replicate	No change	No change	0.082	-0.272	NaN	-0.335	-0.209	-0.252	NaN	-0.311	-0.194	0.457715		0.267483
E9PM90	2_2066_MvsL_E9PM90	2	MvsL	2066	45.843	5.321	1.837	0.327	0.997	17.325	280	Unquantifiable_Not_observed_in_replicate	No change	No change	0.276	-0.254	NaN	-0.454	-0.054	-0.234	NaN	-0.429	-0.039	0.222064		0.136518
E9PMI6	3_6024_MvsL_E9PMI6	3	MvsL	6024	54.088	2.491	5.063	4.528	0.84	13.424	150	Decrease	No change	No change	0.576	-0.582	-1.176	-0.104	-0.468	-0.581	-1.21	-0.079	-0.454	0.0935305		0.0654841
E9PMI6	3_6025_MvsL_E9PMI6	3	MvsL	6025	27.843	0.602	16.042	4.528	0.84	16.821	730	Unquantifiable_Not_observed_in_replicate	No change	No change	0.184	-0.08	NaN	-0.215	0.055	-0.061	NaN	-0.191	0.069	0.28817		0.188612
E9PMI6	2_1889_HvsL_E9PMI6	2	HvsL	1889	30.352	0.981	7.664	2.661	0.831	13.326	640	Unquantifiable_Not_observed_in_replicate	No change	No change	0.231	-0.045	NaN	-0.213	0.124	-0.025	NaN	-0.188	0.138	0.543954		0.213678
E9PMI6	2_1890_HvsL_E9PMI6	2	HvsL	1890	50.741	1.837	5.185	2.661	0.831	14.811	170	Unquantifiable_Not_observed_in_replicate	No change	No change	0.311	-0.632	NaN	-0.417	-0.847	-0.613	NaN	-0.393	-0.833	0.0110116		0.010567
E9PNC7	2_1915_MvsL_E9PNC7	2	MvsL	1915	51.929	5.422	1.989	0.413	0.998	18.838	140	Decrease	No change	Decrease	0.524	-1.443	-1.92	-0.932	-1.477	-1.442	-1.955	-0.907	-1.462	0.0247416		0.0324349
E9PNC7	2_1916_MvsL_E9PNC7	2	MvsL	1916	48.561	8.402	1.067	0.413	0.998	15.89	220	Unquantifiable_Not_observed_in_replicate	No change	No change	0.08	-0.912	NaN	-0.86	-0.964	-0.892	NaN	-0.836	-0.949	0.228649		0.129662
E9PPM8	2_2067_MvsL_E9PPM8	2	MvsL	2067	6.72	1.684	2.685	0.268	0.984	8.004	1190	No change	No change	No change	0.03	0.168	0.19	0.124	0.19	0.17	0.156	0.149	0.205	0.771071		0.3826
E9PPM8	2_2068_MvsL_E9PPM8	2	MvsL	2068	13.202	1.173	5.274	0.268	0.984	10.959	1040	Unquantifiable_Not_observed_in_replicate	No change	No change	0.149	0.257	NaN	0.357	0.156	0.276	NaN	0.382	0.171	0.431689		0.153745
E9PPM8	3_5734_HvsL_E9PPM8	3	HvsL	5734	32.055	1.309	2.338	0.246	0.982	5.424	640	No change	No change	No change	0.314	-0.074	-0.395	0.134	0.039	-0.073	-0.43	0.159	0.053	0.92936		0.421914
E9PPM8	2_1891_HvsL_E9PPM8	2	HvsL	1891	10.03	1.941	6.27	1.496	0.933	21.121	1110	No change	No change	No change	0.398	0.066	-0.194	0.494	-0.103	0.067	-0.229	0.519	-0.089	0.937234		0.509164
E9PQ61	2_2069_MvsL_E9PQ61	2	MvsL	2069	3.352	3.048	2.241	0.245	0.995	11.273	1270	Unquantifiable_Not_observed_in_replicate	No change	No change	0.107	-0.359	NaN	-0.44	-0.278	-0.339	NaN	-0.415	-0.263	0.0144073		0.00180466
E9PQ61	2_2070_MvsL_E9PQ61	2	MvsL	2070	8.123	2.048	5.171	0.245	0.995	18.288	1160	Unquantifiable_Not_observed_in_replicate	No change	No change	0.151	-0.584	NaN	-0.482	-0.686	-0.564	NaN	-0.457	-0.671	0.113001		0.00700964
E9PQ61	3_6029_MvsL_E9PQ61	3	MvsL	6029	5.635	5.014	4.845	4.311	0.965	39.267	1220	Unquantifiable_Not_observed_in_replicate	No change	No change	0.004	-0.446	NaN	-0.448	-0.444	-0.426	NaN	-0.423	-0.429	0.03501		0.012874
E9PQC4	2_2074_MvsL_E9PQC4	2	MvsL	2074	22.509	4.043	3.295	0.328	0.997	23.612	820	Unquantifiable_Not_observed_in_replicate	No change	Unquantifiable_Not_observed_in_replicate	0	-0.958	NaN	-0.958	NaN	-0.934	NaN	-0.934	NaN	1.9016e-05		0.00396825
E9PQC4	2_2075_MvsL_E9PQC4	2	MvsL	2075	18.866	3.475	1.826	0.328	0.997	11.247	910	Unquantifiable_Not_observed_in_replicate	Unquantifiable_observed_only_in MvsL channel	Unquantifiable_Not_observed_in_replicate	0	0	NaN	NaN	NaN	0	NaN	NaN	NaN	NaN		NaN
E9PRQ7	2_2079_MvsL_E9PRQ7	2	MvsL	2079	52.333	3.387	3.029	0.83	0.98	16.247	130	Unquantifiable_Not_observed_in_replicate	No change	No change	0.274	-0.171	NaN	-0.37	0.028	-0.152	NaN	-0.345	0.042	0.139588		0.153745
E9PRQ7	3_6034_MvsL_E9PRQ7	3	MvsL	6034	44.452	0.671	10.414	0.974	0.993	11.444	360	Unquantifiable_Not_observed_in_replicate	No change	No change	0.178	0.794	NaN	0.663	0.925	0.814	NaN	0.688	0.939	1.26e-07	+	0.000206147
E9PRQ7	3_6033_MvsL_E9PRQ7	3	MvsL	6033	54.706	7.275	2.474	0.974	0.993	18.081	140	No change	No change	No change	0.261	-0.588	-0.849	-0.51	-0.406	-0.587	-0.884	-0.485	-0.392	0.0182382		0.024422
E9PRQ7	3_5741_HvsL_E9PRQ7	3	HvsL	5741	38.72	0.689	27.396	4.485	0.874	25.892	490	Unquantifiable_Not_observed_in_replicate	No change	Increase	0.092	1.036	NaN	0.965	1.106	1.055	NaN	0.99	1.12	2.6334e-05		0.000219819
F2Z2T2	2_2081_MvsL_F2Z2T2	2	MvsL	2081	52.313	2.267	2.267	0.2	0.998	8.682	130	Unquantifiable_Not_observed_in_replicate	No change	Unquantifiable_Not_observed_in_replicate	0	-0.31	NaN	-0.31	NaN	-0.286	NaN	-0.286	NaN	0.514671		0.210317
F2Z2T2	2_2082_MvsL_F2Z2T2	2	MvsL	2082	50.218	5.39	1.743	0.2	0.998	16.651	180	Unquantifiable_Not_observed_in_replicate	No change	Unquantifiable_Not_observed_in_replicate	0	-0.377	NaN	-0.377	NaN	-0.352	NaN	-0.352	NaN	0.421265		0.171429
F2Z2V0	3_5713_MvsL_F2Z2V0	3	MvsL	5713	50.345	3.506	2.285	0.176	0.994	14.171	230	Unquantifiable_Not_observed_in_replicate	No change	No change	0.081	0.323	NaN	0.375	0.271	0.342	NaN	0.399	0.285	0.539445		0.779099
F2Z2Y6	1_131_MvsL_F2Z2Y6	1	MvsL	131	20.694	1.873	3.497	0.452	0.974	11.609	870	No change	No change	No change	0.255	-0.295	-0.55	-0.209	-0.126	-0.294	-0.585	-0.185	-0.111	0.000396399		0.000932662
F2Z2Y6	1_132_MvsL_F2Z2Y6	1	MvsL	132	30.877	1.608	3.101	0.452	0.974	8.838	650	No change	Unquantifiable_Not_observed_in_replicate	Unquantifiable_Not_observed_in_replicate	0	-0.241	-0.241	NaN	NaN	-0.276	-0.276	NaN	NaN	6.9477e-05		0.00396825
F2Z2Y6	2_1905_HvsL_F2Z2Y6	2	HvsL	1905	17.972	1.337	4.214	0.282	0.968	9.986	930	No change	No change	No change	0.18	-0.185	-0.356	-0.091	-0.108	-0.183	-0.39	-0.066	-0.094	0.047399		0.0347671
F2Z2Y6	3_6036_MvsL_F2Z2Y6	3	MvsL	6036	53.223	2.572	4.819	4.699	0.84	15.355	170	Unquantifiable_Not_observed_in_replicate	Unquantifiable_Not_observed_in_replicate	No change	0	0.03	NaN	NaN	0.03	0.044	NaN	NaN	0.044	0.262218		0.111111
F2Z2Y6	2_1906_HvsL_F2Z2Y6	2	HvsL	1906	45.297	1.012	3.248	0.282	0.968	5.826	290	Unquantifiable_Not_observed_in_replicate	No change	No change	0.72	-0.093	NaN	0.411	-0.597	-0.074	NaN	0.435	-0.583	0.345613		0.329422
F5GWX5	1_133_MvsL_F5GWX5	1	MvsL	133	6.682	2.302	5.285	2.788	0.914	20.179	1180	No change	No change	No change	0.115	-0.004	-0.076	-0.041	0.104	-0.003	-0.11	-0.016	0.118	0.328559		0.092205
F5GWX5	2_2086_MvsL_F5GWX5	2	MvsL	2086	22.317	1.623	4.568	0.694	0.977	13.141	830	No change	No change	No change	0.225	0.109	-0.029	0.006	0.35	0.11	-0.064	0.03	0.365	0.822019		0.294868
F5GWX5	2_2087_MvsL_F5GWX5	2	MvsL	2087	8.973	1.664	5.982	0.694	0.977	17.119	1140	No change	No change	No change	0.056	0.203	0.211	0.144	0.254	0.204	0.176	0.168	0.269	0.730882		0.294869
F5GWX5	2_2085_MvsL_F5GWX5	2	MvsL	2085	3.946	2.109	2.261	0.694	0.977	8.176	1250	No change	No change	No change	0.515	-0.042	-0.493	-0.118	0.484	-0.041	-0.528	-0.094	0.499	0.516453		0.180746
F5GWX5	2_2088_MvsL_F5GWX5	2	MvsL	2088	38.955	0.667	4.485	0.694	0.977	5.302	440	Unquantifiable_Not_observed_in_replicate	Increase	No change	0.144	0.989	NaN	1.086	0.892	1.009	NaN	1.11	0.907	0.140751		0.012874
F5GWX5	2_1907_HvsL_F5GWX5	2	HvsL	1907	14.115	1.982	10.515	3.418	0.905	35.503	1020	Increase	Increase	Increase	0.281	1.721	2.055	1.437	1.672	1.723	2.02	1.462	1.687	1.1e-08	+	1.696e-06	+
F5GXE4	2_1910_HvsL_F5GXE4	2	HvsL	1910	47.462	4.951	3.519	0.62	0.994	30.843	240	Unquantifiable_Not_observed_in_replicate	No change	No change	0.067	-0.339	NaN	-0.297	-0.382	-0.32	NaN	-0.272	-0.367	0.0029809		0.0022932
F5GXE4	2_1911_HvsL_F5GXE4	2	HvsL	1911	42.223	2.412	2.106	0.62	0.994	9.003	360	Unquantifiable_Not_observed_in_replicate	No change	No change	0	-0.07	NaN	-0.075	-0.065	-0.05	NaN	-0.05	-0.05	0.368297		0.268239
F5GXE4	3_6046_MvsL_F5GXE4	3	MvsL	6046	49.657	5.303	2.565	0.301	0.999	24.07	250	Unquantifiable_Not_observed_in_replicate	No change	No change	0.008	-0.368	NaN	-0.379	-0.357	-0.348	NaN	-0.354	-0.342	0.042749		0.0378308
F5GXE4	3_6045_MvsL_F5GXE4	3	MvsL	6045	39.905	1.544	1.807	0.301	0.999	4.945	460	Unquantifiable_Not_observed_in_replicate	Unquantifiable_Not_observed_in_replicate	No change	0	-0.009	NaN	NaN	-0.009	0.005	NaN	NaN	0.005	0.900801		0.9
F5GZ90	3_6049_MvsL_F5GZ90	3	MvsL	6049	43.558	2.844	3.007	1.724	0.981	15.158	380	Unquantifiable_Not_observed_in_replicate	No change	No change	0.017	-0.453	NaN	-0.47	-0.436	-0.433	NaN	-0.445	-0.421	0.0216946		0.0022932
F5GZ90	3_5751_HvsL_F5GZ90	3	HvsL	5751	22.206	1.775	2.072	1.272	0.98	6.519	850	Unquantifiable_Not_observed_in_replicate	No change	No change	0.087	-0.093	NaN	-0.159	-0.026	-0.073	NaN	-0.134	-0.012	0.15293		0.13651
F5GZ90	3_6048_MvsL_F5GZ90	3	MvsL	6048	25.194	3.091	4.381	1.724	0.981	24.002	790	Unquantifiable_Not_observed_in_replicate	No change	No change	0.214	-0.056	NaN	0.09	-0.202	-0.037	NaN	0.115	-0.188	0.320831		0.172352
F5GZ90	3_6047_MvsL_F5GZ90	3	MvsL	6047	48.384	4.445	2.016	1.724	0.981	15.883	280	Unquantifiable_Not_observed_in_replicate	Unquantifiable_Not_observed_in_replicate	No change	0	-0.355	NaN	NaN	-0.355	-0.34	NaN	NaN	-0.34	0.362227		0.420635
F5GZ90	2_1912_HvsL_F5GZ90	2	HvsL	1912	34.441	1.239	17.745	12.915	0.484	36.845	550	Unquantifiable_Not_observed_in_replicate	No change	Unquantifiable_Not_observed_in_replicate	0	0.075	NaN	0.075	NaN	0.099	NaN	0.099	NaN	0.934523		0.579365
F5GZ90	3_5750_HvsL_F5GZ90	3	HvsL	5750	27.23	3.155	3.052	1.272	0.98	17.067	740	Unquantifiable_Not_observed_in_replicate	No change	No change	0.008	0.225	NaN	0.225	0.225	0.245	NaN	0.25	0.239	0.809688		0.560761
F5H0B0	2_1920_HvsL_F5H0B0	2	HvsL	1920	47.686	3.685	4.229	0.323	0.999	27.422	240	No change	No change	No change	0.21	-0.418	-0.612	-0.393	-0.249	-0.417	-0.647	-0.369	-0.235	0.0574187		0.0339979
F5H0B0	1_136_MvsL_F5H0B0	1	MvsL	136	4.144	1.53	2.54	3.723	0.973	6.612	1240	No change	No change	Unquantifiable_observed_only_in MvsL channel	0.132	0.342	0.279	0.406	NaN	0.337	0.244	0.43	NaN	0.661173		0.482282
F5H0B0	1_137_MvsL_F5H0B0	1	MvsL	137	10.129	1.25	6.46	3.723	0.973	13.986	1110	No change	Unquantifiable_observed_only_in MvsL channel	Unquantifiable_observed_only_in MvsL channel	0	0.048	0.048	NaN	NaN	0.013	0.013	NaN	NaN	0.0542954		0.047619
F5H0B0	2_1919_HvsL_F5H0B0	2	HvsL	1919	44.959	8.196	2.615	0.323	0.999	37.988	300	No change	No change	No change	0.384	-0.476	-0.842	-0.46	-0.126	-0.474	-0.876	-0.435	-0.111	0.161966		0.0855346
F5H0L8	1_138_MvsL_F5H0L8	1	MvsL	138	23.831	6.174	2.768	1.909	0.982	30.291	800	Decrease	No change	No change	0.104	-1.014	-1.095	-0.958	-0.987	-1.012	-1.13	-0.933	-0.973	1.151e-06	+	2.071e-06	+
F5H0L8	1_139_MvsL_F5H0L8	1	MvsL	139	9.354	1.298	4.279	1.909	0.982	9.816	1120	No change	No change	No change	0.227	0.482	0.519	0.233	0.696	0.484	0.484	0.257	0.71	0.00473397		0.00272607
F5H0L8	2_1921_HvsL_F5H0L8	2	HvsL	1921	3.695	1.546	1.956	2.185	0.89	5.222	1260	Unquantifiable_Not_observed_in_replicate	No change	No change	0.054	0.627	NaN	0.66	0.594	0.647	NaN	0.685	0.608	0.0440496		0.0520487
F5H0L8	2_1922_HvsL_F5H0L8	2	HvsL	1922	16.981	1.233	15.132	2.185	0.89	30.827	950	Unquantifiable_Not_observed_in_replicate	No change	No change	0.043	0.08	NaN	0.044	0.116	0.1	NaN	0.069	0.131	0.463306		0.366865
F5H1P7	3_6060_MvsL_F5H1P7	3	MvsL	6060	27.449	4.109	2.557	0.471	0.99	18.623	740	Unquantifiable_Not_observed_in_replicate	Unquantifiable_Not_observed_in_replicate	No change	0	-0.335	NaN	NaN	-0.335	-0.32	NaN	NaN	-0.32	0.913252		0.345238
F5H1R7	3_6061_MvsL_F5H1R7	3	MvsL	6061	5.519	2.273	3.14	0.394	0.977	12.386	1220	Unquantifiable_Not_observed_in_replicate	No change	No change	0.291	-0.071	NaN	0.129	-0.271	-0.051	NaN	0.154	-0.257	0.811526		0.464818
F5H2H5	3_5773_HvsL_F5H2H5	3	HvsL	5773	38.667	2.076	1.65	0.155	0.995	6.071	490	Unquantifiable_Not_observed_in_replicate	Unquantifiable_Not_observed_in_replicate	No change	0	-0.934	NaN	NaN	-0.934	-0.92	NaN	NaN	-0.92	0.091285		0.1
F5H2H5	3_5772_HvsL_F5H2H5	3	HvsL	5772	42.922	2.957	2.497	0.155	0.995	13.087	400	Unquantifiable_Not_observed_in_replicate	Decrease	No change	0.045	-0.991	NaN	-1.028	-0.954	-0.971	NaN	-1.003	-0.939	0.000937508		0.00141314
F5H2R5	3_6072_MvsL_F5H2R5	3	MvsL	6072	49.969	1.161	2.248	0.118	0.962	4.622	240	Unquantifiable_Not_observed_in_replicate	Unquantifiable_Not_observed_in_replicate	No change	0	-0.021	NaN	NaN	-0.021	-0.007	NaN	NaN	-0.007	0.609413		0.171429
F5H2U2	3_5780_HvsL_F5H2U2	3	HvsL	5780	6.69	3.818	2.172	0.294	0.997	14.697	1200	Unquantifiable_Not_observed_in_replicate	No change	No change	0.453	0.222	NaN	0.537	-0.093	0.242	NaN	0.562	-0.079	0.629806		0.311588
F5H2U2	3_5779_HvsL_F5H2U2	3	HvsL	5779	3.364	4.759	2.03	0.294	0.997	16.27	1270	Unquantifiable_Not_observed_in_replicate	No change	No change	0.377	0.369	NaN	0.63	0.107	0.388	NaN	0.655	0.122	0.840935		0.425051
F5H315	3_6079_MvsL_F5H315	3	MvsL	6079	4.066	3.881	3.223	0.371	0.996	20.192	1250	No change	No change	No change	0.389	-0.535	-0.935	-0.429	-0.24	-0.533	-0.97	-0.404	-0.225	0.0505992		0.0201185
F5H315	3_6080_MvsL_F5H315	3	MvsL	6080	8.761	3.112	2.169	0.371	0.996	11.964	1150	Unquantifiable_Not_observed_in_replicate	No change	No change	0.202	-0.013	NaN	0.125	-0.151	0.006	NaN	0.15	-0.137	0.238967		0.188612
F5H365	1_145_MvsL_F5H365	1	MvsL	145	47.774	1.654	2.586	0.333	0.993	7.581	280	No change	No change	No change	0.114	-0.262	-0.097	-0.326	-0.364	-0.261	-0.132	-0.301	-0.35	0.203097		0.130142
F5H365	1_146_MvsL_F5H365	1	MvsL	146	42.541	2.403	5.58	0.333	0.993	23.747	390	No change	No change	No change	0.244	-0.306	-0.027	-0.575	-0.315	-0.304	-0.061	-0.55	-0.3	0.000307953		9.4586e-05
F5H365	3_6082_MvsL_F5H365	3	MvsL	6082	39.324	3.403	7.729	5.442	0.928	46.523	480	No change	No change	No change	0.235	-0.278	-0.009	-0.538	-0.287	-0.277	-0.044	-0.514	-0.273	0.0322471		0.0232426
F5H365	3_6081_MvsL_F5H365	3	MvsL	6081	3.139	0.986	2.165	5.442	0.928	3.477	1270	Unquantifiable_observed_only_in HvsL channel	No change	No change	0.049	0.326	NaN	0.356	0.297	0.346	NaN	0.38	0.311	0.532956		0.835897
F5H365	3_5783_HvsL_F5H365	3	HvsL	5783	31.476	1.397	2.878	4.098	0.891	7.126	650	Unquantifiable_Not_observed_in_replicate	Unquantifiable_Not_observed_in_replicate	No change	0	-0.174	NaN	NaN	-0.174	-0.159	NaN	NaN	-0.159	0.427971		0.111111
F5H564	3_5788_HvsL_F5H564	3	HvsL	5788	18.903	3.13	1.823	0.359	0.991	10.114	930	Unquantifiable_Not_observed_in_replicate	Unquantifiable_Not_observed_in_replicate	No change	0	-0.97	NaN	NaN	-0.97	-0.955	NaN	NaN	-0.955	0.430767		0.27381
F5H564	3_5787_HvsL_F5H564	3	HvsL	5787	10.815	2.97	1.66	0.359	0.991	8.739	1100	Unquantifiable_Not_observed_in_replicate	Unquantifiable_Not_observed_in_replicate	No change	0	-0.803	NaN	NaN	-0.803	-0.789	NaN	NaN	-0.789	0.865393		0.65
F5H564	3_5786_HvsL_F5H564	3	HvsL	5786	15.274	1.616	2.03	0.359	0.991	5.814	1010	Unquantifiable_Not_observed_in_replicate	Unquantifiable_Not_observed_in_replicate	No change	0	-0.401	NaN	NaN	-0.401	-0.387	NaN	NaN	-0.387	0.123109		0.047619
F5H5N2	3_5734_MvsL_F5H5N2	3	MvsL	5734	53.808	8.031	2.144	0.759	0.995	23.929	160	Unquantifiable_Not_observed_in_replicate	No change	No change	0.196	-0.191	NaN	-0.058	-0.325	-0.172	NaN	-0.033	-0.311	0.481917		0.220901
F5H5P2	3_6090_MvsL_F5H5P2	3	MvsL	6090	48.725	4.438	3.527	0.197	0.998	27.579	270	Unquantifiable_Not_observed_in_replicate	No change	No change	0.612	-0.171	NaN	0.256	-0.598	-0.151	NaN	0.281	-0.584	0.227825		0.285375
F5H5P2	3_6091_MvsL_F5H5P2	3	MvsL	6091	52.001	1.895	1.898	0.197	0.998	6.294	200	Unquantifiable_Not_observed_in_replicate	No change	No change	0.746	-0.331	NaN	0.191	-0.853	-0.312	NaN	0.216	-0.839	0.268265		0.192337
F5H5U2	3_5791_HvsL_F5H5U2	3	HvsL	5791	8.601	1.887	2.43	0.172	0.99	8.127	1150	Unquantifiable_Not_observed_in_replicate	No change	No change	0.288	-0.225	NaN	-0.433	-0.016	-0.205	NaN	-0.409	-0.002	0.015544		0.0320111
F5H5U2	3_5792_HvsL_F5H5U2	3	HvsL	5792	4.372	1.678	2.214	0.172	0.99	6.482	1250	Unquantifiable_Not_observed_in_replicate	No change	No change	0.168	-0.399	NaN	-0.285	-0.513	-0.379	NaN	-0.26	-0.498	0.171011		0.104312
F5H6N1	2_1939_HvsL_F5H6N1	2	HvsL	1939	51.644	4.265	3.1	1.354	0.978	21.961	150	Unquantifiable_Not_observed_in_replicate	No change	Unquantifiable_Not_observed_in_replicate	0	0.198	NaN	0.198	NaN	0.223	NaN	0.223	NaN	0.863026		0.345238
F5H702	3_5759_MvsL_F5H702	3	MvsL	5759	13.636	5.421	2.862	0.195	0.998	27.499	1040	Unquantifiable_Not_observed_in_replicate	No change	No change	0.875	-0.012	NaN	0.602	-0.626	0.007	NaN	0.626	-0.612	0.340261		0.260261
F5H801	3_5984_MvsL_F5H801	3	MvsL	5984	8.295	2.904	1.808	0.153	0.995	9.306	1160	No change	No change	Decrease	0.766	-0.321	0.12	0.135	-1.217	-0.319	0.086	0.16	-1.202	0.250347		0.119102
F5H801	2_2020_MvsL_F5H801	2	MvsL	2020	48.622	2.106	4.38	1.729	0.938	16.027	220	Unquantifiable_Not_observed_in_replicate	No change	Decrease	0.806	-0.691	NaN	-0.126	-1.256	-0.671	NaN	-0.101	-1.241	0.0306728		0.0320111
F5H801	3_5985_MvsL_F5H801	3	MvsL	5985	10.814	1.689	2.285	0.153	0.995	6.841	1100	Unquantifiable_Not_observed_in_replicate	No change	No change	0.799	-0.395	NaN	0.165	-0.955	-0.376	NaN	0.189	-0.94	0.0749308		0.0606123
F5H897	3_6095_MvsL_F5H897	3	MvsL	6095	52.296	2.548	3.703	1.344	0.993	14.2	190	Unquantifiable_Not_observed_in_replicate	No change	No change	0.279	-0.452	NaN	-0.26	-0.645	-0.433	NaN	-0.235	-0.63	0.0774249		0.0378308
F5H897	2_2122_MvsL_F5H897	2	MvsL	2122	7.91	0.5	10.593	3.074	0.922	7.716	1160	Unquantifiable_Not_observed_in_replicate	No change	No change	0.491	0.033	NaN	0.374	-0.309	0.052	NaN	0.399	-0.295	0.609282		0.454861
F5H897	3_6094_MvsL_F5H897	3	MvsL	6094	4.487	0.566	3.596	1.344	0.993	3.3	1240	Unquantifiable_Not_observed_in_replicate	No change	No change	0.831	-0.122	NaN	0.461	-0.704	-0.102	NaN	0.486	-0.69	0.346945		0.106139
F5H8F7	3_5798_HvsL_F5H8F7	3	HvsL	5798	29.461	2.626	2.335	0.583	0.982	10.868	690	Unquantifiable_Not_observed_in_replicate	Unquantifiable_Not_observed_in_replicate	No change	0	-0.26	NaN	NaN	-0.26	-0.245	NaN	NaN	-0.245	0.60014		0.154762
F5H8F7	3_5799_HvsL_F5H8F7	3	HvsL	5799	33.308	1.865	2.1	0.583	0.982	6.942	610	Unquantifiable_Not_observed_in_replicate	Unquantifiable_Not_observed_in_replicate	No change	0	-0.344	NaN	NaN	-0.344	-0.329	NaN	NaN	-0.329	0.420187		0.047619
F5H8F7	3_5800_HvsL_F5H8F7	3	HvsL	5800	5.457	1.898	3.163	0.583	0.982	10.394	1220	Unquantifiable_Not_observed_in_replicate	Unquantifiable_Not_observed_in_replicate	No change	0	-0.249	NaN	NaN	-0.249	-0.235	NaN	NaN	-0.235	0.78233		0.342857
F5H8H2	3_6100_MvsL_F5H8H2	3	MvsL	6100	53.127	3.97	3.255	0.883	0.984	18.142	170	Unquantifiable_Not_observed_in_replicate	No change	No change	0.165	-0.9	NaN	-0.788	-1.012	-0.88	NaN	-0.764	-0.997	0.00275951		0.00141364
F6T1Q0	1_150_MvsL_F6T1Q0	1	MvsL	150	52.287	3.346	3.274	0.563	0.985	17.075	180	No change	No change	No change	0.17	-0.133	-0.01	-0.047	-0.341	-0.131	-0.045	-0.022	-0.326	0.236663		0.114514
F6T1Q0	3_6108_MvsL_F6T1Q0	3	MvsL	6108	49.524	1.663	7.466	1.276	0.989	18.71	250	No change	No change	No change	0.047	-0.124	-0.061	-0.12	-0.192	-0.123	-0.095	-0.095	-0.177	0.171538		0.0732866
F8VPD4	1_151_MvsL_F8VPD4	1	MvsL	151	15.64	2.223	8.293	2.25	0.935	32.471	980	Decrease	No change	No change	0.356	-0.814	-1.189	-0.624	-0.629	-0.813	-1.224	-0.599	-0.614	8.8e-07	+	1.1643e-05
F8VPD4	2_2130_MvsL_F8VPD4	2	MvsL	2130	12.864	2.102	9.175	1.545	0.952	33.031	1050	Decrease	No change	No change	0.467	-0.926	-1.429	-0.702	-0.648	-0.925	-1.463	-0.678	-0.633	4.4e-08	+	3.738e-06	+
F8VYE8	1_154_MvsL_F8VYE8	1	MvsL	154	50.084	5.701	2.448	0.509	0.994	24.681	230	No change	No change	No change	0.121	0.229	0.127	0.259	0.302	0.231	0.092	0.283	0.317	0.941804		0.417852
F8VYE8	3_6123_MvsL_F8VYE8	3	MvsL	6123	54.385	6.169	3.062	4.267	0.967	20.484	150	Unquantifiable_Not_observed_in_replicate	No change	No change	0.026	0.12	NaN	0.096	0.143	0.139	NaN	0.121	0.158	0.620786		0.395541
F8VYE8	3_6125_MvsL_F8VYE8	3	MvsL	6125	4.701	1.156	3.156	4.267	0.967	6.152	1240	Unquantifiable_Not_observed_in_replicate	No change	No change	0.121	0.215	NaN	0.296	0.134	0.235	NaN	0.32	0.149	0.671506		0.395665
F8VYE8	3_6124_MvsL_F8VYE8	3	MvsL	6124	47.333	3.272	3.243	4.267	0.967	18.8	300	No change	No change	No change	0.137	-0.024	-0.094	0.108	-0.087	-0.023	-0.128	0.132	-0.072	0.34173		0.210674
F8VZX2	1_136_HvsL_F8VZX2	1	HvsL	136	4.005	4.016	2.399	4.086	0.929	16.423	1240	No change	No change	No change	0.466	0.315	0.879	-0.061	0.127	0.317	0.844	-0.036	0.142	0.419663		0.159751
F8VZX2	1_156_MvsL_F8VZX2	1	MvsL	156	54.275	2.024	2.658	3.493	0.902	6.199	140	No change	No change	No change	0.34	-0.019	0.207	-0.434	0.172	-0.017	0.172	-0.41	0.186	0.293471		0.109205
F8VZX2	1_157_MvsL_F8VZX2	1	MvsL	157	43.909	1.897	11.023	3.493	0.902	34.196	360	No change	No change	No change	0.327	0.127	0.424	-0.264	0.22	0.128	0.389	-0.239	0.235	0.950359		0.483457
F8VZX2	1_158_MvsL_F8VZX2	1	MvsL	158	16.547	1.504	12.891	3.493	0.902	32.851	960	No change	No change	No change	0.388	0.314	0.718	-0.115	0.339	0.315	0.683	-0.09	0.353	0.136795		0.073288
F8VZX2	1_137_HvsL_F8VZX2	1	HvsL	137	51.727	1.697	5.52	4.086	0.929	13.269	190	No change	No change	No change	0.355	0.046	0.27	-0.387	0.254	0.047	0.235	-0.362	0.269	0.637254		0.266913
F8VZX2	1_139_HvsL_F8VZX2	1	HvsL	139	10.111	1.941	6.721	4.086	0.929	22.484	1110	No change	No change	No change	0.469	0.248	0.789	-0.198	0.154	0.25	0.754	-0.173	0.168	0.442999		0.227651
F8VZX2	2_2147_MvsL_F8VZX2	2	MvsL	2147	35.682	1.212	15.505	2.418	0.883	31.982	520	No change	No change	No change	0.362	0.277	0.65	-0.129	0.31	0.279	0.615	-0.104	0.325	0.312172		0.240366
F8VZX2	1_138_HvsL_F8VZX2	1	HvsL	138	33.084	1.843	17.334	4.086	0.929	54.285	600	No change	No change	No change	0.405	0.406	0.722	-0.082	0.578	0.408	0.687	-0.057	0.593	0.0459511		0.0528683
F8VZX2	2_1961_HvsL_F8VZX2	2	HvsL	1961	26.129	1.093	23.065	3.533	0.791	40.214	740	No change	No change	No change	0.287	0.482	0.748	0.138	0.56	0.484	0.714	0.162	0.575	0.0305251		0.0232433
F8W543	1_159_MvsL_F8W543	1	MvsL	159	44.256	2.744	3.179	0.605	0.976	15.461	360	No change	No change	No change	0.101	-0.318	-0.262	-0.252	-0.441	-0.317	-0.297	-0.227	-0.426	0.00112991		2.4032e-05
F8W543	2_1963_HvsL_F8W543	2	HvsL	1963	40.699	1.915	8.543	0.755	0.971	28.737	400	No change	No change	No change	0.091	-0.151	-0.213	-0.157	-0.084	-0.15	-0.248	-0.132	-0.069	0.00671013		0.000238787
F8W543	3_5820_HvsL_F8W543	3	HvsL	5820	27.265	1.106	4.565	0.462	0.968	8.949	740	Unquantifiable_Not_observed_in_replicate	Unquantifiable_Not_observed_in_replicate	No change	0	-0.138	NaN	NaN	-0.138	-0.124	NaN	NaN	-0.124	0.0451806		0.047619
F8W7U8	2_1792_MvsL_F8W7U8	2	MvsL	1792	3.542	3.145	1.594	0.385	0.994	8.778	1260	Unquantifiable_Not_observed_in_replicate	No change	No change	0.014	-0.053	NaN	-0.068	-0.038	-0.033	NaN	-0.043	-0.023	0.440845		0.117249
F8W7U8	3_5741_MvsL_F8W7U8	3	MvsL	5741	11.144	4.202	2.095	1.245	0.996	15.603	1100	Unquantifiable_Not_observed_in_replicate	No change	No change	0.458	0.239	NaN	0.558	-0.08	0.259	NaN	0.583	-0.065	0.974771		0.425053
F8W840	3_5821_HvsL_F8W840	3	HvsL	5821	9.803	5.209	2.114	0.628	0.99	19.518	1130	Unquantifiable_Not_observed_in_replicate	Unquantifiable_Not_observed_in_replicate	No change	0	-0.221	NaN	NaN	-0.221	-0.207	NaN	NaN	-0.207	0.899673		0.345238
F8W9X7	3_5827_HvsL_F8W9X7	3	HvsL	5827	32.983	4.561	2.222	0.643	0.997	17.963	620	Unquantifiable_Not_observed_in_replicate	No change	No change	0.344	-0.091	NaN	-0.339	0.158	-0.071	NaN	-0.315	0.173	0.403905		0.329422
F8W9X7	3_5828_HvsL_F8W9X7	3	HvsL	5828	28.631	5.894	3.074	0.643	0.997	32.114	710	Unquantifiable_Not_observed_in_replicate	No change	No change	0.486	-0.144	NaN	-0.493	0.205	-0.124	NaN	-0.468	0.22	0.261846		0.165694
F8WBJ6	3_6133_MvsL_F8WBJ6	3	MvsL	6133	9.707	2.38	2.416	0.208	0.991	10.192	1130	Unquantifiable_Not_observed_in_replicate	No change	No change	0.03	-0.279	NaN	-0.305	-0.253	-0.26	NaN	-0.281	-0.238	3.3602e-05		0.00029142
F8WBJ6	3_6134_MvsL_F8WBJ6	3	MvsL	6134	5.266	1.697	2.184	0.208	0.991	6.55	1230	Unquantifiable_Not_observed_in_replicate	No change	No change	0.266	-0.426	NaN	-0.243	-0.609	-0.406	NaN	-0.219	-0.594	0.0046992		0.00520591
G3V1S1	3_6142_MvsL_G3V1S1	3	MvsL	6142	5.554	2.817	2.912	0.378	0.985	14.343	1220	Unquantifiable_Not_observed_in_replicate	Unquantifiable_Not_observed_in_replicate	No change	0	-0.555	NaN	NaN	-0.555	-0.541	NaN	NaN	-0.541	0.182307		0.171429
G3V3R7	2_1927_MvsL_G3V3R7	2	MvsL	1927	50.628	5.028	3.765	2.933	0.969	31.866	170	Unquantifiable_Not_observed_in_replicate	No change	No change	0.395	-0.644	NaN	-0.929	-0.359	-0.624	NaN	-0.904	-0.345	0.000802695		0.0022932
G3V3R7	3_5875_MvsL_G3V3R7	3	MvsL	5875	5.959	0.59	3.851	4.149	0.962	3.889	1210	Unquantifiable_Not_observed_in_replicate	No change	No change	0.376	-0.073	NaN	0.188	-0.334	-0.053	NaN	0.213	-0.319	0.176875		0.213678
G3V439	2_2170_MvsL_G3V439	2	MvsL	2170	52.508	4.448	3.104	0.92	0.986	21.337	130	Unquantifiable_Not_observed_in_replicate	No change	No change	0.13	-0.644	NaN	-0.557	-0.731	-0.625	NaN	-0.532	-0.717	0.0101106		0.010567
G3V4J7	2_1985_HvsL_G3V4J7	2	HvsL	1985	20.555	1.679	2.72	0.197	0.988	8.095	870	Unquantifiable_Not_observed_in_replicate	No change	No change	0.203	-0.617	NaN	-0.478	-0.755	-0.597	NaN	-0.453	-0.741	5.406e-06	+	0.000164838
G3V4J7	2_1984_HvsL_G3V4J7	2	HvsL	1984	24.732	1.826	1.886	0.197	0.988	6.104	770	Unquantifiable_Not_observed_in_replicate	No change	No change	0.365	-0.14	NaN	0.113	-0.393	-0.12	NaN	0.138	-0.378	0.0190351		0.00862873
G3V4W0	2_1845_MvsL_G3V4W0	2	MvsL	1845	6.739	2.21	5.188	1.773	0.984	19.126	1190	Increase	Increase	Increase	1.049	2.067	3.258	1.785	1.159	2.069	3.224	1.809	1.174	1.6413e-05		5.496e-06	+
G3V4W0	2_1691_HvsL_G3V4W0	2	HvsL	1691	3.168	6.31	2.075	4.598	0.987	21.588	1270	Increase	No change	No change	1.335	1.14	2.636	0.814	-0.031	1.141	2.601	0.839	-0.017	0.0135412		0.0155077
G3V4W0	2_1692_HvsL_G3V4W0	2	HvsL	1692	8.798	6.4	5.835	4.598	0.987	64.246	1140	Increase	Increase	Increase	0.803	2.46	3.393	2.19	1.795	2.461	3.359	2.215	1.81	9.965e-06		2.072e-06	+
G3V529	1_163_MvsL_G3V529	1	MvsL	163	4.208	6.452	2.035	0.285	0.997	22.972	1230	No change	No change	No change	0.206	0.08	0.326	-0.145	0.058	0.081	0.291	-0.12	0.073	0.3104		0.203392
G3V529	1_164_MvsL_G3V529	1	MvsL	164	9.22	2.21	2.26	0.285	0.997	8.853	1120	No change	No change	No change	0.074	-0.011	0.065	0.012	-0.109	-0.009	0.031	0.037	-0.095	0.45995		0.197654
G3XAA0	3_5857_HvsL_G3XAA0	3	HvsL	5857	6.1	4.33	2.788	1.217	0.979	21.293	1210	Unquantifiable_Not_observed_in_replicate	Unquantifiable_Not_observed_in_replicate	No change	0	0.902	NaN	NaN	0.902	0.917	NaN	NaN	0.917	0.144388		0.972222
G3XAC6	3_5858_HvsL_G3XAC6	3	HvsL	5858	3.95	8.875	2.132	0.617	0.998	32.693	1260	Unquantifiable_Not_observed_in_replicate	No change	No change	0.199	0.629	NaN	0.765	0.494	0.649	NaN	0.79	0.508	0.0406663		0.0128714
G3XAC6	3_5859_HvsL_G3XAC6	3	HvsL	5859	8.94	5.841	2.554	0.617	0.998	26.441	1150	Unquantifiable_Not_observed_in_replicate	Unquantifiable_Not_observed_in_replicate	No change	0	0.865	NaN	NaN	0.865	0.879	NaN	NaN	0.879	0.00545639		0.996032
G3XAH6	3_5862_HvsL_G3XAH6	3	HvsL	5862	47.139	4.832	2.975	0.315	0.998	25.477	310	Unquantifiable_Not_observed_in_replicate	No change	No change	0.247	-0.246	NaN	-0.426	-0.067	-0.227	NaN	-0.401	-0.052	0.0777227		0.0386943
G3XAH6	3_5863_HvsL_G3XAH6	3	HvsL	5863	44.096	3.493	1.847	0.315	0.998	11.435	370	No change	No change	No change	0.229	-0.532	-0.753	-0.482	-0.362	-0.531	-0.788	-0.457	-0.348	0.126118		0.0805466
G5E9A6	1_169_MvsL_G5E9A6	1	MvsL	169	43.203	3.35	4.574	0.846	0.985	27.156	380	No change	No change	No change	0.269	-0.467	-0.564	-0.667	-0.17	-0.466	-0.599	-0.642	-0.156	0.0076303		0.00903331
G5E9A6	3_6172_MvsL_G5E9A6	3	MvsL	6172	32.499	1.808	12.073	1.183	0.993	38.522	630	No change	No change	No change	0.038	-0.031	0.025	-0.097	-0.021	-0.029	-0.009	-0.073	-0.006	0.0106445		0.0125509
G5E9A6	3_6171_MvsL_G5E9A6	3	MvsL	6171	40.499	5.517	3.34	1.183	0.993	32.661	450	No change	No change	No change	0.06	-0.573	-0.586	-0.612	-0.519	-0.571	-0.621	-0.588	-0.505	0.00582767		0.0100953
G5E9W7	3_6181_MvsL_G5E9W7	3	MvsL	6181	12.53	6.228	3.067	0.424	0.998	33.856	1070	No change	No change	No change	0.651	-0.038	0.54	0.119	-0.772	-0.036	0.505	0.143	-0.758	0.0404545		0.0485443
G5E9W7	3_6180_MvsL_G5E9W7	3	MvsL	6180	7.232	2.386	4.003	0.424	0.998	16.695	1180	No change	No change	No change	0.326	0.063	0.415	0.061	-0.286	0.065	0.38	0.085	-0.271	0.502877		0.379158
G5E9W7	1_154_HvsL_G5E9W7	1	HvsL	154	10.247	3.375	2.25	0.416	0.996	13.46	1100	No change	No change	No change	0.599	-0.089	0.489	-0.01	-0.746	-0.088	0.454	0.014	-0.732	0.104548		0.0624302
G5E9W7	2_2003_HvsL_G5E9W7	2	HvsL	2003	5.111	1.189	3.67	1.219	0.986	7.297	1230	Unquantifiable_Not_observed_in_replicate	No change	No change	0.263	0.066	NaN	0.247	-0.114	0.086	NaN	0.272	-0.1	0.925177		0.285375
G5EA52	2_2004_HvsL_G5EA52	2	HvsL	2004	53.652	5.94	2.433	3.526	0.966	20.066	100	Unquantifiable_Not_observed_in_replicate	No change	No change	0.732	-0.287	NaN	0.226	-0.8	-0.268	NaN	0.25	-0.786	0.83035		0.260261
G5EA52	2_2005_HvsL_G5EA52	2	HvsL	2005	44.789	2.459	5.72	3.526	0.966	24.786	310	No change	No change	No change	0.47	-0.048	0.39	0.044	-0.578	-0.047	0.355	0.069	-0.564	0.180317		0.0833331
G5EA52	2_2006_HvsL_G5EA52	2	HvsL	2006	30.291	1.876	4.088	3.526	0.966	13.593	640	Unquantifiable_Not_observed_in_replicate	No change	Decrease	0.765	-0.821	NaN	-0.285	-1.356	-0.801	NaN	-0.26	-1.342	0.0165784		0.00700964
G5EA52	3_5877_HvsL_G5EA52	3	HvsL	5877	42.531	0.606	16.279	1.722	0.933	15.046	410	Unquantifiable_Not_observed_in_replicate	No change	No change	0.463	-0.411	NaN	-0.089	-0.733	-0.392	NaN	-0.064	-0.719	0.102271		0.0606056
G8JLB3	3_6183_MvsL_G8JLB3	3	MvsL	6183	43.579	3.592	4.883	0.367	0.996	31.074	380	No change	No change	No change	0.209	-0.218	-0.045	-0.138	-0.472	-0.217	-0.08	-0.113	-0.457	0.00381884		0.00210497
G8JLB3	3_6182_MvsL_G8JLB3	3	MvsL	6182	49.23	2.468	2.494	0.367	0.996	10.904	260	Unquantifiable_Not_observed_in_replicate	No change	No change	0.207	-0.115	NaN	0.026	-0.257	-0.096	NaN	0.051	-0.242	0.0237058		0.0606123
G8JLL7	3_6189_MvsL_G8JLL7	3	MvsL	6189	41.643	2.413	2.242	0.255	0.992	9.589	430	Unquantifiable_Not_observed_in_replicate	Unquantifiable_Not_observed_in_replicate	No change	0	0.009	NaN	NaN	0.009	0.023	NaN	NaN	0.023	0.192663		0.0753968
G8JLL7	3_6190_MvsL_G8JLL7	3	MvsL	6190	46.038	2.222	2.857	0.255	0.992	11.252	330	Unquantifiable_Not_observed_in_replicate	Unquantifiable_Not_observed_in_replicate	No change	0	0.047	NaN	NaN	0.047	0.062	NaN	NaN	0.062	0.296661		0.111111
H0Y360	2_2204_MvsL_H0Y360	2	MvsL	2204	30.392	1.401	4.352	0.471	0.986	10.807	640	No change	No change	No change	0.094	-0.034	0.11	-0.108	-0.105	-0.033	0.076	-0.083	-0.091	0.000301017		0.000701956
H0Y360	1_179_MvsL_H0Y360	1	MvsL	179	35.075	1.629	4.219	1.013	0.96	12.182	560	No change	No change	No change	0.073	0.869	0.887	0.783	0.936	0.87	0.853	0.808	0.951	0.000139482		0.000287991
H0Y360	1_160_HvsL_H0Y360	1	HvsL	160	14.868	0.715	7.343	0.861	0.962	9.271	1000	No change	No change	No change	0.388	-0.383	-0.727	-0.01	-0.41	-0.381	-0.762	0.014	-0.396	6.8e-07	+	9.675e-06
H0Y360	2_2203_MvsL_H0Y360	2	MvsL	2203	23.379	1.369	15.774	0.471	0.986	37.33	800	Decrease	No change	No change	0.634	-0.459	-1.148	-0.033	-0.195	-0.457	-1.182	-0.008	-0.181	0.0431802		0.0202003
H0Y360	2_2015_HvsL_H0Y360	2	HvsL	2015	32.936	1.439	5.808	0.651	0.978	14.814	580	No change	No change	No change	0.076	0.251	0.368	0.159	0.227	0.253	0.333	0.183	0.241	0.281675		0.180746
H0Y360	1_158_HvsL_H0Y360	1	HvsL	158	37.932	1.9	2.32	0.861	0.962	7.813	500	Increase	Increase	No change	0.083	1.046	1.065	1.114	0.96	1.048	1.03	1.138	0.975	0.000435151		0.000932732
H0Y3K7	2_2150_MvsL_H0Y3K7	2	MvsL	2150	44.854	1.672	3.374	0.371	0.962	9.999	300	Unquantifiable_Not_observed_in_replicate	No change	No change	0.106	-0.71	NaN	-0.79	-0.629	-0.69	NaN	-0.765	-0.615	0.00222959		0.0014763
H0Y4R1	3_5891_HvsL_H0Y4R1	3	HvsL	5891	18.036	1.73	2.022	0.152	0.995	6.2	950	Unquantifiable_Not_observed_in_replicate	Unquantifiable_Not_observed_in_replicate	No change	0	-0.073	NaN	NaN	-0.073	-0.059	NaN	NaN	-0.059	0.660247		0.420635
H0Y4R1	3_5890_HvsL_H0Y4R1	3	HvsL	5890	20.989	2.839	1.822	0.152	0.995	9.168	880	Unquantifiable_Not_observed_in_replicate	Unquantifiable_Not_observed_in_replicate	No change	0	-0.141	NaN	NaN	-0.141	-0.126	NaN	NaN	-0.126	0.202495		0.154762
H0Y760	3_6196_MvsL_H0Y760	3	MvsL	6196	36.952	4.939	3.06	1.672	0.979	26.788	530	Unquantifiable_Not_observed_in_replicate	No change	No change	0.021	-0.953	NaN	-0.944	-0.963	-0.934	NaN	-0.919	-0.948	0.020295		0.0156045
H0Y9S9	2_2206_MvsL_H0Y9S9	2	MvsL	2206	46.946	4.082	2.586	0.55	0.988	18.71	260	Unquantifiable_Not_observed_in_replicate	No change	Unquantifiable_Not_observed_in_replicate	0	-0.904	NaN	-0.904	NaN	-0.879	NaN	-0.879	NaN	0.0663922		0.047619
H0Y9S9	3_6199_MvsL_H0Y9S9	3	MvsL	6199	52.441	3.016	2.523	0.243	0.99	12.466	190	Unquantifiable_Not_observed_in_replicate	Unquantifiable_Not_observed_in_replicate	No change	0	-0.705	NaN	NaN	-0.705	-0.69	NaN	NaN	-0.69	0.0111806		0.0277778
H0YDU8	1_162_HvsL_H0YDU8	1	HvsL	162	29.626	2.827	2.14	0.243	0.99	10.723	680	No change	No change	No change	0.188	0.244	0.08	0.248	0.405	0.246	0.046	0.273	0.419	0.823146		0.450486
H0YDU8	1_163_HvsL_H0YDU8	1	HvsL	163	34.289	1.717	2.177	0.243	0.99	6.625	570	No change	No change	No change	0.061	0.215	0.196	0.257	0.191	0.217	0.162	0.282	0.206	0.951983		0.450486
H0YDU8	1_164_HvsL_H0YDU8	1	HvsL	164	41.495	0.988	2.763	0.243	0.99	4.839	420	No change	No change	No change	0.277	0.168	0.522	0.018	-0.035	0.17	0.487	0.043	-0.02	0.982843		0.466943
H0YDU8	2_2021_HvsL_H0YDU8	2	HvsL	2021	51.561	1.956	4.055	3.902	0.955	12.439	150	Unquantifiable_Not_observed_in_replicate	No change	No change	0.011	-0.139	NaN	-0.136	-0.141	-0.119	NaN	-0.111	-0.127	0.101953		0.0378308
H0YDU8	3_5898_HvsL_H0YDU8	3	HvsL	5898	54.273	2.693	3.654	3.179	0.968	10.653	150	Unquantifiable_Not_observed_in_replicate	No change	No change	0.107	-0.118	NaN	-0.048	-0.189	-0.099	NaN	-0.023	-0.174	0.02739		0.0211301
H0YDU8	3_5896_HvsL_H0YDU8	3	HvsL	5896	26.682	3.065	6.119	3.179	0.968	33.242	760	No change	No change	No change	0.506	0.196	-0.324	0.297	0.614	0.197	-0.359	0.322	0.629	0.975146		0.340809
H0YFS7	2_2008_MvsL_H0YFS7	2	MvsL	2008	23.951	1.411	2.469	0.121	0.976	6.175	790	Unquantifiable_Not_observed_in_replicate	No change	Unquantifiable_Not_observed_in_replicate	0	-0.153	NaN	-0.153	NaN	-0.128	NaN	-0.128	NaN	0.0403439		0.0285714
H0YH87	2_2023_HvsL_H0YH87	2	HvsL	2023	5.758	1.742	4.72	1.15	0.928	13.451	1210	Unquantifiable_Not_observed_in_replicate	No change	No change	0.083	-0.03	NaN	-0.093	0.034	-0.01	NaN	-0.069	0.049	0.137208		0.0929384
H0YH87	2_2024_HvsL_H0YH87	2	HvsL	2024	25.738	0.874	15.136	1.15	0.928	23.13	750	Unquantifiable_Not_observed_in_replicate	No change	No change	0.145	-0.229	NaN	-0.132	-0.327	-0.21	NaN	-0.107	-0.312	0.0627107		0.0320111
H0YH87	3_6201_MvsL_H0YH87	3	MvsL	6201	28.742	2.39	8.575	4.681	0.932	36.325	710	Unquantifiable_Not_observed_in_replicate	No change	No change	0.131	-0.281	NaN	-0.194	-0.368	-0.261	NaN	-0.169	-0.354	0.0439798		0.0320111
H0YH87	3_6200_MvsL_H0YH87	3	MvsL	6200	8.159	3.194	6.747	4.681	0.932	35.647	1160	Unquantifiable_Not_observed_in_replicate	No change	No change	0.149	-0.16	NaN	-0.06	-0.26	-0.14	NaN	-0.035	-0.246	0.122218		0.0702325
H0YHX9	3_5677_HvsL_H0YHX9	3	HvsL	5677	51.865	5.399	2.789	0.305	0.999	25.197	200	Decrease	No change	No change	0.457	-0.497	-0.985	-0.306	-0.199	-0.495	-1.019	-0.281	-0.185	0.000982919		0.0027259
H0YHX9	3_5676_HvsL_H0YHX9	3	HvsL	5676	48.862	7.58	2.188	0.305	0.999	29.395	270	No change	No change	No change	0.401	-0.1	0.336	-0.525	-0.11	-0.098	0.302	-0.501	-0.095	0.0833635		0.0992513
H0YHX9	3_5678_HvsL_H0YHX9	3	HvsL	5678	46.029	1.184	8.047	0.305	0.999	15.917	330	Increase	No change	No change	0.793	0.636	1.553	-0.044	0.398	0.637	1.518	-0.019	0.412	0.662227		0.266915
H0YIN8	3_6202_MvsL_H0YIN8	3	MvsL	6202	52.177	21.52	1.512	0.148	1	57.434	190	Unquantifiable_Not_observed_in_replicate	Unquantifiable_Not_observed_in_replicate	No change	0	-0.77	NaN	NaN	-0.77	-0.755	NaN	NaN	-0.755	0.248389		0.111111
H0YIQ8	2_1952_HvsL_H0YIQ8	2	HvsL	1952	6.941	1.661	1.976	0.2	0.992	5.817	1180	Unquantifiable_Not_observed_in_replicate	No change	No change	0.203	0.099	NaN	0.238	-0.039	0.119	NaN	0.263	-0.025	0.819677		0.338792
H0YIQ8	2_1953_HvsL_H0YIQ8	2	HvsL	1953	3.836	2.922	1.794	0.2	0.992	9.173	1260	Unquantifiable_Not_observed_in_replicate	No change	Unquantifiable_Not_observed_in_replicate	0	0.215	NaN	0.215	NaN	0.24	NaN	0.24	NaN	0.986436		0.5
H0YK48	2_2026_HvsL_H0YK48	2	HvsL	2026	35.525	0.953	2.799	0.112	0.955	4.728	520	Unquantifiable_Not_observed_in_replicate	No change	No change	0.773	-0.436	NaN	0.105	-0.977	-0.416	NaN	0.13	-0.963	0.601175		0.360451
H0YMB3	3_6207_MvsL_H0YMB3	3	MvsL	6207	43.751	7.633	2.458	0.316	0.999	33.255	380	Decrease	No change	No change	0.651	-0.596	-1.309	-0.19	-0.288	-0.594	-1.344	-0.166	-0.274	0.273959		0.177984
H0YMB3	3_6208_MvsL_H0YMB3	3	MvsL	6208	49.083	3.811	2.678	0.316	0.999	18.073	260	No change	No change	No change	0.263	-0.088	-0.353	0.072	0.016	-0.087	-0.388	0.096	0.031	0.0809676		0.0676897
H0YMB3	3_6209_MvsL_H0YMB3	3	MvsL	6209	39.939	1.88	2.306	0.316	0.999	7.684	460	Unquantifiable_Not_observed_in_replicate	No change	No change	0.001	-0.056	NaN	-0.061	-0.05	-0.036	NaN	-0.036	-0.036	0.758595		0.395665
H0YN26	3_5913_HvsL_H0YN26	3	HvsL	5913	51.589	0.818	3.217	0.134	1	4.352	210	No change	No change	No change	0.054	0.059	0.036	0.046	0.094	0.061	0.002	0.071	0.109	0.740823		0.324101
H0YN26	3_5912_HvsL_H0YN26	3	HvsL	5912	48.747	12.148	2.247	0.134	1	48.38	270	No change	No change	No change	0.096	-0.091	-0.163	-0.036	-0.075	-0.09	-0.197	-0.011	-0.061	0.679447		0.280722
H0YNU5	2_2222_MvsL_H0YNU5	2	MvsL	2222	4.283	5.879	2.398	1.761	0.981	24.327	1250	Unquantifiable_Not_observed_in_replicate	No change	Decrease	0.579	-0.974	NaN	-0.569	-1.378	-0.954	NaN	-0.545	-1.364	0.121978		0.0386863
H3BM38	2_2039_HvsL_H3BM38	2	HvsL	2039	48.842	2.321	4.09	0.281	0.992	16.546	210	Unquantifiable_Not_observed_in_replicate	No change	Unquantifiable_Not_observed_in_replicate	0	-0.342	NaN	-0.342	NaN	-0.317	NaN	-0.317	NaN	0.0112876		0.00793651
H3BM38	2_2038_HvsL_H3BM38	2	HvsL	2038	44.311	2.053	2.029	0.281	0.992	7.383	320	Unquantifiable_Not_observed_in_replicate	No change	Unquantifiable_Not_observed_in_replicate	0	-0.304	NaN	-0.304	NaN	-0.279	NaN	-0.279	NaN	0.248341		0.171429
H3BN64	2_2226_MvsL_H3BN64	2	MvsL	2226	53.371	3.046	2.462	0.356	0.986	10.97	110	Unquantifiable_Not_observed_in_replicate	No change	Unquantifiable_Not_observed_in_replicate	0	-0.1	NaN	-0.1	NaN	-0.075	NaN	-0.075	NaN	0.667319		0.27381
H3BQQ9	2_1619_HvsL_H3BQQ9	2	HvsL	1619	47.656	12.28	4.219	3.816	0.993	91.195	240	Unquantifiable_Not_observed_in_replicate	No change	No change	0.248	0.64	NaN	0.811	0.47	0.66	NaN	0.835	0.484	0.00443291		0.00364228
H3BQQ9	2_1620_HvsL_H3BQQ9	2	HvsL	1620	32.26	1.593	3.768	3.816	0.993	10.639	600	Unquantifiable_Not_observed_in_replicate	Unquantifiable_observed_only_in MvsL channel	Increase	0	2.846	NaN	NaN	2.846	2.86	NaN	NaN	2.86	0.000248668		1
H3BQQ9	2_1621_HvsL_H3BQQ9	2	HvsL	1621	14.698	0.64	3.365	3.816	0.993	3.817	1000	Unquantifiable_Not_observed_in_replicate	No change	No change	0.18	0.204	NaN	0.327	0.082	0.224	NaN	0.351	0.096	0.0086919		0.00700964
H3BRL3	2_2047_HvsL_H3BRL3	2	HvsL	2047	54.451	3.626	1.677	0.443	0.992	7.311	80	Unquantifiable_Not_observed_in_replicate	No change	No change	0.128	-0.083	NaN	-0.179	0.013	-0.064	NaN	-0.154	0.027	0.666978		0.402389
H3BRL3	2_2046_HvsL_H3BRL3	2	HvsL	2046	37.976	0.767	2.792	0.443	0.992	3.796	460	Unquantifiable_Not_observed_in_replicate	No change	Unquantifiable_Not_observed_in_replicate	0	-0.013	NaN	-0.013	NaN	0.011	NaN	0.011	NaN	0.488494		0.657143
H3BRL3	2_2045_HvsL_H3BRL3	2	HvsL	2045	51.458	2.335	3.112	0.443	0.992	12.187	150	Unquantifiable_Not_observed_in_replicate	No change	Unquantifiable_Not_observed_in_replicate	0	-0.161	NaN	-0.161	NaN	-0.136	NaN	-0.136	NaN	0.998198		0.579365
H3BRS1	2_2232_MvsL_H3BRS1	2	MvsL	2232	39.036	2.074	3.551	0.286	0.987	13.054	440	Unquantifiable_Not_observed_in_replicate	No change	Unquantifiable_Not_observed_in_replicate	0	-0.479	NaN	-0.479	NaN	-0.454	NaN	-0.454	NaN	0.00532889		0.0277778
H3BRS1	3_6220_MvsL_H3BRS1	3	MvsL	6220	34.725	2.841	2.534	0.233	0.989	12.76	580	Unquantifiable_Not_observed_in_replicate	No change	No change	0.456	-0.612	NaN	-0.295	-0.929	-0.592	NaN	-0.27	-0.915	0.00235854		0.00110111
H3BTL1	3_5672_MvsL_H3BTL1	3	MvsL	5672	19.741	1.058	2.529	1.606	0.982	4.743	910	Unquantifiable_Not_observed_in_replicate	Unquantifiable_Not_observed_in_replicate	No change	0	0.062	NaN	NaN	0.062	0.076	NaN	NaN	0.076	0.600253		0.345238
H3BV80	3_5915_HvsL_H3BV80	3	HvsL	5915	5.509	3.678	2.252	2.525	0.989	14.647	1220	Unquantifiable_Not_observed_in_replicate	No change	No change	0.04	0.734	NaN	0.701	0.768	0.754	NaN	0.725	0.783	0.229031		0.0444865
H3BV80	3_5916_HvsL_H3BV80	3	HvsL	5916	2.219	8.505	1.934	2.525	0.989	23.723	1290	Unquantifiable_Not_observed_in_replicate	No change	No change	0.058	0.683	NaN	0.637	0.729	0.703	NaN	0.662	0.744	0.281308		0.860684
H7BXH2	1_125_MvsL_H7BXH2	1	MvsL	125	29.934	5.25	2.317	0.464	0.993	21.561	670	Decrease	No change	No change	0.238	-0.864	-1.103	-0.748	-0.742	-0.863	-1.138	-0.723	-0.727	9.5648e-05		0.000335452
H7BXH2	2_2059_MvsL_H7BXH2	2	MvsL	2059	24.362	3.235	2.223	0.894	0.992	12.746	780	Unquantifiable_Not_observed_in_replicate	No change	No change	0.303	-0.582	NaN	-0.373	-0.791	-0.563	NaN	-0.349	-0.777	0.00218199		0.0022932
H7BXH2	2_2060_MvsL_H7BXH2	2	MvsL	2060	15.28	0.974	6.895	0.894	0.992	11.883	990	Unquantifiable_Not_observed_in_replicate	No change	No change	0.321	-0.689	NaN	-0.921	-0.458	-0.67	NaN	-0.896	-0.443	7.1294e-05		9.1336e-05
H7BXH2	3_6018_MvsL_H7BXH2	3	MvsL	6018	48.067	0.69	6.231	2.329	0.988	7.18	280	Unquantifiable_Not_observed_in_replicate	Unquantifiable_Not_observed_in_replicate	Increase	0	2.041	NaN	NaN	2.041	2.056	NaN	NaN	2.056	6.1204e-05		1
H7BXH2	3_5723_HvsL_H7BXH2	3	HvsL	5723	27.318	2.993	6.941	2.801	0.949	36.822	740	Decrease	No change	No change	0.368	-1.032	-1.42	-0.826	-0.852	-1.031	-1.455	-0.801	-0.837	2.579e-05		9.0292e-05
H7BYW5	2_2240_MvsL_H7BYW5	2	MvsL	2240	47.582	3.909	4.359	1.927	0.972	29.958	240	Unquantifiable_Not_observed_in_replicate	No change	No change	0.204	-0.275	NaN	-0.136	-0.415	-0.256	NaN	-0.111	-0.4	0.00896001		0.00700964
H7BYW5	3_6232_MvsL_H7BYW5	3	MvsL	6232	49.625	3.166	2.355	1.193	0.989	13.207	250	Unquantifiable_Not_observed_in_replicate	No change	No change	0.167	-0.187	NaN	-0.074	-0.3	-0.167	NaN	-0.049	-0.286	0.0597871		0.0269513
H7BYW5	3_6234_MvsL_H7BYW5	3	MvsL	6234	45.486	5.701	1.993	1.193	0.989	20.139	340	Unquantifiable_Not_observed_in_replicate	No change	No change	0.434	-0.512	NaN	-0.21	-0.814	-0.492	NaN	-0.185	-0.799	0.140752		0.0926632
H7BYW5	3_6233_MvsL_H7BYW5	3	MvsL	6233	12.574	2.654	2.47	1.193	0.989	11.619	1070	Unquantifiable_Not_observed_in_replicate	Unquantifiable_Not_observed_in_replicate	No change	0	-0.431	NaN	NaN	-0.431	-0.417	NaN	NaN	-0.417	0.293709		0.27381
H7BYW5	3_5928_HvsL_H7BYW5	3	HvsL	5928	14.855	1.918	4.139	2.733	0.939	14.071	1020	Unquantifiable_Not_observed_in_replicate	Unquantifiable_Not_observed_in_replicate	No change	0	0.878	NaN	NaN	0.878	0.892	NaN	NaN	0.892	0.967156		0.72619
H7BYY1	2_2241_MvsL_H7BYY1	2	MvsL	2241	34.895	3.132	3.955	0.255	0.993	21.955	540	No change	No change	No change	0.462	-0.313	-0.81	-0.093	-0.037	-0.312	-0.844	-0.069	-0.023	0.357275		0.118292
H7BYY1	3_6236_MvsL_H7BYY1	3	MvsL	6236	37.267	0.776	17.909	1.467	0.954	22.593	520	Unquantifiable_Not_observed_in_replicate	No change	No change	0.305	0.24	NaN	0.019	0.461	0.259	NaN	0.044	0.475	0.944277		0.439914
H7BZJ3	2_2242_MvsL_H7BZJ3	2	MvsL	2242	50.803	1.713	2.126	1.296	0.896	6.438	170	Unquantifiable_Not_observed_in_replicate	No change	Unquantifiable_Not_observed_in_replicate	0	0.015	NaN	0.015	NaN	0.04	NaN	0.04	NaN	0.896185		0.420635
H7BZJ3	2_2243_MvsL_H7BZJ3	2	MvsL	2243	46.882	1.387	1.902	1.296	0.896	4.676	260	Unquantifiable_Not_observed_in_replicate	No change	Unquantifiable_Not_observed_in_replicate	0	0.067	NaN	0.067	NaN	0.092	NaN	0.092	NaN	0.8683		0.5
H7BZJ3	2_2244_MvsL_H7BZJ3	2	MvsL	2244	32.184	0.828	7.391	1.296	0.896	10.847	600	Unquantifiable_Not_observed_in_replicate	No change	No change	0.344	-0.472	NaN	-0.233	-0.71	-0.452	NaN	-0.209	-0.695	0.0470197		0.0249417
H7BZJ3	3_6237_MvsL_H7BZJ3	3	MvsL	6237	29.871	1.589	2.513	0.309	0.964	7.078	690	Unquantifiable_Not_observed_in_replicate	Unquantifiable_Not_observed_in_replicate	No change	0	-0.309	NaN	NaN	-0.309	-0.294	NaN	NaN	-0.294	0.798243		0.342857
H7BZJ3	3_6238_MvsL_H7BZJ3	3	MvsL	6238	38.22	0.78	4.424	0.309	0.964	6.116	500	Unquantifiable_Not_observed_in_replicate	No change	No change	0.367	-0.499	NaN	-0.245	-0.754	-0.48	NaN	-0.22	-0.74	0.000245353		7.77e-05
H7BZQ3	3_6174_MvsL_H7BZQ3	3	MvsL	6174	46.779	2.699	2.842	0.969	0.989	13.595	310	Unquantifiable_Not_observed_in_replicate	Unquantifiable_Not_observed_in_replicate	No change	0	-0.825	NaN	NaN	-0.825	-0.81	NaN	NaN	-0.81	0.419033		0.210317
H7BZQ3	3_6175_MvsL_H7BZQ3	3	MvsL	6175	50.211	4.848	1.863	0.969	0.989	16.006	240	Unquantifiable_Not_observed_in_replicate	Unquantifiable_Not_observed_in_replicate	No change	0	-0.623	NaN	NaN	-0.623	-0.609	NaN	NaN	-0.609	0.242897		0.0753968
H7C128	3_6239_MvsL_H7C128	3	MvsL	6239	6.445	3.277	2.938	0.671	0.98	16.99	1200	Unquantifiable_Not_observed_in_replicate	No change	No change	0.399	-0.6	NaN	-0.323	-0.878	-0.581	NaN	-0.298	-0.863	0.0641648		0.0641026
H7C469	2_2061_HvsL_H7C469	2	HvsL	2061	44.911	2.862	2.674	0.561	0.986	13.565	300	Decrease	No change	Decrease	0.541	-0.804	-1.059	-0.202	-1.15	-0.802	-1.094	-0.178	-1.136	0.0887409		0.0324349
H7C469	2_2062_HvsL_H7C469	2	HvsL	2062	50.038	1.805	3.795	0.561	0.986	11.75	180	Unquantifiable_Not_observed_in_replicate	No change	Unquantifiable_Not_observed_in_replicate	0	-0.24	NaN	-0.24	NaN	-0.215	NaN	-0.215	NaN	0.48325		0.27381
H7C560	2_2063_HvsL_H7C560	2	HvsL	2063	45.001	10.698	2.712	1.003	0.997	51.424	300	Unquantifiable_Not_observed_in_replicate	No change	Unquantifiable_Not_observed_in_replicate	0	-0.242	NaN	-0.242	NaN	-0.217	NaN	-0.217	NaN	0.582655		0.345238
H9ZYI9	3_6243_MvsL_H9ZYI9	3	MvsL	6243	32.068	4.243	2.183	0.253	0.997	16.417	640	Unquantifiable_Not_observed_in_replicate	No change	No change	0.018	-0.952	NaN	-0.944	-0.96	-0.933	NaN	-0.92	-0.946	0.00147461		0.00141364
H9ZYI9	3_6242_MvsL_H9ZYI9	3	MvsL	6242	36.414	3.654	2.966	0.253	0.997	19.209	540	Unquantifiable_Not_observed_in_replicate	Decrease	No change	0.145	-1.062	NaN	-1.17	-0.954	-1.042	NaN	-1.145	-0.939	0.000133427		0.00029142
I3L1K6	3_6248_MvsL_I3L1K6	3	MvsL	6248	15.645	5.944	1.016	0.257	0.999	10.704	1000	No change	Increase	No change	0.468	0.784	0.313	1.176	0.864	0.786	0.278	1.201	0.879	0.622361		0.252626
I3L1K6	2_2067_HvsL_I3L1K6	2	HvsL	2067	34.827	1.352	3.155	0.184	0.997	7.561	540	Unquantifiable_Not_observed_in_replicate	Increase	No change	1.81	0.738	NaN	2.012	-0.537	0.757	NaN	2.037	-0.523	0.0010685		0.999709
I3L2B0	3_5943_HvsL_I3L2B0	3	HvsL	5943	29.928	2.967	3.682	0.181	0.999	19.363	680	No change	No change	No change	0.132	-0.056	-0.14	-0.1	0.072	-0.055	-0.175	-0.075	0.087	0.161735		0.130118
I3L2B0	3_5944_HvsL_I3L2B0	3	HvsL	5944	32.956	4.936	2.388	0.181	0.999	20.892	620	No change	No change	No change	0.018	-0.196	-0.139	-0.232	-0.215	-0.194	-0.174	-0.207	-0.201	0.00105574		0.00204098
I3L2L5	2_1925_MvsL_I3L2L5	2	MvsL	1925	28.38	1.135	6.297	4.274	0.901	12.668	690	Unquantifiable_Not_observed_in_replicate	No change	No change	0.663	-0.121	NaN	0.343	-0.584	-0.101	NaN	0.368	-0.57	0.174086		0.311585
I3L2L5	2_1926_MvsL_I3L2L5	2	MvsL	1926	32.847	1.726	20.174	4.274	0.901	57.211	580	Unquantifiable_Not_observed_in_replicate	No change	No change	0.265	-0.178	NaN	0.004	-0.36	-0.159	NaN	0.028	-0.346	0.0758983		0.0809862
I3L2Z5	3_5946_HvsL_I3L2Z5	3	HvsL	5946	51.873	3.889	3.708	2.24	0.98	22.582	200	Unquantifiable_Not_observed_in_replicate	No change	No change	0.156	0.124	NaN	0.229	0.018	0.143	NaN	0.254	0.033	0.475161		0.285375
I3L2Z5	3_5947_HvsL_I3L2Z5	3	HvsL	5947	4.41	4.574	1.991	2.24	0.98	16.017	1250	Unquantifiable_Not_observed_in_replicate	No change	No change	0.351	0.341	NaN	0.584	0.098	0.361	NaN	0.609	0.112	0.374284		0.16568
I3L2Z5	3_5945_HvsL_I3L2Z5	3	HvsL	5945	8.041	3.372	2.081	2.24	0.98	12.438	1170	Unquantifiable_Not_observed_in_replicate	No change	No change	0.173	0.299	NaN	0.172	0.426	0.319	NaN	0.196	0.441	0.572756		0.260261
I3L2Z5	2_2069_HvsL_I3L2Z5	2	HvsL	2069	48.182	2.014	5.986	2.334	0.97	20.223	230	Unquantifiable_Not_observed_in_replicate	No change	No change	0.448	0.083	NaN	0.395	-0.228	0.103	NaN	0.42	-0.214	0.455789		0.902564
I3L397	1_166_HvsL_I3L397	1	HvsL	166	41.338	3.92	2.487	0.377	0.991	17.28	420	Increase	No change	No change	0.787	1.289	2.233	0.765	0.869	1.29	2.198	0.789	0.884	0.000253103		0.000452886
I3L397	2_2260_MvsL_I3L397	2	MvsL	2260	44.503	3.183	10.73	17.134	0.705	55.496	310	Unquantifiable_Not_observed_in_replicate	No change	No change	0.169	0.619	NaN	0.494	0.744	0.639	NaN	0.519	0.758	0.0210602		0.0225773
I3L397	2_2261_MvsL_I3L397	2	MvsL	2261	30.487	0.506	2.555	17.134	0.705	2.291	640	Unquantifiable_Not_observed_in_replicate	Increase	Increase	0.073	1.253	NaN	1.196	1.309	1.272	NaN	1.221	1.324	8.8922e-05		0.000853125
I3L397	2_2262_MvsL_I3L397	2	MvsL	2262	27.142	0.786	1.862	17.134	0.705	2.594	720	Unquantifiable_Not_observed_in_replicate	Increase	Increase	0.185	1.181	NaN	1.045	1.317	1.2	NaN	1.07	1.331	5.305e-05		0.000396134
I3L397	3_6254_MvsL_I3L397	3	MvsL	6254	4.376	2.27	2.134	3.456	0.925	8.478	1250	Unquantifiable_Not_observed_in_replicate	No change	Increase	0.313	1.041	NaN	0.815	1.268	1.061	NaN	0.839	1.283	0.0434335		0.0378255
I3L397	3_6256_MvsL_I3L397	3	MvsL	6256	11.547	0.703	9.649	3.456	0.925	11.289	1090	Unquantifiable_Not_observed_in_replicate	No change	Increase	0.433	1.274	NaN	0.963	1.586	1.294	NaN	0.987	1.6	7.9944e-05		0.000503988
J3KMW7	1_187_MvsL_J3KMW7	1	MvsL	187	13.216	3.385	2.499	0.361	0.988	14.993	1040	Decrease	No change	No change	0.401	-0.979	-1.398	-0.845	-0.693	-0.977	-1.433	-0.82	-0.678	0	+	1.696e-06	+
J3KMW7	3_5948_HvsL_J3KMW7	3	HvsL	5948	11.045	1.653	9.079	1.177	0.943	25.036	1100	Decrease	No change	No change	0.437	-0.922	-1.351	-0.88	-0.534	-0.92	-1.386	-0.855	-0.519	1.1e-08	+	3.076e-06	+
J3KN29	2_2266_MvsL_J3KN29	2	MvsL	2266	45.98	1.102	2.918	0.483	0.991	5.7	280	Unquantifiable_Not_observed_in_replicate	No change	Unquantifiable_Not_observed_in_replicate	0	0.27	NaN	0.27	NaN	0.294	NaN	0.294	NaN	0.372724		0.828571
J3KN29	2_2267_MvsL_J3KN29	2	MvsL	2267	52.223	3.838	3.199	0.483	0.991	19.373	130	Unquantifiable_Not_observed_in_replicate	No change	No change	0.06	-0.24	NaN	-0.287	-0.192	-0.22	NaN	-0.263	-0.177	0.0447282		0.0269513
J3KN32	3_5953_HvsL_J3KN32	3	HvsL	5953	34.872	5.808	3.228	3.748	0.966	33.23	580	Unquantifiable_Not_observed_in_replicate	No change	No change	0.185	0.356	NaN	0.22	0.492	0.376	NaN	0.245	0.507	0.637533		0.338792
J3KN32	3_5954_HvsL_J3KN32	3	HvsL	5954	14.127	1.764	6.731	3.748	0.966	20.984	1030	Unquantifiable_Not_observed_in_replicate	No change	No change	0.092	-0.235	NaN	-0.306	-0.165	-0.216	NaN	-0.281	-0.15	0.00235838		0.00364228
J3KN32	2_2079_HvsL_J3KN32	2	HvsL	2079	17.942	1.601	16.058	3.793	0.856	42.451	930	Unquantifiable_Not_observed_in_replicate	No change	No change	0.066	-0.003	NaN	0.039	-0.044	0.017	NaN	0.064	-0.03	0.223146		0.136518
J3KN67	2_2270_MvsL_J3KN67	2	MvsL	2270	36.126	2.352	2.341	0.144	0.996	9.759	510	Unquantifiable_Not_observed_in_replicate	No change	Unquantifiable_Not_observed_in_replicate	0	-0.153	NaN	-0.153	NaN	-0.128	NaN	-0.128	NaN	0.39303		0.210317
J3KN67	2_2271_MvsL_J3KN67	2	MvsL	2271	33.147	2.497	1.97	0.144	0.996	8.719	580	Unquantifiable_Not_observed_in_replicate	No change	No change	0.117	-0.411	NaN	-0.333	-0.488	-0.391	NaN	-0.308	-0.474	0.308335		0.0641026
J3KNL6	1_189_MvsL_J3KNL6	1	MvsL	189	8.93	4.034	2.869	1.148	0.977	20.513	1130	Decrease	No change	No change	0.941	-1.191	-2.198	-0.959	-0.416	-1.19	-2.232	-0.935	-0.402	6.379e-06	+	4.067e-05
J3KNL6	3_5956_HvsL_J3KNL6	3	HvsL	5956	3.18	2.011	3.188	0.929	0.975	9.469	1270	Unquantifiable_Not_observed_in_replicate	No change	No change	0.114	-0.367	NaN	-0.453	-0.281	-0.347	NaN	-0.428	-0.267	0.188983		0.120652
J3KNL6	2_2275_MvsL_J3KNL6	2	MvsL	2275	38.464	0.993	14.031	1.686	0.919	23.513	450	Unquantifiable_Not_observed_in_replicate	No change	Unquantifiable_Not_observed_in_replicate	0	0.69	NaN	0.69	NaN	0.715	NaN	0.715	NaN	0.0802257		0.972222
J3KNL6	3_6267_MvsL_J3KNL6	3	MvsL	6267	6.415	2.796	3.854	0.312	0.996	18.652	1200	Decrease	No change	No change	0.91	-0.984	-1.967	-0.721	-0.265	-0.983	-2.001	-0.696	-0.251	0.000195465		0.000335452
J3KNL6	3_6266_MvsL_J3KNL6	3	MvsL	6266	13.384	3.3	3.618	0.312	0.996	21.162	1050	Unquantifiable_Not_observed_in_replicate	No change	No change	0.202	-0.59	NaN	-0.738	-0.442	-0.57	NaN	-0.713	-0.428	0.0253125		0.0188177
J3KNL6	2_2084_HvsL_J3KNL6	2	HvsL	2084	24.767	0.881	1.855	4.315	0.742	2.897	770	Unquantifiable_Not_observed_in_replicate	Increase	Unquantifiable_Not_observed_in_replicate	0	1.12	NaN	1.12	NaN	1.145	NaN	1.145	NaN	0.000785343		1
J3KNU8	2_2087_HvsL_J3KNU8	2	HvsL	2087	53.195	5.941	2.318	0.554	0.994	21.104	110	Unquantifiable_Not_observed_in_replicate	No change	Unquantifiable_Not_observed_in_replicate	0	0.065	NaN	0.065	NaN	0.089	NaN	0.089	NaN	0.881666		0.345238
J3KP36	3_5962_HvsL_J3KP36	3	HvsL	5962	17.111	2.901	3.397	1.436	0.975	17.467	970	Unquantifiable_Not_observed_in_replicate	No change	No change	0.084	-0.723	NaN	-0.669	-0.778	-0.704	NaN	-0.644	-0.763	0.00237317		0.00364228
J3KP36	2_2281_MvsL_J3KP36	2	MvsL	2281	36.196	0.685	9.113	2.094	0.967	11.045	500	Unquantifiable_Not_observed_in_replicate	No change	Unquantifiable_observed_only_in MvsL channel	0	0.663	NaN	0.663	NaN	0.688	NaN	0.688	NaN	0.0425758		0.972222
J3KP36	3_5963_HvsL_J3KP36	3	HvsL	5963	29.696	3.029	4.452	1.436	0.975	23.902	690	Unquantifiable_Not_observed_in_replicate	Increase	Increase	0.46	2.192	NaN	1.862	2.522	2.212	NaN	1.887	2.537	3.28e-07	+	9.1336e-05
J3KSL8	3_6291_MvsL_J3KSL8	3	MvsL	6291	20.95	4.154	1.851	0.383	0.995	13.628	880	Unquantifiable_Not_observed_in_replicate	No change	No change	0.076	-0.447	NaN	-0.506	-0.388	-0.427	NaN	-0.481	-0.374	0.0547211		0.0524476
J3KSL8	3_6292_MvsL_J3KSL8	3	MvsL	6292	16.633	3.326	2.608	0.383	0.995	15.375	980	Unquantifiable_Not_observed_in_replicate	Unquantifiable_Not_observed_in_replicate	No change	0	-0.338	NaN	NaN	-0.338	-0.324	NaN	NaN	-0.324	0.0919124		0.047619
J3KTC1	3_6296_MvsL_J3KTC1	3	MvsL	6296	5.482	5.162	4.341	3.262	0.973	36.853	1220	Unquantifiable_Not_observed_in_replicate	Unquantifiable_Not_observed_in_replicate	No change	0	-0.477	NaN	NaN	-0.477	-0.463	NaN	NaN	-0.463	0.121076		0.0753968
J3QL05	3_5761_MvsL_J3QL05	3	MvsL	5761	52.593	2.316	3.139	1.946	0.981	11.093	190	Unquantifiable_Not_observed_in_replicate	No change	No change	0.056	-0.243	NaN	-0.288	-0.198	-0.223	NaN	-0.263	-0.184	0.000276579		0.00141364
J3QL05	3_5762_MvsL_J3QL05	3	MvsL	5762	45.942	3.153	7.911	1.946	0.981	41.881	330	Unquantifiable_Not_observed_in_replicate	No change	No change	0.041	-0.225	NaN	-0.201	-0.249	-0.205	NaN	-0.176	-0.235	0.0847656		0.0929384
J3QL05	3_5763_MvsL_J3QL05	3	MvsL	5763	29.684	0.848	20.993	1.946	0.981	29.322	690	Unquantifiable_Not_observed_in_replicate	No change	No change	0.042	-0.007	NaN	0.017	-0.031	0.012	NaN	0.042	-0.017	0.0835782		0.0606123
J3QL05	2_1668_HvsL_J3QL05	2	HvsL	1668	25.26	0.639	24.7	2.979	0.93	24.43	760	Unquantifiable_Not_observed_in_replicate	No change	No change	0.131	0.049	NaN	0.136	-0.038	0.069	NaN	0.161	-0.024	0.100597		0.0606123
J3QL05	3_5478_HvsL_J3QL05	3	HvsL	5478	48.513	2.628	8.103	2.357	0.949	32.883	270	Unquantifiable_Not_observed_in_replicate	No change	No change	0.02	-0.236	NaN	-0.228	-0.245	-0.217	NaN	-0.203	-0.231	0.00204586		0.00455425
J3QL05	3_5479_HvsL_J3QL05	3	HvsL	5479	33.605	0.972	14.497	2.357	0.949	24.497	600	Unquantifiable_Not_observed_in_replicate	No change	No change	0.004	-0.083	NaN	-0.086	-0.081	-0.064	NaN	-0.061	-0.066	0.0598242		0.0444865
J3QL05	3_5480_HvsL_J3QL05	3	HvsL	5480	7.598	0.951	5.135	2.357	0.949	8.356	1180	Unquantifiable_Not_observed_in_replicate	No change	No change	0.093	0.823	NaN	0.752	0.893	0.842	NaN	0.777	0.908	0.00121195		0.0022932
J3QLI9	3_6301_MvsL_J3QLI9	3	MvsL	6301	28.551	2.634	7.343	3.64	0.921	34.282	710	Unquantifiable_Not_observed_in_replicate	Unquantifiable_Not_observed_in_replicate	No change	0	0.03	NaN	NaN	0.03	0.045	NaN	NaN	0.045	0.536585		0.345238
J3QLI9	3_6302_MvsL_J3QLI9	3	MvsL	6302	3.654	1.572	2.069	3.64	0.921	5.564	1260	Unquantifiable_Not_observed_in_replicate	No change	No change	0.212	0.262	NaN	0.407	0.117	0.282	NaN	0.432	0.132	0.817499		0.520435
J3QLI9	3_6303_MvsL_J3QLI9	3	MvsL	6303	10.897	1.477	4.341	3.64	0.921	11.357	1100	Unquantifiable_Not_observed_in_replicate	Unquantifiable_Not_observed_in_replicate	No change	0	0.43	NaN	NaN	0.43	0.445	NaN	NaN	0.445	0.476811		0.72619
J3QLR8	2_2305_MvsL_J3QLR8	2	MvsL	2305	13.124	2.918	2.839	0.324	0.994	14.683	1040	Unquantifiable_Not_observed_in_replicate	No change	No change	0.654	-0.337	NaN	0.12	-0.795	-0.318	NaN	0.145	-0.78	0.0164269		0.00862873
J3QLR8	2_2306_MvsL_J3QLR8	2	MvsL	2306	9.588	1.234	7.009	0.324	0.994	14.693	1120	Unquantifiable_Not_observed_in_replicate	No change	No change	0.616	-0.44	NaN	-0.01	-0.871	-0.421	NaN	0.015	-0.856	0.0405917		0.0188177
J3QLR8	2_2115_HvsL_J3QLR8	2	HvsL	2115	6.485	1.05	5.082	0.313	0.993	8.858	1200	Unquantifiable_Not_observed_in_replicate	No change	Unquantifiable_observed_only_in MvsL channel	0	0.227	NaN	0.227	NaN	0.252	NaN	0.252	NaN	0.566804		0.654762
J3QQT2	3_5978_HvsL_J3QQT2	3	HvsL	5978	4.378	5.835	2.319	0.319	0.998	23.511	1250	No change	No change	No change	0.048	-0.201	-0.178	-0.265	-0.161	-0.199	-0.212	-0.24	-0.146	0.155294		0.0992513
J3QQT2	3_5979_HvsL_J3QQT2	3	HvsL	5979	9.047	4.632	2.996	0.319	0.998	24.595	1140	No change	No change	No change	0.058	-0.1	-0.052	-0.072	-0.176	-0.099	-0.087	-0.047	-0.162	0.186047		0.0676911
J3QQT2	1_198_MvsL_J3QQT2	1	MvsL	198	44.959	0.574	5.505	0.559	0.994	5.573	340	No change	No change	No change	0.227	-0.095	-0.075	-0.337	0.127	-0.094	-0.11	-0.313	0.141	0.138103		0.084601
J3QQT2	3_5980_HvsL_J3QQT2	3	HvsL	5980	41.788	0.772	5.987	0.319	0.998	8.185	420	No change	No change	No change	0.198	-0.091	0.096	-0.338	-0.03	-0.089	0.061	-0.313	-0.015	0.0684745		0.0445078
J3QQW9	2_2310_MvsL_J3QQW9	2	MvsL	2310	26.257	3.678	3.376	1.172	0.982	22.008	740	Unquantifiable_Not_observed_in_replicate	No change	No change	0.207	-0.626	NaN	-0.485	-0.768	-0.607	NaN	-0.46	-0.753	0.000149749		0.000164919
J3QQW9	2_2311_MvsL_J3QQW9	2	MvsL	2311	4.261	3.33	2.435	1.172	0.982	13.954	1250	Unquantifiable_Not_observed_in_replicate	No change	No change	0.262	-0.282	NaN	-0.102	-0.462	-0.262	NaN	-0.077	-0.448	0.683079		0.322688
J3QQW9	3_6311_MvsL_J3QQW9	3	MvsL	6311	7.976	1.928	1.935	2.645	0.977	6.612	1170	Unquantifiable_Not_observed_in_replicate	No change	No change	0.156	-0.143	NaN	-0.038	-0.249	-0.124	NaN	-0.013	-0.234	0.497536		0.0651904
J3QRU4	3_6137_MvsL_J3QRU4	3	MvsL	6137	2.115	5.814	2.573	4.897	0.95	19.355	1300	Unquantifiable_Not_observed_in_replicate	No change	No change	0.19	-0.456	NaN	-0.595	-0.316	-0.436	NaN	-0.571	-0.301	0.0155		0.0265152
K4DI93	2_2317_MvsL_K4DI93	2	MvsL	2317	23.679	3.655	1.763	0.478	0.991	11.421	800	Unquantifiable_Not_observed_in_replicate	No change	No change	0.127	-0.146	NaN	-0.241	-0.051	-0.127	NaN	-0.216	-0.037	0.220799		0.117249
K4DI93	2_2318_MvsL_K4DI93	2	MvsL	2318	15.522	1.252	2.797	0.478	0.991	6.207	990	Unquantifiable_Not_observed_in_replicate	No change	No change	0.456	-0.17	NaN	0.147	-0.487	-0.15	NaN	0.172	-0.472	0.770668		0.117249
K4DI93	2_2319_MvsL_K4DI93	2	MvsL	2319	26.745	3.071	1.92	0.478	0.991	10.451	720	Unquantifiable_Not_observed_in_replicate	No change	No change	0.132	0.188	NaN	0.09	0.287	0.208	NaN	0.114	0.301	0.893618		0.425053
K4DI93	3_6009_HvsL_K4DI93	3	HvsL	6009	40.813	3.113	3.874	3.955	0.957	21.375	440	Unquantifiable_Not_observed_in_replicate	Unquantifiable_Not_observed_in_replicate	No change	0	0.082	NaN	NaN	0.082	0.097	NaN	NaN	0.097	0.676629		0.27381
K7EIG1	2_2320_MvsL_K7EIG1	2	MvsL	2320	31.565	13.41	1.029	0.167	1	24.458	610	No change	No change	No change	0.233	-0.516	-0.749	-0.422	-0.378	-0.514	-0.783	-0.397	-0.363	0.206299		0.0284335
K7EIU8	3_6011_HvsL_K7EIU8	3	HvsL	6011	52.275	6.264	2.062	0.519	0.994	22.188	190	Unquantifiable_Not_observed_in_replicate	Unquantifiable_Not_observed_in_replicate	No change	0	-0.163	NaN	NaN	-0.163	-0.149	NaN	NaN	-0.149	0.604766		0.345238
K7EJE8	2_2323_MvsL_K7EJE8	2	MvsL	2323	22.642	2.911	3.013	0.903	0.993	15.546	820	No change	No change	No change	0.59	-0.11	0.372	0.091	-0.792	-0.108	0.337	0.116	-0.777	0.0294141		0.0118927
K7EJE8	1_209_MvsL_K7EJE8	1	MvsL	209	25.061	1.655	2.197	0.127	0.993	6.445	780	No change	No change	No change	0.518	-0.299	0.062	-0.048	-0.91	-0.297	0.027	-0.024	-0.895	0.0435756		0.0467624
K7EJE8	2_2324_MvsL_K7EJE8	2	MvsL	2324	32.89	0.545	22.828	0.903	0.993	19.637	580	Unquantifiable_Not_observed_in_replicate	No change	No change	0.447	-0.143	NaN	0.168	-0.454	-0.123	NaN	0.193	-0.439	0.0161577		0.012874
K7EJE8	2_2322_MvsL_K7EJE8	2	MvsL	2322	48.719	6.266	3.114	0.903	0.993	34.51	210	No change	No change	No change	0.362	0.133	0.564	0.031	-0.197	0.134	0.529	0.056	-0.182	0.615867		0.322204
K7EJE8	3_6322_MvsL_K7EJE8	3	MvsL	6322	50.769	7.608	3.004	2.716	0.987	39.569	230	No change	No change	No change	0.497	-0.033	0.553	-0.189	-0.464	-0.032	0.518	-0.165	-0.449	0.212149		0.191865
K7EJE8	3_6324_MvsL_K7EJE8	3	MvsL	6324	30.742	0.656	28.102	2.716	0.987	26.849	670	Unquantifiable_Not_observed_in_replicate	No change	No change	0.519	-0.241	NaN	0.12	-0.603	-0.222	NaN	0.145	-0.588	0.132444		0.0225773
K7EJL1	3_5743_MvsL_K7EJL1	3	MvsL	5743	34.467	3.275	2.372	0.238	0.996	13.769	580	Unquantifiable_Not_observed_in_replicate	No change	No change	0.208	-0.251	NaN	-0.403	-0.099	-0.231	NaN	-0.378	-0.084	0.143663		0.0809862
K7EJL1	3_5742_MvsL_K7EJL1	3	MvsL	5742	38.358	2.86	2.127	0.238	0.996	10.782	500	No change	No change	No change	0.264	-0.104	-0.139	-0.349	0.175	-0.102	-0.174	-0.324	0.19	0.396251		0.170043
K7EK07	3_6326_MvsL_K7EK07	3	MvsL	6326	40.497	4.478	3.872	1.932	0.978	30.732	450	No change	No change	No change	0.059	0.177	0.277	0.142	0.112	0.178	0.242	0.166	0.127	0.928042		0.483457
K7EK07	1_211_MvsL_K7EK07	1	MvsL	211	48.221	1.198	3.607	1.568	0.933	7.629	270	No change	No change	No change	0.429	0.456	0.708	-0.061	0.722	0.458	0.673	-0.036	0.737	0.470236		0.385775
K7EK07	1_212_MvsL_K7EK07	1	MvsL	212	6.78	0.74	5.859	1.568	0.933	7.059	1180	Increase	Increase	Increase	0.68	4.151	4.922	3.519	4.011	4.152	4.887	3.544	4.026	7e-09	+	1.696e-06	+
K7EK07	3_6325_MvsL_K7EK07	3	MvsL	6325	2.76	2.636	2.593	1.932	0.978	10.073	1280	Increase	Increase	Increase	1.356	2.51	3.978	2.322	1.231	2.512	3.943	2.347	1.245	0.000588259		0.00030948
K7EK07	3_6327_MvsL_K7EK07	3	MvsL	6327	30.176	0.652	20.315	1.932	0.978	21.995	680	Increase	Increase	Increase	0.664	2.328	3.13	1.895	1.958	2.329	3.096	1.92	1.972	2e-09	+	1.696e-06	+
K7ELL7	2_2134_HvsL_K7ELL7	2	HvsL	2134	35.977	6.099	2.515	0.213	0.999	27.188	510	No change	No change	No change	0.669	0.279	1.012	0.192	-0.369	0.28	0.978	0.217	-0.355	0.958175		0.434113
K7ELL7	1_216_MvsL_K7ELL7	1	MvsL	216	42.523	5.363	3.172	0.306	0.999	30.152	390	No change	No change	No change	0.449	0.414	0.905	0.381	-0.043	0.416	0.87	0.406	-0.029	0.384515		0.280722
K7ELL7	2_2135_HvsL_K7ELL7	2	HvsL	2135	32.654	0.836	11.491	0.213	0.999	16.975	590	Increase	No change	No change	0.9	0.184	1.189	0.002	-0.639	0.186	1.155	0.027	-0.624	0.724341		0.385775
K7ELL7	1_193_HvsL_K7ELL7	1	HvsL	193	26.223	0.828	5.802	0.898	0.998	8.515	750	Increase	No change	No change	0.748	0.498	1.323	0.387	-0.215	0.5	1.288	0.412	-0.201	0.164432		0.118577
K7ELW0	3_6017_HvsL_K7ELW0	3	HvsL	6017	34.977	7.36	3.465	1.165	0.994	45.202	570	Unquantifiable_Not_observed_in_replicate	No change	No change	0.079	0.912	NaN	0.963	0.861	0.931	NaN	0.987	0.876	0.032438		0.0225773
K7ERF1	1_196_HvsL_K7ERF1	1	HvsL	196	43.256	1.11	2.877	2.237	0.969	5.66	380	No change	Unquantifiable_Not_observed_in_replicate	Unquantifiable_Not_observed_in_replicate	0	0.003	0.003	NaN	NaN	-0.031	-0.031	NaN	NaN	0.610493		0.0753968
K7ERF1	1_195_HvsL_K7ERF1	1	HvsL	195	24.573	1.727	9.478	2.237	0.969	29.006	790	No change	No change	Unquantifiable_Not_observed_in_replicate	0.22	0.482	0.356	0.608	NaN	0.477	0.321	0.633	NaN	0.776505		0.404947
K7ERF1	3_6023_HvsL_K7ERF1	3	HvsL	6023	8.962	2.771	3.667	0.151	0.998	17.991	1150	Unquantifiable_Not_observed_in_replicate	No change	No change	0.085	0.496	NaN	0.431	0.561	0.516	NaN	0.455	0.576	0.183147		0.0929384
K7ERF1	3_6021_HvsL_K7ERF1	3	HvsL	6021	15.105	3.38	2.618	0.151	0.998	15.684	1010	Increase	No change	No change	1.115	0.781	2.106	0.105	0.134	0.783	2.071	0.13	0.148	0.0745048		0.0485443
K7ERF1	3_6022_HvsL_K7ERF1	3	HvsL	6022	4.238	2.119	2.284	0.151	0.998	8.385	1250	Unquantifiable_Not_observed_in_replicate	No change	No change	0.013	0.413	NaN	0.399	0.427	0.432	NaN	0.424	0.441	0.282594		0.153736
K7ES61	2_2141_HvsL_K7ES61	2	HvsL	2141	11.653	7.447	2.598	0.897	0.994	34.292	1080	Unquantifiable_Not_observed_in_replicate	No change	No change	0.882	-0.252	NaN	0.366	-0.871	-0.233	NaN	0.391	-0.857	0.978164		0.395541
M0QXN5	3_6033_HvsL_M0QXN5	3	HvsL	6033	28.719	4.907	3.224	0.676	0.991	28.041	710	Decrease	No change	No change	0.526	-0.547	-1.111	-0.352	-0.178	-0.546	-1.145	-0.327	-0.164	0.116361		0.0684837
M0QXN5	3_6035_HvsL_M0QXN5	3	HvsL	6035	35.208	1.065	2.009	0.676	0.991	3.792	570	Unquantifiable_Not_observed_in_replicate	No change	No change	0.454	-0.123	NaN	0.193	-0.439	-0.103	NaN	0.218	-0.425	0.701081		0.298121
M0QXN5	2_2149_HvsL_M0QXN5	2	HvsL	2149	41.85	1.822	1.836	0.291	0.991	5.929	370	Unquantifiable_Not_observed_in_replicate	No change	Unquantifiable_Not_observed_in_replicate	0	0.49	NaN	0.49	NaN	0.515	NaN	0.515	NaN	0.136223		0.924603
M0QXN5	2_2152_HvsL_M0QXN5	2	HvsL	2152	12.031	1.168	2.408	0.291	0.991	4.985	1070	Unquantifiable_Not_observed_in_replicate	No change	No change	0.537	-0.126	NaN	0.249	-0.501	-0.106	NaN	0.274	-0.486	0.343614		0.139316
M0QXN5	3_6034_HvsL_M0QXN5	3	HvsL	6034	15.376	1.176	3.617	0.676	0.991	7.539	1000	Unquantifiable_Not_observed_in_replicate	Unquantifiable_Not_observed_in_replicate	No change	0	-0.094	NaN	NaN	-0.094	-0.08	NaN	NaN	-0.08	0.0288593		0.047619
M0QY97	3_6352_MvsL_M0QY97	3	MvsL	6352	9.304	3.482	3.93	0.597	0.994	24.221	1140	Unquantifiable_Not_observed_in_replicate	No change	No change	0.07	-0.535	NaN	-0.491	-0.579	-0.515	NaN	-0.466	-0.565	0.000134917		0.000503988
M0QY97	3_6355_MvsL_M0QY97	3	MvsL	6355	4.592	3.541	2.33	0.597	0.994	14.41	1240	Unquantifiable_Not_observed_in_replicate	No change	No change	0.279	-0.234	NaN	-0.437	-0.032	-0.214	NaN	-0.412	-0.017	0.237588		0.120652
M0QY97	3_6353_MvsL_M0QY97	3	MvsL	6353	38.285	2.942	3.144	0.597	0.994	16.395	500	Unquantifiable_Not_observed_in_replicate	Increase	No change	1.146	1.118	NaN	1.923	0.312	1.137	NaN	1.948	0.327	0.184645		0.285375
M0QY97	3_6354_MvsL_M0QY97	3	MvsL	6354	33.06	0.747	15.709	0.597	0.994	20.257	610	Unquantifiable_Not_observed_in_replicate	Increase	Increase	0.414	2.016	NaN	2.304	1.729	2.036	NaN	2.328	1.743	1.63e-07	+	9.1336e-05
M0QY97	2_2156_HvsL_M0QY97	2	HvsL	2156	35.915	2.487	11.319	3.041	0.951	49.468	510	Unquantifiable_Not_observed_in_replicate	Increase	No change	0.716	1.421	NaN	1.922	0.92	1.44	NaN	1.946	0.934	0.00518035		0.00862873
M0QY97	2_2154_HvsL_M0QY97	2	HvsL	2154	27.743	1.837	3.001	3.041	0.951	9.771	700	Unquantifiable_Not_observed_in_replicate	Increase	Increase	0.589	2.575	NaN	2.987	2.163	2.595	NaN	3.011	2.178	5.2e-08	+	9.1336e-05
M0QY97	3_6038_HvsL_M0QY97	3	HvsL	6038	6.644	2.989	5.081	4.364	0.943	25.355	1200	Unquantifiable_Not_observed_in_replicate	No change	No change	0.102	-0.485	NaN	-0.562	-0.407	-0.465	NaN	-0.538	-0.393	0.0223551		0.0225773
M0QY97	3_6039_HvsL_M0QY97	3	HvsL	6039	40.853	2.702	4.945	4.364	0.943	23.682	440	Increase	Increase	No change	0.973	1.733	2.591	1.963	0.646	1.735	2.556	1.988	0.66	0.0129637		0.00916202
M0QYH2	2_2157_HvsL_M0QYH2	2	HvsL	2157	6.506	1.357	3.159	0.207	0.965	7.546	1190	Unquantifiable_Not_observed_in_replicate	No change	No change	0.701	0.279	NaN	0.77	-0.211	0.299	NaN	0.795	-0.197	0.053976		0.975058
M0QYH2	3_6041_HvsL_M0QYH2	3	HvsL	6041	44.668	1.547	2.952	0.506	0.933	8.094	360	Unquantifiable_Not_observed_in_replicate	Unquantifiable_Not_observed_in_replicate	No change	0	0.143	NaN	NaN	0.143	0.157	NaN	NaN	0.157	0.685994		0.789683
M0R0F0	1_221_MvsL_M0R0F0	1	MvsL	221	10.192	2.503	1.728	0.305	0.995	7.666	1100	No change	No change	No change	0.076	0.213	0.337	0.145	0.158	0.215	0.302	0.17	0.172	0.810003		0.354462
M0R150	3_6363_MvsL_M0R150	3	MvsL	6363	17.581	2.118	2.067	0.183	0.995	7.76	960	Unquantifiable_Not_observed_in_replicate	Decrease	No change	0.423	-0.745	NaN	-1.049	-0.441	-0.726	NaN	-1.025	-0.427	0.0211834		0.00522214
M0R150	3_6364_MvsL_M0R150	3	MvsL	6364	12.905	2.342	3.422	0.183	0.995	14.205	1060	Unquantifiable_Not_observed_in_replicate	Unquantifiable_Not_observed_in_replicate	No change	0	-0.378	NaN	NaN	-0.378	-0.364	NaN	NaN	-0.364	0.0311228		0.0277778
O00139-2	3_6370_MvsL_O00139-2	3	MvsL	6370	4.442	2.558	3.073	0.169	0.995	13.144	1240	No change	No change	No change	0.098	0.035	0.093	-0.095	0.108	0.037	0.059	-0.071	0.122	0.182621		0.0732866
O00139-2	3_6371_MvsL_O00139-2	3	MvsL	6371	9.714	2.029	2.335	0.169	0.995	8.397	1130	No change	No change	No change	0.041	-0.114	-0.124	-0.108	-0.108	-0.112	-0.159	-0.083	-0.094	0.490059		0.224185
O00151	3_6374_MvsL_O00151	3	MvsL	6374	51.735	3.007	3.785	0.497	0.997	17.929	200	No change	No change	No change	0.101	0.022	0.159	-0.103	0.01	0.023	0.124	-0.078	0.024	0.532176		0.203392
O00151	2_2360_MvsL_O00151	2	MvsL	2360	48.838	3.095	4.634	1.507	0.989	24.658	210	No change	No change	No change	0.152	0.065	0.273	-0.075	-0.003	0.067	0.239	-0.05	0.012	0.523376		0.227649
O00151	2_2359_MvsL_O00151	2	MvsL	2359	40.391	1.016	11.047	1.507	0.989	19.282	410	Unquantifiable_observed_only_in HvsL channel	No change	No change	0.029	-0.004	NaN	0.011	-0.019	0.015	NaN	0.036	-0.005	0.896916		0.23633
O00151	3_6373_MvsL_O00151	3	MvsL	6373	44.753	0.817	8.261	0.497	0.997	11.488	360	No change	No change	No change	0.066	-0.035	-0.075	-0.03	-0.002	-0.034	-0.11	-0.005	0.013	0.64138		0.365195
O00151	1_205_HvsL_O00151	1	HvsL	205	54.679	1.804	2.246	0.166	0.991	4.167	130	No change	No change	No change	0.059	0.052	0.152	-0.024	0.029	0.054	0.118	0.001	0.043	0.644701		0.184742
O00154-4	2_2361_MvsL_O00154-4	2	MvsL	2361	53.744	3.013	2.235	1.124	0.949	9.389	100	Unquantifiable_Not_observed_in_replicate	No change	No change	0.098	0.146	NaN	0.072	0.22	0.166	NaN	0.097	0.235	0.863154		0.464818
O00170	1_227_MvsL_O00170	1	MvsL	227	47.043	1.547	1.956	0.31	0.979	5.363	300	Unquantifiable_observed_only_in HvsL channel	No change	No change	0.438	-0.383	NaN	-0.699	-0.068	-0.364	NaN	-0.674	-0.054	0.0277244		0.00862873
O00170	1_228_MvsL_O00170	1	MvsL	228	41.56	1.425	3.131	0.31	0.979	7.908	420	No change	No change	No change	0.284	-0.273	-0.104	-0.623	-0.093	-0.272	-0.139	-0.598	-0.079	1.9241e-05		6.7814e-05
O00170	1_229_MvsL_O00170	1	MvsL	229	31.403	1.485	3.162	0.31	0.979	8.323	640	No change	No change	No change	0.322	-0.466	-0.297	-0.857	-0.245	-0.465	-0.331	-0.832	-0.23	2.869e-06	+	3.738e-06	+
O00170	2_2363_MvsL_O00170	2	MvsL	2363	29.314	0.631	2.94	2.432	0.884	3.288	660	No change	No change	No change	0.32	-0.439	-0.276	-0.826	-0.215	-0.438	-0.311	-0.801	-0.201	3.4998e-05		5.7286e-05
O00170	3_6377_MvsL_O00170	3	MvsL	6377	51.061	1.355	4.857	3.358	0.893	10.199	220	Unquantifiable_Not_observed_in_replicate	No change	No change	0.449	-0.355	NaN	-0.677	-0.032	-0.335	NaN	-0.653	-0.017	0.0304165		0.0378308
O00170	2_2365_MvsL_O00170	2	MvsL	2365	4.207	1.08	3.164	2.432	0.884	5.597	1250	Unquantifiable_Not_observed_in_replicate	No change	No change	0.019	-0.24	NaN	-0.232	-0.248	-0.22	NaN	-0.207	-0.234	0.0841288		0.0444808
O00170	2_2171_HvsL_O00170	2	HvsL	2171	33.567	1.015	32.556	4.489	0.418	43.664	570	No change	No change	No change	0.263	-0.489	-0.376	-0.805	-0.287	-0.488	-0.41	-0.781	-0.273	3.276e-06	+	1.3097e-05
O00178	3_6379_MvsL_O00178	3	MvsL	6379	48.789	2.106	8.757	2.51	0.976	27.526	270	Unquantifiable_observed_only_in HvsL channel	No change	No change	0.073	-0.399	NaN	-0.353	-0.445	-0.379	NaN	-0.328	-0.431	0.019782		0.012874
O00178	2_2173_HvsL_O00178	2	HvsL	2173	4.945	1.294	2.904	0.878	0.972	6.478	1230	No change	No change	No change	0.337	0.473	0.225	0.363	0.832	0.475	0.191	0.387	0.847	0.358976		0.184727
O00178	3_6055_HvsL_O00178	3	HvsL	6055	7.589	0.663	6.969	3.956	0.879	7.448	1180	Unquantifiable_Not_observed_in_replicate	No change	No change	0.042	0.412	NaN	0.377	0.447	0.431	NaN	0.402	0.461	0.237841		0.0211301
O00193	3_6381_MvsL_O00193	3	MvsL	6381	46.359	1.039	9.879	0.452	0.999	16.227	320	Unquantifiable_Not_observed_in_replicate	No change	No change	0.178	0.555	NaN	0.424	0.686	0.575	NaN	0.449	0.701	0.0613181		0.0378308
O00193	3_6382_MvsL_O00193	3	MvsL	6382	54.124	4.821	2.425	0.452	0.999	14.407	150	Unquantifiable_Not_observed_in_replicate	No change	No change	0.289	-0.283	NaN	-0.493	-0.074	-0.264	NaN	-0.468	-0.059	0.0829737		0.0666601
O00231	1_208_HvsL_O00231	1	HvsL	208	38.268	2.51	3.132	0.239	0.993	13.934	490	No change	No change	No change	0.36	-0.339	-0.389	-0.671	0.044	-0.337	-0.423	-0.647	0.059	0.0553908		0.0407473
O00231	1_207_HvsL_O00231	1	HvsL	207	14.365	2.017	5.335	0.239	0.993	19.069	1010	No change	No change	No change	0.101	-0.234	-0.246	-0.325	-0.13	-0.232	-0.28	-0.3	-0.116	3.0412e-05		5.7279e-05
O00232	3_6386_MvsL_O00232	3	MvsL	6386	36.584	2.846	3.26	0.419	0.993	16.445	540	No change	No change	No change	0.351	-0.237	-0.264	-0.574	0.128	-0.235	-0.298	-0.55	0.143	0.0499292		0.0372478
O00232	3_6385_MvsL_O00232	3	MvsL	6385	12.594	3.479	3.797	0.419	0.993	23.414	1070	No change	No change	No change	0.065	-0.281	-0.282	-0.341	-0.219	-0.279	-0.317	-0.317	-0.205	0.000106735		0.000246821
O00232	3_6387_MvsL_O00232	3	MvsL	6387	17.945	1.647	2.305	0.419	0.993	6.729	950	No change	No change	No change	0.134	-0.026	0.041	-0.195	0.077	-0.024	0.006	-0.17	0.092	0.067418		0.0372478
O00232	3_6388_MvsL_O00232	3	MvsL	6388	49.221	0.906	4.074	0.419	0.993	6.396	260	Unquantifiable_Not_observed_in_replicate	Unquantifiable_Not_observed_in_replicate	No change	0	-0.202	NaN	NaN	-0.202	-0.188	NaN	NaN	-0.188	0.0277417		0.0277778
O00232	1_210_HvsL_O00232	1	HvsL	210	14.717	2.167	5.721	0.376	0.989	21.966	1000	No change	No change	No change	0.098	-0.191	-0.173	-0.302	-0.099	-0.19	-0.207	-0.278	-0.085	6.537e-06	+	2.0097e-05
O00267-2	1_211_HvsL_O00267-2	1	HvsL	211	39.243	2.537	4.376	0.242	0.993	19.678	470	No change	No change	No change	0.041	-0.016	0.021	-0.081	0.012	-0.015	-0.014	-0.056	0.027	0.117436		0.0574924
O00267-2	1_212_HvsL_O00267-2	1	HvsL	212	43.715	1.272	1.76	0.242	0.993	3.968	370	No change	No change	No change	0.071	0.078	0.174	0.073	-0.014	0.08	0.14	0.098	0.001	0.473447		0.224183
O00267-2	3_6391_MvsL_O00267-2	3	MvsL	6391	22.493	0.879	20.488	2.367	0.979	29.322	850	Unquantifiable_Not_observed_in_replicate	No change	No change	0.02	0.323	NaN	0.303	0.342	0.342	NaN	0.328	0.357	0.289223		0.0520487
O00267-2	2_2182_HvsL_O00267-2	2	HvsL	2182	28.103	0.689	18.481	0.951	0.982	21.693	690	Unquantifiable_Not_observed_in_replicate	No change	No change	0.08	0.244	NaN	0.183	0.306	0.264	NaN	0.208	0.32	0.938825		0.484925
O00268	3_6392_MvsL_O00268	3	MvsL	6392	4.033	6.594	2.036	0.159	1	23.378	1250	Unquantifiable_Not_observed_in_replicate	No change	No change	0.506	0.206	NaN	-0.157	0.569	0.225	NaN	-0.132	0.583	0.937422		0.395665
O00273	2_2375_MvsL_O00273	2	MvsL	2375	54.295	4.052	1.699	2.322	0.966	8.802	80	Unquantifiable_Not_observed_in_replicate	Decrease	Decrease	0.259	-1.258	NaN	-1.446	-1.069	-1.238	NaN	-1.421	-1.055	3.4449e-05		0.000286817
O00273	2_2376_MvsL_O00273	2	MvsL	2376	48.51	2.935	4.459	2.322	0.966	22.738	220	Decrease	No change	No change	0.528	-1.018	-1.534	-0.989	-0.531	-1.016	-1.568	-0.965	-0.517	0.00110611		0.00328406
O00303	1_25_MvsL_O00303	1	MvsL	25	51.639	7.733	3.131	2.071	0.988	40.148	190	No change	No change	No change	0.444	-0.589	-0.869	-0.804	-0.094	-0.588	-0.904	-0.779	-0.08	0.0130489		0.0309839
O00303	1_26_MvsL_O00303	1	MvsL	26	27.006	1.13	15.428	2.071	0.988	30.477	730	No change	Unquantifiable_observed_only_in MvsL channel	No change	0.051	0.341	0.402	NaN	0.281	0.331	0.367	NaN	0.295	0.900737		0.366865
O00303	3_5446_HvsL_O00303	3	HvsL	5446	48.972	2.611	2.682	0.576	0.988	12.403	260	No change	No change	No change	0.416	-0.498	-0.668	-0.793	-0.032	-0.496	-0.703	-0.768	-0.018	0.0187611		0.0171981
O00303	2_1791_MvsL_O00303	2	MvsL	1791	11.493	2.932	5.249	2.621	0.953	27.214	1080	Increase	No change	No change	1.17	0.702	2.088	-0.036	0.054	0.703	2.054	-0.012	0.068	0.901126		0.203393
O00303	3_5739_MvsL_O00303	3	MvsL	5739	46.749	0.718	9.049	4.742	0.931	10.38	310	No change	No change	No change	0.288	-0.238	-0.222	-0.538	0.047	-0.236	-0.257	-0.513	0.061	0.226136		0.191866
O00303	1_18_HvsL_O00303	1	HvsL	18	20.716	1.469	16.841	2.486	0.922	41.618	870	No change	No change	No change	0.263	0.202	0.541	0.051	0.014	0.204	0.506	0.076	0.028	0.81917		0.490835
O00303	3_5445_HvsL_O00303	3	HvsL	5445	8.498	2.442	3.938	0.576	0.988	16.985	1160	Increase	No change	No change	0.932	1.017	2.126	0.387	0.539	1.019	2.092	0.411	0.553	0.173609		0.122743
O00303	3_5443_HvsL_O00303	3	HvsL	5443	14.576	2.92	2.243	0.576	0.988	11.609	1020	Increase	No change	No change	1.134	0.734	2.078	0.028	0.094	0.735	2.044	0.053	0.109	0.808314		0.450485
O00303	3_5444_HvsL_O00303	3	HvsL	5444	4.24	1.147	2.139	0.576	0.988	4.279	1250	Increase	No change	No change	0.576	0.862	1.561	0.462	0.562	0.863	1.526	0.487	0.577	0.193857		0.106791
O00330	3_6068_HvsL_O00330	3	HvsL	6068	4.792	3.663	2.165	0.304	0.99	13.963	1240	Unquantifiable_Not_observed_in_replicate	No change	No change	0.623	-0.48	NaN	-0.045	-0.916	-0.461	NaN	-0.02	-0.901	0.329358		0.192328
O00330	2_2378_MvsL_O00330	2	MvsL	2378	45.449	3.744	2.641	1.464	0.984	17.526	290	Unquantifiable_Not_observed_in_replicate	No change	Unquantifiable_Not_observed_in_replicate	0	-0.025	NaN	-0.025	NaN	0	NaN	0	NaN	0.91938		0.5
O00410	1_235_MvsL_O00410	1	MvsL	235	53.923	8.435	2.464	0.723	0.997	26.954	140	No change	No change	No change	0.601	-0.479	-0.708	-0.924	0.196	-0.477	-0.742	-0.899	0.211	0.0085086		0.00570049
O00410	1_236_MvsL_O00410	1	MvsL	236	44.835	1.268	10.048	0.723	0.997	20.86	340	No change	No change	No change	0.564	0.056	0.17	-0.567	0.564	0.057	0.135	-0.542	0.578	0.963837		0.114514
O00410	3_6070_HvsL_O00410	3	HvsL	6070	38.375	2.324	11.47	2.197	0.974	46.293	500	No change	No change	No change	0.57	0.308	0.352	-0.29	0.86	0.309	0.318	-0.265	0.875	0.27821		0.434113
O00410	3_6069_HvsL_O00410	3	HvsL	6069	51.45	4.401	2.925	2.197	0.974	21.835	210	No change	No change	No change	0.531	-0.45	-0.588	-0.896	0.133	-0.449	-0.623	-0.871	0.148	0.0158001		0.0090329
O00410	3_6395_MvsL_O00410	3	MvsL	6395	4.819	0.871	4.354	2.17	0.974	6	1240	Unquantifiable_observed_only_in HvsL channel	No change	No change	0.097	-0.123	NaN	-0.059	-0.187	-0.103	NaN	-0.034	-0.172	0.391567		0.260254
O00410	3_6071_HvsL_O00410	3	HvsL	6071	7.284	0.568	8.666	2.197	0.974	7.394	1180	Unquantifiable_Not_observed_in_replicate	No change	No change	0.033	-0.047	NaN	-0.075	-0.018	-0.027	NaN	-0.05	-0.004	0.529891		0.136518
O00418	2_2381_MvsL_O00418	2	MvsL	2381	45.627	4.202	4.169	0.717	0.99	31.027	290	Unquantifiable_Not_observed_in_replicate	No change	No change	0.041	-0.822	NaN	-0.856	-0.787	-0.802	NaN	-0.831	-0.773	0.00326707		0.00180526
O00418	3_6398_MvsL_O00418	3	MvsL	6398	47.973	5.332	2.738	0.509	0.996	25.872	290	Unquantifiable_Not_observed_in_replicate	No change	No change	0.242	-0.716	NaN	-0.55	-0.882	-0.697	NaN	-0.526	-0.867	0.00293369		0.00364228
O00418	3_6399_MvsL_O00418	3	MvsL	6399	43.02	2.489	4.349	0.509	0.996	19.185	400	Unquantifiable_Not_observed_in_replicate	Decrease	No change	0.443	-0.962	NaN	-1.28	-0.644	-0.942	NaN	-1.255	-0.629	0.00176808		0.00289768
O00425	2_2383_MvsL_O00425	2	MvsL	2383	6.939	3.409	3.691	0.69	0.992	22.047	1180	Decrease	No change	No change	0.255	-0.818	-1.074	-0.664	-0.715	-0.816	-1.108	-0.639	-0.701	3.709e-06	+	2.4032e-05
O00425	2_2382_MvsL_O00425	2	MvsL	2382	3.269	3.455	1.838	0.69	0.992	10.801	1270	Unquantifiable_Not_observed_in_replicate	No change	No change	0.041	-0.385	NaN	-0.42	-0.351	-0.366	NaN	-0.395	-0.337	0.0576423		0.026947
O00429-3	1_238_MvsL_O00429-3	1	MvsL	238	46.54	2.176	2.05	0.145	0.997	7.907	310	Decrease	Decrease	No change	0.798	-0.698	-1.125	-1.18	0.211	-0.697	-1.16	-1.155	0.225	0.0524013		0.0276327
O00429-3	2_2384_MvsL_O00429-3	2	MvsL	2384	42.498	4.224	3.831	0.169	0.997	28.682	360	No change	Decrease	No change	0.961	-0.488	-0.685	-1.334	0.556	-0.486	-0.72	-1.309	0.57	0.000242118		0.00123121
O00429-3	2_2385_MvsL_O00429-3	2	MvsL	2385	50.509	0.982	3.339	0.169	0.997	5.646	170	Unquantifiable_Not_observed_in_replicate	No change	No change	0.686	-0.201	NaN	-0.691	0.29	-0.181	NaN	-0.667	0.304	0.244295		0.120661
O00429-3	3_6402_MvsL_O00429-3	3	MvsL	6402	3.644	0.902	2.547	3.827	0.86	3.783	1260	Unquantifiable_Not_observed_in_replicate	No change	No change	0.018	-0.254	NaN	-0.272	-0.236	-0.235	NaN	-0.248	-0.222	0.14398		0.0414918
O00429-3	3_6077_HvsL_O00429-3	3	HvsL	6077	44.507	2.445	8.294	4.946	0.85	34.621	360	No change	Decrease	No change	0.84	-0.571	-0.787	-1.279	0.354	-0.569	-0.822	-1.254	0.369	0.000176591		0.000287991
O00429-3	3_6076_HvsL_O00429-3	3	HvsL	6076	14.068	0.558	17.652	4.946	0.85	14.873	1030	Unquantifiable_Not_observed_in_replicate	Unquantifiable_Not_observed_in_replicate	No change	0	0.331	NaN	NaN	0.331	0.346	NaN	NaN	0.346	0.641081		0.72619
O00442	3_6078_HvsL_O00442	3	HvsL	6078	8.975	2.267	2.366	0.152	0.988	9.507	1150	No change	No change	No change	0.424	-0.186	-0.597	0.187	-0.148	-0.185	-0.631	0.211	-0.134	0.494063		0.26915
O00442	2_2388_MvsL_O00442	2	MvsL	2388	45.84	2.156	3.83	0.707	0.986	14.631	280	Unquantifiable_Not_observed_in_replicate	No change	Unquantifiable_Not_observed_in_replicate	0	0.014	NaN	0.014	NaN	0.039	NaN	0.039	NaN	0.583398		0.345238
O00442	2_2387_MvsL_O00442	2	MvsL	2387	52.072	2.865	2.184	0.707	0.986	10.769	140	Unquantifiable_Not_observed_in_replicate	No change	Unquantifiable_Not_observed_in_replicate	0	-0.055	NaN	-0.055	NaN	-0.03	NaN	-0.03	NaN	0.949386		0.442857
O00487	3_6405_MvsL_O00487	3	MvsL	6405	13.664	4.063	5.007	2.535	0.972	36.052	1040	No change	No change	No change	0.095	-0.248	-0.296	-0.29	-0.158	-0.247	-0.33	-0.266	-0.144	0.000381885		0.000809794
O00487	3_6406_MvsL_O00487	3	MvsL	6406	36.508	3.339	2.857	2.535	0.972	16.908	540	No change	No change	No change	0.32	-0.243	-0.261	-0.555	0.087	-0.241	-0.295	-0.53	0.102	0.0601384		0.0309848
O00499-9	3_6081_HvsL_O00499-9	3	HvsL	6081	35.205	5.686	2.592	0.648	0.993	26.123	570	Unquantifiable_Not_observed_in_replicate	No change	No change	0.707	-0.064	NaN	-0.569	0.441	-0.044	NaN	-0.544	0.455	0.727651		0.260261
O00499-9	2_2392_MvsL_O00499-9	2	MvsL	2392	32.779	2.977	1.902	0.337	0.993	10.036	580	Unquantifiable_Not_observed_in_replicate	No change	No change	0.698	-0.214	NaN	-0.713	0.285	-0.195	NaN	-0.688	0.299	0.589563		0.409091
O00499-9	3_6082_HvsL_O00499-9	3	HvsL	6082	40.401	1.898	1.701	0.648	0.993	5.722	450	Unquantifiable_Not_observed_in_replicate	Unquantifiable_Not_observed_in_replicate	No change	0	0.081	NaN	NaN	0.081	0.096	NaN	NaN	0.096	0.461618		0.345238
O00505	1_243_MvsL_O00505	1	MvsL	243	39.924	3.552	3.687	1.329	0.989	23.212	450	No change	No change	No change	0.375	-0.492	-0.293	-0.944	-0.238	-0.49	-0.328	-0.92	-0.223	0.00758566		0.0035079
O00505	1_244_MvsL_O00505	1	MvsL	244	32.084	2.58	9.074	1.329	0.989	41.487	620	No change	No change	No change	0.244	-0.142	-0.139	-0.391	0.104	-0.141	-0.174	-0.366	0.118	0.0475449		0.0281953
O00505	2_2395_MvsL_O00505	2	MvsL	2395	37.263	3.254	6.654	2.462	0.981	38.374	480	No change	No change	No change	0.231	-0.354	-0.237	-0.639	-0.187	-0.353	-0.272	-0.614	-0.173	0.00194674		0.00272607
O00505	2_2394_MvsL_O00505	2	MvsL	2394	17.833	0.615	3.356	2.462	0.981	3.658	930	No change	No change	No change	0.376	-0.022	-0.333	-0.097	0.365	-0.02	-0.367	-0.072	0.379	0.709141		0.286342
O00505	3_6084_HvsL_O00505	3	HvsL	6084	21.091	0.994	15.719	4.711	0.927	26.684	880	No change	Unquantifiable_Not_observed_in_replicate	No change	0.218	0.248	0.119	NaN	0.378	0.238	0.084	NaN	0.393	0.18381		0.172343
O00512	2_2203_HvsL_O00512	2	HvsL	2203	20.3	3.405	2.426	0.3	0.99	14.641	870	Unquantifiable_Not_observed_in_replicate	No change	Unquantifiable_observed_only_in MvsL channel	0	-0.014	NaN	-0.014	NaN	0.01	NaN	0.01	NaN	0.35732		0.210317
O00567	3_6086_HvsL_O00567	3	HvsL	6086	8.161	4.152	1.723	0.979	0.993	12.68	1160	Unquantifiable_Not_observed_in_replicate	Increase	Increase	0.037	1.433	NaN	1.402	1.464	1.453	NaN	1.427	1.479	0.00185797		0.996503
O00567	3_6085_HvsL_O00567	3	HvsL	6085	3.728	6.013	2.745	0.979	0.993	26.917	1260	Unquantifiable_Not_observed_in_replicate	Increase	No change	0.161	1.087	NaN	1.195	0.978	1.106	NaN	1.22	0.992	0.0276873		0.026947
O00567	2_2204_HvsL_O00567	2	HvsL	2204	5.755	5.956	3.187	2.298	0.981	33.058	1210	Unquantifiable_Not_observed_in_replicate	Increase	Increase	0.092	1.312	NaN	1.372	1.252	1.331	NaN	1.396	1.266	0.000765436		0.00141364
O00571	3_6414_MvsL_O00571	3	MvsL	6414	6.79	4.733	5.53	3.87	0.967	43.175	1190	Unquantifiable_Not_observed_in_replicate	No change	No change	0.253	0.074	NaN	-0.11	0.259	0.094	NaN	-0.085	0.273	0.412144		0.153745
O00571	2_2399_MvsL_O00571	2	MvsL	2399	3.232	1.36	1.727	4.906	0.914	4.022	1270	Unquantifiable_Not_observed_in_replicate	No change	No change	0.136	0.214	NaN	0.113	0.316	0.234	NaN	0.138	0.33	0.66695		0.192328
O00629	2_2400_MvsL_O00629	2	MvsL	2400	34.327	4.331	3.549	1.092	0.993	27.244	550	Decrease	Decrease	No change	0.985	-1.164	-2.163	-1.078	-0.252	-1.162	-2.198	-1.053	-0.237	0.0249049		0.0195867
O00629	2_2401_MvsL_O00629	2	MvsL	2401	24.016	1.456	2.893	1.092	0.993	7.466	790	Unquantifiable_Not_observed_in_replicate	No change	Unquantifiable_Not_observed_in_replicate	0	-0.571	NaN	-0.571	NaN	-0.546	NaN	-0.546	NaN	0.0040363		0.00396825
O00629	2_2402_MvsL_O00629	2	MvsL	2402	38.246	4.877	2.262	1.092	0.993	19.553	460	Decrease	Decrease	Decrease	0.089	-1.137	-1.168	-1.06	-1.183	-1.135	-1.202	-1.035	-1.169	0.000682853		0.000823602
O00629	3_6090_HvsL_O00629	3	HvsL	6090	29.273	2.172	2.036	0.846	0.989	7.838	700	Unquantifiable_Not_observed_in_replicate	Unquantifiable_Not_observed_in_replicate	No change	0	-0.366	NaN	NaN	-0.366	-0.352	NaN	NaN	-0.352	0.105593		0.0753968
O00629	3_6092_HvsL_O00629	3	HvsL	6092	16.892	1.223	3.327	0.846	0.989	7.212	970	Unquantifiable_Not_observed_in_replicate	Unquantifiable_Not_observed_in_replicate	No change	0	0.134	NaN	NaN	0.134	0.148	NaN	NaN	0.148	0.931063		0.345238
O00743-2	1_245_MvsL_O00743-2	1	MvsL	245	30.292	6.981	3.15	2.336	0.987	38.977	660	Decrease	No change	No change	0.356	-0.664	-1.018	-0.603	-0.371	-0.662	-1.053	-0.578	-0.356	6.7768e-05		0.000287964
O00743-2	1_246_MvsL_O00743-2	1	MvsL	246	15.088	1.305	2.412	2.336	0.987	5.579	1000	No change	Unquantifiable_Not_observed_in_replicate	No change	0.563	-0.505	-0.879	NaN	-0.131	-0.515	-0.914	NaN	-0.117	0.000853806		0.000852798
O00743-2	1_247_MvsL_O00743-2	1	MvsL	247	35.604	1.238	5.689	2.336	0.987	12.483	550	No change	No change	No change	0.318	-0.214	-0.522	-0.173	0.054	-0.212	-0.557	-0.148	0.069	0.0656179		0.0256193
O00743-2	3_6095_HvsL_O00743-2	3	HvsL	6095	50.622	2.45	3.025	1.978	0.951	12.869	230	Unquantifiable_Not_observed_in_replicate	Increase	Increase	0.17	1.332	NaN	1.447	1.217	1.352	NaN	1.472	1.231	0.00014482		0.000853125
O00743-2	3_6419_MvsL_O00743-2	3	MvsL	6419	23.664	2.411	2.019	4.098	0.956	8.628	820	Decrease	No change	No change	1.081	-0.795	-2.007	-0.178	-0.2	-0.793	-2.042	-0.153	-0.186	0.00835038		0.0137216
O00754-2	3_6421_MvsL_O00754-2	3	MvsL	6421	48.261	1.845	2.039	0.161	0.997	6.668	280	Unquantifiable_Not_observed_in_replicate	No change	No change	0.348	-0.462	NaN	-0.221	-0.704	-0.443	NaN	-0.197	-0.689	0.0269895		0.0386943
O00754-2	3_6422_MvsL_O00754-2	3	MvsL	6422	44.266	3.818	2.5	0.161	0.997	16.918	370	Unquantifiable_Not_observed_in_replicate	No change	No change	0.055	-0.259	NaN	-0.225	-0.292	-0.239	NaN	-0.2	-0.278	0.0190181		0.0156045
O14497	3_6098_HvsL_O14497	3	HvsL	6098	4.526	4.673	3.297	3.642	0.98	25.528	1240	No change	Increase	No change	0.453	0.721	0.269	1.106	0.788	0.722	0.234	1.13	0.802	0.0160781		0.00719808
O14497	2_2213_HvsL_O14497	2	HvsL	2213	32.669	2.551	9.925	4.801	0.942	44.843	590	Unquantifiable_Not_observed_in_replicate	Increase	Increase	0.119	1.743	NaN	1.822	1.664	1.763	NaN	1.847	1.678	1.2748e-05		0.000286817
O14497	3_6099_HvsL_O14497	3	HvsL	6099	35.27	4.439	3.766	3.642	0.98	29.631	570	Unquantifiable_Not_observed_in_replicate	Increase	Increase	0.133	1.438	NaN	1.527	1.349	1.458	NaN	1.552	1.363	0.000335541		0.000503988
O14497	3_6100_HvsL_O14497	3	HvsL	6100	12.497	4.315	4.852	3.642	0.98	37.094	1070	Unquantifiable_Not_observed_in_replicate	Increase	Increase	0.478	1.745	NaN	1.402	2.089	1.765	NaN	1.427	2.103	4.1e-08	+	9.1336e-05
O14497	2_2212_HvsL_O14497	2	HvsL	2212	9.859	3.187	6.139	4.801	0.942	33.962	1120	Unquantifiable_Not_observed_in_replicate	Increase	Increase	0.094	1.703	NaN	1.631	1.774	1.722	NaN	1.656	1.789	0	+	9.1336e-05
O14530	3_6427_MvsL_O14530	3	MvsL	6427	22.382	6.851	2.849	0.192	1	34.596	850	No change	No change	No change	0.124	-0.08	-0.102	-0.188	0.05	-0.078	-0.136	-0.163	0.065	0.186619		0.114513
O14530	2_2411_MvsL_O14530	2	MvsL	2411	5.56	2.293	1.86	4.021	0.987	7.557	1220	Unquantifiable_Not_observed_in_replicate	No change	Unquantifiable_Not_observed_in_replicate	0	-0.91	NaN	-0.91	NaN	-0.886	NaN	-0.886	NaN	0.134091		0.1
O14545	3_6429_MvsL_O14545	3	MvsL	6429	44.031	6.42	3.543	2.797	0.982	40.316	370	Unquantifiable_Not_observed_in_replicate	Decrease	Decrease	0.077	-1.109	NaN	-1.059	-1.158	-1.089	NaN	-1.035	-1.144	0.00430547		0.000932401
O14545	3_6428_MvsL_O14545	3	MvsL	6428	36.029	1.778	4.877	2.797	0.982	15.369	550	Unquantifiable_Not_observed_in_replicate	No change	No change	0.188	-0.657	NaN	-0.529	-0.784	-0.637	NaN	-0.505	-0.77	2.3452e-05		9.1336e-05
O14579-3	3_6344_MvsL_O14579-3	3	MvsL	6344	21.472	7.303	2.302	0.34	0.998	29.798	870	No change	No change	No change	0.467	-0.491	-0.383	-1.013	-0.077	-0.49	-0.418	-0.988	-0.063	0.000126187		0.000452886
O14579-3	1_220_MvsL_O14579-3	1	MvsL	220	23.502	5.725	1.805	0.751	0.997	18.316	810	No change	No change	No change	0.51	0.004	-0.114	-0.435	0.56	0.005	-0.149	-0.411	0.575	0.156613		0.120663
O14579-3	2_2338_MvsL_O14579-3	2	MvsL	2338	9.144	0.933	5.221	2.281	0.984	8.516	1130	Unquantifiable_Not_observed_in_replicate	No change	No change	0.641	-0.55	NaN	-1.008	-0.092	-0.53	NaN	-0.983	-0.077	0.00018793		0.000384269
O14579-3	3_6345_MvsL_O14579-3	3	MvsL	6345	3.79	2.14	2.313	0.34	0.998	8.387	1260	Unquantifiable_Not_observed_in_replicate	No change	No change	0.103	-0.436	NaN	-0.368	-0.503	-0.416	NaN	-0.344	-0.489	0.156945		0.118212
O14579-3	2_2146_HvsL_O14579-3	2	HvsL	2146	53.572	8.111	2.199	2.061	0.986	25.948	100	Unquantifiable_Not_observed_in_replicate	Increase	Increase	0.165	2.548	NaN	2.659	2.437	2.567	NaN	2.684	2.451	0.00148814		0.00289768
O14579-3	3_6347_MvsL_O14579-3	3	MvsL	6347	18.026	0.823	12.786	0.34	0.998	18.094	950	Decrease	No change	No change	0.842	-0.883	-1.647	-0.984	-0.017	-0.881	-1.682	-0.959	-0.003	0.0622699		0.0406153
O14579-3	3_6032_HvsL_O14579-3	3	HvsL	6032	43.728	0.682	3.505	3.125	0.979	4.237	380	Unquantifiable_Not_observed_in_replicate	Unquantifiable_Not_observed_in_replicate	Increase	0	1.65	NaN	NaN	1.65	1.665	NaN	NaN	1.665	0.0238		0.992063
O14641	3_6103_HvsL_O14641	3	HvsL	6103	42.647	4.615	2.985	1.261	0.982	24.417	400	Unquantifiable_Not_observed_in_replicate	Decrease	No change	0.258	-0.911	NaN	-1.098	-0.724	-0.891	NaN	-1.074	-0.709	0.0508955		0.0414918
O14686	3_6432_MvsL_O14686	3	MvsL	6432	29.076	3.012	1.884	0.172	0.999	10.058	700	Unquantifiable_Not_observed_in_replicate	No change	No change	0.057	-0.779	NaN	-0.743	-0.814	-0.759	NaN	-0.719	-0.8	0.00658108		0.00364228
O14686	3_6431_MvsL_O14686	3	MvsL	6431	25.323	5.484	2.821	0.172	0.999	27.421	790	Decrease	Decrease	Decrease	0.456	-1.446	-1.921	-1.105	-1.313	-1.445	-1.956	-1.08	-1.298	3.84e-07	+	1.6034e-05
O14686	3_6105_HvsL_O14686	3	HvsL	6105	53.183	1.808	2.718	0.72	0.976	7.21	170	Unquantifiable_Not_observed_in_replicate	Increase	Unquantifiable_observed_only_in MvsL channel	0	2.695	NaN	2.695	NaN	2.72	NaN	2.72	NaN	0.000871309		1
O14737	1_251_MvsL_O14737	1	MvsL	251	22.832	4.372	2.24	0.252	0.995	17.358	830	No change	No change	No change	0.173	-0.341	-0.498	-0.312	-0.213	-0.339	-0.532	-0.287	-0.199	0.00999538		0.0057002
O14737	3_6108_HvsL_O14737	3	HvsL	6108	42.022	2.162	14.947	3.293	0.943	50.989	420	Unquantifiable_Not_observed_in_replicate	No change	No change	0.056	-0.638	NaN	-0.603	-0.672	-0.618	NaN	-0.579	-0.658	0.00931497		0.00364123
O14744	1_252_MvsL_O14744	1	MvsL	252	29.484	2.106	6.6	3.537	0.954	24.636	680	No change	No change	No change	0.133	-0.28	-0.291	-0.406	-0.143	-0.278	-0.326	-0.382	-0.128	0.0148403		0.0155083
O14744	1_253_MvsL_O14744	1	MvsL	253	36.569	1.625	13.503	3.537	0.954	37.846	520	No change	No change	No change	0.825	-0.046	-0.405	-0.623	0.889	-0.045	-0.439	-0.599	0.903	0.0899647		0.14042
O14744	3_6109_HvsL_O14744	3	HvsL	6109	23.991	3.998	5.935	1.415	0.982	42.057	810	No change	No change	No change	0.305	0.073	0.459	-0.083	-0.155	0.075	0.424	-0.058	-0.141	0.181269		0.0792308
O14744	3_6110_HvsL_O14744	3	HvsL	6110	6.767	1.071	4.889	1.415	0.982	8.839	1190	Unquantifiable_observed_only_in HvsL channel	No change	No change	0.08	0.264	NaN	0.202	0.325	0.283	NaN	0.227	0.34	0.0632259		0.0378308
O14745	2_2220_HvsL_O14745	2	HvsL	2220	41.863	0.781	7.37	1.61	0.621	10.142	370	Unquantifiable_Not_observed_in_replicate	No change	Unquantifiable_observed_only_in MvsL channel	0	0.556	NaN	0.556	NaN	0.58	NaN	0.58	NaN	0.0534674		0.984127
O14745	3_6436_MvsL_O14745	3	MvsL	6436	50.815	0.852	6.21	2.285	0.988	7.781	220	Unquantifiable_Not_observed_in_replicate	Unquantifiable_Not_observed_in_replicate	No change	0	0.093	NaN	NaN	0.093	0.107	NaN	NaN	0.107	0.102912		0.0753968
O14776-2	3_6437_MvsL_O14776-2	3	MvsL	6437	27.752	3.555	9.096	4.741	0.952	57.313	730	Unquantifiable_Not_observed_in_replicate	Unquantifiable_Not_observed_in_replicate	No change	0	0.262	NaN	NaN	0.262	0.276	NaN	NaN	0.276	0.824788		0.420635
O14776-2	3_6438_MvsL_O14776-2	3	MvsL	6438	38.682	2.39	2.598	4.741	0.952	11.006	490	Unquantifiable_Not_observed_in_replicate	Unquantifiable_Not_observed_in_replicate	No change	0	0.239	NaN	NaN	0.239	0.253	NaN	NaN	0.253	0.95		0.5
O14776-2	3_6439_MvsL_O14776-2	3	MvsL	6439	8.486	2.559	8.175	4.741	0.952	33.458	1160	Unquantifiable_Not_observed_in_replicate	Unquantifiable_Not_observed_in_replicate	No change	0	0.258	NaN	NaN	0.258	0.273	NaN	NaN	0.273	0.371856		0.845238
O14818	2_2221_HvsL_O14818	2	HvsL	2221	25.906	0.652	15.108	0.092	0.999	17.231	740	No change	No change	No change	0.16	0.259	0.469	0.204	0.105	0.261	0.434	0.229	0.119	0.978603		0.483457
O14818	2_2222_HvsL_O14818	2	HvsL	2222	37.725	1.753	3.49	0.092	0.999	10.844	470	No change	No change	No change	0.078	-0.071	0.018	-0.057	-0.173	-0.069	-0.017	-0.032	-0.159	0.0662478		0.0190441
O14818	2_2223_HvsL_O14818	2	HvsL	2223	12.357	1.168	2.599	0.092	0.999	5.381	1060	No change	No change	No change	0.112	-0.283	-0.349	-0.323	-0.176	-0.281	-0.383	-0.299	-0.162	0.00216174		0.00506063
O14828	2_2422_MvsL_O14828	2	MvsL	2422	4.683	1.849	2.128	0.197	0.994	6.924	1240	Unquantifiable_Not_observed_in_replicate	No change	No change	0.218	0.018	NaN	-0.142	0.177	0.037	NaN	-0.117	0.192	0.593027		0.23633
O14841	2_2226_HvsL_O14841	2	HvsL	2226	42.004	3.115	2.565	0.273	0.99	14.162	370	No change	No change	No change	0.345	-0.096	-0.392	0.236	-0.131	-0.094	-0.427	0.261	-0.117	0.55346		0.348062
O14920	3_6445_MvsL_O14920	3	MvsL	6445	14.216	1.857	3.678	0.171	0.987	12.106	1030	Unquantifiable_Not_observed_in_replicate	No change	No change	0.64	-0.284	NaN	-0.742	0.174	-0.265	NaN	-0.718	0.188	0.0150639		0.0136377
O14929	3_6446_MvsL_O14929	3	MvsL	6446	38.682	3.065	4.995	0.677	0.988	27.136	490	No change	No change	No change	0.306	-0.609	-0.753	-0.804	-0.269	-0.607	-0.788	-0.779	-0.254	4.7056e-05		0.000131084
O14929	3_6447_MvsL_O14929	3	MvsL	6447	50.795	2.943	4.73	0.677	0.988	22.099	220	No change	No change	No change	0.192	0.16	0.343	-0.08	0.218	0.162	0.308	-0.056	0.232	0.997597		0.33915
O14929	1_231_HvsL_O14929	1	HvsL	231	41.253	1.364	6.248	1.329	0.954	15.091	420	No change	No change	No change	0.337	-0.371	-0.643	-0.447	-0.024	-0.37	-0.678	-0.422	-0.01	0.00216635		0.00107245
O14929	1_230_HvsL_O14929	1	HvsL	230	54.377	2.856	2.722	1.329	0.954	8.639	130	No change	No change	No change	0.232	0.169	0.351	-0.122	0.278	0.171	0.316	-0.097	0.293	0.827584		0.47955
O14929	2_2229_HvsL_O14929	2	HvsL	2229	43.519	1.682	10.078	4.728	0.929	28.435	330	No change	No change	No change	0.35	-0.028	-0.311	-0.107	0.333	-0.027	-0.346	-0.082	0.347	0.259242		0.106687
O14964	2_2428_MvsL_O14964	2	MvsL	2428	27.421	1.329	7.216	0.845	0.997	16.998	710	No change	No change	No change	0.021	-0.125	-0.097	-0.125	-0.153	-0.123	-0.131	-0.1	-0.139	0.276838		0.0992529
O14964	2_2427_MvsL_O14964	2	MvsL	2427	25.007	8.12	2.708	0.845	0.997	38.974	760	No change	No change	No change	0.074	-0.141	-0.19	-0.13	-0.104	-0.14	-0.225	-0.105	-0.089	0.173746		0.073288
O14964	2_2232_HvsL_O14964	2	HvsL	2232	29.633	0.94	9.411	0.806	0.995	15.679	660	No change	No change	No change	0.203	-0.212	-0.4	-0.063	-0.174	-0.211	-0.435	-0.038	-0.159	0.333022		0.109205
O14964	2_2231_HvsL_O14964	2	HvsL	2231	51.481	1.923	2.884	0.806	0.995	9.415	150	Unquantifiable_Not_observed_in_replicate	Increase	Unquantifiable_observed_only_in MvsL channel	0	3.1	NaN	3.1	NaN	3.125	NaN	3.125	NaN	0.01795		1
O14974-4	1_234_HvsL_O14974-4	1	HvsL	234	39.332	7.607	1.874	1.099	0.993	25.267	460	Increase	Increase	Increase	0.409	1.991	2.232	2.234	1.507	1.992	2.198	2.259	1.521	2.6e-08	+	1.696e-06	+
O14974-4	1_235_HvsL_O14974-4	1	HvsL	235	43.889	3.891	1.902	1.099	0.993	13.117	360	Increase	Increase	Increase	0.232	1.915	1.906	1.686	2.154	1.917	1.872	1.711	2.168	3.3e-08	+	4.626e-06	+
O14974-4	2_2234_HvsL_O14974-4	2	HvsL	2234	21.956	3.312	5.149	4.032	0.979	30.227	840	Unquantifiable_Not_observed_in_replicate	No change	No change	0.26	-0.653	NaN	-0.475	-0.832	-0.634	NaN	-0.45	-0.818	0.0115107		0.0188142
O14974-4	3_6452_MvsL_O14974-4	3	MvsL	6452	47.581	1.479	3.112	1.905	0.977	8.155	300	Unquantifiable_Not_observed_in_replicate	Unquantifiable_Not_observed_in_replicate	Increase	0	1.617	NaN	NaN	1.617	1.631	NaN	NaN	1.631	3.6353e-05		1
O14974-4	2_2235_HvsL_O14974-4	2	HvsL	2235	31.782	2.147	1.713	4.032	0.979	6.519	610	Unquantifiable_Not_observed_in_replicate	Increase	No change	0.671	0.82	NaN	1.289	0.351	0.839	NaN	1.314	0.365	0.0416861		0.0211301
O14974-4	3_6453_MvsL_O14974-4	3	MvsL	6453	5.399	2.009	2.779	1.905	0.977	9.771	1220	Unquantifiable_Not_observed_in_replicate	Unquantifiable_Not_observed_in_replicate	No change	0	-0.505	NaN	NaN	-0.505	-0.491	NaN	NaN	-0.491	0.00293607		0.0142857
O14976	1_263_MvsL_O14976	1	MvsL	263	2.097	3.407	1.735	0.219	0.994	8.533	1280	No change	No change	No change	0.377	-0.156	-0.516	-0.139	0.186	-0.155	-0.55	-0.114	0.2	0.0634081		0.0100948
O14976	1_264_MvsL_O14976	1	MvsL	264	4.716	1.621	2.337	0.219	0.994	6.632	1220	No change	No change	No change	0.454	-0.107	-0.576	0.002	0.252	-0.106	-0.611	0.027	0.266	0.668534		0.266913
O14976	2_2431_MvsL_O14976	2	MvsL	2431	34.453	2.359	1.926	0.352	0.99	8.053	550	Unquantifiable_Not_observed_in_replicate	No change	Decrease	1.064	-1.424	NaN	-0.677	-2.171	-1.404	NaN	-0.652	-2.156	0.00483966		0.00520591
O14976	2_2432_MvsL_O14976	2	MvsL	2432	37.186	2.261	1.813	0.352	0.99	7.266	480	Unquantifiable_Not_observed_in_replicate	No change	No change	0.018	-0.353	NaN	-0.346	-0.36	-0.333	NaN	-0.321	-0.346	0.381645		0.118222
O14979	1_237_HvsL_O14979	1	HvsL	237	13.093	2.722	2.547	0.259	0.995	12.288	1040	Increase	Increase	No change	0.671	1.298	2.097	1.01	0.786	1.299	2.063	1.035	0.8	0.000291548		0.000452886
O14979	1_238_HvsL_O14979	1	HvsL	238	9.26	2.354	3.484	0.259	0.995	14.531	1120	Increase	No change	No change	0.732	1.205	2.085	0.794	0.735	1.206	2.05	0.819	0.749	0.000167696		0.000525014
O14979-3	2_2239_HvsL_O14979-3	2	HvsL	2239	8.735	6.384	2.119	0.753	0.995	23.977	1140	Unquantifiable_Not_observed_in_replicate	No change	No change	0.002	0.597	NaN	0.594	0.601	0.617	NaN	0.618	0.616	4.9445e-05		0.000657472
O14979-3	2_2240_HvsL_O14979-3	2	HvsL	2240	4.863	3.534	2.469	0.753	0.995	15.257	1230	Unquantifiable_Not_observed_in_replicate	No change	No change	0.024	0.658	NaN	0.636	0.68	0.678	NaN	0.66	0.695	0.01177		0.0108385
O14980	1_266_MvsL_O14980	1	MvsL	266	54.258	3.484	2.343	0.544	0.99	9.735	140	No change	Unquantifiable_Not_observed_in_replicate	No change	0.086	-0.769	-0.806	NaN	-0.733	-0.779	-0.84	NaN	-0.718	0.014514		0.0140637
O14980	1_267_MvsL_O14980	1	MvsL	267	38.592	3.16	2.875	0.544	0.99	16.103	480	No change	No change	No change	0.721	-0.056	-0.214	-0.684	0.729	-0.055	-0.249	-0.659	0.744	0.25353		0.0281962
O14980	1_268_MvsL_O14980	1	MvsL	268	46.081	1.325	3.765	0.544	0.99	8.839	320	No change	Decrease	No change	0.741	-0.574	-0.358	-1.411	0.047	-0.572	-0.392	-1.387	0.062	0.000150301		0.000187581
O14980	2_2439_MvsL_O14980	2	MvsL	2439	9.622	0.889	9.876	3.505	0.92	13.874	1120	Unquantifiable_Not_observed_in_replicate	No change	Unquantifiable_Not_observed_in_replicate	0	-0.597	NaN	-0.597	NaN	-0.572	NaN	-0.572	NaN	0.00304922		0.0142857
O14980	3_6460_MvsL_O14980	3	MvsL	6460	40.676	2.033	10.691	2.101	0.957	37.405	450	No change	No change	No change	0.779	-0.211	-0.334	-0.921	0.623	-0.209	-0.369	-0.896	0.637	0.187659		0.0232426
O14980	3_6459_MvsL_O14980	3	MvsL	6459	14.441	1.236	5.094	2.101	0.957	11.159	1020	Unquantifiable_Not_observed_in_replicate	No change	No change	0.524	-0.54	NaN	-0.916	-0.165	-0.521	NaN	-0.891	-0.15	0.00130479		0.00364228
O14980	3_6458_MvsL_O14980	3	MvsL	6458	3.4	1.514	2.199	2.101	0.957	5.539	1270	Unquantifiable_Not_observed_in_replicate	No change	No change	0.005	-0.362	NaN	-0.371	-0.353	-0.342	NaN	-0.346	-0.338	0.141195		0.0105647
O14980	1_241_HvsL_O14980	1	HvsL	241	48.771	0.935	5.799	0.271	0.983	8.992	260	Unquantifiable_observed_only_in HvsL channel	Decrease	No change	0.922	-0.723	NaN	-1.379	-0.066	-0.703	NaN	-1.355	-0.051	0.0002938		0.000164919
O14981	3_6461_MvsL_O14981	3	MvsL	6461	45.036	3.826	2.743	0.884	0.98	18.601	350	Decrease	Decrease	No change	0.863	-1.182	-1.665	-1.683	-0.198	-1.18	-1.699	-1.658	-0.184	0.00848905		0.00634053
O15020	3_6462_MvsL_O15020	3	MvsL	6462	4.884	1.857	2.348	0.154	0.982	7.654	1240	Unquantifiable_Not_observed_in_replicate	No change	Decrease	0.463	-0.849	NaN	-0.526	-1.171	-0.829	NaN	-0.501	-1.156	0.045382		0.0364219
O15042-2	3_5947_MvsL_O15042-2	3	MvsL	5947	2.862	5.413	2.358	0.638	0.995	19.637	1280	Unquantifiable_Not_observed_in_replicate	Unquantifiable_Not_observed_in_replicate	No change	0	-0.312	NaN	NaN	-0.312	-0.297	NaN	NaN	-0.297	0.00158915		0.0142857
O15042-2	3_5948_MvsL_O15042-2	3	MvsL	5948	7.559	4.521	2.179	0.638	0.995	17.461	1180	Unquantifiable_Not_observed_in_replicate	Unquantifiable_Not_observed_in_replicate	No change	0	0.455	NaN	NaN	0.455	0.469	NaN	NaN	0.469	0.538018		0.845238
O15047	2_2440_MvsL_O15047	2	MvsL	2440	8.088	2.869	3.567	0.17	0.995	18.094	1160	Unquantifiable_Not_observed_in_replicate	No change	No change	0.103	-0.74	NaN	-0.818	-0.662	-0.721	NaN	-0.793	-0.648	0.00476288		0.00141364
O15047	2_2441_MvsL_O15047	2	MvsL	2441	3.752	1.232	1.718	0.17	0.995	3.707	1260	Unquantifiable_Not_observed_in_replicate	No change	Decrease	0.456	-1.026	NaN	-0.709	-1.343	-1.006	NaN	-0.684	-1.329	0.451012		0.191434
O15047	3_6130_HvsL_O15047	3	HvsL	6130	11.043	2.707	2.658	1.085	0.981	12.753	1100	Unquantifiable_Not_observed_in_replicate	No change	No change	0.27	-0.088	NaN	0.098	-0.273	-0.068	NaN	0.123	-0.259	0.158433		0.144657
O15066	3_6132_HvsL_O15066	3	HvsL	6132	34.49	3.009	2.441	0.306	0.994	13.019	580	Unquantifiable_Not_observed_in_replicate	No change	No change	0.044	-0.145	NaN	-0.181	-0.108	-0.125	NaN	-0.157	-0.094	0.0331548		0.0378308
O15066	3_6131_HvsL_O15066	3	HvsL	6131	31.249	2.931	1.778	0.306	0.994	9.237	650	Unquantifiable_Not_observed_in_replicate	Unquantifiable_Not_observed_in_replicate	No change	0	-0.219	NaN	NaN	-0.219	-0.204	NaN	NaN	-0.204	0.583503		0.171429
O15067	3_6466_MvsL_O15067	3	MvsL	6466	53.437	5.482	3.302	0.392	0.996	24.013	170	No change	No change	No change	0.074	-0.042	0.079	-0.094	-0.11	-0.04	0.044	-0.069	-0.095	0.205059		0.114514
O15067	3_6134_HvsL_O15067	3	HvsL	6134	43.395	0.526	10.391	0.27	0.995	9.134	390	Unquantifiable_observed_only_in HvsL channel	No change	No change	0.03	0.55	NaN	0.524	0.576	0.57	NaN	0.548	0.591	0.00206882		0.00289768
O15084	2_2444_MvsL_O15084	2	MvsL	2444	13.688	3.673	4.883	1.862	0.971	31.786	1030	No change	No change	No change	0.347	-0.676	-0.852	-0.888	-0.289	-0.675	-0.887	-0.863	-0.275	8.3912e-05		0.000108301
O15111	3_6468_MvsL_O15111	3	MvsL	6468	13.694	4.511	2.483	0.231	0.996	19.853	1040	Unquantifiable_Not_observed_in_replicate	Unquantifiable_Not_observed_in_replicate	No change	0	-0.646	NaN	NaN	-0.646	-0.631	NaN	NaN	-0.631	0.125115		0.047619
O15116	2_2445_MvsL_O15116	2	MvsL	2445	8.428	1.926	3.243	0.118	0.99	11.064	1150	No change	No change	No change	0.072	-0.563	-0.609	-0.532	-0.549	-0.562	-0.644	-0.507	-0.535	0.00104723		0.000420806
O15117	2_2446_MvsL_O15117	2	MvsL	2446	35.032	6.078	3.316	1.777	0.99	35.723	530	Unquantifiable_Not_observed_in_replicate	No change	Decrease	0.555	-0.859	NaN	-0.472	-1.247	-0.84	NaN	-0.447	-1.232	0.000287111		0.000164919
O15117	2_2447_MvsL_O15117	2	MvsL	2447	16.907	1.155	3.004	1.777	0.99	6.15	950	Unquantifiable_Not_observed_in_replicate	Decrease	No change	0.151	-1.056	NaN	-1.168	-0.945	-1.037	NaN	-1.143	-0.93	0.0370051		0.010567
O15117	2_2448_MvsL_O15117	2	MvsL	2448	40.36	1.75	11.806	1.777	0.99	35.164	410	Unquantifiable_Not_observed_in_replicate	No change	Decrease	1.148	-0.229	NaN	0.578	-1.036	-0.209	NaN	0.603	-1.021	0.065777		0.0929305
O15143	3_6139_HvsL_O15143	3	HvsL	6139	52.17	11.433	2.901	0.465	0.999	53.859	190	No change	No change	No change	0.032	-0.086	-0.02	-0.104	-0.133	-0.084	-0.055	-0.079	-0.119	0.267325		0.114514
O15143	1_244_HvsL_O15143	1	HvsL	244	49.665	7.763	2.56	0.22	0.999	35.168	240	No change	No change	No change	0.275	0.05	-0.07	-0.134	0.354	0.051	-0.105	-0.109	0.368	0.23787		0.0528683
O15143	3_6140_HvsL_O15143	3	HvsL	6140	41.79	0.846	4.095	0.465	0.999	6.14	420	Increase	Unquantifiable_observed_only_in MvsL channel	Unquantifiable_observed_only_in MvsL channel	0	2.592	2.592	NaN	NaN	2.557	2.557	NaN	NaN	0.0550575		1
O15144	3_6143_HvsL_O15144	3	HvsL	6143	49.153	1.427	2.409	0.116	1	6.091	260	No change	No change	No change	0.228	0.071	-0.006	-0.102	0.321	0.072	-0.041	-0.077	0.335	0.438324		0.140419
O15144	3_6141_HvsL_O15144	3	HvsL	6141	52.44	8.776	2.446	0.116	1	35.406	190	No change	No change	No change	0.036	-0.121	-0.066	-0.122	-0.176	-0.12	-0.1	-0.097	-0.161	0.333112		0.130118
O15144	3_6142_HvsL_O15144	3	HvsL	6142	41.029	0.686	5.579	0.116	1	6.782	440	Unquantifiable_Not_observed_in_replicate	No change	Unquantifiable_observed_only_in MvsL channel	0	0.199	NaN	0.199	NaN	0.224	NaN	0.224	NaN	0.997618		0.5
O15145	3_6473_MvsL_O15145	3	MvsL	6473	52.194	8.332	3.026	0.272	0.999	40.449	190	No change	No change	No change	0.093	-0.054	0.083	-0.096	-0.15	-0.053	0.049	-0.071	-0.136	0.28919		0.203393
O15145	3_6145_HvsL_O15145	3	HvsL	6145	40.452	0.627	4.572	0.465	0.998	5.081	450	Unquantifiable_observed_only_in HvsL channel	Unquantifiable_observed_only_in MvsL channel	Unquantifiable_observed_only_in MvsL channel	0	0	NaN	NaN	NaN	0	NaN	NaN	NaN	NaN		NaN
O15145	2_2250_HvsL_O15145	2	HvsL	2250	48.878	5.265	3.905	1.732	0.984	35.956	210	No change	No change	No change	0.287	0.139	0.026	-0.065	0.457	0.141	-0.009	-0.04	0.472	0.360416		0.215322
O15160	1_250_HvsL_O15160	1	HvsL	250	3.308	1.384	2.02	0.18	0.977	4.692	1250	No change	No change	No change	0.19	0.183	0.196	-0.018	0.37	0.185	0.161	0.007	0.385	0.867722		0.473902
O15160	1_251_HvsL_O15160	1	HvsL	251	8.657	0.761	4.598	0.18	0.977	6.145	1140	No change	No change	No change	0.237	0.195	0.357	-0.102	0.33	0.196	0.322	-0.077	0.344	0.966438		0.458705
O15160	2_2455_MvsL_O15160	2	MvsL	2455	30.298	0.593	29.317	2.638	0.892	24.79	640	Unquantifiable_Not_observed_in_replicate	No change	No change	0.112	0.25	NaN	0.324	0.176	0.27	NaN	0.349	0.191	0.607813		0.285372
O15160	2_2454_MvsL_O15160	2	MvsL	2454	53.886	3.232	1.949	2.638	0.892	8.826	90	Unquantifiable_Not_observed_in_replicate	No change	No change	0.199	-0.5	NaN	-0.646	-0.354	-0.48	NaN	-0.621	-0.339	0.04499		0.0320111
O15160	3_6477_MvsL_O15160	3	MvsL	6477	24.436	0.596	23.825	4.094	0.913	22.226	800	Unquantifiable_Not_observed_in_replicate	No change	No change	0.303	0.174	NaN	-0.046	0.393	0.193	NaN	-0.021	0.408	0.775301		0.464818
O15160	3_6148_HvsL_O15160	3	HvsL	6148	22.324	0.651	18.361	1.707	0.897	19.996	850	Unquantifiable_Not_observed_in_replicate	No change	No change	0.401	0.092	NaN	-0.197	0.381	0.112	NaN	-0.172	0.395	0.237967		0.425051
O15212	2_2253_HvsL_O15212	2	HvsL	2253	47.132	5.642	3.976	1.207	0.992	39.659	250	No change	No change	No change	0.089	-0.071	0.013	-0.197	-0.028	-0.069	-0.022	-0.173	-0.014	0.0226886		0.0100957
O15212	1_279_MvsL_O15212	1	MvsL	279	22.124	0.754	3.291	4.395	0.974	4.398	840	No change	No change	No change	0.041	-0.044	-0.016	-0.103	-0.012	-0.042	-0.051	-0.078	0.002	0.0618778		0.0281953
O15212	2_2254_HvsL_O15212	2	HvsL	2254	39.276	0.754	17.718	1.207	0.992	21.172	430	No change	No change	No change	0.135	-0.132	-0.018	-0.311	-0.066	-0.13	-0.053	-0.286	-0.052	0.135433		0.0792308
O15294	3_6480_MvsL_O15294	3	MvsL	6480	13.689	2.875	1.994	0.598	0.992	10.161	1040	Unquantifiable_Not_observed_in_replicate	No change	No change	0.001	-0.627	NaN	-0.631	-0.622	-0.607	NaN	-0.607	-0.608	0.0131582		0.00738151
O15294	3_6481_MvsL_O15294	3	MvsL	6481	5.076	3.6	2.257	0.598	0.992	14.325	1230	Unquantifiable_Not_observed_in_replicate	No change	No change	0.233	-0.625	NaN	-0.795	-0.456	-0.606	NaN	-0.77	-0.441	0.0230083		0.0170346
O15294	3_6482_MvsL_O15294	3	MvsL	6482	17.002	2.778	3.42	0.598	0.992	16.84	970	Unquantifiable_Not_observed_in_replicate	No change	No change	0.142	-0.483	NaN	-0.588	-0.377	-0.463	NaN	-0.563	-0.363	0.00644811		0.00522214
O15355	1_253_HvsL_O15355	1	HvsL	253	43.165	2.632	7.751	0.433	0.997	35.602	380	No change	No change	No change	0.119	-0.331	-0.422	-0.337	-0.235	-0.33	-0.457	-0.312	-0.221	0.00654103		0.00903331
O15355	1_254_HvsL_O15355	1	HvsL	254	45.979	3.698	2.703	0.433	0.997	17.717	320	No change	No change	No change	0.049	-0.265	-0.173	-0.324	-0.299	-0.264	-0.208	-0.299	-0.285	0.00158495		0.00141132
O15355	2_2461_MvsL_O15355	2	MvsL	2461	38.169	1.379	10.465	1.108	0.993	25.285	460	No change	No change	No change	0.231	0.307	0.606	0.111	0.205	0.309	0.571	0.135	0.219	0.937003		0.385776
O15372	1_23_MvsL_O15372	1	MvsL	23	19.403	2.182	2.854	0.536	0.985	11.038	900	No change	Unquantifiable_Not_observed_in_replicate	Unquantifiable_Not_observed_in_replicate	0	0.81	0.81	NaN	NaN	0.775	0.775	NaN	NaN	0.0181066		0.996032
O15372	1_24_MvsL_O15372	1	MvsL	24	26.545	1.819	5.579	0.536	0.985	17.987	740	No change	Unquantifiable_Not_observed_in_replicate	Unquantifiable_Not_observed_in_replicate	0	0.476	0.476	NaN	NaN	0.441	0.441	NaN	NaN	0.588734		0.420635
O15372	3_5735_MvsL_O15372	3	MvsL	5735	13.445	5.434	2.623	0.473	0.995	25.263	1050	Unquantifiable_Not_observed_in_replicate	No change	No change	0.09	-0.013	NaN	-0.083	0.056	0.006	NaN	-0.058	0.07	0.443373		0.260261
O15372	3_5736_MvsL_O15372	3	MvsL	5736	7.735	2.149	2.847	0.473	0.995	10.84	1170	Unquantifiable_Not_observed_in_replicate	No change	No change	0.166	0.524	NaN	0.636	0.411	0.543	NaN	0.661	0.426	0.105713		0.0186682
O15379	2_2462_MvsL_O15379	2	MvsL	2462	15.226	2.074	4.221	0.253	0.994	15.517	990	Unquantifiable_Not_observed_in_replicate	No change	Unquantifiable_Not_observed_in_replicate	0	-0.249	NaN	-0.249	NaN	-0.224	NaN	-0.224	NaN	0.0403003		0.0277778
O15379	2_2463_MvsL_O15379	2	MvsL	2463	11.608	2.138	2.257	0.253	0.994	8.553	1080	Unquantifiable_Not_observed_in_replicate	No change	Decrease	0.851	-1.294	NaN	-0.697	-1.89	-1.274	NaN	-0.673	-1.876	0.0790258		0.0660173
O15379	2_2258_HvsL_O15379	2	HvsL	2258	18.12	2.29	2.763	0.285	0.988	11.215	930	Unquantifiable_Not_observed_in_replicate	No change	Unquantifiable_Not_observed_in_replicate	0	0.9	NaN	0.9	NaN	0.925	NaN	0.925	NaN	0.0139279		0.992063
O15397	3_6485_MvsL_O15397	3	MvsL	6485	52.864	6.197	2.547	1.615	0.985	24.679	180	Unquantifiable_Not_observed_in_replicate	Unquantifiable_Not_observed_in_replicate	No change	0	0.38	NaN	NaN	0.38	0.394	NaN	NaN	0.394	0.52877		0.789683
O15511	1_256_HvsL_O15511	1	HvsL	256	50.775	8.284	3.435	0.444	0.999	48.369	210	No change	No change	No change	0.108	-0.036	0.081	-0.017	-0.171	-0.034	0.046	0.008	-0.157	0.683287		0.33915
O15511	1_283_MvsL_O15511	1	MvsL	283	53.998	2.651	1.783	0.488	0.999	6.591	140	No change	Unquantifiable_Not_observed_in_replicate	No change	0.005	0.01	0.038	NaN	-0.019	0	0.004	NaN	-0.004	0.642999		0.311588
O15541	3_6487_MvsL_O15541	3	MvsL	6487	52.731	3.442	2.696	0.47	0.986	14.523	180	Unquantifiable_Not_observed_in_replicate	No change	No change	0.271	-0.161	NaN	-0.358	0.036	-0.142	NaN	-0.333	0.05	0.0961047		0.0320111
O43143	1_257_HvsL_O43143	1	HvsL	257	4.151	1.789	2.357	0.208	0.988	7.255	1240	No change	No change	No change	0.287	0.447	0.764	0.436	0.141	0.448	0.729	0.461	0.155	0.138864		0.0407462
O43143	1_258_HvsL_O43143	1	HvsL	258	9.429	1.611	3.091	0.208	0.988	8.826	1120	No change	No change	No change	0.061	0.554	0.557	0.601	0.505	0.556	0.522	0.626	0.519	0.0325916		0.00604501
O43143	2_2468_MvsL_O43143	2	MvsL	2468	21.701	1.07	3.479	2.43	0.951	6.598	840	Unquantifiable_Not_observed_in_replicate	Increase	No change	0.692	0.528	NaN	1.012	0.044	0.548	NaN	1.037	0.059	0.75507		0.213669
O43143	3_6491_MvsL_O43143	3	MvsL	6491	44.478	1.133	10.573	4.259	0.973	19.541	360	Unquantifiable_Not_observed_in_replicate	No change	No change	0.086	0.474	NaN	0.408	0.54	0.494	NaN	0.433	0.555	0.0522698		0.0320111
O43143	2_2466_MvsL_O43143	2	MvsL	2466	51.667	3.702	3.851	2.43	0.951	22.477	150	Unquantifiable_Not_observed_in_replicate	No change	No change	0.014	-0.247	NaN	-0.263	-0.232	-0.228	NaN	-0.238	-0.218	0.0862662		0.0444865
O43143	3_6489_MvsL_O43143	3	MvsL	6489	49.664	3.19	2.185	4.259	0.973	12.351	250	Unquantifiable_Not_observed_in_replicate	No change	No change	0.047	-0.124	NaN	-0.163	-0.086	-0.105	NaN	-0.138	-0.072	0.133684		0.106147
O43143	3_6488_MvsL_O43143	3	MvsL	6488	54.496	6.62	2.759	4.259	0.973	19.488	140	Unquantifiable_Not_observed_in_replicate	No change	No change	0.046	-0.083	NaN	-0.056	-0.11	-0.063	NaN	-0.031	-0.096	0.361607		0.213388
O43143	2_2262_HvsL_O43143	2	HvsL	2262	23.872	1.802	2.795	3.775	0.902	8.927	790	Unquantifiable_Not_observed_in_replicate	Increase	No change	1.172	0.811	NaN	1.635	-0.012	0.831	NaN	1.66	0.002	0.523572		0.36686
O43148	2_2470_MvsL_O43148	2	MvsL	2470	34.24	2.102	2.722	0.525	0.991	10.141	550	Unquantifiable_Not_observed_in_replicate	No change	Unquantifiable_Not_observed_in_replicate	0	0.158	NaN	0.158	NaN	0.183	NaN	0.183	NaN	0.213588		0.952381
O43148	2_2471_MvsL_O43148	2	MvsL	2471	8.587	2.64	3.639	0.525	0.991	17.001	1150	Unquantifiable_Not_observed_in_replicate	No change	Unquantifiable_Not_observed_in_replicate	0	0.573	NaN	0.573	NaN	0.598	NaN	0.598	NaN	0.142471		0.952381
O43148	2_2472_MvsL_O43148	2	MvsL	2472	37.929	3.445	1.943	0.525	0.991	11.864	460	Unquantifiable_Not_observed_in_replicate	No change	Unquantifiable_Not_observed_in_replicate	0	0.008	NaN	0.008	NaN	0.033	NaN	0.033	NaN	0.941372		0.654762
O43149	2_2473_MvsL_O43149	2	MvsL	2473	15.29	3.166	2.21	0.205	0.995	12.402	990	Decrease	No change	No change	0.652	-0.483	-1.051	-0.593	0.195	-0.481	-1.085	-0.568	0.209	0.0375998		0.0256189
O43149	2_2474_MvsL_O43149	2	MvsL	2474	11.487	1.604	2.897	0.205	0.995	8.236	1080	Unquantifiable_Not_observed_in_replicate	No change	No change	0.296	-0.028	NaN	-0.243	0.186	-0.009	NaN	-0.218	0.2	0.196584		0.0929384
O43156	3_6163_HvsL_O43156	3	HvsL	6163	14.364	2.097	3.322	0.218	0.99	12.347	1030	Unquantifiable_Not_observed_in_replicate	Unquantifiable_Not_observed_in_replicate	No change	0	0.697	NaN	NaN	0.697	0.711	NaN	NaN	0.711	0.0499231		0.984127
O43156	3_6162_HvsL_O43156	3	HvsL	6162	19.604	1.49	2.267	0.218	0.99	5.987	910	Unquantifiable_Not_observed_in_replicate	Unquantifiable_Not_observed_in_replicate	No change	0	0.152	NaN	NaN	0.152	0.166	NaN	NaN	0.166	0.719263		0.345238
O43164-2	2_2475_MvsL_O43164-2	2	MvsL	2475	19.532	2.294	11.465	2.749	0.936	46.098	890	Unquantifiable_Not_observed_in_replicate	No change	No change	0.138	-0.821	NaN	-0.923	-0.718	-0.801	NaN	-0.899	-0.703	4.247e-06	+	9.1336e-05
O43164-2	3_6497_MvsL_O43164-2	3	MvsL	6497	16.511	2.315	5.928	2.756	0.934	24.321	980	Unquantifiable_Not_observed_in_replicate	No change	No change	0.3	-0.783	NaN	-1	-0.566	-0.763	NaN	-0.975	-0.551	3e-09	+	9.1336e-05
O43164-2	3_6496_MvsL_O43164-2	3	MvsL	6496	49.167	2.654	2.849	2.756	0.934	13.377	260	Unquantifiable_Not_observed_in_replicate	Unquantifiable_Not_observed_in_replicate	Decrease	0	-1.446	NaN	NaN	-1.446	-1.431	NaN	NaN	-1.431	0.000201773		0.00396825
O43172-2	2_2476_MvsL_O43172-2	2	MvsL	2476	15.003	1.505	5.729	0.227	0.993	15.278	1000	Unquantifiable_Not_observed_in_replicate	No change	No change	0.251	0.417	NaN	0.59	0.245	0.437	NaN	0.614	0.259	0.761859		0.425053
O43172-2	2_2477_MvsL_O43172-2	2	MvsL	2477	5.934	1.617	3.347	0.227	0.993	9.415	1210	Unquantifiable_Not_observed_in_replicate	No change	No change	0.228	0.262	NaN	0.418	0.105	0.281	NaN	0.443	0.12	0.631256		0.366865
O43172-2	3_6165_HvsL_O43172-2	3	HvsL	6165	17.161	3.139	4.643	1.764	0.969	25.832	960	Unquantifiable_Not_observed_in_replicate	No change	No change	0.343	0.675	NaN	0.912	0.438	0.695	NaN	0.937	0.453	0.324066		0.285375
O43172-2	2_2271_HvsL_O43172-2	2	HvsL	2271	9	2.726	6.047	2.148	0.969	28.321	1140	Unquantifiable_Not_observed_in_replicate	Increase	No change	0.983	0.527	NaN	1.216	-0.163	0.546	NaN	1.241	-0.148	0.0524191		0.975058
O43175	1_259_HvsL_O43175	1	HvsL	259	54.032	2.804	2.8	0.254	0.994	9.569	140	No change	No change	No change	0.689	-0.255	-0.58	-0.711	0.527	-0.253	-0.615	-0.687	0.542	0.00370228		0.00445635
O43175	1_260_HvsL_O43175	1	HvsL	260	32.157	0.839	7.287	0.254	0.994	10.836	620	No change	No change	No change	0.345	-0.002	0.196	-0.422	0.219	-0.001	0.161	-0.397	0.234	0.0106248		0.00506063
O43175	1_261_HvsL_O43175	1	HvsL	261	48.245	1.525	5.72	0.254	0.994	14.727	270	No change	No change	No change	0.527	-0.458	-0.511	-0.958	0.096	-0.456	-0.546	-0.933	0.11	5.2767e-05		0.000452886
O43175	3_6167_HvsL_O43175	3	HvsL	6167	44.658	3.205	4.689	2.493	0.977	26.613	360	No change	No change	No change	0.648	-0.329	-0.3	-0.996	0.31	-0.327	-0.335	-0.972	0.324	0.0401734		0.0171987
O43175	2_2274_HvsL_O43175	2	HvsL	2274	37.836	1.145	21.514	4.724	0.849	37.666	470	No change	No change	No change	0.433	-0.076	0.091	-0.583	0.262	-0.075	0.057	-0.558	0.277	0.161155		0.0485455
O43242	1_262_HvsL_O43242	1	HvsL	262	14.772	2.628	5.89	0.546	0.984	27.423	1000	No change	No change	No change	0.098	-0.239	-0.259	-0.318	-0.139	-0.237	-0.293	-0.294	-0.125	0.000118374		0.00024681
O43242	1_263_HvsL_O43242	1	HvsL	263	31.229	0.519	6.335	0.546	0.984	5.828	640	No change	Unquantifiable_Not_observed_in_replicate	Unquantifiable_Not_observed_in_replicate	0	0.365	0.365	NaN	NaN	0.33	0.33	NaN	NaN	0.245175		0.154762
O43252	1_290_MvsL_O43252	1	MvsL	290	54.23	4.221	2.414	0.397	0.992	12.175	140	No change	No change	No change	0.061	-0.028	-0.055	-0.047	0.018	-0.026	-0.089	-0.022	0.033	0.292761		0.164939
O43264	3_6505_MvsL_O43264	3	MvsL	6505	16.294	3.294	2.478	0.512	0.982	14.468	980	No change	No change	No change	0.422	-0.506	-0.896	-0.519	-0.102	-0.504	-0.931	-0.494	-0.088	0.030493		0.0227501
O43290	2_2484_MvsL_O43290	2	MvsL	2484	4.406	2.477	2.809	0.753	0.983	11.8	1240	Unquantifiable_Not_observed_in_replicate	No change	No change	0.179	0.002	NaN	0.124	-0.119	0.022	NaN	0.149	-0.105	0.4124		0.285368
O43290	2_2485_MvsL_O43290	2	MvsL	2485	10.165	1.707	6.354	0.753	0.983	18.827	1110	Unquantifiable_Not_observed_in_replicate	No change	No change	0.271	-0.056	NaN	0.13	-0.242	-0.036	NaN	0.155	-0.228	0.690637		0.395541
O43314-2	3_6175_HvsL_O43314-2	3	HvsL	6175	47.674	3.182	2.45	0.313	0.996	13.818	290	Unquantifiable_Not_observed_in_replicate	No change	No change	0.347	-0.456	NaN	-0.707	-0.206	-0.437	NaN	-0.683	-0.191	0.160593		0.0606123
O43314-2	3_6174_HvsL_O43314-2	3	HvsL	6174	52.413	3.966	2.572	0.313	0.996	16.681	190	Unquantifiable_Not_observed_in_replicate	Unquantifiable_Not_observed_in_replicate	No change	0	-0.843	NaN	NaN	-0.843	-0.829	NaN	NaN	-0.829	0.00180117		0.00396825
O43318	3_6509_MvsL_O43318	3	MvsL	6509	39.539	3.118	3.628	0.299	0.992	20.05	470	Unquantifiable_Not_observed_in_replicate	No change	No change	0.387	-0.351	NaN	-0.082	-0.62	-0.332	NaN	-0.058	-0.606	0.0256301		0.0156015
O43318	3_6510_MvsL_O43318	3	MvsL	6510	31.654	1.795	2.024	0.299	0.992	6.439	650	Unquantifiable_Not_observed_in_replicate	No change	No change	0.367	-0.116	NaN	0.139	-0.37	-0.096	NaN	0.163	-0.356	0.450435		0.26825
O43324	1_265_HvsL_O43324	1	HvsL	265	6.484	3.253	2.879	0.379	0.997	16.541	1180	No change	No change	No change	0.039	-0.251	-0.203	-0.318	-0.232	-0.25	-0.237	-0.293	-0.218	0.0693452		0.0309848
O43324	1_266_HvsL_O43324	1	HvsL	266	3.428	5.495	1.811	0.379	0.997	17.127	1250	No change	No change	No change	0.14	-0.077	-0.14	-0.161	0.07	-0.076	-0.175	-0.137	0.084	0.270315		0.149877
O43324	3_6513_MvsL_O43324	3	MvsL	6513	16.292	2.128	10.118	3.374	0.992	37.541	980	No change	No change	No change	0.093	0.47	0.424	0.428	0.558	0.471	0.389	0.452	0.573	0.280237		0.191866
O43324	1_267_HvsL_O43324	1	HvsL	267	13.097	1.144	4.136	0.379	0.997	8.386	1040	No change	No change	No change	0.133	0.338	0.522	0.206	0.285	0.339	0.488	0.231	0.3	0.944622		0.5
O43379	2_2492_MvsL_O43379	2	MvsL	2492	17.262	1.805	3.35	0.462	0.96	10.718	940	Unquantifiable_Not_observed_in_replicate	No change	No change	0.326	-0.725	NaN	-0.961	-0.49	-0.706	NaN	-0.936	-0.476	6.62e-07	+	9.1336e-05
O43379	3_6514_MvsL_O43379	3	MvsL	6514	14.013	2.283	3.413	1.504	0.961	13.811	1030	Unquantifiable_Not_observed_in_replicate	Unquantifiable_Not_observed_in_replicate	No change	0	-0.52	NaN	NaN	-0.52	-0.505	NaN	NaN	-0.505	0.00494052		0.00396825
O43379	3_6515_MvsL_O43379	3	MvsL	6515	23.446	2.386	4.606	1.504	0.961	19.479	830	Unquantifiable_Not_observed_in_replicate	Unquantifiable_Not_observed_in_replicate	No change	0	-1.004	NaN	NaN	-1.004	-0.99	NaN	NaN	-0.99	4.9714e-05		0.00396825
O43379	3_6516_MvsL_O43379	3	MvsL	6516	33.587	1.603	2.293	1.504	0.961	6.515	600	Unquantifiable_Not_observed_in_replicate	No change	No change	0.096	-0.81	NaN	-0.748	-0.872	-0.79	NaN	-0.723	-0.858	0.000140624		0.0011655
O43379	3_6181_HvsL_O43379	3	HvsL	6181	19.404	1.214	10.467	3.199	0.768	22.377	920	Unquantifiable_Not_observed_in_replicate	No change	No change	0.19	-0.793	NaN	-0.933	-0.653	-0.773	NaN	-0.908	-0.639	3.8e-08	+	0.000206147
O43390	1_268_HvsL_O43390	1	HvsL	268	10.105	7.082	1.741	1.104	0.993	21.854	1110	Increase	Increase	No change	0.134	1.092	1.206	1.145	0.924	1.093	1.172	1.17	0.938	0.00214029		0.000335452
O43390	1_269_HvsL_O43390	1	HvsL	269	6.372	4.795	1.796	1.104	0.993	15.264	1190	Increase	No change	No change	0.333	0.707	1.062	0.709	0.349	0.708	1.027	0.734	0.363	0.011647		0.00903331
O43390	2_2493_MvsL_O43390	2	MvsL	2493	3.369	1.247	2.241	4.305	0.901	4.619	1270	No change	No change	No change	0.206	-0.136	-0.059	0.023	-0.373	-0.135	-0.094	0.048	-0.358	0.967786		0.227649
O43390	2_2288_HvsL_O43390	2	HvsL	2288	37.194	1.235	27.587	8.94	0.814	47.559	480	Unquantifiable_Not_observed_in_replicate	Increase	Unquantifiable_observed_only_in MvsL channel	0	1.462	NaN	1.462	NaN	1.486	NaN	1.486	NaN	0.000173102		1
O43395	2_2289_HvsL_O43395	2	HvsL	2289	15.831	3.597	3.512	0.396	0.994	22.391	980	Unquantifiable_Not_observed_in_replicate	No change	No change	0.034	0.242	NaN	0.26	0.223	0.261	NaN	0.285	0.237	0.578516		0.425053
O43395	2_2290_HvsL_O43395	2	HvsL	2290	4.441	2.881	2.038	0.396	0.994	10.319	1240	Unquantifiable_Not_observed_in_replicate	No change	No change	0.328	0.2	NaN	0.427	-0.027	0.22	NaN	0.452	-0.012	0.859558		0.395535
O43395	2_2291_HvsL_O43395	2	HvsL	2291	8.197	1.661	3.129	0.396	0.994	9.207	1160	Unquantifiable_Not_observed_in_replicate	No change	No change	0.278	0.09	NaN	0.281	-0.102	0.109	NaN	0.306	-0.087	0.829494		0.469871
O43396	3_6521_MvsL_O43396	3	MvsL	6521	14.136	4.507	3.635	2.641	0.96	29.038	1030	No change	No change	No change	0.068	-0.036	0.079	-0.096	-0.091	-0.034	0.044	-0.071	-0.076	0.0842435		0.0407462
O43396	3_6523_MvsL_O43396	3	MvsL	6523	36.6	1.085	17.644	2.641	0.96	31.478	540	No change	No change	No change	0.055	-0.04	0.05	-0.061	-0.109	-0.038	0.016	-0.036	-0.095	0.0040287		0.0035081
O43396	2_2500_MvsL_O43396	2	MvsL	2500	27.374	0.916	17.247	2.175	0.911	27.245	710	No change	No change	No change	0.13	-0.031	0.111	-0.014	-0.189	-0.029	0.076	0.011	-0.175	6.198e-06	+	2.4032e-05
O43396	2_2499_MvsL_O43396	2	MvsL	2499	48.915	1.254	6.448	2.175	0.911	13.027	210	Unquantifiable_Not_observed_in_replicate	No change	No change	0.036	0.002	NaN	-0.028	0.033	0.022	NaN	-0.004	0.048	0.089206		0.106147
O43396	3_6522_MvsL_O43396	3	MvsL	6522	53.593	1.156	5.014	2.641	0.96	6.722	160	Unquantifiable_Not_observed_in_replicate	No change	No change	0.04	0.032	NaN	-0.002	0.066	0.052	NaN	0.023	0.08	0.285143		0.125493
O43396	2_2293_HvsL_O43396	2	HvsL	2293	40.84	0.979	21.147	4.347	0.794	30.248	400	No change	No change	No change	0.088	0.006	0.14	-0.043	-0.08	0.007	0.106	-0.018	-0.065	0.0304765		0.0232426
O43396	3_6185_HvsL_O43396	3	HvsL	6185	44.714	1.09	20.113	4.763	0.896	29.694	360	No change	No change	No change	0.186	-0.137	-0.309	-0.098	-0.003	-0.135	-0.344	-0.073	0.011	0.111266		0.00445635
O43399	1_297_MvsL_O43399	1	MvsL	297	3.8	1.762	2.373	0.54	0.983	7.058	1240	No change	No change	No change	0.441	0.013	-0.409	0.024	0.422	0.014	-0.443	0.049	0.437	0.307321		0.256198
O43399	1_298_MvsL_O43399	1	MvsL	298	10.296	1.736	6.876	0.54	0.983	20.566	1100	No change	Unquantifiable_Not_observed_in_replicate	No change	0.781	-0.079	-0.607	NaN	0.449	-0.089	-0.642	NaN	0.463	0.0381552		0.0842235
O43399	3_6524_MvsL_O43399	3	MvsL	6524	47.273	13.596	2.954	4.779	0.992	71.179	300	Decrease	No change	No change	0.347	-0.745	-1.102	-0.636	-0.497	-0.743	-1.137	-0.611	-0.482	0.039089		0.0201197
O43399-2	3_6188_HvsL_O43399-2	3	HvsL	6188	47.527	13.06	2.468	0.259	1	57.129	300	Unquantifiable_Not_observed_in_replicate	No change	No change	0.197	-0.632	NaN	-0.777	-0.488	-0.613	NaN	-0.752	-0.473	0.0961607		0.0651904
O43399-2	3_6187_HvsL_O43399-2	3	HvsL	6187	51.121	1.891	2.852	0.259	1	9.299	220	Unquantifiable_Not_observed_in_replicate	Unquantifiable_Not_observed_in_replicate	No change	0	-0.332	NaN	NaN	-0.332	-0.317	NaN	NaN	-0.317	0.448111		0.345238
O43447	3_6527_MvsL_O43447	3	MvsL	6527	3.632	4.421	2.605	1.001	0.982	18.851	1260	Unquantifiable_Not_observed_in_replicate	No change	No change	0.05	0.041	NaN	0	0.081	0.06	NaN	0.025	0.096	0.613081		0.139316
O43491-4	2_2053_MvsL_O43491-4	2	MvsL	2053	27.13	3.37	2.103	1.133	0.976	12.562	720	Unquantifiable_Not_observed_in_replicate	No change	No change	0.431	-0.246	NaN	0.054	-0.546	-0.226	NaN	0.079	-0.531	0.753485		0.298121
O43491-4	3_5717_HvsL_O43491-4	3	HvsL	5717	32.633	5.347	2.371	1.507	0.988	22.471	620	Unquantifiable_Not_observed_in_replicate	Increase	Increase	0.091	1.285	NaN	1.345	1.226	1.305	NaN	1.369	1.241	1.3314e-05		0.000123064
O43491-4	2_1877_HvsL_O43491-4	2	HvsL	1877	33.98	3.703	2.681	2.314	0.979	17.596	560	Unquantifiable_Not_observed_in_replicate	Increase	Increase	0.111	1.243	NaN	1.316	1.169	1.262	NaN	1.341	1.184	0.000432823		0.00110111
O43516	3_6528_MvsL_O43516	3	MvsL	6528	32.728	3.548	2.584	0.255	0.996	16.25	620	Unquantifiable_Not_observed_in_replicate	Unquantifiable_Not_observed_in_replicate	No change	0	-0.833	NaN	NaN	-0.833	-0.818	NaN	NaN	-0.818	0.045842		0.047619
O43516	3_6529_MvsL_O43516	3	MvsL	6529	36.327	3.1	2.151	0.255	0.996	11.819	540	Unquantifiable_Not_observed_in_replicate	Unquantifiable_Not_observed_in_replicate	No change	0	-0.851	NaN	NaN	-0.851	-0.837	NaN	NaN	-0.837	0.137413		0.047619
O43566	3_6531_MvsL_O43566	3	MvsL	6531	49.086	2.893	1.796	0.294	0.993	9.209	260	Unquantifiable_Not_observed_in_replicate	No change	No change	0.321	-0.757	NaN	-0.535	-0.978	-0.737	NaN	-0.51	-0.964	0.00524778		0.0022932
O43566	3_6530_MvsL_O43566	3	MvsL	6530	52.594	3.215	1.834	0.294	0.993	10.119	180	Unquantifiable_Not_observed_in_replicate	No change	Decrease	0.415	-0.858	NaN	-0.569	-1.146	-0.838	NaN	-0.545	-1.132	0.003995		0.00670933
O43583	2_2297_HvsL_O43583	2	HvsL	2297	53.652	13.572	1.902	1.588	0.996	38.52	100	Unquantifiable_Not_observed_in_replicate	No change	No change	0.1	0.014	NaN	0.079	-0.052	0.033	NaN	0.104	-0.037	0.989317		0.439239
O43583	2_2298_HvsL_O43583	2	HvsL	2298	47.235	0.76	7.036	1.588	0.996	8.916	250	Unquantifiable_Not_observed_in_replicate	No change	No change	0.099	0.585	NaN	0.51	0.661	0.605	NaN	0.535	0.675	0.420647		0.0606123
O43592	3_6194_HvsL_O43592	3	HvsL	6194	47.724	2.45	3.996	0.246	0.992	17.266	290	No change	No change	No change	0.292	-0.283	-0.584	-0.134	-0.132	-0.282	-0.619	-0.109	-0.117	0.145682		0.0407473
O43592	1_300_MvsL_O43592	1	MvsL	300	44.009	1.24	2.632	0.268	0.988	5.785	360	No change	No change	No change	0.039	0.046	0.128	-0.006	0.017	0.048	0.093	0.019	0.032	0.435819		0.185132
O43592	3_6193_HvsL_O43592	3	HvsL	6193	40.565	1.014	5.271	0.246	0.992	9.473	450	No change	No change	No change	0.139	0.064	-0.051	0.07	0.173	0.065	-0.086	0.094	0.187	0.518686		0.170503
O43617-2	1_301_MvsL_O43617-2	1	MvsL	301	25.152	2.478	2.604	0.571	0.971	11.437	780	No change	No change	No change	0.096	-0.672	-0.66	-0.59	-0.766	-0.67	-0.694	-0.565	-0.752	9.1755e-05		0.000187592
O43617-2	1_302_MvsL_O43617-2	1	MvsL	302	3.762	1.381	3.191	0.571	0.971	6.948	1240	No change	No change	No change	0.009	0.144	0.191	0.114	0.126	0.145	0.156	0.139	0.141	0.718861		0.253456
O43617-2	3_6534_MvsL_O43617-2	3	MvsL	6534	21.648	2.208	7.253	0.901	0.97	28.384	870	Decrease	No change	No change	0.435	-0.808	-1.271	-0.531	-0.622	-0.807	-1.306	-0.506	-0.608	1.6386e-05		3.418e-05
O43617-2	3_6535_MvsL_O43617-2	3	MvsL	6535	5.772	1.224	5.324	0.901	0.97	10.367	1220	No change	No change	No change	0.048	0.167	0.169	0.122	0.209	0.168	0.134	0.147	0.223	0.846922		0.354462
O43617-2	3_6196_HvsL_O43617-2	3	HvsL	6196	19.458	1.182	9.658	0.382	0.97	20.164	910	Decrease	No change	No change	0.704	-0.856	-1.633	-0.479	-0.457	-0.855	-1.668	-0.454	-0.442	0.00079799		0.000737679
O43660-2	2_2507_MvsL_O43660-2	2	MvsL	2507	3.685	4.227	2.129	0.224	0.997	15.357	1260	Unquantifiable_Not_observed_in_replicate	No change	No change	0.07	-0.168	NaN	-0.124	-0.213	-0.149	NaN	-0.099	-0.199	0.0924198		0.0929305
O43660-2	2_2508_MvsL_O43660-2	2	MvsL	2508	7.258	2.59	2.277	0.224	0.997	10.452	1180	Unquantifiable_Not_observed_in_replicate	No change	No change	0.082	-0.175	NaN	-0.238	-0.112	-0.155	NaN	-0.213	-0.097	0.242567		0.0444865
O43681	1_303_MvsL_O43681	1	MvsL	303	18.904	2.291	3.401	0.276	0.991	13.81	910	No change	No change	No change	0.176	-0.031	-0.198	0.047	0.059	-0.029	-0.232	0.072	0.073	0.198438		0.215324
O43681	1_304_MvsL_O43681	1	MvsL	304	11.292	1.267	5.851	0.276	0.991	13.055	1080	No change	No change	No change	0.046	0.316	0.403	0.252	0.294	0.318	0.368	0.277	0.308	0.717217		0.398817
O43681	2_2510_MvsL_O43681	2	MvsL	2510	3.735	1.316	2.729	0.263	0.978	5.868	1260	Unquantifiable_Not_observed_in_replicate	No change	No change	0.086	-0.007	NaN	0.049	-0.062	0.013	NaN	0.073	-0.048	0.567483		0.270137
O43681	3_6537_MvsL_O43681	3	MvsL	6537	28.383	0.974	24.181	3.56	0.862	36.969	720	Unquantifiable_Not_observed_in_replicate	No change	No change	0.524	0.046	NaN	-0.33	0.422	0.065	NaN	-0.305	0.436	0.158793		0.26825
O43681	3_6539_MvsL_O43681	3	MvsL	6539	54.478	2.683	4.049	3.56	0.862	11.021	140	Unquantifiable_Not_observed_in_replicate	No change	No change	0.339	-0.258	NaN	-0.503	-0.014	-0.239	NaN	-0.478	0.001	0.449056		0.0414918
O43681	2_2303_HvsL_O43681	2	HvsL	2303	15.932	1.342	5.611	0.655	0.944	13.345	980	No change	No change	No change	0.017	0.174	0.218	0.131	0.173	0.176	0.184	0.156	0.187	0.356595		0.280722
O43684	3_6203_HvsL_O43684	3	HvsL	6203	32.686	2.034	17.734	1.855	0.944	61.163	620	Unquantifiable_Not_observed_in_replicate	No change	No change	0.196	0.671	NaN	0.805	0.538	0.691	NaN	0.83	0.552	0.00835243		0.00700964
O43684	2_2306_HvsL_O43684	2	HvsL	2306	9.595	1.724	3.146	2.034	0.935	9.613	1120	Unquantifiable_Not_observed_in_replicate	No change	No change	0.006	0.44	NaN	0.431	0.449	0.46	NaN	0.455	0.464	0.00270557		0.00455425
O43684	2_2305_HvsL_O43684	2	HvsL	2305	4.018	2.506	2.58	2.034	0.935	10.898	1250	Unquantifiable_Not_observed_in_replicate	No change	No change	0.112	0.721	NaN	0.637	0.806	0.741	NaN	0.661	0.82	0.000887706		0.0028968
O43684	3_6540_MvsL_O43684	3	MvsL	6540	40.637	2.359	18.8	11.277	0.67	67.492	450	Unquantifiable_Not_observed_in_replicate	No change	No change	0.347	0.357	NaN	0.597	0.117	0.376	NaN	0.622	0.131	0.0902408		0.192328
O43684	2_2308_HvsL_O43684	2	HvsL	2308	45.106	1.832	7.723	2.034	0.935	24.2	300	Unquantifiable_Not_observed_in_replicate	No change	No change	0.449	0.395	NaN	0.707	0.083	0.415	NaN	0.732	0.097	0.108711		0.0444865
O43684	2_2307_HvsL_O43684	2	HvsL	2307	26.143	1.898	13.926	2.034	0.935	46.519	740	Unquantifiable_Not_observed_in_replicate	No change	No change	0.167	0.484	NaN	0.597	0.371	0.504	NaN	0.622	0.386	0.0497356		0.0225773
O43684	3_6201_HvsL_O43684	3	HvsL	6201	49.599	1.571	5.515	1.855	0.944	14.082	250	Unquantifiable_Not_observed_in_replicate	No change	No change	0.423	0.21	NaN	0.504	-0.084	0.23	NaN	0.529	-0.07	0.981957		0.454861
O43707	1_281_HvsL_O43707	1	HvsL	281	27.796	4.561	3.867	0.24	0.998	31.261	720	No change	No change	No change	0.236	0.377	0.67	0.302	0.158	0.378	0.636	0.327	0.173	0.760143		0.339151
O43707	3_6204_HvsL_O43707	3	HvsL	6204	25.593	7.258	2.947	0.352	0.998	37.912	780	No change	No change	No change	0.185	0.338	0.582	0.253	0.179	0.34	0.547	0.278	0.194	0.822735		0.324102
O43716	3_6203_MvsL_O43716	3	MvsL	6203	42.464	3.751	2.698	0.356	0.991	17.938	410	No change	No change	No change	0.446	-0.172	0.126	0.058	-0.7	-0.17	0.091	0.083	-0.686	0.0256238		0.0156251
O43719	1_282_HvsL_O43719	1	HvsL	282	28.015	3.319	5.416	0.261	0.995	31.861	710	No change	No change	No change	0.221	0.682	0.506	0.888	0.653	0.684	0.471	0.913	0.668	0.660754		0.266915
O43719	2_2310_HvsL_O43719	2	HvsL	2310	25.265	4.651	5.183	1.258	0.988	42.727	760	No change	No change	No change	0.271	-0.285	-0.562	-0.149	-0.143	-0.283	-0.597	-0.124	-0.129	5.8985e-05		0.000211234
O43719	3_6544_MvsL_O43719	3	MvsL	6544	10.081	3.462	2.661	4.329	0.979	16.329	1120	Unquantifiable_Not_observed_in_replicate	Unquantifiable_observed_only_in MvsL channel	No change	0	0.103	NaN	NaN	0.103	0.117	NaN	NaN	0.117	0.681403		0.27381
O43747	2_2290_MvsL_O43747	2	MvsL	2290	35.241	2.764	1.814	0.287	0.995	8.887	530	Unquantifiable_Not_observed_in_replicate	No change	No change	0.261	0.024	NaN	-0.166	0.213	0.043	NaN	-0.141	0.228	0.373553		0.213388
O43747	2_2291_MvsL_O43747	2	MvsL	2291	32.657	3.849	1.689	0.287	0.995	11.523	590	Unquantifiable_Not_observed_in_replicate	No change	No change	0.117	-0.168	NaN	-0.256	-0.08	-0.148	NaN	-0.231	-0.065	0.453174		0.227855
O43765	3_6546_MvsL_O43765	3	MvsL	6546	36.356	1.039	9.971	3.936	0.971	18.287	540	Unquantifiable_Not_observed_in_replicate	No change	No change	0.259	0.243	NaN	0.054	0.432	0.263	NaN	0.079	0.446	0.650354		0.285375
O43765	3_6545_MvsL_O43765	3	MvsL	6545	52.623	5.896	4.387	3.936	0.971	35.681	180	Unquantifiable_Not_observed_in_replicate	No change	No change	0.06	-0.175	NaN	-0.137	-0.212	-0.155	NaN	-0.113	-0.197	0.27815		0.136518
O43765	2_2519_MvsL_O43765	2	MvsL	2519	13.037	0.516	8.485	2.723	0.911	7.586	1040	Unquantifiable_Not_observed_in_replicate	No change	No change	0.135	0.848	NaN	0.747	0.948	0.867	NaN	0.772	0.962	0.0254567		0.981041
O43776	1_308_MvsL_O43776	1	MvsL	308	49.176	4.167	2.364	0.271	0.995	17.456	250	No change	No change	No change	0.063	0.06	0.16	0.034	-0.014	0.062	0.126	0.058	0.001	0.303906		0.122741
O43776	1_309_MvsL_O43776	1	MvsL	309	53.068	1.629	2.238	0.271	0.995	5.744	160	No change	No change	No change	0.231	-0.053	0.041	0.12	-0.32	-0.051	0.006	0.145	-0.305	0.422745		0.309335
O43776	2_2520_MvsL_O43776	2	MvsL	2520	47.119	6.598	3.54	0.618	0.996	41.365	250	No change	No change	No change	0.197	0.252	0.324	0.017	0.415	0.253	0.289	0.041	0.429	0.63801		0.294869
O43776	2_2315_HvsL_O43776	2	HvsL	2315	38.982	0.611	12.074	0.719	0.995	12.679	440	Unquantifiable_Not_observed_in_replicate	No change	No change	0.279	0.514	NaN	0.311	0.717	0.533	NaN	0.336	0.731	0.0524498		0.0378308
O43805	1_310_MvsL_O43805	1	MvsL	310	48.041	9.103	3.111	1.317	0.995	50.156	270	No change	No change	No change	0.095	-0.505	-0.566	-0.436	-0.514	-0.504	-0.601	-0.412	-0.499	7.3e-08	+	5.495e-06	+
O43805	2_2318_HvsL_O43805	2	HvsL	2318	52.677	2.849	2.396	2.393	0.987	11.069	120	Unquantifiable_Not_observed_in_replicate	No change	No change	0.132	-0.099	NaN	-0.197	0	-0.079	NaN	-0.173	0.014	0.11875		0.0320111
O43805	2_2316_HvsL_O43805	2	HvsL	2316	41.622	2.147	8.372	2.393	0.987	31.48	380	No change	No change	No change	0.135	0.297	0.489	0.212	0.192	0.299	0.454	0.236	0.207	0.52845		0.205959
O43809	2_2321_HvsL_O43809	2	HvsL	2321	3.703	3.434	2.845	1.752	0.99	15.766	1260	Unquantifiable_Not_observed_in_replicate	No change	No change	0.017	0.813	NaN	0.82	0.806	0.833	NaN	0.845	0.821	0.199894		0.0702254
O43809	2_2319_HvsL_O43809	2	HvsL	2319	53.514	7.305	1.96	1.752	0.99	21.779	100	Unquantifiable_Not_observed_in_replicate	Increase	Increase	0.888	2.173	NaN	2.796	1.55	2.192	NaN	2.82	1.565	0.000489858		0.000629508
O43815	2_2526_MvsL_O43815	2	MvsL	2526	16.199	2.542	2.814	0.241	0.987	12.679	970	Unquantifiable_Not_observed_in_replicate	No change	Decrease	0.674	-1.11	NaN	-0.638	-1.581	-1.09	NaN	-0.613	-1.567	0.00777528		0.00407022
O43837	3_6550_MvsL_O43837	3	MvsL	6550	17.694	2.253	3.679	0.603	0.969	14.691	950	Unquantifiable_Not_observed_in_replicate	Unquantifiable_Not_observed_in_replicate	No change	0	-0.661	NaN	NaN	-0.661	-0.647	NaN	NaN	-0.647	6.2437e-05		0.00396825
O43847	1_18_MvsL_O43847	1	MvsL	18	51.234	10.202	3.34	1.889	0.995	57.049	200	No change	No change	No change	0.185	-0.173	0.002	-0.126	-0.396	-0.172	-0.033	-0.101	-0.382	0.347299		0.227649
O43847	3_5424_HvsL_O43847	3	HvsL	5424	48.587	5.697	2.615	0.16	0.999	26.398	270	No change	No change	No change	0.068	-0.03	0.083	-0.077	-0.096	-0.029	0.048	-0.052	-0.082	0.170342		0.140419
O43847	3_5719_MvsL_O43847	3	MvsL	5719	39.096	0.782	11.841	0.63	0.997	15.94	480	Unquantifiable_Not_observed_in_replicate	No change	No change	0.126	0.415	NaN	0.32	0.509	0.434	NaN	0.345	0.524	0.0353924		0.00862673
O43847	3_5425_HvsL_O43847	3	HvsL	5425	45.273	1.19	4.856	0.16	0.999	10.219	350	No change	No change	No change	0.239	0.341	0.613	0.077	0.332	0.342	0.579	0.101	0.347	0.974665		0.354462
O43847	3_5426_HvsL_O43847	3	HvsL	5426	35.235	0.65	11.13	0.16	0.999	12.746	570	Unquantifiable_Not_observed_in_replicate	No change	No change	0.069	0.366	NaN	0.311	0.42	0.385	NaN	0.336	0.434	0.185262		0.120661
O43852	1_285_HvsL_O43852	1	HvsL	285	45.997	5.55	1.806	0.459	0.995	17.766	320	No change	No change	No change	0.379	0.11	0.481	0.163	-0.314	0.111	0.446	0.188	-0.3	0.761104		0.483457
O43852	1_286_HvsL_O43852	1	HvsL	286	49.366	3.024	1.795	0.459	0.995	9.621	240	No change	No change	No change	0.111	0.075	0.037	0.178	0.009	0.076	0.002	0.203	0.023	0.890862		0.459154
O43852	3_6216_HvsL_O43852	3	HvsL	6216	34.983	1.36	1.803	1.87	0.983	4.346	570	Unquantifiable_Not_observed_in_replicate	Unquantifiable_Not_observed_in_replicate	Increase	0	1.823	NaN	NaN	1.823	1.837	NaN	NaN	1.837	0.12023		1
O43852	3_6215_HvsL_O43852	3	HvsL	6215	12.029	1.417	2.221	1.87	0.983	5.578	1080	Unquantifiable_Not_observed_in_replicate	Unquantifiable_Not_observed_in_replicate	Increase	0	2.076	NaN	NaN	2.076	2.09	NaN	NaN	2.09	0.0607558		0.944444
O43865	1_313_MvsL_O43865	1	MvsL	313	47.632	6.426	4.025	1.998	0.992	45.623	280	No change	No change	No change	0.206	-0.655	-0.856	-0.556	-0.551	-0.653	-0.891	-0.531	-0.537	1.5489e-05		3.4184e-05
O43865	1_314_MvsL_O43865	1	MvsL	314	52.842	0.673	1.056	1.998	0.992	1.257	170	No change	Increase	Increase	0.951	1.011	-0.033	1.356	1.71	1.012	-0.068	1.381	1.724	0.665372		0.282867
O43865	1_315_MvsL_O43865	1	MvsL	315	41.711	2.238	7.465	1.998	0.992	29.437	410	Decrease	No change	No change	0.277	-0.71	-0.979	-0.497	-0.655	-0.709	-1.014	-0.472	-0.64	6.1373e-05		1.6782e-05
O43865	2_2529_MvsL_O43865	2	MvsL	2529	38.903	1.495	9.659	2.759	0.97	25.359	440	No change	No change	No change	0.328	-0.579	-0.892	-0.299	-0.546	-0.577	-0.926	-0.274	-0.531	0.0011625		0.00272607
O43865	3_6552_MvsL_O43865	3	MvsL	6552	44.874	5.079	6.031	4.162	0.976	53.816	350	Decrease	No change	No change	0.282	-0.808	-1.095	-0.634	-0.694	-0.806	-1.13	-0.609	-0.68	1.574e-06	+	3.739e-06	+
O43865	3_6553_MvsL_O43865	3	MvsL	6553	34.064	1.287	12.069	4.162	0.976	27.335	590	No change	No change	No change	0.219	-0.326	-0.493	-0.117	-0.369	-0.325	-0.527	-0.092	-0.355	0.0505515		0.0210549
O43865	3_6218_HvsL_O43865	3	HvsL	6218	32.048	0.76	15.435	1.908	0.969	20.377	640	No change	No change	No change	0.248	-0.191	-0.321	0.071	-0.323	-0.189	-0.355	0.095	-0.309	0.0845566		0.0407457
O60216	1_288_HvsL_O60216	1	HvsL	288	4.334	2.584	1.84	0.17	0.994	8.383	1230	No change	No change	No change	0.252	0.394	0.671	0.393	0.119	0.396	0.636	0.417	0.133	0.187666		0.0805446
O60216	1_289_HvsL_O60216	1	HvsL	289	7.458	2.049	1.933	0.17	0.994	7.02	1160	No change	No change	No change	0.326	0.531	0.737	0.714	0.142	0.533	0.702	0.739	0.157	0.160272		0.0702325
O60220	2_2531_MvsL_O60220	2	MvsL	2531	51.653	1.953	2.19	0.283	0.968	7.465	150	Unquantifiable_Not_observed_in_replicate	No change	No change	0.07	-0.162	NaN	-0.217	-0.107	-0.142	NaN	-0.192	-0.093	0.462875		0.191142
O60231	2_2329_HvsL_O60231	2	HvsL	2329	47.257	2.522	1.645	0.569	0.996	7.353	250	Unquantifiable_Not_observed_in_replicate	No change	No change	0.042	0.079	NaN	0.044	0.114	0.099	NaN	0.069	0.129	0.907113		0.464818
O60231	2_2328_HvsL_O60231	2	HvsL	2328	40.619	4.473	5.122	0.569	0.996	40.607	400	Unquantifiable_Not_observed_in_replicate	No change	No change	0.175	-0.056	NaN	0.063	-0.174	-0.036	NaN	0.088	-0.159	0.769159		0.484924
O60231	3_6222_HvsL_O60231	3	HvsL	6222	37.596	3.801	4.83	1.835	0.984	32.54	520	Unquantifiable_Not_observed_in_replicate	No change	No change	0.211	0.003	NaN	0.147	-0.141	0.022	NaN	0.171	-0.126	0.702454		0.213678
O60231	2_2327_HvsL_O60231	2	HvsL	2327	33.14	5.229	1.961	0.569	0.996	18.175	580	Unquantifiable_Not_observed_in_replicate	Increase	No change	1.636	0.664	NaN	1.816	-0.488	0.683	NaN	1.84	-0.474	0.107726		0.958508
O60232	3_6558_MvsL_O60232	3	MvsL	6558	16.076	2.687	4.981	0.217	0.993	23.722	990	No change	No change	No change	0.116	-0.466	-0.298	-0.539	-0.562	-0.465	-0.333	-0.514	-0.547	1.24e-07	+	1.1645e-05
O60232	2_2535_MvsL_O60232	2	MvsL	2535	22.408	1.445	16.963	0.893	0.98	41.689	830	Unquantifiable_Not_observed_in_replicate	No change	No change	0.402	-0.214	NaN	0.065	-0.493	-0.194	NaN	0.09	-0.479	0.0098309		0.00566338
O60232	3_6559_MvsL_O60232	3	MvsL	6559	29.321	1.208	6.477	0.217	0.993	13.868	700	Unquantifiable_Not_observed_in_replicate	No change	No change	0.35	0.015	NaN	0.258	-0.227	0.035	NaN	0.282	-0.213	0.310589		0.172352
O60232	3_6560_MvsL_O60232	3	MvsL	6560	5.16	1.14	2.658	0.217	0.993	5.299	1230	No change	No change	No change	0.465	-0.169	0.208	-0.722	0.006	-0.168	0.173	-0.697	0.02	0.0721278		0.0467624
O60232	1_291_HvsL_O60232	1	HvsL	291	7.689	0.76	2.299	0.23	0.984	3.097	1160	No change	No change	No change	0.404	-0.238	0.114	-0.716	-0.113	-0.237	0.08	-0.691	-0.099	0.0650178		0.0792323
O60232	3_6223_HvsL_O60232	3	HvsL	6223	18.489	1.15	15.611	2.467	0.814	30.006	940	No change	No change	No change	0.289	-0.276	-0.042	-0.166	-0.62	-0.275	-0.077	-0.141	-0.606	0.00745821		0.00641084
O60256	2_2536_MvsL_O60256	2	MvsL	2536	53.655	5.428	2.19	2.116	0.978	17.013	100	Unquantifiable_Not_observed_in_replicate	No change	No change	0.038	-0.324	NaN	-0.302	-0.346	-0.304	NaN	-0.278	-0.331	0.195002		0.0929384
O60256	2_2537_MvsL_O60256	2	MvsL	2537	48.75	2.067	5.17	2.116	0.978	18.114	210	Unquantifiable_Not_observed_in_replicate	No change	No change	0.03	-0.327	NaN	-0.354	-0.301	-0.308	NaN	-0.329	-0.287	0.0322796		0.0188177
O60256	3_6562_MvsL_O60256	3	MvsL	6562	4.88	1.911	3.597	2.014	0.978	11.409	1240	Unquantifiable_observed_only_in HvsL channel	No change	No change	0.183	-0.862	NaN	-0.738	-0.987	-0.843	NaN	-0.713	-0.973	0.0158431		0.00700792
O60256	3_6564_MvsL_O60256	3	MvsL	6564	36.924	0.673	18.139	2.014	0.978	19.865	530	Unquantifiable_Not_observed_in_replicate	No change	No change	0.224	-0.37	NaN	-0.534	-0.207	-0.351	NaN	-0.509	-0.193	0.00338631		0.00110111
O60256	3_6563_MvsL_O60256	3	MvsL	6563	51.04	1.713	4.941	2.014	0.978	13.074	220	Unquantifiable_Not_observed_in_replicate	No change	No change	0.107	-0.44	NaN	-0.37	-0.511	-0.421	NaN	-0.345	-0.496	0.229859		0.0520549
O60256	3_6225_HvsL_O60256	3	HvsL	6225	43.368	0.854	16.49	2.951	0.959	20.982	390	Unquantifiable_Not_observed_in_replicate	No change	No change	0.219	-0.36	NaN	-0.52	-0.199	-0.34	NaN	-0.495	-0.185	0.00187744		0.00110111
O60264	3_6227_HvsL_O60264	3	HvsL	6227	4.621	5.143	2.281	0.71	0.993	20.536	1240	Unquantifiable_Not_observed_in_replicate	No change	No change	0.03	0.494	NaN	0.51	0.479	0.514	NaN	0.535	0.493	0.286114		0.913112
O60264	3_6228_HvsL_O60264	3	HvsL	6228	8.827	2.929	2.425	0.71	0.993	12.589	1150	No change	Unquantifiable_Not_observed_in_replicate	Increase	0.734	0.681	0.186	NaN	1.175	0.671	0.152	NaN	1.189	0.106907		0.144657
O60271-4	1_318_MvsL_O60271-4	1	MvsL	318	18.808	6.549	1.986	0.204	0.998	23.053	910	No change	No change	No change	0.478	-0.394	-0.891	-0.276	-0.015	-0.393	-0.926	-0.252	-0.001	0.0400821		0.044509
O60271-4	1_319_MvsL_O60271-4	1	MvsL	319	21.628	1.587	2.793	0.204	0.998	7.856	850	No change	No change	No change	0.098	0.114	0.235	0.114	-0.006	0.116	0.2	0.139	0.008	0.298582		0.418096
O60271-4	3_6568_MvsL_O60271-4	3	MvsL	6568	13.286	0.585	3.228	0.188	0.995	3.347	1050	Unquantifiable_Not_observed_in_replicate	No change	No change	0.481	0.379	NaN	0.033	0.724	0.398	NaN	0.058	0.739	0.371033		0.253895
O60306	2_2335_HvsL_O60306	2	HvsL	2335	38.326	2.016	2.656	0.24	0.979	9.491	460	Unquantifiable_Not_observed_in_replicate	No change	Unquantifiable_Not_observed_in_replicate	0	0.824	NaN	0.824	NaN	0.849	NaN	0.849	NaN	0.00616958		1
O60306	3_6570_MvsL_O60306	3	MvsL	6570	7.976	1.843	2.692	0.162	0.993	8.793	1170	Unquantifiable_Not_observed_in_replicate	Unquantifiable_Not_observed_in_replicate	No change	0	-0.151	NaN	NaN	-0.151	-0.136	NaN	NaN	-0.136	0.223489		0.047619
O60306	3_6569_MvsL_O60306	3	MvsL	6569	3.972	2.251	1.807	0.162	0.993	7.137	1260	Unquantifiable_Not_observed_in_replicate	Unquantifiable_Not_observed_in_replicate	Unquantifiable_Not_observed_in_replicate	0	0	NaN	NaN	NaN	0	NaN	NaN	NaN	NaN		NaN
O60333-2	3_6571_MvsL_O60333-2	3	MvsL	6571	40.644	3.335	3.58	0.446	0.989	21.162	450	Decrease	No change	No change	0.587	-0.865	-1.476	-0.737	-0.381	-0.863	-1.511	-0.712	-0.366	0.000118657		0.000515198
O60341	1_148_MvsL_O60341	1	MvsL	148	36.34	1.558	6.253	4.128	0.794	17.267	530	No change	Unquantifiable_Not_observed_in_replicate	No change	0.247	0.196	0.395	NaN	-0.004	0.185	0.36	NaN	0.011	0.155893		0.120661
O60341	2_2128_MvsL_O60341	2	MvsL	2128	10.371	1.785	8.623	2.404	0.904	25.586	1110	No change	No change	No change	0.175	-0.548	-0.713	-0.49	-0.441	-0.547	-0.748	-0.465	-0.427	0.00180245		0.00057407
O60341	2_2127_MvsL_O60341	2	MvsL	2127	30.463	1.562	4.285	2.404	0.904	11.863	640	No change	No change	No change	0.333	0.258	0.628	-0.097	0.242	0.259	0.594	-0.072	0.256	0.228875		0.13014
O60341	1_128_HvsL_O60341	1	HvsL	128	5.571	1.311	4.04	0.924	0.938	8.873	1210	No change	No change	No change	0.136	-0.276	-0.083	-0.375	-0.369	-0.274	-0.118	-0.35	-0.355	0.0191035		0.0145358
O60341	1_127_HvsL_O60341	1	HvsL	127	34.121	1.662	4.02	0.924	0.938	11.842	580	No change	No change	No change	0.409	0.078	0.471	-0.392	0.153	0.079	0.437	-0.367	0.167	0.0873264		0.0999123
O60341	1_129_HvsL_O60341	1	HvsL	129	42.209	1.147	2.716	0.924	0.938	5.522	400	No change	Unquantifiable_Not_observed_in_replicate	Unquantifiable_Not_observed_in_replicate	0	0.625	0.625	NaN	NaN	0.591	0.591	NaN	NaN	0.179299		0.924603
O60341	1_130_HvsL_O60341	1	HvsL	130	16.53	1.194	3.532	0.924	0.938	7.475	960	No change	No change	No change	0.279	-0.12	0.206	-0.165	-0.401	-0.118	0.171	-0.14	-0.386	0.0019896		0.0012313
O60343-2	1_320_MvsL_O60343-2	1	MvsL	320	26.63	3.49	2.755	0.458	0.987	17.042	740	Decrease	Decrease	No change	0.666	-1.031	-1.518	-1.282	-0.294	-1.03	-1.552	-1.257	-0.279	1.43e-07	+	2.4032e-05
O60506	2_2545_MvsL_O60506	2	MvsL	2545	9.157	4.077	3.567	0.46	0.994	25.76	1130	Increase	No change	No change	0.244	0.745	1.051	0.656	0.527	0.746	1.017	0.681	0.541	0.00106921		0.000932732
O60506	2_2546_MvsL_O60506	2	MvsL	2546	3.495	2.553	2.134	0.46	0.994	9.182	1260	No change	No change	No change	0.318	0.055	0.44	-0.044	-0.231	0.056	0.405	-0.019	-0.217	0.760129		0.354461
O60506	1_296_HvsL_O60506	1	HvsL	296	15.324	1.205	10.547	1.938	0.993	21.909	990	Increase	No change	No change	0.109	0.945	1.106	0.85	0.878	0.946	1.071	0.874	0.892	0.0109432		0.0100953
O60506	2_2340_HvsL_O60506	2	HvsL	2340	35.722	0.61	21.806	4.843	0.96	20.8	520	Unquantifiable_Not_observed_in_replicate	Increase	Increase	0.694	1.514	NaN	1.019	2.01	1.534	NaN	1.043	2.025	1.1013e-05		0.000191332
O60506	2_2339_HvsL_O60506	2	HvsL	2339	52.911	1.075	2.96	4.843	0.96	4.743	120	Unquantifiable_Not_observed_in_replicate	Unquantifiable_observed_only_in MvsL channel	Increase	0	2.421	NaN	NaN	2.421	2.436	NaN	NaN	2.436	0.0173406		1
O60506	3_6237_HvsL_O60506	3	HvsL	6237	39.358	1.092	20.091	4.412	0.966	33.485	480	Unquantifiable_Not_observed_in_replicate	Increase	Increase	1.002	1.766	NaN	1.052	2.48	1.785	NaN	1.077	2.494	0.000110416		0.000139764
O60524-4	2_2547_MvsL_O60524-4	2	MvsL	2547	9.414	1.916	3.321	0.277	0.978	11.276	1130	Unquantifiable_Not_observed_in_replicate	No change	Unquantifiable_Not_observed_in_replicate	0	-0.077	NaN	-0.077	NaN	-0.053	NaN	-0.053	NaN	0.575221		0.345238
O60547	2_2548_MvsL_O60547	2	MvsL	2548	53.424	6.149	2.196	1.868	0.982	20.222	100	No change	No change	No change	0.234	-0.302	-0.524	-0.127	-0.257	-0.301	-0.559	-0.102	-0.242	0.20929		0.111685
O60547	2_2549_MvsL_O60547	2	MvsL	2549	44.199	0.82	12.166	1.868	0.982	15.832	320	Unquantifiable_Not_observed_in_replicate	No change	No change	0.057	0.2	NaN	0.235	0.164	0.219	NaN	0.26	0.179	0.463515		0.285372
O60547	3_6575_MvsL_O60547	3	MvsL	6575	40.392	0.638	17.69	3.409	0.976	17.559	450	Unquantifiable_Not_observed_in_replicate	No change	No change	0.132	0.237	NaN	0.139	0.335	0.257	NaN	0.163	0.35	0.029944		0.0188142
O60547	3_6240_HvsL_O60547	3	HvsL	6240	36.075	0.578	23.052	2.086	0.971	20.345	550	Unquantifiable_Not_observed_in_replicate	No change	No change	0.074	0.225	NaN	0.167	0.282	0.244	NaN	0.192	0.297	0.016563		0.0225773
O60563	2_2550_MvsL_O60563	2	MvsL	2550	11.809	1.867	4.345	0.243	0.997	14.375	1070	Unquantifiable_Not_observed_in_replicate	No change	Unquantifiable_Not_observed_in_replicate	0	-0.566	NaN	-0.566	NaN	-0.541	NaN	-0.541	NaN	6.2078e-05		0.00396825
O60563	2_2551_MvsL_O60563	2	MvsL	2551	6.887	2.188	1.92	0.243	0.997	7.446	1190	Unquantifiable_Not_observed_in_replicate	No change	No change	0.434	-0.632	NaN	-0.944	-0.32	-0.613	NaN	-0.919	-0.306	0.191459		0.117249
O60563	2_2552_MvsL_O60563	2	MvsL	2552	16.899	4.379	2.708	0.243	0.997	21.018	950	Unquantifiable_Not_observed_in_replicate	No change	No change	0.087	-0.858	NaN	-0.925	-0.791	-0.838	NaN	-0.9	-0.777	0.00282704		0.00141364
O60563	3_6242_HvsL_O60563	3	HvsL	6242	14.243	4.346	1.645	3.212	0.967	12.672	1030	Unquantifiable_Not_observed_in_replicate	No change	No change	0.043	-0.833	NaN	-0.807	-0.858	-0.813	NaN	-0.783	-0.844	0.0323102		0.0170346
O60613	3_6245_HvsL_O60613	3	HvsL	6245	41	3.974	5.371	0.23	0.998	37.828	440	No change	No change	No change	0.257	0.064	0.304	0.125	-0.238	0.065	0.27	0.149	-0.223	0.406816		0.365193
O60613	3_6578_MvsL_O60613	3	MvsL	6578	37.342	3.674	6.707	2.817	0.99	43.672	520	Unquantifiable_Not_observed_in_replicate	No change	No change	0.314	-0.094	NaN	0.123	-0.31	-0.074	NaN	0.148	-0.296	0.329946		0.236338
O60613	3_6244_HvsL_O60613	3	HvsL	6244	44.571	1.816	1.939	0.23	0.998	6.241	360	No change	No change	No change	0.268	-0.176	-0.029	-0.005	-0.495	-0.175	-0.064	0.02	-0.48	0.234514		0.286342
O60613	3_6246_HvsL_O60613	3	HvsL	6246	32.54	1.386	3.432	0.23	0.998	8.431	630	Unquantifiable_Not_observed_in_replicate	No change	No change	0.308	-0.123	NaN	0.09	-0.336	-0.104	NaN	0.114	-0.322	0.25631		0.0809862
O60664	3_6579_MvsL_O60664	3	MvsL	6579	48.603	10.497	2.555	1.933	0.994	47.527	270	Decrease	Decrease	Decrease	0.692	-1.876	-2.567	-1.824	-1.237	-1.874	-2.601	-1.8	-1.222	1.116e-06	+	6.646e-06	+
O60664	1_324_MvsL_O60664	1	MvsL	324	8.031	0.829	8.171	1.375	0.99	10.664	1150	No change	No change	No change	0.285	0.15	0.052	-0.067	0.464	0.151	0.017	-0.042	0.479	0.797599		0.354462
O60664	1_299_HvsL_O60664	1	HvsL	299	4.063	0.726	2.737	0.119	0.974	3.322	1240	No change	No change	No change	0.515	0.293	0.037	-0.034	0.874	0.294	0.002	-0.009	0.889	0.518895		0.466943
O60684	1_325_MvsL_O60684	1	MvsL	325	39.642	2.341	2	0.138	0.995	8.299	460	No change	No change	No change	0.362	-0.441	-0.622	-0.665	-0.036	-0.439	-0.656	-0.64	-0.021	0.000230449		2.4029e-05
O60684	1_326_MvsL_O60684	1	MvsL	326	43.037	2.113	2.202	0.138	0.995	8.247	380	No change	No change	No change	0.497	-0.38	-0.643	-0.678	0.181	-0.378	-0.678	-0.653	0.195	0.0102503		0.00613732
O60684	2_2558_MvsL_O60684	2	MvsL	2558	19.069	0.703	10.385	1.738	0.963	12.85	900	Unquantifiable_Not_observed_in_replicate	No change	No change	0.083	0.008	NaN	-0.056	0.073	0.028	NaN	-0.031	0.087	0.660945		0.213678
O60684	3_6250_HvsL_O60684	3	HvsL	6250	37.327	1.728	7.99	2.977	0.903	24.45	520	No change	No change	No change	0.417	-0.447	-0.74	-0.61	0.009	-0.445	-0.774	-0.585	0.024	0.00585765		0.000515274
O60701	3_6252_HvsL_O60701	3	HvsL	6252	49.072	1.712	5.602	0.546	0.991	15.856	260	Unquantifiable_Not_observed_in_replicate	No change	No change	0.403	-0.664	NaN	-0.384	-0.944	-0.644	NaN	-0.359	-0.929	0.00313661		0.00180526
O60701	2_2560_MvsL_O60701	2	MvsL	2560	54.124	3.078	1.978	0.482	0.991	7.926	90	Unquantifiable_Not_observed_in_replicate	No change	No change	0.368	-0.262	NaN	-0.007	-0.517	-0.243	NaN	0.018	-0.503	0.316802		0.108187
O60701	2_2561_MvsL_O60701	2	MvsL	2561	44.128	2.602	1.798	0.482	0.991	8.292	320	Unquantifiable_Not_observed_in_replicate	No change	No change	0.482	-0.608	NaN	-0.273	-0.943	-0.588	NaN	-0.248	-0.929	0.164944		0.0486597
O60711	3_6253_HvsL_O60711	3	HvsL	6253	48.827	5.247	4.116	1.283	0.989	37.63	270	No change	No change	No change	0.253	-0.373	-0.549	-0.465	-0.106	-0.372	-0.583	-0.44	-0.092	0.00479825		0.0027259
O60749	3_6585_MvsL_O60749	3	MvsL	6585	42.557	8.875	3.42	1.707	0.995	53.798	410	Decrease	Decrease	No change	0.535	-1.013	-1.37	-1.252	-0.417	-1.012	-1.405	-1.228	-0.403	0.000442982		0.000701984
O60749	3_6586_MvsL_O60749	3	MvsL	6586	40.377	0.886	13.915	1.707	0.995	20.352	450	Decrease	Decrease	No change	0.625	-0.986	-1.337	-1.344	-0.278	-0.985	-1.371	-1.32	-0.263	0.000409059		0.000452886
O60749	1_302_HvsL_O60749	1	HvsL	302	51.288	3.058	1.902	0.452	0.983	10.279	200	Increase	Increase	Increase	1.026	2.354	2.767	1.17	3.126	2.356	2.732	1.195	3.14	1.71e-07	+	7.056e-06
O60763	1_329_MvsL_O60763	1	MvsL	329	27.783	1.353	1.464	0.564	0.998	3.511	720	No change	No change	No change	0.452	-0.138	-0.487	-0.273	0.346	-0.137	-0.522	-0.248	0.36	0.295825		0.340809
O60763	1_330_MvsL_O60763	1	MvsL	330	23.075	11.091	2.788	0.564	0.998	54.807	820	No change	No change	No change	0.523	-0.387	-0.357	-0.93	0.125	-0.386	-0.392	-0.906	0.14	0.0253959		0.0190435
O60763	3_6257_HvsL_O60763	3	HvsL	6257	38.653	1.462	2.86	2.187	0.989	7.411	490	No change	No change	No change	0.088	-0.133	0.003	-0.185	-0.216	-0.131	-0.032	-0.16	-0.201	0.225977		0.129617
O60763	3_6258_HvsL_O60763	3	HvsL	6258	7.728	0.611	7.976	2.187	0.989	7.632	1170	Unquantifiable_Not_observed_in_replicate	No change	No change	0.231	-0.265	NaN	-0.106	-0.423	-0.245	NaN	-0.081	-0.408	0.137705		0.0606123
O60783	3_6591_MvsL_O60783	3	MvsL	6591	12.758	3.5	3.229	0.157	0.997	20.031	1060	Unquantifiable_Not_observed_in_replicate	No change	No change	0.498	-0.201	NaN	0.146	-0.548	-0.181	NaN	0.171	-0.533	0.00741324		0.00566485
O60783	3_6590_MvsL_O60783	3	MvsL	6590	5.973	0.908	4.22	0.157	0.997	6.467	1210	Unquantifiable_Not_observed_in_replicate	No change	No change	0.429	0.295	NaN	-0.013	0.604	0.315	NaN	0.011	0.618	0.767585		0.260261
O60783	3_6260_HvsL_O60783	3	HvsL	6260	3.773	1.058	3.316	0.16	0.99	5.482	1260	Unquantifiable_Not_observed_in_replicate	No change	Increase	0.314	0.835	NaN	0.607	1.062	0.854	NaN	0.632	1.076	0.194738		0.0320063
O60784	3_6592_MvsL_O60784	3	MvsL	6592	38.832	4.147	4.046	0.222	0.998	29.74	490	Decrease	Decrease	Decrease	0.487	-1.471	-1.996	-1.243	-1.175	-1.47	-2.031	-1.218	-1.161	2.5e-07	+	6.1673e-05
O60784	3_6593_MvsL_O60784	3	MvsL	6593	43.596	2.185	1.901	0.222	0.998	7.362	380	Decrease	No change	No change	0.56	-1.268	-1.878	-0.987	-0.94	-1.267	-1.913	-0.962	-0.926	8.372e-06		2.9047e-05
O60814	2_2367_HvsL_O60814	2	HvsL	2367	8.095	16.105	3.007	1.206	0.999	85.8	1160	Unquantifiable_Not_observed_in_replicate	Increase	Increase	0.116	2.609	NaN	2.522	2.696	2.629	NaN	2.547	2.711	0.000976711		0.000164919
O60814	3_6263_HvsL_O60814	3	HvsL	6263	5.561	49.445	2.34	3.784	1	204.476	1220	Unquantifiable_Not_observed_in_replicate	Increase	Increase	0.183	2.324	NaN	2.449	2.2	2.344	NaN	2.474	2.214	0.0131574		0.00141364
O60814	2_2366_HvsL_O60814	2	HvsL	2366	13.149	4.615	1.863	1.206	0.999	15.239	1040	Unquantifiable_Not_observed_in_replicate	Increase	Increase	0.185	3.253	NaN	3.117	3.389	3.273	NaN	3.142	3.403	0.000345594		0.000206147
O60814	3_6264_HvsL_O60814	3	HvsL	6264	10.812	24.164	3.967	3.784	1	169.865	1100	Unquantifiable_Not_observed_in_replicate	Increase	Increase	0.289	2.742	NaN	2.533	2.951	2.762	NaN	2.558	2.966	0.000122607		0.000164919
O60814	3_6265_HvsL_O60814	3	HvsL	6265	15.508	6.694	1.823	3.784	1	21.63	1000	Unquantifiable_Not_observed_in_replicate	Unquantifiable_Not_observed_in_replicate	Increase	0	3.477	NaN	NaN	3.477	3.491	NaN	NaN	3.491	0.0139686		0.992063
O60825	2_2574_MvsL_O60825	2	MvsL	2574	40.502	4.481	2.794	0.596	0.99	22.191	400	Unquantifiable_Not_observed_in_replicate	No change	Unquantifiable_Not_observed_in_replicate	0	-0.074	NaN	-0.074	NaN	-0.049	NaN	-0.049	NaN	0.616186		0.210317
O60826	1_333_MvsL_O60826	1	MvsL	333	29.655	2.967	2.275	0.228	0.994	11.964	680	No change	No change	No change	0.262	-0.189	-0.177	-0.462	0.071	-0.188	-0.211	-0.438	0.085	0.0129642		0.00719843
O60826	1_334_MvsL_O60826	1	MvsL	334	33.408	2.332	1.819	0.228	0.994	7.519	590	No change	No change	No change	0.279	0.099	-0.082	-0.023	0.401	0.101	-0.116	0.002	0.416	0.551014		0.197651
O60826	3_6267_HvsL_O60826	3	HvsL	6267	20.116	0.852	18.708	3.965	0.931	26.037	900	Unquantifiable_Not_observed_in_replicate	No change	No change	0.032	0.398	NaN	0.37	0.426	0.418	NaN	0.395	0.441	0.231779		0.835897
O60828-2	3_6597_MvsL_O60828-2	3	MvsL	6597	36.942	5.623	2.873	3.317	0.967	28.634	530	Unquantifiable_Not_observed_in_replicate	Unquantifiable_Not_observed_in_replicate	No change	0	-0.203	NaN	NaN	-0.203	-0.189	NaN	NaN	-0.189	0.403698		0.210317
O60832	3_6270_HvsL_O60832	3	HvsL	6270	7.92	4.186	3.806	0.379	0.996	28.096	1170	No change	No change	No change	0.091	0.434	0.365	0.468	0.47	0.436	0.331	0.493	0.484	0.212434		0.0792323
O60832	3_6269_HvsL_O60832	3	HvsL	6269	3.645	3.02	2.043	0.379	0.996	10.569	1260	No change	No change	No change	0.065	0.685	0.755	0.588	0.713	0.687	0.72	0.613	0.728	0.00475775		0.0043072
O60832	2_2372_HvsL_O60832	2	HvsL	2372	29.424	1.157	6.336	0.586	0.983	12.993	660	Unquantifiable_Not_observed_in_replicate	No change	Unquantifiable_Not_observed_in_replicate	0	-0.209	NaN	-0.209	NaN	-0.185	NaN	-0.185	NaN	0.0491519		0.047619
O60841	2_2579_MvsL_O60841	2	MvsL	2579	8.03	2.146	2.472	0.786	0.99	9.402	1160	Decrease	No change	No change	0.153	-0.833	-0.97	-0.738	-0.793	-0.832	-1.004	-0.714	-0.778	0.00441815		0.00445635
O60841	2_2582_MvsL_O60841	2	MvsL	2582	32.677	0.501	1.409	0.786	0.99	1.251	590	Unquantifiable_Not_observed_in_replicate	No change	Unquantifiable_Not_observed_in_replicate	0	-0.684	NaN	-0.684	NaN	-0.659	NaN	-0.659	NaN	0.00165066		0.05
O60841	2_2375_HvsL_O60841	2	HvsL	2375	39.791	1.536	6.073	2.372	0.994	16.53	420	Unquantifiable_Not_observed_in_replicate	No change	Decrease	0.646	-0.657	NaN	-0.205	-1.109	-0.638	NaN	-0.181	-1.094	0.0475782		0.0188142
O60841	2_2581_MvsL_O60841	2	MvsL	2581	43.765	1.547	4.553	0.786	0.99	12.481	330	Unquantifiable_Not_observed_in_replicate	No change	No change	0.609	-0.499	NaN	-0.074	-0.925	-0.48	NaN	-0.049	-0.91	0.00146143		0.000932401
O60841	2_2374_HvsL_O60841	2	HvsL	2374	4.826	2.807	3.301	2.372	0.994	15.592	1230	No change	No change	Decrease	0.377	-0.789	-0.93	-0.379	-1.057	-0.787	-0.965	-0.354	-1.043	0.157226		0.103807
O60841	2_2373_HvsL_O60841	2	HvsL	2373	47.065	13.897	1.788	2.372	0.994	44.042	250	Unquantifiable_Not_observed_in_replicate	Increase	Increase	0.316	3.38	NaN	3.152	3.609	3.4	NaN	3.177	3.623	0.00537157		0.997669
O60879-2	2_1759_MvsL_O60879-2	2	MvsL	1759	35.285	4.002	3.725	0.91	0.985	26.423	530	Unquantifiable_Not_observed_in_replicate	Decrease	No change	0.94	-0.464	NaN	-1.134	0.206	-0.445	NaN	-1.109	0.22	0.0141671		0.0225773
O60879-2	3_5692_MvsL_O60879-2	3	MvsL	5692	32.974	3.816	5.152	2.842	0.962	34.846	620	Unquantifiable_Not_observed_in_replicate	No change	No change	0.922	-0.359	NaN	-1.016	0.298	-0.339	NaN	-0.991	0.313	0.206023		0.322688
O60884	3_6601_MvsL_O60884	3	MvsL	6601	37.476	1.968	7.117	4.281	0.961	24.819	520	Decrease	No change	No change	0.209	-0.904	-1.044	-0.982	-0.686	-0.902	-1.079	-0.957	-0.671	2.71e-07	+	2.01e-05
O60884	1_339_MvsL_O60884	1	MvsL	339	21.516	2.301	9.384	4.042	0.952	38.234	860	No change	No change	No change	0.308	-0.571	-0.803	-0.663	-0.247	-0.57	-0.838	-0.638	-0.233	9.647e-06		0.000287964
O60884	3_6602_MvsL_O60884	3	MvsL	6602	23.751	3.055	15.244	4.281	0.961	80.953	820	No change	No change	No change	0.242	-0.554	-0.707	-0.66	-0.294	-0.552	-0.742	-0.635	-0.28	3.5116e-05		0.000932662
O60884	1_311_HvsL_O60884	1	HvsL	311	29.865	1.32	16.024	1.742	0.893	36.79	670	No change	No change	No change	0.205	-0.687	-0.814	-0.776	-0.47	-0.685	-0.849	-0.751	-0.455	2.22e-07	+	1.3992e-05
O60884	3_6273_HvsL_O60884	3	HvsL	6273	26.451	2.409	17.465	4.878	0.901	72.332	760	No change	No change	No change	0.223	-0.634	-0.789	-0.71	-0.402	-0.632	-0.824	-0.685	-0.387	9.83e-06		0.000180467
O60925	1_312_HvsL_O60925	1	HvsL	312	48.213	3.696	5.46	1.935	0.989	34.36	270	No change	No change	No change	0.068	0.059	0.12	-0.041	0.098	0.061	0.086	-0.016	0.113	0.259842		0.131375
O60925	1_342_MvsL_O60925	1	MvsL	342	40.539	0.725	17.951	3.403	0.988	20.11	440	No change	No change	No change	0.108	-0.159	-0.131	-0.286	-0.06	-0.158	-0.166	-0.261	-0.046	0.0273506		0.0112651
O60925	2_2378_HvsL_O60925	2	HvsL	2378	35.989	0.704	16.929	1.386	0.993	19.902	510	No change	No change	No change	0.123	-0.172	-0.15	-0.311	-0.057	-0.171	-0.184	-0.287	-0.042	0.0798212		0.0339979
O60925	1_313_HvsL_O60925	1	HvsL	313	21.851	0.544	3.458	1.935	0.989	3.334	850	No change	No change	No change	0.107	-0.04	-0.104	0.049	-0.066	-0.039	-0.139	0.074	-0.051	0.0628607		0.0445078
O60927	3_6606_MvsL_O60927	3	MvsL	6606	47.729	8.024	3.033	0.343	0.998	43.121	290	Unquantifiable_Not_observed_in_replicate	No change	No change	0.061	-0.235	NaN	-0.196	-0.273	-0.215	NaN	-0.172	-0.258	0.34908		0.192337
O60927	3_6607_MvsL_O60927	3	MvsL	6607	53.576	2.794	1.817	0.343	0.998	7.794	160	Unquantifiable_Not_observed_in_replicate	No change	No change	0.012	0.278	NaN	0.265	0.292	0.298	NaN	0.29	0.306	0.736452		0.329422
O60934	3_6608_MvsL_O60934	3	MvsL	6608	5.172	4.926	1.917	0.431	0.994	16.72	1230	Unquantifiable_Not_observed_in_replicate	Unquantifiable_Not_observed_in_replicate	No change	0	-0.54	NaN	NaN	-0.54	-0.525	NaN	NaN	-0.525	0.772192		0.342857
O60934	3_6609_MvsL_O60934	3	MvsL	6609	9.732	2.991	2.462	0.431	0.994	13.052	1130	Unquantifiable_Not_observed_in_replicate	Unquantifiable_Not_observed_in_replicate	No change	0	-0.004	NaN	NaN	-0.004	0.011	NaN	NaN	0.011	0.58668		0.27381
O75113	3_6610_MvsL_O75113	3	MvsL	6610	39.767	3.318	5.226	0.258	0.996	30.734	470	Decrease	Decrease	Decrease	0.388	-1.509	-1.917	-1.264	-1.345	-1.507	-1.952	-1.239	-1.331	1.39e-07	+	8.246e-06
O75113	3_6611_MvsL_O75113	3	MvsL	6611	45.493	1.528	2.297	0.258	0.996	6.221	340	Unquantifiable_Not_observed_in_replicate	No change	No change	0.059	-0.702	NaN	-0.749	-0.655	-0.683	NaN	-0.724	-0.641	0.000111611		0.00141364
O75113	2_2381_HvsL_O75113	2	HvsL	2381	41.804	1.442	5.056	0.264	0.973	12.921	370	Decrease	Decrease	Decrease	0.367	-1.531	-1.917	-1.362	-1.313	-1.529	-1.952	-1.337	-1.298	8e-09	+	1.3044e-05
O75116	2_2382_HvsL_O75116	2	HvsL	2382	17.812	4.961	2.01	0.179	0.998	17.674	930	No change	No change	No change	0.633	0.129	-0.408	0.001	0.795	0.131	-0.442	0.025	0.81	0.537382		0.490836
O75116	2_2591_MvsL_O75116	2	MvsL	2591	10.296	0.624	5.381	0.498	0.997	5.908	1110	Unquantifiable_Not_observed_in_replicate	No change	Decrease	1.273	-0.38	NaN	0.515	-1.275	-0.36	NaN	0.54	-1.26	0.340283		0.808566
O75116	3_6612_MvsL_O75116	3	MvsL	6612	21.177	5.385	3.064	2.059	0.978	29.245	880	Unquantifiable_Not_observed_in_replicate	No change	No change	0.082	-0.318	NaN	-0.382	-0.255	-0.299	NaN	-0.357	-0.24	0.202		0.0559709
O75116	2_2384_HvsL_O75116	2	HvsL	2384	15.464	1.257	5.776	0.179	0.998	12.866	990	Unquantifiable_Not_observed_in_replicate	No change	No change	0.208	0.651	NaN	0.498	0.803	0.67	NaN	0.523	0.818	0.768976		0.108187
O75116	2_2383_HvsL_O75116	2	HvsL	2383	7.527	0.847	1.716	0.179	0.998	2.576	1170	Unquantifiable_Not_observed_in_replicate	No change	Unquantifiable_Not_observed_in_replicate	0	0.536	NaN	0.536	NaN	0.561	NaN	0.561	NaN	0.39666		0.8
O75143-2	2_2386_HvsL_O75143-2	2	HvsL	2386	45.973	1.732	2.042	0.155	0.99	6.269	280	Unquantifiable_Not_observed_in_replicate	No change	No change	0.563	-0.32	NaN	0.072	-0.713	-0.301	NaN	0.097	-0.699	0.00199578		0.0022932
O75145-2	3_6614_MvsL_O75145-2	3	MvsL	6614	21.412	4.901	3.407	1.733	0.98	29.596	870	Unquantifiable_Not_observed_in_replicate	No change	No change	0.26	-0.431	NaN	-0.62	-0.242	-0.412	NaN	-0.595	-0.228	0.00107999		0.00178341
O75146	3_6615_MvsL_O75146	3	MvsL	6615	20.986	4.95	3.065	0.815	0.99	26.891	880	Decrease	No change	No change	0.833	-0.407	-1.199	-0.441	0.419	-0.405	-1.233	-0.416	0.434	0.67086		0.353725
O75150	3_6619_MvsL_O75150	3	MvsL	6619	23.501	2.939	8.915	0.754	0.996	46.432	830	Unquantifiable_Not_observed_in_replicate	No change	No change	0.189	-0.463	NaN	-0.335	-0.591	-0.443	NaN	-0.31	-0.576	0.00327338		0.00566338
O75150	3_6617_MvsL_O75150	3	MvsL	6617	4.158	1.956	2.494	0.754	0.996	8.329	1250	Unquantifiable_Not_observed_in_replicate	No change	No change	0.244	0.085	NaN	-0.092	0.263	0.105	NaN	-0.068	0.278	0.94003		0.395665
O75150	3_6618_MvsL_O75150	3	MvsL	6618	9.22	1.237	1.996	0.754	0.996	4.376	1140	Unquantifiable_Not_observed_in_replicate	No change	No change	0.271	0.016	NaN	-0.181	0.213	0.036	NaN	-0.156	0.228	0.625657		0.153745
O75153	1_343_MvsL_O75153	1	MvsL	343	32.873	3.138	4.676	0.413	0.991	26.008	610	No change	No change	No change	0.078	-0.129	-0.015	-0.231	-0.142	-0.128	-0.05	-0.206	-0.128	0.000145395		0.000287964
O75153	3_6291_HvsL_O75153	3	HvsL	6291	50.607	0.592	8.463	2.252	0.933	6.825	230	Unquantifiable_Not_observed_in_replicate	No change	No change	0.667	0.367	NaN	-0.11	0.843	0.386	NaN	-0.085	0.857	0.566938		0.0320111
O75153	3_6290_HvsL_O75153	3	HvsL	6290	8.928	0.697	2.619	2.252	0.933	3.235	1150	Unquantifiable_Not_observed_in_replicate	No change	No change	0.128	0.844	NaN	0.748	0.939	0.863	NaN	0.773	0.954	0.0270468		0.0227276
O75153	3_6289_HvsL_O75153	3	HvsL	6289	4.021	0.823	1.992	2.252	0.933	2.859	1250	No change	No change	No change	0.214	0.053	-0.023	-0.105	0.288	0.055	-0.058	-0.08	0.302	0.989806		0.488485
O75155	2_2598_MvsL_O75155	2	MvsL	2598	49.231	3.372	2.98	0.823	0.977	17.756	200	Unquantifiable_Not_observed_in_replicate	No change	No change	0.086	-0.853	NaN	-0.797	-0.908	-0.833	NaN	-0.772	-0.894	0.050113		0.0414918
O75170-6	1_344_MvsL_O75170-6	1	MvsL	344	37.592	1.863	2.344	0.164	0.994	7.74	500	No change	No change	No change	0.245	-0.214	-0.351	-0.344	0.053	-0.213	-0.386	-0.32	0.068	0.0207475		0.00903331
O75170-6	1_345_MvsL_O75170-6	1	MvsL	345	34.098	2.619	1.917	0.164	0.994	8.899	580	No change	No change	No change	0.398	-0.361	-0.77	-0.264	-0.049	-0.36	-0.804	-0.24	-0.035	0.00028156		2.01e-05
O75170-6	2_2394_HvsL_O75170-6	2	HvsL	2394	14.827	0.937	4.58	0.192	0.986	7.606	1000	Unquantifiable_Not_observed_in_replicate	No change	No change	0.095	-0.215	NaN	-0.288	-0.143	-0.196	NaN	-0.263	-0.129	0.0181257		0.012874
O75170-6	3_6622_MvsL_O75170-6	3	MvsL	6622	45.142	1.301	2.314	0.446	0.975	5.336	350	Unquantifiable_Not_observed_in_replicate	Unquantifiable_Not_observed_in_replicate	No change	0	-0.183	NaN	NaN	-0.183	-0.168	NaN	NaN	-0.168	0.486256		0.210317
O75179-6	2_2601_MvsL_O75179-6	2	MvsL	2601	5.129	2.187	2.946	0.495	0.977	11.149	1230	Unquantifiable_Not_observed_in_replicate	No change	No change	0.384	-0.547	NaN	-0.28	-0.813	-0.527	NaN	-0.256	-0.799	0.382479		0.213388
O75179-6	2_2602_MvsL_O75179-6	2	MvsL	2602	33.757	1.7	1.879	0.495	0.977	5.662	560	Unquantifiable_Not_observed_in_replicate	No change	Unquantifiable_Not_observed_in_replicate	0	-0.492	NaN	-0.492	NaN	-0.467	NaN	-0.467	NaN	0.227838		0.2
O75179-6	2_2603_MvsL_O75179-6	2	MvsL	2603	37.185	1.55	1.92	0.495	0.977	5.275	480	Unquantifiable_Not_observed_in_replicate	No change	Unquantifiable_Not_observed_in_replicate	0	-0.377	NaN	-0.377	NaN	-0.353	NaN	-0.353	NaN	0.0880971		0.0571429
O75179-6	2_2604_MvsL_O75179-6	2	MvsL	2604	20.421	1.257	3.595	0.495	0.977	8.01	870	Unquantifiable_Not_observed_in_replicate	No change	No change	0.048	-0.524	NaN	-0.495	-0.552	-0.504	NaN	-0.471	-0.538	0.039633		0.00862673
O75312	3_6295_HvsL_O75312	3	HvsL	6295	48.487	4.154	3.211	0.144	0.998	23.593	280	No change	No change	No change	0.111	-0.066	0.064	-0.212	-0.051	-0.065	0.03	-0.187	-0.037	0.117652		0.0855331
O75312	1_347_MvsL_O75312	1	MvsL	347	54.381	2.481	1.841	0.19	0.996	5.528	130	No change	No change	No change	0.105	-0.128	-0.176	-0.185	-0.023	-0.126	-0.211	-0.16	-0.008	0.282682		0.220878
O75312	3_6296_HvsL_O75312	3	HvsL	6296	45.567	0.775	8.907	0.144	0.998	11.414	340	Unquantifiable_Not_observed_in_replicate	No change	No change	0.208	0.154	NaN	0.001	0.306	0.173	NaN	0.026	0.32	0.68369		0.484925
O75312	1_318_HvsL_O75312	1	HvsL	318	50.842	2.167	2.917	0.176	0.993	10.958	210	No change	No change	No change	0.117	-0.141	-0.012	-0.296	-0.116	-0.14	-0.046	-0.271	-0.102	0.0470473		0.0281953
O75323-2	3_6627_MvsL_O75323-2	3	MvsL	6627	21.76	2.438	2.12	0.534	0.989	9.161	860	Unquantifiable_Not_observed_in_replicate	No change	No change	0.967	-0.17	NaN	0.509	-0.848	-0.15	NaN	0.534	-0.834	0.0692895		0.0320063
O75323-2	3_6626_MvsL_O75323-2	3	MvsL	6626	17.799	3.048	1.975	0.534	0.989	10.67	950	Unquantifiable_Not_observed_in_replicate	Unquantifiable_Not_observed_in_replicate	Decrease	0	-1.034	NaN	NaN	-1.034	-1.02	NaN	NaN	-1.02	0.000579165		0.0142857
O75323-2	3_6628_MvsL_O75323-2	3	MvsL	6628	33.967	2.507	3.341	0.534	0.989	14.846	590	Unquantifiable_Not_observed_in_replicate	Unquantifiable_Not_observed_in_replicate	No change	0	-0.236	NaN	NaN	-0.236	-0.221	NaN	NaN	-0.221	0.013919		0.015873
O75323-2	2_2400_HvsL_O75323-2	2	HvsL	2400	26.881	1.619	2.661	0.349	0.98	7.636	720	Unquantifiable_Not_observed_in_replicate	No change	Unquantifiable_Not_observed_in_replicate	0	0.146	NaN	0.146	NaN	0.171	NaN	0.171	NaN	0.819929		0.72619
O75348	1_348_MvsL_O75348	1	MvsL	348	36.113	6.762	2.724	0.769	0.996	32.648	530	No change	No change	No change	0.052	-0.155	-0.09	-0.238	-0.136	-0.153	-0.125	-0.213	-0.121	0.023913		0.0112655
O75348	1_349_MvsL_O75348	1	MvsL	349	43.186	3.842	4.228	0.769	0.996	28.791	380	No change	No change	No change	0.214	-0.197	-0.35	-0.263	0.022	-0.196	-0.385	-0.238	0.036	0.0314391		0.0190441
O75348	2_2609_MvsL_O75348	2	MvsL	2609	40.043	4.01	8.216	2.008	0.989	58.102	420	No change	No change	No change	0.209	-0.241	-0.351	-0.356	-0.015	-0.239	-0.386	-0.332	-0.001	0.0118837		0.00806976
O75348	3_6302_HvsL_O75348	3	HvsL	6302	48.764	1.237	2.366	0.872	0.99	5.187	270	No change	No change	No change	0.313	-0.286	-0.531	0.028	-0.356	-0.285	-0.565	0.053	-0.342	0.438109		0.222502
O75367-2	1_321_HvsL_O75367-2	1	HvsL	321	4.126	5.29	1.331	4.104	0.989	12.474	1240	Increase	Increase	Increase	0.548	2.311	2.919	2.236	1.778	2.313	2.884	2.261	1.793	6.939e-06		3.418e-05
O75367-2	3_6305_HvsL_O75367-2	3	HvsL	6305	2.083	6.114	1.821	4.132	0.991	15.784	1300	Increase	Increase	No change	0.9	1.775	2.754	1.659	0.912	1.777	2.719	1.684	0.927	0.00172606		0.00101322
O75367-2	3_6303_HvsL_O75367-2	3	HvsL	6303	12.403	8.805	4.491	4.132	0.991	70.077	1070	Unquantifiable_Not_observed_in_replicate	Increase	Increase	0.036	3.118	NaN	3.087	3.148	3.137	NaN	3.111	3.163	1.1136e-05		9.1336e-05
O75369-8	1_351_MvsL_O75369-8	1	MvsL	351	23.471	0.576	13.123	0.072	1	13.29	810	No change	No change	No change	0.161	0.254	0.256	0.09	0.417	0.256	0.221	0.115	0.432	0.589185		0.417852
O75369-8	1_352_MvsL_O75369-8	1	MvsL	352	10.479	2.247	2.149	0.072	1	8.559	1100	No change	No change	No change	0.125	0.109	0.013	0.103	0.212	0.111	-0.022	0.128	0.227	0.379903		0.227651
O75369-8	1_353_MvsL_O75369-8	1	MvsL	353	19.512	2.453	4.719	0.072	1	20.517	900	No change	No change	No change	0.013	-0.156	-0.133	-0.166	-0.17	-0.155	-0.168	-0.141	-0.156	0.0744765		0.0528696
O75369-8	1_325_HvsL_O75369-8	1	HvsL	325	28.317	1.072	17.839	1.482	0.978	32.798	710	Increase	No change	Increase	0.453	1.482	1.589	0.974	1.881	1.483	1.554	0.999	1.896	1.3e-07	+	4.537e-06	+
O75376	3_6636_MvsL_O75376	3	MvsL	6636	12.675	3.854	5.724	2.011	0.978	39.024	1060	Unquantifiable_Not_observed_in_replicate	No change	No change	0.137	-0.746	NaN	-0.655	-0.838	-0.727	NaN	-0.63	-0.823	9.28e-06		9.1336e-05
O75376	3_6637_MvsL_O75376	3	MvsL	6637	3.882	2.144	3.192	2.011	0.978	10.907	1260	Unquantifiable_Not_observed_in_replicate	No change	No change	0.047	-0.066	NaN	-0.104	-0.027	-0.046	NaN	-0.08	-0.013	0.0702893		0.0320063
O75376	2_2410_HvsL_O75376	2	HvsL	2410	23.374	1.165	2.894	0.648	0.958	5.976	800	Unquantifiable_Not_observed_in_replicate	Increase	Increase	0.486	1.497	NaN	1.148	1.846	1.516	NaN	1.173	1.86	1.0026e-05		9.1287e-05
O75376	3_6309_HvsL_O75376	3	HvsL	6309	26.058	2.304	3.256	4.448	0.905	13.297	770	Unquantifiable_Not_observed_in_replicate	Unquantifiable_Not_observed_in_replicate	Increase	0	2.953	NaN	NaN	2.953	2.967	NaN	NaN	2.967	6.61e-06	+	1
O75400-2	3_6311_HvsL_O75400-2	3	HvsL	6311	5.102	4.095	4.656	2.643	0.967	30.198	1230	Unquantifiable_Not_observed_in_replicate	No change	No change	0.136	0.348	NaN	0.439	0.257	0.368	NaN	0.464	0.272	0.472155		0.713131
O75436	1_327_HvsL_O75436	1	HvsL	327	46.271	7.271	1.997	0.258	0.998	25.736	310	No change	No change	No change	0.168	0.329	0.174	0.429	0.385	0.331	0.14	0.454	0.399	0.622161		0.304038
O75436	1_326_HvsL_O75436	1	HvsL	326	43.069	1.644	2.777	0.258	0.998	8.092	380	No change	No change	No change	0.107	0.422	0.563	0.289	0.414	0.424	0.529	0.314	0.429	0.597219		0.253457
O75439	2_2617_MvsL_O75439	2	MvsL	2617	49.704	1.634	2.49	0.265	0.962	7.202	190	Unquantifiable_Not_observed_in_replicate	No change	Unquantifiable_Not_observed_in_replicate	0	0.19	NaN	0.19	NaN	0.215	NaN	0.215	NaN	0.899976		0.5
O75439	3_6640_MvsL_O75439	3	MvsL	6640	54.591	3.562	3.898	1.702	0.967	13.757	140	Unquantifiable_Not_observed_in_replicate	No change	No change	0.447	-0.297	NaN	0.013	-0.608	-0.278	NaN	0.038	-0.594	0.00109794		0.0011655
O75475	3_6314_HvsL_O75475	3	HvsL	6314	9.636	7.816	3.232	0.349	0.998	44.771	1130	Unquantifiable_Not_observed_in_replicate	No change	No change	0.006	0.758	NaN	0.748	0.767	0.777	NaN	0.773	0.781	0.0106488		0.992618
O75475	3_6316_HvsL_O75475	3	HvsL	6316	3.519	2.42	2.292	0.349	0.998	9.241	1270	Unquantifiable_Not_observed_in_replicate	No change	No change	0.011	0.799	NaN	0.801	0.796	0.818	NaN	0.826	0.811	0.0579352		0.0156015
O75475	3_6315_HvsL_O75475	3	HvsL	6315	15.828	1.698	1.941	0.349	0.998	5.842	990	Unquantifiable_Not_observed_in_replicate	Unquantifiable_Not_observed_in_replicate	No change	0	-0.019	NaN	NaN	-0.019	-0.004	NaN	NaN	-0.004	0.992326		0.420635
O75494-5	2_2620_MvsL_O75494-5	2	MvsL	2620	4.869	2.709	3.072	0.237	0.997	14.198	1230	Unquantifiable_Not_observed_in_replicate	Increase	Increase	0.064	1.142	NaN	1.183	1.102	1.162	NaN	1.207	1.117	0.0329763		0.0444808
O75494-5	2_2621_MvsL_O75494-5	2	MvsL	2621	9.856	3.976	2.449	0.237	0.997	17.259	1120	Unquantifiable_Not_observed_in_replicate	No change	No change	0.104	0.433	NaN	0.355	0.512	0.453	NaN	0.379	0.526	0.274899		0.136518
O75494-5	3_6643_MvsL_O75494-5	3	MvsL	6643	7.356	8.074	4.015	3.59	0.988	56.735	1180	Unquantifiable_Not_observed_in_replicate	No change	No change	0.204	0.597	NaN	0.448	0.746	0.617	NaN	0.473	0.761	0.131531		0.0702325
O75494-5	3_6642_MvsL_O75494-5	3	MvsL	6642	2.179	3.143	1.484	3.59	0.988	7.188	1290	Unquantifiable_Not_observed_in_replicate	Increase	Increase	0.167	1.287	NaN	1.4	1.174	1.307	NaN	1.425	1.188	0.072648		0.967521
O75521-2	3_6644_MvsL_O75521-2	3	MvsL	6644	46.062	5.901	5.35	1.524	0.992	55.449	330	Unquantifiable_Not_observed_in_replicate	No change	No change	0.738	-0.109	NaN	0.408	-0.625	-0.089	NaN	0.433	-0.611	0.0513669		0.0520549
O75521-2	2_2418_HvsL_O75521-2	2	HvsL	2418	40.228	4.324	5.622	1.43	0.988	43.083	410	Unquantifiable_Not_observed_in_replicate	No change	No change	0.694	0.182	NaN	0.668	-0.304	0.202	NaN	0.693	-0.289	0.551071		0.484924
O75521-2	2_2420_HvsL_O75521-2	2	HvsL	2420	50.186	3.306	2.88	1.43	0.988	16.723	180	Unquantifiable_Not_observed_in_replicate	No change	No change	0.697	-0.091	NaN	0.397	-0.578	-0.071	NaN	0.421	-0.564	0.475418		0.338792
O75521-2	2_2421_HvsL_O75521-2	2	HvsL	2421	53.715	1.483	1.502	1.43	0.988	3.501	100	Unquantifiable_Not_observed_in_replicate	No change	No change	0.871	-0.187	NaN	0.424	-0.797	-0.167	NaN	0.449	-0.783	0.630173		0.808566
O75521-2	2_2422_HvsL_O75521-2	2	HvsL	2422	4.349	1.359	2.858	1.43	0.988	6.549	1250	Unquantifiable_Not_observed_in_replicate	No change	No change	0.592	0.265	NaN	0.678	-0.148	0.285	NaN	0.703	-0.134	0.752933		0.464816
O75531	1_356_MvsL_O75531	1	MvsL	356	3.918	6.283	1.909	1.719	0.997	20.934	1240	Increase	No change	No change	0.735	0.552	1.28	0.61	-0.233	0.554	1.245	0.634	-0.218	0.135549		0.222502
O75531	1_357_MvsL_O75531	1	MvsL	357	6.994	9.294	2.211	1.719	0.997	36.42	1170	Increase	No change	No change	0.358	1.1	1.549	0.892	0.86	1.102	1.515	0.916	0.874	0.00524682		0.0100957
O75531	1_358_MvsL_O75531	1	MvsL	358	11.625	7.689	2.406	1.719	0.997	32.79	1070	Increase	No change	Increase	0.308	1.133	1.518	0.875	1.006	1.135	1.483	0.9	1.021	0.0103242		0.00903331
O75531	1_359_MvsL_O75531	1	MvsL	359	15.753	4.659	1.97	1.719	0.997	16.268	980	Increase	No change	No change	0.251	1.058	1.383	0.876	0.916	1.06	1.349	0.901	0.93	0.024063		0.00641052
O75531	2_2626_MvsL_O75531	2	MvsL	2626	35.362	1.017	16.905	1.009	0.979	28.881	520	No change	No change	No change	0.211	0.58	0.404	0.766	0.569	0.581	0.369	0.79	0.584	0.24738		0.0204431
O75531	3_6648_MvsL_O75531	3	MvsL	6648	18.968	1.322	9.81	1.083	0.995	22.876	930	No change	No change	No change	0.088	0.757	0.717	0.83	0.724	0.759	0.682	0.855	0.738	0.0566849		0.00161507
O75531	3_6649_MvsL_O75531	3	MvsL	6649	39.651	0.731	6.917	1.083	0.995	8.954	470	No change	No change	No change	0.021	0.701	0.759	0.674	0.669	0.702	0.725	0.699	0.683	0.0101539		0.00448577
O75531	3_6646_MvsL_O75531	3	MvsL	6646	28.06	0.987	1.88	1.083	0.995	3.289	720	No change	No change	No change	0.459	0.334	0.007	0.826	0.169	0.336	-0.027	0.851	0.183	0.227554		0.0684837
O75531	3_6319_HvsL_O75531	3	HvsL	6319	9.228	7.631	4.403	3.831	0.995	59.308	1140	Increase	No change	Increase	0.302	1.11	1.488	0.857	0.986	1.112	1.454	0.882	1.001	0.00383573		0.0035081
O75531	3_6320_HvsL_O75531	3	HvsL	6320	22.877	1.443	17.192	3.831	0.995	42.209	840	Unquantifiable_Not_observed_in_replicate	No change	No change	0.161	0.83	NaN	0.939	0.721	0.85	NaN	0.964	0.736	9.9073e-05		0.000657209
O75533	3_6322_HvsL_O75533	3	HvsL	6322	3.701	3.249	2.49	0.524	0.996	13.443	1260	Unquantifiable_Not_observed_in_replicate	No change	No change	0.335	0.197	NaN	0.428	-0.035	0.216	NaN	0.453	-0.02	0.955051		0.338787
O75533	2_2427_HvsL_O75533	2	HvsL	2427	14.502	1.168	2.99	0.206	0.991	6.19	1010	Unquantifiable_Not_observed_in_replicate	No change	No change	0.298	0.544	NaN	0.328	0.76	0.563	NaN	0.353	0.774	0.786183		0.311585
O75533	3_6321_HvsL_O75533	3	HvsL	6321	10.962	5.79	3.785	0.524	0.996	38.84	1100	Unquantifiable_Not_observed_in_replicate	Unquantifiable_Not_observed_in_replicate	No change	0	-0.079	NaN	NaN	-0.079	-0.064	NaN	NaN	-0.064	0.0899748		0.047619
O75533	3_6323_HvsL_O75533	3	HvsL	6323	29.102	0.558	11.095	0.524	0.996	10.966	700	Unquantifiable_Not_observed_in_replicate	Unquantifiable_Not_observed_in_replicate	No change	0	0.036	NaN	NaN	0.036	0.05	NaN	NaN	0.05	0.0486301		0.992063
O75534	2_2192_MvsL_O75534	2	MvsL	2192	42.57	1.418	3.631	0.089	0.998	9.126	360	No change	No change	No change	0.26	-0.168	0.031	-0.054	-0.481	-0.166	-0.004	-0.029	-0.467	0.000485403		0.000524949
O75534	2_2189_MvsL_O75534	2	MvsL	2189	9.512	1.779	2.841	0.089	0.998	8.958	1130	No change	No change	No change	0.112	-0.119	-0.008	-0.271	-0.077	-0.117	-0.043	-0.246	-0.063	0.0126344		0.00903331
O75534	1_173_MvsL_O75534	1	MvsL	173	31.752	1.438	12.709	2.075	0.961	32.226	630	No change	No change	No change	0.22	-0.272	-0.152	-0.129	-0.534	-0.27	-0.187	-0.105	-0.519	0.000160618		8.7085e-05
O75534	2_2188_MvsL_O75534	2	MvsL	2188	37.718	2.045	9.95	0.089	0.998	35.812	470	No change	No change	No change	0.203	-0.265	-0.101	-0.182	-0.511	-0.263	-0.136	-0.157	-0.497	9.142e-05		0.000335452
O75534	2_2191_MvsL_O75534	2	MvsL	2191	17.289	0.619	9.61	0.089	0.998	10.456	940	No change	No change	No change	0.193	-0.501	-0.311	-0.46	-0.73	-0.499	-0.345	-0.436	-0.716	3.936e-06	+	4.8308e-05
O75534	2_2190_MvsL_O75534	2	MvsL	2190	3.998	0.717	1.804	0.089	0.998	2.271	1250	No change	No change	Increase	0.511	0.758	0.616	0.337	1.322	0.76	0.581	0.361	1.336	0.449997		0.25746
O75534	3_6179_MvsL_O75534	3	MvsL	6179	35.319	1.78	14.586	4	0.945	44.701	570	No change	No change	No change	0.216	-0.296	-0.149	-0.18	-0.557	-0.294	-0.184	-0.155	-0.543	5.9e-07	+	1.6784e-05
O75534	3_5870_HvsL_O75534	3	HvsL	5870	47.569	3.152	4.525	0.49	0.991	25.025	300	No change	No change	No change	0.056	0.046	0.081	0.079	-0.023	0.047	0.047	0.104	-0.009	0.755786		0.459154
O75534	2_2000_HvsL_O75534	2	HvsL	2000	39.85	2.524	9.579	4.242	0.887	42.311	420	No change	No change	No change	0.218	-0.238	-0.048	-0.165	-0.5	-0.236	-0.083	-0.14	-0.486	0.00342845		0.00506063
O75569	3_6653_MvsL_O75569	3	MvsL	6653	2.472	3.613	2.015	0.202	0.997	10.958	1290	No change	No change	No change	0.142	-0.61	-0.696	-0.478	-0.657	-0.609	-0.731	-0.453	-0.643	0.069838		0.0347658
O75569	3_6652_MvsL_O75569	3	MvsL	6652	5.77	3.163	2.015	0.202	0.997	11.292	1220	No change	No change	No change	0.044	-0.444	-0.456	-0.457	-0.418	-0.442	-0.491	-0.433	-0.404	0.0779097		0.0313805
O75607	3_6326_HvsL_O75607	3	HvsL	6326	4.608	4.376	2.132	2.794	0.977	16.398	1240	No change	No change	No change	0.257	0.303	0.559	-0.002	0.352	0.305	0.525	0.023	0.367	0.722312		0.483457
O75607	2_2429_HvsL_O75607	2	HvsL	2429	37.089	2.803	3.936	1.903	0.963	19.555	480	No change	No change	No change	0.234	0.605	0.381	0.648	0.787	0.606	0.346	0.672	0.801	0.0138342		0.0100957
O75607	2_2431_HvsL_O75607	2	HvsL	2431	32.256	0.834	21.76	1.903	0.963	29.246	600	No change	No change	No change	0.274	0.448	0.799	0.297	0.249	0.45	0.764	0.321	0.264	0.652982		0.253456
O75607	3_6327_HvsL_O75607	3	HvsL	6327	41.27	3.486	2.737	2.794	0.977	16.911	430	No change	No change	No change	0.182	0.81	0.869	0.594	0.966	0.811	0.835	0.619	0.98	0.0181896		0.0190435
O75607	3_6325_HvsL_O75607	3	HvsL	6325	34.886	4.719	3.542	2.794	0.977	29.626	570	No change	No change	No change	0.083	0.46	0.589	0.41	0.382	0.462	0.554	0.434	0.396	0.326674		0.170043
O75607	3_6328_HvsL_O75607	3	HvsL	6328	11.633	0.886	9.272	2.794	0.977	13.797	1090	Unquantifiable_Not_observed_in_replicate	No change	No change	0.072	-0.029	NaN	-0.085	0.027	-0.01	NaN	-0.061	0.041	0.913428		0.366865
O75616	3_6654_MvsL_O75616	3	MvsL	6654	11.08	7.035	2.151	0.376	0.997	26.821	1100	Unquantifiable_Not_observed_in_replicate	No change	Decrease	1.021	-0.434	NaN	0.283	-1.151	-0.414	NaN	0.308	-1.136	0.302543		0.192337
O75643	1_362_MvsL_O75643	1	MvsL	362	16.998	1.942	2.398	0.426	0.987	8.254	950	No change	No change	No change	0.342	-0.057	-0.394	-0.006	0.228	-0.056	-0.428	0.018	0.243	0.264573		0.0855346
O75643	1_363_MvsL_O75643	1	MvsL	363	39.426	2.015	5.203	0.426	0.987	18.582	460	No change	No change	No change	0.2	0.056	0.267	0.076	-0.175	0.058	0.232	0.101	-0.161	0.371917		0.159751
O75643	1_364_MvsL_O75643	1	MvsL	364	26.508	1.136	8.739	0.426	0.987	17.596	750	No change	No change	No change	0.326	0.213	0.532	0.263	-0.157	0.214	0.497	0.288	-0.143	0.538943		0.5
O75643	3_6655_MvsL_O75643	3	MvsL	6655	3.603	3.405	2.76	3.898	0.927	15.138	1260	No change	No change	No change	0.346	-0.086	-0.426	0.194	-0.025	-0.084	-0.461	0.219	-0.011	0.992272		0.509165
O75643	3_6657_MvsL_O75643	3	MvsL	6657	35.355	1.937	7.09	3.898	0.927	24.341	560	No change	No change	No change	0.2	-0.009	0.256	-0.174	-0.109	-0.008	0.221	-0.149	-0.095	3.7489e-05		0.000111447
O75643	3_6332_HvsL_O75643	3	HvsL	6332	53.128	1.582	2.248	4.152	0.908	5.55	170	Unquantifiable_Not_observed_in_replicate	Increase	Increase	0.226	1.619	NaN	1.454	1.785	1.639	NaN	1.479	1.799	0.000474593		0.00407022
O75663	2_2635_MvsL_O75663	2	MvsL	2635	32.982	3.716	3.365	1.754	0.972	22.163	580	Unquantifiable_Not_observed_in_replicate	No change	No change	0.362	0.081	NaN	-0.18	0.342	0.101	NaN	-0.155	0.356	0.595442		0.454861
O75663	2_2636_MvsL_O75663	2	MvsL	2636	48.043	3.019	2.231	1.754	0.972	11.938	230	Unquantifiable_Not_observed_in_replicate	No change	No change	0.391	0.319	NaN	0.038	0.6	0.339	NaN	0.062	0.615	0.222038		0.0926632
O75663	2_2637_MvsL_O75663	2	MvsL	2637	38.521	1.953	2.608	1.754	0.972	9.028	450	Unquantifiable_Not_observed_in_replicate	No change	No change	0.499	0.227	NaN	-0.131	0.585	0.247	NaN	-0.106	0.6	0.800497		0.366865
O75663	2_2638_MvsL_O75663	2	MvsL	2638	5.104	1.835	3.564	1.754	0.972	10.992	1230	Unquantifiable_Not_observed_in_replicate	No change	No change	0.183	0.044	NaN	0.169	-0.08	0.064	NaN	0.194	-0.066	0.849919		0.484925
O75688	2_2639_MvsL_O75688	2	MvsL	2639	48.695	2.901	3.311	0.316	0.995	16.965	210	Unquantifiable_Not_observed_in_replicate	No change	No change	0.106	-0.013	NaN	-0.093	0.067	0.006	NaN	-0.068	0.081	0.389184		0.213678
O75688	2_2640_MvsL_O75688	2	MvsL	2640	44.965	2.277	1.733	0.316	0.995	6.994	300	Unquantifiable_Not_observed_in_replicate	No change	No change	0.17	0.105	NaN	-0.021	0.23	0.124	NaN	0.004	0.245	0.713409		0.779099
O75688	2_2641_MvsL_O75688	2	MvsL	2641	53.224	3.376	1.76	0.316	0.995	9.723	110	Unquantifiable_Not_observed_in_replicate	No change	No change	0.082	-0.063	NaN	-0.126	0.001	-0.043	NaN	-0.102	0.015	0.291824		0.0926632
O75717	3_6664_MvsL_O75717	3	MvsL	6664	23.045	4.928	5.922	0.226	0.998	51.727	840	No change	No change	No change	0.538	-0.315	-0.075	0.067	-0.938	-0.314	-0.109	0.092	-0.924	0.0197911		0.0288836
O75717	3_6660_MvsL_O75717	3	MvsL	6660	20.371	2.227	1.892	0.226	0.998	7.468	890	No change	No change	No change	0.172	-0.645	-0.553	-0.531	-0.851	-0.643	-0.588	-0.506	-0.836	8.84e-06		3.418e-05
O75717	3_6662_MvsL_O75717	3	MvsL	6662	9.754	1.291	4.5	0.226	0.998	10.266	1130	Unquantifiable_Not_observed_in_replicate	No change	No change	0.695	-0.011	NaN	0.476	-0.498	0.009	NaN	0.5	-0.483	0.240646		0.26825
O75717	3_6661_MvsL_O75717	3	MvsL	6661	4.074	1.889	1.93	0.226	0.998	6.384	1250	Unquantifiable_Not_observed_in_replicate	Increase	No change	1.46	0.644	NaN	1.671	-0.384	0.663	NaN	1.696	-0.369	0.819943		0.464816
O75717	3_6663_MvsL_O75717	3	MvsL	6663	38.074	0.655	6.523	0.226	0.998	7.572	500	Unquantifiable_Not_observed_in_replicate	Increase	Increase	0.192	1.2	NaN	1.059	1.341	1.22	NaN	1.084	1.356	0.0205499		0.0466988
O75717	3_6337_HvsL_O75717	3	HvsL	6337	34.564	1.638	9.171	1.639	0.963	26.604	580	Unquantifiable_Not_observed_in_replicate	No change	Increase	0.498	1.08	NaN	0.723	1.437	1.1	NaN	0.748	1.452	0.0213924		0.0702325
O75791	3_6665_MvsL_O75791	3	MvsL	6665	54.349	5.915	3.585	1.957	0.985	22.601	150	Unquantifiable_Not_observed_in_replicate	Unquantifiable_Not_observed_in_replicate	Decrease	0	-1.186	NaN	NaN	-1.186	-1.172	NaN	NaN	-1.172	4.5685e-05		0.00396825
O75791	3_6666_MvsL_O75791	3	MvsL	6666	44.76	2.454	2.533	1.957	0.985	11.018	360	Unquantifiable_Not_observed_in_replicate	Unquantifiable_Not_observed_in_replicate	No change	0	-0.195	NaN	NaN	-0.195	-0.18	NaN	NaN	-0.18	0.80025		0.757143
O75792	2_2644_MvsL_O75792	2	MvsL	2644	54.161	3.271	1.763	0.257	0.999	7.661	90	No change	No change	No change	0.138	-0.217	-0.106	-0.399	-0.146	-0.216	-0.14	-0.375	-0.132	0.0428089		0.00146801
O75792	3_6341_HvsL_O75792	3	HvsL	6341	44.974	0.558	9.148	0.476	0.997	8.5	350	No change	No change	No change	0.05	-0.034	0.011	-0.111	-0.002	-0.033	-0.024	-0.087	0.013	0.417384		0.170043
O75792	2_2645_MvsL_O75792	2	MvsL	2645	49.879	8.222	2.653	0.257	0.999	38.54	190	No change	No change	No change	0.273	0.053	0.29	-0.281	0.15	0.054	0.255	-0.256	0.164	0.52453		0.266913
O75794	1_369_MvsL_O75794	1	MvsL	369	42.71	3.19	2.639	0.367	0.987	14.921	390	Decrease	Unquantifiable_Not_observed_in_replicate	Unquantifiable_Not_observed_in_replicate	0	-1.397	-1.397	NaN	NaN	-1.432	-1.432	NaN	NaN	0.00580771		0.0277778
O75821	1_370_MvsL_O75821	1	MvsL	370	33.181	2.475	2.695	0.32	0.992	11.822	600	No change	No change	No change	0.123	-0.742	-0.767	-0.846	-0.613	-0.74	-0.801	-0.821	-0.598	0.000308861		0.000932627
O75821	1_371_MvsL_O75821	1	MvsL	371	29.636	1.152	13.906	0.32	0.992	28.203	680	No change	No change	No change	0.168	-0.45	-0.564	-0.506	-0.282	-0.449	-0.598	-0.481	-0.267	0.0237229		0.0339979
O75821	2_2647_MvsL_O75821	2	MvsL	2647	11.582	2.347	5.13	1.281	0.97	21.303	1080	Increase	No change	No change	1.021	0.485	1.7	-0.153	-0.092	0.487	1.666	-0.129	-0.077	0.473861		0.253457
O75821	2_2648_MvsL_O75821	2	MvsL	2648	52.674	2.254	2.76	1.281	0.97	9.74	120	Unquantifiable_observed_only_in HvsL channel	No change	No change	0.252	-0.736	NaN	-0.919	-0.553	-0.717	NaN	-0.895	-0.539	0.0610294		0.0269491
O75821	1_340_HvsL_O75821	1	HvsL	340	26.265	0.914	17.05	0.629	0.952	26.886	750	No change	No change	No change	0.143	0.059	-0.068	0.138	0.107	0.06	-0.103	0.163	0.121	0.350487		0.211658
O75821	3_6344_HvsL_O75821	3	HvsL	6344	13.806	2.651	3.103	2.097	0.947	14.58	1040	Increase	No change	No change	1.144	0.506	1.862	-0.229	-0.114	0.508	1.828	-0.205	-0.1	0.341766		0.227649
O75821	3_6345_HvsL_O75821	3	HvsL	6345	6.567	2.632	3.461	2.097	0.947	15.961	1200	Unquantifiable_observed_only_in HvsL channel	No change	No change	0.046	0.524	NaN	0.486	0.561	0.543	NaN	0.511	0.576	0.088979		0.0606123
O75822	1_372_MvsL_O75822	1	MvsL	372	33.053	8.57	3.699	0.631	0.998	56.188	600	No change	No change	No change	0.389	-0.501	-0.893	-0.194	-0.415	-0.499	-0.928	-0.169	-0.401	0.00226931		0.00448577
O75822	1_373_MvsL_O75822	1	MvsL	373	46.701	2.958	2.697	0.631	0.998	14.14	300	No change	No change	Increase	0.54	1.089	0.729	0.847	1.692	1.091	0.695	0.871	1.706	0.0509488		0.0276327
O75822	1_374_MvsL_O75822	1	MvsL	374	41.409	3.265	4.885	0.631	0.998	28.269	420	No change	Increase	No change	0.906	0.482	-0.457	1.275	0.627	0.483	-0.492	1.3	0.642	0.385403		0.203392
O75822	3_6667_MvsL_O75822	3	MvsL	6667	30.052	6.049	4.543	1.406	0.993	48.708	680	No change	No change	No change	0.239	-0.658	-0.897	-0.521	-0.557	-0.656	-0.931	-0.496	-0.542	7.817e-06		1.1643e-05
O75822	3_6668_MvsL_O75822	3	MvsL	6668	39.283	1.174	2.741	1.406	0.993	5.704	480	No change	Increase	No change	0.9	0.211	-0.72	1	0.352	0.212	-0.755	1.025	0.367	0.730478		0.466943
O75822	3_6670_MvsL_O75822	3	MvsL	6670	24.214	1.724	8.607	1.406	0.993	26.299	810	Unquantifiable_Not_observed_in_replicate	No change	No change	0.144	-0.492	NaN	-0.395	-0.589	-0.472	NaN	-0.371	-0.574	0.00164097		0.00364228
O75822	1_341_HvsL_O75822	1	HvsL	341	43.881	2.407	4.082	0.801	0.994	17.414	360	No change	Increase	Increase	0.682	0.869	0.121	1.299	1.187	0.871	0.087	1.324	1.202	0.0589823		0.0407473
O75822	3_6350_HvsL_O75822	3	HvsL	6350	17.333	0.863	4.606	1.624	0.988	7.045	960	Unquantifiable_Not_observed_in_replicate	No change	No change	0.003	-0.127	NaN	-0.134	-0.12	-0.107	NaN	-0.109	-0.105	0.0490488		0.0520549
O75879	2_2453_HvsL_O75879	2	HvsL	2453	41.001	3.65	1.761	0.357	0.996	11.393	390	Unquantifiable_Not_observed_in_replicate	No change	No change	0.57	-0.36	NaN	0.037	-0.758	-0.341	NaN	0.062	-0.744	0.323007		0.0378255
O75879	2_2454_HvsL_O75879	2	HvsL	2454	43.88	3.535	2.775	0.357	0.996	17.387	330	Unquantifiable_Not_observed_in_replicate	No change	No change	0.463	-0.393	NaN	-0.071	-0.716	-0.374	NaN	-0.046	-0.701	0.164467		0.0320111
O75886	3_6355_HvsL_O75886	3	HvsL	6355	25.078	6.94	2.759	0.253	0.998	33.938	790	Decrease	No change	No change	0.555	-0.41	-0.986	-0.292	0.047	-0.409	-1.021	-0.267	0.062	0.142948		0.061872
O75886	3_6354_HvsL_O75886	3	HvsL	6354	42.235	1.777	2.623	0.253	0.998	8.262	410	Unquantifiable_Not_observed_in_replicate	No change	No change	0.237	-0.54	NaN	-0.377	-0.702	-0.52	NaN	-0.352	-0.688	0.00329256		0.002331
O75886	3_6353_HvsL_O75886	3	HvsL	6353	30.462	1.521	1.823	0.253	0.998	4.915	670	Unquantifiable_Not_observed_in_replicate	No change	No change	0.43	-0.288	NaN	-0.597	0.021	-0.268	NaN	-0.572	0.036	0.365699		0.220901
O75896	2_2655_MvsL_O75896	2	MvsL	2655	40.245	5.188	2.101	0.19	0.998	19.32	410	Unquantifiable_Not_observed_in_replicate	No change	No change	0.073	-0.66	NaN	-0.613	-0.706	-0.64	NaN	-0.589	-0.692	0.00105272		0.00180466
O75896	2_2656_MvsL_O75896	2	MvsL	2656	37.622	3.515	2.181	0.19	0.998	13.588	470	Unquantifiable_Not_observed_in_replicate	No change	No change	0.09	-0.531	NaN	-0.473	-0.59	-0.512	NaN	-0.448	-0.575	0.145071		0.0788522
O75934	3_6361_HvsL_O75934	3	HvsL	6361	9.023	2.551	3.445	0.445	0.997	15.569	1140	No change	No change	No change	0.119	0.297	0.456	0.158	0.277	0.298	0.421	0.182	0.291	0.767999		0.379158
O75934	3_6358_HvsL_O75934	3	HvsL	6358	4.208	5.524	2.645	0.445	0.997	24.78	1250	No change	No change	No change	0.233	0.029	0.333	-0.136	-0.11	0.03	0.299	-0.112	-0.096	0.907799		0.483457
O75934	3_6359_HvsL_O75934	3	HvsL	6359	21.145	3.455	5.486	0.445	0.997	33.595	880	Unquantifiable_Not_observed_in_replicate	Increase	Increase	0.413	1.677	NaN	1.38	1.974	1.697	NaN	1.405	1.989	3.29e-06	+	0.000219715
O75934	3_6677_MvsL_O75934	3	MvsL	6677	27.811	2.684	4.964	2.946	0.979	23.615	730	No change	No change	No change	0.484	0.138	-0.361	0.524	0.251	0.14	-0.395	0.548	0.266	0.576266		0.286342
O75934	3_6678_MvsL_O75934	3	MvsL	6678	13.868	1.161	9.13	2.946	0.979	18.354	1040	Unquantifiable_Not_observed_in_replicate	No change	No change	0.211	0.685	NaN	0.53	0.839	0.704	NaN	0.555	0.853	0.176725		0.106147
O75934	2_2460_HvsL_O75934	2	HvsL	2460	34.632	1.047	2.91	3.35	0.932	5.4	540	Unquantifiable_Not_observed_in_replicate	Increase	Unquantifiable_Not_observed_in_replicate	0	2.07	NaN	2.07	NaN	2.095	NaN	2.095	NaN	0.0263828		0.992063
O75934	3_6360_HvsL_O75934	3	HvsL	6360	29.831	2.018	3.17	0.445	0.997	11.338	690	Unquantifiable_Not_observed_in_replicate	No change	No change	0.28	0.253	NaN	0.446	0.06	0.273	NaN	0.471	0.074	0.93933		0.484925
O75935-3	3_6679_MvsL_O75935-3	3	MvsL	6679	14.958	4.12	2.409	0.178	0.997	17.592	1010	No change	No change	No change	0.3	-0.293	-0.462	-0.456	0.038	-0.291	-0.496	-0.431	0.053	0.00288698		0.00448577
O75935-3	3_6363_HvsL_O75935-3	3	HvsL	6363	8.947	1.089	1.895	0.155	0.996	3.658	1150	Unquantifiable_Not_observed_in_replicate	Increase	No change	1.38	0.733	NaN	1.704	-0.238	0.752	NaN	1.728	-0.224	0.261471		0.600777
O75940	3_6364_HvsL_O75940	3	HvsL	6364	8.669	2.494	2.288	0.195	0.995	10.114	1150	Unquantifiable_Not_observed_in_replicate	Unquantifiable_Not_observed_in_replicate	No change	0	0.658	NaN	NaN	0.658	0.672	NaN	NaN	0.672	0.00693773		0.996032
O75940	3_6365_HvsL_O75940	3	HvsL	6365	4.809	2.77	2.217	0.195	0.995	10.803	1240	Unquantifiable_Not_observed_in_replicate	Unquantifiable_Not_observed_in_replicate	No change	0	-0.188	NaN	NaN	-0.188	-0.173	NaN	NaN	-0.173	0.383266		0.8
O75947-2	3_6683_MvsL_O75947-2	3	MvsL	6683	2.611	3.8	2.491	0.564	0.986	13.754	1290	Unquantifiable_Not_observed_in_replicate	No change	No change	0.634	-0.248	NaN	0.195	-0.691	-0.228	NaN	0.22	-0.677	0.896311		0.399223
O75995	1_378_MvsL_O75995	1	MvsL	378	53.257	3.885	2.561	0.419	0.99	14.674	160	No change	No change	No change	0.35	-0.279	-0.423	0.1	-0.515	-0.278	-0.458	0.125	-0.501	0.00400063		0.00383038
O75995	2_2662_MvsL_O75995	2	MvsL	2662	48.967	3.582	4.12	1.765	0.966	25.656	210	Unquantifiable_Not_observed_in_replicate	No change	Unquantifiable_Not_observed_in_replicate	0	-0.326	NaN	-0.326	NaN	-0.301	NaN	-0.301	NaN	0.0285459		0.047619
O76003	2_2663_MvsL_O76003	2	MvsL	2663	53.446	4.275	2.131	2.93	0.973	13.706	100	No change	No change	No change	0.482	-0.301	-0.731	-0.355	0.183	-0.3	-0.766	-0.33	0.197	0.506721		0.224185
O76003	2_2664_MvsL_O76003	2	MvsL	2664	48.79	2.93	5.405	2.93	0.973	26.607	210	Unquantifiable_Not_observed_in_replicate	No change	No change	0.407	0.235	NaN	-0.058	0.528	0.255	NaN	-0.033	0.542	0.788072		0.366865
O76003	2_2665_MvsL_O76003	2	MvsL	2665	33.396	0.606	20.971	2.93	0.973	20.565	570	Unquantifiable_Not_observed_in_replicate	No change	No change	0.287	0.477	NaN	0.269	0.684	0.496	NaN	0.293	0.699	0.692038		0.225051
O76003	3_6685_MvsL_O76003	3	MvsL	6685	50.807	2.082	5.106	2.551	0.987	16.53	220	Unquantifiable_Not_observed_in_replicate	No change	No change	0.443	0.153	NaN	-0.166	0.471	0.172	NaN	-0.141	0.486	0.781614		0.311588
O76003	2_2467_HvsL_O76003	2	HvsL	2467	30.249	0.586	22.413	2.324	0.972	21.146	640	Unquantifiable_Not_observed_in_replicate	No change	Unquantifiable_observed_only_in MvsL channel	0	0.353	NaN	0.353	NaN	0.377	NaN	0.377	NaN	0.147267		0.952381
O76071	2_2468_HvsL_O76071	2	HvsL	2468	52.02	3.584	3.058	1.677	0.962	17.793	140	Unquantifiable_Not_observed_in_replicate	No change	No change	0.069	-0.013	NaN	0.031	-0.057	0.007	NaN	0.056	-0.042	0.57522		0.120661
O76071	2_2469_HvsL_O76071	2	HvsL	2469	37.95	1.599	3.993	1.677	0.962	11.317	460	Unquantifiable_Not_observed_in_replicate	No change	No change	0.466	-0.269	NaN	-0.604	0.066	-0.25	NaN	-0.579	0.08	0.157328		0.0320111
O76071	3_6688_MvsL_O76071	3	MvsL	6688	34.983	1.771	8.892	4.318	0.89	27.892	570	Unquantifiable_Not_observed_in_replicate	No change	No change	0.524	-0.279	NaN	-0.654	0.097	-0.259	NaN	-0.63	0.111	0.0517296		0.0318449
O76075	2_2668_MvsL_O76075	2	MvsL	2668	47.272	4.244	3.306	0.751	0.988	24.857	250	Decrease	Decrease	Decrease	0.737	-1.485	-2.3	-1.071	-1.084	-1.484	-2.335	-1.047	-1.07	0.0147151		0.0160571
O76075	3_6689_MvsL_O76075	3	MvsL	6689	51.357	4.223	3.728	0.999	0.986	25.575	210	Unquantifiable_Not_observed_in_replicate	Unquantifiable_Not_observed_in_replicate	No change	0	-0.918	NaN	NaN	-0.918	-0.904	NaN	NaN	-0.904	0.000132881		0.00396825
O76080	2_2669_MvsL_O76080	2	MvsL	2669	47.133	4.34	3.367	4.01	0.953	25.888	250	Unquantifiable_Not_observed_in_replicate	No change	Unquantifiable_Not_observed_in_replicate	0	-0.589	NaN	-0.589	NaN	-0.564	NaN	-0.564	NaN	0.000791116		0.00396825
O76080	3_6373_HvsL_O76080	3	HvsL	6373	11.994	5.551	3.504	1.035	0.991	34.475	1080	Unquantifiable_Not_observed_in_replicate	No change	No change	0.157	0.063	NaN	-0.053	0.179	0.083	NaN	-0.029	0.194	0.782223		0.366865
O76080	2_2671_MvsL_O76080	2	MvsL	2671	33.41	2.929	4.533	4.01	0.953	23.533	570	Unquantifiable_Not_observed_in_replicate	No change	Unquantifiable_Not_observed_in_replicate	0	-0.582	NaN	-0.582	NaN	-0.557	NaN	-0.557	NaN	0.00558666		0.00396825
O76080	2_2672_MvsL_O76080	2	MvsL	2672	38.264	1.8	1.634	4.01	0.953	5.213	460	Unquantifiable_Not_observed_in_replicate	No change	Unquantifiable_Not_observed_in_replicate	0	-0.489	NaN	-0.489	NaN	-0.464	NaN	-0.464	NaN	0.0371777		0.0142857
O76094	1_379_MvsL_O76094	1	MvsL	379	28.881	3.362	3.363	0.738	0.982	20.04	690	No change	No change	No change	0.162	0.054	0.273	-0.095	-0.016	0.056	0.238	-0.07	-0.001	0.154977		0.0992529
O76094	3_6375_HvsL_O76094	3	HvsL	6375	3.95	2.889	1.714	1.94	0.975	8.711	1260	Unquantifiable_Not_observed_in_replicate	Unquantifiable_Not_observed_in_replicate	No change	0	0.077	NaN	NaN	0.077	0.091	NaN	NaN	0.091	0.912162		0.345238
O76094	3_6374_HvsL_O76094	3	HvsL	6374	26.602	3.643	6.159	1.94	0.975	39.769	760	No change	No change	No change	0.065	0.087	0.196	0.039	0.026	0.088	0.162	0.063	0.04	0.217231		0.114514
O94763	3_6693_MvsL_O94763	3	MvsL	6693	5.353	3.374	3.542	1.478	0.987	20.311	1220	Unquantifiable_Not_observed_in_replicate	No change	No change	0.209	-0.323	NaN	-0.476	-0.17	-0.303	NaN	-0.452	-0.155	0.243802		0.120661
O94763	2_2478_HvsL_O94763	2	HvsL	2478	8.479	1.208	2.356	0.606	0.982	5.044	1150	Unquantifiable_Not_observed_in_replicate	No change	No change	0.22	-0.55	NaN	-0.711	-0.389	-0.531	NaN	-0.687	-0.375	0.156007		0.0606123
O94763	2_2476_HvsL_O94763	2	HvsL	2476	25.725	2.192	3.561	0.606	0.982	13.835	750	Unquantifiable_Not_observed_in_replicate	Increase	No change	0.676	0.996	NaN	1.468	0.523	1.015	NaN	1.493	0.537	0.000151684		0.999845
O94763	3_6694_MvsL_O94763	3	MvsL	6694	12.943	3.052	6.349	1.478	0.987	34.211	1060	Unquantifiable_Not_observed_in_replicate	Unquantifiable_Not_observed_in_replicate	No change	0	-0.496	NaN	NaN	-0.496	-0.481	NaN	NaN	-0.481	0.00151808		0.00396825
O94763	2_2477_HvsL_O94763	2	HvsL	2477	34.199	1.927	2.608	0.606	0.982	8.908	550	Unquantifiable_Not_observed_in_replicate	Increase	No change	1.294	1.282	NaN	2.192	0.372	1.302	NaN	2.216	0.387	1.2554e-05		1
O94763	3_6377_HvsL_O94763	3	HvsL	6377	15.326	2.154	5.446	1.775	0.972	20.79	1010	Unquantifiable_Not_observed_in_replicate	Unquantifiable_Not_observed_in_replicate	No change	0	-0.128	NaN	NaN	-0.128	-0.114	NaN	NaN	-0.114	0.02708		0.015873
O94776	2_2679_MvsL_O94776	2	MvsL	2679	9.532	1.269	5.703	0.275	0.991	12.607	1120	No change	No change	No change	0.377	0.55	0.992	0.188	0.468	0.551	0.957	0.213	0.483	0.0718712		0.0281962
O94776	1_350_HvsL_O94776	1	HvsL	350	4.609	2.09	2.856	0.488	0.993	10.189	1230	No change	No change	No change	0.195	-0.013	-0.192	0.014	0.14	-0.012	-0.227	0.038	0.154	0.211614		0.159751
O94776	1_349_HvsL_O94776	1	HvsL	349	19.895	1.902	1.944	0.488	0.993	6.554	890	No change	No change	No change	0.152	0.222	0.429	0.148	0.089	0.224	0.394	0.173	0.103	0.783256		0.434113
O94776	3_6697_MvsL_O94776	3	MvsL	6697	11.626	1.742	3.929	1.023	0.987	12.13	1090	Increase	No change	No change	0.661	1.02	1.792	0.451	0.818	1.022	1.757	0.476	0.832	0.000142602		0.000111447
O94776	3_6698_MvsL_O94776	3	MvsL	6698	33.052	0.606	14.13	1.023	0.987	14.954	620	Unquantifiable_Not_observed_in_replicate	No change	No change	0.03	0.447	NaN	0.42	0.473	0.466	NaN	0.445	0.487	0.348711		0.106147
O94776	1_351_HvsL_O94776	1	HvsL	351	15.859	2.799	6.722	0.488	0.993	33.319	980	Increase	No change	Increase	0.528	1.323	1.923	0.817	1.227	1.324	1.889	0.842	1.241	1.3058e-05		4.8302e-05
O94776	3_6381_HvsL_O94776	3	HvsL	6381	36.511	0.823	7.599	0.941	0.989	11.082	540	Unquantifiable_Not_observed_in_replicate	No change	No change	0.029	0.559	NaN	0.574	0.544	0.579	NaN	0.599	0.558	0.0346405		0.0188177
O94804	2_2680_MvsL_O94804	2	MvsL	2680	46.503	8.332	2.419	0.56	0.997	35.724	270	Unquantifiable_Not_observed_in_replicate	Decrease	Unquantifiable_Not_observed_in_replicate	0	-1.482	NaN	-1.482	NaN	-1.457	NaN	-1.457	NaN	0.0337572		0.015873
O94804	3_6383_HvsL_O94804	3	HvsL	6383	52.159	2.525	1.829	0.486	0.981	8.071	190	Unquantifiable_Not_observed_in_replicate	Unquantifiable_Not_observed_in_replicate	Decrease	0	-1.119	NaN	NaN	-1.119	-1.105	NaN	NaN	-1.105	0.0343941		0.0285714
O94855	3_6701_MvsL_O94855	3	MvsL	6701	39.68	2.908	3.284	0.534	0.982	16.927	470	Unquantifiable_Not_observed_in_replicate	Unquantifiable_Not_observed_in_replicate	No change	0	0.131	NaN	NaN	0.131	0.146	NaN	NaN	0.146	0.695321		0.154762
O94868	2_2035_MvsL_O94868	2	MvsL	2035	31.959	1.906	1.976	0.295	0.993	6.676	600	Unquantifiable_Not_observed_in_replicate	No change	No change	0.054	-0.719	NaN	-0.762	-0.676	-0.699	NaN	-0.737	-0.661	0.0741472		0.0520549
O94868	2_2036_MvsL_O94868	2	MvsL	2036	28.913	3.847	1.734	0.295	0.993	11.824	670	Unquantifiable_Not_observed_in_replicate	No change	No change	0.254	-0.458	NaN	-0.284	-0.633	-0.439	NaN	-0.26	-0.618	0.148019		0.0486597
O94888	3_6702_MvsL_O94888	3	MvsL	6702	44.678	4.572	2.423	0.218	0.998	19.635	360	Decrease	Decrease	No change	0.424	-1.009	-1.373	-1.077	-0.577	-1.008	-1.408	-1.052	-0.563	0.000398259		0.000287991
O94888	3_6703_MvsL_O94888	3	MvsL	6703	48.982	4.456	2.11	0.218	0.998	16.664	260	Unquantifiable_Not_observed_in_replicate	No change	No change	0.223	-0.663	NaN	-0.826	-0.501	-0.644	NaN	-0.802	-0.486	0.00879981		0.0023591
O94888	3_6704_MvsL_O94888	3	MvsL	6704	39.095	1.074	4.654	0.218	0.998	8.859	480	Unquantifiable_Not_observed_in_replicate	Unquantifiable_Not_observed_in_replicate	No change	0	0.025	NaN	NaN	0.025	0.039	NaN	NaN	0.039	0.536033		0.345238
O94900	3_6388_HvsL_O94900	3	HvsL	6388	44.424	2.929	2.421	0.314	0.994	12.569	360	Unquantifiable_Not_observed_in_replicate	Unquantifiable_Not_observed_in_replicate	No change	0	-0.698	NaN	NaN	-0.698	-0.684	NaN	NaN	-0.684	0.0194294		0.015873
O94900	3_6387_HvsL_O94900	3	HvsL	6387	38.688	3.438	2.364	0.314	0.994	14.405	490	Unquantifiable_Not_observed_in_replicate	Unquantifiable_Not_observed_in_replicate	No change	0	-0.396	NaN	NaN	-0.396	-0.382	NaN	NaN	-0.382	0.00884892		0.015873
O94903	2_2682_MvsL_O94903	2	MvsL	2682	53.75	8.289	1.888	2.998	0.983	22.896	100	Decrease	No change	No change	0.577	-0.453	-1.08	-0.094	-0.183	-0.451	-1.115	-0.07	-0.169	0.290248		0.0786064
O94903	2_2683_MvsL_O94903	2	MvsL	2683	47.967	1.739	6.213	2.998	0.983	18.103	230	Unquantifiable_Not_observed_in_replicate	No change	No change	0.057	0.013	NaN	-0.033	0.059	0.033	NaN	-0.008	0.073	0.6143		0.236338
O94903	3_6390_HvsL_O94903	3	HvsL	6390	31.732	0.683	20.116	4.146	0.958	22.738	640	Unquantifiable_Not_observed_in_replicate	Unquantifiable_Not_observed_in_replicate	Increase	0	1.105	NaN	NaN	1.105	1.12	NaN	NaN	1.12	0.0414819		0.992063
O94906	3_6708_MvsL_O94906	3	MvsL	6708	5.322	3.568	4.715	1.943	0.978	26.914	1230	Unquantifiable_Not_observed_in_replicate	No change	No change	0.242	0.001	NaN	0.166	-0.165	0.02	NaN	0.191	-0.151	0.738556		0.285375
O94906	3_6707_MvsL_O94906	3	MvsL	6707	16.196	3.451	3.592	1.943	0.978	21.971	990	Unquantifiable_Not_observed_in_replicate	No change	Decrease	0.363	-0.824	NaN	-0.572	-1.075	-0.804	NaN	-0.547	-1.061	0.000464971		0.00141364
O94913	3_6709_MvsL_O94913	3	MvsL	6709	4.172	4.769	1.799	0.321	0.996	15.11	1250	Unquantifiable_Not_observed_in_replicate	Unquantifiable_Not_observed_in_replicate	Decrease	0	-1.21	NaN	NaN	-1.21	-1.196	NaN	NaN	-1.196	0.275453		0.111111
O94913	3_6710_MvsL_O94913	3	MvsL	6710	7.34	2.79	1.939	0.321	0.996	9.589	1180	Unquantifiable_Not_observed_in_replicate	Unquantifiable_Not_observed_in_replicate	No change	0	-0.977	NaN	NaN	-0.977	-0.962	NaN	NaN	-0.962	0.0211726		0.00396825
O94925-3	3_6394_HvsL_O94925-3	3	HvsL	6394	47.946	3.229	3.202	0.15	0.996	18.309	290	No change	No change	No change	0.54	-0.225	0.302	-0.159	-0.817	-0.223	0.267	-0.134	-0.803	0.0816467		0.056461
O94966-7	3_6715_MvsL_O94966-7	3	MvsL	6715	26.13	3.664	4.088	0.563	0.991	26.549	770	Unquantifiable_Not_observed_in_replicate	No change	No change	0.448	-0.388	NaN	-0.709	-0.066	-0.368	NaN	-0.685	-0.051	0.000517059		0.000853125
O94966-7	3_6713_MvsL_O94966-7	3	MvsL	6713	40.921	1.651	5.002	0.563	0.991	14.637	440	Decrease	No change	No change	0.598	-0.368	-0.999	-0.215	0.109	-0.367	-1.033	-0.191	0.123	0.660786		0.442616
O94966-7	3_6714_MvsL_O94966-7	3	MvsL	6714	34.015	0.758	2.065	0.563	0.991	2.774	590	Unquantifiable_Not_observed_in_replicate	No change	No change	0.536	0.088	NaN	-0.296	0.472	0.107	NaN	-0.271	0.486	0.503553		0.311588
O94966-7	3_6712_MvsL_O94966-7	3	MvsL	6712	17.073	1.125	8.277	0.563	0.991	16.455	970	Unquantifiable_Not_observed_in_replicate	No change	No change	0.059	-0.185	NaN	-0.231	-0.138	-0.165	NaN	-0.207	-0.123	0.0626157		0.0520549
O94967-2	3_6716_MvsL_O94967-2	3	MvsL	6716	39.192	2.866	3.086	0.219	0.993	15.676	480	Decrease	No change	No change	0.647	-0.918	-1.614	-0.708	-0.433	-0.917	-1.649	-0.683	-0.419	0.000343135		0.000295956
O94967-2	3_6717_MvsL_O94967-2	3	MvsL	6717	33.013	1.146	3.222	0.219	0.993	6.545	620	Unquantifiable_Not_observed_in_replicate	No change	No change	0.248	0.022	NaN	-0.159	0.202	0.041	NaN	-0.134	0.217	0.041447		0.0249417
O94973	3_6718_MvsL_O94973	3	MvsL	6718	29.316	1.483	2.579	0.134	0.977	6.779	700	Unquantifiable_Not_observed_in_replicate	Unquantifiable_Not_observed_in_replicate	No change	0	0.091	NaN	NaN	0.091	0.106	NaN	NaN	0.106	0.757045		0.72619
O94979-4	1_77_MvsL_O94979-4	1	MvsL	77	21.702	2.672	2.534	0.216	0.995	12.001	850	No change	No change	No change	0.129	-0.14	-0.054	-0.31	-0.056	-0.139	-0.089	-0.285	-0.042	0.0224859		0.0155077
O94979-4	1_78_MvsL_O94979-4	1	MvsL	78	26.271	2.647	2.802	0.216	0.995	13.146	750	No change	No change	No change	0.115	-0.266	-0.287	-0.364	-0.146	-0.264	-0.322	-0.34	-0.132	0.0531696		0.0175446
O94979-4	3_5897_MvsL_O94979-4	3	MvsL	5897	11.608	1.285	2.717	0.646	0.986	6.188	1090	Unquantifiable_Not_observed_in_replicate	Decrease	No change	0.691	-0.753	NaN	-1.247	-0.26	-0.734	NaN	-1.222	-0.245	0.0589208		0.0265152
O94979-4	2_1952_MvsL_O94979-4	2	MvsL	1952	40.482	2.685	1.778	3.977	0.949	8.462	410	Unquantifiable_Not_observed_in_replicate	No change	Unquantifiable_Not_observed_in_replicate	0	-0.546	NaN	-0.546	NaN	-0.521	NaN	-0.521	NaN	0.212565		0.342857
O94979-4	3_5898_MvsL_O94979-4	3	MvsL	5898	32.637	1.229	2.047	0.646	0.986	4.459	620	Unquantifiable_Not_observed_in_replicate	No change	No change	0.085	-0.39	NaN	-0.456	-0.325	-0.371	NaN	-0.431	-0.311	0.0272795		0.0192806
O94992	1_384_MvsL_O94992	1	MvsL	384	33.959	3.102	3.388	0.587	0.983	18.628	580	No change	No change	No change	0.147	0.089	0.051	-0.028	0.245	0.091	0.016	-0.003	0.26	0.59253		0.309334
O94992	2_2493_HvsL_O94992	2	HvsL	2493	13.254	0.875	12.435	1.788	0.947	17.709	1040	Unquantifiable_Not_observed_in_replicate	No change	No change	0.173	-0.219	NaN	-0.347	-0.092	-0.2	NaN	-0.322	-0.078	0.155681		0.136518
O94992	2_2491_HvsL_O94992	2	HvsL	2491	40.937	0.77	2.928	1.788	0.947	3.996	390	Increase	No change	Unquantifiable_Not_observed_in_replicate	0.143	0.983	1.114	0.853	NaN	0.979	1.079	0.878	NaN	0.00582074		0.00403574
O95155-2	2_2693_MvsL_O95155-2	2	MvsL	2693	39.06	4.333	2.482	0.461	0.996	19.062	440	No change	No change	No change	0.814	-0.046	0.08	-0.924	0.707	-0.044	0.045	-0.9	0.722	0.0211653		0.0190435
O95155-2	3_6719_MvsL_O95155-2	3	MvsL	6719	36.212	5.508	3.209	0.394	0.996	31.328	550	Decrease	Decrease	No change	0.705	-1.233	-1.806	-1.42	-0.474	-1.232	-1.841	-1.395	-0.46	1.63e-05		0.000113064
O95155-2	3_6720_MvsL_O95155-2	3	MvsL	6720	43.04	1.23	1.813	0.394	0.996	3.953	400	Increase	Unquantifiable_Not_observed_in_replicate	Increase	0.306	1.247	1.488	NaN	1.006	1.237	1.453	NaN	1.02	0.027042		0.985936
O95163	1_387_MvsL_O95163	1	MvsL	387	27.823	2.874	2.062	0.497	0.989	10.504	720	Decrease	No change	No change	0.372	-0.734	-1.031	-0.826	-0.346	-0.733	-1.066	-0.801	-0.332	0.000208122		0.0003662
O95163	1_388_MvsL_O95163	1	MvsL	388	22.185	2.467	3.857	0.497	0.989	16.865	840	No change	No change	No change	0.208	-0.414	-0.442	-0.606	-0.194	-0.413	-0.477	-0.581	-0.18	0.00265575		0.0027259
O95163	2_2695_MvsL_O95163	2	MvsL	2695	33.438	2.807	2.82	1.583	0.984	14.03	570	Unquantifiable_Not_observed_in_replicate	No change	No change	0.157	-0.594	NaN	-0.71	-0.477	-0.574	NaN	-0.686	-0.463	0.0259568		0.00566485
O95163	3_6722_MvsL_O95163	3	MvsL	6722	24.852	2.761	9.578	4.274	0.941	46.862	800	No change	No change	No change	0.235	-0.496	-0.55	-0.695	-0.242	-0.494	-0.585	-0.67	-0.227	6.3091e-05		0.000111447
O95218-2	1_389_MvsL_O95218-2	1	MvsL	389	45.131	6.424	4.029	0.741	0.998	45.863	340	No change	No change	No change	0.195	0.021	-0.015	0.218	-0.141	0.022	-0.049	0.242	-0.127	0.0940175		0.0574937
O95218-2	1_390_MvsL_O95218-2	1	MvsL	390	39.145	3.273	5.137	0.741	0.998	29.801	470	No change	No change	No change	0.197	-0.404	-0.494	-0.201	-0.517	-0.402	-0.529	-0.176	-0.503	0.00557093		0.00309473
O95218-2	1_391_MvsL_O95218-2	1	MvsL	391	49.285	2.584	1.707	0.741	0.998	7.818	250	No change	No change	No change	0.158	0.643	0.596	0.802	0.531	0.644	0.561	0.827	0.545	0.173191		0.0407462
O95218-2	3_6723_MvsL_O95218-2	3	MvsL	6723	41.238	1.857	1.202	4.243	0.99	3.956	430	No change	No change	No change	0.205	-0.32	-0.394	-0.107	-0.459	-0.318	-0.428	-0.082	-0.444	0.00527294		0.00719808
O95218-2	3_6724_MvsL_O95218-2	3	MvsL	6724	33.906	0.686	2.839	4.243	0.99	3.452	600	No change	No change	No change	0.191	-0.475	-0.638	-0.315	-0.471	-0.473	-0.672	-0.291	-0.457	0.0445491		0.0210546
O95218-2	3_6404_HvsL_O95218-2	3	HvsL	6404	51.941	3.307	2.693	2.568	0.989	14.932	200	No change	No change	Increase	0.273	0.941	0.687	0.954	1.181	0.942	0.653	0.978	1.195	0.00301786		0.0020405
O95239	2_2698_MvsL_O95239	2	MvsL	2698	27.523	2.779	4.84	0.341	0.994	23.84	710	Unquantifiable_Not_observed_in_replicate	No change	No change	0.227	0.054	NaN	0.209	-0.102	0.073	NaN	0.234	-0.087	0.276275		0.172352
O95239	2_2699_MvsL_O95239	2	MvsL	2699	19.915	2.254	3.626	0.341	0.994	14.486	880	Unquantifiable_Not_observed_in_replicate	No change	Unquantifiable_Not_observed_in_replicate	0	0.177	NaN	0.177	NaN	0.202	NaN	0.202	NaN	0.908049		0.579365
O95239	3_6727_MvsL_O95239	3	MvsL	6727	33.669	2.488	2.022	0.904	0.99	8.917	600	Unquantifiable_Not_observed_in_replicate	No change	No change	0.273	0.171	NaN	0.359	-0.017	0.191	NaN	0.384	-0.002	0.850854		0.360451
O95295	2_2700_MvsL_O95295	2	MvsL	2700	20.966	1.551	1.927	0.123	0.992	5.297	860	Unquantifiable_Not_observed_in_replicate	No change	No change	0.444	-0.391	NaN	-0.71	-0.072	-0.371	NaN	-0.685	-0.057	0.0731821		0.0660173
O95295	2_2701_MvsL_O95295	2	MvsL	2701	24.731	1.7	2.667	0.123	0.992	8.036	770	Unquantifiable_Not_observed_in_replicate	No change	No change	0.073	-0.057	NaN	-0.011	-0.104	-0.038	NaN	0.014	-0.089	0.119005		0.0444865
O95336	3_6731_MvsL_O95336	3	MvsL	6731	50.176	1.741	3.396	0.34	0.987	10.246	240	Unquantifiable_Not_observed_in_replicate	No change	Increase	0.069	0.98	NaN	0.926	1.034	0.999	NaN	0.95	1.048	6.9e-08	+	9.1336e-05
O95336	2_2703_MvsL_O95336	2	MvsL	2703	41.045	2.039	9.146	2.451	0.935	32.543	390	Unquantifiable_Not_observed_in_replicate	Increase	Unquantifiable_Not_observed_in_replicate	0	1.001	NaN	1.001	NaN	1.026	NaN	1.026	NaN	0.00528648		1
O95336	3_6730_MvsL_O95336	3	MvsL	6730	54.105	1.313	1.706	0.34	0.987	3.061	150	Unquantifiable_Not_observed_in_replicate	No change	No change	0.276	0.707	NaN	0.897	0.517	0.726	NaN	0.922	0.531	0.0141555		0.994464
O95336	3_6729_MvsL_O95336	3	MvsL	6729	45.122	1.969	2.166	0.34	0.987	7.559	350	Unquantifiable_Not_observed_in_replicate	Increase	Increase	0.071	1.144	NaN	1.088	1.199	1.163	NaN	1.113	1.214	0.0105865		0.00800549
O95336	3_6732_MvsL_O95336	3	MvsL	6732	36.376	1.355	3.243	0.34	0.987	7.789	540	Unquantifiable_Not_observed_in_replicate	No change	No change	0.026	0.913	NaN	0.926	0.9	0.932	NaN	0.951	0.914	0.00412542		0.000503988
O95347	1_392_MvsL_O95347	1	MvsL	392	15.724	7.153	2.545	0.208	0.999	32.266	980	Decrease	Decrease	No change	0.584	-1.142	-1.672	-1.199	-0.554	-1.14	-1.707	-1.174	-0.54	1.307e-06	+	1.6782e-05
O95347	1_393_MvsL_O95347	1	MvsL	393	3.966	2.655	1.93	0.208	0.999	8.947	1240	No change	No change	No change	0.19	0.016	0.045	-0.194	0.197	0.018	0.011	-0.169	0.211	0.622059		0.33915
O95347	1_394_MvsL_O95347	1	MvsL	394	22.992	1.196	4.118	0.208	0.999	8.73	820	No change	No change	No change	0.095	-0.303	-0.208	-0.436	-0.266	-0.302	-0.243	-0.411	-0.252	1.72e-07	+	6.646e-06	+
O95347	1_395_MvsL_O95347	1	MvsL	395	8.293	1.315	3.8	0.208	0.999	8.828	1150	No change	No change	No change	0.117	-0.351	-0.212	-0.502	-0.339	-0.35	-0.247	-0.477	-0.325	0.0512355		0.00807014
O95347	2_2707_MvsL_O95347	2	MvsL	2707	42.662	0.877	8.52	2.107	0.973	12.975	350	Unquantifiable_Not_observed_in_replicate	No change	No change	0.332	0.197	NaN	0.427	-0.033	0.216	NaN	0.451	-0.019	0.546999		0.23633
O95347	3_6413_HvsL_O95347	3	HvsL	6413	17.926	1.204	17.366	3.168	0.948	33.898	950	Decrease	Decrease	No change	0.366	-1.042	-1.361	-1.085	-0.679	-1.04	-1.396	-1.061	-0.665	0.000360486		0.000932732
O95352	2_2708_MvsL_O95352	2	MvsL	2708	44.063	5.055	3.243	0.614	0.993	29.056	320	No change	No change	No change	0.043	-0.523	-0.437	-0.568	-0.564	-0.521	-0.471	-0.543	-0.549	0.0205716		0.00762314
O95352	3_6414_HvsL_O95352	3	HvsL	6414	41.224	2.517	6.518	1.742	0.955	29.038	440	No change	No change	No change	0.313	0.064	0.46	-0.112	-0.156	0.065	0.425	-0.087	-0.142	0.37599		0.14012
O95373	2_2709_MvsL_O95373	2	MvsL	2709	44.362	2.121	2.198	0.181	0.995	8.263	320	No change	No change	No change	0.311	-0.091	-0.238	-0.291	0.255	-0.09	-0.272	-0.266	0.27	0.1037		0.0485455
O95373	2_2710_MvsL_O95373	2	MvsL	2710	40.973	3.153	1.824	0.181	0.995	10.194	390	No change	No change	No change	0.305	0.006	-0.051	-0.265	0.334	0.007	-0.086	-0.24	0.349	0.673011		0.438865
O95373	3_6416_HvsL_O95373	3	HvsL	6416	48.453	2.934	1.965	1.594	0.984	10.219	280	Decrease	Unquantifiable_Not_observed_in_replicate	No change	0.761	-0.647	-1.161	NaN	-0.133	-0.657	-1.195	NaN	-0.119	0.560725		0.297797
O95376	3_6417_HvsL_O95376	3	HvsL	6417	54.495	3.707	4.046	4.094	0.927	15.156	140	Unquantifiable_Not_observed_in_replicate	Unquantifiable_Not_observed_in_replicate	No change	0	0.081	NaN	NaN	0.081	0.095	NaN	NaN	0.095	0.607948		0.420635
O95379-3	3_6418_HvsL_O95379-3	3	HvsL	6418	52.729	1.608	3.153	0.138	0.994	7.6	180	Unquantifiable_Not_observed_in_replicate	Unquantifiable_Not_observed_in_replicate	No change	0	0.166	NaN	NaN	0.166	0.181	NaN	NaN	0.181	0.917814		0.420635
O95396	3_6738_MvsL_O95396	3	MvsL	6738	50.77	3.135	2.424	0.22	0.991	13.378	230	Unquantifiable_Not_observed_in_replicate	No change	No change	0.272	0.185	NaN	0.372	-0.002	0.204	NaN	0.396	0.012	0.790428		0.298121
O95400	3_6422_HvsL_O95400	3	HvsL	6422	3.815	1.375	2.382	0.203	0.985	5.53	1260	Unquantifiable_Not_observed_in_replicate	No change	No change	0.218	-0.056	NaN	-0.215	0.103	-0.037	NaN	-0.19	0.117	0.45771		0.213376
O95400	2_2712_MvsL_O95400	2	MvsL	2712	20.583	0.586	15.907	1.46	0.959	15.829	870	Unquantifiable_Not_observed_in_replicate	No change	Unquantifiable_Not_observed_in_replicate	0	0.488	NaN	0.488	NaN	0.512	NaN	0.512	NaN	0.349514		0.888889
O95400	3_6423_HvsL_O95400	3	HvsL	6423	51.01	1.377	4.168	0.203	0.985	9.278	220	Unquantifiable_Not_observed_in_replicate	Decrease	No change	0.278	-1.013	NaN	-1.215	-0.811	-0.993	NaN	-1.19	-0.796	1.3e-06	+	9.1336e-05
O95400	3_6424_HvsL_O95400	3	HvsL	6424	17.63	1.558	2.393	0.203	0.985	6.608	950	Unquantifiable_Not_observed_in_replicate	No change	No change	0.053	0.236	NaN	0.268	0.203	0.255	NaN	0.293	0.218	0.70683		0.425053
O95400	3_6421_HvsL_O95400	3	HvsL	6421	10.366	0.533	5.97	0.203	0.985	5.565	1110	Unquantifiable_Not_observed_in_replicate	No change	No change	0.229	0.15	NaN	0.306	-0.007	0.169	NaN	0.331	0.007	0.918107		0.260261
O95433	3_6428_HvsL_O95433	3	HvsL	6428	35.269	0.798	17.681	2.115	0.948	23.5	570	No change	No change	No change	0.368	-0.431	-0.332	-0.849	-0.112	-0.43	-0.367	-0.825	-0.098	0.00731582		0.00448601
O95433	3_6425_HvsL_O95433	3	HvsL	6425	4.194	0.844	3.642	2.115	0.948	4.863	1250	No change	No change	No change	0.535	0.108	0.761	-0.196	-0.241	0.11	0.727	-0.171	-0.227	0.186905		0.103806
O95433	3_6427_HvsL_O95433	3	HvsL	6427	52.158	1.535	4.847	2.115	0.948	10.504	190	Unquantifiable_observed_only_in HvsL channel	No change	No change	0.619	-0.491	NaN	-0.933	-0.048	-0.471	NaN	-0.909	-0.033	0.0477932		0.0320111
O95453-2	2_2519_HvsL_O95453-2	2	HvsL	2519	6.601	2.842	2.636	0.829	0.994	13.261	1190	Decrease	No change	No change	1.165	-0.841	-2.148	-0.255	-0.12	-0.84	-2.183	-0.231	-0.106	0.0725379		0.0485455
O95453-2	2_2518_HvsL_O95453-2	2	HvsL	2518	45.406	6.151	3.479	0.829	0.994	37.927	290	No change	Increase	Increase	0.317	0.943	0.614	1.075	1.141	0.945	0.58	1.099	1.155	0.00352126		0.0035081
O95453-2	3_6431_HvsL_O95453-2	3	HvsL	6431	37.088	1.642	3.152	2.525	0.986	9.173	530	Unquantifiable_Not_observed_in_replicate	Unquantifiable_Not_observed_in_replicate	No change	0	0.556	NaN	NaN	0.556	0.57	NaN	NaN	0.57	0.449317		0.888889
O95456-2	2_2716_MvsL_O95456-2	2	MvsL	2716	38.254	3.558	5.264	0.186	0.999	33.197	460	No change	No change	No change	0.098	-0.026	0.096	-0.03	-0.145	-0.025	0.062	-0.006	-0.131	0.245734		0.149879
O95456-2	2_2717_MvsL_O95456-2	2	MvsL	2717	24.927	2.769	3.447	0.186	0.999	16.918	770	No change	No change	No change	0.337	-0.213	-0.553	-0.133	0.048	-0.211	-0.587	-0.109	0.062	0.0184014		0.0155083
O95486	3_6746_MvsL_O95486	3	MvsL	6746	45.213	3.715	3.019	0.46	0.996	19.879	350	Decrease	No change	No change	0.097	-1.022	-1.097	-0.998	-0.97	-1.02	-1.132	-0.974	-0.955	5.588e-06	+	1.0681e-05
O95486	3_6747_MvsL_O95486	3	MvsL	6747	42.468	3.579	2.064	0.46	0.996	13.093	410	Unquantifiable_Not_observed_in_replicate	Unquantifiable_Not_observed_in_replicate	Decrease	0	-1.47	NaN	NaN	-1.47	-1.456	NaN	NaN	-1.456	0.130325		0.111111
O95487-2	3_5543_HvsL_O95487-2	3	HvsL	5543	40.111	2.086	3.419	0.129	0.997	12.641	460	No change	Unquantifiable_Not_observed_in_replicate	No change	0.076	-0.411	-0.44	NaN	-0.381	-0.421	-0.475	NaN	-0.367	0.0192865		0.00522005
O95487-2	3_5545_HvsL_O95487-2	3	HvsL	5545	45.022	2.512	2.566	0.129	0.997	11.425	350	Unquantifiable_Not_observed_in_replicate	No change	No change	0.704	0.305	NaN	-0.197	0.808	0.325	NaN	-0.173	0.823	0.91157		0.366865
O95487-2	2_1735_HvsL_O95487-2	2	HvsL	1735	42.567	2.346	1.798	0.288	0.983	7.476	360	No change	No change	No change	0.08	-0.27	-0.326	-0.25	-0.235	-0.269	-0.361	-0.225	-0.221	0.0333717		0.00598797
O95487-2	3_5544_HvsL_O95487-2	3	HvsL	5544	35.784	1.32	1.852	0.129	0.997	4.333	550	Unquantifiable_Not_observed_in_replicate	Unquantifiable_Not_observed_in_replicate	No change	0	0.25	NaN	NaN	0.25	0.264	NaN	NaN	0.264	0.961706		0.557143
O95544	2_2721_MvsL_O95544	2	MvsL	2721	46.301	1.773	3.03	0.408	0.992	9.522	270	Unquantifiable_Not_observed_in_replicate	No change	No change	0.33	-0.494	NaN	-0.266	-0.723	-0.475	NaN	-0.241	-0.708	0.0425135		0.00522214
O95544	2_2722_MvsL_O95544	2	MvsL	2722	40.432	2.646	5.481	0.408	0.992	25.703	410	Unquantifiable_Not_observed_in_replicate	No change	Decrease	1.052	-0.793	NaN	-0.054	-1.532	-0.773	NaN	-0.029	-1.518	0.890444		0.425051
O95628-3	2_2723_MvsL_O95628-3	2	MvsL	2723	50.811	2.447	2.653	0.185	0.993	11.36	170	Unquantifiable_Not_observed_in_replicate	No change	No change	0.057	-0.01	NaN	0.025	-0.045	0.01	NaN	0.05	-0.031	0.923514		0.5
O95628-3	3_6436_HvsL_O95628-3	3	HvsL	6436	48.403	4.269	2.834	0.34	0.994	21.433	280	Unquantifiable_Not_observed_in_replicate	No change	No change	0.022	0.111	NaN	0.09	0.132	0.13	NaN	0.115	0.146	0.8381		0.454861
O95671-2	3_6750_MvsL_O95671-2	3	MvsL	6750	49.402	8.476	2.398	0.182	0.999	36.009	260	Unquantifiable_Not_observed_in_replicate	No change	No change	0.009	-0.728	NaN	-0.726	-0.729	-0.708	NaN	-0.702	-0.715	0.00832934		0.00566485
O95671-2	3_6752_MvsL_O95671-2	3	MvsL	6752	45.784	2.135	1.843	0.182	0.999	6.974	330	Unquantifiable_Not_observed_in_replicate	Unquantifiable_Not_observed_in_replicate	No change	0	-0.897	NaN	NaN	-0.897	-0.883	NaN	NaN	-0.883	0.59779		0.634921
O95671-2	3_6751_MvsL_O95671-2	3	MvsL	6751	18.11	1.442	2.324	0.182	0.999	5.94	940	Unquantifiable_Not_observed_in_replicate	Unquantifiable_Not_observed_in_replicate	Unquantifiable_observed_only_in MvsL channel	0	0	NaN	NaN	NaN	0	NaN	NaN	NaN	NaN		NaN
O95684	2_2726_MvsL_O95684	2	MvsL	2726	30.451	4.531	3.253	0.261	0.997	26.125	640	Unquantifiable_observed_only_in HvsL channel	Decrease	No change	0.246	-0.955	NaN	-1.135	-0.776	-0.936	NaN	-1.11	-0.762	6.0219e-05		0.000853125
O95684	2_2727_MvsL_O95684	2	MvsL	2727	26.363	3.154	1.898	0.261	0.997	10.61	730	Unquantifiable_Not_observed_in_replicate	No change	Decrease	0.298	-1.016	NaN	-0.81	-1.221	-0.996	NaN	-0.786	-1.207	0.0996783		0.0524476
O95684	3_6754_MvsL_O95684	3	MvsL	6754	34.754	2.328	4.119	1.333	0.986	16.996	580	Unquantifiable_Not_observed_in_replicate	No change	No change	0.374	-0.311	NaN	-0.58	-0.041	-0.291	NaN	-0.555	-0.027	0.147237		0.0974359
O95721	3_6441_HvsL_O95721	3	HvsL	6441	38.522	1.052	2.614	0.182	0.987	4.874	490	Unquantifiable_Not_observed_in_replicate	No change	No change	0.137	-0.714	NaN	-0.816	-0.612	-0.695	NaN	-0.791	-0.598	0.00782022		0.00522109
O95721	3_6440_HvsL_O95721	3	HvsL	6440	53.686	0.769	2.777	0.182	0.987	2.832	160	Unquantifiable_Not_observed_in_replicate	No change	No change	0.029	-0.754	NaN	-0.739	-0.77	-0.735	NaN	-0.714	-0.755	0.0777869		0.0788522
O95747	2_2729_MvsL_O95747	2	MvsL	2729	52.193	6.797	2.866	3.912	0.97	31.662	130	Unquantifiable_observed_only_in HvsL channel	Decrease	No change	0.558	-0.736	NaN	-1.135	-0.336	-0.716	NaN	-1.11	-0.321	0.0298985		0.0225773
O95747	2_2730_MvsL_O95747	2	MvsL	2730	4.146	0.752	2.967	3.912	0.97	3.69	1250	Unquantifiable_Not_observed_in_replicate	No change	No change	0.58	0.047	NaN	0.452	-0.358	0.066	NaN	0.476	-0.344	0.624365		0.153736
O95749	3_6759_MvsL_O95749	3	MvsL	6759	46.255	9.945	3.378	0.826	0.998	59.537	320	Unquantifiable_Not_observed_in_replicate	No change	No change	0.049	0.002	NaN	0.031	-0.027	0.022	NaN	0.056	-0.013	0.751027		0.311588
O95749	2_2732_MvsL_O95749	2	MvsL	2732	49.401	4.447	2.006	0.51	0.998	15.811	200	Unquantifiable_Not_observed_in_replicate	No change	No change	0.029	0.085	NaN	0.059	0.111	0.104	NaN	0.083	0.125	0.933436		0.484925
O95757	1_403_MvsL_O95757	1	MvsL	403	43.023	2.955	8.029	2.936	0.948	41.319	380	No change	No change	No change	0.216	-0.46	-0.622	-0.253	-0.506	-0.459	-0.656	-0.228	-0.492	0.000604424		0.00141132
O95757	2_2534_HvsL_O95757	2	HvsL	2534	40.688	3.143	5.759	0.395	0.994	32.075	400	No change	No change	No change	0.185	-0.45	-0.558	-0.265	-0.526	-0.448	-0.593	-0.24	-0.512	0.00149546		0.00239723
O95757	2_2734_MvsL_O95757	2	MvsL	2734	35.49	1.326	10.88	0.644	0.994	25.428	520	No change	No change	No change	0.153	-0.307	-0.402	-0.162	-0.357	-0.305	-0.437	-0.137	-0.343	0.078103		0.0574937
O95757	2_2532_HvsL_O95757	2	HvsL	2532	33.224	0.977	10.682	0.395	0.994	18.461	570	No change	No change	No change	0.19	-0.261	-0.413	-0.091	-0.28	-0.26	-0.447	-0.067	-0.266	0.0610773		0.0528683
O95757	2_2533_HvsL_O95757	2	HvsL	2533	52.384	1.381	3.068	0.395	0.994	6.654	130	Increase	Increase	Increase	0.434	1.666	1.219	1.77	2.008	1.667	1.184	1.795	2.023	1.7857e-05		0.000150059
O95782-2	3_6447_HvsL_O95782-2	3	HvsL	6447	42.73	3.527	2.69	1.734	0.984	16.816	400	Increase	Increase	Increase	0.202	2.037	2.021	1.844	2.247	2.039	1.986	1.869	2.262	1e-09	+	1.696e-06	+
O95782-2	1_371_HvsL_O95782-2	1	HvsL	371	5.937	2.212	4.468	2.179	0.97	16.483	1200	No change	Unquantifiable_Not_observed_in_replicate	No change	0.045	0.705	0.698	NaN	0.712	0.695	0.664	NaN	0.727	0.00271954		0.00180526
O95782-2	2_2735_MvsL_O95782-2	2	MvsL	2735	34.446	1.865	4.275	0.753	0.964	14.132	550	Unquantifiable_Not_observed_in_replicate	No change	No change	0.097	0.369	NaN	0.296	0.443	0.389	NaN	0.32	0.458	0.288623		0.213678
O95782-2	3_6450_HvsL_O95782-2	3	HvsL	6450	8.657	2.145	5.91	1.734	0.984	21.717	1150	No change	Unquantifiable_Not_observed_in_replicate	No change	0.147	0.671	0.592	NaN	0.75	0.661	0.557	NaN	0.765	0.0128913		0.0023591
O95782-2	3_6448_HvsL_O95782-2	3	HvsL	6448	36.709	3.135	6.162	1.734	0.984	34.24	530	Unquantifiable_Not_observed_in_replicate	No change	No change	0.042	0.67	NaN	0.636	0.705	0.69	NaN	0.66	0.72	0.00346823		0.00566485
O95782-2	3_6449_HvsL_O95782-2	3	HvsL	6449	3.839	2.051	2.233	1.734	0.984	7.825	1260	No change	Unquantifiable_Not_observed_in_replicate	No change	0.115	0.478	0.584	NaN	0.372	0.468	0.55	NaN	0.387	0.0593193		0.0378255
O95793-2	1_406_MvsL_O95793-2	1	MvsL	406	8.135	2.049	2.271	0.194	0.997	8.248	1150	No change	No change	No change	0.232	-0.47	-0.689	-0.434	-0.287	-0.468	-0.724	-0.409	-0.272	0.0545457		0.025423
O95793-2	1_407_MvsL_O95793-2	1	MvsL	407	3.99	4.776	1.973	0.194	0.997	16.434	1240	No change	No change	No change	0.311	-0.365	-0.686	-0.241	-0.167	-0.363	-0.721	-0.216	-0.153	0.11464		0.0407462
O95801	2_2739_MvsL_O95801	2	MvsL	2739	27.959	3.285	2.289	0.584	0.994	13.328	700	Unquantifiable_Not_observed_in_replicate	Decrease	No change	0.61	-0.604	NaN	-1.04	-0.167	-0.584	NaN	-1.016	-0.153	0.0152044		0.00110111
O95801	2_2740_MvsL_O95801	2	MvsL	2740	40.506	1.331	2.759	0.584	0.994	6.509	400	Unquantifiable_Not_observed_in_replicate	Decrease	No change	0.643	-0.643	NaN	-1.103	-0.184	-0.624	NaN	-1.078	-0.169	0.00665831		0.0128714
O95801	3_6768_MvsL_O95801	3	MvsL	6768	3.335	1.115	2.467	4.059	0.88	4.435	1270	Unquantifiable_Not_observed_in_replicate	No change	No change	0.089	0.111	NaN	0.169	0.053	0.13	NaN	0.193	0.067	0.927628		0.298111
O95816	1_375_HvsL_O95816	1	HvsL	375	13.428	0.888	7.482	0.194	0.977	11.665	1030	No change	No change	No change	0.251	-0.561	-0.798	-0.533	-0.353	-0.56	-0.832	-0.509	-0.338	3.7e-08	+	8.025e-06
O95816	3_6769_MvsL_O95816	3	MvsL	6769	8.845	1.859	5.801	0.187	0.994	18.581	1150	No change	No change	No change	0.177	-0.487	-0.566	-0.599	-0.296	-0.486	-0.601	-0.575	-0.282	7.7652e-05		0.000452924
O95816	3_6772_MvsL_O95816	3	MvsL	6772	19.164	1.249	10.184	0.187	0.994	22.414	920	Decrease	No change	No change	0.395	-0.637	-1.045	-0.349	-0.516	-0.635	-1.08	-0.324	-0.502	4.6e-08	+	3.076e-06	+
O95816	3_6770_MvsL_O95816	3	MvsL	6770	3.114	0.944	1.952	0.187	0.994	3.061	1270	No change	No change	No change	0.295	-0.045	-0.245	-0.161	0.272	-0.043	-0.28	-0.136	0.287	0.390314		0.0528683
O95816	3_6771_MvsL_O95816	3	MvsL	6771	38.293	0.579	6.123	0.187	0.994	6.283	500	Unquantifiable_observed_only_in HvsL channel	No change	No change	0.617	-0.493	NaN	-0.062	-0.925	-0.474	NaN	-0.037	-0.91	0.000771764		0.0022932
O95816	3_6457_HvsL_O95816	3	HvsL	6457	26.761	0.523	14.565	0.445	0.978	13.377	750	Decrease	No change	No change	0.704	-0.75	-1.447	-0.103	-0.699	-0.748	-1.482	-0.078	-0.684	0.000307525		0.000225458
O95817	3_6773_MvsL_O95817	3	MvsL	6773	35.43	6.338	4.205	0.524	0.997	47.238	560	No change	No change	No change	0.231	-0.46	-0.688	-0.318	-0.374	-0.459	-0.723	-0.293	-0.359	0.013462		0.0101608
O95817	2_2744_MvsL_O95817	2	MvsL	2744	27.318	1.804	10.894	0.285	0.995	34.817	710	Unquantifiable_Not_observed_in_replicate	No change	No change	0.002	-0.231	NaN	-0.238	-0.224	-0.211	NaN	-0.213	-0.21	7.9912e-05		0.000164919
O95817	3_6774_MvsL_O95817	3	MvsL	6774	24.021	2.081	7.791	0.524	0.997	28.736	810	Unquantifiable_Not_observed_in_replicate	No change	No change	0.02	-0.229	NaN	-0.249	-0.21	-0.21	NaN	-0.224	-0.195	0.000334188		0.000657472
O95825	2_2745_MvsL_O95825	2	MvsL	2745	17.949	2.495	2.925	0.331	0.983	12.935	930	Unquantifiable_Not_observed_in_replicate	No change	No change	0.436	-0.346	NaN	-0.66	-0.033	-0.327	NaN	-0.635	-0.018	0.210304		0.235243
O95831-3	3_6776_MvsL_O95831-3	3	MvsL	6776	35.349	6.803	4.251	0.839	0.996	51.259	560	Unquantifiable_Not_observed_in_replicate	No change	No change	0.21	-0.076	NaN	0.068	-0.219	-0.056	NaN	0.092	-0.205	0.143454		0.136518
O95831-3	3_6777_MvsL_O95831-3	3	MvsL	6777	29.182	3.39	1.798	0.839	0.996	10.803	700	Unquantifiable_Not_observed_in_replicate	No change	No change	0.397	-0.404	NaN	-0.129	-0.68	-0.385	NaN	-0.104	-0.666	0.34984		0.213388
O95983-2	1_410_MvsL_O95983-2	1	MvsL	410	8.45	2.842	4.125	0.705	0.992	20.668	1140	No change	No change	No change	0.25	0.144	0.406	-0.148	0.175	0.146	0.371	-0.123	0.189	0.78043		0.483457
O95983-2	1_411_MvsL_O95983-2	1	MvsL	411	16.057	2.273	2.151	0.705	0.992	8.666	970	Increase	No change	Increase	0.584	1.565	2.161	0.937	1.596	1.566	2.126	0.962	1.611	0.00303482		0.000261151
O95983-2	1_412_MvsL_O95983-2	1	MvsL	412	4.504	4.05	1.809	0.705	0.992	12.946	1230	No change	No change	No change	0.401	-0.277	-0.664	-0.25	0.084	-0.275	-0.699	-0.225	0.098	0.0456926		0.0514285
O95983-2	3_6465_HvsL_O95983-2	3	HvsL	6465	19.125	4.207	2.01	3.201	0.985	14.988	920	Unquantifiable_Not_observed_in_replicate	No change	No change	0.217	0.451	NaN	0.292	0.609	0.47	NaN	0.317	0.624	0.436748		0.125499
O96019	2_2548_HvsL_O96019	2	HvsL	2548	4.17	3.125	2.682	0.329	0.994	14.153	1250	No change	No change	No change	0.188	0.551	0.379	0.686	0.586	0.552	0.345	0.711	0.6	0.011567		0.0372468
O96019	2_2549_HvsL_O96019	2	HvsL	2549	10.625	2.473	4.409	0.329	0.994	19.306	1100	Increase	Increase	Increase	0.369	1.482	1.145	1.469	1.834	1.484	1.11	1.494	1.848	2.198e-06	+	1.3992e-05
O96019	2_2550_HvsL_O96019	2	HvsL	2550	18.132	1.321	2.592	0.329	0.994	6.069	920	Unquantifiable_Not_observed_in_replicate	Increase	Unquantifiable_Not_observed_in_replicate	0	1.208	NaN	1.208	NaN	1.233	NaN	1.233	NaN	0.00197114		0.996032
P00338	3_6786_MvsL_P00338	3	MvsL	6786	54.806	6.439	2.162	0.604	0.998	13.582	140	No change	No change	No change	0.016	0.046	0.1	0.016	0.022	0.048	0.065	0.041	0.036	0.715267		0.375416
P00367	3_6787_MvsL_P00367	3	MvsL	6787	5.604	1.071	2.059	0.24	0.904	3.906	1220	Unquantifiable_Not_observed_in_replicate	Unquantifiable_Not_observed_in_replicate	No change	0	-0.717	NaN	NaN	-0.717	-0.702	NaN	NaN	-0.702	0.607844		0.722222
P00390-2	2_2754_MvsL_P00390-2	2	MvsL	2754	54.102	6.901	1.892	3.883	0.967	17.333	90	No change	No change	No change	0.179	-0.044	-0.201	-0.035	0.104	-0.042	-0.236	-0.01	0.119	0.454059		0.375416
P00390-2	3_6789_MvsL_P00390-2	3	MvsL	6789	47.234	1.084	10.42	2.529	0.986	17.099	300	Unquantifiable_Not_observed_in_replicate	No change	No change	0.123	0.471	NaN	0.379	0.563	0.491	NaN	0.404	0.577	0.242719		0.0606123
P00390-2	2_2756_MvsL_P00390-2	2	MvsL	2756	36.093	1.11	12.359	3.883	0.967	23.944	510	Unquantifiable_Not_observed_in_replicate	No change	No change	0.187	0.793	NaN	0.656	0.93	0.812	NaN	0.681	0.944	0.0618294		0.0269513
P00390-2	3_6472_HvsL_P00390-2	3	HvsL	6472	28.102	0.518	23.54	1.506	0.973	19.348	720	Unquantifiable_Not_observed_in_replicate	No change	No change	0.099	0.857	NaN	0.781	0.932	0.876	NaN	0.806	0.947	0.0915051		0.0444865
P00492	3_6791_MvsL_P00492	3	MvsL	6791	51.88	0.847	5.465	0.34	0.977	6.484	200	Unquantifiable_Not_observed_in_replicate	No change	No change	0.124	0.776	NaN	0.683	0.869	0.795	NaN	0.708	0.883	0.0252262		0.0269513
P00492	3_6475_HvsL_P00492	3	HvsL	6475	48.911	1.128	7.905	1.469	0.934	13.623	270	Unquantifiable_Not_observed_in_replicate	No change	No change	0.015	0.853	NaN	0.858	0.848	0.873	NaN	0.883	0.862	0.0311635		0.0320111
P00492	3_6476_HvsL_P00492	3	HvsL	6476	31.708	0.581	20.502	1.469	0.934	19.611	640	Unquantifiable_Not_observed_in_replicate	Increase	Increase	0.104	1.228	NaN	1.149	1.307	1.247	NaN	1.174	1.321	0.119607		0.0386943
P00813	3_6477_HvsL_P00813	3	HvsL	6477	54.582	3.254	3.08	3.226	0.962	10.233	140	Unquantifiable_Not_observed_in_replicate	No change	No change	0.126	0.441	NaN	0.346	0.535	0.46	NaN	0.371	0.55	0.110681		0.0559807
P00813	3_6478_HvsL_P00813	3	HvsL	6478	49.175	2.48	5.102	3.226	0.962	21.234	260	Unquantifiable_Not_observed_in_replicate	No change	No change	0.105	0.344	NaN	0.265	0.424	0.364	NaN	0.289	0.438	0.107467		0.0188177
P00813	3_6479_HvsL_P00813	3	HvsL	6479	16.269	1.185	15.871	3.226	0.962	30.431	980	Unquantifiable_Not_observed_in_replicate	No change	No change	0.157	0.026	NaN	-0.09	0.142	0.046	NaN	-0.065	0.157	0.152649		0.0929384
P00813	3_6480_HvsL_P00813	3	HvsL	6480	39.653	2.128	10.878	3.226	0.962	40.085	470	Unquantifiable_Not_observed_in_replicate	No change	No change	0.032	0.239	NaN	0.211	0.266	0.258	NaN	0.236	0.281	0.0736514		0.0520487
P02786	1_416_MvsL_P02786	1	MvsL	416	1.722	2.269	2.002	0.166	0.995	5.596	1290	No change	No change	No change	0.205	-0.387	-0.483	-0.515	-0.164	-0.386	-0.518	-0.49	-0.149	0.383076		0.0575086
P02786	1_417_MvsL_P02786	1	MvsL	417	5.147	1.794	3.381	0.166	0.995	10.306	1210	No change	No change	No change	0.111	-0.209	-0.045	-0.285	-0.297	-0.208	-0.08	-0.26	-0.283	0.405189		0.106687
P02786	2_2557_HvsL_P02786	2	HvsL	2557	10.221	1.026	8.329	0.875	0.979	14.257	1110	Unquantifiable_Not_observed_in_replicate	No change	No change	0.063	-0.249	NaN	-0.209	-0.289	-0.229	NaN	-0.185	-0.274	0.343905		0.120661
P02786	3_6482_HvsL_P02786	3	HvsL	6482	51.928	3.049	2.666	0.772	0.993	13.664	200	Unquantifiable_Not_observed_in_replicate	No change	No change	0.259	0.485	NaN	0.663	0.307	0.505	NaN	0.688	0.322	0.253792		0.0520549
P02786	3_6793_MvsL_P02786	3	MvsL	6793	12.67	1.326	7	1.201	0.991	16.301	1060	Unquantifiable_Not_observed_in_replicate	No change	No change	0.116	0.03	NaN	-0.057	0.117	0.049	NaN	-0.032	0.131	0.41741		0.236338
P02786	3_6483_HvsL_P02786	3	HvsL	6483	15.338	1.779	5.084	0.772	0.993	16.03	1000	Unquantifiable_Not_observed_in_replicate	No change	No change	0.482	0.402	NaN	0.056	0.748	0.422	NaN	0.081	0.763	0.168144		0.213678
P04040	2_2760_MvsL_P04040	2	MvsL	2760	50.146	3.775	3.314	1.066	0.982	21.749	180	No change	No change	No change	0.415	0.134	0.415	0.345	-0.358	0.136	0.381	0.37	-0.343	0.622067		0.454274
P04040	2_2761_MvsL_P04040	2	MvsL	2761	42.967	0.686	11.808	1.066	0.982	13.284	350	Unquantifiable_Not_observed_in_replicate	No change	Unquantifiable_observed_only_in MvsL channel	0	0.036	NaN	0.036	NaN	0.06	NaN	0.06	NaN	0.945875		0.579365
P04040	3_6484_HvsL_P04040	3	HvsL	6484	52.188	4.63	3.67	1.176	0.985	25.924	190	No change	No change	No change	0.444	0.155	0.48	0.355	-0.369	0.157	0.445	0.379	-0.355	0.332664		0.5
P04075	3_6486_HvsL_P04075	3	HvsL	6486	54.316	4.017	2.397	0.22	0.998	11.207	150	No change	No change	No change	0.003	0.046	0.08	0.02	0.036	0.047	0.046	0.045	0.051	0.511769		0.236394
P04080	2_2561_HvsL_P04080	2	HvsL	2561	53.825	3.078	1.863	0.913	0.985	8.271	100	Unquantifiable_Not_observed_in_replicate	No change	No change	0.014	0.005	NaN	0.01	0.001	0.025	NaN	0.034	0.015	0.794081		0.366865
P04080	2_2565_HvsL_P04080	2	HvsL	2565	49.018	2.95	4.839	0.913	0.985	24.284	210	Unquantifiable_Not_observed_in_replicate	No change	No change	0.081	0.205	NaN	0.142	0.267	0.224	NaN	0.167	0.282	0.581094		0.311588
P04080	2_2765_MvsL_P04080	2	MvsL	2765	36.339	0.881	4.904	0.686	0.985	7.658	500	Unquantifiable_Not_observed_in_replicate	Increase	Unquantifiable_Not_observed_in_replicate	0	0.993	NaN	0.993	NaN	1.018	NaN	1.018	NaN	0.000205249		1
P04080	2_2564_HvsL_P04080	2	HvsL	2564	4.505	1.277	3.029	0.913	0.985	6.507	1240	Unquantifiable_Not_observed_in_replicate	No change	Unquantifiable_Not_observed_in_replicate	0	0.549	NaN	0.549	NaN	0.574	NaN	0.574	NaN	0.017188		0.984127
P04080	2_2562_HvsL_P04080	2	HvsL	2562	38.399	1.628	2.007	0.913	0.985	5.791	450	Unquantifiable_Not_observed_in_replicate	No change	Unquantifiable_Not_observed_in_replicate	0	0.87	NaN	0.87	NaN	0.895	NaN	0.895	NaN	0.00046015		1
P04080	2_2563_HvsL_P04080	2	HvsL	2563	34.005	1.562	2.757	0.913	0.985	7.633	560	Unquantifiable_Not_observed_in_replicate	Increase	Unquantifiable_Not_observed_in_replicate	0	0.988	NaN	0.988	NaN	1.012	NaN	1.012	NaN	0.00010588		1
P04350	2_2767_MvsL_P04350	2	MvsL	2767	53.829	3.473	1.776	1.434	0.95	9.013	100	Unquantifiable_Not_observed_in_replicate	No change	No change	0.001	0.268	NaN	0.264	0.273	0.288	NaN	0.288	0.287	0.782664		0.366865
P04350	2_2768_MvsL_P04350	2	MvsL	2768	24.47	0.902	21.586	1.434	0.95	31.584	780	Unquantifiable_Not_observed_in_replicate	No change	No change	0.149	-0.075	NaN	0.026	-0.175	-0.055	NaN	0.05	-0.16	0.0922966		0.0606123
P04350	3_6489_HvsL_P04350	3	HvsL	6489	48.111	1.445	7.312	2.147	0.977	17.016	280	Unquantifiable_Not_observed_in_replicate	No change	No change	0.129	0.222	NaN	0.125	0.318	0.241	NaN	0.15	0.332	0.59279		0.213678
P04350	2_2567_HvsL_P04350	2	HvsL	2567	39.311	1.148	20.94	4.405	0.89	36.238	430	Unquantifiable_Not_observed_in_replicate	No change	No change	0.097	0.245	NaN	0.309	0.182	0.265	NaN	0.334	0.197	0.518252		0.23633
P04350	3_6490_HvsL_P04350	3	HvsL	6490	30.144	1.034	19.299	2.147	0.977	33.579	680	Unquantifiable_Not_observed_in_replicate	No change	No change	0.17	0.004	NaN	0.119	-0.111	0.023	NaN	0.144	-0.097	0.135964		0.153745
P04406	2_2568_HvsL_P04406	2	HvsL	2568	54.397	6.705	1.765	1.476	0.984	14.379	80	No change	No change	No change	0.073	0.171	0.193	0.083	0.237	0.173	0.159	0.108	0.252	0.923432		0.447757
P04632	2_2771_MvsL_P04632	2	MvsL	2771	53.799	4.986	1.806	1.931	0.965	13.191	100	Unquantifiable_Not_observed_in_replicate	No change	No change	0.244	-0.043	NaN	-0.22	0.135	-0.023	NaN	-0.195	0.149	0.77092		0.260261
P04632	2_2772_MvsL_P04632	2	MvsL	2772	44.965	0.615	10.543	1.931	0.965	10.468	300	Unquantifiable_Not_observed_in_replicate	No change	No change	0.124	0.151	NaN	0.058	0.244	0.171	NaN	0.083	0.259	0.910123		0.566744
P04818	2_2773_MvsL_P04818	2	MvsL	2773	47.715	1.884	4.02	1.479	0.951	13.354	240	Unquantifiable_Not_observed_in_replicate	No change	Unquantifiable_Not_observed_in_replicate	0	0.196	NaN	0.196	NaN	0.22	NaN	0.22	NaN	0.591958		0.27381
P04818	3_6802_MvsL_P04818	3	MvsL	6802	39.15	1.775	4.128	0.111	0.995	12.987	480	Unquantifiable_Not_observed_in_replicate	No change	No change	0.055	0.222	NaN	0.256	0.188	0.242	NaN	0.281	0.203	0.656142		0.352721
P04818	3_6803_MvsL_P04818	3	MvsL	6803	33.804	1.023	2.046	0.111	0.995	3.71	600	Unquantifiable_Not_observed_in_replicate	No change	No change	0.208	0.092	NaN	0.234	-0.05	0.111	NaN	0.259	-0.036	0.719093		0.220901
P04818	2_2776_MvsL_P04818	2	MvsL	2776	9.383	1.154	5.024	1.479	0.951	10.182	1130	Unquantifiable_Not_observed_in_replicate	No change	No change	0.163	-0.274	NaN	-0.164	-0.385	-0.255	NaN	-0.14	-0.37	0.15719		0.0651904
P04818	3_6801_MvsL_P04818	3	MvsL	6801	44.104	1.6	1.878	0.111	0.995	5.326	370	Unquantifiable_Not_observed_in_replicate	No change	No change	0.195	0.143	NaN	0.276	0.01	0.163	NaN	0.301	0.025	0.584178		0.236338
P04818	2_2572_HvsL_P04818	2	HvsL	2572	42.082	2.035	9.315	4.774	0.87	32.761	370	Unquantifiable_Not_observed_in_replicate	No change	No change	0.064	0.218	NaN	0.257	0.178	0.237	NaN	0.282	0.192	0.696158		0.285365
P04818	2_2571_HvsL_P04818	2	HvsL	2571	50.067	1.695	1.61	4.774	0.87	4.837	180	Unquantifiable_Not_observed_in_replicate	No change	No change	0.784	-0.352	NaN	0.197	-0.901	-0.332	NaN	0.222	-0.887	0.579161		0.705628
P04899	2_2574_HvsL_P04899	2	HvsL	2574	3.62	3.055	2.663	0.462	0.983	13.237	1260	Unquantifiable_Not_observed_in_replicate	No change	No change	0.018	0.14	NaN	0.148	0.133	0.16	NaN	0.173	0.147	0.97434		0.285368
P04899	3_6806_MvsL_P04899	3	MvsL	6806	48.632	1.522	5.982	1.17	0.982	15.071	270	Unquantifiable_Not_observed_in_replicate	Unquantifiable_Not_observed_in_replicate	No change	0	0.029	NaN	NaN	0.029	0.044	NaN	NaN	0.044	0.130383		0.0753968
P05141	2_2781_MvsL_P05141	2	MvsL	2781	2.076	6.287	1.853	0.419	0.998	16.4	1300	Unquantifiable_Not_observed_in_replicate	No change	No change	0.611	-0.508	NaN	-0.081	-0.934	-0.488	NaN	-0.056	-0.92	0.00304398		0.0034965
P05141	2_2782_MvsL_P05141	2	MvsL	2782	5.343	6.491	2.057	0.419	0.998	23.632	1220	Unquantifiable_Not_observed_in_replicate	No change	No change	0.455	-0.541	NaN	-0.224	-0.858	-0.521	NaN	-0.199	-0.843	0.0553859		0.0324786
P05165-3	2_2783_MvsL_P05165-3	2	MvsL	2783	22.633	2.816	2.256	0.23	0.997	11.26	820	Unquantifiable_Not_observed_in_replicate	No change	No change	0.916	-0.065	NaN	0.578	-0.707	-0.045	NaN	0.603	-0.693	0.0691483		0.125486
P05165-3	2_2784_MvsL_P05165-3	2	MvsL	2784	25.65	3.939	2.071	0.23	0.997	14.459	750	Unquantifiable_Not_observed_in_replicate	No change	No change	0.858	-0.28	NaN	0.321	-0.882	-0.261	NaN	0.346	-0.867	0.137591		0.0926632
P05198	1_384_HvsL_P05198	1	HvsL	384	9.043	1.937	3.85	0.176	0.997	13.197	1130	No change	No change	No change	0.3	0.229	0.611	0.037	0.038	0.23	0.576	0.062	0.053	0.961396		0.5
P05198	1_422_MvsL_P05198	1	MvsL	422	36.058	0.739	5.368	0.283	0.993	7.031	540	No change	No change	No change	0.219	0.159	0.382	0.189	-0.095	0.16	0.347	0.214	-0.081	0.938151		0.323384
P05198	1_387_HvsL_P05198	1	HvsL	387	18.826	0.674	5.222	0.176	0.997	6.238	910	No change	No change	No change	0.234	0.14	0.409	0.118	-0.107	0.142	0.375	0.142	-0.093	0.342387		0.418736
P05198	1_388_HvsL_P05198	1	HvsL	388	4.357	4.513	2.189	0.176	0.997	17.246	1230	No change	No change	No change	0.312	0.234	0.627	0.075	0	0.236	0.593	0.099	0.014	0.742184		0.450485
P05198	2_2785_MvsL_P05198	2	MvsL	2785	6.454	1.901	5.425	2.988	0.825	16.862	1200	No change	No change	No change	0.322	0.198	0.605	0.017	-0.027	0.2	0.57	0.042	-0.013	0.919873		0.450486
P05198	2_2581_HvsL_P05198	2	HvsL	2581	41.963	0.565	14.482	1.452	0.902	13.03	370	No change	No change	Unquantifiable_Not_observed_in_replicate	0.019	-0.02	-0.004	-0.037	NaN	-0.025	-0.039	-0.012	NaN	0.446384		0.404947
P05198	3_6812_MvsL_P05198	3	MvsL	6812	24.386	1.261	16.517	4.872	0.903	35.92	810	Unquantifiable_Not_observed_in_replicate	No change	No change	0.297	0.214	NaN	0.418	0.009	0.233	NaN	0.443	0.024	0.375935		0.227855
P05198	1_385_HvsL_P05198	1	HvsL	385	38.529	0.832	2.813	0.176	0.997	4.148	480	No change	No change	Unquantifiable_observed_only_in MvsL channel	0.119	0.25	0.364	0.136	NaN	0.245	0.329	0.161	NaN	0.341802		0.136518
P05198	1_386_HvsL_P05198	1	HvsL	386	32.81	0.576	2.768	0.176	0.997	2.826	610	No change	No change	No change	0.136	0.282	0.459	0.247	0.139	0.283	0.424	0.271	0.154	0.83398		0.28634
P05198	3_6504_HvsL_P05198	3	HvsL	6504	26.43	1.129	14.367	3.554	0.909	28.502	760	Unquantifiable_Not_observed_in_replicate	Unquantifiable_Not_observed_in_replicate	No change	0	0.136	NaN	NaN	0.136	0.151	NaN	NaN	0.151	0.46459		0.27381
P05386	1_425_MvsL_P05386	1	MvsL	425	4.31	9.622	1.418	0.333	0.999	24.172	1230	No change	No change	No change	0.19	-0.319	-0.417	-0.427	-0.114	-0.318	-0.452	-0.402	-0.1	0.222727		0.114513
P05386	1_426_MvsL_P05386	1	MvsL	426	42.297	0.648	2.953	0.333	0.999	3.392	400	No change	Unquantifiable_Not_observed_in_replicate	No change	0.249	-0.153	-0.305	NaN	-0.002	-0.163	-0.339	NaN	0.013	0.580333		0.16568
P05386	3_6815_MvsL_P05386	3	MvsL	6815	39.288	1.753	2.62	4.723	0.991	8.141	480	No change	No change	No change	0.428	0.008	-0.242	0.477	-0.21	0.01	-0.277	0.502	-0.195	0.687342		0.322204
P05386	3_6814_MvsL_P05386	3	MvsL	6814	49.142	2.835	7.607	4.723	0.991	32.948	260	Unquantifiable_Not_observed_in_replicate	No change	No change	0.662	0.422	NaN	0.885	-0.042	0.441	NaN	0.909	-0.027	0.112014		0.0520549
P05386	3_6816_MvsL_P05386	3	MvsL	6816	15.803	0.694	17.092	4.723	0.991	18.693	990	Unquantifiable_Not_observed_in_replicate	Unquantifiable_Not_observed_in_replicate	No change	0	0.181	NaN	NaN	0.181	0.196	NaN	NaN	0.196	0.997801		0.789683
P05387	1_428_MvsL_P05387	1	MvsL	428	3.948	8.23	1.954	0.166	0.999	28.035	1240	No change	No change	No change	0.199	-0.231	-0.375	-0.287	-0.03	-0.229	-0.41	-0.263	-0.015	0.265407		0.170041
P05387	1_429_MvsL_P05387	1	MvsL	429	42.552	0.592	3.455	0.166	0.999	3.625	390	No change	No change	No change	0.355	0.168	-0.123	0.523	0.103	0.169	-0.158	0.548	0.118	0.640233		0.365193
P05387	1_430_MvsL_P05387	1	MvsL	430	6.288	1.954	2.763	0.166	0.999	9.537	1190	No change	No change	No change	0.109	-0.172	-0.174	-0.28	-0.062	-0.171	-0.209	-0.255	-0.048	0.487309		0.280724
P05387	3_6819_MvsL_P05387	3	MvsL	6819	39.173	2.176	3.31	0.663	0.998	12.766	480	No change	No change	No change	0.296	0.026	0.014	0.319	-0.256	0.027	-0.021	0.344	-0.242	0.648369		0.25249
P05387	3_6817_MvsL_P05387	3	MvsL	6817	9.704	1.297	3.083	0.663	0.998	7.087	1130	No change	No change	No change	0.083	-0.038	-0.019	-0.135	0.039	-0.037	-0.053	-0.11	0.053	0.906327		0.309335
P05387	3_6818_MvsL_P05387	3	MvsL	6818	54.399	3.183	2.422	0.663	0.998	8.708	150	Unquantifiable_Not_observed_in_replicate	Unquantifiable_Not_observed_in_replicate	No change	0	-0.641	NaN	NaN	-0.641	-0.627	NaN	NaN	-0.627	0.0182482		0.015873
P05387	2_2585_HvsL_P05387	2	HvsL	2585	34.252	1.111	2.774	0.887	0.993	5.463	550	Unquantifiable_Not_observed_in_replicate	Increase	Unquantifiable_Not_observed_in_replicate	0	1.457	NaN	1.457	NaN	1.482	NaN	1.482	NaN	0.000378458		1
P05387	2_2583_HvsL_P05387	2	HvsL	2583	49.033	2.54	3.225	0.887	0.993	14.455	210	No change	Increase	Unquantifiable_Not_observed_in_replicate	0.121	0.923	0.867	0.978	NaN	0.918	0.832	1.003	NaN	0.247116		0.0987984
P05388	1_431_MvsL_P05388	1	MvsL	431	7.955	1.329	4.377	0.706	0.997	10.183	1150	No change	No change	No change	0.084	-0.181	-0.107	-0.3	-0.136	-0.18	-0.142	-0.275	-0.121	0.588477		0.294869
P05388	1_432_MvsL_P05388	1	MvsL	432	42.493	0.61	3.186	0.706	0.997	3.445	390	No change	No change	No change	0.382	-0.489	-0.486	-0.876	-0.103	-0.487	-0.521	-0.851	-0.089	0.330259		0.0985528
P05388	1_433_MvsL_P05388	1	MvsL	433	4.195	9.895	2.121	0.706	0.997	36.582	1240	No change	No change	No change	0.143	-0.3	-0.29	-0.452	-0.159	-0.299	-0.325	-0.427	-0.145	0.0477432		0.0339969
P05388	2_2795_MvsL_P05388	2	MvsL	2795	14.761	0.503	13.299	3.286	0.986	11.007	1000	No change	No change	No change	0.188	-0.078	0.119	-0.308	-0.046	-0.077	0.084	-0.283	-0.031	0.171937		0.0281953
P05388	3_6823_MvsL_P05388	3	MvsL	6823	16.827	0.793	14.68	3.547	0.99	19.318	970	No change	No change	No change	0.186	-0.154	0.059	-0.371	-0.149	-0.152	0.025	-0.347	-0.135	0.164241		0.0318087
P05388	3_6514_HvsL_P05388	3	HvsL	6514	20.785	0.574	18.486	1.796	0.993	17.501	890	Unquantifiable_Not_observed_in_replicate	No change	No change	0.181	-0.234	NaN	-0.368	-0.101	-0.215	NaN	-0.343	-0.086	0.153524		0.0556656
P05455	1_434_MvsL_P05455	1	MvsL	434	46.553	3.905	2.19	0.672	0.997	15.158	310	No change	No change	No change	0.104	-0.336	-0.393	-0.38	-0.236	-0.335	-0.427	-0.355	-0.222	0.00180533		0.00272607
P05455	2_2797_MvsL_P05455	2	MvsL	2797	9.249	0.993	3.471	0.393	0.998	6.107	1130	Increase	No change	Increase	0.205	1.121	1.287	0.861	1.215	1.123	1.253	0.886	1.23	3.1265e-05		0.000180467
P05455	2_2796_MvsL_P05455	2	MvsL	2796	42.267	2.844	7.848	0.393	0.998	39.13	360	No change	No change	No change	0.16	-0.733	-0.88	-0.65	-0.668	-0.731	-0.915	-0.625	-0.653	0.00146627		0.00107245
P06132	2_2799_MvsL_P06132	2	MvsL	2799	15.648	1.131	2.064	0.131	0.952	4.138	980	Unquantifiable_Not_observed_in_replicate	Unquantifiable_observed_only_in MvsL channel	Unquantifiable_Not_observed_in_replicate	0	0	NaN	NaN	NaN	0	NaN	NaN	NaN	NaN		NaN
P06239	2_2592_HvsL_P06239	2	HvsL	2592	3.011	1.144	3.001	0.389	0.974	5.041	1280	Unquantifiable_Not_observed_in_replicate	No change	No change	0.161	-0.223	NaN	-0.342	-0.104	-0.203	NaN	-0.317	-0.089	0.0403463		0.0188142
P06239	2_2591_HvsL_P06239	2	HvsL	2591	50.963	1.841	4.353	0.389	0.974	12.857	160	Unquantifiable_Not_observed_in_replicate	No change	No change	0.124	-0.837	NaN	-0.929	-0.744	-0.817	NaN	-0.905	-0.73	3.2182e-05		0.000657472
P06280	2_2593_HvsL_P06280	2	HvsL	2593	54.231	4.392	1.765	0.386	0.996	10.045	90	Unquantifiable_Not_observed_in_replicate	No change	No change	0.475	-0.44	NaN	-0.109	-0.771	-0.42	NaN	-0.085	-0.756	0.0672223		0.0466988
P06280	2_2594_HvsL_P06280	2	HvsL	2594	51.509	4.518	1.803	0.386	0.996	14.394	150	Unquantifiable_Not_observed_in_replicate	No change	No change	0.531	-0.617	NaN	-0.247	-0.988	-0.598	NaN	-0.222	-0.973	0.236446		0.117249
P06576	3_6830_MvsL_P06576	3	MvsL	6830	53.326	2.592	3.475	0.518	0.983	12.008	170	No change	No change	No change	0.295	-0.489	-0.332	-0.297	-0.838	-0.487	-0.367	-0.272	-0.823	0.00382556		0.000607598
P06576	3_6832_MvsL_P06576	3	MvsL	6832	39.02	0.78	6.417	0.518	0.983	8.87	480	No change	No change	Decrease	0.524	-0.507	-0.21	-0.187	-1.123	-0.505	-0.245	-0.162	-1.108	0.0405418		0.0309839
P06576	3_6831_MvsL_P06576	3	MvsL	6831	3.066	1.953	2.602	0.518	0.983	7.83	1280	No change	No change	No change	0.748	0.016	0.581	0.32	-0.853	0.017	0.546	0.345	-0.839	0.52988		0.253456
P06576	2_2805_MvsL_P06576	2	MvsL	2805	47.056	1.786	15.728	19.253	0.539	37.962	250	Unquantifiable_Not_observed_in_replicate	No change	No change	0.421	-0.477	NaN	-0.184	-0.769	-0.457	NaN	-0.16	-0.754	0.27349		0.0929384
P06730	1_76_MvsL_P06730	1	MvsL	76	37.68	1.431	3.202	0.212	0.968	8.121	500	No change	No change	No change	0.452	-0.24	-0.718	0.072	-0.075	-0.239	-0.752	0.096	-0.061	0.00477995		0.00204116
P06730	2_1948_MvsL_P06730	2	MvsL	1948	29.547	0.886	16.042	4.694	0.924	24.73	660	Unquantifiable_Not_observed_in_replicate	Unquantifiable_Not_observed_in_replicate	No change	0	-0.45	NaN	NaN	-0.45	-0.436	NaN	NaN	-0.436	0.00217054		0.00793651
P06730	2_1947_MvsL_P06730	2	MvsL	1947	23.034	0.616	3.653	4.694	0.924	3.988	810	Unquantifiable_Not_observed_in_replicate	No change	No change	0.071	-0.526	NaN	-0.48	-0.571	-0.506	NaN	-0.456	-0.556	0.00123268		0.00110071
P06730	2_1946_MvsL_P06730	2	MvsL	1946	5.65	4.3	3.627	4.694	0.924	26.678	1210	Unquantifiable_Not_observed_in_replicate	No change	No change	0.283	-0.682	NaN	-0.887	-0.477	-0.662	NaN	-0.862	-0.462	0.0159759		0.0188177
P06748-2	3_6522_HvsL_P06748-2	3	HvsL	6522	5.206	6.223	2.528	2.598	0.983	27.624	1230	No change	No change	No change	0.476	0.202	0.787	-0.095	-0.087	0.203	0.753	-0.07	-0.072	0.9504		0.5
P06748-2	1_442_MvsL_P06748-2	1	MvsL	442	39.34	0.903	20.154	3.846	0.895	27.758	460	No change	No change	No change	0.166	0.807	1.018	0.628	0.775	0.809	0.984	0.653	0.789	0.105814		0.0232426
P06748-2	2_2807_MvsL_P06748-2	2	MvsL	2807	34.389	1.005	15.178	3.105	0.942	26.271	550	No change	No change	No change	0.149	0.658	0.858	0.597	0.518	0.659	0.823	0.621	0.533	0.193065		0.0624302
P06748-2	3_6524_HvsL_P06748-2	3	HvsL	6524	53.792	1.86	3.071	2.598	0.983	7.198	160	No change	No change	No change	0.165	0.102	0.314	0.052	-0.062	0.103	0.28	0.077	-0.047	0.400709		0.203393
P06748-2	3_6523_HvsL_P06748-2	3	HvsL	6523	37.065	4.229	4.269	2.598	0.983	31.999	530	No change	No change	No change	0.107	0.773	0.933	0.688	0.698	0.775	0.899	0.713	0.713	0.106984		0.00903331
P06748-2	3_6837_MvsL_P06748-2	3	MvsL	6837	15.558	1.089	11.483	3.485	0.976	21.356	1000	No change	No change	No change	0.4	0.455	0.948	0.26	0.156	0.456	0.913	0.285	0.171	0.55893		0.170041
P06748-2	3_6525_HvsL_P06748-2	3	HvsL	6525	31.46	1.502	20.045	2.598	0.983	49.939	650	No change	No change	No change	0.225	0.641	0.935	0.518	0.47	0.642	0.9	0.542	0.485	0.225089		0.0210546
P06753-2	3_6526_HvsL_P06753-2	3	HvsL	6526	33.842	20.872	2.126	2.271	0.998	78.651	600	Unquantifiable_Not_observed_in_replicate	No change	No change	0.122	-0.089	NaN	-0.008	-0.17	-0.069	NaN	0.017	-0.155	0.587081		0.192337
P06753-3	3_6839_MvsL_P06753-3	3	MvsL	6839	32.697	0.777	9.683	0.111	1	13.328	620	No change	No change	No change	0.026	0.06	0.126	0.018	0.037	0.062	0.092	0.042	0.051	0.347044		0.215322
P06753-3	1_444_MvsL_P06753-3	1	MvsL	444	54.408	0.783	2.188	0.395	0.998	1.97	130	No change	No change	No change	0.209	-0.26	0.01	-0.449	-0.341	-0.259	-0.024	-0.424	-0.327	0.135122		0.170052
P06753-3	1_445_MvsL_P06753-3	1	MvsL	445	37.056	3.774	3.794	0.395	0.998	25.379	510	No change	No change	No change	0.086	0.19	0.194	0.101	0.274	0.191	0.159	0.126	0.288	0.752328		0.417853
P06753-3	2_2601_HvsL_P06753-3	2	HvsL	2601	24.657	0.583	5.952	2.617	0.985	6.15	770	Unquantifiable_observed_only_in HvsL channel	No change	No change	0.05	0.815	NaN	0.845	0.784	0.834	NaN	0.87	0.799	2.454e-06	+	0.000164919
P06865	2_2043_HvsL_P06865	2	HvsL	2043	53.88	1.632	1.836	0.133	0.994	4.28	90	Unquantifiable_Not_observed_in_replicate	No change	No change	0.464	-0.473	NaN	-0.15	-0.795	-0.453	NaN	-0.125	-0.781	0.00108379		0.00141339
P06865	2_2044_HvsL_P06865	2	HvsL	2044	50.876	1.972	3.114	0.133	0.994	10.552	160	Unquantifiable_Not_observed_in_replicate	No change	Decrease	0.681	-0.683	NaN	-0.206	-1.16	-0.663	NaN	-0.182	-1.145	0.0146832		0.0136356
P07195	3_6532_HvsL_P07195	3	HvsL	6532	53.983	7.583	2.259	0.324	0.999	22.405	150	No change	No change	No change	0.034	0.083	0.158	0.034	0.058	0.085	0.123	0.059	0.072	0.768051		0.252628
P07203	1_447_MvsL_P07203	1	MvsL	447	51.694	4.455	3.485	2.035	0.972	25.046	190	No change	Unquantifiable_Not_observed_in_replicate	Unquantifiable_Not_observed_in_replicate	0	-0.405	-0.405	NaN	NaN	-0.439	-0.439	NaN	NaN	0.000475262		0.00396825
P07203	2_2814_MvsL_P07203	2	MvsL	2814	44.271	1.214	4.548	4.108	0.827	9.782	320	No change	No change	Decrease	0.368	-0.678	-0.651	-0.328	-1.054	-0.676	-0.686	-0.303	-1.039	0.0295602		0.0139625
P07203	2_2813_MvsL_P07203	2	MvsL	2813	34.46	1.309	11.429	4.108	0.827	26.37	550	Unquantifiable_Not_observed_in_replicate	No change	No change	0.427	-0.439	NaN	-0.142	-0.736	-0.42	NaN	-0.118	-0.722	0.235101		0.0524476
P07203	3_6845_MvsL_P07203	3	MvsL	6845	20.067	1.269	9.298	1.282	0.9	20.874	900	Unquantifiable_Not_observed_in_replicate	Unquantifiable_Not_observed_in_replicate	No change	0	-0.299	NaN	NaN	-0.299	-0.284	NaN	NaN	-0.284	0.000584914		0.00396825
P07203	2_2604_HvsL_P07203	2	HvsL	2604	37.653	1.464	11.656	2.012	0.887	29.712	470	Unquantifiable_Not_observed_in_replicate	No change	Decrease	0.737	-0.663	NaN	-0.147	-1.179	-0.643	NaN	-0.122	-1.165	0.0294922		0.0189588
P07203	2_2603_HvsL_P07203	2	HvsL	2603	14.619	1.204	3.321	2.012	0.887	7.087	1010	Unquantifiable_Not_observed_in_replicate	No change	No change	0.371	0.501	NaN	0.758	0.243	0.52	NaN	0.783	0.258	0.323196		0.213678
P07237	1_448_MvsL_P07237	1	MvsL	448	52.546	4.22	2.86	0.629	0.997	18.985	170	No change	No change	No change	0.538	0.216	0.811	0.148	-0.312	0.217	0.776	0.173	-0.297	0.619387		0.401731
P07237	2_2606_HvsL_P07237	2	HvsL	2606	48.516	7.809	4.699	0.358	0.999	63.381	220	No change	No change	No change	0.547	0.263	0.846	0.242	-0.298	0.265	0.811	0.267	-0.284	0.414489		0.159751
P07237	2_2605_HvsL_P07237	2	HvsL	2605	42.928	1.726	6.19	0.358	0.999	18.882	350	No change	No change	No change	0.61	0.136	0.777	0.122	-0.492	0.137	0.742	0.147	-0.478	0.991269		0.450485
P07305	3_6535_HvsL_P07305	3	HvsL	6535	4.467	2.619	1.824	0.187	0.993	8.437	1240	Unquantifiable_Not_observed_in_replicate	No change	No change	0.605	0.237	NaN	0.66	-0.186	0.257	NaN	0.685	-0.171	0.0609975		0.963578
P07305	3_6536_HvsL_P07305	3	HvsL	6536	9.041	2.239	2.33	0.187	0.993	9.247	1140	Unquantifiable_Not_observed_in_replicate	No change	No change	0.109	0.636	NaN	0.708	0.564	0.655	NaN	0.732	0.578	0.0327671		0.0386943
P07384	1_450_MvsL_P07384	1	MvsL	450	7.99	0.906	2.782	0.144	0.936	4.467	1150	Decrease	No change	Unquantifiable_observed_only_in MvsL channel	1.161	-0.535	-1.326	0.256	NaN	-0.54	-1.361	0.281	NaN	0.0547232		0.0395897
P07384	2_2819_MvsL_P07384	2	MvsL	2819	5.323	0.601	6.077	2.205	0.894	5.456	1220	Decrease	No change	No change	0.954	-0.255	-1.319	0.218	0.337	-0.253	-1.353	0.243	0.351	0.317719		0.154933
P07384	2_2820_MvsL_P07384	2	MvsL	2820	42.816	0.566	17.165	2.205	0.894	14.499	350	Unquantifiable_Not_observed_in_replicate	Unquantifiable_Not_observed_in_replicate	Unquantifiable_Not_observed_in_replicate	0	0	NaN	NaN	NaN	0	NaN	NaN	NaN	NaN		NaN
P07384	2_2818_MvsL_P07384	2	MvsL	2818	53.799	2.784	2.118	2.205	0.894	8.243	100	Unquantifiable_Not_observed_in_replicate	No change	No change	0.077	-0.172	NaN	-0.123	-0.221	-0.152	NaN	-0.098	-0.206	0.521751		0.260261
P07602	1_19_MvsL_P07602	1	MvsL	19	41.548	3.475	2.646	0.469	0.986	16.297	420	No change	Unquantifiable_Not_observed_in_replicate	No change	0.254	-0.046	0.159	NaN	-0.25	-0.056	0.124	NaN	-0.236	0.315267		0.12064
P07602	3_5730_MvsL_P07602	3	MvsL	5730	39.376	3.224	2.21	0.481	0.994	12.629	480	No change	Unquantifiable_Not_observed_in_replicate	No change	0.124	-0.017	0.095	NaN	-0.129	-0.027	0.061	NaN	-0.114	0.471839		0.144625
P07602	3_5731_MvsL_P07602	3	MvsL	5731	44.344	3.727	3.344	0.481	0.994	22.09	370	Unquantifiable_Not_observed_in_replicate	Unquantifiable_Not_observed_in_replicate	No change	0	-0.498	NaN	NaN	-0.498	-0.484	NaN	NaN	-0.484	0.129353		0.047619
P07686	2_2823_MvsL_P07686	2	MvsL	2823	51.707	5.657	2.48	0.298	0.999	24.115	140	Unquantifiable_Not_observed_in_replicate	No change	Decrease	0.542	-0.677	NaN	-0.299	-1.056	-0.658	NaN	-0.274	-1.041	0.174528		0.0702325
P07686	2_2824_MvsL_P07686	2	MvsL	2824	53.836	5.794	1.832	0.298	0.999	15.344	100	Unquantifiable_Not_observed_in_replicate	No change	No change	0.478	-0.43	NaN	-0.097	-0.763	-0.411	NaN	-0.073	-0.748	0.0732646		0.0702325
P07737	3_6851_MvsL_P07737	3	MvsL	6851	23.762	0.726	12.476	2.366	0.633	15.972	820	Unquantifiable_Not_observed_in_replicate	Unquantifiable_Not_observed_in_replicate	No change	0	-0.021	NaN	NaN	-0.021	-0.007	NaN	NaN	-0.007	0.156921		0.111111
P07814	2_2825_MvsL_P07814	2	MvsL	2825	3.736	5.658	2.027	0.249	0.999	19.756	1260	No change	No change	No change	0.159	-0.095	-0.194	-0.159	0.066	-0.094	-0.229	-0.134	0.081	0.192368		0.0574924
P07814	2_2827_MvsL_P07814	2	MvsL	2827	6.85	3.746	3.424	0.249	0.999	22.556	1190	No change	No change	No change	0.061	-0.267	-0.231	-0.351	-0.218	-0.265	-0.265	-0.326	-0.204	0.0315056		0.0210553
P07814	2_2826_MvsL_P07814	2	MvsL	2826	12.591	1.214	6.473	0.249	0.999	13.849	1050	No change	No change	No change	0.08	0.153	0.26	0.043	0.156	0.155	0.225	0.068	0.171	0.635514		0.37001
P07814	3_6853_MvsL_P07814	3	MvsL	6853	9.019	3.514	5.231	3.295	0.981	32.089	1140	No change	No change	No change	0.098	-0.16	-0.011	-0.24	-0.229	-0.159	-0.045	-0.216	-0.215	0.124244		0.092205
P07814	3_6854_MvsL_P07814	3	MvsL	6854	29.904	1.118	22.77	3.295	0.981	40.796	680	Unquantifiable_observed_only_in HvsL channel	No change	No change	0.117	0.254	NaN	0.331	0.177	0.273	NaN	0.356	0.191	0.909326		0.425053
P07814	1_408_HvsL_P07814	1	HvsL	408	15.846	0.71	9.616	0.358	0.995	11.926	980	No change	No change	No change	0.097	0.428	0.477	0.302	0.506	0.43	0.442	0.327	0.52	0.47446		0.240364
P07814	3_6541_HvsL_P07814	3	HvsL	6541	52.131	1.286	5.199	2.722	0.974	9.273	200	Unquantifiable_Not_observed_in_replicate	Unquantifiable_observed_only_in MvsL channel	Increase	0	1.207	NaN	NaN	1.207	1.222	NaN	NaN	1.222	9.6069e-05		1
P07900	1_410_HvsL_P07900	1	HvsL	410	30.715	5.72	3.304	0.089	0.999	33.497	650	No change	No change	No change	0.145	-0.129	-0.087	-0.3	0.001	-0.127	-0.122	-0.275	0.015	0.00242951		0.000932662
P07900	3_6856_MvsL_P07900	3	MvsL	6856	23.753	0.677	7.407	0.427	0.998	8.888	820	No change	No change	No change	0.054	-0.192	-0.136	-0.276	-0.163	-0.19	-0.171	-0.251	-0.149	0.0761816		0.0155077
P07954-2	3_6544_HvsL_P07954-2	3	HvsL	6544	52.231	6.883	2.866	0.484	0.997	31.961	190	No change	No change	No change	0.289	0.035	0.231	0.184	-0.312	0.036	0.197	0.209	-0.297	0.680391		0.266915
P08047	3_6858_MvsL_P08047	3	MvsL	6858	34.553	6.272	2.12	0.491	0.998	23.568	580	Unquantifiable_Not_observed_in_replicate	No change	No change	0.323	-0.332	NaN	-0.109	-0.555	-0.313	NaN	-0.085	-0.541	0.138899		0.153745
P08047	3_6859_MvsL_P08047	3	MvsL	6859	37.244	4.298	2.813	0.491	0.998	21.429	520	Unquantifiable_Not_observed_in_replicate	No change	No change	0.301	-0.032	NaN	0.176	-0.24	-0.012	NaN	0.201	-0.225	0.270215		0.366865
P08107	1_461_MvsL_P08107	1	MvsL	461	21.255	1.481	11.143	0.719	0.961	29.102	860	No change	No change	No change	0.144	-0.204	-0.268	-0.062	-0.281	-0.202	-0.303	-0.037	-0.267	2.157e-06	+	2.6256e-05
P08107	1_462_MvsL_P08107	1	MvsL	462	43.544	1.484	10.325	0.719	0.961	25.574	370	No change	No change	No change	0.095	0.039	0.137	-0.094	0.074	0.04	0.102	-0.069	0.088	0.0960881		0.0256197
P08107	3_6860_MvsL_P08107	3	MvsL	6860	35.007	1.579	22.505	4.045	0.819	55.377	570	No change	No change	No change	0.05	0.029	0.101	-0.051	0.038	0.031	0.066	-0.026	0.053	0.458693		0.240366
P08107	3_6861_MvsL_P08107	3	MvsL	6861	54.607	1.214	3.645	4.045	0.819	4.397	140	No change	No change	No change	0.136	0.071	0.201	-0.107	0.12	0.073	0.166	-0.083	0.135	0.0810894		0.050395
P08107	2_2620_HvsL_P08107	2	HvsL	2620	37.108	1.551	21.988	4.135	0.782	52.285	480	No change	No change	No change	0.069	-0.002	0.082	-0.104	0.016	-0.001	0.048	-0.08	0.03	0.305659		0.170043
P08107	3_6547_HvsL_P08107	3	HvsL	6547	40.662	1.355	25.444	4.922	0.715	47.268	450	No change	No change	No change	0.084	0.029	0.116	-0.091	0.062	0.031	0.081	-0.066	0.077	0.062005		0.0372468
P08238	3_6862_MvsL_P08238	3	MvsL	6862	30.536	4.606	2.364	0.1	0.999	19.3	670	No change	No change	No change	0.155	-0.16	-0.125	-0.338	-0.016	-0.158	-0.159	-0.313	-0.002	0.000153807		9.4586e-05
P08238	3_6864_MvsL_P08238	3	MvsL	6864	27.384	3.292	2.42	0.1	0.999	14.121	740	No change	No change	No change	0.123	-0.097	-0.054	-0.247	0.01	-0.095	-0.089	-0.222	0.025	0.136653		0.0485455
P08243-2	3_6865_MvsL_P08243-2	3	MvsL	6865	54.325	6.351	2.378	1.909	0.982	17.561	150	No change	No change	No change	0.367	-0.346	-0.705	-0.04	-0.292	-0.344	-0.74	-0.015	-0.278	0.405645		0.156161
P08559-3	2_2834_MvsL_P08559-3	2	MvsL	2834	4.541	2.098	2.454	0.662	0.961	8.937	1240	Unquantifiable_Not_observed_in_replicate	No change	No change	0.355	-0.346	NaN	-0.099	-0.592	-0.326	NaN	-0.075	-0.577	0.688712		0.360451
P08559-3	2_2835_MvsL_P08559-3	2	MvsL	2835	35.236	1.462	3.195	0.662	0.961	8.279	530	Unquantifiable_Not_observed_in_replicate	No change	No change	0.641	-0.379	NaN	0.069	-0.827	-0.359	NaN	0.094	-0.812	0.0292175		0.00180526
P08559-3	2_2836_MvsL_P08559-3	2	MvsL	2836	15.769	0.924	7.918	0.662	0.961	12.914	980	Unquantifiable_Not_observed_in_replicate	No change	No change	0.517	-0.334	NaN	0.026	-0.695	-0.315	NaN	0.051	-0.681	0.000654651		0.000657472
P08559-3	3_6867_MvsL_P08559-3	3	MvsL	6867	8.114	1.292	5.695	4.538	0.851	12.538	1160	Unquantifiable_Not_observed_in_replicate	No change	No change	0.424	-0.44	NaN	-0.146	-0.735	-0.421	NaN	-0.121	-0.72	0.161628		0.0809862
P08559-3	3_6868_MvsL_P08559-3	3	MvsL	6868	40.276	1.386	10.301	4.538	0.851	24.759	460	Unquantifiable_Not_observed_in_replicate	Unquantifiable_Not_observed_in_replicate	No change	0	-0.898	NaN	NaN	-0.898	-0.884	NaN	NaN	-0.884	0.000348891		0.00396825
P08559-3	3_6866_MvsL_P08559-3	3	MvsL	6866	53.011	2.127	4.718	4.538	0.851	12.886	180	Unquantifiable_Not_observed_in_replicate	Unquantifiable_Not_observed_in_replicate	No change	0	-0.861	NaN	NaN	-0.861	-0.847	NaN	NaN	-0.847	8.894e-05		0.00396825
P08559-3	3_6551_HvsL_P08559-3	3	HvsL	6551	46.086	0.839	13.933	2.524	0.655	16.932	330	Unquantifiable_Not_observed_in_replicate	Unquantifiable_Not_observed_in_replicate	No change	0	-0.752	NaN	NaN	-0.752	-0.737	NaN	NaN	-0.737	2.04e-07	+	0.00396825
P08575-2	3_5681_HvsL_P08575-2	3	HvsL	5681	2.521	3.331	2.256	0.429	0.984	11.053	1290	Unquantifiable_Not_observed_in_replicate	Unquantifiable_Not_observed_in_replicate	No change	0	0.386	NaN	NaN	0.386	0.401	NaN	NaN	0.401	0.350827		0.942857
P08579	3_6869_MvsL_P08579	3	MvsL	6869	28.036	5.64	3.164	2.629	0.979	31.629	730	Unquantifiable_Not_observed_in_replicate	Unquantifiable_Not_observed_in_replicate	No change	0	-0.12	NaN	NaN	-0.12	-0.106	NaN	NaN	-0.106	0.193031		0.154762
P08579	3_6870_MvsL_P08579	3	MvsL	6870	34.518	3.493	2.934	2.629	0.979	18.165	580	Unquantifiable_Not_observed_in_replicate	Unquantifiable_Not_observed_in_replicate	No change	0	-0.371	NaN	NaN	-0.371	-0.357	NaN	NaN	-0.357	0.311291		0.154762
P08579	3_6871_MvsL_P08579	3	MvsL	6871	10.776	1.884	2.047	2.629	0.979	6.836	1110	Unquantifiable_Not_observed_in_replicate	Unquantifiable_Not_observed_in_replicate	No change	0	0.19	NaN	NaN	0.19	0.204	NaN	NaN	0.204	0.890324		0.579365
P08579	3_6872_MvsL_P08579	3	MvsL	6872	8.549	1.686	7.941	2.629	0.979	21.609	1150	Unquantifiable_Not_observed_in_replicate	Unquantifiable_Not_observed_in_replicate	No change	0	0.344	NaN	NaN	0.344	0.358	NaN	NaN	0.358	0.509216		0.888889
P08590	3_6555_HvsL_P08590	3	HvsL	6555	14.337	8.619	1.746	0.48	0.997	26.673	1030	No change	No change	No change	0.126	0.014	-0.095	0.077	0.059	0.015	-0.129	0.101	0.073	0.11515		0.122741
P08590	2_2838_MvsL_P08590	2	MvsL	2838	6.289	0.649	4.075	3.668	0.94	4.532	1200	No change	No change	No change	0.281	0.353	0.6	0.01	0.447	0.354	0.566	0.035	0.462	0.0931764		0.0389651
P08590	2_2627_HvsL_P08590	2	HvsL	2627	33.811	0.893	4.943	3.818	0.903	7.824	560	No change	No change	No change	0.931	-0.056	-0.332	0.967	-0.804	-0.055	-0.366	0.991	-0.79	0.335646		0.339211
P08590	3_6556_HvsL_P08590	3	HvsL	6556	3.998	0.715	3.598	0.48	0.997	4.016	1250	No change	No change	Increase	0.679	0.885	0.879	0.204	1.571	0.886	0.844	0.229	1.585	0.0434211		0.00185204
P08590	3_6557_HvsL_P08590	3	HvsL	6557	16.838	1.087	4.549	0.48	0.997	8.764	970	No change	No change	Increase	0.182	0.924	1.028	0.695	1.049	0.925	0.993	0.719	1.063	0.519499		0.354462
P08621	3_6874_MvsL_P08621	3	MvsL	6874	29.142	4.577	3.12	1.879	0.988	25.311	700	Unquantifiable_Not_observed_in_replicate	Unquantifiable_Not_observed_in_replicate	No change	0	0.022	NaN	NaN	0.022	0.036	NaN	NaN	0.036	0.256681		0.111111
P08621	3_6875_MvsL_P08621	3	MvsL	6875	19.58	0.884	20.575	1.879	0.988	28.748	910	Unquantifiable_Not_observed_in_replicate	Unquantifiable_Not_observed_in_replicate	No change	0	0.275	NaN	NaN	0.275	0.289	NaN	NaN	0.289	0.947963		0.579365
P08621	3_6876_MvsL_P08621	3	MvsL	6876	24.371	3.887	2.542	1.879	0.988	17.513	810	Unquantifiable_Not_observed_in_replicate	Unquantifiable_Not_observed_in_replicate	No change	0	0.037	NaN	NaN	0.037	0.052	NaN	NaN	0.052	0.434309		0.210317
P08621	3_6560_HvsL_P08621	3	HvsL	6560	8.598	1.905	6.502	4.692	0.956	20.874	1150	Unquantifiable_Not_observed_in_replicate	Unquantifiable_Not_observed_in_replicate	Increase	0	1.369	NaN	NaN	1.369	1.383	NaN	NaN	1.383	0.00873553		1
P08670	2_2839_MvsL_P08670	2	MvsL	2839	23.072	3.332	9.779	1.376	0.973	57.712	810	No change	No change	No change	0.44	0.598	0.815	0.073	0.907	0.6	0.78	0.098	0.921	0.0666404		0.0372468
P08670	2_2841_MvsL_P08670	2	MvsL	2841	9.44	0.838	3.394	1.376	0.973	5.04	1130	No change	No change	No change	0.29	-0.465	-0.681	-0.553	-0.161	-0.463	-0.716	-0.528	-0.146	0.0594754		0.00807014
P08670	2_2840_MvsL_P08670	2	MvsL	2840	3.237	1.441	2.537	1.376	0.973	5.792	1270	No change	No change	No change	0.27	-0.564	-0.839	-0.41	-0.442	-0.562	-0.873	-0.385	-0.427	0.235773		0.0190435
P08670	2_2842_MvsL_P08670	2	MvsL	2842	46.953	0.849	8.659	1.376	0.973	11.8	250	Increase	Increase	Increase	0.752	3.585	4.489	3.118	3.147	3.586	4.454	3.143	3.162	0	+	1.696e-06	+
P09001	2_1828_HvsL_P09001	2	HvsL	1828	12.129	4.135	2.52	0.37	0.992	18.469	1060	Unquantifiable_Not_observed_in_replicate	No change	Decrease	0.985	-0.341	NaN	0.35	-1.032	-0.322	NaN	0.374	-1.018	0.080317		0.311588
P09012	3_6886_MvsL_P09012	3	MvsL	6886	3.603	0.773	1.913	0.733	0.995	2.55	1260	Unquantifiable_Not_observed_in_replicate	No change	No change	0.422	-0.025	NaN	-0.329	0.278	-0.005	NaN	-0.304	0.293	0.218282		0.23633
P09012	3_6885_MvsL_P09012	3	MvsL	6885	49.135	1.702	4.389	0.733	0.995	12.851	260	Unquantifiable_Not_observed_in_replicate	No change	No change	0.219	0.34	NaN	0.18	0.499	0.359	NaN	0.205	0.514	0.278192		0.106147
P09012	2_2847_MvsL_P09012	2	MvsL	2847	42.09	0.927	2.208	1.105	0.983	3.628	370	Unquantifiable_Not_observed_in_replicate	No change	No change	0.058	0.396	NaN	0.432	0.36	0.416	NaN	0.457	0.375	0.585037		0.361959
P09012	3_6887_MvsL_P09012	3	MvsL	6887	8.395	0.848	5.052	0.733	0.995	7.447	1160	Unquantifiable_Not_observed_in_replicate	Increase	Increase	0.282	1.226	NaN	1.42	1.032	1.246	NaN	1.445	1.046	3.2626e-05		9.1336e-05
P09012	3_6884_MvsL_P09012	3	MvsL	6884	27.875	4.193	7.248	0.733	0.995	53.866	730	Unquantifiable_Not_observed_in_replicate	Unquantifiable_Not_observed_in_replicate	No change	0	-0.121	NaN	NaN	-0.121	-0.107	NaN	NaN	-0.107	0.326576		0.111111
P09104	3_6569_HvsL_P09104	3	HvsL	6569	4.518	0.596	3.089	0.393	0.973	3.088	1240	Unquantifiable_Not_observed_in_replicate	Unquantifiable_Not_observed_in_replicate	No change	0	0.714	NaN	NaN	0.714	0.728	NaN	NaN	0.728	0.202176		0.944444
P09132	3_6890_MvsL_P09132	3	MvsL	6890	25.902	4.316	3.107	0.166	0.999	23.768	770	Unquantifiable_Not_observed_in_replicate	No change	No change	0.106	0.113	NaN	0.183	0.044	0.133	NaN	0.208	0.058	0.517356		0.260261
P09132	3_6891_MvsL_P09132	3	MvsL	6891	28.989	2.092	8.614	0.166	0.999	31.94	700	No change	No change	No change	0.283	-0.186	-0.475	-0.013	-0.071	-0.185	-0.509	0.012	-0.057	0.337481		0.122743
P09132	2_2633_HvsL_P09132	2	HvsL	2633	31.051	2.519	5.909	0.925	0.989	26.383	620	Decrease	No change	No change	0.557	-0.421	-1.024	-0.195	-0.046	-0.42	-1.058	-0.17	-0.032	0.138259		0.0732866
P09211	3_6572_HvsL_P09211	3	HvsL	6572	41.848	3.462	1.859	0.584	0.989	11.407	420	Increase	Increase	Increase	1.142	2.605	3.959	1.866	1.99	2.607	3.924	1.891	2.005	0.000807388		7.056e-06
P09211	2_2637_HvsL_P09211	2	HvsL	2637	51.53	3.437	2.687	2.608	0.991	15.814	150	Unquantifiable_Not_observed_in_replicate	Increase	Increase	0.38	2.379	NaN	2.643	2.115	2.398	NaN	2.667	2.13	0.000111987		9.1336e-05
P09211	2_2635_HvsL_P09211	2	HvsL	2635	54.443	7.333	1.709	2.608	0.991	15.051	80	Unquantifiable_Not_observed_in_replicate	Increase	Increase	0.753	2.352	NaN	2.879	1.825	2.371	NaN	2.904	1.839	0.00728594		0.000286817
P09211	2_2636_HvsL_P09211	2	HvsL	2636	45.575	5.839	4.369	2.608	0.991	45.165	290	Unquantifiable_Not_observed_in_replicate	Increase	Increase	0.433	2.484	NaN	2.784	2.183	2.503	NaN	2.809	2.197	0.00129934		0.00110111
P09211	2_2638_HvsL_P09211	2	HvsL	2638	36.425	3.416	4.243	2.608	0.991	25.69	500	Unquantifiable_Not_observed_in_replicate	Increase	Unquantifiable_Not_observed_in_replicate	0	1.949	NaN	1.949	NaN	1.973	NaN	1.973	NaN	1.5128e-05		1
P09234	3_6893_MvsL_P09234	3	MvsL	6893	24.165	4.195	1.991	0.738	0.995	14.804	810	Unquantifiable_Not_observed_in_replicate	Unquantifiable_Not_observed_in_replicate	No change	0	-0.441	NaN	NaN	-0.441	-0.427	NaN	NaN	-0.427	0.759969		0.342857
P09234	3_6894_MvsL_P09234	3	MvsL	6894	28.374	6.053	2.439	0.738	0.995	26.167	720	Unquantifiable_Not_observed_in_replicate	Unquantifiable_Not_observed_in_replicate	No change	0	-0.117	NaN	NaN	-0.117	-0.102	NaN	NaN	-0.102	0.2134		0.0753968
P09496-2	1_471_MvsL_P09496-2	1	MvsL	471	6.906	8.513	2.18	0.326	0.998	32.892	1180	No change	No change	No change	0.353	-0.088	-0.355	-0.195	0.286	-0.086	-0.39	-0.17	0.301	0.11487		0.122743
P09496-2	1_472_MvsL_P09496-2	1	MvsL	472	2.061	4.706	1.657	0.326	0.998	11.299	1280	No change	No change	No change	0.239	0.064	0.281	-0.231	0.142	0.065	0.246	-0.206	0.156	0.559599		0.252624
P09496-2	2_2854_MvsL_P09496-2	2	MvsL	2854	53.817	1.637	2.074	0.618	0.995	4.754	100	Unquantifiable_Not_observed_in_replicate	No change	Decrease	0.821	-1.025	NaN	-0.45	-1.601	-1.006	NaN	-0.426	-1.586	0.206732		0.859518
P09497-2	3_6897_MvsL_P09497-2	3	MvsL	6897	7.784	6.371	1.986	0.253	0.997	22.426	1170	No change	No change	No change	0.294	-0.631	-0.79	-0.317	-0.787	-0.63	-0.824	-0.292	-0.773	0.121438		0.0684837
P09622	2_2644_HvsL_P09622	2	HvsL	2644	7.254	1.512	3.392	1.375	0.98	9.049	1180	No change	No change	No change	0.605	-0.285	0.047	0.091	-0.994	-0.284	0.013	0.116	-0.979	0.319477		0.0559463
P09622	2_2645_HvsL_P09622	2	HvsL	2645	46.73	1.762	5.109	1.375	0.98	15.78	260	Unquantifiable_Not_observed_in_replicate	No change	No change	0.667	-0.251	NaN	0.215	-0.718	-0.232	NaN	0.24	-0.703	0.629268		0.338792
P09622	2_2643_HvsL_P09622	2	HvsL	2643	53.773	5.579	2.043	1.375	0.98	16.205	100	Unquantifiable_Not_observed_in_replicate	No change	No change	0.57	-0.206	NaN	0.192	-0.604	-0.186	NaN	0.217	-0.59	0.948348		0.366865
P09651-2	2_2859_MvsL_P09651-2	2	MvsL	2859	11.954	0.617	5.565	0.094	0.997	6.07	1070	Increase	No change	No change	0.597	1.025	1.751	0.661	0.663	1.027	1.716	0.686	0.678	0.00943042		0.00719843
P09651-2	2_2860_MvsL_P09651-2	2	MvsL	2860	3.944	1.824	1.964	0.094	0.997	6.242	1250	Increase	No change	No change	0.374	0.85	1.317	0.593	0.64	0.851	1.282	0.617	0.655	0.164251		0.109202
P09651-2	3_6583_HvsL_P09651-2	3	HvsL	6583	8.621	5.171	5.616	3.173	0.981	50.058	1150	Increase	No change	No change	0.589	0.923	1.639	0.563	0.565	0.924	1.605	0.588	0.58	0.000218947		0.000607598
P09651-2	3_6903_MvsL_P09651-2	3	MvsL	6903	36.619	0.961	21.31	3.009	0.97	31.931	540	Unquantifiable_observed_only_in HvsL channel	Unquantifiable_observed_only_in MvsL channel	No change	0	0.76	NaN	NaN	0.76	0.774	NaN	NaN	0.774	0.00101471		1
P09651-2	3_6585_HvsL_P09651-2	3	HvsL	6585	32.513	1.37	18.534	3.173	0.981	42.702	630	Unquantifiable_observed_only_in HvsL channel	Unquantifiable_observed_only_in MvsL channel	No change	0	0.745	NaN	NaN	0.745	0.76	NaN	NaN	0.76	0.00325457		1
P09651-2	3_6584_HvsL_P09651-2	3	HvsL	6584	50.961	1.362	4.367	3.173	0.981	9.536	220	Unquantifiable_Not_observed_in_replicate	Unquantifiable_observed_only_in MvsL channel	Increase	0	1.083	NaN	NaN	1.083	1.098	NaN	NaN	1.098	0.000776027		1
P09661	3_6586_HvsL_P09661	3	HvsL	6586	10.881	6.043	4.131	1.914	0.986	44.231	1100	Unquantifiable_Not_observed_in_replicate	Unquantifiable_Not_observed_in_replicate	No change	0	0.204	NaN	NaN	0.204	0.218	NaN	NaN	0.218	0.728771		0.654762
P09661	3_6905_MvsL_P09661	3	MvsL	6905	20.225	0.763	11.895	2.583	0.977	15.907	900	Unquantifiable_Not_observed_in_replicate	Unquantifiable_Not_observed_in_replicate	No change	0	-0.584	NaN	NaN	-0.584	-0.57	NaN	NaN	-0.57	0.003581		0.00396825
P09661	3_6588_HvsL_P09661	3	HvsL	6588	33.093	1.552	5.98	1.914	0.986	16.45	610	Unquantifiable_Not_observed_in_replicate	Unquantifiable_Not_observed_in_replicate	No change	0	-0.427	NaN	NaN	-0.427	-0.413	NaN	NaN	-0.413	0.0067847		0.0277778
P09661	3_6587_HvsL_P09661	3	HvsL	6587	3.322	2.413	2.34	1.914	0.986	9.204	1270	Unquantifiable_Not_observed_in_replicate	Unquantifiable_Not_observed_in_replicate	No change	0	0.177	NaN	NaN	0.177	0.192	NaN	NaN	0.192	0.231441		0.952381
P09874	1_474_MvsL_P09874	1	MvsL	474	10.486	2.483	2.043	0.162	0.996	8.991	1100	No change	Increase	Increase	1.124	0.692	-0.563	1.193	1.444	0.693	-0.597	1.218	1.458	0.0173651		0.0256197
P09874	1_475_MvsL_P09874	1	MvsL	475	6.933	3.462	2.019	0.162	0.996	12.389	1180	No change	Increase	Increase	0.895	0.835	-0.157	1.231	1.431	0.837	-0.191	1.256	1.445	0.000495361		0.00141132
P09874	3_6909_MvsL_P09874	3	MvsL	6909	16.431	3.302	3.881	1.52	0.983	22.714	980	No change	Increase	Increase	0.997	0.752	-0.344	1.113	1.486	0.753	-0.379	1.138	1.5	0.0202897		0.0177519
P09874	3_6911_MvsL_P09874	3	MvsL	6911	33.331	2.507	2.611	1.52	0.983	11.602	610	Unquantifiable_Not_observed_in_replicate	Increase	Increase	0.009	1.857	NaN	1.858	1.856	1.877	NaN	1.883	1.87	3.483e-06	+	0.000164919
P09874	3_6912_MvsL_P09874	3	MvsL	6912	51.434	1.059	4.269	1.52	0.983	7.062	210	Unquantifiable_Not_observed_in_replicate	Increase	Increase	0.551	1.862	NaN	1.467	2.257	1.881	NaN	1.492	2.271	0.0165986		0.000384269
P09884	3_5693_MvsL_P09884	3	MvsL	5693	28.935	3.968	5.565	4.236	0.95	39.139	710	Decrease	No change	No change	0.601	-1.175	-1.833	-0.831	-0.861	-1.173	-1.867	-0.806	-0.846	1.5919e-05		7.386e-05
P09884	3_5398_HvsL_P09884	3	HvsL	5398	30.994	2.516	2.043	0.488	0.988	9.111	660	Unquantifiable_Not_observed_in_replicate	No change	No change	0.103	-0.7	NaN	-0.633	-0.768	-0.681	NaN	-0.608	-0.753	0.00153511		0.00141364
P09884	3_5400_HvsL_P09884	3	HvsL	5400	25.32	1.619	4.664	0.488	0.988	13.384	790	Decrease	No change	No change	0.668	-0.847	-1.561	-0.648	-0.332	-0.846	-1.596	-0.624	-0.317	0.00522743		0.00146801
P09884	3_5399_HvsL_P09884	3	HvsL	5399	37.416	2.375	3.208	0.488	0.988	13.504	520	Increase	No change	Increase	0.491	1.509	1.603	0.968	1.955	1.51	1.568	0.993	1.969	2.67e-06	+	4.8673e-05
P09972	3_6913_MvsL_P09972	3	MvsL	6913	53.94	5.883	3.039	0.436	0.996	21.835	160	No change	No change	No change	0.153	0.07	-0.038	0.207	0.042	0.071	-0.073	0.231	0.056	0.843498		0.454274
P0CAP2-3	2_2652_HvsL_P0CAP2-3	2	HvsL	2652	21.259	5.083	2.436	0.295	0.997	21.947	850	Unquantifiable_Not_observed_in_replicate	No change	No change	0.024	-0.007	NaN	0.005	-0.019	0.013	NaN	0.03	-0.005	0.460568		0.36686
P0CAP2-3	3_6592_HvsL_P0CAP2-3	3	HvsL	6592	15.82	1.17	2.065	0.158	0.997	4.282	990	Unquantifiable_Not_observed_in_replicate	No change	No change	0.063	-0.303	NaN	-0.352	-0.253	-0.283	NaN	-0.328	-0.239	0.291483		0.154762
P0CAP2-3	2_2651_HvsL_P0CAP2-3	2	HvsL	2651	24.605	2.711	2.274	0.295	0.997	10.927	770	Unquantifiable_Not_observed_in_replicate	No change	Unquantifiable_Not_observed_in_replicate	0	0.191	NaN	0.191	NaN	0.215	NaN	0.215	NaN	0.876773		0.72619
P0CW22	3_6561_HvsL_P0CW22	3	HvsL	6561	8.941	5.25	2.953	0.828	0.991	27.477	1150	No change	No change	No change	0.104	0.076	0.231	-0.025	0.023	0.078	0.196	0	0.037	0.769071		0.401731
P0CW22	1_419_HvsL_P0CW22	1	HvsL	419	51.733	3.343	3.761	1.259	0.985	19.842	190	No change	No change	No change	0.241	0.337	0.628	0.282	0.1	0.338	0.594	0.307	0.114	0.614625		0.227649
P0CW22	3_6562_HvsL_P0CW22	3	HvsL	6562	4.414	3.114	1.858	0.828	0.991	10.207	1250	No change	No change	No change	0.163	0.126	0.35	0.019	0.009	0.127	0.315	0.044	0.023	0.81633		0.362206
P0CW22	3_6563_HvsL_P0CW22	3	HvsL	6563	48.557	2.622	5.729	0.828	0.991	25.138	270	No change	No change	No change	0.24	0.346	0.617	0.334	0.088	0.348	0.582	0.359	0.102	0.712056		0.309334
P0CW22	3_6564_HvsL_P0CW22	3	HvsL	6564	26.006	0.798	6.959	0.828	0.991	9.843	770	No change	No change	No change	0.286	0.363	0.693	0.323	0.073	0.365	0.658	0.348	0.087	0.668672		0.280724
P0CW22	1_421_HvsL_P0CW22	1	HvsL	421	28.27	0.511	13.351	1.259	0.985	12.041	710	No change	No change	No change	0.265	0.341	0.656	0.285	0.081	0.342	0.622	0.31	0.096	0.588185		0.266915
P10155	1_483_MvsL_P10155	1	MvsL	483	41.58	3.21	5.023	0.242	0.996	28.576	410	No change	No change	No change	0.374	-0.455	-0.83	-0.158	-0.378	-0.454	-0.865	-0.133	-0.363	0.0125434		0.0171981
P10155	1_484_MvsL_P10155	1	MvsL	484	49.396	1.867	2.344	0.242	0.996	7.754	240	No change	No change	No change	0.346	-0.323	-0.685	-0.131	-0.153	-0.321	-0.72	-0.106	-0.138	0.10003		0.0528683
P10155	3_6924_MvsL_P10155	3	MvsL	6924	37.104	5.501	5.662	1.525	0.991	55.206	530	No change	No change	No change	0.216	-0.655	-0.838	-0.465	-0.662	-0.653	-0.872	-0.44	-0.648	0.0309237		0.0309848
P10155	3_6925_MvsL_P10155	3	MvsL	6925	46.594	3.077	2.147	1.525	0.991	11.709	320	No change	No change	No change	0.177	0.057	-0.11	0.155	0.125	0.058	-0.144	0.18	0.139	0.373496		0.203393
P10155	1_432_HvsL_P10155	1	HvsL	432	44.322	1.469	6.996	1.005	0.922	17.934	350	No change	No change	No change	0.273	0.131	-0.145	0.302	0.235	0.132	-0.179	0.327	0.249	0.455447		0.203393
P10253	3_6926_MvsL_P10253	3	MvsL	6926	54.181	3.133	2.728	0.345	0.995	10.065	150	Unquantifiable_Not_observed_in_replicate	No change	No change	0.527	-0.428	NaN	-0.06	-0.795	-0.408	NaN	-0.035	-0.781	0.0192697		0.00855912
P10412	3_6599_HvsL_P10412	3	HvsL	6599	8.291	8.198	3.894	0.512	0.999	56.353	1160	Increase	No change	No change	0.252	0.849	1.158	0.602	0.788	0.851	1.123	0.626	0.802	0.00196891		0.00161507
P10412	3_6601_HvsL_P10412	3	HvsL	6601	4.173	6.486	1.973	0.512	0.999	22.421	1250	Increase	No change	No change	0.234	0.857	1.145	0.624	0.802	0.858	1.11	0.649	0.816	0.0278665		0.00806976
P10412	3_6600_HvsL_P10412	3	HvsL	6600	41.403	0.688	2.75	0.512	0.999	3.353	430	No change	No change	No change	0.237	0.42	0.346	0.234	0.679	0.421	0.311	0.258	0.693	0.461465		0.322183
P10515	2_2660_HvsL_P10515	2	HvsL	2660	3.555	5.375	2.232	0.505	0.996	20.143	1260	No change	No change	Decrease	0.777	-0.342	0.36	-0.176	-1.21	-0.34	0.325	-0.151	-1.195	0.203146		0.0992513
P10515	1_436_HvsL_P10515	1	HvsL	436	42.401	1.127	3.176	3.974	0.96	6.344	400	No change	Unquantifiable_Not_observed_in_replicate	Unquantifiable_Not_observed_in_replicate	0	-0.133	-0.133	NaN	NaN	-0.167	-0.167	NaN	NaN	0.546425		0.0753968
P10515	2_2659_HvsL_P10515	2	HvsL	2659	6.396	2.157	3.774	0.505	0.996	14.117	1200	No change	No change	No change	0.56	-0.133	0.343	0.034	-0.776	-0.132	0.308	0.058	-0.762	0.320033		0.266915
P10636-4	2_2877_MvsL_P10636-4	2	MvsL	2877	44.816	4.491	4.643	1.915	0.979	36.923	300	Unquantifiable_Not_observed_in_replicate	No change	No change	0.117	-0.46	NaN	-0.548	-0.372	-0.441	NaN	-0.523	-0.358	0.0492801		0.0378308
P10636-4	3_6603_HvsL_P10636-4	3	HvsL	6603	48.429	2.486	3.491	0.887	0.97	15.323	280	Unquantifiable_Not_observed_in_replicate	No change	No change	0.326	-0.566	NaN	-0.341	-0.791	-0.546	NaN	-0.316	-0.777	0.000131952		0.000543123
P10636-4	3_6604_HvsL_P10636-4	3	HvsL	6604	40.155	1.168	5.486	0.887	0.97	11.357	460	Unquantifiable_Not_observed_in_replicate	No change	No change	0.081	-0.061	NaN	-0.009	-0.113	-0.041	NaN	0.016	-0.099	0.355467		0.13651
P10644	2_2664_HvsL_P10644	2	HvsL	2664	45.262	5.359	2.763	0.239	0.998	26.245	290	No change	No change	No change	0.166	-0.241	-0.094	-0.184	-0.445	-0.239	-0.129	-0.159	-0.431	0.0119987		0.00719843
P10644	1_489_MvsL_P10644	1	MvsL	489	52.999	2.806	2.585	1.481	0.99	11.098	160	No change	No change	No change	0.414	0.278	-0.09	0.235	0.688	0.279	-0.125	0.26	0.703	0.308007		0.149879
P10644	2_2879_MvsL_P10644	2	MvsL	2879	12.117	1.302	3.304	0.541	0.996	7.625	1060	No change	No change	No change	0.759	-0.098	0.765	-0.786	-0.274	-0.097	0.73	-0.761	-0.26	0.00355689		0.00239723
P10644	2_2663_HvsL_P10644	2	HvsL	2663	15.604	0.839	6.162	0.239	0.998	9.16	980	Increase	Increase	Increase	0.476	1.768	2.192	1.213	1.899	1.77	2.158	1.238	1.913	0.00278702		0.00363625
P10644	2_2662_HvsL_P10644	2	HvsL	2662	50.756	2.38	3.993	0.239	0.998	15.726	170	No change	No change	No change	0.117	-0.093	-0.189	-0.027	-0.063	-0.092	-0.224	-0.003	-0.049	0.00851		0.00806976
P10809	2_2666_HvsL_P10809	2	HvsL	2666	35.878	4.203	6.189	3.212	0.996	46.105	510	Increase	No change	No change	0.912	0.973	2	0.762	0.157	0.974	1.965	0.786	0.171	0.000486598		0.00309491
P10809	2_2884_MvsL_P10809	2	MvsL	2884	25.946	0.575	18.178	2.699	0.991	17.821	740	Increase	Increase	No change	0.739	1.183	1.953	1.169	0.426	1.184	1.918	1.194	0.441	0.00259928		0.000809857
P10809	2_2665_HvsL_P10809	2	HvsL	2665	47.845	14.246	3.817	3.212	0.996	95.994	230	Increase	No change	No change	1.274	1.452	2.955	0.794	0.606	1.453	2.92	0.818	0.621	0.120683		0.0155083
P10809	2_2668_HvsL_P10809	2	HvsL	2668	53.592	3.636	2.25	3.212	0.996	11.773	100	Increase	No change	No change	1.376	1.04	2.593	-0.152	0.679	1.042	2.559	-0.127	0.693	0.542547		0.354462
P10809	1_442_HvsL_P10809	1	HvsL	442	51.425	3.257	3.844	1.609	0.992	20.101	200	Increase	No change	Increase	1.454	1.564	3.239	0.409	1.044	1.565	3.205	0.434	1.058	0.0216493		0.0281953
P10809	1_443_HvsL_P10809	1	HvsL	443	32.674	0.859	14.796	1.609	0.992	22.13	610	Increase	No change	No change	0.837	1.039	1.942	0.953	0.222	1.04	1.908	0.977	0.237	0.00345468		0.0027259
P10809	2_2667_HvsL_P10809	2	HvsL	2667	28.098	1.079	17.741	3.212	0.996	32.865	690	Increase	Increase	No change	0.7	1.105	1.817	1.126	0.371	1.106	1.782	1.151	0.385	0.0032395		0.00397017
P11021	1_493_MvsL_P11021	1	MvsL	493	29.423	0.51	17.532	0.451	0.992	15.365	680	Increase	No change	No change	0.625	0.399	1.054	0.387	-0.244	0.4	1.02	0.411	-0.23	0.222996		0.131377
P11021	1_494_MvsL_P11021	1	MvsL	494	46.868	3.065	6.944	0.451	0.992	35.881	300	No change	No change	No change	0.571	0.229	0.861	0.152	-0.327	0.23	0.826	0.177	-0.312	0.634178		0.240366
P11021	2_2669_HvsL_P11021	2	HvsL	2669	44.205	3.365	4.384	2.736	0.975	26.141	320	No change	No change	No change	0.56	0.22	0.833	0.16	-0.334	0.221	0.798	0.185	-0.319	0.755643		0.253457
P11021	2_2670_HvsL_P11021	2	HvsL	2670	52.531	2.422	2.763	2.736	0.975	10.638	130	No change	No change	No change	0.562	0.21	0.85	0.09	-0.31	0.212	0.815	0.115	-0.295	0.842804		0.5
P11021	2_2671_HvsL_P11021	2	HvsL	2671	37.724	1.896	12.866	2.736	0.975	41.991	470	No change	No change	No change	0.603	0.34	1.007	0.257	-0.244	0.342	0.972	0.282	-0.229	0.426142		0.324102
P11021	3_6942_MvsL_P11021	3	MvsL	6942	33.16	1.084	19.183	3.199	0.972	34.551	610	Increase	No change	No change	0.598	0.403	1.056	0.34	-0.186	0.405	1.022	0.364	-0.172	0.427927		0.240364
P11021	3_6610_HvsL_P11021	3	HvsL	6610	25.709	0.527	14.127	4.805	0.909	13.085	780	No change	No change	No change	0.605	0.402	1.015	0.432	-0.241	0.404	0.98	0.457	-0.226	0.380723		0.180748
P11142	1_497_MvsL_P11142	1	MvsL	497	43.566	1.688	9.269	0.971	0.965	26.608	370	No change	No change	No change	0.104	-0.014	0.059	-0.154	0.053	-0.013	0.025	-0.13	0.067	0.0796127		0.044509
P11142	1_498_MvsL_P11142	1	MvsL	498	21.657	1.575	10.941	0.971	0.965	30.427	850	No change	No change	No change	0.098	-0.279	-0.308	-0.19	-0.339	-0.277	-0.343	-0.165	-0.324	0	+	1.696e-06	+
P11142	2_2888_MvsL_P11142	2	MvsL	2888	53.766	2.04	1.935	3.205	0.878	5.712	100	No change	No change	No change	0.115	-0.027	0.025	-0.172	0.067	-0.025	-0.01	-0.147	0.082	0.265113		0.140421
P11142	2_2889_MvsL_P11142	2	MvsL	2889	33.057	1.734	21.759	3.205	0.878	60.488	580	No change	No change	No change	0.053	-0.014	0.018	-0.089	0.027	-0.013	-0.016	-0.064	0.042	0.0910207		0.0922035
P11142	3_6944_MvsL_P11142	3	MvsL	6944	24.72	0.689	3.077	3.393	0.929	3.758	800	No change	No change	No change	0.062	-0.16	-0.147	-0.113	-0.219	-0.158	-0.182	-0.088	-0.204	7.14e-07	+	1.3992e-05
P11142	3_6943_MvsL_P11142	3	MvsL	6943	39.853	2.079	12.331	3.393	0.929	43.568	470	No change	No change	No change	0.089	-0.034	0.047	-0.16	0.011	-0.032	0.013	-0.135	0.026	0.035593		0.0339969
P11142	3_6945_MvsL_P11142	3	MvsL	6945	17.022	1.089	9.315	3.393	0.929	17.845	970	No change	No change	No change	0.072	-0.333	-0.29	-0.288	-0.421	-0.332	-0.325	-0.264	-0.407	1e-09	+	1.696e-06	+
P11142	3_6612_HvsL_P11142	3	HvsL	6612	36.266	1.654	20.283	4.075	0.896	53.355	540	No change	No change	No change	0.071	-0.036	0.03	-0.14	0.003	-0.034	-0.004	-0.115	0.017	0.138098		0.073288
P11171-2	2_2890_MvsL_P11171-2	2	MvsL	2890	20.474	3.451	2.058	0.287	0.993	12.588	870	Unquantifiable_Not_observed_in_replicate	No change	No change	0.162	-0.448	NaN	-0.339	-0.557	-0.428	NaN	-0.314	-0.543	0.0155108		0.0189588
P11171-2	2_2891_MvsL_P11171-2	2	MvsL	2891	24.31	2.559	2.078	0.287	0.993	9.425	780	Unquantifiable_Not_observed_in_replicate	No change	No change	0.077	-0.192	NaN	-0.143	-0.242	-0.173	NaN	-0.118	-0.227	0.106164		0.0520549
P11171-2	2_2892_MvsL_P11171-2	2	MvsL	2892	33.975	1.45	2.957	0.287	0.993	7.6	560	Unquantifiable_Not_observed_in_replicate	No change	No change	0.518	0.383	NaN	0.744	0.022	0.403	NaN	0.769	0.036	0.532459		0.298121
P11171-2	3_6613_HvsL_P11171-2	3	HvsL	6613	48.669	7.318	1.945	4.479	0.966	25.228	270	Unquantifiable_Not_observed_in_replicate	Increase	Increase	1.519	3.105	NaN	4.174	2.036	3.125	NaN	4.199	2.051	0.000162112		0.000224334
P11172	2_2674_HvsL_P11172	2	HvsL	2674	45.735	1.214	3.319	0.287	0.943	7.141	280	Unquantifiable_Not_observed_in_replicate	No change	Unquantifiable_Not_observed_in_replicate	0	0.118	NaN	0.118	NaN	0.142	NaN	0.142	NaN	0.930724		0.654762
P11172	3_6620_HvsL_P11172	3	HvsL	6620	52.081	1.715	4.469	0.454	0.98	11.169	200	Unquantifiable_Not_observed_in_replicate	Unquantifiable_Not_observed_in_replicate	No change	0	0.608	NaN	NaN	0.608	0.622	NaN	NaN	0.622	0.269829		0.845238
P11172	3_6617_HvsL_P11172	3	HvsL	6617	40.455	1.042	3.196	0.454	0.98	5.903	450	Unquantifiable_Not_observed_in_replicate	Unquantifiable_Not_observed_in_replicate	No change	0	0.716	NaN	NaN	0.716	0.731	NaN	NaN	0.731	1.337e-06	+	1
P11172	3_6618_HvsL_P11172	3	HvsL	6618	32.846	0.916	3.472	0.454	0.98	5.637	620	Unquantifiable_Not_observed_in_replicate	Unquantifiable_Not_observed_in_replicate	No change	0	0.04	NaN	NaN	0.04	0.055	NaN	NaN	0.055	0.961892		0.5
P11172	3_6619_HvsL_P11172	3	HvsL	6619	16.899	0.708	2.896	0.454	0.98	3.634	970	Unquantifiable_Not_observed_in_replicate	No change	No change	0.264	0.081	NaN	0.263	-0.1	0.101	NaN	0.288	-0.086	0.747907		0.322688
P11177-2	3_6954_MvsL_P11177-2	3	MvsL	6954	5.635	1.844	2.319	1.285	0.966	7.562	1220	No change	No change	No change	0.311	-0.402	-0.414	-0.093	-0.698	-0.4	-0.449	-0.068	-0.684	0.555424		0.235726
P11177-2	3_6957_MvsL_P11177-2	3	MvsL	6957	31.316	1.285	20.002	1.285	0.966	42.684	650	Unquantifiable_Not_observed_in_replicate	No change	No change	0.597	-0.492	NaN	-0.075	-0.909	-0.473	NaN	-0.051	-0.895	0.000100137		0.000219819
P11177-2	2_2676_HvsL_P11177-2	2	HvsL	2676	53.374	1.392	2.615	2.353	0.823	5.229	110	Unquantifiable_Not_observed_in_replicate	No change	No change	0.456	-0.53	NaN	-0.213	-0.847	-0.51	NaN	-0.188	-0.832	0.0136696		0.00700964
P11177-2	3_6955_MvsL_P11177-2	3	MvsL	6955	50.246	2.004	5.57	1.285	0.966	17.535	240	Unquantifiable_Not_observed_in_replicate	No change	No change	0.522	-0.558	NaN	-0.194	-0.922	-0.538	NaN	-0.169	-0.907	0.00297935		0.00455425
P11177-2	3_6622_HvsL_P11177-2	3	HvsL	6622	46.805	0.913	24.315	5.229	0.432	26.73	310	Unquantifiable_Not_observed_in_replicate	No change	No change	0.572	-0.507	NaN	-0.108	-0.906	-0.487	NaN	-0.083	-0.892	0.00185717		0.000853125
P11216	2_2679_HvsL_P11216	2	HvsL	2679	48.073	2.893	6.126	0.796	0.987	29.688	230	Unquantifiable_Not_observed_in_replicate	No change	No change	0.071	-0.533	NaN	-0.489	-0.578	-0.514	NaN	-0.464	-0.564	0.141861		0.0188177
P11216	2_2678_HvsL_P11216	2	HvsL	2678	53.736	2.003	1.674	0.796	0.987	5.094	100	Unquantifiable_Not_observed_in_replicate	No change	No change	0.1	-0.038	NaN	-0.114	0.039	-0.018	NaN	-0.089	0.053	0.146409		0.0606123
P11216	3_6624_HvsL_P11216	3	HvsL	6624	51.647	3.566	4.172	0.34	0.995	22.998	210	Decrease	No change	No change	0.532	-0.528	-1.105	-0.279	-0.199	-0.526	-1.139	-0.255	-0.185	0.0197209		0.00796999
P11310	2_2898_MvsL_P11310	2	MvsL	2898	52.27	7.287	2.944	0.957	0.994	34.417	130	No change	No change	No change	0.485	-0.29	-0.154	0.113	-0.83	-0.289	-0.189	0.138	-0.815	0.089547		0.0912112
P11387	2_2899_MvsL_P11387	2	MvsL	2899	7.888	1.389	2.134	0.162	0.995	5.254	1160	Unquantifiable_Not_observed_in_replicate	No change	No change	0.082	0.86	NaN	0.796	0.923	0.879	NaN	0.821	0.937	0.0219353		0.010567
P11387	2_2900_MvsL_P11387	2	MvsL	2900	4.073	3.437	2.165	0.162	0.995	12.894	1250	No change	No change	No change	0.112	0.351	0.366	0.449	0.238	0.352	0.331	0.474	0.252	0.345388		0.238172
P11388	1_449_HvsL_P11388	1	HvsL	449	4.038	6.42	2.39	1.053	0.99	26.214	1240	Increase	Increase	Increase	0.39	1.678	1.883	1.209	1.941	1.679	1.849	1.234	1.955	0.000751951		0.00185204
P11413	2_2683_HvsL_P11413	2	HvsL	2683	53.903	5.054	1.911	0.973	0.99	13.55	90	Unquantifiable_Not_observed_in_replicate	No change	No change	0.314	0.372	NaN	0.145	0.6	0.392	NaN	0.17	0.614	0.816628		0.366865
P11413	2_2685_HvsL_P11413	2	HvsL	2685	49.772	2.236	4.528	0.973	0.99	17.026	190	Unquantifiable_Not_observed_in_replicate	No change	No change	0.197	0.743	NaN	0.599	0.887	0.762	NaN	0.623	0.901	0.0578702		0.0444865
P11413	2_2684_HvsL_P11413	2	HvsL	2684	38.871	0.674	12.942	0.973	0.99	14.858	440	Unquantifiable_Not_observed_in_replicate	No change	Increase	0.161	0.875	NaN	0.757	0.994	0.895	NaN	0.781	1.009	0.000101249		0.000384269
P11441	1_500_MvsL_P11441	1	MvsL	500	19.625	3.385	1.84	0.494	0.993	11.04	900	Decrease	No change	No change	0.498	-1.027	-1.524	-0.97	-0.587	-1.025	-1.558	-0.945	-0.572	3.9456e-05		2.9047e-05
P11441	1_501_MvsL_P11441	1	MvsL	501	16.252	4.581	1.832	0.494	0.993	14.875	970	Decrease	Decrease	No change	0.546	-0.95	-1.427	-1.036	-0.388	-0.949	-1.461	-1.011	-0.374	2.8642e-05		9.676e-06
P11441	2_2904_MvsL_P11441	2	MvsL	2904	4.535	0.848	2.304	4.384	0.873	3.411	1240	Unquantifiable_Not_observed_in_replicate	No change	Decrease	0.381	-0.927	NaN	-0.663	-1.192	-0.908	NaN	-0.638	-1.177	0.0240382		0.0189394
P11498	3_6966_MvsL_P11498	3	MvsL	6966	53.114	5.62	2.77	0.345	0.996	22.964	170	Unquantifiable_Not_observed_in_replicate	No change	No change	0.584	-0.436	NaN	-0.028	-0.844	-0.417	NaN	-0.004	-0.83	0.0148303		0.00700964
P11498	3_6967_MvsL_P11498	3	MvsL	6967	33.343	1.512	3.039	0.345	0.996	8.144	610	Unquantifiable_Not_observed_in_replicate	Increase	No change	1.161	0.199	NaN	1.015	-0.617	0.219	NaN	1.04	-0.603	0.850429		0.464818
P11586	3_6144_MvsL_P11586	3	MvsL	6144	48.364	1.877	8.698	4.318	0.962	24.877	280	No change	No change	No change	0.227	-0.077	-0.217	0.156	-0.168	-0.075	-0.252	0.18	-0.154	0.311193		0.145096
P11586	2_2165_MvsL_P11586	2	MvsL	2165	54.142	4.387	1.787	1.238	0.98	10.441	90	No change	No change	No change	0.134	-0.204	-0.295	-0.087	-0.23	-0.202	-0.33	-0.062	-0.215	0.301395		0.119102
P11586	2_1979_HvsL_P11586	2	HvsL	1979	27.751	0.544	22.282	1.579	0.976	19.623	700	No change	No change	No change	0.239	0.087	-0.028	0.34	-0.05	0.089	-0.063	0.365	-0.036	0.863633		0.445043
P11717	2_2908_MvsL_P11717	2	MvsL	2908	2.74	3.907	2.442	0.434	0.989	14.259	1280	No change	No change	No change	0.306	-0.541	-0.812	-0.56	-0.25	-0.539	-0.847	-0.536	-0.235	0.000914148		0.000825711
P11802	2_2909_MvsL_P11802	2	MvsL	2909	31.026	1.157	16.839	2.717	0.977	33.57	630	Unquantifiable_Not_observed_in_replicate	No change	Decrease	0.266	-0.925	NaN	-0.742	-1.108	-0.906	NaN	-0.718	-1.094	0.0751989		0.0606123
P11802	3_6968_MvsL_P11802	3	MvsL	6968	27.07	7.119	3.749	2.833	0.986	47.305	750	Decrease	No change	No change	1.017	-1.268	-2.403	-0.781	-0.621	-1.267	-2.438	-0.756	-0.606	0.0100287		0.00509655
P11802	2_2911_MvsL_P11802	2	MvsL	2911	48.494	2.027	4.46	2.717	0.977	15.71	220	Unquantifiable_Not_observed_in_replicate	No change	Unquantifiable_Not_observed_in_replicate	0	-0.973	NaN	-0.973	NaN	-0.948	NaN	-0.948	NaN	4.255e-06	+	0.00396825
P11802	2_2691_HvsL_P11802	2	HvsL	2691	38.014	0.867	21.246	3.756	0.894	28.21	460	Unquantifiable_Not_observed_in_replicate	No change	Unquantifiable_Not_observed_in_replicate	0	-0.743	NaN	-0.743	NaN	-0.718	NaN	-0.718	NaN	7.53e-07	+	0.00396825
P11831	3_6636_HvsL_P11831	3	HvsL	6636	30.238	4.6	1.952	0.642	0.997	15.915	680	Unquantifiable_Not_observed_in_replicate	No change	No change	0.042	-0.746	NaN	-0.781	-0.711	-0.727	NaN	-0.757	-0.697	0.11835		0.0702325
P11831	3_6635_HvsL_P11831	3	HvsL	6635	27.942	7.303	1.652	0.642	0.997	21.384	730	Unquantifiable_Not_observed_in_replicate	No change	No change	0.129	-0.852	NaN	-0.766	-0.938	-0.832	NaN	-0.741	-0.923	0.19783		0.0666601
P11908	2_2914_MvsL_P11908	2	MvsL	2914	35.134	0.953	3.704	0.151	0.954	6.257	530	Unquantifiable_Not_observed_in_replicate	No change	Unquantifiable_observed_only_in MvsL channel	0	-0.655	NaN	-0.655	NaN	-0.63	NaN	-0.63	NaN	9.92e-07	+	0.00396825
P11908	3_6638_HvsL_P11908	3	HvsL	6638	49.333	1.59	2.531	0.548	0.993	7.127	260	Unquantifiable_Not_observed_in_replicate	Unquantifiable_Not_observed_in_replicate	No change	0	-0.426	NaN	NaN	-0.426	-0.412	NaN	NaN	-0.412	0.226713		0.047619
P11940	2_2917_MvsL_P11940	2	MvsL	2917	8.32	2.575	4.676	0.365	0.995	21.055	1150	No change	No change	No change	0.355	-0.404	0.023	-0.519	-0.717	-0.403	-0.011	-0.494	-0.702	3.1055e-05		9.4596e-05
P11940	1_452_HvsL_P11940	1	HvsL	452	25.378	0.621	16.961	0.989	0.978	18.15	770	No change	No change	No change	0.554	-0.103	-0.509	0.495	-0.295	-0.101	-0.544	0.52	-0.28	0.0593224		0.227651
P11940	2_2915_MvsL_P11940	2	MvsL	2915	4.26	3.569	2.338	0.365	0.995	14.43	1250	No change	No change	No change	0.235	-0.369	-0.239	-0.659	-0.209	-0.367	-0.273	-0.634	-0.194	0.00156259		0.00184517
P11940	2_2916_MvsL_P11940	2	MvsL	2916	52.948	0.588	2.85	0.365	0.995	2.512	120	Unquantifiable_Not_observed_in_replicate	No change	No change	0.171	0.805	NaN	0.679	0.931	0.825	NaN	0.704	0.945	0.182237		0.0702325
P12004	2_2697_HvsL_P12004	2	HvsL	2697	50.996	11.436	3.241	0.959	0.998	63.047	160	No change	No change	No change	0.1	0.073	0.2	0.066	-0.047	0.074	0.165	0.09	-0.032	0.631897		0.227649
P12004	1_454_HvsL_P12004	1	HvsL	454	54.837	3.667	1.781	0.612	0.996	6.382	120	No change	No change	No change	0.084	0.04	0.164	0.011	-0.054	0.042	0.129	0.036	-0.039	0.648799		0.322206
P12081	1_506_MvsL_P12081	1	MvsL	506	48.856	10.525	2.661	3.896	0.988	49.614	260	No change	No change	No change	0.035	0.038	0.114	-0.014	0.015	0.04	0.079	0.011	0.029	0.562692		0.280722
P12081	2_2699_HvsL_P12081	2	HvsL	2699	44.833	4.262	1.832	0.541	0.998	13.839	300	No change	No change	No change	0.029	0.012	0.068	0.002	-0.034	0.013	0.034	0.027	-0.02	0.971124		0.473902
P12268	1_507_MvsL_P12268	1	MvsL	507	32.781	1.61	3.656	0.437	0.998	10.433	610	No change	No change	No change	0.131	-0.348	-0.463	-0.28	-0.303	-0.347	-0.497	-0.255	-0.288	0.00265008		0.00210484
P12268	1_508_MvsL_P12268	1	MvsL	508	15.063	0.592	8.039	0.437	0.998	8.379	1000	No change	No change	No change	0.19	-0.04	-0.165	-0.112	0.157	-0.038	-0.199	-0.087	0.172	0.194814		0.0992513
P12268	1_509_MvsL_P12268	1	MvsL	509	34.934	5.183	8.765	0.437	0.998	80.472	560	No change	No change	No change	0.171	-0.324	-0.485	-0.25	-0.236	-0.322	-0.519	-0.226	-0.221	0.0223576		0.0281962
P12268	2_2700_HvsL_P12268	2	HvsL	2700	28.033	2.829	11.611	0.094	0.998	58.162	690	No change	No change	No change	0.055	-0.37	-0.338	-0.336	-0.437	-0.369	-0.373	-0.312	-0.422	7.94e-07	+	9.676e-06
P12268	3_6975_MvsL_P12268	3	MvsL	6975	22.778	2.791	2.942	0.735	0.997	14.554	840	No change	No change	No change	0.119	-0.313	-0.14	-0.388	-0.41	-0.311	-0.175	-0.364	-0.396	0.0426643		0.0339969
P12270	1_510_MvsL_P12270	1	MvsL	510	11.186	2.053	5.177	0.361	0.988	18.788	1080	No change	No change	No change	0.261	-0.101	-0.275	0.168	-0.197	-0.1	-0.31	0.193	-0.183	0.413057		0.114514
P12270	1_511_MvsL_P12270	1	MvsL	511	18.212	1.546	2.743	0.361	0.988	7.516	930	No change	No change	No change	0.395	-0.438	-0.789	-0.059	-0.464	-0.436	-0.824	-0.035	-0.45	0.037191		0.0406153
P12270	1_457_HvsL_P12270	1	HvsL	457	7.056	3.502	2.285	0.586	0.987	14.182	1170	Increase	No change	No change	0.693	0.571	1.406	0.129	0.177	0.572	1.372	0.153	0.191	0.388383		0.191866
P12270	1_458_HvsL_P12270	1	HvsL	458	13.724	1.166	6.294	0.586	0.987	12.98	1030	No change	No change	No change	0.321	-0.284	-0.486	0.059	-0.424	-0.282	-0.52	0.083	-0.41	0.0502895		0.0339969
P12270	2_2702_HvsL_P12270	2	HvsL	2702	40.736	0.655	9.216	1.169	0.986	10.546	400	Unquantifiable_Not_observed_in_replicate	Increase	Unquantifiable_observed_only_in MvsL channel	0	1.648	NaN	1.648	NaN	1.673	NaN	1.673	NaN	0.0063216		1
P12277	3_6647_HvsL_P12277	3	HvsL	6647	7.052	0.866	4.153	0.283	0.907	6.249	1190	Unquantifiable_Not_observed_in_replicate	Unquantifiable_Not_observed_in_replicate	Unquantifiable_observed_only_in MvsL channel	0	0	NaN	NaN	NaN	0	NaN	NaN	NaN	NaN		NaN
P12814-2	3_6648_HvsL_P12814-2	3	HvsL	6648	26.319	7.284	2.963	0.455	0.997	38.254	760	No change	No change	No change	0.198	0.354	0.549	0.395	0.119	0.356	0.514	0.419	0.133	0.835972		0.450486
P12814-2	2_2923_MvsL_P12814-2	2	MvsL	2923	41.982	1.177	2.482	0.785	0.996	5.178	370	No change	Unquantifiable_observed_only_in MvsL channel	Unquantifiable_Not_observed_in_replicate	0	0.014	0.014	NaN	NaN	-0.021	-0.021	NaN	NaN	0.00435599		0.0666667
P12814-2	2_2704_HvsL_P12814-2	2	HvsL	2704	47.94	0.904	3.231	0.939	0.996	5.172	230	Unquantifiable_Not_observed_in_replicate	Increase	No change	0.993	0.362	NaN	1.059	-0.335	0.381	NaN	1.084	-0.321	0.452068		0.399223
P12955	3_6650_HvsL_P12955	3	HvsL	6650	15.915	1.655	3.49	1.76	0.976	10.238	990	Unquantifiable_Not_observed_in_replicate	Unquantifiable_Not_observed_in_replicate	Increase	0	2.468	NaN	NaN	2.468	2.482	NaN	NaN	2.482	0.0460538		1
P12956	1_513_MvsL_P12956	1	MvsL	513	7.829	3.478	4.912	1.704	0.979	29.534	1160	No change	No change	No change	0.366	0.315	-0.065	0.562	0.448	0.317	-0.099	0.587	0.463	0.0770671		0.073288
P12956	1_514_MvsL_P12956	1	MvsL	514	19.36	1.434	12.55	1.704	0.979	31.283	900	No change	Increase	Increase	0.456	1.213	0.754	1.593	1.291	1.214	0.72	1.617	1.305	1.873e-06	+	1.3992e-05
P12956	3_6652_HvsL_P12956	3	HvsL	6652	5.322	2.783	2.582	3.299	0.985	12.622	1230	No change	No change	No change	0.288	0.189	-0.047	0.467	0.147	0.191	-0.081	0.492	0.161	0.499357		0.324102
P12956	3_6651_HvsL_P12956	3	HvsL	6651	10.258	2.527	5.016	3.299	0.985	22.365	1120	No change	No change	No change	0.296	0.653	0.351	0.84	0.769	0.655	0.317	0.864	0.784	0.00190412		0.00641084
P13010	1_515_MvsL_P13010	1	MvsL	515	7.768	3.565	4.902	1.881	0.978	30.187	1160	No change	No change	No change	0.36	0.276	-0.098	0.521	0.404	0.278	-0.132	0.546	0.419	0.0943265		0.0624302
P13010	3_6656_HvsL_P13010	3	HvsL	6656	17.922	4.116	9.752	4.257	0.983	70.642	950	No change	Increase	Increase	0.393	1.18	0.768	1.444	1.329	1.182	0.734	1.468	1.344	4.8e-07	+	3.739e-06	+
P13010	3_6654_HvsL_P13010	3	HvsL	6654	5.496	3.406	2.768	4.257	0.983	16.53	1220	No change	No change	No change	0.274	0.159	-0.056	0.428	0.106	0.161	-0.09	0.452	0.121	0.477757		0.401731
P13010	3_6655_HvsL_P13010	3	HvsL	6655	9.841	2.814	4.892	4.257	0.983	24.271	1130	No change	No change	No change	0.335	0.456	0.108	0.667	0.594	0.458	0.073	0.691	0.608	0.0284162		0.0407473
P13489	3_6658_HvsL_P13489	3	HvsL	6658	5.077	0.713	3.257	2.457	0.944	3.958	1230	Unquantifiable_Not_observed_in_replicate	No change	No change	0.283	0.236	NaN	0.43	0.041	0.255	NaN	0.455	0.056	0.75567		0.454861
P13489	2_2929_MvsL_P13489	2	MvsL	2929	33.285	1.316	19.111	2.075	0.864	41.792	570	Unquantifiable_Not_observed_in_replicate	No change	No change	0.023	0.883	NaN	0.894	0.872	0.903	NaN	0.919	0.887	0.00297401		0.00180526
P13489	3_6660_HvsL_P13489	3	HvsL	6660	50.062	2.224	6.728	2.457	0.944	22.552	240	Unquantifiable_Not_observed_in_replicate	No change	Increase	0.218	1.06	NaN	0.901	1.219	1.08	NaN	0.926	1.234	0	+	9.1336e-05
P13639	2_2931_MvsL_P13639	2	MvsL	2931	54.21	7.59	1.744	2.125	0.986	17.341	90	Increase	No change	No change	1.071	0.584	1.827	-0.275	0.199	0.585	1.792	-0.25	0.214	0.50241		0.438866
P13639	2_2932_MvsL_P13639	2	MvsL	2932	51.633	2.257	3.007	2.125	0.986	11.348	150	Unquantifiable_observed_only_in HvsL channel	No change	No change	0.338	0.582	NaN	0.338	0.827	0.602	NaN	0.362	0.841	0.472061		0.0606123
P13639	2_2933_MvsL_P13639	2	MvsL	2933	42.311	0.764	12.848	2.125	0.986	15.985	360	Unquantifiable_observed_only_in HvsL channel	No change	No change	0.135	0.763	NaN	0.662	0.863	0.782	NaN	0.687	0.878	3.6514e-05		0.000123001
P13639	3_6989_MvsL_P13639	3	MvsL	6989	48.13	1.308	8.992	4.545	0.981	17.929	280	Unquantifiable_observed_only_in HvsL channel	No change	No change	0.082	0.758	NaN	0.694	0.821	0.777	NaN	0.719	0.835	1.9462e-05		0.000164919
P13639	3_6664_HvsL_P13639	3	HvsL	6664	35.049	0.657	15.831	1.685	0.983	17.725	570	Unquantifiable_Not_observed_in_replicate	No change	No change	0.047	0.808	NaN	0.769	0.846	0.827	NaN	0.794	0.861	1e-09	+	9.1336e-05
P13639	3_6663_HvsL_P13639	3	HvsL	6663	4.701	0.757	2.882	1.685	0.983	3.733	1240	Unquantifiable_observed_only_in HvsL channel	No change	No change	0.122	0.632	NaN	0.54	0.723	0.651	NaN	0.565	0.737	0.25689		0.153431
P13667	3_6990_MvsL_P13667	3	MvsL	6990	53.63	11.613	1.969	0.321	0.999	33.941	160	No change	No change	No change	0.391	0.149	0.532	0.203	-0.287	0.151	0.497	0.228	-0.273	0.935804		0.472526
P13674-2	2_2935_MvsL_P13674-2	2	MvsL	2935	28.589	2.141	1.6	1.318	0.97	6.072	680	Unquantifiable_Not_observed_in_replicate	No change	No change	0.35	-0.17	NaN	0.072	-0.413	-0.151	NaN	0.097	-0.398	0.184499		0.188612
P13674-2	3_6666_HvsL_P13674-2	3	HvsL	6666	23.496	3.016	4.933	0.406	0.99	26.37	830	Unquantifiable_Not_observed_in_replicate	No change	No change	0.231	-0.054	NaN	0.105	-0.212	-0.034	NaN	0.129	-0.197	0.0852302		0.0561956
P13674-2	3_6667_HvsL_P13674-2	3	HvsL	6667	44.948	1.357	2.816	0.406	0.99	6.773	350	Unquantifiable_Not_observed_in_replicate	Unquantifiable_Not_observed_in_replicate	No change	0	0.307	NaN	NaN	0.307	0.322	NaN	NaN	0.322	0.40901		0.8
P13674-2	3_6668_HvsL_P13674-2	3	HvsL	6668	10.214	0.641	2.576	0.406	0.99	2.927	1120	Unquantifiable_Not_observed_in_replicate	Unquantifiable_Not_observed_in_replicate	No change	0	-0.146	NaN	NaN	-0.146	-0.131	NaN	NaN	-0.131	0.477008		0.242857
P13796	2_2716_HvsL_P13796	2	HvsL	2716	54.361	3.243	1.73	0.286	0.99	6.954	80	Unquantifiable_observed_only_in HvsL channel	No change	No change	0.018	0.034	NaN	0.016	0.052	0.053	NaN	0.04	0.067	0.76438		0.418531
P13796	2_2717_HvsL_P13796	2	HvsL	2717	48.069	1.535	3.857	0.286	0.99	10.436	230	Unquantifiable_observed_only_in HvsL channel	No change	No change	0.187	0.069	NaN	0.196	-0.058	0.088	NaN	0.221	-0.044	0.594788		0.356652
P13798	2_1764_HvsL_P13798	2	HvsL	1764	42.175	4.847	3.48	0.836	0.99	29.897	370	No change	No change	No change	0.113	0.174	0.291	0.199	0.033	0.175	0.256	0.224	0.047	0.588072		0.227649
P13807-2	2_2718_HvsL_P13807-2	2	HvsL	2718	7.115	2.046	3.446	0.208	0.992	12.421	1180	Unquantifiable_Not_observed_in_replicate	No change	No change	0.155	-0.82	NaN	-0.935	-0.705	-0.801	NaN	-0.911	-0.691	0.000366982		0.000503988
P13807-2	2_2719_HvsL_P13807-2	2	HvsL	2719	3.168	1.795	2.038	0.208	0.992	6.055	1270	Unquantifiable_Not_observed_in_replicate	No change	Unquantifiable_Not_observed_in_replicate	0	-0.593	NaN	-0.593	NaN	-0.568	NaN	-0.568	NaN	0.245575		0.111111
P13984	3_7000_MvsL_P13984	3	MvsL	7000	47.203	12.878	2.994	3.44	0.993	68.332	300	Unquantifiable_Not_observed_in_replicate	No change	No change	0.01	-0.052	NaN	-0.05	-0.055	-0.033	NaN	-0.026	-0.04	0.333969		0.153745
P13984	3_7001_MvsL_P13984	3	MvsL	7001	19.47	2.697	3.397	3.44	0.993	16.239	910	Unquantifiable_Not_observed_in_replicate	No change	No change	0.241	-0.054	NaN	-0.229	0.121	-0.034	NaN	-0.205	0.136	0.731755		0.260261
P13995	3_7003_MvsL_P13995	3	MvsL	7003	53.871	3.343	1.958	0.35	0.995	9.196	160	Unquantifiable_Not_observed_in_replicate	No change	No change	0.748	-0.239	NaN	0.285	-0.762	-0.219	NaN	0.309	-0.748	0.889305		0.484925
P13995	2_2722_HvsL_P13995	2	HvsL	2722	50.344	3.147	4.33	4.453	0.966	22.603	180	Unquantifiable_Not_observed_in_replicate	No change	Decrease	1.224	-0.376	NaN	0.484	-1.236	-0.357	NaN	0.509	-1.222	0.559122		0.42991
P13995	2_2723_HvsL_P13995	2	HvsL	2723	42.202	2.422	8.735	4.453	0.966	36.781	370	Unquantifiable_Not_observed_in_replicate	No change	Unquantifiable_Not_observed_in_replicate	0	0.544	NaN	0.544	NaN	0.569	NaN	0.569	NaN	0.0768306		0.984127
P13995	2_2724_HvsL_P13995	2	HvsL	2724	6.098	0.722	3.467	4.453	0.966	4.353	1200	Unquantifiable_Not_observed_in_replicate	No change	Unquantifiable_Not_observed_in_replicate	0	0.364	NaN	0.364	NaN	0.389	NaN	0.389	NaN	0.209285		0.789683
P14174	2_2947_MvsL_P14174	2	MvsL	2947	43.879	2.222	3.942	4.9	0.87	15.525	330	Unquantifiable_Not_observed_in_replicate	No change	Unquantifiable_Not_observed_in_replicate	0	-0.422	NaN	-0.422	NaN	-0.398	NaN	-0.398	NaN	0.00031483		0.00396825
P14174	3_6678_HvsL_P14174	3	HvsL	6678	51.741	2.204	2.913	0.368	0.99	10.733	200	Unquantifiable_Not_observed_in_replicate	No change	No change	0.825	-0.164	NaN	-0.752	0.425	-0.144	NaN	-0.727	0.439	0.425336		0.236338
P14174	2_2949_MvsL_P14174	2	MvsL	2949	7.809	1.654	7.555	4.9	0.87	19.906	1160	Unquantifiable_Not_observed_in_replicate	No change	Unquantifiable_Not_observed_in_replicate	0	-0.555	NaN	-0.555	NaN	-0.53	NaN	-0.53	NaN	0.00155868		0.00396825
P14174	3_6680_HvsL_P14174	3	HvsL	6680	30.739	1.995	2.622	0.368	0.99	9.272	670	Unquantifiable_Not_observed_in_replicate	Unquantifiable_Not_observed_in_replicate	No change	0	0.242	NaN	NaN	0.242	0.257	NaN	NaN	0.257	0.473646		0.924603
P14174	2_2725_HvsL_P14174	2	HvsL	2725	47.413	1.374	8.659	3.986	0.749	18.818	240	Unquantifiable_Not_observed_in_replicate	No change	Unquantifiable_Not_observed_in_replicate	0	-0.531	NaN	-0.531	NaN	-0.506	NaN	-0.506	NaN	0.148535		0.111111
P14317	2_2951_MvsL_P14317	2	MvsL	2951	40.507	1.009	11.291	0.448	0.999	19.491	400	Decrease	No change	Decrease	0.338	-1.119	-1.458	-0.86	-1.04	-1.118	-1.493	-0.835	-1.025	5.3967e-05		0.000153916
P14317	2_2728_HvsL_P14317	2	HvsL	2728	46.541	3.362	4.206	0.177	0.998	25.008	260	Increase	Increase	Increase	0.505	1.618	1.729	2.057	1.066	1.619	1.695	2.082	1.081	0.00323409		0.00226432
P14317	3_6682_HvsL_P14317	3	HvsL	6682	50.104	3.69	3.851	0.425	0.996	24.278	240	Unquantifiable_Not_observed_in_replicate	Increase	Increase	0.607	2.157	NaN	1.723	2.591	2.176	NaN	1.748	2.605	7.2786e-05		0.000657472
P14317	3_6683_HvsL_P14317	3	HvsL	6683	34.787	0.659	15.258	0.425	0.996	17.263	580	Unquantifiable_Not_observed_in_replicate	No change	No change	0.256	-0.122	NaN	-0.308	0.064	-0.102	NaN	-0.283	0.078	0.406989		0.260261
P14618	2_2953_MvsL_P14618	2	MvsL	2953	54.125	3.612	1.789	0.437	0.995	8.652	90	No change	No change	No change	0.094	-0.069	0.072	-0.17	-0.108	-0.067	0.037	-0.145	-0.094	0.109218		0.0363371
P14618	2_2730_HvsL_P14618	2	HvsL	2730	7.755	0.657	4.403	4.728	0.94	5.05	1170	Unquantifiable_Not_observed_in_replicate	Unquantifiable_observed_only_in MvsL channel	Unquantifiable_Not_observed_in_replicate	0	0	NaN	NaN	NaN	0	NaN	NaN	NaN	NaN		NaN
P14618-2	3_7013_MvsL_P14618-2	3	MvsL	7013	53.439	8.685	3.473	1.01	0.998	39.43	170	No change	No change	No change	0.137	-0.067	0.127	-0.169	-0.159	-0.066	0.093	-0.145	-0.145	0.116507		0.0855346
P14618-2	2_2731_HvsL_P14618-2	2	HvsL	2731	50.762	4.196	3.22	0.579	0.995	23.197	170	No change	No change	No change	0.097	0.025	0.165	-0.086	-0.003	0.027	0.13	-0.061	0.011	0.419792		0.215322
P14625	2_2733_HvsL_P14625	2	HvsL	2733	28.545	7.746	3.019	0.15	0.999	41.449	680	No change	No change	No change	0.577	0.239	0.855	0.209	-0.348	0.24	0.821	0.233	-0.333	0.819316		0.354462
P14625	3_7015_MvsL_P14625	3	MvsL	7015	37.278	0.693	5.685	0.186	0.999	6.983	520	No change	No change	No change	0.577	0.139	0.772	0.074	-0.429	0.14	0.737	0.098	-0.415	0.949216		0.253457
P14625	3_7016_MvsL_P14625	3	MvsL	7016	25.726	2.958	1.644	0.186	0.999	8.619	780	No change	No change	No change	0.549	0.314	0.895	0.3	-0.252	0.316	0.86	0.324	-0.237	0.933899		0.466943
P14625	2_2734_HvsL_P14625	2	HvsL	2734	32.801	0.788	9.591	0.15	0.999	13.389	580	No change	No change	No change	0.576	0.267	0.899	0.204	-0.301	0.269	0.864	0.229	-0.286	0.942914		0.466943
P14635	3_6690_HvsL_P14635	3	HvsL	6690	3.812	5.212	2.428	0.714	0.991	21.292	1260	Unquantifiable_Not_observed_in_replicate	No change	No change	0.04	0.137	NaN	0.104	0.171	0.157	NaN	0.128	0.185	0.860982		0.5
P14635	3_6691_HvsL_P14635	3	HvsL	6691	9.385	2.037	2.702	0.714	0.991	9.755	1140	Unquantifiable_Not_observed_in_replicate	Unquantifiable_Not_observed_in_replicate	No change	0	0.421	NaN	NaN	0.421	0.436	NaN	NaN	0.436	0.0612406		0.972222
P14678-2	2_2735_HvsL_P14678-2	2	HvsL	2735	3.547	1.116	2.091	0.184	0.989	3.96	1260	Unquantifiable_Not_observed_in_replicate	No change	No change	0.194	0.189	NaN	0.32	0.057	0.208	NaN	0.345	0.071	0.832014		0.515076
P14678-2	2_2736_HvsL_P14678-2	2	HvsL	2736	18.42	1.561	3.947	0.184	0.989	10.921	920	Unquantifiable_Not_observed_in_replicate	No change	No change	0.107	0.337	NaN	0.407	0.266	0.356	NaN	0.432	0.281	0.263712		0.172352
P14678-2	2_2737_HvsL_P14678-2	2	HvsL	2737	8.766	1.318	5.195	0.184	0.989	11.927	1140	Unquantifiable_Not_observed_in_replicate	No change	No change	0.154	0.46	NaN	0.564	0.357	0.48	NaN	0.589	0.371	0.311268		0.0378308
P14678-2	3_7019_MvsL_P14678-2	3	MvsL	7019	27.617	2.253	3.041	1.376	0.974	12.144	730	Unquantifiable_Not_observed_in_replicate	Unquantifiable_Not_observed_in_replicate	No change	0	-0.155	NaN	NaN	-0.155	-0.14	NaN	NaN	-0.14	0.0151674		0.0277778
P14678-2	2_2738_HvsL_P14678-2	2	HvsL	2738	34.868	0.924	3.759	0.184	0.989	6.156	540	Unquantifiable_Not_observed_in_replicate	No change	No change	0.17	0.21	NaN	0.324	0.095	0.229	NaN	0.349	0.109	0.856484		0.395668
P14735	2_2742_HvsL_P14735	2	HvsL	2742	42.909	4.745	4.156	0.175	0.998	34.953	350	No change	No change	No change	0.041	-0.125	-0.091	-0.106	-0.178	-0.123	-0.126	-0.081	-0.164	0.00110242		0.00210484
P14735	3_7024_MvsL_P14735	3	MvsL	7024	40.567	4.878	3.673	0.441	0.997	31.757	450	No change	No change	No change	0.043	-0.091	-0.041	-0.08	-0.151	-0.089	-0.076	-0.055	-0.137	0.0138109		0.0112651
P14735	2_2739_HvsL_P14735	2	HvsL	2739	37.117	1.99	2.709	0.175	0.998	9.555	480	No change	No change	No change	0.083	0.027	0.134	0.025	-0.077	0.029	0.099	0.05	-0.062	0.358365		0.253457
P14735	2_2741_HvsL_P14735	2	HvsL	2741	31.81	1.195	5.458	0.175	0.998	11.56	610	No change	No change	No change	0.135	0.129	0.32	0.04	0.025	0.13	0.286	0.065	0.04	0.594342		0.240364
P14735	2_2740_HvsL_P14735	2	HvsL	2740	52.025	0.661	2.953	0.175	0.998	3.193	140	Unquantifiable_Not_observed_in_replicate	No change	No change	0.02	0.19	NaN	0.199	0.181	0.209	NaN	0.223	0.195	0.924345		0.338792
P14859-5	2_2211_MvsL_P14859-5	2	MvsL	2211	28.741	6.879	2.722	0.68	0.996	33.189	680	Decrease	No change	No change	0.99	-0.459	-1.561	-0.011	0.195	-0.458	-1.595	0.014	0.209	0.960793		0.511515
P14859-5	2_2212_MvsL_P14859-5	2	MvsL	2212	34.102	2.605	3.861	0.68	0.996	17.827	550	Unquantifiable_Not_observed_in_replicate	No change	No change	0.113	0.065	NaN	-0.02	0.15	0.085	NaN	0.005	0.164	0.875972		0.425053
P14859-5	2_2213_MvsL_P14859-5	2	MvsL	2213	24.414	2.239	1.627	0.68	0.996	6.457	780	Unquantifiable_Not_observed_in_replicate	No change	No change	0.047	-0.017	NaN	0.012	-0.045	0.003	NaN	0.037	-0.031	0.939241		0.520435
P14866	1_477_HvsL_P14866	1	HvsL	477	8.667	13.4	3.945	2.076	0.998	93.417	1140	Increase	Increase	No change	1.019	1.499	2.681	1.135	0.682	1.501	2.646	1.159	0.696	2.837e-06	+	1.696e-06	+
P14866	1_476_HvsL_P14866	1	HvsL	476	4.03	4.758	2.282	2.076	0.998	18.664	1240	Increase	No change	No change	0.86	1.19	2.215	0.757	0.599	1.192	2.18	0.781	0.614	2.2407e-05		2.4029e-05
P14866	1_475_HvsL_P14866	1	HvsL	475	15.306	5.376	3.15	2.076	0.998	30.015	990	Increase	Increase	Increase	0.647	1.818	2.584	1.567	1.302	1.819	2.55	1.591	1.317	3.8139e-05		9.675e-06
P14868	3_6698_HvsL_P14868	3	HvsL	6698	3.69	1.955	2.346	0.467	0.981	7.703	1260	No change	No change	No change	0.137	-0.065	-0.129	-0.143	0.078	-0.063	-0.164	-0.118	0.092	0.18002		0.0992513
P14868	1_529_MvsL_P14868	1	MvsL	529	9.624	1.359	6.582	0.808	0.976	15.348	1120	No change	No change	No change	0.132	-0.1	0.087	-0.186	-0.203	-0.099	0.052	-0.161	-0.188	0.0870741		0.0792323
P14868	3_6700_HvsL_P14868	3	HvsL	6700	15.092	1.409	8.282	0.467	0.981	20.517	1010	No change	No change	No change	0.084	0.497	0.591	0.378	0.521	0.498	0.557	0.403	0.535	0.298786		0.159751
P14868	2_2966_MvsL_P14868	2	MvsL	2966	31.444	0.653	15.574	1.058	0.971	17.682	620	Unquantifiable_Not_observed_in_replicate	No change	No change	0.179	0.124	NaN	-0.008	0.256	0.144	NaN	0.017	0.27	0.866046		0.395668
P14868	2_2965_MvsL_P14868	2	MvsL	2965	53.654	1.999	2.244	1.058	0.971	6.375	100	Unquantifiable_Not_observed_in_replicate	No change	No change	0.039	-0.347	NaN	-0.38	-0.315	-0.328	NaN	-0.355	-0.3	0.183714		0.120661
P14868	3_6701_HvsL_P14868	3	HvsL	6701	34.083	0.859	10.71	0.467	0.981	16.259	590	Unquantifiable_Not_observed_in_replicate	No change	No change	0.088	0.083	NaN	0.015	0.151	0.103	NaN	0.04	0.165	0.386833		0.236338
P14868	2_2747_HvsL_P14868	2	HvsL	2747	43.688	0.528	28.364	4.384	0.83	18.501	330	Unquantifiable_Not_observed_in_replicate	No change	No change	0.13	0.024	NaN	-0.073	0.121	0.044	NaN	-0.048	0.135	0.827248		0.329422
P15056	2_2748_HvsL_P15056	2	HvsL	2748	44.448	4.294	2.712	1.396	0.975	20.641	310	Unquantifiable_Not_observed_in_replicate	No change	No change	0.271	-0.314	NaN	-0.127	-0.5	-0.294	NaN	-0.102	-0.486	0.740417		0.329422
P15104	2_2969_MvsL_P15104	2	MvsL	2969	43.678	5.821	3.23	0.092	0.999	33.325	330	No change	No change	No change	0.107	-0.103	-0.122	-0.194	0.008	-0.101	-0.156	-0.169	0.023	0.0872397		0.0309848
P15104	2_2970_MvsL_P15104	2	MvsL	2970	50.674	1.396	2.625	0.092	0.999	6.431	170	Unquantifiable_Not_observed_in_replicate	No change	No change	0.052	-0.065	NaN	-0.107	-0.023	-0.046	NaN	-0.082	-0.009	0.119472		0.0606123
P15104	2_2971_MvsL_P15104	2	MvsL	2971	33.388	0.575	13.523	0.092	0.999	13.613	570	Unquantifiable_Not_observed_in_replicate	No change	No change	0.026	0.448	NaN	0.425	0.472	0.468	NaN	0.449	0.487	0.0446319		0.0320111
P15104	2_2750_HvsL_P15104	2	HvsL	2750	40.646	1.119	15.368	2.032	0.974	27.634	400	Unquantifiable_Not_observed_in_replicate	No change	No change	0.064	0.344	NaN	0.294	0.395	0.364	NaN	0.318	0.409	0.968457		0.23633
P15104	3_6704_HvsL_P15104	3	HvsL	6704	36.462	0.586	25.352	2.55	0.936	21.737	540	Unquantifiable_Not_observed_in_replicate	No change	No change	0.016	0.519	NaN	0.502	0.535	0.538	NaN	0.527	0.55	0.000222729		0.000503988
P15170-2	1_531_MvsL_P15170-2	1	MvsL	531	49.775	10.897	3.578	4.521	0.989	67.763	240	No change	No change	No change	0.239	-0.134	-0.254	-0.275	0.128	-0.132	-0.288	-0.251	0.143	0.0332248		0.0339969
P15170-2	1_532_MvsL_P15170-2	1	MvsL	532	39.375	0.732	2.209	4.521	0.989	2.866	460	No change	No change	No change	0.122	0.326	0.355	0.185	0.439	0.328	0.321	0.209	0.453	0.690169		0.227649
P15170-2	3_7034_MvsL_P15170-2	3	MvsL	7034	46.647	1.321	9.147	2.843	0.988	19.312	320	No change	No change	No change	0.484	-0.104	-0.351	-0.403	0.442	-0.103	-0.386	-0.379	0.456	0.161617		0.149879
P15170-2	3_7033_MvsL_P15170-2	3	MvsL	7033	51.954	7.306	3.235	2.843	0.988	38.058	200	No change	No change	No change	0.136	-0.055	0.083	-0.026	-0.222	-0.053	0.048	-0.001	-0.208	0.0978125		0.0528683
P15311	1_533_MvsL_P15311	1	MvsL	533	42.856	2.619	3.039	0.158	0.995	14.107	390	No change	No change	No change	0.069	-0.277	-0.163	-0.354	-0.315	-0.276	-0.197	-0.329	-0.301	0.42972		0.274635
P15311	1_534_MvsL_P15311	1	MvsL	534	46.264	1.444	1.629	0.158	0.995	4.169	310	No change	Unquantifiable_Not_observed_in_replicate	Unquantifiable_observed_only_in MvsL channel	0	-0.557	-0.557	NaN	NaN	-0.592	-0.592	NaN	NaN	0.791895		0.2
P15311	2_2975_MvsL_P15311	2	MvsL	2975	37.658	1.322	3.634	1.452	0.99	8.515	470	Unquantifiable_Not_observed_in_replicate	No change	No change	0.142	-0.462	NaN	-0.567	-0.356	-0.442	NaN	-0.543	-0.342	0.0218693		0.0103341
P15311	2_2974_MvsL_P15311	2	MvsL	2974	53.651	8.164	2.172	1.452	0.99	25.462	100	Unquantifiable_Not_observed_in_replicate	No change	No change	0.044	0.112	NaN	0.076	0.148	0.131	NaN	0.1	0.162	0.871695		0.366865
P15311	3_7036_MvsL_P15311	3	MvsL	7036	40.478	1.446	2.668	2.232	0.991	6.838	450	No change	No change	No change	0.066	-0.437	-0.464	-0.466	-0.382	-0.436	-0.499	-0.441	-0.368	0.0545568		0.0318076
P15735-2	2_2276_MvsL_P15735-2	2	MvsL	2276	15.093	5.158	2.166	0.17	0.997	19.802	1000	Decrease	No change	No change	0.69	-0.853	-1.612	-0.525	-0.423	-0.852	-1.647	-0.5	-0.409	0.00204694		0.00312933
P15880	1_482_HvsL_P15880	1	HvsL	482	9.75	6.168	2.907	0.11	0.999	31.78	1110	No change	No change	No change	0.136	0.198	0.391	0.103	0.101	0.2	0.356	0.127	0.116	0.667703		0.417853
P15880	1_483_HvsL_P15880	1	HvsL	483	4.235	2.954	2.128	0.11	0.999	10.966	1230	No change	No change	No change	0.247	0.289	0.592	0.222	0.054	0.291	0.557	0.247	0.068	0.694753		0.294868
P15880	1_484_HvsL_P15880	1	HvsL	484	13.512	0.688	6.09	0.11	0.999	7.413	1030	No change	No change	No change	0.272	0.249	0.577	0.182	-0.012	0.25	0.542	0.206	0.003	0.999338		0.5
P15923-2	3_7038_MvsL_P15923-2	3	MvsL	7038	38.923	2.852	3.745	0.672	0.979	18.931	490	Unquantifiable_Not_observed_in_replicate	No change	No change	0.107	-0.33	NaN	-0.26	-0.401	-0.311	NaN	-0.235	-0.386	0.00602366		0.00522214
P15927	3_7040_MvsL_P15927	3	MvsL	7040	34.188	2.704	3.056	2.731	0.956	14.647	590	Decrease	Unquantifiable_Not_observed_in_replicate	No change	0.25	-1.022	-1.174	NaN	-0.87	-1.032	-1.209	NaN	-0.855	1e-09	+	9.1336e-05
P15927	1_539_MvsL_P15927	1	MvsL	539	15.116	1.212	11.971	2.3	0.922	24.49	1000	No change	No change	No change	0.226	0.447	0.237	0.62	0.484	0.449	0.202	0.645	0.499	0.397864		0.3325
P15927	2_2979_MvsL_P15927	2	MvsL	2979	46.498	3.581	2.748	0.355	0.991	17.442	270	No change	Decrease	No change	0.304	-0.832	-0.961	-1.04	-0.494	-0.83	-0.995	-1.016	-0.48	0.000924872		0.00112335
P15927	3_7041_MvsL_P15927	3	MvsL	7041	11.019	1.737	8.749	2.731	0.956	25.517	1100	No change	No change	No change	0.191	0.484	0.355	0.67	0.428	0.486	0.32	0.695	0.442	0.30372		0.236394
P15927	1_485_HvsL_P15927	1	HvsL	485	17.232	0.879	20.716	4.19	0.58	27.793	950	No change	Unquantifiable_Not_observed_in_replicate	No change	0.293	0.202	0.019	NaN	0.385	0.192	-0.016	NaN	0.399	0.896769		0.338792
P16219	3_7042_MvsL_P16219	3	MvsL	7042	50.555	4.931	2.894	0.814	0.989	24.916	230	Unquantifiable_Not_observed_in_replicate	No change	No change	0.622	-0.31	NaN	0.125	-0.745	-0.29	NaN	0.15	-0.73	0.0965805		0.0606123
P16278-2	3_5931_MvsL_P16278-2	3	MvsL	5931	19.869	2.374	2.128	0.407	0.985	8.954	910	Unquantifiable_Not_observed_in_replicate	No change	No change	0.121	-0.018	NaN	0.063	-0.099	0.002	NaN	0.088	-0.084	0.0416606		0.0189588
P16278-2	3_5932_MvsL_P16278-2	3	MvsL	5932	54.761	2.562	2.557	0.407	0.985	6.417	140	Unquantifiable_Not_observed_in_replicate	Unquantifiable_Not_observed_in_replicate	No change	0	-0.968	NaN	NaN	-0.968	-0.953	NaN	NaN	-0.953	0.00104043		0.00396825
P16298	2_2982_MvsL_P16298	2	MvsL	2982	46.032	3.132	1.645	0.295	0.997	9.132	280	No change	No change	No change	0.515	-0.3	-0.858	-0.007	-0.034	-0.298	-0.893	0.017	-0.02	0.219359		0.0561756
P16298	2_2981_MvsL_P16298	2	MvsL	2981	42.271	4.37	2.62	0.295	0.997	20.294	360	Decrease	No change	No change	0.246	-0.748	-0.98	-0.719	-0.544	-0.746	-1.014	-0.694	-0.53	0.000326532		0.000390069
P16298	2_2983_MvsL_P16298	2	MvsL	2983	37.831	3.034	1.832	0.295	0.997	9.852	470	Unquantifiable_Not_observed_in_replicate	No change	No change	0.124	-0.502	NaN	-0.595	-0.41	-0.483	NaN	-0.57	-0.395	0.00157056		0.0034965
P16298	3_7045_MvsL_P16298	3	MvsL	7045	52.738	2.291	3.147	0.331	0.994	10.803	180	Unquantifiable_Not_observed_in_replicate	Unquantifiable_Not_observed_in_replicate	No change	0	-0.254	NaN	NaN	-0.254	-0.24	NaN	NaN	-0.24	0.00150637		0.00396825
P16401	3_7047_MvsL_P16401	3	MvsL	7047	8.352	4.746	3.922	0.226	0.999	32.86	1160	Increase	No change	No change	0.302	1.077	1.448	0.801	0.983	1.079	1.414	0.825	0.998	2.3888e-05		3.4184e-05
P16401	3_7046_MvsL_P16401	3	MvsL	7046	4.205	3.687	2.006	0.226	0.999	12.953	1250	Increase	No change	Increase	0.27	1.094	1.409	0.811	1.062	1.096	1.375	0.835	1.077	0.00288466		0.00309473
P16402	3_6715_HvsL_P16402	3	HvsL	6715	8.995	4.602	2.91	0.242	0.999	23.735	1140	No change	No change	No change	0.325	0.213	0.603	-0.095	0.132	0.215	0.568	-0.071	0.147	0.588321		0.280723
P16402	3_6714_HvsL_P16402	3	HvsL	6714	4.511	5.901	2.125	0.242	0.999	22.009	1240	No change	No change	No change	0.299	0.212	0.58	-0.059	0.116	0.214	0.545	-0.035	0.13	0.779583		0.401731
P16403	1_491_HvsL_P16403	1	HvsL	491	9.464	5.612	3.522	0.228	0.999	35.022	1120	Increase	No change	No change	0.175	0.958	1.196	0.847	0.832	0.96	1.162	0.872	0.846	0.000246856		0.000246844
P16403	1_492_HvsL_P16403	1	HvsL	492	4.091	4.546	2.126	0.228	0.999	16.79	1240	Increase	No change	Increase	0.184	1.002	1.208	0.783	1.015	1.004	1.174	0.808	1.029	0.0159294		0.0057002
P16403	3_6718_HvsL_P16403	3	HvsL	6718	41.29	1.234	2.502	0.793	0.998	5.472	430	Unquantifiable_Not_observed_in_replicate	No change	No change	0.24	0.358	NaN	0.184	0.533	0.378	NaN	0.208	0.548	0.395054		0.144644
P16403	1_493_HvsL_P16403	1	HvsL	493	16.79	0.585	2.768	0.228	0.999	2.87	960	Increase	No change	Increase	0.161	1.023	1.209	0.83	1.03	1.024	1.174	0.854	1.044	0.0495932		0.0563881
P16455	3_6719_HvsL_P16455	3	HvsL	6719	49.033	2.34	2.691	0.38	0.976	11.151	260	Unquantifiable_Not_observed_in_replicate	No change	No change	0.562	-0.09	NaN	0.302	-0.482	-0.07	NaN	0.327	-0.467	0.415772		0.236338
[truncated: 5,579 more rows]

## Sheet: Membrane interactome
Table EV 13B, Summary table of Fitted Gaussian features observed within the organelle interactome.
[truncated: 5,103 more rows]

[truncated: 1 more sheets: Legend]
