# Supplementary material for: Interactome disassembly during apoptosis occurs independent of caspase cleavage
Source: Mol Syst Biol. 2017 Jan 12;13(1):906. doi: 10.15252/msb.20167067 (PMC5293159; doi:10.15252/msb.20167067)
Supplement: Supplementary file 16 — Table EV14 [file MSB-13-906-s016.xlsx]

## Sheet: Combined_Interactions_list_70_p
Table EV 14, Total number of interactions observed across cytoplasm and membrane interactomes
Unique interactions	Protein A	Protein B	Number of Gaussian features Observed in Cytoplasmic interactome	Number of times interaction observed for Gaussian fearture in Cytoplasmic interactome	Replicates Gaussians Observed in Cytoplasmic interactome	Total number of times interaction observed in Cytoplasmic interactome	Number of Gaussian features Observed in Orgenelle/Mitochonrial interactome	Number of times interaction observed for Gaussian fearture in Orgenelle/Mitochonrial interactome	Replicates Gaussians Observed in Orgenelle/Mitochonrial interactome	Total number of times interaction observed in Orgenelle/Mitochonrial interactome	Both proteins in Corum	Interaction in Corum	Interaction observed in both interactomes	ProteinA observed in both interactomes	ProteinB observed in both interactomes	ProteinA and B Observed in both interatome
A6NDG6_P14324-2	A6NDG6	P14324-2	1	2	2	2	0	0	0	0	0	0	0	0	0	0
A6NDG6_P19623	A6NDG6	P19623	3	6	2;2;2	1;1;1	0	0	0	0	0	0	0	0	1	0
A6NDG6_P30520	A6NDG6	P30520	1	2	2	2	0	0	0	0	0	0	0	0	0	0
A6NDG6_P38646	A6NDG6	P38646	1	2	2	1	0	0	0	0	0	0	0	0	0	0
A6NDG6_P43490	A6NDG6	P43490	1	3	3	2	0	0	0	0	0	0	0	0	0	0
A6NDG6_P49247	A6NDG6	P49247	1	1	1	1	0	0	0	0	0	0	0	0	1	0
A6NDG6_P49593	A6NDG6	P49593	3	3	1;1;1	1;1;1	0	0	0	0	0	0	0	0	0	0
A6NDG6_P61604	A6NDG6	P61604	1	2	2	2	0	0	0	0	0	0	0	0	0	0
A6NDG6_Q14257	A6NDG6	Q14257	1	2	2	2	0	0	0	0	0	0	0	0	0	0
A6NDG6_Q8IV50	A6NDG6	Q8IV50	1	1	1	1	0	0	0	0	0	0	0	0	0	0
A6NDG6_Q8NBF2-2	A6NDG6	Q8NBF2-2	1	2	2	2	0	0	0	0	0	0	0	0	0	0
A6NDG6_Q8WTS6	A6NDG6	Q8WTS6	1	1	1	1	0	0	0	0	0	0	0	0	0	0
A6NDG6_Q96BW5-2	A6NDG6	Q96BW5-2	1	1	1	1	0	0	0	0	0	0	0	0	0	0
A6NDG6_Q96RS6	A6NDG6	Q96RS6	1	1	1	1	0	0	0	0	0	0	0	0	0	0
A6NDG6_Q9BV20	A6NDG6	Q9BV20	1	1	1	1	0	0	0	0	0	0	0	0	0	0
A6NDG6_Q9HD47	A6NDG6	Q9HD47	1	1	1	1	0	0	0	0	0	0	0	0	0	0
A6NDG6_Q9P287-2	A6NDG6	Q9P287-2	1	2	2	2	0	0	0	0	0	0	0	0	0	0
A6NDG6_Q9Y5A7-2	A6NDG6	Q9Y5A7-2	1	1	1	1	0	0	0	0	0	0	0	0	0	0
A6NED2_O76075	A6NED2	O76075	1	1	1	1	0	0	0	0	0	0	0	0	0	0
A6NED2_P53634	A6NED2	P53634	1	1	1	1	0	0	0	0	0	0	0	0	0	0
A6NED2_Q9BQC3	A6NED2	Q9BQC3	1	1	1	1	0	0	0	0	0	0	0	0	0	0
A6NED2_Q9UKU7	A6NED2	Q9UKU7	1	1	1	1	0	0	0	0	0	0	0	0	1	0
A6NIH7_E9PRQ7	A6NIH7	E9PRQ7	1	1	1	1	0	0	0	0	0	0	0	0	0	0
A6NIH7_F5H897	A6NIH7	F5H897	1	1	1	1	0	0	0	0	0	0	0	0	1	0
A6NIH7_J3KN29	A6NIH7	J3KN29	1	2	2	2	0	0	0	0	0	0	0	0	0	0
A6NIH7_O43143	A6NIH7	O43143	1	1	1	1	0	0	0	0	0	0	0	0	0	0
A6NIH7_O95400	A6NIH7	O95400	1	1	1	1	0	0	0	0	0	0	0	0	0	0
A6NIH7_P06239	A6NIH7	P06239	1	1	1	1	0	0	0	0	0	0	0	0	1	0
A6NIH7_P06865	A6NIH7	P06865	1	2	2	1	0	0	0	0	0	0	0	0	0	0
A6NIH7_P19174-2	A6NIH7	P19174-2	1	3	3	2	0	0	0	0	0	0	0	0	0	0
A6NIH7_P23743	A6NIH7	P23743	1	2	2	2	0	0	0	0	0	0	0	0	0	0
A6NIH7_P30520	A6NIH7	P30520	1	1	1	1	0	0	0	0	0	0	0	0	0	0
A6NIH7_P36915	A6NIH7	P36915	1	3	3	2	0	0	0	0	0	0	0	0	1	0
A6NIH7_P40763	A6NIH7	P40763	1	1	1	1	0	0	0	0	0	0	0	0	0	0
A6NIH7_P78356	A6NIH7	P78356	1	1	1	1	0	0	0	0	0	0	0	0	0	0
A6NIH7_Q15843	A6NIH7	Q15843	1	1	1	1	0	0	0	0	0	0	0	0	0	0
A6NIH7_Q96B54	A6NIH7	Q96B54	1	1	1	1	0	0	0	0	0	0	0	0	0	0
A6NIH7_Q96GX9	A6NIH7	Q96GX9	1	1	1	1	0	0	0	0	0	0	0	0	0	0
A6NIH7_Q99447	A6NIH7	Q99447	1	1	1	1	0	0	0	0	0	0	0	0	0	0
A6NIH7_Q9BZ23-3	A6NIH7	Q9BZ23-3	1	1	1	1	0	0	0	0	0	0	0	0	0	0
A6NIH7_Q9BZX2	A6NIH7	Q9BZX2	1	2	2	2	0	0	0	0	0	0	0	0	0	0
A6NN80_O60888-3	A6NN80	O60888-3	1	1	1	1	0	0	0	0	0	0	0	0	0	0
A6NN80_O75874	A6NN80	O75874	1	1	1	1	0	0	0	0	0	0	0	0	1	0
A6NN80_P00491	A6NN80	P00491	1	1	1	1	0	0	0	0	0	0	0	0	1	0
A6NN80_P06733	A6NN80	P06733	1	1	1	1	0	0	0	0	0	0	0	0	0	0
A6NN80_P09622	A6NN80	P09622	1	2	2	1	0	0	0	0	1	0	0	0	0	0
A6NN80_P22392-2	A6NN80	P22392-2	1	1	1	1	0	0	0	0	1	0	0	0	1	0
A6NN80_P30520	A6NN80	P30520	1	1	1	1	0	0	0	0	0	0	0	0	0	0
A6NN80_P43490	A6NN80	P43490	1	1	1	1	0	0	0	0	0	0	0	0	0	0
A6NN80_P52888	A6NN80	P52888	1	1	1	1	0	0	0	0	0	0	0	0	1	0
A6NN80_P55809	A6NN80	P55809	1	1	1	1	0	0	0	0	0	0	0	0	1	0
A6NN80_P61604	A6NN80	P61604	1	1	1	1	0	0	0	0	0	0	0	0	0	0
A6NN80_Q8NBF2-2	A6NN80	Q8NBF2-2	1	1	1	1	0	0	0	0	0	0	0	0	0	0
A6NN80_Q8WTS6	A6NN80	Q8WTS6	1	1	1	1	0	0	0	0	0	0	0	0	0	0
A6NN80_Q9UGV2	A6NN80	Q9UGV2	1	1	1	1	0	0	0	0	0	0	0	0	0	0
A8MT40_B1AKD8	A8MT40	B1AKD8	1	1	1	1	0	0	0	0	0	0	0	0	1	0
A8MT40_B4DJV2	A8MT40	B4DJV2	1	1	1	1	0	0	0	0	0	0	0	0	1	0
A8MT40_O15116	A8MT40	O15116	1	1	1	1	0	0	0	0	0	0	0	0	0	0
A8MT40_O75439	A8MT40	O75439	1	1	1	1	0	0	0	0	0	0	0	0	1	0
A8MT40_O75995	A8MT40	O75995	1	1	1	1	0	0	0	0	0	0	0	0	1	0
A8MT40_O96007	A8MT40	O96007	1	2	2	2	0	0	0	0	0	0	0	0	0	0
A8MT40_O96033	A8MT40	O96033	1	1	1	1	0	0	0	0	0	0	0	0	0	0
A8MT40_P04632	A8MT40	P04632	1	2	2	2	0	0	0	0	0	0	0	0	0	0
A8MT40_P07384	A8MT40	P07384	1	2	2	2	0	0	0	0	0	0	0	0	1	0
A8MT40_P09104	A8MT40	P09104	1	1	1	1	0	0	0	0	0	0	0	0	0	0
A8MT40_P10253	A8MT40	P10253	1	1	1	1	0	0	0	0	0	0	0	0	0	0
A8MT40_P13995	A8MT40	P13995	1	1	1	1	0	0	0	0	0	0	0	0	1	0
A8MT40_P18206-2	A8MT40	P18206-2	1	1	1	1	0	0	0	0	0	0	0	0	0	0
A8MT40_P19367-4	A8MT40	P19367-4	1	2	2	2	0	0	0	0	0	0	0	0	0	0
A8MT40_P38646	A8MT40	P38646	1	2	2	1	0	0	0	0	0	0	0	0	0	0
A8MT40_P42785	A8MT40	P42785	1	1	1	1	0	0	0	0	0	0	0	0	0	0
A8MT40_P49840	A8MT40	P49840	1	2	2	2	0	0	0	0	0	0	0	0	0	0
A8MT40_P53602	A8MT40	P53602	1	3	3	2	0	0	0	0	0	0	0	0	0	0
A8MT40_Q03154-4	A8MT40	Q03154-4	1	2	2	2	0	0	0	0	0	0	0	0	0	0
A8MT40_Q14257	A8MT40	Q14257	1	1	1	1	0	0	0	0	0	0	0	0	0	0
A8MT40_Q14790	A8MT40	Q14790	1	1	1	1	0	0	0	0	0	0	0	0	0	0
A8MT40_Q15102	A8MT40	Q15102	1	1	1	1	0	0	0	0	0	0	0	0	1	0
A8MT40_Q49AR2	A8MT40	Q49AR2	1	2	2	2	0	0	0	0	0	0	0	0	0	0
A8MT40_Q6P179-3	A8MT40	Q6P179-3	1	2	2	2	0	0	0	0	0	0	0	0	0	0
A8MT40_Q6UWE0	A8MT40	Q6UWE0	1	1	1	1	0	0	0	0	0	0	0	0	0	0
A8MT40_Q86U44	A8MT40	Q86U44	1	1	1	1	0	0	0	0	0	0	0	0	0	0
A8MT40_Q86X76-2	A8MT40	Q86X76-2	1	1	1	1	0	0	0	0	0	0	0	0	0	0
A8MT40_Q8IV50	A8MT40	Q8IV50	1	1	1	1	0	0	0	0	0	0	0	0	0	0
A8MT40_Q8NB14	A8MT40	Q8NB14	1	1	1	1	0	0	0	0	0	0	0	0	0	0
A8MT40_Q8TAT6	A8MT40	Q8TAT6	1	2	2	1	0	0	0	0	0	0	0	0	0	0
A8MT40_Q8WTS6	A8MT40	Q8WTS6	1	1	1	1	0	0	0	0	0	0	0	0	0	0
A8MT40_Q92890	A8MT40	Q92890	1	1	1	1	0	0	0	0	0	0	0	0	1	0
A8MT40_Q96G28	A8MT40	Q96G28	1	2	2	2	0	0	0	0	0	0	0	0	0	0
A8MT40_Q9BV20	A8MT40	Q9BV20	1	2	2	2	0	0	0	0	0	0	0	0	0	0
A8MT40_Q9H8M7	A8MT40	Q9H8M7	1	1	1	1	0	0	0	0	0	0	0	0	0	0
A8MT40_Q9HD47	A8MT40	Q9HD47	1	1	1	1	0	0	0	0	0	0	0	0	0	0
A8MT40_Q9NXR5	A8MT40	Q9NXR5	1	2	2	2	0	0	0	0	0	0	0	0	0	0
A8MT40_Q9UHJ6	A8MT40	Q9UHJ6	1	2	2	2	0	0	0	0	0	0	0	0	0	0
A8MT40_Q9Y5A7-2	A8MT40	Q9Y5A7-2	1	1	1	1	0	0	0	0	0	0	0	0	0	0
A8MV29_E9PB90	A8MV29	E9PB90	1	1	1	1	0	0	0	0	0	0	0	0	0	0
A8MV29_J3KMW7	A8MV29	J3KMW7	1	1	1	1	0	0	0	0	1	0	0	0	0	0
A8MV29_Q4V328	A8MV29	Q4V328	1	1	1	1	0	0	0	0	0	0	0	0	0	0
A8MV29_Q96CW6	A8MV29	Q96CW6	1	1	1	1	0	0	0	0	0	0	0	0	0	0
A8MV29_Q9NR28-2	A8MV29	Q9NR28-2	1	2	2	2	0	0	0	0	0	0	0	0	0	0
A8MV29_Q9UKU7	A8MV29	Q9UKU7	1	1	1	1	0	0	0	0	1	0	0	0	1	0
A8MYT4_E9PQC4	A8MYT4	E9PQC4	1	1	1	1	0	0	0	0	1	0	0	0	0	0
A8MYT4_G3V4J7	A8MYT4	G3V4J7	1	3	3	2	0	0	0	0	0	0	0	0	0	0
A8MYT4_H0YFS7	A8MYT4	H0YFS7	1	1	1	1	0	0	0	0	0	0	0	0	0	0
A8MYT4_O95295	A8MYT4	O95295	1	1	1	1	0	0	0	0	1	0	0	0	0	0
A8MYT4_Q14997	A8MYT4	Q14997	1	1	1	1	0	0	0	0	0	0	0	0	0	0
A8MYT4_Q86SZ2-2	A8MYT4	Q86SZ2-2	1	1	1	1	0	0	0	0	0	0	0	0	0	0
A8MYT4_Q9C0C7-4	A8MYT4	Q9C0C7-4	1	1	1	1	0	0	0	0	0	0	0	0	0	0
B0I1T2_H0YK48	B0I1T2	H0YK48	1	1	1	1	0	0	0	0	0	0	0	1	0	0
B0I1T2_J3KN67	B0I1T2	J3KN67	1	1	1	1	0	0	0	0	0	0	0	1	0	0
B0I1T2_O95155-2	B0I1T2	O95155-2	1	1	1	1	0	0	0	0	0	0	0	1	0	0
B0I1T2_P49750	B0I1T2	P49750	1	1	1	1	0	0	0	0	0	0	0	1	0	0
B0I1T2_P98170	B0I1T2	P98170	1	1	1	1	0	0	0	0	0	0	0	1	0	0
B0I1T2_Q16864	B0I1T2	Q16864	1	2	2	2	0	0	0	0	0	0	0	1	0	0
B0I1T2_Q8TF01	B0I1T2	Q8TF01	1	1	1	1	0	0	0	0	0	0	0	1	0	0
B0I1T2_Q96RN5-3	B0I1T2	Q96RN5-3	1	1	1	1	0	0	0	0	0	0	0	1	0	0
B0I1T2_Q96T76-9	B0I1T2	Q96T76-9	1	2	2	2	0	0	0	0	0	0	0	1	0	0
B0I1T2_Q9C0B0	B0I1T2	Q9C0B0	1	2	2	2	0	0	0	0	0	0	0	1	0	0
B0I1T2_Q9H2M9	B0I1T2	Q9H2M9	1	1	1	1	0	0	0	0	0	0	0	1	0	0
B0I1T2_Q9UI12-2	B0I1T2	Q9UI12-2	1	1	1	1	0	0	0	0	0	0	0	1	0	0
B0I1T2_Q9Y2I7	B0I1T2	Q9Y2I7	1	2	2	2	0	0	0	0	0	0	0	1	0	0
B0QY16_F2Z2V0	B0QY16	F2Z2V0	1	1	1	1	0	0	0	0	0	0	0	0	1	0
B0QY16_F5H2R5	B0QY16	F5H2R5	1	1	1	1	0	0	0	0	0	0	0	0	0	0
B0QY16_O15541	B0QY16	O15541	1	1	1	1	0	0	0	0	0	0	0	0	0	0
B0QY16_O43566	B0QY16	O43566	1	2	2	1	0	0	0	0	0	0	0	0	0	0
B0QY16_O76075	B0QY16	O76075	1	1	1	1	0	0	0	0	0	0	0	0	0	0
B0QY16_O95396	B0QY16	O95396	1	2	2	2	0	0	0	0	0	0	0	0	0	0
B0QY16_P16219	B0QY16	P16219	1	2	2	2	0	0	0	0	0	0	0	0	1	0
B0QY16_P50749	B0QY16	P50749	1	1	1	1	0	0	0	0	0	0	0	0	0	0
B0QY16_Q12882	B0QY16	Q12882	1	2	2	2	0	0	0	0	0	0	0	0	0	0
B0QY16_Q13188	B0QY16	Q13188	1	1	1	1	0	0	0	0	0	0	0	0	0	0
B0QY16_Q4KMP7	B0QY16	Q4KMP7	1	1	1	1	0	0	0	0	0	0	0	0	0	0
B0QY16_Q6P3X3	B0QY16	Q6P3X3	1	2	2	2	0	0	0	0	0	0	0	0	0	0
B0QY16_Q8NEC7	B0QY16	Q8NEC7	1	2	2	2	0	0	0	0	0	0	0	0	0	0
B0QY16_Q9BPX5	B0QY16	Q9BPX5	1	2	2	1	0	0	0	0	0	0	0	0	1	0
B0QY16_Q9BQC3	B0QY16	Q9BQC3	1	1	1	1	0	0	0	0	0	0	0	0	0	0
B0QY16_Q9C0E2	B0QY16	Q9C0E2	1	1	1	1	0	0	0	0	0	0	0	0	0	0
B0QY16_Q9H3H1-4	B0QY16	Q9H3H1-4	1	1	1	1	0	0	0	0	0	0	0	0	0	0
B0QY16_Q9UKU7	B0QY16	Q9UKU7	1	1	1	1	0	0	0	0	0	0	0	0	1	0
B0QY16_Q9ULR3	B0QY16	Q9ULR3	1	1	1	1	0	0	0	0	0	0	0	0	0	0
B0QY16_Q9UPW0-2	B0QY16	Q9UPW0-2	1	2	2	2	0	0	0	0	0	0	0	0	0	0
B0QY16_Q9Y3D8	B0QY16	Q9Y3D8	1	1	1	1	0	0	0	0	0	0	0	0	0	0
B1AKD8_B4DJV2	B1AKD8	B4DJV2	1	2	2	2	0	0	0	0	0	0	0	1	1	1
B1AKD8_C9J050	B1AKD8	C9J050	1	1	1	1	0	0	0	0	0	0	0	1	0	0
B1AKD8_E9PK67	B1AKD8	E9PK67	1	1	1	1	0	0	0	0	0	0	0	1	0	0
B1AKD8_H0Y3K7	B1AKD8	H0Y3K7	1	1	1	1	0	0	0	0	0	0	0	1	0	0
B1AKD8_H0Y760	B1AKD8	H0Y760	1	2	2	2	0	0	0	0	0	0	0	1	0	0
B1AKD8_H0YFS7	B1AKD8	H0YFS7	1	1	1	1	0	0	0	0	0	0	0	1	0	0
B1AKD8_H0YK48	B1AKD8	H0YK48	1	2	2	2	0	0	0	0	0	0	0	1	0	0
B1AKD8_H7C3P4	B1AKD8	H7C3P4	1	1	1	1	0	0	0	0	0	0	0	1	0	0
B1AKD8_K7ER15	B1AKD8	K7ER15	1	2	2	2	0	0	0	0	0	0	0	1	0	0
B1AKD8_O14920	B1AKD8	O14920	1	1	1	1	0	0	0	0	0	0	0	1	0	0
B1AKD8_O15116	B1AKD8	O15116	1	2	2	2	0	0	0	0	0	0	0	1	0	0
B1AKD8_O96007	B1AKD8	O96007	1	1	1	1	0	0	0	0	0	0	0	1	0	0
B1AKD8_P04632	B1AKD8	P04632	1	2	2	2	0	0	0	0	0	0	0	1	0	0
B1AKD8_P07384	B1AKD8	P07384	1	2	2	2	0	0	0	0	0	0	0	1	1	1
B1AKD8_P09104	B1AKD8	P09104	1	2	2	2	0	0	0	0	0	0	0	1	0	0
B1AKD8_P10253	B1AKD8	P10253	1	1	1	1	0	0	0	0	0	0	0	1	0	0
B1AKD8_P14324-2	B1AKD8	P14324-2	1	2	2	2	0	0	0	0	0	0	0	1	0	0
B1AKD8_P21399	B1AKD8	P21399	1	2	2	2	0	0	0	0	0	0	0	1	0	0
B1AKD8_P28482	B1AKD8	P28482	1	1	1	1	0	0	0	0	0	0	0	1	1	1
B1AKD8_P30520	B1AKD8	P30520	1	2	2	2	0	0	0	0	0	0	0	1	0	0
B1AKD8_P38646	B1AKD8	P38646	1	2	2	2	0	0	0	0	0	0	0	1	0	0
B1AKD8_P49593	B1AKD8	P49593	1	1	1	1	0	0	0	0	0	0	0	1	0	0
B1AKD8_P49840	B1AKD8	P49840	1	2	2	2	0	0	0	0	0	0	0	1	0	0
B1AKD8_P50542-2	B1AKD8	P50542-2	1	1	1	1	0	0	0	0	0	0	0	1	0	0
B1AKD8_P53602	B1AKD8	P53602	1	3	3	2	0	0	0	0	0	0	0	1	0	0
B1AKD8_Q01167	B1AKD8	Q01167	1	1	1	1	0	0	0	0	0	0	0	1	0	0
B1AKD8_Q13362-2	B1AKD8	Q13362-2	1	1	1	1	0	0	0	0	0	0	0	1	0	0
B1AKD8_Q14257	B1AKD8	Q14257	1	3	3	2	0	0	0	0	0	0	0	1	0	0
B1AKD8_Q14790	B1AKD8	Q14790	1	2	2	2	0	0	0	0	0	0	0	1	0	0
B1AKD8_Q15102	B1AKD8	Q15102	1	1	1	1	0	0	0	0	0	0	0	1	1	1
B1AKD8_Q2NKX8	B1AKD8	Q2NKX8	1	1	1	1	0	0	0	0	0	0	0	1	0	0
B1AKD8_Q49AR2	B1AKD8	Q49AR2	1	1	1	1	0	0	0	0	0	0	0	1	0	0
B1AKD8_Q5JXX2	B1AKD8	Q5JXX2	1	2	2	2	0	0	0	0	0	0	0	1	0	0
B1AKD8_Q6P3X3	B1AKD8	Q6P3X3	1	1	1	1	0	0	0	0	0	0	0	1	0	0
B1AKD8_Q6PJG6	B1AKD8	Q6PJG6	1	1	1	1	0	0	0	0	0	0	0	1	0	0
B1AKD8_Q6UWE0	B1AKD8	Q6UWE0	1	2	2	2	0	0	0	0	0	0	0	1	0	0
B1AKD8_Q86X76-2	B1AKD8	Q86X76-2	1	1	1	1	0	0	0	0	0	0	0	1	0	0
B1AKD8_Q8IV50	B1AKD8	Q8IV50	1	2	2	2	0	0	0	0	0	0	0	1	0	0
B1AKD8_Q8N9M5	B1AKD8	Q8N9M5	1	2	2	2	0	0	0	0	0	0	0	1	0	0
B1AKD8_Q8NBF2-2	B1AKD8	Q8NBF2-2	1	1	1	1	0	0	0	0	0	0	0	1	0	0
B1AKD8_Q8TAT6	B1AKD8	Q8TAT6	1	2	2	1	0	0	0	0	0	0	0	1	0	0
B1AKD8_Q8TB52	B1AKD8	Q8TB52	1	1	1	1	0	0	0	0	0	0	0	1	0	0
B1AKD8_Q8WTS6	B1AKD8	Q8WTS6	1	2	2	2	0	0	0	0	0	0	0	1	0	0
B1AKD8_Q8WUI4-3	B1AKD8	Q8WUI4-3	1	1	1	1	0	0	0	0	0	0	0	1	0	0
B1AKD8_Q8WZA9	B1AKD8	Q8WZA9	1	1	1	1	0	0	0	0	0	0	0	1	0	0
B1AKD8_Q92538	B1AKD8	Q92538	1	1	1	1	0	0	0	0	0	0	0	1	1	1
B1AKD8_Q92890	B1AKD8	Q92890	1	1	1	1	0	0	0	0	0	0	0	1	1	1
B1AKD8_Q96G28	B1AKD8	Q96G28	1	1	1	1	0	0	0	0	0	0	0	1	0	0
B1AKD8_Q96GX9	B1AKD8	Q96GX9	1	2	2	2	0	0	0	0	0	0	0	1	0	0
B1AKD8_Q96T76-9	B1AKD8	Q96T76-9	1	1	1	1	0	0	0	0	0	0	0	1	0	0
B1AKD8_Q9BRT8	B1AKD8	Q9BRT8	1	1	1	1	0	0	0	0	0	0	0	1	0	0
B1AKD8_Q9BV20	B1AKD8	Q9BV20	1	2	2	2	0	0	0	0	0	0	0	1	0	0
B1AKD8_Q9C0B0	B1AKD8	Q9C0B0	1	2	2	2	0	0	0	0	0	0	0	1	0	0
B1AKD8_Q9C0B1	B1AKD8	Q9C0B1	1	2	2	2	0	0	0	0	0	0	0	1	0	0
B1AKD8_Q9H8M7	B1AKD8	Q9H8M7	1	2	2	2	0	0	0	0	0	0	0	1	0	0
B1AKD8_Q9HD47	B1AKD8	Q9HD47	1	2	2	2	0	0	0	0	0	0	0	1	0	0
B1AKD8_Q9NQT8	B1AKD8	Q9NQT8	1	1	1	1	0	0	0	0	0	0	0	1	0	0
B1AKD8_Q9NXR5	B1AKD8	Q9NXR5	1	1	1	1	0	0	0	0	0	0	0	1	0	0
B1AKD8_Q9NY33	B1AKD8	Q9NY33	1	1	1	1	0	0	0	0	0	0	0	1	0	0
B1AKD8_Q9P287-2	B1AKD8	Q9P287-2	1	2	2	2	0	0	0	0	0	0	0	1	0	0
B1AKD8_Q9UHJ6	B1AKD8	Q9UHJ6	1	2	2	2	0	0	0	0	0	0	0	1	0	0
B1AKD8_Q9Y5A7-2	B1AKD8	Q9Y5A7-2	1	2	2	2	0	0	0	0	0	0	0	1	0	0
B1AL69_P29692-4	B1AL69	P29692-4	1	1	1	1	0	0	0	0	0	0	0	0	0	0
B1AMU7_F5H2U2	B1AMU7	F5H2U2	1	1	1	1	0	0	0	0	1	0	0	0	0	0
B1AMU7_Q09666	B1AMU7	Q09666	1	1	1	1	0	0	0	0	1	0	0	0	0	0
B1AMU7_Q6F5E8	B1AMU7	Q6F5E8	1	1	1	1	0	0	0	0	0	0	0	0	0	0
B1AMU7_Q9BZJ0-2	B1AMU7	Q9BZJ0-2	1	1	1	1	0	0	0	0	1	0	0	0	0	0
B1AMU7_Q9P2N5	B1AMU7	Q9P2N5	1	1	1	1	0	0	0	0	0	0	0	0	0	0
B1ANR0_C9J050	B1ANR0	C9J050	1	1	1	1	0	0	0	0	0	0	0	0	0	0
B1AT46_B7Z860	B1AT46	B7Z860	1	1	1	1	0	0	0	0	0	0	0	0	0	0
B1AT46_Q8IWY9-1	B1AT46	Q8IWY9-1	1	1	1	1	0	0	0	0	0	0	0	0	0	0
B1AT46_Q8N3X1	B1AT46	Q8N3X1	1	1	1	1	0	0	0	0	0	0	0	0	0	0
B1AT46_Q96RS0	B1AT46	Q96RS0	1	1	1	1	0	0	0	0	0	0	0	0	0	0
B3KNT8_Q16555	B3KNT8	Q16555	1	1	1	1	0	0	0	0	1	0	0	0	1	0
B3KRS5_O95825	B3KRS5	O95825	1	2	2	2	0	0	0	0	0	0	0	0	0	0
B3KRS5_Q96CN9	B3KRS5	Q96CN9	1	2	2	2	0	0	0	0	0	0	0	0	0	0
B3KRS5_Q9P2R3	B3KRS5	Q9P2R3	1	2	2	2	0	0	0	0	0	0	0	0	0	0
B4DGU4_F5H2R5	B4DGU4	F5H2R5	1	1	1	1	0	0	0	0	0	0	0	0	0	0
B4DGU4_H3BRS1	B4DGU4	H3BRS1	1	1	1	1	0	0	0	0	0	0	0	0	0	0
B4DGU4_P00367	B4DGU4	P00367	1	1	1	1	0	0	0	0	0	0	0	0	0	0
B4DGU4_P28482	B4DGU4	P28482	1	1	1	1	0	0	0	0	1	0	0	0	1	0
B4DGU4_Q8IVH4	B4DGU4	Q8IVH4	1	2	2	1	0	0	0	0	0	0	0	0	0	0
B4DH53_O75940	B4DH53	O75940	1	1	1	1	0	0	0	0	0	0	0	0	1	0
B4DH53_Q13242	B4DH53	Q13242	1	1	1	1	0	0	0	0	0	0	0	0	1	0
B4DH53_Q59GN2	B4DH53	Q59GN2	1	1	1	1	0	0	0	0	0	0	0	0	0	0
B4DH53_Q5VTL8	B4DH53	Q5VTL8	1	1	1	1	0	0	0	0	0	0	0	0	0	0
B4DIL8_O14920	B4DIL8	O14920	1	1	1	1	0	0	0	0	1	0	0	0	0	0
B4DIL8_P15735-2	B4DIL8	P15735-2	1	1	1	1	0	0	0	0	0	0	0	0	0	0
B4DIL8_P17980	B4DIL8	P17980	1	1	1	1	0	0	0	0	1	0	0	0	1	0
B4DIL8_P19105	B4DIL8	P19105	1	2	2	2	0	0	0	0	1	0	0	0	1	0
B4DIL8_Q5T447	B4DIL8	Q5T447	1	4	4	2	0	0	0	0	0	0	0	0	0	0
B4DIL8_Q6ULP2-5	B4DIL8	Q6ULP2-5	1	1	1	1	0	0	0	0	0	0	0	0	0	0
B4DIL8_Q9UJ41-2	B4DIL8	Q9UJ41-2	1	1	1	1	0	0	0	0	1	0	0	0	0	0
B4DIL8_Q9UJW0	B4DIL8	Q9UJW0	1	1	1	1	0	0	0	0	1	0	0	0	0	0
B4DIR7_O75312	B4DIR7	O75312	1	1	1	1	0	0	0	0	0	0	0	0	0	0
B4DIR7_P45974-2	B4DIR7	P45974-2	1	1	1	1	0	0	0	0	0	0	0	0	0	0
B4DIR7_Q8IV38	B4DIR7	Q8IV38	1	1	1	1	0	0	0	0	0	0	0	0	0	0
B4DIR7_Q8TEA8	B4DIR7	Q8TEA8	1	1	1	1	0	0	0	0	0	0	0	0	0	0
B4DIR7_Q96I25	B4DIR7	Q96I25	1	1	1	1	0	0	0	0	1	0	0	0	0	0
B4DIR7_Q96P70	B4DIR7	Q96P70	1	1	1	1	0	0	0	0	0	0	0	0	0	0
B4DIR7_Q9BUH6	B4DIR7	Q9BUH6	1	1	1	1	0	0	0	0	0	0	0	0	0	0
B4DJV2_E9PDL6	B4DJV2	E9PDL6	1	1	1	1	0	0	0	0	0	0	0	1	0	0
B4DJV2_E9PLK3	B4DJV2	E9PLK3	1	1	1	1	0	0	0	0	0	0	0	1	1	1
B4DJV2_H3BRL3	B4DJV2	H3BRL3	2	2	1;1	1;1	0	0	0	0	0	0	0	1	0	0
B4DJV2_H7C3P4	B4DJV2	H7C3P4	1	1	1	1	0	0	0	0	0	0	0	1	0	0
B4DJV2_K7ER15	B4DJV2	K7ER15	1	1	1	1	0	0	0	0	0	0	0	1	0	0
B4DJV2_O00273	B4DJV2	O00273	1	1	1	1	0	0	0	0	0	0	0	1	0	0
B4DJV2_O15116	B4DJV2	O15116	1	2	2	1	0	0	0	0	1	0	0	1	0	0
B4DJV2_O15160	B4DJV2	O15160	1	1	1	1	0	0	0	0	0	0	0	1	0	0
B4DJV2_O60888-3	B4DJV2	O60888-3	1	1	1	1	0	0	0	0	0	0	0	1	0	0
B4DJV2_O95379-3	B4DJV2	O95379-3	1	1	1	1	0	0	0	0	0	0	0	1	0	0
B4DJV2_O95721	B4DJV2	O95721	1	3	3	1	0	0	0	0	1	0	0	1	1	1
B4DJV2_O96007	B4DJV2	O96007	1	1	1	1	0	0	0	0	1	0	0	1	0	0
B4DJV2_P04632	B4DJV2	P04632	2	3	2;1	2;1	0	0	0	0	0	0	0	1	0	0
B4DJV2_P06576	B4DJV2	P06576	1	1	1	1	0	0	0	0	1	0	0	1	1	1
B4DJV2_P06733	B4DJV2	P06733	1	1	1	1	0	0	0	0	0	0	0	1	0	0
B4DJV2_P07384	B4DJV2	P07384	1	1	1	1	0	0	0	0	0	0	0	1	1	1
B4DJV2_P09104	B4DJV2	P09104	1	2	2	2	0	0	0	0	0	0	0	1	0	0
B4DJV2_P09622	B4DJV2	P09622	1	2	2	1	0	0	0	0	1	0	0	1	0	0
B4DJV2_P10253	B4DJV2	P10253	1	1	1	1	0	0	0	0	0	0	0	1	0	0
B4DJV2_P14324-2	B4DJV2	P14324-2	1	2	2	2	0	0	0	0	0	0	0	1	0	0
B4DJV2_P14618	B4DJV2	P14618	1	1	1	1	0	0	0	0	1	0	0	1	1	1
B4DJV2_P21399	B4DJV2	P21399	1	1	1	1	0	0	0	0	0	0	0	1	0	0
B4DJV2_P30520	B4DJV2	P30520	2	3	2;1	2;1	0	0	0	0	0	0	0	1	0	0
B4DJV2_P38646	B4DJV2	P38646	1	2	2	1	0	0	0	0	1	0	0	1	0	0
B4DJV2_P43490	B4DJV2	P43490	1	2	2	1	0	0	0	0	0	0	0	1	0	0
B4DJV2_P49840	B4DJV2	P49840	1	1	1	1	0	0	0	0	1	0	0	1	0	0
B4DJV2_P52306	B4DJV2	P52306	2	2	1;1	1;1	0	0	0	0	0	0	0	1	1	1
B4DJV2_P54687	B4DJV2	P54687	2	4	2;2	1;1	0	0	0	0	0	0	0	1	0	0
B4DJV2_P61604	B4DJV2	P61604	1	1	1	1	0	0	0	0	0	0	0	1	0	0
B4DJV2_Q06124	B4DJV2	Q06124	1	1	1	1	0	0	0	0	1	0	0	1	1	1
B4DJV2_Q13630	B4DJV2	Q13630	1	1	1	1	0	0	0	0	0	0	0	1	0	0
B4DJV2_Q14257	B4DJV2	Q14257	1	1	1	1	0	0	0	0	1	0	0	1	0	0
B4DJV2_Q14790	B4DJV2	Q14790	1	2	2	2	0	0	0	0	1	0	0	1	0	0
B4DJV2_Q14CX7	B4DJV2	Q14CX7	1	2	2	2	0	0	0	0	0	0	0	1	1	1
B4DJV2_Q15102	B4DJV2	Q15102	2	8	4;4	2;2	0	0	0	0	0	0	0	1	1	1
B4DJV2_Q16539-2	B4DJV2	Q16539-2	2	7	4;3	2;1	0	0	0	0	0	0	0	1	0	0
B4DJV2_Q3LXA3	B4DJV2	Q3LXA3	1	1	1	1	0	0	0	0	0	0	0	1	0	0
B4DJV2_Q6DKJ4	B4DJV2	Q6DKJ4	2	2	1;1	1;1	0	0	0	0	0	0	0	1	0	0
B4DJV2_Q6UWE0	B4DJV2	Q6UWE0	1	1	1	1	0	0	0	0	0	0	0	1	0	0
B4DJV2_Q86X76-2	B4DJV2	Q86X76-2	1	1	1	1	0	0	0	0	0	0	0	1	0	0
B4DJV2_Q8IV50	B4DJV2	Q8IV50	2	3	2;1	2;1	0	0	0	0	0	0	0	1	0	0
B4DJV2_Q8NB14	B4DJV2	Q8NB14	1	1	1	1	0	0	0	0	0	0	0	1	0	0
B4DJV2_Q8NBF2-2	B4DJV2	Q8NBF2-2	1	1	1	1	0	0	0	0	0	0	0	1	0	0
B4DJV2_Q8TAT6	B4DJV2	Q8TAT6	2	6	4;2	2;1	0	0	0	0	1	0	0	1	0	0
B4DJV2_Q8WTS6	B4DJV2	Q8WTS6	1	2	2	2	0	0	0	0	0	0	0	1	0	0
B4DJV2_Q92890	B4DJV2	Q92890	1	1	1	1	0	0	0	0	1	0	0	1	1	1
B4DJV2_Q96G28	B4DJV2	Q96G28	1	1	1	1	0	0	0	0	0	0	0	1	0	0
B4DJV2_Q96GX9	B4DJV2	Q96GX9	2	5	3;2	2;1	0	0	0	0	0	0	0	1	0	0
B4DJV2_Q96KP4	B4DJV2	Q96KP4	1	2	2	2	0	0	0	0	0	0	0	1	1	1
B4DJV2_Q9BRT8	B4DJV2	Q9BRT8	2	2	1;1	1;1	0	0	0	0	0	0	0	1	0	0
B4DJV2_Q9BV20	B4DJV2	Q9BV20	1	2	2	2	0	0	0	0	0	0	0	1	0	0
B4DJV2_Q9C0B1	B4DJV2	Q9C0B1	2	5	3;2	2;1	0	0	0	0	0	0	0	1	0	0
B4DJV2_Q9H8M7	B4DJV2	Q9H8M7	1	2	2	2	0	0	0	0	0	0	0	1	0	0
B4DJV2_Q9HD47	B4DJV2	Q9HD47	2	4	3;1	3;1	0	0	0	0	0	0	0	1	0	0
B4DJV2_Q9NXR5	B4DJV2	Q9NXR5	1	1	1	1	0	0	0	0	0	0	0	1	0	0
B4DJV2_Q9NY33	B4DJV2	Q9NY33	1	2	2	2	0	0	0	0	0	0	0	1	0	0
B4DJV2_Q9P016	B4DJV2	Q9P016	1	1	1	1	0	0	0	0	0	0	0	1	0	0
B4DJV2_Q9P287-2	B4DJV2	Q9P287-2	1	3	3	2	0	0	0	0	1	0	0	1	0	0
B4DJV2_Q9UHJ6	B4DJV2	Q9UHJ6	1	3	3	3	0	0	0	0	0	0	0	1	0	0
B4DJV2_Q9UKU7	B4DJV2	Q9UKU7	2	3	2;1	2;1	0	0	0	0	1	0	0	1	1	1
B4DJV2_Q9Y5A7-2	B4DJV2	Q9Y5A7-2	1	2	2	2	0	0	0	0	0	0	0	1	0	0
B4DL80_F5H1R7	B4DL80	F5H1R7	1	2	2	2	0	0	0	0	0	0	0	0	0	0
B4DL80_F5H5U2	B4DL80	F5H5U2	1	1	1	1	0	0	0	0	0	0	0	0	0	0
B4DL80_G3V1S1	B4DL80	G3V1S1	1	2	2	2	0	0	0	0	1	0	0	0	0	0
B4DL80_G3XAA0	B4DL80	G3XAA0	1	1	1	1	0	0	0	0	1	0	0	0	0	0
B4DL80_H7C128	B4DL80	H7C128	1	1	1	1	0	0	0	0	1	0	0	0	0	0
B4DL80_O60264	B4DL80	O60264	1	1	1	1	0	0	0	0	1	0	0	0	0	0
B4DL80_O60306	B4DL80	O60306	1	2	2	2	0	0	0	0	1	0	0	0	1	0
B4DL80_O75940	B4DL80	O75940	1	1	1	1	0	0	0	0	1	0	0	0	1	0
B4DL80_O96019	B4DL80	O96019	1	1	1	1	0	0	0	0	1	0	0	0	0	0
B4DL80_P00367	B4DL80	P00367	1	1	1	1	0	0	0	0	0	0	0	0	0	0
B4DL80_P07305	B4DL80	P07305	1	1	1	1	0	0	0	0	0	0	0	0	0	0
B4DL80_P12277	B4DL80	P12277	1	1	1	1	0	0	0	0	1	0	0	0	0	0
B4DL80_P17098	B4DL80	P17098	1	1	1	1	0	0	0	0	0	0	0	0	0	0
B4DL80_P27448-8	B4DL80	P27448-8	1	2	2	2	0	0	0	0	0	0	0	0	0	0
B4DL80_Q5VWQ0	B4DL80	Q5VWQ0	1	1	1	1	0	0	0	0	0	0	0	0	0	0
B4DL80_Q75MG1	B4DL80	Q75MG1	1	3	3	2	0	0	0	0	0	0	0	0	0	0
B4DL80_Q7Z3K3-5	B4DL80	Q7Z3K3-5	1	2	2	2	0	0	0	0	0	0	0	0	0	0
B4DL80_Q86YV0-2	B4DL80	Q86YV0-2	1	1	1	1	0	0	0	0	0	0	0	0	0	0
B4DL80_Q96DE5	B4DL80	Q96DE5	1	2	2	2	0	0	0	0	0	0	0	0	0	0
B4DL80_Q9BX40	B4DL80	Q9BX40	1	1	1	1	0	0	0	0	0	0	0	0	0	0
B4DL80_Q9H0E3	B4DL80	Q9H0E3	1	1	1	1	0	0	0	0	1	0	0	0	0	0
B4DL80_Q9NQ55-2	B4DL80	Q9NQ55-2	1	2	2	2	0	0	0	0	0	0	0	0	0	0
B4DP21_C9J9K3	B4DP21	C9J9K3	1	2	2	2	0	0	0	0	1	0	0	0	1	0
B4DP21_P00390-2	B4DP21	P00390-2	1	1	1	1	0	0	0	0	0	0	0	0	0	0
B4DP21_P11586	B4DP21	P11586	1	2	2	2	0	0	0	0	0	0	0	0	0	0
B4DP21_P13489	B4DP21	P13489	2	2	1;1	1;1	0	0	0	0	0	0	0	0	0	0
B4DP21_P47756-2	B4DP21	P47756-2	1	1	1	1	0	0	0	0	1	0	0	0	0	0
B4DP21_P52907	B4DP21	P52907	1	1	1	1	0	0	0	0	1	0	0	0	0	0
B4DP21_P63220	B4DP21	P63220	1	1	1	1	0	0	0	0	1	0	0	0	0	0
B4DP21_P68371	B4DP21	P68371	1	1	1	1	0	0	0	0	0	0	0	0	0	0
B4DP21_Q13363-2	B4DP21	Q13363-2	1	1	1	1	0	0	0	0	1	0	0	0	1	0
B4DPY8_F5H315	B4DPY8	F5H315	1	1	1	1	0	0	0	0	0	0	0	0	1	0
B4DPY8_F5H5U2	B4DPY8	F5H5U2	1	1	1	1	0	0	0	0	0	0	0	0	0	0
B4DPY8_O60306	B4DPY8	O60306	1	1	1	1	0	0	0	0	0	0	0	0	1	0
B4DPY8_O75940	B4DPY8	O75940	1	1	1	1	0	0	0	0	0	0	0	0	1	0
B4DPY8_P09496-2	B4DPY8	P09496-2	1	1	1	1	0	0	0	0	0	0	0	0	0	0
B4DPY8_P18583-5	B4DPY8	P18583-5	1	1	1	1	0	0	0	0	0	0	0	0	0	0
B4DPY8_P48634-2	B4DPY8	P48634-2	1	1	1	1	0	0	0	0	0	0	0	0	0	0
B4DPY8_P49711	B4DPY8	P49711	1	1	1	1	0	0	0	0	0	0	0	0	0	0
B4DPY8_Q13823	B4DPY8	Q13823	1	1	1	1	0	0	0	0	0	0	0	0	0	0
B4DPY8_Q14692	B4DPY8	Q14692	1	1	1	1	0	0	0	0	0	0	0	0	0	0
B4DPY8_Q5VWQ0	B4DPY8	Q5VWQ0	1	1	1	1	0	0	0	0	0	0	0	0	0	0
B4DPY8_Q6PCB5	B4DPY8	Q6PCB5	1	1	1	1	0	0	0	0	0	0	0	0	0	0
B4DPY8_Q7Z478	B4DPY8	Q7Z478	1	1	1	1	0	0	0	0	0	0	0	0	0	0
B4DPY8_Q9H147	B4DPY8	Q9H147	1	1	1	1	0	0	0	0	0	0	0	0	0	0
B4DPY8_Q9NYZ3	B4DPY8	Q9NYZ3	1	1	1	1	0	0	0	0	0	0	0	0	0	0
B4DQ14_M0R0F0	B4DQ14	M0R0F0	1	2	2	2	0	0	0	0	0	0	0	0	0	0
B4DQ14_P23396	B4DQ14	P23396	1	2	2	2	0	0	0	0	0	0	0	0	1	0
B4DQ14_P25398	B4DQ14	P25398	1	2	2	2	0	0	0	0	0	0	0	0	1	0
B4DQ14_P39019	B4DQ14	P39019	1	2	2	2	0	0	0	0	0	0	0	0	1	0
B4DQ14_P46783	B4DQ14	P46783	1	3	3	3	0	0	0	0	0	0	0	0	1	0
B4DQ14_P60866	B4DQ14	P60866	1	2	2	2	0	0	0	0	0	0	0	0	0	0
B4DQ14_Q9BRP8-2	B4DQ14	Q9BRP8-2	1	2	2	2	0	0	0	0	0	0	0	0	0	0
B4DQH9_E9PHH9	B4DQH9	E9PHH9	1	1	1	1	0	0	0	0	0	0	0	0	0	0
B4DQH9_F8WBJ6	B4DQH9	F8WBJ6	1	1	1	1	0	0	0	0	0	0	0	0	0	0
B4DQH9_O14979	B4DQH9	O14979	1	1	1	1	0	0	0	0	0	0	0	0	0	0
B4DQH9_O15047	B4DQH9	O15047	1	1	1	1	0	0	0	0	0	0	0	0	0	0
B4DQH9_P51991-2	B4DQH9	P51991-2	1	1	1	1	0	0	0	0	0	0	0	0	0	0
B4DQH9_P61978	B4DQH9	P61978	1	1	1	1	0	0	0	0	0	0	0	0	0	0
B4DQH9_P62273	B4DQH9	P62273	1	1	1	1	0	0	0	0	0	0	0	0	0	0
B4DQH9_P62861	B4DQH9	P62861	1	1	1	1	0	0	0	0	0	0	0	0	1	0
B4DQH9_Q08211	B4DQH9	Q08211	1	1	1	1	0	0	0	0	0	0	0	0	0	0
B4DQH9_Q14203-3	B4DQH9	Q14203-3	1	1	1	1	0	0	0	0	0	0	0	0	0	0
B4DQH9_Q7L5Y9	B4DQH9	Q7L5Y9	1	2	2	2	0	0	0	0	0	0	0	0	0	0
B4DQH9_Q86TB9	B4DQH9	Q86TB9	1	2	2	2	0	0	0	0	0	0	0	0	0	0
B4DQH9_Q8WXI9	B4DQH9	Q8WXI9	1	1	1	1	0	0	0	0	0	0	0	0	0	0
B4DQH9_Q96PK6	B4DQH9	Q96PK6	1	1	1	1	0	0	0	0	0	0	0	0	1	0
B4DQH9_Q96QR8	B4DQH9	Q96QR8	1	1	1	1	0	0	0	0	0	0	0	0	0	0
B4DQH9_Q9Y295	B4DQH9	Q9Y295	1	1	1	1	0	0	0	0	0	0	0	0	1	0
B4DQH9_Q9Y580	B4DQH9	Q9Y580	1	2	2	2	0	0	0	0	0	0	0	0	1	0
B4DS61_J3KTC1	B4DS61	J3KTC1	1	1	1	1	0	0	0	0	0	0	0	0	0	0
B4DS61_O00425	B4DS61	O00425	1	1	1	1	0	0	0	0	1	0	0	0	1	0
B4DS61_P14866	B4DS61	P14866	1	1	1	1	0	0	0	0	1	0	0	0	0	0
B4DS61_P42285	B4DS61	P42285	1	1	1	1	0	0	0	0	1	0	0	0	0	0
B4DS61_P49711	B4DS61	P49711	1	2	2	2	0	0	0	0	1	0	0	0	0	0
B4DS61_P61254	B4DS61	P61254	1	1	1	1	0	0	0	0	1	1	0	0	1	0
B4DS61_P62241	B4DS61	P62241	1	2	2	2	0	0	0	0	1	1	0	0	1	0
B4DS61_P78362	B4DS61	P78362	1	2	2	2	0	0	0	0	0	0	0	0	1	0
B4DS61_Q13242	B4DS61	Q13242	1	1	1	1	0	0	0	0	1	0	0	0	1	0
B4DS61_Q14980-2	B4DS61	Q14980-2	1	1	1	1	0	0	0	0	1	0	0	0	1	0
B4DS61_Q5BKZ1	B4DS61	Q5BKZ1	1	1	1	1	0	0	0	0	0	0	0	0	0	0
B4DS61_Q7Z417	B4DS61	Q7Z417	1	1	1	1	0	0	0	0	0	0	0	0	0	0
B4DS61_Q9NZI8	B4DS61	Q9NZI8	1	1	1	1	0	0	0	0	1	1	0	0	0	0
B4DS61_Q9UNP9	B4DS61	Q9UNP9	1	1	1	1	0	0	0	0	1	0	0	0	0	0
B4DVY1_K7ERF1	B4DVY1	K7ERF1	1	1	1	1	0	0	0	0	1	1	0	0	0	0
B4DVY1_P60228	B4DVY1	P60228	1	2	2	2	0	0	0	0	1	1	0	0	0	0
B4DVY1_Q14152	B4DVY1	Q14152	3	5	1;2;2	1;2;2	0	0	0	0	1	1	0	0	0	0
B4DVY1_Q9Y262-2	B4DVY1	Q9Y262-2	1	2	2	2	0	0	0	0	1	1	0	0	0	0
B4DZP4_P62081	B4DZP4	P62081	1	1	1	1	0	0	0	0	1	0	0	0	0	0
B4DZP4_P62861	B4DZP4	P62861	1	1	1	1	0	0	0	0	1	0	0	0	1	0
B4E2W0_Q53H96	B4E2W0	Q53H96	2	2	1;1	1;1	0	0	0	0	0	0	0	1	0	0
B5MCF9_Q9Y5L0-3	B5MCF9	Q9Y5L0-3	1	1	1	1	0	0	0	0	0	0	0	0	1	0
B7Z254_Q01658	B7Z254	Q01658	1	1	1	1	0	0	0	0	0	0	0	1	0	0
B7Z254_Q9BVW5	B7Z254	Q9BVW5	1	1	1	1	0	0	0	0	0	0	0	1	0	0
B7Z2S5_O14980	B7Z2S5	O14980	1	1	1	1	0	0	0	0	0	0	0	0	0	0
B7Z2S5_O95747	B7Z2S5	O95747	2	2	1;1	1;1	0	0	0	0	0	0	0	0	0	0
B7Z2S5_P00338	B7Z2S5	P00338	1	1	1	1	0	0	0	0	0	0	0	0	1	0
B7Z2S5_P04075	B7Z2S5	P04075	2	6	3;3	2;2	0	0	0	0	0	0	0	0	1	0
B7Z2S5_P07195	B7Z2S5	P07195	1	1	1	1	0	0	0	0	0	0	0	0	0	0
B7Z2S5_P11413	B7Z2S5	P11413	1	1	1	1	0	0	0	0	0	0	0	0	0	0
B7Z2S5_P13639	B7Z2S5	P13639	2	2	1;1	1;1	0	0	0	0	0	0	0	0	1	0
B7Z2S5_P27348	B7Z2S5	P27348	1	1	1	1	0	0	0	0	0	0	0	0	1	0
B7Z2S5_P31946	B7Z2S5	P31946	2	3	2;1	2;1	0	0	0	0	0	0	0	0	0	0
B7Z2S5_P51858	B7Z2S5	P51858	1	2	2	2	0	0	0	0	0	0	0	0	0	0
B7Z2S5_P63104	B7Z2S5	P63104	2	2	1;1	1;1	0	0	0	0	0	0	0	0	1	0
B7Z2S5_Q04917	B7Z2S5	Q04917	2	3	2;1	2;1	0	0	0	0	0	0	0	0	1	0
B7Z2S5_Q13177	B7Z2S5	Q13177	1	1	1	1	0	0	0	0	0	0	0	0	1	0
B7Z2S5_Q6NXE6	B7Z2S5	Q6NXE6	1	1	1	1	0	0	0	0	0	0	0	0	0	0
B7Z2S5_Q99426	B7Z2S5	Q99426	2	5	3;2	2;1	0	0	0	0	0	0	0	0	0	0
B7Z2S5_Q9BRT9	B7Z2S5	Q9BRT9	1	1	1	1	0	0	0	0	0	0	0	0	0	0
B7Z2S5_Q9H267	B7Z2S5	Q9H267	1	1	1	1	0	0	0	0	0	0	0	0	0	0
B7Z2S5_Q9Y4Y9	B7Z2S5	Q9Y4Y9	2	2	1;1	1;1	0	0	0	0	0	0	0	0	0	0
B7Z3I9_G8JLL7	B7Z3I9	G8JLL7	1	1	1	1	0	0	0	0	0	0	0	0	0	0
B7Z3I9_O00754-2	B7Z3I9	O00754-2	1	3	3	2	0	0	0	0	0	0	0	0	0	0
B7Z3I9_O14981	B7Z3I9	O14981	1	2	2	2	0	0	0	0	0	0	0	0	0	0
B7Z3I9_O75143-2	B7Z3I9	O75143-2	1	1	1	1	0	0	0	0	0	0	0	0	0	0
B7Z3I9_O75436	B7Z3I9	O75436	1	2	2	2	0	0	0	0	0	0	0	0	1	0
B7Z3I9_O95486	B7Z3I9	O95486	1	1	1	1	0	0	0	0	0	0	0	0	0	0
B7Z3I9_P49590	B7Z3I9	P49590	1	1	1	1	0	0	0	0	0	0	0	0	0	0
B7Z3I9_P55327-2	B7Z3I9	P55327-2	1	1	1	1	0	0	0	0	0	0	0	0	0	0
B7Z3I9_Q08J23	B7Z3I9	Q08J23	1	1	1	1	0	0	0	0	0	0	0	0	1	0
B7Z3I9_Q4G0F5	B7Z3I9	Q4G0F5	1	1	1	1	0	0	0	0	0	0	0	0	1	0
B7Z3I9_Q5ST30	B7Z3I9	Q5ST30	1	2	2	2	0	0	0	0	0	0	0	0	0	0
B7Z3I9_Q8TBX8-3	B7Z3I9	Q8TBX8-3	1	1	1	1	0	0	0	0	0	0	0	0	0	0
B7Z3I9_Q96E09	B7Z3I9	Q96E09	1	2	2	2	0	0	0	0	0	0	0	0	0	0
B7Z3I9_Q9BSB4	B7Z3I9	Q9BSB4	1	1	1	1	0	0	0	0	0	0	0	0	0	0
B7Z3I9_Q9NQ48	B7Z3I9	Q9NQ48	1	1	1	1	0	0	0	0	0	0	0	0	0	0
B7Z3I9_Q9NQP4	B7Z3I9	Q9NQP4	1	1	1	1	0	0	0	0	0	0	0	0	0	0
B7Z3I9_Q9NR46	B7Z3I9	Q9NR46	1	2	2	2	0	0	0	0	0	0	0	0	0	0
B7Z3I9_Q9NVR5	B7Z3I9	Q9NVR5	1	1	1	1	0	0	0	0	0	0	0	0	0	0
B7Z3I9_Q9UBQ0	B7Z3I9	Q9UBQ0	1	2	2	2	0	0	0	0	0	0	0	0	0	0
B7Z3I9_Q9Y2U5	B7Z3I9	Q9Y2U5	1	2	2	2	0	0	0	0	0	0	0	0	0	0
B7Z7F3_O95757	B7Z7F3	O95757	1	1	1	1	0	0	0	0	0	0	0	0	0	0
B7Z7F3_P38606	B7Z7F3	P38606	1	1	1	1	0	0	0	0	0	0	0	0	0	0
B7Z815_Q13162	B7Z815	Q13162	1	1	1	1	0	0	0	0	0	0	0	0	0	0
B7Z860_F5H1P7	B7Z860	F5H1P7	1	2	2	2	0	0	0	0	0	0	0	0	0	0
B7Z860_O95684	B7Z860	O95684	1	1	1	1	0	0	0	0	0	0	0	0	0	0
B7Z860_Q9BV19	B7Z860	Q9BV19	1	1	1	1	0	0	0	0	0	0	0	0	0	0
B7ZKK9_O75143-2	B7ZKK9	O75143-2	1	1	1	1	0	0	0	0	0	0	0	0	0	0
B7ZKK9_Q14137	B7ZKK9	Q14137	1	1	1	1	0	0	0	0	0	0	0	0	0	0
B7ZKK9_Q9NVR5	B7ZKK9	Q9NVR5	1	1	1	1	0	0	0	0	0	0	0	0	0	0
B7ZKK9_Q9UBQ0	B7ZKK9	Q9UBQ0	1	1	1	1	0	0	0	0	0	0	0	0	0	0
B7ZKK9_Q9Y5L0-3	B7ZKK9	Q9Y5L0-3	1	1	1	1	0	0	0	0	0	0	0	0	1	0
B8ZZQ6_E9PLK3	B8ZZQ6	E9PLK3	1	1	1	1	0	0	0	0	0	0	0	0	1	0
B8ZZQ6_P04075	B8ZZQ6	P04075	1	1	1	1	0	0	0	0	0	0	0	0	1	0
B8ZZQ6_P07195	B8ZZQ6	P07195	1	2	2	2	0	0	0	0	0	0	0	0	0	0
B8ZZQ6_P13667	B8ZZQ6	P13667	1	1	1	1	0	0	0	0	0	0	0	0	0	0
B8ZZQ6_P26038	B8ZZQ6	P26038	1	1	1	1	0	0	0	0	0	0	0	0	1	0
B8ZZQ6_P31939	B8ZZQ6	P31939	1	3	3	3	0	0	0	0	0	0	0	0	1	0
B8ZZQ6_P31946	B8ZZQ6	P31946	1	2	2	2	0	0	0	0	0	0	0	0	0	0
B8ZZQ6_P43034	B8ZZQ6	P43034	1	1	1	1	0	0	0	0	0	0	0	0	0	0
B8ZZQ6_P49411	B8ZZQ6	P49411	1	1	1	1	0	0	0	0	0	0	0	0	1	0
B8ZZQ6_P52306	B8ZZQ6	P52306	1	1	1	1	0	0	0	0	0	0	0	0	1	0
B8ZZQ6_P55060	B8ZZQ6	P55060	1	1	1	1	0	0	0	0	0	0	0	0	0	0
B8ZZQ6_P61981	B8ZZQ6	P61981	1	3	3	3	0	0	0	0	0	0	0	0	1	0
B8ZZQ6_P63104	B8ZZQ6	P63104	1	1	1	1	0	0	0	0	0	0	0	0	1	0
B8ZZQ6_Q04917	B8ZZQ6	Q04917	1	3	3	3	0	0	0	0	0	0	0	0	1	0
B8ZZQ6_Q13177	B8ZZQ6	Q13177	1	1	1	1	0	0	0	0	0	0	0	0	1	0
B8ZZQ6_Q8N543	B8ZZQ6	Q8N543	1	1	1	1	0	0	0	0	0	0	0	0	0	0
B8ZZQ6_Q96CN7	B8ZZQ6	Q96CN7	1	1	1	1	0	0	0	0	0	0	0	0	0	0
B8ZZQ6_Q9UNZ2	B8ZZQ6	Q9UNZ2	1	1	1	1	0	0	0	0	0	0	0	0	1	0
C9J050_O75155	C9J050	O75155	1	2	2	2	0	0	0	0	0	0	0	0	0	0
C9J050_O76075	C9J050	O76075	2	2	1;1	1;1	0	0	0	0	0	0	0	0	0	0
C9J050_P46934-4	C9J050	P46934-4	1	1	1	1	0	0	0	0	0	0	0	0	0	0
C9J050_P50749	C9J050	P50749	1	2	2	2	0	0	0	0	0	0	0	0	0	0
C9J050_Q12882	C9J050	Q12882	1	1	1	1	0	0	0	0	0	0	0	0	0	0
C9J050_Q5JXX2	C9J050	Q5JXX2	1	1	1	1	0	0	0	0	0	0	0	0	0	0
C9J050_Q7Z7A3	C9J050	Q7Z7A3	1	1	1	1	0	0	0	0	0	0	0	0	0	0
C9J050_Q8TEA8	C9J050	Q8TEA8	1	1	1	1	0	0	0	0	0	0	0	0	0	0
C9J050_Q96CW6	C9J050	Q96CW6	1	1	1	1	0	0	0	0	0	0	0	0	0	0
C9J050_Q96HC4	C9J050	Q96HC4	1	1	1	1	0	0	0	0	0	0	0	0	0	0
C9J050_Q9BQC3	C9J050	Q9BQC3	2	2	1;1	1;1	0	0	0	0	0	0	0	0	0	0
C9J050_Q9H496	C9J050	Q9H496	1	1	1	1	0	0	0	0	0	0	0	0	0	0
C9J050_Q9NVR5	C9J050	Q9NVR5	1	1	1	1	0	0	0	0	0	0	0	0	0	0
C9J050_Q9P265	C9J050	Q9P265	1	1	1	1	0	0	0	0	0	0	0	0	0	0
C9J050_Q9Y5L4	C9J050	Q9Y5L4	1	1	1	1	0	0	0	0	0	0	0	0	0	0
C9J0I9_O60701	C9J0I9	O60701	1	1	1	1	0	0	0	0	0	0	0	0	0	0
C9J0I9_O95379-3	C9J0I9	O95379-3	2	2	1;1	1;1	0	0	0	0	0	0	0	0	0	0
C9J0I9_P11310	C9J0I9	P11310	1	1	1	1	0	0	0	0	0	0	0	0	1	0
C9J0I9_P14618	C9J0I9	P14618	3	6	2;2;2	1;1;1	0	0	0	0	1	0	0	0	1	0
C9J0I9_P39748	C9J0I9	P39748	3	3	1;1;1	1;1;1	0	0	0	0	1	0	0	0	1	0
C9J0I9_P41236	C9J0I9	P41236	1	1	1	1	0	0	0	0	0	0	0	0	0	0
C9J0I9_P49903	C9J0I9	P49903	1	1	1	1	0	0	0	0	0	0	0	0	0	0
C9J0I9_P62258	C9J0I9	P62258	3	3	1;1;1	1;1;1	0	0	0	0	1	0	0	0	1	0
C9J0I9_P63220	C9J0I9	P63220	1	1	1	1	0	0	0	0	1	0	0	0	0	0
C9J0I9_Q13509	C9J0I9	Q13509	3	3	1;1;1	1;1;1	0	0	0	0	0	0	0	0	0	0
C9J0I9_Q15843	C9J0I9	Q15843	1	1	1	1	0	0	0	0	1	0	0	0	0	0
C9J0I9_Q16539-2	C9J0I9	Q16539-2	1	1	1	1	0	0	0	0	0	0	0	0	0	0
C9J0I9_Q5JRX3	C9J0I9	Q5JRX3	1	1	1	1	0	0	0	0	0	0	0	0	1	0
C9J0I9_Q96I15	C9J0I9	Q96I15	3	6	2;2;2	1;1;1	0	0	0	0	0	0	0	0	0	0
C9J0I9_Q9H267	C9J0I9	Q9H267	1	1	1	1	0	0	0	0	0	0	0	0	0	0
C9J0I9_Q9NWT6	C9J0I9	Q9NWT6	1	1	1	1	0	0	0	0	0	0	0	0	0	0
C9J167_O94967-2	C9J167	O94967-2	1	1	1	1	0	0	0	0	0	0	0	0	0	0
C9J167_P15923-2	C9J167	P15923-2	1	1	1	1	0	0	0	0	1	0	0	0	0	0
C9J167_P40337-3	C9J167	P40337-3	1	1	1	1	0	0	0	0	1	0	0	0	0	0
C9J167_Q6PJ69	C9J167	Q6PJ69	1	2	2	1	0	0	0	0	0	0	0	0	0	0
C9J167_Q6ZVM7-2	C9J167	Q6ZVM7-2	1	1	1	1	0	0	0	0	0	0	0	0	0	0
C9J167_Q96P48-3	C9J167	Q96P48-3	1	1	1	1	0	0	0	0	0	0	0	0	0	0
C9J167_Q96RG2-4	C9J167	Q96RG2-4	1	1	1	1	0	0	0	0	0	0	0	0	0	0
C9J167_Q9UPU7-2	C9J167	Q9UPU7-2	1	1	1	1	0	0	0	0	0	0	0	0	0	0
C9J2Y9_P19387	C9J2Y9	P19387	5	18	8;3;3;2;2	4;1;1;1;1	0	0	0	0	1	1	0	1	0	0
C9J2Y9_P24928	C9J2Y9	P24928	1	2	2	1	1	1	1	1	1	1	1	1	1	1
C9J2Y9_Q5VTR2	C9J2Y9	Q5VTR2	1	2	2	1	1	1	1	1	1	0	1	1	1	1
C9J2Y9_Q9ULX6-2	C9J2Y9	Q9ULX6-2	1	1	1	1	0	0	0	0	1	0	0	1	0	0
C9J2Y9_Q9Y230	C9J2Y9	Q9Y230	3	6	2;2;2	1;1;1	0	0	0	0	1	0	0	1	0	0
C9J712_P11142	C9J712	P11142	1	1	1	1	0	0	0	0	1	1	0	1	1	1
C9J8Q5_P04406	C9J8Q5	P04406	1	1	1	1	0	0	0	0	0	0	0	0	1	0
C9J9K3_C9JG97	C9J9K3	C9JG97	1	1	1	1	0	0	0	0	0	0	0	1	0	0
C9J9K3_O00151	C9J9K3	O00151	1	1	1	1	0	0	0	0	0	0	0	1	1	1
C9J9K3_P00492	C9J9K3	P00492	1	1	1	1	0	0	0	0	0	0	0	1	1	1
C9J9K3_P11586	C9J9K3	P11586	1	1	1	1	0	0	0	0	0	0	0	1	0	0
C9J9K3_P35813	C9J9K3	P35813	1	1	1	1	0	0	0	0	0	0	0	1	0	0
C9J9K3_P49903	C9J9K3	P49903	1	1	1	1	0	0	0	0	0	0	0	1	0	0
C9J9K3_P54727	C9J9K3	P54727	1	1	1	1	0	0	0	0	0	0	0	1	0	0
C9J9K3_P63220	C9J9K3	P63220	6	36	7;10;7;6;3;3	2;3;2;2;1;1	0	0	0	0	1	1	0	1	0	0
C9J9K3_P68371	C9J9K3	P68371	1	1	1	1	0	0	0	0	0	0	0	1	0	0
C9J9K3_Q05086-3	C9J9K3	Q05086-3	1	1	1	1	0	0	0	0	1	0	0	1	0	0
C9J9K3_Q5JRX3	C9J9K3	Q5JRX3	1	1	1	1	0	0	0	0	0	0	0	1	1	1
C9J9K3_Q6FI81-3	C9J9K3	Q6FI81-3	2	2	1;1	1;1	0	0	0	0	0	0	0	1	0	0
C9J9K3_Q9H773	C9J9K3	Q9H773	1	2	2	2	0	0	0	0	0	0	0	1	0	0
C9J9K3_Q9NRF9	C9J9K3	Q9NRF9	1	1	1	1	0	0	0	0	1	0	0	1	0	0
C9J9K3_Q9UL46	C9J9K3	Q9UL46	1	1	1	1	0	0	0	0	1	0	0	1	0	0
C9JE98_F8VPD4	C9JE98	F8VPD4	1	1	1	1	0	0	0	0	0	0	0	0	1	0
C9JE98_K7ERF1	C9JE98	K7ERF1	1	1	1	1	0	0	0	0	1	0	0	0	0	0
C9JE98_O60783	C9JE98	O60783	1	1	1	1	0	0	0	0	1	0	0	0	1	0
C9JE98_O75376	C9JE98	O75376	1	1	1	1	0	0	0	0	1	1	0	0	0	0
C9JE98_P35573	C9JE98	P35573	1	2	2	2	0	0	0	0	0	0	0	0	0	0
C9JE98_Q14203-3	C9JE98	Q14203-3	1	1	1	1	0	0	0	0	1	0	0	0	0	0
C9JE98_Q14687-3	C9JE98	Q14687-3	1	2	2	1	0	0	0	0	1	0	0	0	0	0
C9JE98_Q7L5Y9	C9JE98	Q7L5Y9	1	1	1	1	0	0	0	0	1	0	0	0	0	0
C9JE98_Q92665	C9JE98	Q92665	1	1	1	1	0	0	0	0	1	0	0	0	1	0
C9JE98_Q9NZN8-4	C9JE98	Q9NZN8-4	1	1	1	1	0	0	0	0	0	0	0	0	0	0
C9JE98_Q9P0J7	C9JE98	Q9P0J7	1	2	2	1	0	0	0	0	0	0	0	0	0	0
C9JE98_Q9Y2Q9	C9JE98	Q9Y2Q9	1	2	2	1	0	0	0	0	1	0	0	0	1	0
C9JE98_Q9Y676	C9JE98	Q9Y676	1	1	1	1	0	0	0	0	1	0	0	0	1	0
C9JG97_O60701	C9JG97	O60701	1	1	1	1	0	0	0	0	0	0	0	0	0	0
C9JG97_O95379-3	C9JG97	O95379-3	1	1	1	1	0	0	0	0	0	0	0	0	0	0
C9JG97_P00492	C9JG97	P00492	3	9	3;3;3	1;1;1	0	0	0	0	0	0	0	0	1	0
C9JG97_P09104	C9JG97	P09104	1	1	1	1	0	0	0	0	0	0	0	0	0	0
C9JG97_P11172	C9JG97	P11172	1	1	1	1	0	0	0	0	0	0	0	0	0	0
C9JG97_P14324-2	C9JG97	P14324-2	1	1	1	1	0	0	0	0	0	0	0	0	0	0
C9JG97_P14618	C9JG97	P14618	1	1	1	1	0	0	0	0	0	0	0	0	1	0
C9JG97_P17066	C9JG97	P17066	1	1	1	1	0	0	0	0	0	0	0	0	1	0
C9JG97_P19174-2	C9JG97	P19174-2	1	1	1	1	0	0	0	0	0	0	0	0	0	0
C9JG97_P33316-2	C9JG97	P33316-2	1	1	1	1	0	0	0	0	0	0	0	0	0	0
C9JG97_P35813	C9JG97	P35813	1	1	1	1	0	0	0	0	0	0	0	0	0	0
C9JG97_P43403	C9JG97	P43403	1	1	1	1	0	0	0	0	0	0	0	0	1	0
C9JG97_P47755	C9JG97	P47755	1	1	1	1	0	0	0	0	0	0	0	0	1	0
C9JG97_P49903	C9JG97	P49903	1	1	1	1	0	0	0	0	0	0	0	0	0	0
C9JG97_P56537	C9JG97	P56537	1	1	1	1	0	0	0	0	0	0	0	0	0	0
C9JG97_P62310	C9JG97	P62310	3	3	1;1;1	1;1;1	0	0	0	0	0	0	0	0	0	0
C9JG97_P63220	C9JG97	P63220	1	1	1	1	0	0	0	0	0	0	0	0	0	0
C9JG97_Q13363-2	C9JG97	Q13363-2	1	1	1	1	0	0	0	0	0	0	0	0	1	0
C9JG97_Q16539-2	C9JG97	Q16539-2	3	10	4;3;3	2;1;1	0	0	0	0	0	0	0	0	0	0
C9JG97_Q5JRX3	C9JG97	Q5JRX3	1	2	2	2	0	0	0	0	0	0	0	0	1	0
C9JG97_Q86Y56	C9JG97	Q86Y56	1	1	1	1	0	0	0	0	0	0	0	0	1	0
C9JG97_Q9C0B1	C9JG97	Q9C0B1	1	1	1	1	0	0	0	0	0	0	0	0	0	0
C9JG97_Q9P287-2	C9JG97	Q9P287-2	2	2	1;1	1;1	0	0	0	0	0	0	0	0	0	0
C9JRJ5_P30154	C9JRJ5	P30154	2	2	1;1	1;1	0	0	0	0	1	0	0	0	0	0
C9JRJ5_Q13188	C9JRJ5	Q13188	1	1	1	1	0	0	0	0	0	0	0	0	0	0
C9JRJ5_Q5JTZ9	C9JRJ5	Q5JTZ9	1	2	2	2	0	0	0	0	0	0	0	0	1	0
C9JRJ5_Q8TEX9	C9JRJ5	Q8TEX9	2	2	1;1	1;1	0	0	0	0	1	0	0	0	0	0
C9JRJ5_Q92973-2	C9JRJ5	Q92973-2	1	1	1	1	0	0	0	0	0	0	0	0	1	0
C9JRJ5_Q96CX6	C9JRJ5	Q96CX6	2	4	2;2	1;1	0	0	0	0	0	0	0	0	0	0
C9JRJ5_Q99714	C9JRJ5	Q99714	2	5	2;3	1;2	0	0	0	0	0	0	0	0	1	0
C9JRJ5_Q9BTY7	C9JRJ5	Q9BTY7	2	4	2;2	1;1	0	0	0	0	0	0	0	0	0	0
C9JRJ5_Q9NZL4	C9JRJ5	Q9NZL4	2	3	1;2	1;1	0	0	0	0	0	0	0	0	0	0
C9JRJ5_Q9UBQ0	C9JRJ5	Q9UBQ0	1	1	1	1	0	0	0	0	1	0	0	0	0	0
C9JRJ5_Q9UI30	C9JRJ5	Q9UI30	1	1	1	1	0	0	0	0	0	0	0	0	0	0
C9JZI1_H0YH87	C9JZI1	H0YH87	1	1	1	1	0	0	0	0	0	0	0	0	0	0
C9JZI1_P40937	C9JZI1	P40937	2	2	1;1	1;1	0	0	0	0	1	1	0	0	0	0
C9JZI1_P46940	C9JZI1	P46940	2	2	1;1	1;1	0	0	0	0	1	0	0	0	1	0
C9JZI1_P78362	C9JZI1	P78362	1	1	1	1	0	0	0	0	0	0	0	0	1	0
C9JZI1_Q00534	C9JZI1	Q00534	1	1	1	1	0	0	0	0	1	0	0	0	1	0
C9JZI1_Q13838	C9JZI1	Q13838	1	1	1	1	0	0	0	0	1	0	0	0	1	0
C9JZI1_Q14C86-5	C9JZI1	Q14C86-5	1	1	1	1	0	0	0	0	0	0	0	0	0	0
C9JZI1_Q9BUJ2-2	C9JZI1	Q9BUJ2-2	1	1	1	1	0	0	0	0	1	0	0	0	0	0
C9JZI1_Q9BW19	C9JZI1	Q9BW19	1	1	1	1	0	0	0	0	0	0	0	0	0	0
C9JZI1_Q9BWF3	C9JZI1	Q9BWF3	1	1	1	1	0	0	0	0	0	0	0	0	0	0
C9JZI1_Q9UQ35	C9JZI1	Q9UQ35	2	2	1;1	1;1	0	0	0	0	1	0	0	0	0	0
C9JZI1_Q9Y3I0	C9JZI1	Q9Y3I0	1	1	1	1	0	0	0	0	0	0	0	0	1	0
C9K0U0_P04040	C9K0U0	P04040	1	2	2	2	0	0	0	0	0	0	0	0	0	0
C9K0U0_P11216	C9K0U0	P11216	1	1	1	1	0	0	0	0	0	0	0	0	0	0
C9K0U0_P22314	C9K0U0	P22314	1	1	1	1	0	0	0	0	0	0	0	0	1	0
C9K0U0_P54886-2	C9K0U0	P54886-2	1	1	1	1	0	0	0	0	0	0	0	0	0	0
C9K0U0_P59998	C9K0U0	P59998	1	1	1	1	0	0	0	0	0	0	0	0	1	0
C9K0U0_Q9Y478	C9K0U0	Q9Y478	1	1	1	1	0	0	0	0	0	0	0	0	0	0
D3YTB1_E7EPB3	D3YTB1	E7EPB3	1	1	1	1	0	0	0	0	1	1	0	0	0	0
D3YTB1_P05388	D3YTB1	P05388	1	1	1	1	0	0	0	0	1	1	0	0	0	0
D3YTB1_P36578	D3YTB1	P36578	1	1	1	1	0	0	0	0	1	1	0	0	0	0
D3YTB1_P46778	D3YTB1	P46778	1	1	1	1	0	0	0	0	1	1	0	0	0	0
D3YTB1_P47914	D3YTB1	P47914	2	3	2;1	2;1	0	0	0	0	1	1	0	0	0	0
D3YTB1_P61353	D3YTB1	P61353	2	2	1;1	1;1	0	0	0	0	1	1	0	0	0	0
D3YTB1_P62424	D3YTB1	P62424	1	2	2	2	0	0	0	0	1	1	0	0	1	0
D3YTB1_P62906	D3YTB1	P62906	1	1	1	1	0	0	0	0	1	1	0	0	0	0
D3YTB1_P62913	D3YTB1	P62913	1	1	1	1	0	0	0	0	1	1	0	0	0	0
D3YTB1_P62917	D3YTB1	P62917	1	4	4	4	0	0	0	0	1	1	0	0	1	0
D3YTB1_Q15046	D3YTB1	Q15046	1	1	1	1	0	0	0	0	1	0	0	0	0	0
D6R9P3_M0R0F0	D6R9P3	M0R0F0	1	1	1	1	0	0	0	0	0	0	0	0	0	0
D6R9P3_O60506	D6R9P3	O60506	1	1	1	1	0	0	0	0	0	0	0	0	0	0
D6R9P3_P0CW22	D6R9P3	P0CW22	2	5	3;2	2;1	0	0	0	0	0	0	0	0	0	0
D6R9P3_P23396	D6R9P3	P23396	2	2	1;1	1;1	0	0	0	0	0	0	0	0	1	0
D6R9P3_P25398	D6R9P3	P25398	1	1	1	1	0	0	0	0	0	0	0	0	1	0
D6R9P3_P62249	D6R9P3	P62249	1	1	1	1	0	0	0	0	0	0	0	0	1	0
D6R9P3_P62263	D6R9P3	P62263	1	1	1	1	0	0	0	0	0	0	0	0	1	0
D6R9P3_P62269	D6R9P3	P62269	1	1	1	1	0	0	0	0	0	0	0	0	0	0
D6R9P3_P62841	D6R9P3	P62841	1	1	1	1	0	0	0	0	0	0	0	0	0	0
D6R9P3_P62857	D6R9P3	P62857	1	1	1	1	0	0	0	0	0	0	0	0	1	0
D6R9P3_Q00839-2	D6R9P3	Q00839-2	2	3	2;1	2;1	0	0	0	0	0	0	0	0	0	0
D6R9P3_Q13151	D6R9P3	Q13151	1	1	1	1	0	0	0	0	0	0	0	0	0	0
D6R9P3_Q14103-3	D6R9P3	Q14103-3	2	16	8;8	4;4	0	0	0	0	0	0	0	0	0	0
D6RB01_E7EPL4	D6RB01	E7EPL4	1	1	1	1	0	0	0	0	0	0	0	0	0	0
D6RB01_P23610	D6RB01	P23610	1	1	1	1	0	0	0	0	0	0	0	0	0	0
D6RB01_Q13576	D6RB01	Q13576	1	1	1	1	0	0	0	0	0	0	0	0	1	0
D6RB01_Q9BXB4	D6RB01	Q9BXB4	1	1	1	1	0	0	0	0	0	0	0	0	0	0
D6RGI3_Q14141	D6RGI3	Q14141	1	1	1	1	0	0	0	0	0	0	0	0	0	0
D6RGI3_Q15019	D6RGI3	Q15019	1	1	1	1	0	0	0	0	1	1	0	0	1	0
D6RGI3_Q16181	D6RGI3	Q16181	1	2	2	2	0	0	0	0	1	1	0	0	0	0
D6RGI3_Q9UHD8-5	D6RGI3	Q9UHD8-5	1	1	1	1	0	0	0	0	1	1	0	0	0	0
E2QRF9_F5H5P2	E2QRF9	F5H5P2	2	4	2;2	1;1	0	0	0	0	0	0	0	0	0	0
E2QRF9_P21953	E2QRF9	P21953	2	4	2;2	1;1	0	0	0	0	0	0	0	0	0	0
E2QRF9_Q9UJU6	E2QRF9	Q9UJU6	2	2	1;1	1;1	0	0	0	0	0	0	0	0	1	0
E5RH97_Q13952	E5RH97	Q13952	2	2	1;1	1;1	0	0	0	0	0	0	0	0	0	0
E5RH97_Q8ND24	E5RH97	Q8ND24	1	1	1	1	0	0	0	0	0	0	0	0	0	0
E5RH97_Q8TCS8	E5RH97	Q8TCS8	1	1	1	1	0	0	0	0	0	0	0	0	1	0
E7EM64_Q9UNS2	E7EM64	Q9UNS2	1	1	1	1	0	0	0	0	1	1	0	0	1	0
E7EN19_P17812	E7EN19	P17812	1	1	1	1	0	0	0	0	0	0	0	1	1	1
E7EN19_P30154	E7EN19	P30154	3	3	1;1;1	1;1;1	0	0	0	0	1	0	0	1	0	0
E7EN19_Q92973-2	E7EN19	Q92973-2	1	1	1	1	0	0	0	0	0	0	0	1	1	1
E7EN19_Q99615	E7EN19	Q99615	2	2	1;1	1;1	0	0	0	0	0	0	0	1	1	1
E7EN19_Q9NZL4	E7EN19	Q9NZL4	1	1	1	1	0	0	0	0	0	0	0	1	0	0
E7EN68_F5H8H2	E7EN68	F5H8H2	1	2	2	2	0	0	0	0	0	0	0	0	0	0
E7EN68_H0Y9S9	E7EN68	H0Y9S9	1	2	2	2	0	0	0	0	0	0	0	0	0	0
E7EN68_O15541	E7EN68	O15541	1	2	2	2	0	0	0	0	0	0	0	0	0	0
E7EN68_O60220	E7EN68	O60220	1	1	1	1	0	0	0	0	0	0	0	0	0	0
E7EN68_O75439	E7EN68	O75439	1	1	1	1	0	0	0	0	0	0	0	0	1	0
E7EN68_O76075	E7EN68	O76075	1	1	1	1	0	0	0	0	0	0	0	0	0	0
E7EN68_P06280	E7EN68	P06280	1	1	1	1	0	0	0	0	0	0	0	0	1	0
E7EN68_P06865	E7EN68	P06865	1	1	1	1	0	0	0	0	0	0	0	0	0	0
E7EN68_P11498	E7EN68	P11498	1	2	2	1	0	0	0	0	0	0	0	0	1	0
E7EN68_P20340-2	E7EN68	P20340-2	1	1	1	1	0	0	0	0	0	0	0	0	0	0
E7EN68_P31937	E7EN68	P31937	1	1	1	1	0	0	0	0	0	0	0	0	1	0
E7EN68_Q53QZ3	E7EN68	Q53QZ3	1	2	2	2	0	0	0	0	0	0	0	0	0	0
E7EN68_Q99447	E7EN68	Q99447	1	2	2	2	0	0	0	0	0	0	0	0	0	0
E7EN68_Q9BQC3	E7EN68	Q9BQC3	1	3	3	2	0	0	0	0	0	0	0	0	0	0
E7EN68_Q9HA47-3	E7EN68	Q9HA47-3	1	2	2	2	0	0	0	0	0	0	0	0	0	0
E7EN68_Q9UKU7	E7EN68	Q9UKU7	1	1	1	1	0	0	0	0	0	0	0	0	1	0
E7EPB3_P36578	E7EPB3	P36578	1	1	1	1	0	0	0	0	1	1	0	0	0	0
E7EPB3_P40429	E7EPB3	P40429	1	1	1	1	0	0	0	0	1	1	0	0	1	0
E7EPB3_P46778	E7EPB3	P46778	1	1	1	1	0	0	0	0	1	1	0	0	0	0
E7EPB3_P47914	E7EPB3	P47914	1	1	1	1	0	0	0	0	1	1	0	0	0	0
E7EPB3_P62424	E7EPB3	P62424	1	1	1	1	0	0	0	0	1	1	0	0	1	0
E7EPB3_P62906	E7EPB3	P62906	1	1	1	1	0	0	0	0	1	1	0	0	0	0
E7EPB3_P62917	E7EPB3	P62917	1	1	1	1	0	0	0	0	1	1	0	0	1	0
E7EPL4_P56377	E7EPL4	P56377	1	1	1	1	0	0	0	0	0	0	0	0	0	0
E7EPL4_Q13576	E7EPL4	Q13576	1	1	1	1	0	0	0	0	0	0	0	0	1	0
E7EPL4_Q15334	E7EPL4	Q15334	1	1	1	1	0	0	0	0	0	0	0	0	0	0
E7EPL4_Q92609	E7EPL4	Q92609	1	2	2	2	0	0	0	0	0	0	0	0	0	0
E7EPY1_E9PC74	E7EPY1	E9PC74	1	1	1	1	0	0	0	0	0	0	0	0	0	0
E7EPY1_O60271-4	E7EPY1	O60271-4	1	1	1	1	0	0	0	0	1	1	0	0	1	0
E7EPY1_P16278-2	E7EPY1	P16278-2	1	2	2	1	0	0	0	0	1	0	0	0	1	0
E7EPY1_P25800	E7EPY1	P25800	1	1	1	1	0	0	0	0	0	0	0	0	0	0
E7EPY1_P37275-3	E7EPY1	P37275-3	1	2	2	2	0	0	0	0	1	0	0	0	0	0
E7EPY1_Q6IA86-4	E7EPY1	Q6IA86-4	1	1	1	1	0	0	0	0	1	0	0	0	0	0
E7EPY1_Q6ZMI0	E7EPY1	Q6ZMI0	1	2	2	1	0	0	0	0	0	0	0	0	0	0
E7EPY1_Q8WVT3	E7EPY1	Q8WVT3	1	1	1	1	0	0	0	0	0	0	0	0	0	0
E7EPY1_Q96CN9	E7EPY1	Q96CN9	1	1	1	1	0	0	0	0	0	0	0	0	0	0
E7EPY1_Q96EB1	E7EPY1	Q96EB1	1	1	1	1	0	0	0	0	1	0	0	0	0	0
E7EPY1_Q9BW61	E7EPY1	Q9BW61	1	1	1	1	0	0	0	0	0	0	0	0	0	0
E7EPY1_Q9C0C7-4	E7EPY1	Q9C0C7-4	1	1	1	1	0	0	0	0	0	0	0	0	0	0
E7EPY1_Q9UID3	E7EPY1	Q9UID3	1	2	2	2	0	0	0	0	0	0	0	0	0	0
E7EQL8_P17026	E7EQL8	P17026	1	1	1	1	0	0	0	0	0	0	0	0	0	0
E7EQL8_P62273	E7EQL8	P62273	1	2	2	2	0	0	0	0	0	0	0	0	0	0
E7EQL8_Q08AM6	E7EQL8	Q08AM6	1	1	1	1	0	0	0	0	0	0	0	0	0	0
E7EQL8_Q13409-3	E7EQL8	Q13409-3	1	1	1	1	0	0	0	0	0	0	0	0	0	0
E7EQL8_Q14204	E7EQL8	Q14204	1	2	2	2	0	0	0	0	0	0	0	0	0	0
E7EQL8_Q7L5Y9	E7EQL8	Q7L5Y9	1	1	1	1	0	0	0	0	0	0	0	0	0	0
E7EQL8_Q96S59	E7EQL8	Q96S59	1	1	1	1	0	0	0	0	0	0	0	0	0	0
E7EQL8_Q9H871	E7EQL8	Q9H871	1	1	1	1	0	0	0	0	0	0	0	0	0	0
E7ESU4_P11387	E7ESU4	P11387	1	1	1	1	0	0	0	0	0	0	0	0	0	0
E7ESU4_P62266	E7ESU4	P62266	1	1	1	1	0	0	0	0	0	0	0	0	0	0
E7ESU4_Q3KQU3	E7ESU4	Q3KQU3	1	1	1	1	0	0	0	0	0	0	0	0	0	0
E7ESU4_Q5QPM1	E7ESU4	Q5QPM1	1	1	1	1	0	0	0	0	0	0	0	0	0	0
E7ESU4_Q92608	E7ESU4	Q92608	1	1	1	1	0	0	0	0	0	0	0	0	0	0
E7ESU4_Q9BXS6-2	E7ESU4	Q9BXS6-2	1	1	1	1	0	0	0	0	0	0	0	0	0	0
E7ESU4_Q9H0S4-2	E7ESU4	Q9H0S4-2	1	1	1	1	0	0	0	0	0	0	0	0	0	0
E7ESU4_Q9NY93-2	E7ESU4	Q9NY93-2	1	2	2	2	0	0	0	0	0	0	0	0	0	0
E7ESU4_Q9P2K5-2	E7ESU4	Q9P2K5-2	1	1	1	1	0	0	0	0	0	0	0	0	0	0
E7EUY3_H0YFS7	E7EUY3	H0YFS7	1	1	1	1	0	0	0	0	0	0	0	0	0	0
E7EUY3_O95295	E7EUY3	O95295	1	1	1	1	0	0	0	0	0	0	0	0	0	0
E7EUY3_P05165-3	E7EUY3	P05165-3	1	1	1	1	0	0	0	0	0	0	0	0	0	0
E7EUY3_P61968	E7EUY3	P61968	1	1	1	1	0	0	0	0	0	0	0	0	0	0
E7EUY3_Q6QNY0	E7EUY3	Q6QNY0	1	1	1	1	0	0	0	0	0	0	0	0	0	0
E7EUY3_Q9H2J4	E7EUY3	Q9H2J4	1	1	1	1	0	0	0	0	0	0	0	0	0	0
E7EUY3_Q9NQ92	E7EUY3	Q9NQ92	1	1	1	1	0	0	0	0	0	0	0	0	0	0
E7EUY3_Q9NUP1	E7EUY3	Q9NUP1	1	2	2	2	0	0	0	0	0	0	0	0	0	0
E7EVJ5_P29590	E7EVJ5	P29590	1	1	1	1	0	0	0	0	0	0	0	1	0	0
E7EVJ5_Q00341	E7EVJ5	Q00341	1	1	1	1	0	0	0	0	0	0	0	1	0	0
E7EVJ5_Q15398	E7EVJ5	Q15398	1	1	1	1	0	0	0	0	0	0	0	1	0	0
E7EVJ5_Q92609	E7EVJ5	Q92609	1	1	1	1	0	0	0	0	0	0	0	1	0	0
E7EVJ5_Q92619	E7EVJ5	Q92619	1	1	1	1	0	0	0	0	0	0	0	1	0	0
E7EVJ5_Q9UKG1	E7EVJ5	Q9UKG1	1	1	1	1	0	0	0	0	0	0	0	1	0	0
E7EVJ5_Q9UNF1	E7EVJ5	Q9UNF1	1	1	1	1	0	0	0	0	0	0	0	1	0	0
E7EVJ5_Q9UQ35	E7EVJ5	Q9UQ35	1	2	2	1	0	0	0	0	0	0	0	1	0	0
E9PB90_E9PFR3	E9PB90	E9PFR3	1	1	1	1	0	0	0	0	0	0	0	0	0	0
E9PB90_O76075	E9PB90	O76075	1	2	2	2	0	0	0	0	0	0	0	0	0	0
E9PB90_P06239	E9PB90	P06239	1	1	1	1	0	0	0	0	0	0	0	0	1	0
E9PB90_P06865	E9PB90	P06865	1	1	1	1	0	0	0	0	0	0	0	0	0	0
E9PB90_P16219	E9PB90	P16219	2	2	1;1	1;1	0	0	0	0	0	0	0	0	1	0
E9PB90_P23368	E9PB90	P23368	1	1	1	1	0	0	0	0	0	0	0	0	0	0
E9PB90_P46934-4	E9PB90	P46934-4	1	1	1	1	0	0	0	0	0	0	0	0	0	0
E9PB90_P53634	E9PB90	P53634	1	1	1	1	0	0	0	0	0	0	0	0	0	0
E9PB90_Q13188	E9PB90	Q13188	1	1	1	1	0	0	0	0	0	0	0	0	0	0
E9PB90_Q53EL6-2	E9PB90	Q53EL6-2	1	1	1	1	0	0	0	0	0	0	0	0	0	0
E9PB90_Q86XP3	E9PB90	Q86XP3	1	1	1	1	0	0	0	0	0	0	0	0	1	0
E9PB90_Q8N6H7	E9PB90	Q8N6H7	1	1	1	1	0	0	0	0	0	0	0	0	0	0
E9PB90_Q92696	E9PB90	Q92696	1	1	1	1	0	0	0	0	0	0	0	0	0	0
E9PB90_Q96B54	E9PB90	Q96B54	2	2	1;1	1;1	0	0	0	0	0	0	0	0	0	0
E9PB90_Q96CW6	E9PB90	Q96CW6	1	1	1	1	0	0	0	0	0	0	0	0	0	0
E9PB90_Q9H3H1-4	E9PB90	Q9H3H1-4	2	2	1;1	1;1	0	0	0	0	0	0	0	0	0	0
E9PB90_Q9NR28-2	E9PB90	Q9NR28-2	1	1	1	1	0	0	0	0	0	0	0	0	0	0
E9PB90_Q9P265	E9PB90	Q9P265	1	1	1	1	0	0	0	0	0	0	0	0	0	0
E9PB90_Q9UKU7	E9PB90	Q9UKU7	1	1	1	1	0	0	0	0	0	0	0	0	1	0
E9PC74_H0YH87	E9PC74	H0YH87	1	2	2	2	0	0	0	0	0	0	0	0	0	0
E9PC74_O75934	E9PC74	O75934	1	1	1	1	0	0	0	0	0	0	0	0	0	0
E9PC74_Q13045	E9PC74	Q13045	1	1	1	1	0	0	0	0	0	0	0	0	0	0
E9PC74_Q13330-3	E9PC74	Q13330-3	1	1	1	1	0	0	0	0	0	0	0	0	0	0
E9PC74_Q9NR50	E9PC74	Q9NR50	2	2	1;1	1;1	0	0	0	0	0	0	0	0	0	0
E9PC74_Q9ULX6-2	E9PC74	Q9ULX6-2	2	2	1;1	1;1	0	0	0	0	0	0	0	0	0	0
E9PC74_Q9UQ35	E9PC74	Q9UQ35	1	1	1	1	0	0	0	0	0	0	0	0	0	0
E9PCV0_P19474	E9PCV0	P19474	1	1	1	1	0	0	0	0	0	0	0	1	0	0
E9PCV0_Q9HD26-2	E9PCV0	Q9HD26-2	1	1	1	1	0	0	0	0	0	0	0	1	0	0
E9PD90_J3KTC1	E9PD90	J3KTC1	1	1	1	1	0	0	0	0	0	0	0	0	0	0
E9PD90_O43660-2	E9PD90	O43660-2	1	1	1	1	0	0	0	0	0	0	0	0	0	0
E9PD90_P19525-2	E9PD90	P19525-2	1	1	1	1	0	0	0	0	0	0	0	0	0	0
E9PD90_P42695	E9PD90	P42695	1	1	1	1	0	0	0	0	0	0	0	0	0	0
E9PD90_P48634-2	E9PD90	P48634-2	1	1	1	1	0	0	0	0	0	0	0	0	0	0
E9PD90_Q6F5E8	E9PD90	Q6F5E8	1	1	1	1	0	0	0	0	0	0	0	0	0	0
E9PD90_Q8NFW8	E9PD90	Q8NFW8	1	1	1	1	0	0	0	0	0	0	0	0	0	0
E9PD90_Q9UJX3-2	E9PD90	Q9UJX3-2	1	1	1	1	0	0	0	0	0	0	0	0	0	0
E9PDL6_O00273	E9PDL6	O00273	1	1	1	1	0	0	0	0	0	0	0	0	0	0
E9PDL6_O60888-3	E9PDL6	O60888-3	1	1	1	1	0	0	0	0	0	0	0	0	0	0
E9PDL6_O75439	E9PDL6	O75439	1	1	1	1	0	0	0	0	0	0	0	0	1	0
E9PDL6_P06733	E9PDL6	P06733	1	1	1	1	0	0	0	0	0	0	0	0	0	0
E9PDL6_P10253	E9PDL6	P10253	1	1	1	1	0	0	0	0	0	0	0	0	0	0
E9PDL6_P53602	E9PDL6	P53602	1	1	1	1	0	0	0	0	0	0	0	0	0	0
E9PDL6_P61604	E9PDL6	P61604	1	1	1	1	0	0	0	0	0	0	0	0	0	0
E9PDL6_Q14257	E9PDL6	Q14257	1	1	1	1	0	0	0	0	0	0	0	0	0	0
E9PDL6_Q8IV50	E9PDL6	Q8IV50	1	1	1	1	0	0	0	0	0	0	0	0	0	0
E9PDL6_Q8NB14	E9PDL6	Q8NB14	1	1	1	1	0	0	0	0	0	0	0	0	0	0
E9PDL6_Q9HD47	E9PDL6	Q9HD47	1	1	1	1	0	0	0	0	0	0	0	0	0	0
E9PDL6_Q9NXR5	E9PDL6	Q9NXR5	1	1	1	1	0	0	0	0	0	0	0	0	0	0
E9PEZ3_O60763	E9PEZ3	O60763	1	1	1	1	0	0	0	0	1	0	0	0	1	0
E9PEZ3_P24928	E9PEZ3	P24928	1	1	1	1	0	0	0	0	1	0	0	0	1	0
E9PEZ3_P50851-2	E9PEZ3	P50851-2	1	1	1	1	0	0	0	0	0	0	0	0	0	0
E9PEZ3_Q13085	E9PEZ3	Q13085	2	4	2;2	1;1	0	0	0	0	0	0	0	0	0	0
E9PEZ3_Q5VTR2	E9PEZ3	Q5VTR2	2	4	2;2	1;1	0	0	0	0	1	0	0	0	1	0
E9PFR3_F6T1Q0	E9PFR3	F6T1Q0	1	1	1	1	0	0	0	0	0	0	0	0	0	0
E9PFR3_O14929	E9PFR3	O14929	1	1	1	1	0	0	0	0	0	0	0	0	1	0
E9PFR3_O15511	E9PFR3	O15511	1	2	2	2	0	0	0	0	0	0	0	0	0	0
E9PFR3_O43252	E9PFR3	O43252	1	1	1	1	0	0	0	0	0	0	0	0	0	0
E9PFR3_O60547	E9PFR3	O60547	1	1	1	1	0	0	0	0	0	0	0	0	0	0
E9PFR3_P04040	E9PFR3	P04040	1	1	1	1	0	0	0	0	0	0	0	0	0	0
E9PFR3_P16219	E9PFR3	P16219	1	1	1	1	0	0	0	0	0	0	0	0	1	0
E9PFR3_P19174-2	E9PFR3	P19174-2	1	2	2	2	0	0	0	0	0	0	0	0	0	0
E9PFR3_P53634	E9PFR3	P53634	1	1	1	1	0	0	0	0	0	0	0	0	0	0
E9PFR3_P62258	E9PFR3	P62258	1	1	1	1	0	0	0	0	0	0	0	0	1	0
E9PFR3_Q13011	E9PFR3	Q13011	2	3	1;2	1;2	0	0	0	0	0	0	0	0	1	0
E9PFR3_Q15435	E9PFR3	Q15435	1	1	1	1	0	0	0	0	0	0	0	0	0	0
E9PFR3_Q53EL6-2	E9PFR3	Q53EL6-2	1	1	1	1	0	0	0	0	0	0	0	0	0	0
E9PFR3_Q5QNY5	E9PFR3	Q5QNY5	1	1	1	1	0	0	0	0	0	0	0	0	0	0
E9PFR3_Q8TDP1-2	E9PFR3	Q8TDP1-2	1	1	1	1	0	0	0	0	0	0	0	0	0	0
E9PFR3_Q96B54	E9PFR3	Q96B54	1	1	1	1	0	0	0	0	0	0	0	0	0	0
E9PFR3_Q9BZ23-3	E9PFR3	Q9BZ23-3	1	1	1	1	0	0	0	0	0	0	0	0	0	0
E9PFR3_Q9GZZ9	E9PFR3	Q9GZZ9	1	2	2	1	0	0	0	0	0	0	0	0	0	0
E9PFR3_Q9NR28-2	E9PFR3	Q9NR28-2	1	1	1	1	0	0	0	0	0	0	0	0	0	0
E9PFR3_Q9NRF9	E9PFR3	Q9NRF9	1	1	1	1	0	0	0	0	0	0	0	0	0	0
E9PFR3_Q9Y263	E9PFR3	Q9Y263	1	2	2	2	0	0	0	0	0	0	0	0	1	0
E9PGM1_Q16643	E9PGM1	Q16643	1	1	1	1	0	0	0	0	0	0	0	0	1	0
E9PGT1_Q99598	E9PGT1	Q99598	2	2	1;1	1;1	0	0	0	0	0	0	0	0	0	0
E9PH29_H3BRS1	E9PH29	H3BRS1	1	1	1	1	0	0	0	0	0	0	0	1	0	0
E9PH29_P28482	E9PH29	P28482	1	1	1	1	0	0	0	0	0	0	0	1	1	1
E9PH29_P98170	E9PH29	P98170	1	1	1	1	0	0	0	0	0	0	0	1	0	0
E9PH29_Q8IVH4	E9PH29	Q8IVH4	1	1	1	1	0	0	0	0	0	0	0	1	0	0
E9PH29_Q8WUI4-3	E9PH29	Q8WUI4-3	1	2	2	1	0	0	0	0	0	0	0	1	0	0
E9PH29_Q96CX6	E9PH29	Q96CX6	1	1	1	1	0	0	0	0	0	0	0	1	0	0
E9PHH9_F8WBJ6	E9PHH9	F8WBJ6	1	1	1	1	0	0	0	0	0	0	0	0	0	0
E9PHH9_O15047	E9PHH9	O15047	1	1	1	1	0	0	0	0	0	0	0	0	0	0
E9PHH9_P52272-2	E9PHH9	P52272-2	1	1	1	1	0	0	0	0	0	0	0	0	1	0
E9PHH9_P52732	E9PHH9	P52732	1	1	1	1	0	0	0	0	0	0	0	0	0	0
E9PHH9_P61978	E9PHH9	P61978	1	1	1	1	0	0	0	0	0	0	0	0	0	0
E9PHH9_Q59GN2	E9PHH9	Q59GN2	1	1	1	1	0	0	0	0	0	0	0	0	0	0
E9PHH9_Q5VWQ0	E9PHH9	Q5VWQ0	1	1	1	1	0	0	0	0	0	0	0	0	0	0
E9PHH9_Q7Z2W4	E9PHH9	Q7Z2W4	1	1	1	1	0	0	0	0	0	0	0	0	0	0
E9PHH9_Q86TB9	E9PHH9	Q86TB9	1	1	1	1	0	0	0	0	0	0	0	0	0	0
E9PHH9_Q86U42-2	E9PHH9	Q86U42-2	1	1	1	1	0	0	0	0	0	0	0	0	1	0
E9PHH9_Q8WXI9	E9PHH9	Q8WXI9	1	1	1	1	0	0	0	0	0	0	0	0	0	0
E9PHH9_Q96PK6	E9PHH9	Q96PK6	1	1	1	1	0	0	0	0	0	0	0	0	1	0
E9PHH9_Q9BVI4	E9PHH9	Q9BVI4	1	1	1	1	0	0	0	0	0	0	0	0	0	0
E9PHH9_Q9Y295	E9PHH9	Q9Y295	1	1	1	1	0	0	0	0	0	0	0	0	1	0
E9PK01_J3KP36	E9PK01	J3KP36	1	2	2	2	0	0	0	0	0	0	0	0	0	0
E9PK01_P24534	E9PK01	P24534	1	3	3	3	0	0	0	0	0	0	0	0	0	0
E9PK01_P26641	E9PK01	P26641	1	5	5	4	0	0	0	0	0	0	0	0	1	0
E9PK01_Q8N7H5	E9PK01	Q8N7H5	1	1	1	1	0	0	0	0	0	0	0	0	0	0
E9PK67_H0Y760	E9PK67	H0Y760	1	1	1	1	0	0	0	0	0	0	0	0	0	0
E9PK67_H0YK48	E9PK67	H0YK48	1	1	1	1	0	0	0	0	0	0	0	0	0	0
E9PK67_P50542-2	E9PK67	P50542-2	1	1	1	1	0	0	0	0	0	0	0	0	0	0
E9PK67_Q96T76-9	E9PK67	Q96T76-9	1	1	1	1	0	0	0	0	0	0	0	0	0	0
E9PK67_Q9C0B0	E9PK67	Q9C0B0	1	1	1	1	0	0	0	0	0	0	0	0	0	0
E9PK67_Q9NXH9-2	E9PK67	Q9NXH9-2	1	1	1	1	0	0	0	0	0	0	0	0	0	0
E9PLK3_H3BRL3	E9PLK3	H3BRL3	1	1	1	1	0	0	0	0	0	0	0	1	0	0
E9PLK3_O43252	E9PLK3	O43252	1	2	2	2	0	0	0	0	0	0	0	1	0	0
E9PLK3_P04075	E9PLK3	P04075	1	1	1	1	0	0	0	0	0	0	0	1	1	1
E9PLK3_P04406	E9PLK3	P04406	1	1	1	1	0	0	0	0	0	0	0	1	1	1
E9PLK3_P11586	E9PLK3	P11586	1	1	1	1	0	0	0	0	0	0	0	1	0	0
E9PLK3_P11908	E9PLK3	P11908	1	1	1	1	0	0	0	0	0	0	0	1	0	0
E9PLK3_P26038	E9PLK3	P26038	1	2	2	2	0	0	0	0	0	0	0	1	1	1
E9PLK3_P52306	E9PLK3	P52306	1	1	1	1	0	0	0	0	0	0	0	1	1	1
E9PLK3_P52788	E9PLK3	P52788	1	2	2	2	0	0	0	0	0	0	0	1	0	0
E9PLK3_P52888	E9PLK3	P52888	1	1	1	1	0	0	0	0	0	0	0	1	1	1
E9PLK3_P54687	E9PLK3	P54687	1	5	5	4	0	0	0	0	0	0	0	1	0	0
E9PLK3_P55060	E9PLK3	P55060	1	1	1	1	0	0	0	0	0	0	0	1	0	0
E9PLK3_Q13177	E9PLK3	Q13177	1	2	2	2	0	0	0	0	0	0	0	1	1	1
E9PLK3_Q14CX7	E9PLK3	Q14CX7	1	2	2	2	0	0	0	0	0	0	0	1	1	1
E9PLK3_Q15067-2	E9PLK3	Q15067-2	1	2	2	2	0	0	0	0	0	0	0	1	1	1
E9PLK3_Q96KP4	E9PLK3	Q96KP4	1	2	2	2	0	0	0	0	0	0	0	1	1	1
E9PLK3_Q9NY33	E9PLK3	Q9NY33	1	2	2	2	0	0	0	0	0	0	0	1	0	0
E9PLK3_Q9UNZ2	E9PLK3	Q9UNZ2	1	1	1	1	0	0	0	0	0	0	0	1	1	1
E9PM46_H7BYY1	E9PM46	H7BYY1	1	1	1	1	0	0	0	0	0	0	0	1	0	0
E9PM46_P33993	E9PM46	P33993	1	1	1	1	0	0	0	0	0	0	0	1	1	1
E9PM46_P49736	E9PM46	P49736	1	1	1	1	0	0	0	0	0	0	0	1	0	0
E9PM46_Q13162	E9PM46	Q13162	2	2	1;1	1;1	0	0	0	0	0	0	0	1	0	0
E9PM46_Q14566	E9PM46	Q14566	1	1	1	1	0	0	0	0	0	0	0	1	1	1
E9PM46_Q8IZP0-10	E9PM46	Q8IZP0-10	1	1	1	1	0	0	0	0	0	0	0	1	0	0
E9PM46_Q96EB6	E9PM46	Q96EB6	1	1	1	1	0	0	0	0	0	0	0	1	0	0
E9PM46_Q9BXB4	E9PM46	Q9BXB4	1	1	1	1	0	0	0	0	0	0	0	1	0	0
E9PM90_O95352	E9PM90	O95352	1	1	1	1	0	0	0	0	0	0	0	0	0	0
E9PMI6_O43681	E9PMI6	O43681	1	1	1	1	0	0	0	0	0	0	0	0	1	0
E9PMI6_O60664	E9PMI6	O60664	1	1	1	1	0	0	0	0	1	0	0	0	1	0
E9PMI6_O96007	E9PMI6	O96007	1	1	1	1	0	0	0	0	1	0	0	0	0	0
E9PMI6_P04632	E9PMI6	P04632	1	1	1	1	0	0	0	0	0	0	0	0	0	0
E9PMI6_P06239	E9PMI6	P06239	1	1	1	1	0	0	0	0	1	0	0	0	1	0
E9PMI6_P10253	E9PMI6	P10253	1	1	1	1	0	0	0	0	0	0	0	0	0	0
E9PMI6_P19623	E9PMI6	P19623	1	1	1	1	0	0	0	0	0	0	0	0	1	0
E9PMI6_P49247	E9PMI6	P49247	2	4	2;2	1;1	0	0	0	0	0	0	0	0	1	0
E9PMI6_P61604	E9PMI6	P61604	1	1	1	1	0	0	0	0	0	0	0	0	0	0
E9PMI6_P62310	E9PMI6	P62310	3	4	1;2;1	1;1;1	0	0	0	0	1	0	0	0	0	0
E9PMI6_Q13509	E9PMI6	Q13509	2	2	1;1	1;1	0	0	0	0	0	0	0	0	0	0
E9PMI6_Q96B54	E9PMI6	Q96B54	1	1	1	1	0	0	0	0	0	0	0	0	0	0
E9PMI6_Q9Y333	E9PMI6	Q9Y333	1	1	1	1	0	0	0	0	1	0	0	0	1	0
E9PPM8_O60841	E9PPM8	O60841	1	1	1	1	0	0	0	0	0	0	0	0	0	0
E9PPM8_O75367-2	E9PPM8	O75367-2	1	1	1	1	0	0	0	0	0	0	0	0	0	0
E9PPM8_O75821	E9PPM8	O75821	1	1	1	1	0	0	0	0	0	0	0	0	0	0
E9PPM8_Q08380	E9PPM8	Q08380	1	1	1	1	0	0	0	0	0	0	0	0	0	0
E9PPM8_Q8IZ83	E9PPM8	Q8IZ83	3	9	3;3;3	1;1;1	0	0	0	0	0	0	0	0	0	0
E9PPM8_Q92785	E9PPM8	Q92785	1	1	1	1	0	0	0	0	0	0	0	0	0	0
E9PPM8_Q9NZN8-4	E9PPM8	Q9NZN8-4	1	1	1	1	0	0	0	0	0	0	0	0	0	0
E9PPM8_Q9P0J7	E9PPM8	Q9P0J7	1	1	1	1	0	0	0	0	0	0	0	0	0	0
E9PQ61_J3KTC1	E9PQ61	J3KTC1	1	1	1	1	0	0	0	0	0	0	0	0	0	0
E9PQ61_O43390	E9PQ61	O43390	1	1	1	1	0	0	0	0	0	0	0	0	1	0
E9PQ61_O43660-2	E9PQ61	O43660-2	1	1	1	1	0	0	0	0	0	0	0	0	0	0
E9PQ61_O75400-2	E9PQ61	O75400-2	1	1	1	1	0	0	0	0	0	0	0	0	0	0
E9PQ61_P14866	E9PQ61	P14866	1	1	1	1	0	0	0	0	0	0	0	0	0	0
E9PQ61_P23258	E9PQ61	P23258	1	1	1	1	0	0	0	0	0	0	0	0	1	0
E9PQ61_P38159	E9PQ61	P38159	1	1	1	1	0	0	0	0	0	0	0	0	1	0
E9PQ61_P39023	E9PQ61	P39023	1	1	1	1	0	0	0	0	0	0	0	0	0	0
E9PQ61_P52272-2	E9PQ61	P52272-2	1	2	2	2	0	0	0	0	0	0	0	0	1	0
E9PQ61_P56192	E9PQ61	P56192	1	1	1	1	0	0	0	0	0	0	0	0	1	0
E9PQ61_P61254	E9PQ61	P61254	1	1	1	1	0	0	0	0	0	0	0	0	1	0
E9PQ61_P62241	E9PQ61	P62241	1	1	1	1	0	0	0	0	0	0	0	0	1	0
E9PQ61_Q07666	E9PQ61	Q07666	1	1	1	1	0	0	0	0	0	0	0	0	0	0
E9PQ61_Q12906-7	E9PQ61	Q12906-7	1	1	1	1	0	0	0	0	0	0	0	0	0	0
E9PQ61_Q15717	E9PQ61	Q15717	1	1	1	1	0	0	0	0	0	0	0	0	0	0
E9PQ61_Q7Z2W4	E9PQ61	Q7Z2W4	1	1	1	1	0	0	0	0	0	0	0	0	0	0
E9PQ61_Q93077	E9PQ61	Q93077	1	1	1	1	0	0	0	0	0	0	0	0	1	0
E9PQ61_Q96PK6	E9PQ61	Q96PK6	1	1	1	1	0	0	0	0	0	0	0	0	1	0
E9PQ61_Q9BY77	E9PQ61	Q9BY77	1	1	1	1	0	0	0	0	0	0	0	0	0	0
E9PQ61_Q9NZB2	E9PQ61	Q9NZB2	1	1	1	1	0	0	0	0	0	0	0	0	0	0
E9PQC4_P53618	E9PQC4	P53618	1	1	1	1	0	0	0	0	1	0	0	0	0	0
E9PQC4_Q86SZ2-2	E9PQC4	Q86SZ2-2	1	1	1	1	0	0	0	0	0	0	0	0	0	0
E9PQC4_Q8TD16	E9PQC4	Q8TD16	1	1	1	1	0	0	0	0	0	0	0	0	1	0
E9PQC4_Q9UBF2	E9PQC4	Q9UBF2	1	1	1	1	0	0	0	0	0	0	0	0	1	0
E9PRQ7_G3V439	E9PRQ7	G3V439	1	1	1	1	0	0	0	0	0	0	0	0	0	0
E9PRQ7_J3KN29	E9PRQ7	J3KN29	1	2	2	2	0	0	0	0	0	0	0	0	0	0
E9PRQ7_O00410	E9PRQ7	O00410	1	1	1	1	0	0	0	0	0	0	0	0	1	0
E9PRQ7_O76071	E9PRQ7	O76071	1	1	1	1	0	0	0	0	0	0	0	0	0	0
E9PRQ7_P19174-2	E9PRQ7	P19174-2	2	3	2;1	2;1	0	0	0	0	0	0	0	0	0	0
E9PRQ7_P27986	E9PRQ7	P27986	1	1	1	1	0	0	0	0	0	0	0	0	0	0
E9PRQ7_P36915	E9PRQ7	P36915	2	6	3;3	2;2	0	0	0	0	0	0	0	0	1	0
E9PRQ7_P43034	E9PRQ7	P43034	1	1	1	1	0	0	0	0	0	0	0	0	0	0
E9PRQ7_P48426	E9PRQ7	P48426	1	1	1	1	0	0	0	0	0	0	0	0	0	0
E9PRQ7_P52306	E9PRQ7	P52306	1	1	1	1	0	0	0	0	0	0	0	0	1	0
E9PRQ7_P78356	E9PRQ7	P78356	1	1	1	1	0	0	0	0	0	0	0	0	0	0
E9PRQ7_Q14691	E9PRQ7	Q14691	1	1	1	1	0	0	0	0	0	0	0	0	0	0
E9PRQ7_Q8IYS1	E9PRQ7	Q8IYS1	2	2	1;1	1;1	0	0	0	0	0	0	0	0	0	0
E9PRQ7_Q96C86	E9PRQ7	Q96C86	1	1	1	1	0	0	0	0	0	0	0	0	0	0
E9PRQ7_Q96G28	E9PRQ7	Q96G28	1	1	1	1	0	0	0	0	0	0	0	0	0	0
E9PRQ7_Q96GX9	E9PRQ7	Q96GX9	1	1	1	1	0	0	0	0	0	0	0	0	0	0
E9PRQ7_Q96P16	E9PRQ7	Q96P16	1	1	1	1	0	0	0	0	0	0	0	0	0	0
E9PRQ7_Q99447	E9PRQ7	Q99447	2	3	2;1	2;1	0	0	0	0	0	0	0	0	0	0
E9PRQ7_Q9BZX2	E9PRQ7	Q9BZX2	1	1	1	1	0	0	0	0	0	0	0	0	0	0
E9PRQ7_Q9H0E2	E9PRQ7	Q9H0E2	1	1	1	1	0	0	0	0	0	0	0	0	0	0
E9PRQ7_Q9Y333	E9PRQ7	Q9Y333	1	1	1	1	0	0	0	0	0	0	0	0	1	0
F2Z2V0_O95396	F2Z2V0	O95396	1	1	1	1	0	0	0	0	0	0	0	1	0	0
F2Z2V0_P16219	F2Z2V0	P16219	1	1	1	1	0	0	0	0	0	0	0	1	1	1
F2Z2V0_P50749	F2Z2V0	P50749	1	1	1	1	0	0	0	0	0	0	0	1	0	0
F2Z2V0_P54725	F2Z2V0	P54725	1	1	1	1	0	0	0	0	0	0	0	1	0	0
F2Z2V0_Q12882	F2Z2V0	Q12882	1	1	1	1	0	0	0	0	0	0	0	1	0	0
F2Z2V0_Q13188	F2Z2V0	Q13188	1	1	1	1	0	0	0	0	0	0	0	1	0	0
F2Z2V0_Q9BPX5	F2Z2V0	Q9BPX5	1	2	2	1	0	0	0	0	0	0	0	1	1	1
F2Z2V0_Q9UPW0-2	F2Z2V0	Q9UPW0-2	1	1	1	1	0	0	0	0	0	0	0	1	0	0
F2Z2Y6_O00273	F2Z2Y6	O00273	1	2	2	2	0	0	0	0	0	0	0	0	0	0
F2Z2Y6_P06576	F2Z2Y6	P06576	1	1	1	1	0	0	0	0	1	0	0	0	1	0
F2Z2Y6_P33316-2	F2Z2Y6	P33316-2	1	1	1	1	0	0	0	0	0	0	0	0	0	0
F2Z2Y6_P62310	F2Z2Y6	P62310	2	4	2;2	2;2	0	0	0	0	1	1	0	0	0	0
F2Z2Y6_P62312	F2Z2Y6	P62312	2	2	1;1	1;1	0	0	0	0	1	1	0	0	1	0
F2Z2Y6_Q06124	F2Z2Y6	Q06124	1	1	1	1	0	0	0	0	1	0	0	0	1	0
F2Z2Y6_Q13509	F2Z2Y6	Q13509	1	2	2	2	0	0	0	0	0	0	0	0	0	0
F2Z2Y6_Q6P2H3-2	F2Z2Y6	Q6P2H3-2	1	2	2	2	0	0	0	0	0	0	0	0	0	0
F2Z2Y6_Q8N1K5	F2Z2Y6	Q8N1K5	1	1	1	1	0	0	0	0	0	0	0	0	0	0
F2Z2Y6_Q96N67-4	F2Z2Y6	Q96N67-4	1	1	1	1	0	0	0	0	0	0	0	0	0	0
F2Z2Y6_Q9BUK6	F2Z2Y6	Q9BUK6	1	1	1	1	0	0	0	0	0	0	0	0	0	0
F2Z2Y6_Q9Y333	F2Z2Y6	Q9Y333	2	6	3;3	1;1	0	0	0	0	1	1	0	0	1	0
F5GWX5_Q5SSJ5	F5GWX5	Q5SSJ5	1	1	1	1	0	0	0	0	0	0	0	0	1	0
F5GWX5_Q9UMS4	F5GWX5	Q9UMS4	1	1	1	1	0	0	0	0	1	0	0	0	1	0
F5H0B0_G3XAH6	F5H0B0	G3XAH6	2	2	1;1	1;1	0	0	0	0	0	0	0	0	0	0
F5H0B0_Q7Z7F0	F5H0B0	Q7Z7F0	1	1	1	1	0	0	0	0	0	0	0	0	0	0
F5H0L8_Q14161-8	F5H0L8	Q14161-8	1	1	1	1	0	0	0	0	0	0	0	0	0	0
F5H1P7_Q9BV19	F5H1P7	Q9BV19	1	2	2	2	0	0	0	0	0	0	0	0	0	0
F5H1R7_F5H5U2	F5H1R7	F5H5U2	1	3	3	3	0	0	0	0	0	0	0	0	0	0
F5H1R7_G3V1S1	F5H1R7	G3V1S1	1	2	2	2	0	0	0	0	0	0	0	0	0	0
F5H1R7_G3XAA0	F5H1R7	G3XAA0	1	1	1	1	0	0	0	0	0	0	0	0	0	0
F5H1R7_H0YIQ8	F5H1R7	H0YIQ8	1	2	2	2	0	0	0	0	0	0	0	0	0	0
F5H1R7_H7C128	F5H1R7	H7C128	1	1	1	1	0	0	0	0	0	0	0	0	0	0
F5H1R7_O00567	F5H1R7	O00567	1	1	1	1	0	0	0	0	0	0	0	0	0	0
F5H1R7_O60264	F5H1R7	O60264	1	1	1	1	0	0	0	0	0	0	0	0	0	0
F5H1R7_O60306	F5H1R7	O60306	1	2	2	2	0	0	0	0	0	0	0	0	1	0
F5H1R7_O75940	F5H1R7	O75940	1	1	1	1	0	0	0	0	0	0	0	0	1	0
F5H1R7_O96019	F5H1R7	O96019	1	1	1	1	0	0	0	0	0	0	0	0	0	0
F5H1R7_P07305	F5H1R7	P07305	1	1	1	1	0	0	0	0	0	0	0	0	0	0
F5H1R7_P22626-2	F5H1R7	P22626-2	1	1	1	1	0	0	0	0	0	0	0	0	0	0
F5H1R7_P23246	F5H1R7	P23246	1	1	1	1	0	0	0	0	0	0	0	0	1	0
F5H1R7_P27448-8	F5H1R7	P27448-8	1	2	2	2	0	0	0	0	0	0	0	0	0	0
F5H1R7_P42695	F5H1R7	P42695	1	1	1	1	0	0	0	0	0	0	0	0	0	0
F5H1R7_P48634-2	F5H1R7	P48634-2	1	2	2	2	0	0	0	0	0	0	0	0	0	0
F5H1R7_P49916	F5H1R7	P49916	1	1	1	1	0	0	0	0	0	0	0	0	0	0
F5H1R7_P52272-2	F5H1R7	P52272-2	1	1	1	1	0	0	0	0	0	0	0	0	1	0
F5H1R7_P98175-2	F5H1R7	P98175-2	1	2	2	2	0	0	0	0	0	0	0	0	0	0
F5H1R7_Q12824-2	F5H1R7	Q12824-2	1	1	1	1	0	0	0	0	0	0	0	0	0	0
F5H1R7_Q12986	F5H1R7	Q12986	1	1	1	1	0	0	0	0	0	0	0	0	0	0
F5H1R7_Q13242	F5H1R7	Q13242	1	1	1	1	0	0	0	0	0	0	0	0	1	0
F5H1R7_Q5JSZ5	F5H1R7	Q5JSZ5	1	1	1	1	0	0	0	0	0	0	0	0	0	0
F5H1R7_Q5VU11	F5H1R7	Q5VU11	1	2	2	2	0	0	0	0	0	0	0	0	0	0
F5H1R7_Q5VWQ0	F5H1R7	Q5VWQ0	1	2	2	2	0	0	0	0	0	0	0	0	0	0
F5H1R7_Q6F5E8	F5H1R7	Q6F5E8	1	1	1	1	0	0	0	0	0	0	0	0	0	0
F5H1R7_Q71RC2	F5H1R7	Q71RC2	1	1	1	1	0	0	0	0	0	0	0	0	0	0
F5H1R7_Q7Z3K3-5	F5H1R7	Q7Z3K3-5	1	1	1	1	0	0	0	0	0	0	0	0	0	0
F5H1R7_Q86YV0-2	F5H1R7	Q86YV0-2	1	1	1	1	0	0	0	0	0	0	0	0	0	0
F5H1R7_Q8IY37	F5H1R7	Q8IY37	1	2	2	2	0	0	0	0	0	0	0	0	0	0
F5H1R7_Q8IY81	F5H1R7	Q8IY81	1	1	1	1	0	0	0	0	0	0	0	0	0	0
F5H1R7_Q8N5L8	F5H1R7	Q8N5L8	1	1	1	1	0	0	0	0	0	0	0	0	0	0
F5H1R7_Q8NE71-2	F5H1R7	Q8NE71-2	1	2	2	2	0	0	0	0	0	0	0	0	1	0
F5H1R7_Q8NFW8	F5H1R7	Q8NFW8	1	2	2	2	0	0	0	0	0	0	0	0	0	0
F5H1R7_Q8TAP9	F5H1R7	Q8TAP9	1	2	2	2	0	0	0	0	0	0	0	0	0	0
F5H1R7_Q8TDD1	F5H1R7	Q8TDD1	1	2	2	2	0	0	0	0	0	0	0	0	0	0
F5H1R7_Q8WVM0	F5H1R7	Q8WVM0	1	2	2	2	0	0	0	0	0	0	0	0	1	0
F5H1R7_Q92785	F5H1R7	Q92785	1	1	1	1	0	0	0	0	0	0	0	0	0	0
F5H1R7_Q96DE5	F5H1R7	Q96DE5	1	2	2	2	0	0	0	0	0	0	0	0	0	0
F5H1R7_Q9BSJ2	F5H1R7	Q9BSJ2	1	1	1	1	0	0	0	0	0	0	0	0	0	0
F5H1R7_Q9BVI4	F5H1R7	Q9BVI4	1	1	1	1	0	0	0	0	0	0	0	0	0	0
F5H1R7_Q9BX40	F5H1R7	Q9BX40	1	1	1	1	0	0	0	0	0	0	0	0	0	0
F5H1R7_Q9H0E3	F5H1R7	Q9H0E3	1	2	2	2	0	0	0	0	0	0	0	0	0	0
F5H1R7_Q9H0S4-2	F5H1R7	Q9H0S4-2	1	2	2	2	0	0	0	0	0	0	0	0	0	0
F5H1R7_Q9H1A4	F5H1R7	Q9H1A4	1	2	2	2	0	0	0	0	0	0	0	0	0	0
F5H1R7_Q9H4A3-5	F5H1R7	Q9H4A3-5	1	1	1	1	0	0	0	0	0	0	0	0	0	0
F5H1R7_Q9NQ55-2	F5H1R7	Q9NQ55-2	1	2	2	2	0	0	0	0	0	0	0	0	0	0
F5H1R7_Q9NR30	F5H1R7	Q9NR30	1	1	1	1	0	0	0	0	0	0	0	0	1	0
F5H1R7_Q9NV56	F5H1R7	Q9NV56	1	1	1	1	0	0	0	0	0	0	0	0	0	0
F5H1R7_Q9P2K5-2	F5H1R7	Q9P2K5-2	1	1	1	1	0	0	0	0	0	0	0	0	0	0
F5H1R7_Q9P2N5	F5H1R7	Q9P2N5	1	2	2	2	0	0	0	0	0	0	0	0	0	0
F5H1R7_Q9UJX3-2	F5H1R7	Q9UJX3-2	1	1	1	1	0	0	0	0	0	0	0	0	0	0
F5H2H5_O75879	F5H2H5	O75879	1	1	1	1	0	0	0	0	0	0	0	1	0	0
F5H2H5_Q7L8J4	F5H2H5	Q7L8J4	1	1	1	1	0	0	0	0	0	0	0	1	0	0
F5H2R5_H0Y9S9	F5H2R5	H0Y9S9	1	1	1	1	0	0	0	0	0	0	0	0	0	0
F5H2R5_O95396	F5H2R5	O95396	1	1	1	1	0	0	0	0	0	0	0	0	0	0
F5H2R5_P00367	F5H2R5	P00367	1	1	1	1	0	0	0	0	0	0	0	0	0	0
F5H2R5_P09211	F5H2R5	P09211	1	1	1	1	0	0	0	0	0	0	0	0	1	0
F5H2R5_P12277	F5H2R5	P12277	1	1	1	1	0	0	0	0	0	0	0	0	0	0
F5H2R5_Q147X3-2	F5H2R5	Q147X3-2	1	1	1	1	0	0	0	0	0	0	0	0	0	0
F5H2R5_Q4KMP7	F5H2R5	Q4KMP7	1	1	1	1	0	0	0	0	0	0	0	0	0	0
F5H2R5_Q6P3X3	F5H2R5	Q6P3X3	1	1	1	1	0	0	0	0	0	0	0	0	0	0
F5H2R5_Q7Z309	F5H2R5	Q7Z309	1	1	1	1	0	0	0	0	0	0	0	0	0	0
F5H2R5_Q8NEC7	F5H2R5	Q8NEC7	1	2	2	2	0	0	0	0	0	0	0	0	0	0
F5H2R5_Q9BW27	F5H2R5	Q9BW27	1	1	1	1	0	0	0	0	0	0	0	0	0	0
F5H2R5_Q9UHW5	F5H2R5	Q9UHW5	1	1	1	1	0	0	0	0	0	0	0	0	0	0
F5H2R5_Q9UPW0-2	F5H2R5	Q9UPW0-2	1	1	1	1	0	0	0	0	0	0	0	0	0	0
F5H315_F5H5U2	F5H315	F5H5U2	1	1	1	1	0	0	0	0	0	0	0	1	0	0
F5H315_G3V529	F5H315	G3V529	1	1	1	1	0	0	0	0	1	0	0	1	0	0
F5H315_O00139-2	F5H315	O00139-2	1	1	1	1	0	0	0	0	0	0	0	1	0	0
F5H315_O60306	F5H315	O60306	1	1	1	1	0	0	0	0	1	1	0	1	1	1
F5H315_O75400-2	F5H315	O75400-2	1	1	1	1	0	0	0	0	1	1	0	1	0	0
F5H315_O75940	F5H315	O75940	1	1	1	1	0	0	0	0	1	1	0	1	1	1
F5H315_P09496-2	F5H315	P09496-2	1	1	1	1	0	0	0	0	1	0	0	1	0	0
F5H315_P17026	F5H315	P17026	1	1	1	1	0	0	0	0	0	0	0	1	0	0
F5H315_P18583-5	F5H315	P18583-5	1	1	1	1	0	0	0	0	0	0	0	1	0	0
F5H315_P48634-2	F5H315	P48634-2	1	2	2	2	0	0	0	0	0	0	0	1	0	0
F5H315_P49711	F5H315	P49711	1	1	1	1	0	0	0	0	1	0	0	1	0	0
F5H315_P62854	F5H315	P62854	1	2	2	2	0	0	0	0	1	0	0	1	0	0
F5H315_P98175-2	F5H315	P98175-2	1	1	1	1	0	0	0	0	0	0	0	1	0	0
F5H315_Q00577	F5H315	Q00577	1	1	1	1	0	0	0	0	0	0	0	1	0	0
F5H315_Q13242	F5H315	Q13242	1	1	1	1	0	0	0	0	1	1	0	1	1	1
F5H315_Q13823	F5H315	Q13823	1	1	1	1	0	0	0	0	1	0	0	1	0	0
F5H315_Q14331	F5H315	Q14331	1	1	1	1	0	0	0	0	1	1	0	1	0	0
F5H315_Q14692	F5H315	Q14692	1	2	2	2	0	0	0	0	0	0	0	1	0	0
F5H315_Q59GN2	F5H315	Q59GN2	1	2	2	2	0	0	0	0	1	0	0	1	0	0
F5H315_Q5VTL8	F5H315	Q5VTL8	1	2	2	2	0	0	0	0	0	0	0	1	0	0
F5H315_Q5VWQ0	F5H315	Q5VWQ0	1	1	1	1	0	0	0	0	0	0	0	1	0	0
F5H315_Q6F5E8	F5H315	Q6F5E8	1	2	2	2	0	0	0	0	0	0	0	1	0	0
F5H315_Q6PCB5	F5H315	Q6PCB5	1	1	1	1	0	0	0	0	0	0	0	1	0	0
F5H315_Q71RC2	F5H315	Q71RC2	1	1	1	1	0	0	0	0	0	0	0	1	0	0
F5H315_Q7L2E3	F5H315	Q7L2E3	1	1	1	1	0	0	0	0	1	0	0	1	0	0
F5H315_Q7Z2W4	F5H315	Q7Z2W4	1	1	1	1	0	0	0	0	0	0	0	1	0	0
F5H315_Q92522	F5H315	Q92522	1	1	1	1	0	0	0	0	1	0	0	1	1	1
F5H315_Q92608	F5H315	Q92608	1	1	1	1	0	0	0	0	1	0	0	1	0	0
F5H315_Q96I24	F5H315	Q96I24	1	1	1	1	0	0	0	0	0	0	0	1	1	1
F5H315_Q9BRZ2	F5H315	Q9BRZ2	1	1	1	1	0	0	0	0	0	0	0	1	0	0
F5H315_Q9BVJ6	F5H315	Q9BVJ6	1	2	2	2	0	0	0	0	0	0	0	1	0	0
F5H315_Q9BZJ0-2	F5H315	Q9BZJ0-2	1	2	2	2	0	0	0	0	1	1	0	1	0	0
F5H315_Q9H0S4-2	F5H315	Q9H0S4-2	1	1	1	1	0	0	0	0	0	0	0	1	0	0
F5H315_Q9H147	F5H315	Q9H147	1	1	1	1	0	0	0	0	0	0	0	1	0	0
F5H315_Q9NYZ3	F5H315	Q9NYZ3	1	1	1	1	0	0	0	0	0	0	0	1	0	0
F5H315_Q9UNP9	F5H315	Q9UNP9	1	1	1	1	0	0	0	0	1	1	0	1	0	0
F5H315_Q9Y580	F5H315	Q9Y580	1	1	1	1	0	0	0	0	0	0	0	1	1	1
F5H365_F8W543	F5H365	F8W543	1	1	1	1	0	0	0	0	0	0	0	1	0	0
F5H365_Q14C86-5	F5H365	Q14C86-5	1	1	1	1	0	0	0	0	0	0	0	1	0	0
F5H365_Q9NXV2	F5H365	Q9NXV2	1	1	1	1	0	0	0	0	0	0	0	1	0	0
F5H365_Q9UBS4	F5H365	Q9UBS4	1	1	1	1	0	0	0	0	0	0	0	1	0	0
F5H5N2_P42765	F5H5N2	P42765	1	1	1	1	0	0	0	0	0	0	0	0	0	0
F5H5N2_P48637	F5H5N2	P48637	1	1	1	1	0	0	0	0	0	0	0	0	0	0
F5H5P2_P17812	F5H5P2	P17812	1	1	1	1	0	0	0	0	0	0	0	0	1	0
F5H5P2_P21953	F5H5P2	P21953	2	5	3;2	2;1	0	0	0	0	0	0	0	0	0	0
F5H5P2_P40763	F5H5P2	P40763	1	1	1	1	0	0	0	0	0	0	0	0	0	0
F5H5P2_P54725	F5H5P2	P54725	1	1	1	1	0	0	0	0	0	0	0	0	0	0
F5H5P2_P57737	F5H5P2	P57737	1	1	1	1	0	0	0	0	0	0	0	0	0	0
F5H5P2_P62140	F5H5P2	P62140	1	1	1	1	0	0	0	0	0	0	0	0	1	0
F5H5P2_Q6IBS0	F5H5P2	Q6IBS0	1	1	1	1	0	0	0	0	0	0	0	0	0	0
F5H5P2_Q8N6H7	F5H5P2	Q8N6H7	2	4	3;1	2;1	0	0	0	0	0	0	0	0	0	0
F5H5P2_Q8TEA8	F5H5P2	Q8TEA8	1	1	1	1	0	0	0	0	0	0	0	0	0	0
F5H5P2_Q96B54	F5H5P2	Q96B54	1	1	1	1	0	0	0	0	0	0	0	0	0	0
F5H5P2_Q9BR76	F5H5P2	Q9BR76	2	3	2;1	2;1	0	0	0	0	0	0	0	0	0	0
F5H5P2_Q9H3H1-4	F5H5P2	Q9H3H1-4	1	1	1	1	0	0	0	0	0	0	0	0	0	0
F5H5U2_F8WBJ6	F5H5U2	F8WBJ6	1	4	4	3	0	0	0	0	0	0	0	0	0	0
F5H5U2_G3V1S1	F5H5U2	G3V1S1	1	1	1	1	0	0	0	0	0	0	0	0	0	0
F5H5U2_H7C128	F5H5U2	H7C128	1	1	1	1	0	0	0	0	0	0	0	0	0	0
F5H5U2_O00139-2	F5H5U2	O00139-2	1	3	3	3	0	0	0	0	0	0	0	0	0	0
F5H5U2_O00442	F5H5U2	O00442	1	1	1	1	0	0	0	0	0	0	0	0	0	0
F5H5U2_O15047	F5H5U2	O15047	1	1	1	1	0	0	0	0	0	0	0	0	0	0
F5H5U2_O60264	F5H5U2	O60264	1	1	1	1	0	0	0	0	0	0	0	0	0	0
F5H5U2_O60306	F5H5U2	O60306	1	2	2	2	0	0	0	0	0	0	0	0	1	0
F5H5U2_O75940	F5H5U2	O75940	1	2	2	2	0	0	0	0	0	0	0	0	1	0
F5H5U2_O96019	F5H5U2	O96019	1	1	1	1	0	0	0	0	0	0	0	0	0	0
F5H5U2_P07305	F5H5U2	P07305	1	2	2	2	0	0	0	0	0	0	0	0	0	0
F5H5U2_P18583-5	F5H5U2	P18583-5	1	1	1	1	0	0	0	0	0	0	0	0	0	0
F5H5U2_P22626-2	F5H5U2	P22626-2	1	1	1	1	0	0	0	0	0	0	0	0	0	0
F5H5U2_P23246	F5H5U2	P23246	1	1	1	1	0	0	0	0	0	0	0	0	1	0
F5H5U2_P27448-8	F5H5U2	P27448-8	1	2	2	2	0	0	0	0	0	0	0	0	0	0
F5H5U2_P36957	F5H5U2	P36957	1	1	1	1	0	0	0	0	0	0	0	0	0	0
F5H5U2_P48634-2	F5H5U2	P48634-2	1	2	2	2	0	0	0	0	0	0	0	0	0	0
F5H5U2_P49711	F5H5U2	P49711	1	1	1	1	0	0	0	0	0	0	0	0	0	0
F5H5U2_P52272-2	F5H5U2	P52272-2	1	1	1	1	0	0	0	0	0	0	0	0	1	0
F5H5U2_P61978	F5H5U2	P61978	1	1	1	1	0	0	0	0	0	0	0	0	0	0
F5H5U2_Q13242	F5H5U2	Q13242	1	2	2	2	0	0	0	0	0	0	0	0	1	0
F5H5U2_Q14331	F5H5U2	Q14331	1	2	2	2	0	0	0	0	0	0	0	0	0	0
F5H5U2_Q14687-3	F5H5U2	Q14687-3	1	1	1	1	0	0	0	0	0	0	0	0	0	0
F5H5U2_Q14692	F5H5U2	Q14692	1	1	1	1	0	0	0	0	0	0	0	0	0	0
F5H5U2_Q59GN2	F5H5U2	Q59GN2	1	1	1	1	0	0	0	0	0	0	0	0	0	0
F5H5U2_Q5JTH9-2	F5H5U2	Q5JTH9-2	1	1	1	1	0	0	0	0	0	0	0	0	0	0
F5H5U2_Q5VWQ0	F5H5U2	Q5VWQ0	1	2	2	2	0	0	0	0	0	0	0	0	0	0
F5H5U2_Q6F5E8	F5H5U2	Q6F5E8	1	2	2	2	0	0	0	0	0	0	0	0	0	0
F5H5U2_Q6PCB5	F5H5U2	Q6PCB5	1	1	1	1	0	0	0	0	0	0	0	0	0	0
F5H5U2_Q71RC2	F5H5U2	Q71RC2	1	2	2	1	0	0	0	0	0	0	0	0	0	0
F5H5U2_Q7Z2W4	F5H5U2	Q7Z2W4	1	1	1	1	0	0	0	0	0	0	0	0	0	0
F5H5U2_Q86TB9	F5H5U2	Q86TB9	1	1	1	1	0	0	0	0	0	0	0	0	0	0
F5H5U2_Q8IY37	F5H5U2	Q8IY37	1	2	2	2	0	0	0	0	0	0	0	0	0	0
F5H5U2_Q8IY81	F5H5U2	Q8IY81	1	1	1	1	0	0	0	0	0	0	0	0	0	0
F5H5U2_Q92979	F5H5U2	Q92979	1	2	2	2	0	0	0	0	0	0	0	0	0	0
F5H5U2_Q96BK5	F5H5U2	Q96BK5	1	3	3	2	0	0	0	0	0	0	0	0	0	0
F5H5U2_Q96CW5-2	F5H5U2	Q96CW5-2	1	1	1	1	0	0	0	0	0	0	0	0	0	0
F5H5U2_Q96I24	F5H5U2	Q96I24	1	1	1	1	0	0	0	0	0	0	0	0	1	0
F5H5U2_Q96PK6	F5H5U2	Q96PK6	1	1	1	1	0	0	0	0	0	0	0	0	1	0
F5H5U2_Q9BRU9	F5H5U2	Q9BRU9	1	1	1	1	0	0	0	0	0	0	0	0	0	0
F5H5U2_Q9BVI4	F5H5U2	Q9BVI4	1	3	3	3	0	0	0	0	0	0	0	0	0	0
F5H5U2_Q9BVJ6	F5H5U2	Q9BVJ6	1	2	2	2	0	0	0	0	0	0	0	0	0	0
F5H5U2_Q9BVS4	F5H5U2	Q9BVS4	1	1	1	1	0	0	0	0	0	0	0	0	0	0
F5H5U2_Q9BWF3	F5H5U2	Q9BWF3	1	1	1	1	0	0	0	0	0	0	0	0	0	0
F5H5U2_Q9BX40	F5H5U2	Q9BX40	1	2	2	2	0	0	0	0	0	0	0	0	0	0
F5H5U2_Q9BXS6-2	F5H5U2	Q9BXS6-2	1	1	1	1	0	0	0	0	0	0	0	0	0	0
F5H5U2_Q9H0S4-2	F5H5U2	Q9H0S4-2	1	1	1	1	0	0	0	0	0	0	0	0	0	0
F5H5U2_Q9H147	F5H5U2	Q9H147	1	1	1	1	0	0	0	0	0	0	0	0	0	0
F5H5U2_Q9NV56	F5H5U2	Q9NV56	1	1	1	1	0	0	0	0	0	0	0	0	0	0
F5H5U2_Q9P031	F5H5U2	Q9P031	1	1	1	1	0	0	0	0	0	0	0	0	0	0
F5H5U2_Q9ULX3	F5H5U2	Q9ULX3	1	1	1	1	0	0	0	0	0	0	0	0	0	0
F5H5U2_Q9UN86	F5H5U2	Q9UN86	1	2	2	2	0	0	0	0	0	0	0	0	0	0
F5H5U2_Q9UNP9	F5H5U2	Q9UNP9	1	1	1	1	0	0	0	0	0	0	0	0	0	0
F5H5U2_Q9Y580	F5H5U2	Q9Y580	1	1	1	1	0	0	0	0	0	0	0	0	1	0
F5H702_J3QLR8	F5H702	J3QLR8	1	1	1	1	0	0	0	0	1	1	0	1	0	0
F5H702_O60783	F5H702	O60783	1	1	1	1	0	0	0	0	1	1	0	1	1	1
F5H702_O75935-3	F5H702	O75935-3	1	1	1	1	0	0	0	0	1	0	0	1	1	1
F5H702_P51398-2	F5H702	P51398-2	1	1	1	1	0	0	0	0	1	1	0	1	1	1
F5H702_P82663	F5H702	P82663	1	1	1	1	0	0	0	0	1	1	0	1	1	1
F5H702_P82673	F5H702	P82673	1	2	2	2	0	0	0	0	1	1	0	1	1	1
F5H702_P82675	F5H702	P82675	1	1	1	1	0	0	0	0	1	1	0	1	1	1
F5H702_P82912-2	F5H702	P82912-2	1	1	1	1	0	0	0	0	1	1	0	1	0	0
F5H702_P82921	F5H702	P82921	1	1	1	1	0	0	0	0	1	1	0	1	1	1
F5H702_P82933	F5H702	P82933	1	1	1	1	0	0	0	0	1	1	0	1	1	1
F5H702_Q14197	F5H702	Q14197	1	1	1	1	0	0	0	0	0	0	0	1	1	1
F5H702_Q16540	F5H702	Q16540	1	1	1	1	0	0	0	0	1	1	0	1	1	1
F5H702_Q7Z7F7	F5H702	Q7Z7F7	1	1	1	1	0	0	0	0	1	1	0	1	0	0
F5H702_Q8N983-4	F5H702	Q8N983-4	1	1	1	1	0	0	0	0	1	1	0	1	1	1
F5H702_Q8TAE8	F5H702	Q8TAE8	1	1	1	1	0	0	0	0	0	0	0	1	0	0
F5H702_Q92552	F5H702	Q92552	1	1	1	1	0	0	0	0	1	1	0	1	0	0
F5H702_Q96A35	F5H702	Q96A35	1	3	3	3	0	0	0	0	1	1	0	1	1	1
F5H702_Q96DV4	F5H702	Q96DV4	1	2	2	2	0	0	0	0	1	1	0	1	1	1
F5H702_Q96EL3	F5H702	Q96EL3	1	2	2	2	0	0	0	0	1	1	0	1	1	1
F5H702_Q96EY7	F5H702	Q96EY7	2	3	2;1	2;1	0	0	0	0	1	0	0	1	1	1
F5H702_Q99567	F5H702	Q99567	1	1	1	1	0	0	0	0	1	0	0	1	0	0
F5H702_Q9BQC6	F5H702	Q9BQC6	1	2	2	2	0	0	0	0	0	0	0	1	0	0
F5H702_Q9BRJ2	F5H702	Q9BRJ2	2	6	4;2	2;1	0	0	0	0	1	1	0	1	1	1
F5H702_Q9BYD1	F5H702	Q9BYD1	1	1	1	1	0	0	0	0	1	1	0	1	1	1
F5H702_Q9BYD6	F5H702	Q9BYD6	1	2	2	2	0	0	0	0	1	1	0	1	0	0
F5H702_Q9H0U6	F5H702	Q9H0U6	1	1	1	1	0	0	0	0	1	1	0	1	1	1
F5H702_Q9H2W6	F5H702	Q9H2W6	1	1	1	1	0	0	0	0	1	1	0	1	1	1
F5H702_Q9HD33-2	F5H702	Q9HD33-2	1	1	1	1	0	0	0	0	1	1	0	1	1	1
F5H702_Q9NQ50	F5H702	Q9NQ50	2	7	5;2	3;1	0	0	0	0	1	1	0	1	0	0
F5H702_Q9NYK5	F5H702	Q9NYK5	2	3	2;1	2;1	0	0	0	0	1	1	0	1	1	1
F5H702_Q9P015	F5H702	Q9P015	1	2	2	2	0	0	0	0	1	1	0	1	1	1
F5H702_Q9P0J7	F5H702	Q9P0J7	1	1	1	1	0	0	0	0	0	0	0	1	0	0
F5H702_Q9P0M9	F5H702	Q9P0M9	1	1	1	1	0	0	0	0	1	1	0	1	0	0
F5H702_Q9Y291	F5H702	Q9Y291	1	1	1	1	0	0	0	0	1	1	0	1	1	1
F5H702_Q9Y2R9	F5H702	Q9Y2R9	1	2	2	2	0	0	0	0	1	1	0	1	1	1
F5H702_Q9Y3B7	F5H702	Q9Y3B7	1	1	1	1	0	0	0	0	1	1	0	1	0	0
F5H702_Q9Y3D3	F5H702	Q9Y3D3	1	1	1	1	0	0	0	0	1	1	0	1	1	1
F5H801_F5H5U2	F5H801	F5H5U2	1	1	1	1	0	0	0	0	0	0	0	0	0	0
F5H801_O00442	F5H801	O00442	1	1	1	1	0	0	0	0	0	0	0	0	0	0
F5H801_P36957	F5H801	P36957	1	1	1	1	0	0	0	0	0	0	0	0	0	0
F5H801_Q08380	F5H801	Q08380	1	1	1	1	0	0	0	0	0	0	0	0	0	0
F5H801_Q9BX40	F5H801	Q9BX40	1	1	1	1	0	0	0	0	0	0	0	0	0	0
F5H897_O15067	F5H897	O15067	1	1	1	1	1	1	1	1	0	0	1	1	1	1
F5H897_P07384	F5H897	P07384	1	1	1	1	0	0	0	0	0	0	0	1	1	1
F5H897_P09972	F5H897	P09972	2	2	1;1	1;1	0	0	0	0	0	0	0	1	1	1
F5H897_P30520	F5H897	P30520	1	1	1	1	0	0	0	0	0	0	0	1	0	0
F5H897_P31937	F5H897	P31937	1	1	1	1	0	0	0	0	0	0	0	1	1	1
F5H897_P36915	F5H897	P36915	1	1	1	1	0	0	0	0	0	0	0	1	1	1
F5H897_P78356	F5H897	P78356	1	1	1	1	0	0	0	0	0	0	0	1	0	0
F5H897_Q15102	F5H897	Q15102	1	1	1	1	0	0	0	0	0	0	0	1	1	1
F5H897_Q16512	F5H897	Q16512	1	1	1	1	0	0	0	0	0	0	0	1	0	0
F5H897_Q86UX7-2	F5H897	Q86UX7-2	2	2	1;1	1;1	1	1	1	1	0	0	1	1	1	1
F5H897_Q8TBC4	F5H897	Q8TBC4	1	1	1	1	0	0	0	0	1	0	0	1	0	0
F5H897_Q96G28	F5H897	Q96G28	1	2	2	2	0	0	0	0	0	0	0	1	0	0
F5H897_Q96GX9	F5H897	Q96GX9	1	1	1	1	0	0	0	0	0	0	0	1	0	0
F5H897_Q96I15	F5H897	Q96I15	1	1	1	1	0	0	0	0	0	0	0	1	0	0
F5H897_Q96P16	F5H897	Q96P16	1	2	2	2	0	0	0	0	0	0	0	1	0	0
F5H897_Q96T88	F5H897	Q96T88	1	1	1	1	0	0	0	0	0	0	0	1	0	0
F5H897_Q99447	F5H897	Q99447	1	2	2	2	0	0	0	0	0	0	0	1	0	0
F5H897_Q9BZX2	F5H897	Q9BZX2	1	1	1	1	0	0	0	0	0	0	0	1	0	0
F5H8H2_H0Y9S9	F5H8H2	H0Y9S9	1	1	1	1	0	0	0	0	0	0	0	0	0	0
F5H8H2_H3BN64	F5H8H2	H3BN64	1	1	1	1	0	0	0	0	0	0	0	0	0	0
F5H8H2_O00273	F5H8H2	O00273	1	1	1	1	0	0	0	0	0	0	0	0	0	0
F5H8H2_O15067	F5H8H2	O15067	1	1	1	1	0	0	0	0	0	0	0	0	1	0
F5H8H2_O15541	F5H8H2	O15541	1	2	2	2	0	0	0	0	0	0	0	0	0	0
F5H8H2_O75439	F5H8H2	O75439	1	1	1	1	0	0	0	0	0	0	0	0	1	0
F5H8H2_O76075	F5H8H2	O76075	1	1	1	1	0	0	0	0	0	0	0	0	0	0
F5H8H2_O95379-3	F5H8H2	O95379-3	1	1	1	1	0	0	0	0	0	0	0	0	0	0
F5H8H2_P04075	F5H8H2	P04075	1	1	1	1	0	0	0	0	0	0	0	0	1	0
F5H8H2_P06576	F5H8H2	P06576	1	1	1	1	0	0	0	0	0	0	0	0	1	0
F5H8H2_P06865	F5H8H2	P06865	1	2	2	2	0	0	0	0	0	0	0	0	0	0
F5H8H2_P07384	F5H8H2	P07384	1	1	1	1	0	0	0	0	0	0	0	0	1	0
F5H8H2_P10253	F5H8H2	P10253	1	1	1	1	0	0	0	0	0	0	0	0	0	0
F5H8H2_P11310	F5H8H2	P11310	1	1	1	1	0	0	0	0	0	0	0	0	1	0
F5H8H2_P11498	F5H8H2	P11498	1	2	2	1	0	0	0	0	0	0	0	0	1	0
F5H8H2_P31937	F5H8H2	P31937	1	1	1	1	0	0	0	0	0	0	0	0	1	0
F5H8H2_P48507	F5H8H2	P48507	1	1	1	1	0	0	0	0	0	0	0	0	0	0
F5H8H2_P49903	F5H8H2	P49903	1	1	1	1	0	0	0	0	0	0	0	0	0	0
F5H8H2_P52306	F5H8H2	P52306	1	1	1	1	0	0	0	0	0	0	0	0	1	0
F5H8H2_P53609-2	F5H8H2	P53609-2	1	1	1	1	0	0	0	0	0	0	0	0	0	0
F5H8H2_P62258	F5H8H2	P62258	1	1	1	1	0	0	0	0	0	0	0	0	1	0
F5H8H2_Q53QZ3	F5H8H2	Q53QZ3	1	1	1	1	0	0	0	0	0	0	0	0	0	0
F5H8H2_Q8NEC7	F5H8H2	Q8NEC7	1	1	1	1	0	0	0	0	0	0	0	0	0	0
F5H8H2_Q8TBC4	F5H8H2	Q8TBC4	1	1	1	1	0	0	0	0	0	0	0	0	0	0
F5H8H2_Q96C86	F5H8H2	Q96C86	1	1	1	1	0	0	0	0	0	0	0	0	0	0
F5H8H2_Q96G28	F5H8H2	Q96G28	1	1	1	1	0	0	0	0	0	0	0	0	0	0
F5H8H2_Q99447	F5H8H2	Q99447	1	2	2	2	0	0	0	0	0	0	0	0	0	0
F5H8H2_Q9BQC3	F5H8H2	Q9BQC3	1	1	1	1	0	0	0	0	0	0	0	0	0	0
F5H8H2_Q9BUK6	F5H8H2	Q9BUK6	1	1	1	1	0	0	0	0	0	0	0	0	0	0
F5H8H2_Q9H4M9	F5H8H2	Q9H4M9	1	1	1	1	0	0	0	0	0	0	0	0	1	0
F5H8H2_Q9HA47-3	F5H8H2	Q9HA47-3	1	1	1	1	0	0	0	0	0	0	0	0	0	0
F5H8H2_Q9HD47	F5H8H2	Q9HD47	1	1	1	1	0	0	0	0	0	0	0	0	0	0
F5H8H2_Q9UHJ6	F5H8H2	Q9UHJ6	1	1	1	1	0	0	0	0	0	0	0	0	0	0
F5H8H2_Q9UKU7	F5H8H2	Q9UKU7	1	1	1	1	0	0	0	0	0	0	0	0	1	0
F5H8H2_Q9UPW0-2	F5H8H2	Q9UPW0-2	1	1	1	1	0	0	0	0	0	0	0	0	0	0
F5H8H2_Q9Y2L1	F5H8H2	Q9Y2L1	1	1	1	1	0	0	0	0	0	0	0	0	1	0
F5H8H2_Q9Y5L4	F5H8H2	Q9Y5L4	1	1	1	1	0	0	0	0	0	0	0	0	0	0
F5H8H2_Q9Y605	F5H8H2	Q9Y605	1	1	1	1	0	0	0	0	0	0	0	0	0	0
F6T1Q0_O75995	F6T1Q0	O75995	1	1	1	1	0	0	0	0	0	0	0	0	1	0
F6T1Q0_O95671-2	F6T1Q0	O95671-2	1	1	1	1	0	0	0	0	0	0	0	0	0	0
F6T1Q0_P06239	F6T1Q0	P06239	1	1	1	1	0	0	0	0	0	0	0	0	1	0
F6T1Q0_P22033	F6T1Q0	P22033	1	1	1	1	0	0	0	0	0	0	0	0	1	0
F6T1Q0_P23368	F6T1Q0	P23368	1	1	1	1	0	0	0	0	0	0	0	0	0	0
F6T1Q0_P45974-2	F6T1Q0	P45974-2	1	1	1	1	0	0	0	0	0	0	0	0	0	0
F6T1Q0_P46926	F6T1Q0	P46926	1	1	1	1	0	0	0	0	0	0	0	0	0	0
F6T1Q0_P46934-4	F6T1Q0	P46934-4	1	1	1	1	0	0	0	0	0	0	0	0	0	0
F6T1Q0_P57737	F6T1Q0	P57737	1	1	1	1	0	0	0	0	0	0	0	0	0	0
F6T1Q0_P61244-2	F6T1Q0	P61244-2	1	2	2	2	0	0	0	0	0	0	0	0	0	0
F6T1Q0_Q13131	F6T1Q0	Q13131	1	1	1	1	0	0	0	0	0	0	0	0	0	0
F6T1Q0_Q8TDP1-2	F6T1Q0	Q8TDP1-2	1	1	1	1	0	0	0	0	0	0	0	0	0	0
F6T1Q0_Q96B54	F6T1Q0	Q96B54	1	1	1	1	0	0	0	0	0	0	0	0	0	0
F6T1Q0_Q9H496	F6T1Q0	Q9H496	1	2	2	2	0	0	0	0	0	0	0	0	0	0
F6T1Q0_Q9UL46	F6T1Q0	Q9UL46	1	1	1	1	0	0	0	0	0	0	0	0	0	0
F8VPD4_J3KMW7	F8VPD4	J3KMW7	1	3	3	3	0	0	0	0	0	0	0	1	0	0
F8VPD4_O60232	F8VPD4	O60232	1	1	1	1	0	0	0	0	0	0	0	1	0	0
F8VPD4_O60783	F8VPD4	O60783	1	1	1	1	0	0	0	0	0	0	0	1	1	1
F8VPD4_O75376	F8VPD4	O75376	1	1	1	1	0	0	0	0	0	0	0	1	0	0
F8VPD4_O95816	F8VPD4	O95816	1	2	2	2	0	0	0	0	0	0	0	1	0	0
F8VPD4_P11441	F8VPD4	P11441	1	1	1	1	0	0	0	0	0	0	0	1	0	0
F8VPD4_P19105	F8VPD4	P19105	1	1	1	1	0	0	0	0	0	0	0	1	1	1
F8VPD4_P26640	F8VPD4	P26640	1	1	1	1	0	0	0	0	0	0	0	1	0	0
F8VPD4_P35998	F8VPD4	P35998	1	2	2	1	0	0	0	0	0	0	0	1	1	1
F8VPD4_P61978	F8VPD4	P61978	1	1	1	1	0	0	0	0	0	0	0	1	0	0
F8VPD4_Q13200	F8VPD4	Q13200	1	1	1	1	0	0	0	0	0	0	0	1	0	0
F8VPD4_Q13501	F8VPD4	Q13501	1	1	1	1	0	0	0	0	0	0	0	1	0	0
F8VPD4_Q15003	F8VPD4	Q15003	1	1	1	1	0	0	0	0	0	0	0	1	0	0
F8VPD4_Q15021	F8VPD4	Q15021	1	1	1	1	0	0	0	0	0	0	0	1	0	0
F8VPD4_Q16186	F8VPD4	Q16186	1	1	1	1	0	0	0	0	0	0	0	1	0	0
F8VPD4_Q5T447	F8VPD4	Q5T447	1	2	2	1	0	0	0	0	0	0	0	1	0	0
F8VPD4_Q7Z6Z7-2	F8VPD4	Q7Z6Z7-2	1	1	1	1	0	0	0	0	0	0	0	1	0	0
F8VPD4_Q99460	F8VPD4	Q99460	1	2	2	2	0	0	0	0	0	0	0	1	0	0
F8VPD4_Q9BPX3	F8VPD4	Q9BPX3	1	2	2	1	0	0	0	0	0	0	0	1	0	0
F8VPD4_Q9H2W6	F8VPD4	Q9H2W6	1	1	1	1	0	0	0	0	0	0	0	1	1	1
F8VPD4_Q9UPN9-2	F8VPD4	Q9UPN9-2	1	1	1	1	0	0	0	0	0	0	0	1	0	0
F8VYE8_Q13011	F8VYE8	Q13011	1	1	1	1	0	0	0	0	0	0	0	0	1	0
F8VZX2_Q15365	F8VZX2	Q15365	1	1	1	1	0	0	0	0	0	0	0	0	1	0
F8W543_G8JLB3	F8W543	G8JLB3	1	1	1	1	0	0	0	0	0	0	0	0	0	0
F8W543_O14980	F8W543	O14980	1	1	1	1	0	0	0	0	0	0	0	0	0	0
F8W543_P15311	F8W543	P15311	1	1	1	1	0	0	0	0	0	0	0	0	1	0
F8W543_Q4G0F5	F8W543	Q4G0F5	1	1	1	1	0	0	0	0	0	0	0	0	1	0
F8W543_Q86VQ1	F8W543	Q86VQ1	1	1	1	1	0	0	0	0	0	0	0	0	0	0
F8W543_Q8TCS8	F8W543	Q8TCS8	1	1	1	1	0	0	0	0	0	0	0	0	1	0
F8W543_Q96HN2-2	F8W543	Q96HN2-2	1	1	1	1	0	0	0	0	0	0	0	0	0	0
F8W543_Q99543	F8W543	Q99543	1	2	2	2	0	0	0	0	0	0	0	0	0	0
F8W543_Q9NXV2	F8W543	Q9NXV2	1	1	1	1	0	0	0	0	0	0	0	0	0	0
F8WBJ6_G3XAA0	F8WBJ6	G3XAA0	1	1	1	1	0	0	0	0	0	0	0	0	0	0
F8WBJ6_H7C128	F8WBJ6	H7C128	1	1	1	1	0	0	0	0	0	0	0	0	0	0
F8WBJ6_O00139-2	F8WBJ6	O00139-2	2	3	2;1	2;1	0	0	0	0	0	0	0	0	0	0
F8WBJ6_O00442	F8WBJ6	O00442	1	1	1	1	0	0	0	0	0	0	0	0	0	0
F8WBJ6_O15047	F8WBJ6	O15047	1	2	2	2	0	0	0	0	0	0	0	0	0	0
F8WBJ6_O60264	F8WBJ6	O60264	2	2	1;1	1;1	0	0	0	0	0	0	0	0	0	0
F8WBJ6_O60306	F8WBJ6	O60306	1	1	1	1	0	0	0	0	0	0	0	0	1	0
F8WBJ6_O60934	F8WBJ6	O60934	1	1	1	1	0	0	0	0	0	0	0	0	0	0
F8WBJ6_O75940	F8WBJ6	O75940	2	2	1;1	1;1	0	0	0	0	0	0	0	0	1	0
F8WBJ6_P07305	F8WBJ6	P07305	2	2	1;1	1;1	0	0	0	0	0	0	0	0	0	0
F8WBJ6_P09651-2	F8WBJ6	P09651-2	1	2	2	1	0	0	0	0	0	0	0	0	0	0
F8WBJ6_P10412	F8WBJ6	P10412	1	1	1	1	0	0	0	0	0	0	0	0	0	0
F8WBJ6_P12277	F8WBJ6	P12277	1	1	1	1	0	0	0	0	0	0	0	0	0	0
F8WBJ6_P16401	F8WBJ6	P16401	1	1	1	1	0	0	0	0	0	0	0	0	0	0
F8WBJ6_P16989	F8WBJ6	P16989	1	1	1	1	0	0	0	0	0	0	0	0	0	0
F8WBJ6_P22626	F8WBJ6	P22626	1	1	1	1	0	0	0	0	0	0	0	0	1	0
F8WBJ6_P22626-2	F8WBJ6	P22626-2	1	2	2	2	0	0	0	0	0	0	0	0	0	0
F8WBJ6_P35268	F8WBJ6	P35268	1	1	1	1	0	0	0	0	0	0	0	0	1	0
F8WBJ6_P36957	F8WBJ6	P36957	1	3	3	3	0	0	0	0	0	0	0	0	0	0
F8WBJ6_P42766	F8WBJ6	P42766	1	1	1	1	0	0	0	0	0	0	0	0	1	0
F8WBJ6_P46781	F8WBJ6	P46781	1	1	1	1	0	0	0	0	0	0	0	0	1	0
F8WBJ6_P51991	F8WBJ6	P51991	1	1	1	1	0	0	0	0	0	0	0	0	1	0
F8WBJ6_P51991-2	F8WBJ6	P51991-2	1	1	1	1	0	0	0	0	0	0	0	0	0	0
F8WBJ6_P52272-2	F8WBJ6	P52272-2	1	1	1	1	0	0	0	0	0	0	0	0	1	0
F8WBJ6_P61978	F8WBJ6	P61978	1	1	1	1	0	0	0	0	0	0	0	0	0	0
F8WBJ6_P62273	F8WBJ6	P62273	2	3	1;2	1;2	0	0	0	0	0	0	0	0	0	0
F8WBJ6_Q08211	F8WBJ6	Q08211	1	1	1	1	0	0	0	0	0	0	0	0	0	0
F8WBJ6_Q08380	F8WBJ6	Q08380	1	2	2	1	0	0	0	0	0	0	0	0	0	0
F8WBJ6_Q13242	F8WBJ6	Q13242	2	3	1;2	1;2	0	0	0	0	0	0	0	0	1	0
F8WBJ6_Q13895	F8WBJ6	Q13895	1	1	1	1	0	0	0	0	0	0	0	0	1	0
F8WBJ6_Q14331	F8WBJ6	Q14331	2	3	2;1	2;1	0	0	0	0	0	0	0	0	0	0
F8WBJ6_Q59GN2	F8WBJ6	Q59GN2	1	1	1	1	0	0	0	0	0	0	0	0	0	0
F8WBJ6_Q5VWQ0	F8WBJ6	Q5VWQ0	2	3	2;1	2;1	0	0	0	0	0	0	0	0	0	0
F8WBJ6_Q5VYS8-6	F8WBJ6	Q5VYS8-6	1	1	1	1	0	0	0	0	0	0	0	0	0	0
F8WBJ6_Q71RC2	F8WBJ6	Q71RC2	1	2	2	1	0	0	0	0	0	0	0	0	0	0
F8WBJ6_Q7Z2W4	F8WBJ6	Q7Z2W4	1	1	1	1	0	0	0	0	0	0	0	0	0	0
F8WBJ6_Q86TB9	F8WBJ6	Q86TB9	1	2	2	2	0	0	0	0	0	0	0	0	0	0
F8WBJ6_Q8IY81	F8WBJ6	Q8IY81	1	1	1	1	0	0	0	0	0	0	0	0	0	0
F8WBJ6_Q92979	F8WBJ6	Q92979	2	7	6;1	4;1	0	0	0	0	0	0	0	0	0	0
F8WBJ6_Q96BK5	F8WBJ6	Q96BK5	2	2	1;1	1;1	0	0	0	0	0	0	0	0	0	0
F8WBJ6_Q96CW5-2	F8WBJ6	Q96CW5-2	1	1	1	1	0	0	0	0	0	0	0	0	0	0
F8WBJ6_Q96PK6	F8WBJ6	Q96PK6	1	1	1	1	0	0	0	0	0	0	0	0	1	0
F8WBJ6_Q9BVI4	F8WBJ6	Q9BVI4	1	3	3	3	0	0	0	0	0	0	0	0	0	0
F8WBJ6_Q9BVJ6	F8WBJ6	Q9BVJ6	1	1	1	1	0	0	0	0	0	0	0	0	0	0
F8WBJ6_Q9BX40	F8WBJ6	Q9BX40	2	3	2;1	2;1	0	0	0	0	0	0	0	0	0	0
F8WBJ6_Q9BXS6-2	F8WBJ6	Q9BXS6-2	1	1	1	1	0	0	0	0	0	0	0	0	0	0
F8WBJ6_Q9H0S4-2	F8WBJ6	Q9H0S4-2	1	2	2	2	0	0	0	0	0	0	0	0	0	0
F8WBJ6_Q9H6F5	F8WBJ6	Q9H6F5	1	1	1	1	0	0	0	0	0	0	0	0	0	0
F8WBJ6_Q9H871	F8WBJ6	Q9H871	1	1	1	1	0	0	0	0	0	0	0	0	0	0
F8WBJ6_Q9NRR5	F8WBJ6	Q9NRR5	1	1	1	1	0	0	0	0	0	0	0	0	0	0
F8WBJ6_Q9NWU2	F8WBJ6	Q9NWU2	1	1	1	1	0	0	0	0	0	0	0	0	0	0
F8WBJ6_Q9NX58	F8WBJ6	Q9NX58	1	1	1	1	0	0	0	0	0	0	0	0	1	0
F8WBJ6_Q9ULX3	F8WBJ6	Q9ULX3	2	3	1;2	1;2	0	0	0	0	0	0	0	0	0	0
F8WBJ6_Q9UN86	F8WBJ6	Q9UN86	1	1	1	1	0	0	0	0	0	0	0	0	0	0
F8WBJ6_Q9UNP9	F8WBJ6	Q9UNP9	1	1	1	1	0	0	0	0	0	0	0	0	0	0
F8WBJ6_Q9Y295	F8WBJ6	Q9Y295	1	1	1	1	0	0	0	0	0	0	0	0	1	0
F8WBJ6_Q9Y2Q9	F8WBJ6	Q9Y2Q9	1	1	1	1	0	0	0	0	0	0	0	0	1	0
F8WBJ6_Q9Y580	F8WBJ6	Q9Y580	2	3	1;2	1;2	0	0	0	0	0	0	0	0	1	0
G3V1S1_G3XAA0	G3V1S1	G3XAA0	1	1	1	1	0	0	0	0	1	0	0	0	0	0
G3V1S1_H7C128	G3V1S1	H7C128	1	1	1	1	0	0	0	0	1	0	0	0	0	0
G3V1S1_O60264	G3V1S1	O60264	1	1	1	1	0	0	0	0	1	0	0	0	0	0
G3V1S1_O60306	G3V1S1	O60306	1	2	2	2	0	0	0	0	1	0	0	0	1	0
G3V1S1_O75940	G3V1S1	O75940	1	1	1	1	0	0	0	0	1	0	0	0	1	0
G3V1S1_O96019	G3V1S1	O96019	1	1	1	1	0	0	0	0	1	0	0	0	0	0
G3V1S1_P17098	G3V1S1	P17098	1	1	1	1	0	0	0	0	0	0	0	0	0	0
G3V1S1_P27448-8	G3V1S1	P27448-8	1	2	2	2	0	0	0	0	0	0	0	0	0	0
G3V1S1_Q12824-2	G3V1S1	Q12824-2	1	1	1	1	0	0	0	0	1	1	0	0	0	0
G3V1S1_Q13823	G3V1S1	Q13823	1	1	1	1	0	0	0	0	1	0	0	0	0	0
G3V1S1_Q5VWQ0	G3V1S1	Q5VWQ0	1	2	2	2	0	0	0	0	0	0	0	0	0	0
G3V1S1_Q6F5E8	G3V1S1	Q6F5E8	1	1	1	1	0	0	0	0	0	0	0	0	0	0
G3V1S1_Q7Z3K3-5	G3V1S1	Q7Z3K3-5	1	1	1	1	0	0	0	0	0	0	0	0	0	0
G3V1S1_Q86YV0-2	G3V1S1	Q86YV0-2	1	1	1	1	0	0	0	0	0	0	0	0	0	0
G3V1S1_Q96DE5	G3V1S1	Q96DE5	1	2	2	2	0	0	0	0	0	0	0	0	0	0
G3V1S1_Q9H0E3	G3V1S1	Q9H0E3	1	1	1	1	0	0	0	0	1	0	0	0	0	0
G3V1S1_Q9H1A4	G3V1S1	Q9H1A4	1	2	2	2	0	0	0	0	1	0	0	0	0	0
G3V1S1_Q9NQ55-2	G3V1S1	Q9NQ55-2	1	2	2	2	0	0	0	0	0	0	0	0	0	0
G3V1S1_Q9P2N5	G3V1S1	Q9P2N5	1	2	2	2	0	0	0	0	0	0	0	0	0	0
G3V3R7_E9PFR3	G3V3R7	E9PFR3	1	1	1	1	0	0	0	0	0	0	0	0	0	0
G3V3R7_E9PMI6	G3V3R7	E9PMI6	1	1	1	1	0	0	0	0	0	0	0	0	0	0
G3V3R7_F6T1Q0	G3V3R7	F6T1Q0	1	1	1	1	0	0	0	0	0	0	0	0	0	0
G3V3R7_O60664	G3V3R7	O60664	1	1	1	1	0	0	0	0	0	0	0	0	1	0
G3V3R7_P06239	G3V3R7	P06239	1	1	1	1	0	0	0	0	0	0	0	0	1	0
G3V3R7_P17812	G3V3R7	P17812	1	1	1	1	0	0	0	0	0	0	0	0	1	0
G3V3R7_P19174-2	G3V3R7	P19174-2	1	4	4	2	0	0	0	0	0	0	0	0	0	0
G3V3R7_P36915	G3V3R7	P36915	1	1	1	1	0	0	0	0	0	0	0	0	1	0
G3V3R7_P53634	G3V3R7	P53634	1	1	1	1	0	0	0	0	0	0	0	0	0	0
G3V3R7_Q5JRX3	G3V3R7	Q5JRX3	1	1	1	1	0	0	0	0	0	0	0	0	1	0
G3V3R7_Q6FI81-3	G3V3R7	Q6FI81-3	1	1	1	1	0	0	0	0	0	0	0	0	0	0
G3V3R7_Q8TDP1-2	G3V3R7	Q8TDP1-2	1	2	2	2	0	0	0	0	0	0	0	0	0	0
G3V3R7_Q96B54	G3V3R7	Q96B54	1	2	2	2	0	0	0	0	0	0	0	0	0	0
G3V3R7_Q96Q11-2	G3V3R7	Q96Q11-2	1	1	1	1	0	0	0	0	0	0	0	0	0	0
G3V3R7_Q9BZ23-3	G3V3R7	Q9BZ23-3	1	1	1	1	0	0	0	0	0	0	0	0	0	0
G3V3R7_Q9NR28-2	G3V3R7	Q9NR28-2	1	1	1	1	0	0	0	0	0	0	0	0	0	0
G3V3R7_Q9Y5Y2	G3V3R7	Q9Y5Y2	1	1	1	1	0	0	0	0	0	0	0	0	0	0
G3V439_P68036	G3V439	P68036	1	1	1	1	0	0	0	0	0	0	0	0	0	0
G3V439_Q8IYB7	G3V439	Q8IYB7	1	1	1	1	0	0	0	0	0	0	0	0	0	0
G3V439_Q8TDZ2	G3V439	Q8TDZ2	1	1	1	1	0	0	0	0	0	0	0	0	0	0
G3V439_Q96GX9	G3V439	Q96GX9	1	1	1	1	0	0	0	0	0	0	0	0	0	0
G3V439_Q99447	G3V439	Q99447	1	1	1	1	0	0	0	0	0	0	0	0	0	0
G3V4J7_P25800	G3V4J7	P25800	1	3	3	2	0	0	0	0	0	0	0	0	0	0
G3V4J7_P53618	G3V4J7	P53618	2	2	1;1	1;1	0	0	0	0	0	0	0	0	0	0
G3V4J7_Q14814-4	G3V4J7	Q14814-4	1	2	2	1	0	0	0	0	0	0	0	0	0	0
G3V4J7_Q7L099-4	G3V4J7	Q7L099-4	1	1	1	1	0	0	0	0	0	0	0	0	0	0
G3V4J7_Q86SZ2-2	G3V4J7	Q86SZ2-2	1	1	1	1	0	0	0	0	0	0	0	0	0	0
G3V4J7_Q8TEQ6	G3V4J7	Q8TEQ6	1	1	1	1	0	0	0	0	0	0	0	0	0	0
G3V4J7_Q96N67-4	G3V4J7	Q96N67-4	1	2	2	2	0	0	0	0	0	0	0	0	0	0
G3V4J7_Q96T51	G3V4J7	Q96T51	1	1	1	1	0	0	0	0	0	0	0	0	0	0
G3V4J7_Q9C0C7-4	G3V4J7	Q9C0C7-4	1	2	2	2	0	0	0	0	0	0	0	0	0	0
G3V4J7_Q9H2J4	G3V4J7	Q9H2J4	1	1	1	1	0	0	0	0	0	0	0	0	0	0
G3V4J7_Q9H3S7	G3V4J7	Q9H3S7	1	1	1	1	0	0	0	0	0	0	0	0	0	0
G3V4J7_Q9NQ92	G3V4J7	Q9NQ92	1	1	1	1	0	0	0	0	0	0	0	0	0	0
G3V529_J3QQT2	G3V529	J3QQT2	1	1	1	1	0	0	0	0	1	0	0	0	0	0
G3V529_O60264	G3V529	O60264	1	1	1	1	0	0	0	0	1	0	0	0	0	0
G3V529_P16402	G3V529	P16402	1	1	1	1	0	0	0	0	1	0	0	0	0	0
G3V529_P17026	G3V529	P17026	1	2	2	2	0	0	0	0	0	0	0	0	0	0
G3V529_P46776	G3V529	P46776	1	1	1	1	0	0	0	0	1	0	0	0	0	0
G3V529_P61254	G3V529	P61254	1	1	1	1	0	0	0	0	1	1	0	0	1	0
G3V529_P62241	G3V529	P62241	1	1	1	1	0	0	0	0	1	1	0	0	1	0
G3V529_P62269	G3V529	P62269	1	1	1	1	0	0	0	0	1	0	0	0	0	0
G3V529_P62701	G3V529	P62701	1	3	3	3	0	0	0	0	1	1	0	0	1	0
G3V529_P62753	G3V529	P62753	1	1	1	1	0	0	0	0	1	1	0	0	1	0
G3V529_P62854	G3V529	P62854	1	2	2	2	0	0	0	0	1	0	0	0	0	0
G3V529_P62899	G3V529	P62899	1	1	1	1	0	0	0	0	1	0	0	0	0	0
G3V529_P84098	G3V529	P84098	1	1	1	1	0	0	0	0	1	1	0	0	1	0
G3V529_Q00577	G3V529	Q00577	1	2	2	2	0	0	0	0	0	0	0	0	0	0
G3V529_Q13242	G3V529	Q13242	1	1	1	1	0	0	0	0	1	0	0	0	1	0
G3V529_Q14258	G3V529	Q14258	1	1	1	1	0	0	0	0	1	0	0	0	0	0
G3V529_Q5SSJ5	G3V529	Q5SSJ5	1	3	3	3	0	0	0	0	0	0	0	0	1	0
G3V529_Q92522	G3V529	Q92522	1	1	1	1	0	0	0	0	1	0	0	0	1	0
G3V529_Q969Q0	G3V529	Q969Q0	1	2	2	2	0	0	0	0	1	0	0	0	1	0
G3V529_Q9NZB2	G3V529	Q9NZB2	1	1	1	1	0	0	0	0	0	0	0	0	0	0
G3V529_Q9ULX3	G3V529	Q9ULX3	1	1	1	1	0	0	0	0	0	0	0	0	0	0
G3V529_Q9Y3I0	G3V529	Q9Y3I0	1	1	1	1	0	0	0	0	0	0	0	0	1	0
G3V529_Q9Y580	G3V529	Q9Y580	1	1	1	1	0	0	0	0	0	0	0	0	1	0
G3XAA0_O60264	G3XAA0	O60264	1	1	1	1	0	0	0	0	1	0	0	0	0	0
G3XAA0_O60306	G3XAA0	O60306	1	1	1	1	0	0	0	0	1	0	0	0	1	0
G3XAA0_O75940	G3XAA0	O75940	1	1	1	1	0	0	0	0	1	0	0	0	1	0
G3XAA0_P07305	G3XAA0	P07305	1	1	1	1	0	0	0	0	0	0	0	0	0	0
G3XAA0_P17098	G3XAA0	P17098	1	1	1	1	0	0	0	0	0	0	0	0	0	0
G3XAA0_Q15075	G3XAA0	Q15075	1	1	1	1	0	0	0	0	1	0	0	0	0	0
G3XAA0_Q5VWQ0	G3XAA0	Q5VWQ0	1	1	1	1	0	0	0	0	0	0	0	0	0	0
G3XAA0_Q7Z3K3-5	G3XAA0	Q7Z3K3-5	1	1	1	1	0	0	0	0	0	0	0	0	0	0
G3XAA0_Q86YV0-2	G3XAA0	Q86YV0-2	1	1	1	1	0	0	0	0	0	0	0	0	0	0
G3XAA0_Q96DE5	G3XAA0	Q96DE5	1	2	2	2	0	0	0	0	0	0	0	0	0	0
G3XAA0_Q9BX40	G3XAA0	Q9BX40	1	1	1	1	0	0	0	0	0	0	0	0	0	0
G3XAA0_Q9H0E3	G3XAA0	Q9H0E3	1	1	1	1	0	0	0	0	1	0	0	0	0	0
G3XAA0_Q9NQ55-2	G3XAA0	Q9NQ55-2	1	1	1	1	0	0	0	0	0	0	0	0	0	0
G3XAH6_G8JLB3	G3XAH6	G8JLB3	1	1	1	1	0	0	0	0	0	0	0	0	0	0
G3XAH6_P15104	G3XAH6	P15104	1	1	1	1	0	0	0	0	0	0	0	0	0	0
G3XAH6_Q7Z7F0	G3XAH6	Q7Z7F0	1	1	1	1	0	0	0	0	0	0	0	0	0	0
G5E9A6_P14735	G5E9A6	P14735	1	1	1	1	0	0	0	0	0	0	0	1	0	0
G5E9W7_P60228	G5E9W7	P60228	1	1	1	1	0	0	0	0	1	0	0	1	0	0
G5E9W7_P82673	G5E9W7	P82673	1	1	1	1	0	0	0	0	1	1	0	1	1	1
G5E9W7_P82675	G5E9W7	P82675	2	2	1;1	1;1	0	0	0	0	1	1	0	1	1	1
G5E9W7_P82921	G5E9W7	P82921	1	1	1	1	0	0	0	0	1	1	0	1	1	1
G5E9W7_Q14152	G5E9W7	Q14152	1	1	1	1	0	0	0	0	1	0	0	1	0	0
G5E9W7_Q5T4S7-3	G5E9W7	Q5T4S7-3	2	2	1;1	1;1	0	0	0	0	0	0	0	1	0	0
G5E9W7_Q7Z7F7	G5E9W7	Q7Z7F7	1	1	1	1	0	0	0	0	1	1	0	1	0	0
G5E9W7_Q96A35	G5E9W7	Q96A35	1	1	1	1	0	0	0	0	1	1	0	1	1	1
G5E9W7_Q96EY7	G5E9W7	Q96EY7	1	1	1	1	0	0	0	0	1	0	0	1	1	1
G5E9W7_Q9P0J7	G5E9W7	Q9P0J7	2	2	1;1	1;1	0	0	0	0	0	0	0	1	0	0
G5E9W7_Q9Y291	G5E9W7	Q9Y291	1	1	1	1	0	0	0	0	1	1	0	1	1	1
G5E9W7_Q9Y2R9	G5E9W7	Q9Y2R9	1	2	2	2	0	0	0	0	1	1	0	1	1	1
G5E9W7_Q9Y3D3	G5E9W7	Q9Y3D3	1	1	1	1	3	10	3;3;4	1;1;2	1	1	1	1	1	1
G5EA52_O60888-3	G5EA52	O60888-3	1	1	1	1	0	0	0	0	0	0	0	0	0	0
G5EA52_O75874	G5EA52	O75874	1	1	1	1	0	0	0	0	0	0	0	0	1	0
G5EA52_P06733	G5EA52	P06733	1	1	1	1	0	0	0	0	0	0	0	0	0	0
G5EA52_P09622	G5EA52	P09622	1	1	1	1	0	0	0	0	1	0	0	0	0	0
G5EA52_P22392-2	G5EA52	P22392-2	1	1	1	1	0	0	0	0	1	0	0	0	1	0
G5EA52_P43490	G5EA52	P43490	1	1	1	1	0	0	0	0	0	0	0	0	0	0
G5EA52_P52888	G5EA52	P52888	1	1	1	1	0	0	0	0	0	0	0	0	1	0
G5EA52_Q96BW5-2	G5EA52	Q96BW5-2	1	1	1	1	0	0	0	0	0	0	0	0	0	0
G5EA52_Q9Y2Z0	G5EA52	Q9Y2Z0	1	1	1	1	0	0	0	0	0	0	0	0	1	0
G8JLB3_O00418	G8JLB3	O00418	2	4	2;2	1;1	0	0	0	0	0	0	0	0	0	0
G8JLB3_O43592	G8JLB3	O43592	2	4	2;2	1;1	0	0	0	0	0	0	0	0	1	0
G8JLB3_O75143-2	G8JLB3	O75143-2	2	2	1;1	1;1	0	0	0	0	0	0	0	0	0	0
G8JLB3_O94888	G8JLB3	O94888	2	4	2;2	1;1	0	0	0	0	0	0	0	0	1	0
G8JLB3_P10636-4	G8JLB3	P10636-4	2	4	2;2	1;1	0	0	0	0	0	0	0	0	0	0
G8JLB3_P23368	G8JLB3	P23368	2	4	2;2	1;1	0	0	0	0	0	0	0	0	0	0
G8JLB3_P30153	G8JLB3	P30153	1	1	1	1	0	0	0	0	0	0	0	0	1	0
G8JLB3_P80217	G8JLB3	P80217	1	1	1	1	0	0	0	0	0	0	0	0	0	0
G8JLB3_Q8WWH5	G8JLB3	Q8WWH5	1	1	1	1	0	0	0	0	0	0	0	0	0	0
G8JLB3_Q99543	G8JLB3	Q99543	1	1	1	1	0	0	0	0	0	0	0	0	0	0
G8JLB3_Q99707	G8JLB3	Q99707	1	1	1	1	0	0	0	0	0	0	0	0	0	0
G8JLB3_Q99961	G8JLB3	Q99961	1	1	1	1	0	0	0	0	0	0	0	0	0	0
G8JLB3_Q9H0K6	G8JLB3	Q9H0K6	1	1	1	1	0	0	0	0	0	0	0	0	0	0
G8JLB3_Q9NQ48	G8JLB3	Q9NQ48	1	1	1	1	0	0	0	0	0	0	0	0	0	0
G8JLL7_O00418	G8JLL7	O00418	1	1	1	1	0	0	0	0	0	0	0	0	0	0
G8JLL7_O00754-2	G8JLL7	O00754-2	1	1	1	1	0	0	0	0	0	0	0	0	0	0
G8JLL7_O75143-2	G8JLL7	O75143-2	1	1	1	1	0	0	0	0	0	0	0	0	0	0
G8JLL7_O75436	G8JLL7	O75436	2	3	2;1	2;1	0	0	0	0	0	0	0	0	1	0
G8JLL7_O95486	G8JLL7	O95486	1	1	1	1	0	0	0	0	0	0	0	0	0	0
G8JLL7_Q6VY07	G8JLL7	Q6VY07	1	1	1	1	0	0	0	0	0	0	0	0	0	0
G8JLL7_Q96E09	G8JLL7	Q96E09	1	1	1	1	0	0	0	0	0	0	0	0	0	0
G8JLL7_Q9BUR4	G8JLL7	Q9BUR4	2	3	2;1	2;1	0	0	0	0	0	0	0	0	0	0
G8JLL7_Q9H0R6	G8JLL7	Q9H0R6	1	1	1	1	0	0	0	0	0	0	0	0	1	0
G8JLL7_Q9UBQ0	G8JLL7	Q9UBQ0	1	1	1	1	0	0	0	0	0	0	0	0	0	0
H0Y360_O60232	H0Y360	O60232	1	1	1	1	0	0	0	0	0	0	0	0	0	0
H0Y360_Q86X83	H0Y360	Q86X83	1	1	1	1	0	0	0	0	0	0	0	0	0	0
H0Y360_Q8IZP0-10	H0Y360	Q8IZP0-10	1	1	1	1	0	0	0	0	0	0	0	0	0	0
H0Y360_Q96EB6	H0Y360	Q96EB6	1	1	1	1	0	0	0	0	0	0	0	0	0	0
H0Y360_Q96JM3	H0Y360	Q96JM3	1	1	1	1	0	0	0	0	0	0	0	0	0	0
H0Y360_Q9Y230	H0Y360	Q9Y230	1	1	1	1	0	0	0	0	0	0	0	0	0	0
H0Y3K7_H0YK48	H0Y3K7	H0YK48	1	1	1	1	0	0	0	0	0	0	0	0	0	0
H0Y3K7_Q13362-2	H0Y3K7	Q13362-2	1	1	1	1	0	0	0	0	0	0	0	0	0	0
H0Y3K7_Q5JSP0	H0Y3K7	Q5JSP0	1	1	1	1	0	0	0	0	0	0	0	0	0	0
H0Y3K7_Q5JXX2	H0Y3K7	Q5JXX2	1	1	1	1	0	0	0	0	0	0	0	0	0	0
H0Y3K7_Q5K651	H0Y3K7	Q5K651	1	1	1	1	0	0	0	0	0	0	0	0	0	0
H0Y3K7_Q8N3F8	H0Y3K7	Q8N3F8	1	1	1	1	0	0	0	0	0	0	0	0	0	0
H0Y3K7_Q8N9M5	H0Y3K7	Q8N9M5	1	1	1	1	0	0	0	0	0	0	0	0	0	0
H0Y3K7_Q9BUA3	H0Y3K7	Q9BUA3	1	1	1	1	0	0	0	0	0	0	0	0	0	0
H0Y3K7_Q9Y2U5	H0Y3K7	Q9Y2U5	1	1	1	1	0	0	0	0	0	0	0	0	0	0
H0Y4R1_Q15773	H0Y4R1	Q15773	1	1	1	1	0	0	0	0	0	0	0	0	0	0
H0Y760_H0YK48	H0Y760	H0YK48	1	1	1	1	0	0	0	0	0	0	0	0	0	0
H0Y760_H3BRS1	H0Y760	H3BRS1	1	1	1	1	0	0	0	0	0	0	0	0	0	0
H0Y760_O43379	H0Y760	O43379	1	1	1	1	0	0	0	0	0	0	0	0	0	0
H0Y760_P15923-2	H0Y760	P15923-2	1	1	1	1	0	0	0	0	0	0	0	0	0	0
H0Y760_P50542-2	H0Y760	P50542-2	1	1	1	1	0	0	0	0	0	0	0	0	0	0
H0Y760_P98170	H0Y760	P98170	1	1	1	1	0	0	0	0	0	0	0	0	0	0
H0Y760_Q15334	H0Y760	Q15334	1	1	1	1	0	0	0	0	0	0	0	0	0	0
H0Y760_Q16864	H0Y760	Q16864	1	1	1	1	0	0	0	0	0	0	0	0	0	0
H0Y760_Q5JXX2	H0Y760	Q5JXX2	1	1	1	1	0	0	0	0	0	0	0	0	0	0
H0Y760_Q6P1L5	H0Y760	Q6P1L5	1	1	1	1	0	0	0	0	0	0	0	0	0	0
H0Y760_Q6P3X3	H0Y760	Q6P3X3	1	1	1	1	0	0	0	0	0	0	0	0	0	0
H0Y760_Q6PJG6	H0Y760	Q6PJG6	1	1	1	1	0	0	0	0	0	0	0	0	0	0
H0Y760_Q8N9M5	H0Y760	Q8N9M5	1	1	1	1	0	0	0	0	0	0	0	0	0	0
H0Y760_Q8TB52	H0Y760	Q8TB52	1	1	1	1	0	0	0	0	0	0	0	0	0	0
H0Y760_Q8TF05-2	H0Y760	Q8TF05-2	1	2	2	1	0	0	0	0	0	0	0	0	1	0
H0Y760_Q8WUI4-3	H0Y760	Q8WUI4-3	1	1	1	1	0	0	0	0	0	0	0	0	0	0
H0Y760_Q96P48-3	H0Y760	Q96P48-3	1	1	1	1	0	0	0	0	0	0	0	0	0	0
H0Y760_Q96RE7	H0Y760	Q96RE7	1	1	1	1	0	0	0	0	0	0	0	0	0	0
H0Y760_Q96RG2-4	H0Y760	Q96RG2-4	1	1	1	1	0	0	0	0	0	0	0	0	0	0
H0Y760_Q96T76-9	H0Y760	Q96T76-9	1	1	1	1	0	0	0	0	0	0	0	0	0	0
H0Y760_Q9C0B0	H0Y760	Q9C0B0	1	1	1	1	0	0	0	0	0	0	0	0	0	0
H0Y760_Q9NQT8	H0Y760	Q9NQT8	1	1	1	1	0	0	0	0	0	0	0	0	0	0
H0Y760_Q9NXH9-2	H0Y760	Q9NXH9-2	1	2	2	2	0	0	0	0	0	0	0	0	0	0
H0Y760_Q9Y2I7	H0Y760	Q9Y2I7	1	1	1	1	0	0	0	0	0	0	0	0	0	0
H0Y9S9_O15541	H0Y9S9	O15541	1	2	2	2	0	0	0	0	0	0	0	0	0	0
H0Y9S9_O43314-2	H0Y9S9	O43314-2	1	1	1	1	0	0	0	0	0	0	0	0	0	0
H0Y9S9_O43566	H0Y9S9	O43566	1	1	1	1	0	0	0	0	0	0	0	0	0	0
H0Y9S9_O75439	H0Y9S9	O75439	1	1	1	1	0	0	0	0	0	0	0	0	1	0
H0Y9S9_O76075	H0Y9S9	O76075	2	2	1;1	1;1	0	0	0	0	0	0	0	0	0	0
H0Y9S9_O95486	H0Y9S9	O95486	1	1	1	1	0	0	0	0	0	0	0	0	0	0
H0Y9S9_P06576	H0Y9S9	P06576	1	1	1	1	0	0	0	0	0	0	0	0	1	0
H0Y9S9_P06865	H0Y9S9	P06865	1	1	1	1	0	0	0	0	0	0	0	0	0	0
H0Y9S9_P11498	H0Y9S9	P11498	1	1	1	1	0	0	0	0	0	0	0	0	1	0
H0Y9S9_P15927	H0Y9S9	P15927	1	1	1	1	0	0	0	0	0	0	0	0	0	0
H0Y9S9_P20340-2	H0Y9S9	P20340-2	1	1	1	1	0	0	0	0	0	0	0	0	0	0
H0Y9S9_P31937	H0Y9S9	P31937	1	1	1	1	0	0	0	0	0	0	0	0	1	0
H0Y9S9_P49590	H0Y9S9	P49590	1	1	1	1	0	0	0	0	0	0	0	0	0	0
H0Y9S9_Q53QZ3	H0Y9S9	Q53QZ3	1	2	2	2	0	0	0	0	0	0	0	0	0	0
H0Y9S9_Q53T59	H0Y9S9	Q53T59	1	1	1	1	0	0	0	0	0	0	0	0	0	0
H0Y9S9_Q5K651	H0Y9S9	Q5K651	1	1	1	1	0	0	0	0	0	0	0	0	0	0
H0Y9S9_Q7Z7A3	H0Y9S9	Q7Z7A3	1	1	1	1	0	0	0	0	0	0	0	0	0	0
H0Y9S9_Q8NB14	H0Y9S9	Q8NB14	1	1	1	1	0	0	0	0	0	0	0	0	0	0
H0Y9S9_Q8NEC7	H0Y9S9	Q8NEC7	1	2	2	2	0	0	0	0	0	0	0	0	0	0
H0Y9S9_Q8TDZ2	H0Y9S9	Q8TDZ2	1	1	1	1	0	0	0	0	0	0	0	0	0	0
H0Y9S9_Q96E09	H0Y9S9	Q96E09	1	1	1	1	0	0	0	0	0	0	0	0	0	0
H0Y9S9_Q96GX5	H0Y9S9	Q96GX5	1	1	1	1	0	0	0	0	0	0	0	0	0	0
H0Y9S9_Q99447	H0Y9S9	Q99447	1	2	2	2	0	0	0	0	0	0	0	0	0	0
H0Y9S9_Q9BQC3	H0Y9S9	Q9BQC3	1	3	3	2	0	0	0	0	0	0	0	0	0	0
H0Y9S9_Q9GZL7	H0Y9S9	Q9GZL7	1	1	1	1	0	0	0	0	0	0	0	0	0	0
H0Y9S9_Q9HA47-3	H0Y9S9	Q9HA47-3	1	2	2	2	0	0	0	0	0	0	0	0	0	0
H0Y9S9_Q9UI26	H0Y9S9	Q9UI26	1	1	1	1	0	0	0	0	0	0	0	0	0	0
H0Y9S9_Q9UKU7	H0Y9S9	Q9UKU7	1	1	1	1	0	0	0	0	0	0	0	0	1	0
H0Y9S9_Q9Y2U5	H0Y9S9	Q9Y2U5	1	1	1	1	0	0	0	0	0	0	0	0	0	0
H0YFS7_H0Y3K7	H0YFS7	H0Y3K7	1	1	1	1	0	0	0	0	0	0	0	0	0	0
H0YFS7_H0Y760	H0YFS7	H0Y760	1	1	1	1	0	0	0	0	0	0	0	0	0	0
H0YFS7_H0YK48	H0YFS7	H0YK48	1	1	1	1	0	0	0	0	0	0	0	0	0	0
H0YFS7_O14920	H0YFS7	O14920	1	1	1	1	0	0	0	0	0	0	0	0	0	0
H0YFS7_O95295	H0YFS7	O95295	1	1	1	1	0	0	0	0	0	0	0	0	0	0
H0YFS7_Q5JXX2	H0YFS7	Q5JXX2	1	1	1	1	0	0	0	0	0	0	0	0	0	0
H0YFS7_Q8N9M5	H0YFS7	Q8N9M5	1	1	1	1	0	0	0	0	0	0	0	0	0	0
H0YH87_O00139-2	H0YH87	O00139-2	1	1	1	1	0	0	0	0	0	0	0	0	0	0
H0YH87_P14678-2	H0YH87	P14678-2	1	2	2	2	0	0	0	0	0	0	0	0	1	0
H0YH87_Q13045	H0YH87	Q13045	1	1	1	1	0	0	0	0	0	0	0	0	0	0
H0YH87_Q7Z2W4	H0YH87	Q7Z2W4	1	1	1	1	0	0	0	0	0	0	0	0	0	0
H0YH87_Q9BWF3	H0YH87	Q9BWF3	1	1	1	1	0	0	0	0	0	0	0	0	0	0
H0YH87_Q9NR50	H0YH87	Q9NR50	2	2	1;1	1;1	0	0	0	0	0	0	0	0	0	0
H0YH87_Q9UI10	H0YH87	Q9UI10	1	1	1	1	0	0	0	0	0	0	0	0	0	0
H0YH87_Q9ULX6-2	H0YH87	Q9ULX6-2	1	1	1	1	0	0	0	0	0	0	0	0	0	0
H0YH87_Q9UN86	H0YH87	Q9UN86	1	1	1	1	0	0	0	0	0	0	0	0	0	0
H0YH87_Q9UQ35	H0YH87	Q9UQ35	2	2	1;1	1;1	0	0	0	0	0	0	0	0	0	0
H0YH87_Q9UQE7	H0YH87	Q9UQE7	1	1	1	1	0	0	0	0	0	0	0	0	0	0
H0YHX9_P20290	H0YHX9	P20290	1	1	1	1	0	0	0	0	0	0	0	0	0	0
H0YHX9_Q86VP6	H0YHX9	Q86VP6	1	1	1	1	0	0	0	0	0	0	0	0	0	0
H0YIQ8_O43660-2	H0YIQ8	O43660-2	1	1	1	1	0	0	0	0	0	0	0	0	0	0
H0YIQ8_P11387	H0YIQ8	P11387	1	1	1	1	0	0	0	0	0	0	0	0	0	0
H0YIQ8_Q12788	H0YIQ8	Q12788	1	1	1	1	0	0	0	0	0	0	0	0	0	0
H0YIQ8_Q12986	H0YIQ8	Q12986	1	2	2	2	0	0	0	0	0	0	0	0	0	0
H0YIQ8_Q14527-2	H0YIQ8	Q14527-2	1	1	1	1	0	0	0	0	0	0	0	0	0	0
H0YIQ8_Q5JSZ5	H0YIQ8	Q5JSZ5	1	2	2	2	0	0	0	0	0	0	0	0	0	0
H0YIQ8_Q5RKV6	H0YIQ8	Q5RKV6	1	1	1	1	0	0	0	0	0	0	0	0	0	0
H0YIQ8_Q92785	H0YIQ8	Q92785	1	1	1	1	0	0	0	0	0	0	0	0	0	0
H0YIQ8_Q96DE5	H0YIQ8	Q96DE5	1	1	1	1	0	0	0	0	0	0	0	0	0	0
H0YIQ8_Q9BSJ2	H0YIQ8	Q9BSJ2	1	1	1	1	0	0	0	0	0	0	0	0	0	0
H0YIQ8_Q9H0E3	H0YIQ8	Q9H0E3	1	2	2	2	0	0	0	0	0	0	0	0	0	0
H0YIQ8_Q9H7E9	H0YIQ8	Q9H7E9	1	1	1	1	0	0	0	0	0	0	0	0	0	0
H0YK48_O14920	H0YK48	O14920	1	1	1	1	0	0	0	0	0	0	0	0	0	0
H0YK48_P28482	H0YK48	P28482	1	1	1	1	0	0	0	0	0	0	0	0	1	0
H0YK48_P50542-2	H0YK48	P50542-2	1	1	1	1	0	0	0	0	0	0	0	0	0	0
H0YK48_P98170	H0YK48	P98170	1	1	1	1	0	0	0	0	0	0	0	0	0	0
H0YK48_Q15334	H0YK48	Q15334	1	1	1	1	0	0	0	0	0	0	0	0	0	0
H0YK48_Q5JXX2	H0YK48	Q5JXX2	1	2	2	2	0	0	0	0	0	0	0	0	0	0
H0YK48_Q6P3X3	H0YK48	Q6P3X3	1	1	1	1	0	0	0	0	0	0	0	0	0	0
H0YK48_Q8N3D4	H0YK48	Q8N3D4	1	1	1	1	0	0	0	0	0	0	0	0	0	0
H0YK48_Q8N9M5	H0YK48	Q8N9M5	1	2	2	2	0	0	0	0	0	0	0	0	0	0
H0YK48_Q8TB52	H0YK48	Q8TB52	1	1	1	1	0	0	0	0	0	0	0	0	0	0
H0YK48_Q8WUI4-3	H0YK48	Q8WUI4-3	1	1	1	1	0	0	0	0	0	0	0	0	0	0
H0YK48_Q96T76-9	H0YK48	Q96T76-9	1	1	1	1	0	0	0	0	0	0	0	0	0	0
H0YK48_Q9C0B0	H0YK48	Q9C0B0	1	2	2	2	0	0	0	0	0	0	0	0	0	0
H0YK48_Q9Y2I7	H0YK48	Q9Y2I7	1	2	2	2	0	0	0	0	0	0	0	0	0	0
H0YN26_Q92688-2	H0YN26	Q92688-2	1	1	1	1	0	0	0	0	0	0	0	0	0	0
H3BN64_O00154-4	H3BN64	O00154-4	1	1	1	1	0	0	0	0	0	0	0	0	1	0
H3BN64_P06865	H3BN64	P06865	1	1	1	1	0	0	0	0	0	0	0	0	0	0
H3BN64_P07384	H3BN64	P07384	1	1	1	1	0	0	0	0	0	0	0	0	1	0
H3BN64_P09972	H3BN64	P09972	1	1	1	1	0	0	0	0	0	0	0	0	1	0
H3BN64_P10253	H3BN64	P10253	1	2	2	2	0	0	0	0	0	0	0	0	0	0
H3BN64_P11498	H3BN64	P11498	1	1	1	1	0	0	0	0	0	0	0	0	1	0
H3BN64_P40763	H3BN64	P40763	1	1	1	1	0	0	0	0	0	0	0	0	0	0
H3BN64_P48507	H3BN64	P48507	1	1	1	1	0	0	0	0	0	0	0	0	0	0
H3BN64_P48637	H3BN64	P48637	1	1	1	1	0	0	0	0	0	0	0	0	0	0
H3BN64_Q13509	H3BN64	Q13509	1	1	1	1	0	0	0	0	0	0	0	0	0	0
H3BN64_Q15102	H3BN64	Q15102	1	2	2	1	0	0	0	0	0	0	0	0	1	0
H3BN64_Q16512	H3BN64	Q16512	1	1	1	1	0	0	0	0	0	0	0	0	0	0
H3BN64_Q86UX7-2	H3BN64	Q86UX7-2	1	1	1	1	0	0	0	0	0	0	0	0	1	0
H3BN64_Q86X76-2	H3BN64	Q86X76-2	1	2	2	2	0	0	0	0	0	0	0	0	0	0
H3BN64_Q8NBF2-2	H3BN64	Q8NBF2-2	1	2	2	2	0	0	0	0	0	0	0	0	0	0
H3BN64_Q969S3	H3BN64	Q969S3	1	1	1	1	0	0	0	0	0	0	0	0	0	0
H3BN64_Q96G28	H3BN64	Q96G28	1	2	2	2	0	0	0	0	0	0	0	0	0	0
H3BN64_Q9H4M9	H3BN64	Q9H4M9	1	2	2	2	0	0	0	0	0	0	0	0	1	0
H3BN64_Q9HD47	H3BN64	Q9HD47	1	2	2	2	0	0	0	0	0	0	0	0	0	0
H3BN64_Q9UHJ6	H3BN64	Q9UHJ6	1	2	2	2	0	0	0	0	0	0	0	0	0	0
H3BN64_Q9Y248	H3BN64	Q9Y248	1	1	1	1	0	0	0	0	0	0	0	0	0	0
H3BN64_Q9Y2L1	H3BN64	Q9Y2L1	1	2	2	2	0	0	0	0	0	0	0	0	1	0
H3BRL3_P04406	H3BRL3	P04406	1	1	1	1	0	0	0	0	0	0	0	0	1	0
H3BRL3_P16949	H3BRL3	P16949	1	1	1	1	0	0	0	0	0	0	0	0	0	0
H3BRL3_P52306	H3BRL3	P52306	3	6	2;2;2	2;2;2	0	0	0	0	0	0	0	0	1	0
H3BRL3_P52888	H3BRL3	P52888	1	1	1	1	0	0	0	0	0	0	0	0	1	0
H3BRL3_P54687	H3BRL3	P54687	1	2	2	2	0	0	0	0	0	0	0	0	0	0
H3BRL3_Q15102	H3BRL3	Q15102	1	1	1	1	0	0	0	0	0	0	0	0	1	0
H3BRL3_Q6DKJ4	H3BRL3	Q6DKJ4	1	1	1	1	0	0	0	0	0	0	0	0	0	0
H3BRL3_Q9NWT6	H3BRL3	Q9NWT6	1	1	1	1	0	0	0	0	0	0	0	0	0	0
H3BRL3_Q9NY33	H3BRL3	Q9NY33	1	1	1	1	0	0	0	0	0	0	0	0	0	0
H3BRL3_Q9UKU7	H3BRL3	Q9UKU7	1	1	1	1	0	0	0	0	0	0	0	0	1	0
H3BRS1_H7BYY1	H3BRS1	H7BYY1	1	1	1	1	0	0	0	0	0	0	0	0	0	0
H3BRS1_O94967-2	H3BRS1	O94967-2	1	1	1	1	0	0	0	0	0	0	0	0	0	0
H3BRS1_O95155-2	H3BRS1	O95155-2	1	2	2	1	0	0	0	0	0	0	0	0	0	0
H3BRS1_P50542-2	H3BRS1	P50542-2	1	1	1	1	0	0	0	0	0	0	0	0	0	0
H3BRS1_P52294	H3BRS1	P52294	1	1	1	1	0	0	0	0	0	0	0	0	0	0
H3BRS1_P98170	H3BRS1	P98170	1	1	1	1	0	0	0	0	0	0	0	0	0	0
H3BRS1_Q147X3-2	H3BRS1	Q147X3-2	2	3	2;1	2;1	0	0	0	0	0	0	0	0	0	0
H3BRS1_Q6PJG6	H3BRS1	Q6PJG6	1	1	1	1	0	0	0	0	0	0	0	0	0	0
H3BRS1_Q8IVH4	H3BRS1	Q8IVH4	1	3	3	2	0	0	0	0	0	0	0	0	0	0
H3BRS1_Q8NEM2	H3BRS1	Q8NEM2	1	2	2	2	0	0	0	0	0	0	0	0	0	0
H3BRS1_Q8WUI4-3	H3BRS1	Q8WUI4-3	2	5	3;2	2;2	0	0	0	0	0	0	0	0	0	0
H3BRS1_Q92625	H3BRS1	Q92625	1	2	2	1	0	0	0	0	0	0	0	0	0	0
H3BRS1_Q96RE7	H3BRS1	Q96RE7	1	1	1	1	0	0	0	0	0	0	0	0	0	0
H3BRS1_Q96RF0-2	H3BRS1	Q96RF0-2	1	1	1	1	0	0	0	0	0	0	0	0	0	0
H3BRS1_Q96RG2-4	H3BRS1	Q96RG2-4	1	1	1	1	0	0	0	0	0	0	0	0	0	0
H3BRS1_Q9BYG5	H3BRS1	Q9BYG5	1	1	1	1	0	0	0	0	0	0	0	0	0	0
H3BRS1_Q9NQT8	H3BRS1	Q9NQT8	1	2	2	1	0	0	0	0	0	0	0	0	0	0
H3BRS1_Q9NXH9-2	H3BRS1	Q9NXH9-2	1	1	1	1	0	0	0	0	0	0	0	0	0	0
H3BRS1_Q9P2A4-2	H3BRS1	Q9P2A4-2	1	1	1	1	0	0	0	0	0	0	0	0	0	0
H3BTL1_A6NDG6	H3BTL1	A6NDG6	1	1	1	1	0	0	0	0	0	0	0	0	0	0
H3BTL1_B4DJV2	H3BTL1	B4DJV2	1	1	1	1	0	0	0	0	0	0	0	0	1	0
H3BTL1_H7C3P4	H3BTL1	H7C3P4	1	1	1	1	0	0	0	0	0	0	0	0	0	0
H3BTL1_K7ER15	H3BTL1	K7ER15	1	1	1	1	0	0	0	0	0	0	0	0	0	0
H3BTL1_P09104	H3BTL1	P09104	1	1	1	1	0	0	0	0	0	0	0	0	0	0
H3BTL1_P09622	H3BTL1	P09622	1	1	1	1	0	0	0	0	0	0	0	0	0	0
H3BTL1_P14324-2	H3BTL1	P14324-2	1	2	2	2	0	0	0	0	0	0	0	0	0	0
H3BTL1_P30520	H3BTL1	P30520	1	1	1	1	0	0	0	0	0	0	0	0	0	0
H3BTL1_P43490	H3BTL1	P43490	1	1	1	1	0	0	0	0	0	0	0	0	0	0
H3BTL1_P52888	H3BTL1	P52888	1	1	1	1	0	0	0	0	0	0	0	0	1	0
H3BTL1_Q13630	H3BTL1	Q13630	1	2	2	2	0	0	0	0	0	0	0	0	0	0
H3BTL1_Q14790	H3BTL1	Q14790	1	1	1	1	0	0	0	0	0	0	0	0	0	0
H3BTL1_Q16539-2	H3BTL1	Q16539-2	1	1	1	1	0	0	0	0	0	0	0	0	0	0
H3BTL1_Q3LXA3	H3BTL1	Q3LXA3	1	2	2	2	0	0	0	0	0	0	0	0	0	0
H3BTL1_Q712K3	H3BTL1	Q712K3	2	3	2;1	2;1	0	0	0	0	0	0	0	0	0	0
H3BTL1_Q8NBF2-2	H3BTL1	Q8NBF2-2	1	1	1	1	0	0	0	0	0	0	0	0	0	0
H3BTL1_Q8TAT6	H3BTL1	Q8TAT6	1	1	1	1	0	0	0	0	0	0	0	0	0	0
H3BTL1_Q8WTS6	H3BTL1	Q8WTS6	1	1	1	1	0	0	0	0	0	0	0	0	0	0
H3BTL1_Q96GX9	H3BTL1	Q96GX9	1	2	2	2	0	0	0	0	0	0	0	0	0	0
H3BTL1_Q9BV20	H3BTL1	Q9BV20	1	1	1	1	0	0	0	0	0	0	0	0	0	0
H3BTL1_Q9C0B1	H3BTL1	Q9C0B1	1	1	1	1	0	0	0	0	0	0	0	0	0	0
H3BTL1_Q9HB07	H3BTL1	Q9HB07	1	2	2	2	0	0	0	0	0	0	0	0	0	0
H3BTL1_Q9HD47	H3BTL1	Q9HD47	1	1	1	1	0	0	0	0	0	0	0	0	0	0
H3BTL1_Q9NQ29-2	H3BTL1	Q9NQ29-2	1	1	1	1	0	0	0	0	0	0	0	0	0	0
H3BTL1_Q9NY33	H3BTL1	Q9NY33	1	1	1	1	0	0	0	0	0	0	0	0	0	0
H3BTL1_Q9P287-2	H3BTL1	Q9P287-2	1	1	1	1	0	0	0	0	0	0	0	0	0	0
H3BTL1_Q9Y2Z0	H3BTL1	Q9Y2Z0	1	2	2	2	0	0	0	0	0	0	0	0	1	0
H7BYW5_O43592	H7BYW5	O43592	1	1	1	1	0	0	0	0	0	0	0	0	1	0
H7BYW5_Q9BPX5	H7BYW5	Q9BPX5	1	1	1	1	0	0	0	0	0	0	0	0	1	0
H7BYY1_P08047	H7BYY1	P08047	1	1	1	1	0	0	0	0	0	0	0	0	0	0
H7BYY1_Q8NEM2	H7BYY1	Q8NEM2	1	1	1	1	0	0	0	0	0	0	0	0	0	0
H7BYY1_Q9H6E5	H7BYY1	Q9H6E5	1	2	2	2	0	0	0	0	0	0	0	0	0	0
H7BYY1_Q9NXR1-2	H7BYY1	Q9NXR1-2	1	1	1	1	0	0	0	0	0	0	0	0	0	0
H7BYY1_Q9UBL0	H7BYY1	Q9UBL0	1	1	1	1	0	0	0	0	0	0	0	0	0	0
H7BZQ3_Q8TAP6	H7BZQ3	Q8TAP6	2	2	1;1	1;1	0	0	0	0	0	0	0	0	0	0
H7C128_O60306	H7C128	O60306	1	1	1	1	0	0	0	0	1	0	0	0	1	0
H7C128_P08559-3	H7C128	P08559-3	1	1	1	1	0	0	0	0	1	0	0	0	0	0
H7C128_P12277	H7C128	P12277	1	1	1	1	0	0	0	0	1	0	0	0	0	0
H7C128_P27448-8	H7C128	P27448-8	1	1	1	1	0	0	0	0	0	0	0	0	0	0
H7C128_P36957	H7C128	P36957	1	1	1	1	0	0	0	0	0	0	0	0	0	0
H7C128_Q13823	H7C128	Q13823	1	1	1	1	0	0	0	0	1	0	0	0	0	0
H7C128_Q15075	H7C128	Q15075	1	1	1	1	0	0	0	0	1	0	0	0	0	0
H7C128_Q5VWQ0	H7C128	Q5VWQ0	1	2	2	2	0	0	0	0	0	0	0	0	0	0
H7C128_Q7Z3K3-5	H7C128	Q7Z3K3-5	1	1	1	1	0	0	0	0	0	0	0	0	0	0
H7C128_Q96BK5	H7C128	Q96BK5	1	3	3	2	0	0	0	0	0	0	0	0	0	0
H7C128_Q96DE5	H7C128	Q96DE5	1	2	2	2	0	0	0	0	0	0	0	0	0	0
H7C128_Q9BX40	H7C128	Q9BX40	1	2	2	2	0	0	0	0	0	0	0	0	0	0
H7C3P4_C9JG97	H7C3P4	C9JG97	1	1	1	1	0	0	0	0	0	0	0	0	0	0
H7C3P4_K7ER15	H7C3P4	K7ER15	1	1	1	1	0	0	0	0	0	0	0	0	0	0
H7C3P4_O15116	H7C3P4	O15116	1	1	1	1	0	0	0	0	0	0	0	0	0	0
H7C3P4_O60888-3	H7C3P4	O60888-3	1	1	1	1	0	0	0	0	0	0	0	0	0	0
H7C3P4_O95379-3	H7C3P4	O95379-3	1	1	1	1	0	0	0	0	0	0	0	0	0	0
H7C3P4_O95721	H7C3P4	O95721	1	3	3	1	0	0	0	0	0	0	0	0	1	0
H7C3P4_P04632	H7C3P4	P04632	1	1	1	1	0	0	0	0	0	0	0	0	0	0
H7C3P4_P06733	H7C3P4	P06733	1	1	1	1	0	0	0	0	0	0	0	0	0	0
H7C3P4_P09104	H7C3P4	P09104	1	2	2	2	0	0	0	0	0	0	0	0	0	0
H7C3P4_P09622	H7C3P4	P09622	1	1	1	1	0	0	0	0	0	0	0	0	0	0
H7C3P4_P10253	H7C3P4	P10253	1	1	1	1	0	0	0	0	0	0	0	0	0	0
H7C3P4_P14324-2	H7C3P4	P14324-2	1	2	2	2	0	0	0	0	0	0	0	0	0	0
H7C3P4_P30520	H7C3P4	P30520	1	1	1	1	0	0	0	0	0	0	0	0	0	0
H7C3P4_P38646	H7C3P4	P38646	1	1	1	1	0	0	0	0	0	0	0	0	0	0
H7C3P4_P43490	H7C3P4	P43490	1	2	2	1	0	0	0	0	0	0	0	0	0	0
H7C3P4_Q13630	H7C3P4	Q13630	1	1	1	1	0	0	0	0	0	0	0	0	0	0
H7C3P4_Q14257	H7C3P4	Q14257	1	1	1	1	0	0	0	0	0	0	0	0	0	0
H7C3P4_Q14790	H7C3P4	Q14790	1	1	1	1	0	0	0	0	0	0	0	0	0	0
H7C3P4_Q16539-2	H7C3P4	Q16539-2	1	1	1	1	0	0	0	0	0	0	0	0	0	0
H7C3P4_Q6UWE0	H7C3P4	Q6UWE0	1	1	1	1	0	0	0	0	0	0	0	0	0	0
H7C3P4_Q8IV50	H7C3P4	Q8IV50	1	2	2	2	0	0	0	0	0	0	0	0	0	0
H7C3P4_Q8NBF2-2	H7C3P4	Q8NBF2-2	1	1	1	1	0	0	0	0	0	0	0	0	0	0
H7C3P4_Q8TAT6	H7C3P4	Q8TAT6	1	1	1	1	0	0	0	0	0	0	0	0	0	0
H7C3P4_Q8WTS6	H7C3P4	Q8WTS6	1	1	1	1	0	0	0	0	0	0	0	0	0	0
H7C3P4_Q8WZA9	H7C3P4	Q8WZA9	1	1	1	1	0	0	0	0	0	0	0	0	0	0
H7C3P4_Q96G28	H7C3P4	Q96G28	1	1	1	1	0	0	0	0	0	0	0	0	0	0
H7C3P4_Q9BV20	H7C3P4	Q9BV20	1	1	1	1	0	0	0	0	0	0	0	0	0	0
H7C3P4_Q9H8M7	H7C3P4	Q9H8M7	1	1	1	1	0	0	0	0	0	0	0	0	0	0
H7C3P4_Q9HD47	H7C3P4	Q9HD47	1	2	2	2	0	0	0	0	0	0	0	0	0	0
H7C3P4_Q9NQ29-2	H7C3P4	Q9NQ29-2	1	1	1	1	0	0	0	0	0	0	0	0	0	0
H7C3P4_Q9NXR5	H7C3P4	Q9NXR5	1	1	1	1	0	0	0	0	0	0	0	0	0	0
H7C3P4_Q9NY33	H7C3P4	Q9NY33	1	1	1	1	0	0	0	0	0	0	0	0	0	0
H7C3P4_Q9P287-2	H7C3P4	Q9P287-2	1	2	2	2	0	0	0	0	0	0	0	0	0	0
H7C3P4_Q9Y5A7-2	H7C3P4	Q9Y5A7-2	1	1	1	1	0	0	0	0	0	0	0	0	0	0
H9ZYI9_O43516	H9ZYI9	O43516	2	2	1;1	1;1	0	0	0	0	0	0	0	0	0	0
H9ZYI9_Q7Z6J9	H9ZYI9	Q7Z6J9	2	4	2;2	1;1	0	0	0	0	0	0	0	0	0	0
H9ZYI9_Q8WUI4-3	H9ZYI9	Q8WUI4-3	2	2	1;1	1;1	0	0	0	0	0	0	0	0	0	0
H9ZYI9_Q96B36	H9ZYI9	Q96B36	1	1	1	1	0	0	0	0	0	0	0	0	0	0
H9ZYI9_Q9UDY2-3	H9ZYI9	Q9UDY2-3	1	1	1	1	0	0	0	0	0	0	0	0	0	0
H9ZYI9_Q9UNS1-2	H9ZYI9	Q9UNS1-2	2	4	2;2	1;1	0	0	0	0	0	0	0	0	0	0
I3L1K6_P19105	I3L1K6	P19105	1	1	1	1	0	0	0	0	0	0	0	0	1	0
I3L1K6_Q5T447	I3L1K6	Q5T447	1	1	1	1	0	0	0	0	0	0	0	0	0	0
I3L1K6_Q6PD62	I3L1K6	Q6PD62	1	1	1	1	0	0	0	0	0	0	0	0	0	0
J3KMW7_O15084	J3KMW7	O15084	1	1	1	1	0	0	0	0	1	0	0	0	0	0
J3KMW7_O60783	J3KMW7	O60783	1	1	1	1	0	0	0	0	1	0	0	0	1	0
J3KMW7_O95816	J3KMW7	O95816	1	2	2	1	0	0	0	0	0	0	0	0	0	0
J3KMW7_P11441	J3KMW7	P11441	1	1	1	1	0	0	0	0	0	0	0	0	0	0
J3KMW7_P51398-2	J3KMW7	P51398-2	1	1	1	1	0	0	0	0	1	0	0	0	1	0
J3KN29_O15067	J3KN29	O15067	1	1	1	1	0	0	0	0	0	0	0	0	1	0
J3KN29_O15511	J3KN29	O15511	1	1	1	1	0	0	0	0	1	0	0	0	0	0
J3KN29_P11310	J3KN29	P11310	1	1	1	1	0	0	0	0	0	0	0	0	1	0
J3KN29_P11498	J3KN29	P11498	1	1	1	1	0	0	0	0	0	0	0	0	1	0
J3KN29_P19174-2	J3KN29	P19174-2	1	1	1	1	0	0	0	0	1	0	0	0	0	0
J3KN29_P36915	J3KN29	P36915	2	4	2;2	1;1	0	0	0	0	0	0	0	0	1	0
J3KN29_P62258	J3KN29	P62258	1	1	1	1	0	0	0	0	1	0	0	0	1	0
J3KN29_Q6PL24	J3KN29	Q6PL24	1	2	2	2	0	0	0	0	0	0	0	0	0	0
J3KN29_Q96GX9	J3KN29	Q96GX9	1	1	1	1	0	0	0	0	0	0	0	0	0	0
J3KN29_Q99447	J3KN29	Q99447	1	3	3	3	0	0	0	0	0	0	0	0	0	0
J3KN29_Q9BZX2	J3KN29	Q9BZX2	1	2	2	2	0	0	0	0	0	0	0	0	0	0
J3KN29_Q9GZZ9	J3KN29	Q9GZZ9	1	1	1	1	0	0	0	0	0	0	0	0	0	0
J3KN67_O15066	J3KN67	O15066	1	3	3	2	0	0	0	0	0	0	0	0	0	0
J3KN67_P98170	J3KN67	P98170	1	3	3	2	0	0	0	0	0	0	0	0	0	0
J3KN67_Q15042	J3KN67	Q15042	1	2	2	1	0	0	0	0	0	0	0	0	0	0
J3KN67_Q15334	J3KN67	Q15334	1	5	5	2	0	0	0	0	0	0	0	0	0	0
J3KN67_Q16864	J3KN67	Q16864	1	2	2	2	0	0	0	0	0	0	0	0	0	0
J3KN67_Q5T0N5-3	J3KN67	Q5T0N5-3	1	1	1	1	0	0	0	0	0	0	0	0	0	0
J3KN67_Q8TB52	J3KN67	Q8TB52	1	1	1	1	0	0	0	0	0	0	0	0	0	0
J3KN67_Q9BXB4	J3KN67	Q9BXB4	1	1	1	1	0	0	0	0	0	0	0	0	0	0
J3KN67_Q9H2M9	J3KN67	Q9H2M9	1	1	1	1	0	0	0	0	0	0	0	0	0	0
J3KN67_Q9H6E5	J3KN67	Q9H6E5	1	1	1	1	0	0	0	0	0	0	0	0	0	0
J3KN67_Q9NRY4	J3KN67	Q9NRY4	1	2	2	2	0	0	0	0	0	0	0	0	0	0
J3KN67_Q9UBL0	J3KN67	Q9UBL0	1	3	3	2	0	0	0	0	0	0	0	0	0	0
J3KN67_Q9UI12-2	J3KN67	Q9UI12-2	1	1	1	1	0	0	0	0	0	0	0	0	0	0
J3KN67_Q9Y2I7	J3KN67	Q9Y2I7	1	1	1	1	0	0	0	0	0	0	0	0	0	0
J3KNL6_Q0VDF9	J3KNL6	Q0VDF9	1	1	1	1	0	0	0	0	0	0	0	0	0	0
J3KNL6_Q13895	J3KNL6	Q13895	1	1	1	1	0	0	0	0	0	0	0	0	1	0
J3KNL6_Q7Z2W4	J3KNL6	Q7Z2W4	1	1	1	1	0	0	0	0	0	0	0	0	0	0
J3KNL6_Q9H7D7-2	J3KNL6	Q9H7D7-2	1	1	1	1	0	0	0	0	0	0	0	0	0	0
J3KNU8_O15067	J3KNU8	O15067	1	2	2	2	0	0	0	0	0	0	0	0	1	0
J3KNU8_O60547	J3KNU8	O60547	1	2	2	2	0	0	0	0	0	0	0	0	0	0
J3KNU8_P09972	J3KNU8	P09972	1	2	2	2	0	0	0	0	0	0	0	0	1	0
J3KNU8_P10253	J3KNU8	P10253	1	1	1	1	0	0	0	0	0	0	0	0	0	0
J3KNU8_P31937	J3KNU8	P31937	1	2	2	2	0	0	0	0	0	0	0	0	1	0
J3KNU8_P42765	J3KNU8	P42765	1	1	1	1	0	0	0	0	0	0	0	0	0	0
J3KNU8_P42785	J3KNU8	P42785	1	2	2	2	0	0	0	0	0	0	0	0	0	0
J3KNU8_P48637	J3KNU8	P48637	1	2	2	2	0	0	0	0	0	0	0	0	0	0
J3KNU8_Q8N543	J3KNU8	Q8N543	1	1	1	1	0	0	0	0	0	0	0	0	0	0
J3KNU8_Q9Y248	J3KNU8	Q9Y248	1	2	2	2	0	0	0	0	0	0	0	0	0	0
J3KNU8_Q9Y2L1	J3KNU8	Q9Y2L1	1	1	1	1	0	0	0	0	0	0	0	0	1	0
J3KP36_Q9Y4B6-2	J3KP36	Q9Y4B6-2	1	1	1	1	0	0	0	0	0	0	0	0	0	0
J3KSL8_P0CAP2-3	J3KSL8	P0CAP2-3	1	1	1	1	0	0	0	0	0	0	0	0	0	0
J3KSL8_Q6ZMI0	J3KSL8	Q6ZMI0	1	1	1	1	0	0	0	0	0	0	0	0	0	0
J3KTC1_O43660-2	J3KTC1	O43660-2	1	2	2	2	0	0	0	0	0	0	0	0	0	0
J3KTC1_O75400-2	J3KTC1	O75400-2	1	1	1	1	0	0	0	0	0	0	0	0	0	0
J3KTC1_P48634-2	J3KTC1	P48634-2	1	1	1	1	0	0	0	0	0	0	0	0	0	0
J3KTC1_Q6F5E8	J3KTC1	Q6F5E8	1	1	1	1	0	0	0	0	0	0	0	0	0	0
J3KTC1_Q96I24	J3KTC1	Q96I24	1	1	1	1	0	0	0	0	0	0	0	0	1	0
J3QL05_O43175	J3QL05	O43175	1	3	3	3	0	0	0	0	0	0	0	0	1	0
J3QL05_P33240-2	J3QL05	P33240-2	1	1	1	1	0	0	0	0	1	0	0	0	0	0
J3QL05_P33316-2	J3QL05	P33316-2	3	5	1;2;2	1;1;1	0	0	0	0	0	0	0	0	0	0
J3QL05_P48426	J3QL05	P48426	1	1	1	1	0	0	0	0	0	0	0	0	0	0
J3QL05_Q07021	J3QL05	Q07021	1	1	1	1	0	0	0	0	1	0	0	0	1	0
J3QL05_Q5JRX3	J3QL05	Q5JRX3	1	1	1	1	0	0	0	0	0	0	0	0	1	0
J3QL05_Q8N806	J3QL05	Q8N806	1	1	1	1	0	0	0	0	0	0	0	0	0	0
J3QL05_Q9Y5X3	J3QL05	Q9Y5X3	1	1	1	1	0	0	0	0	0	0	0	0	0	0
J3QLI9_P62306	J3QLI9	P62306	3	21	7;7;7	2;2;2	0	0	0	0	1	1	0	0	1	0
J3QLR8_K7ERF1	J3QLR8	K7ERF1	2	2	1;1	1;1	0	0	0	0	1	0	0	0	0	0
J3QLR8_K7ES61	J3QLR8	K7ES61	1	1	1	1	0	0	0	0	1	1	0	0	0	0
J3QLR8_O60783	J3QLR8	O60783	1	1	1	1	0	0	0	0	1	1	0	0	1	0
J3QLR8_O75935-3	J3QLR8	O75935-3	1	1	1	1	0	0	0	0	1	0	0	0	1	0
J3QLR8_O76080	J3QLR8	O76080	1	1	1	1	0	0	0	0	0	0	0	0	0	0
J3QLR8_P49406	J3QLR8	P49406	1	2	2	1	0	0	0	0	1	1	0	0	1	0
J3QLR8_P51398-2	J3QLR8	P51398-2	1	1	1	1	0	0	0	0	1	1	0	0	1	0
J3QLR8_P82663	J3QLR8	P82663	1	4	4	2	0	0	0	0	1	1	0	0	1	0
J3QLR8_P82673	J3QLR8	P82673	1	1	1	1	0	0	0	0	1	1	0	0	1	0
J3QLR8_P82675	J3QLR8	P82675	1	3	3	3	0	0	0	0	1	1	0	0	1	0
J3QLR8_P82912-2	J3QLR8	P82912-2	1	2	2	2	0	0	0	0	1	1	0	0	0	0
J3QLR8_P82921	J3QLR8	P82921	1	1	1	1	0	0	0	0	1	1	0	0	1	0
J3QLR8_Q08380	J3QLR8	Q08380	1	2	2	1	0	0	0	0	0	0	0	0	0	0
J3QLR8_Q13405	J3QLR8	Q13405	1	1	1	1	0	0	0	0	1	1	0	0	1	0
J3QLR8_Q14197	J3QLR8	Q14197	1	1	1	1	0	0	0	0	0	0	0	0	1	0
J3QLR8_Q16540	J3QLR8	Q16540	1	1	1	1	0	0	0	0	1	1	0	0	1	0
J3QLR8_Q4V328	J3QLR8	Q4V328	1	1	1	1	0	0	0	0	0	0	0	0	0	0
J3QLR8_Q5T4S7-3	J3QLR8	Q5T4S7-3	1	1	1	1	0	0	0	0	0	0	0	0	0	0
J3QLR8_Q7Z7F7	J3QLR8	Q7Z7F7	1	1	1	1	0	0	0	0	1	1	0	0	0	0
J3QLR8_Q8N983-4	J3QLR8	Q8N983-4	1	1	1	1	0	0	0	0	1	1	0	0	1	0
J3QLR8_Q96DV4	J3QLR8	Q96DV4	1	1	1	1	0	0	0	0	1	1	0	0	1	0
J3QLR8_Q96EY7	J3QLR8	Q96EY7	1	1	1	1	0	0	0	0	1	0	0	0	1	0
J3QLR8_Q99567	J3QLR8	Q99567	1	1	1	1	0	0	0	0	1	0	0	0	0	0
J3QLR8_Q9BYD1	J3QLR8	Q9BYD1	1	1	1	1	0	0	0	0	1	1	0	0	1	0
J3QLR8_Q9BYD6	J3QLR8	Q9BYD6	1	1	1	1	0	0	0	0	1	1	0	0	0	0
J3QLR8_Q9BYN8	J3QLR8	Q9BYN8	1	2	2	1	0	0	0	0	1	1	0	0	1	0
J3QLR8_Q9H0U6	J3QLR8	Q9H0U6	1	1	1	1	0	0	0	0	1	1	0	0	1	0
J3QLR8_Q9H2W6	J3QLR8	Q9H2W6	1	1	1	1	0	0	0	0	1	1	0	0	1	0
J3QLR8_Q9H7D7-2	J3QLR8	Q9H7D7-2	1	2	2	1	0	0	0	0	0	0	0	0	0	0
J3QLR8_Q9H9J2	J3QLR8	Q9H9J2	1	1	1	1	0	0	0	0	1	1	0	0	1	0
J3QLR8_Q9HD33-2	J3QLR8	Q9HD33-2	1	2	2	2	0	0	0	0	1	1	0	0	1	0
J3QLR8_Q9NYK5	J3QLR8	Q9NYK5	1	1	1	1	0	0	0	0	1	1	0	0	1	0
J3QLR8_Q9P015	J3QLR8	Q9P015	1	1	1	1	0	0	0	0	1	1	0	0	1	0
J3QLR8_Q9P0J7	J3QLR8	Q9P0J7	1	2	2	1	0	0	0	0	0	0	0	0	0	0
J3QLR8_Q9UJW0	J3QLR8	Q9UJW0	1	1	1	1	0	0	0	0	1	0	0	0	0	0
J3QLR8_Q9Y2Q9	J3QLR8	Q9Y2Q9	1	3	3	2	0	0	0	0	1	1	0	0	1	0
J3QLR8_Q9Y2R9	J3QLR8	Q9Y2R9	1	2	2	2	0	0	0	0	1	1	0	0	1	0
J3QLR8_Q9Y3B7	J3QLR8	Q9Y3B7	1	1	1	1	0	0	0	0	1	1	0	0	0	0
J3QLR8_Q9Y3D3	J3QLR8	Q9Y3D3	1	1	1	1	0	0	0	0	1	1	0	0	1	0
J3QLR8_Q9Y676	J3QLR8	Q9Y676	1	3	3	3	0	0	0	0	1	1	0	0	1	0
J3QQT2_P10412	J3QQT2	P10412	1	1	1	1	0	0	0	0	0	0	0	0	0	0
J3QQT2_P16402	J3QQT2	P16402	1	3	3	3	0	0	0	0	1	1	0	0	0	0
J3QQT2_P42766	J3QQT2	P42766	1	3	3	3	0	0	0	0	1	1	0	0	1	0
J3QQT2_P46776	J3QQT2	P46776	1	5	5	5	0	0	0	0	1	1	0	0	0	0
J3QQT2_P61247	J3QQT2	P61247	1	1	1	1	0	0	0	0	1	1	0	0	1	0
J3QQT2_P62241	J3QQT2	P62241	1	3	3	3	0	0	0	0	1	1	0	0	1	0
J3QQT2_P62277	J3QQT2	P62277	2	8	2;6	2;6	0	0	0	0	1	1	0	0	0	0
J3QQT2_P62280	J3QQT2	P62280	2	5	3;2	3;2	0	0	0	0	1	1	0	0	1	0
J3QQT2_P62701	J3QQT2	P62701	1	3	3	3	0	0	0	0	1	1	0	0	1	0
J3QQT2_P62750	J3QQT2	P62750	2	5	2;3	2;3	0	0	0	0	1	1	0	0	0	0
J3QQT2_P62753	J3QQT2	P62753	2	8	3;5	3;5	0	0	0	0	1	1	0	0	1	0
J3QQT2_P62854	J3QQT2	P62854	1	3	3	3	0	0	0	0	1	1	0	0	0	0
J3QQT2_P62899	J3QQT2	P62899	1	3	3	3	0	0	0	0	1	1	0	0	0	0
J3QQT2_P67809	J3QQT2	P67809	1	1	1	1	0	0	0	0	1	1	0	0	1	0
J3QQT2_P83731	J3QQT2	P83731	1	1	1	1	0	0	0	0	1	1	0	0	0	0
J3QQT2_P84098	J3QQT2	P84098	2	7	6;1	6;1	0	0	0	0	1	1	0	0	1	0
J3QQT2_Q92522	J3QQT2	Q92522	1	1	1	1	0	0	0	0	1	1	0	0	1	0
K7EIU8_Q9UFN0	K7EIU8	Q9UFN0	1	2	2	2	0	0	0	0	0	0	0	0	0	0
K7EJL1_O00629	K7EJL1	O00629	1	1	1	1	0	0	0	0	0	0	0	0	1	0
K7EJL1_Q7Z6J9	K7EJL1	Q7Z6J9	1	1	1	1	0	0	0	0	1	0	0	0	0	0
K7EK07_P62805	K7EK07	P62805	1	1	1	1	0	0	0	0	1	1	0	0	0	0
K7ER15_O15116	K7ER15	O15116	1	1	1	1	0	0	0	0	0	0	0	0	0	0
K7ER15_O60888-3	K7ER15	O60888-3	1	1	1	1	0	0	0	0	0	0	0	0	0	0
K7ER15_O95721	K7ER15	O95721	1	3	3	1	0	0	0	0	0	0	0	0	1	0
K7ER15_P00492	K7ER15	P00492	1	2	2	2	0	0	0	0	0	0	0	0	1	0
K7ER15_P04632	K7ER15	P04632	1	1	1	1	0	0	0	0	0	0	0	0	0	0
K7ER15_P06733	K7ER15	P06733	1	1	1	1	0	0	0	0	0	0	0	0	0	0
K7ER15_P07384	K7ER15	P07384	1	1	1	1	0	0	0	0	0	0	0	0	1	0
K7ER15_P09104	K7ER15	P09104	1	2	2	2	0	0	0	0	0	0	0	0	0	0
K7ER15_P09622	K7ER15	P09622	1	2	2	1	0	0	0	0	0	0	0	0	0	0
K7ER15_P11172	K7ER15	P11172	1	1	1	1	0	0	0	0	0	0	0	0	0	0
K7ER15_P14324-2	K7ER15	P14324-2	1	2	2	2	0	0	0	0	0	0	0	0	0	0
K7ER15_P19623	K7ER15	P19623	1	1	1	1	0	0	0	0	0	0	0	0	1	0
K7ER15_P30520	K7ER15	P30520	1	2	2	2	0	0	0	0	0	0	0	0	0	0
K7ER15_P38646	K7ER15	P38646	1	1	1	1	0	0	0	0	0	0	0	0	0	0
K7ER15_P43490	K7ER15	P43490	1	3	3	2	0	0	0	0	0	0	0	0	0	0
K7ER15_P49247	K7ER15	P49247	1	1	1	1	0	0	0	0	0	0	0	0	1	0
K7ER15_P49593	K7ER15	P49593	1	1	1	1	0	0	0	0	0	0	0	0	0	0
K7ER15_P52888	K7ER15	P52888	1	1	1	1	0	0	0	0	0	0	0	0	1	0
K7ER15_P56537	K7ER15	P56537	1	1	1	1	0	0	0	0	0	0	0	0	0	0
K7ER15_P61604	K7ER15	P61604	1	2	2	1	0	0	0	0	0	0	0	0	0	0
K7ER15_Q13630	K7ER15	Q13630	1	1	1	1	0	0	0	0	0	0	0	0	0	0
K7ER15_Q14790	K7ER15	Q14790	1	1	1	1	0	0	0	0	0	0	0	0	0	0
K7ER15_Q16539-2	K7ER15	Q16539-2	1	1	1	1	0	0	0	0	0	0	0	0	0	0
K7ER15_Q3LXA3	K7ER15	Q3LXA3	1	1	1	1	0	0	0	0	0	0	0	0	0	0
K7ER15_Q8IV50	K7ER15	Q8IV50	1	1	1	1	0	0	0	0	0	0	0	0	0	0
K7ER15_Q8NBF2-2	K7ER15	Q8NBF2-2	1	2	2	2	0	0	0	0	0	0	0	0	0	0
K7ER15_Q8TAT6	K7ER15	Q8TAT6	1	2	2	2	0	0	0	0	0	0	0	0	0	0
K7ER15_Q8WTS6	K7ER15	Q8WTS6	1	2	2	2	0	0	0	0	0	0	0	0	0	0
K7ER15_Q92890	K7ER15	Q92890	1	1	1	1	0	0	0	0	0	0	0	0	1	0
K7ER15_Q96BW5-2	K7ER15	Q96BW5-2	1	1	1	1	0	0	0	0	0	0	0	0	0	0
K7ER15_Q9BV20	K7ER15	Q9BV20	1	1	1	1	0	0	0	0	0	0	0	0	0	0
K7ER15_Q9C0B1	K7ER15	Q9C0B1	1	2	2	2	0	0	0	0	0	0	0	0	0	0
K7ER15_Q9H8M7	K7ER15	Q9H8M7	1	1	1	1	0	0	0	0	0	0	0	0	0	0
K7ER15_Q9HB07	K7ER15	Q9HB07	1	1	1	1	0	0	0	0	0	0	0	0	0	0
K7ER15_Q9HD47	K7ER15	Q9HD47	1	2	2	2	0	0	0	0	0	0	0	0	0	0
K7ER15_Q9NQ29-2	K7ER15	Q9NQ29-2	1	1	1	1	0	0	0	0	0	0	0	0	0	0
K7ER15_Q9NY33	K7ER15	Q9NY33	1	1	1	1	0	0	0	0	0	0	0	0	0	0
K7ER15_Q9P287-2	K7ER15	Q9P287-2	1	2	2	2	0	0	0	0	0	0	0	0	0	0
K7ER15_Q9UGV2	K7ER15	Q9UGV2	1	1	1	1	0	0	0	0	0	0	0	0	0	0
K7ER15_Q9Y2Z0	K7ER15	Q9Y2Z0	1	1	1	1	0	0	0	0	0	0	0	0	1	0
K7ERF1_O60783	K7ERF1	O60783	1	1	1	1	0	0	0	0	1	0	0	0	1	0
K7ERF1_P42025	K7ERF1	P42025	1	1	1	1	0	0	0	0	0	0	0	0	0	0
K7ERF1_P60228	K7ERF1	P60228	2	3	2;1	2;1	0	0	0	0	1	1	0	0	0	0
K7ERF1_P61163	K7ERF1	P61163	2	5	2;3	1;2	0	0	0	0	1	0	0	0	1	0
K7ERF1_Q14152	K7ERF1	Q14152	2	3	2;1	2;1	0	0	0	0	1	1	0	0	0	0
K7ERF1_Q8N983-4	K7ERF1	Q8N983-4	1	1	1	1	0	0	0	0	1	0	0	0	1	0
K7ERF1_Q92665	K7ERF1	Q92665	2	3	2;1	2;1	0	0	0	0	1	0	0	0	1	0
K7ERF1_Q99613	K7ERF1	Q99613	2	2	1;1	1;1	0	0	0	0	1	1	0	0	0	0
K7ERF1_Q9BZK7	K7ERF1	Q9BZK7	1	1	1	1	0	0	0	0	1	0	0	0	0	0
K7ERF1_Q9NZ32	K7ERF1	Q9NZ32	2	8	4;4	2;2	0	0	0	0	0	0	0	0	0	0
K7ERF1_Q9Y262-2	K7ERF1	Q9Y262-2	1	1	1	1	0	0	0	0	1	1	0	0	0	0
K7ERF1_Q9Y2Q9	K7ERF1	Q9Y2Q9	1	1	1	1	0	0	0	0	1	0	0	0	1	0
K7ERF1_Q9Y676	K7ERF1	Q9Y676	1	1	1	1	0	0	0	0	1	0	0	0	1	0
K7ES61_O14920	K7ES61	O14920	1	1	1	1	0	0	0	0	1	0	0	0	0	0
K7ES61_O15111	K7ES61	O15111	1	2	2	2	0	0	0	0	1	0	0	0	0	0
K7ES61_O60783	K7ES61	O60783	1	2	2	2	0	0	0	0	1	1	0	0	1	0
K7ES61_P49406	K7ES61	P49406	1	2	2	2	0	0	0	0	1	1	0	0	1	0
K7ES61_P51398-2	K7ES61	P51398-2	1	1	1	1	0	0	0	0	1	1	0	0	1	0
K7ES61_P82675	K7ES61	P82675	1	1	1	1	0	0	0	0	1	1	0	0	1	0
K7ES61_P82912-2	K7ES61	P82912-2	1	2	2	2	0	0	0	0	1	1	0	0	0	0
K7ES61_P82921	K7ES61	P82921	1	1	1	1	0	0	0	0	1	1	0	0	1	0
K7ES61_P82933	K7ES61	P82933	1	1	1	1	0	0	0	0	1	1	0	0	1	0
K7ES61_Q13405	K7ES61	Q13405	1	3	3	3	0	0	0	0	1	1	0	0	1	0
K7ES61_Q14197	K7ES61	Q14197	1	2	2	2	0	0	0	0	0	0	0	0	1	0
K7ES61_Q16540	K7ES61	Q16540	1	2	2	2	0	0	0	0	1	1	0	0	1	0
K7ES61_Q4V328	K7ES61	Q4V328	1	1	1	1	0	0	0	0	0	0	0	0	0	0
K7ES61_Q7Z7F7	K7ES61	Q7Z7F7	1	1	1	1	0	0	0	0	1	1	0	0	0	0
K7ES61_Q8N983-4	K7ES61	Q8N983-4	1	2	2	2	0	0	0	0	1	1	0	0	1	0
K7ES61_Q8TAE8	K7ES61	Q8TAE8	1	2	2	2	0	0	0	0	0	0	0	0	0	0
K7ES61_Q96A35	K7ES61	Q96A35	1	2	2	2	0	0	0	0	1	1	0	0	1	0
K7ES61_Q96DV4	K7ES61	Q96DV4	1	1	1	1	0	0	0	0	1	1	0	0	1	0
K7ES61_Q96EY7	K7ES61	Q96EY7	1	1	1	1	0	0	0	0	1	0	0	0	1	0
K7ES61_Q99567	K7ES61	Q99567	1	2	2	2	0	0	0	0	1	0	0	0	0	0
K7ES61_Q9BYD1	K7ES61	Q9BYD1	1	3	3	2	0	0	0	0	1	1	0	0	1	0
K7ES61_Q9BYD6	K7ES61	Q9BYD6	1	2	2	2	0	0	0	0	1	1	0	0	0	0
K7ES61_Q9H0U6	K7ES61	Q9H0U6	1	3	3	2	0	0	0	0	1	1	0	0	1	0
K7ES61_Q9H2W6	K7ES61	Q9H2W6	1	1	1	1	0	0	0	0	1	1	0	0	1	0
K7ES61_Q9H9J2	K7ES61	Q9H9J2	1	2	2	2	0	0	0	0	1	1	0	0	1	0
K7ES61_Q9HD33-2	K7ES61	Q9HD33-2	1	1	1	1	0	0	0	0	1	1	0	0	1	0
K7ES61_Q9P015	K7ES61	Q9P015	1	1	1	1	0	0	0	0	1	1	0	0	1	0
K7ES61_Q9P0J7	K7ES61	Q9P0J7	1	1	1	1	0	0	0	0	0	0	0	0	0	0
K7ES61_Q9UKA4	K7ES61	Q9UKA4	1	2	2	1	0	0	0	0	0	0	0	0	0	0
K7ES61_Q9UP83-3	K7ES61	Q9UP83-3	1	1	1	1	0	0	0	0	1	0	0	0	0	0
K7ES61_Q9Y2Q9	K7ES61	Q9Y2Q9	1	3	3	2	0	0	0	0	1	1	0	0	1	0
K7ES61_Q9Y3B7	K7ES61	Q9Y3B7	1	1	1	1	0	0	0	0	1	1	0	0	0	0
K7ES61_Q9Y3D3	K7ES61	Q9Y3D3	1	1	1	1	0	0	0	0	1	1	0	0	1	0
K7ES61_Q9Y676	K7ES61	Q9Y676	1	1	1	1	0	0	0	0	1	1	0	0	1	0
M0QY97_O60506	M0QY97	O60506	1	1	1	1	0	0	0	0	0	0	0	0	0	0
M0QY97_P16402	M0QY97	P16402	1	1	1	1	0	0	0	0	0	0	0	0	0	0
M0QY97_P62750	M0QY97	P62750	1	1	1	1	0	0	0	0	0	0	0	0	0	0
M0QY97_P67809	M0QY97	P67809	1	1	1	1	0	0	0	0	0	0	0	0	1	0
M0QY97_Q08211	M0QY97	Q08211	1	1	1	1	0	0	0	0	0	0	0	0	0	0
M0QY97_Q14258	M0QY97	Q14258	1	1	1	1	0	0	0	0	0	0	0	0	0	0
M0QYH2_P61978	M0QYH2	P61978	1	1	1	1	0	0	0	0	1	0	0	0	0	0
M0QYH2_P62987	M0QYH2	P62987	1	1	1	1	0	0	0	0	1	0	0	0	0	0
M0QYH2_Q13362-2	M0QYH2	Q13362-2	1	1	1	1	0	0	0	0	0	0	0	0	0	0
M0QYH2_Q4G0F5	M0QYH2	Q4G0F5	1	2	2	2	0	0	0	0	1	0	0	0	1	0
M0QYH2_Q5JXX2	M0QYH2	Q5JXX2	1	2	2	2	0	0	0	0	1	0	0	0	0	0
M0QYH2_Q8TAP9	M0QYH2	Q8TAP9	1	1	1	1	0	0	0	0	0	0	0	0	0	0
M0QYH2_Q8TBX8-3	M0QYH2	Q8TBX8-3	1	1	1	1	0	0	0	0	0	0	0	0	0	0
M0QYH2_Q8TDD1	M0QYH2	Q8TDD1	1	2	2	2	0	0	0	0	0	0	0	0	0	0
M0QYH2_Q96E09	M0QYH2	Q96E09	1	1	1	1	0	0	0	0	0	0	0	0	0	0
M0R0F0_O43390	M0R0F0	O43390	1	1	1	1	0	0	0	0	1	0	0	0	1	0
M0R0F0_P0CW22	M0R0F0	P0CW22	1	3	3	2	0	0	0	0	1	1	0	0	0	0
M0R0F0_P15880	M0R0F0	P15880	1	4	4	3	0	0	0	0	1	1	0	0	1	0
M0R0F0_P23396	M0R0F0	P23396	1	4	4	4	0	0	0	0	1	1	0	0	1	0
M0R0F0_P25398	M0R0F0	P25398	1	5	5	4	0	0	0	0	1	1	0	0	1	0
M0R0F0_P39019	M0R0F0	P39019	1	3	3	2	0	0	0	0	1	1	0	0	1	0
M0R0F0_P46781	M0R0F0	P46781	1	2	2	2	0	0	0	0	1	1	0	0	1	0
M0R0F0_P46783	M0R0F0	P46783	1	3	3	3	0	0	0	0	1	1	0	0	1	0
M0R0F0_P60866	M0R0F0	P60866	1	4	4	4	0	0	0	0	1	1	0	0	0	0
M0R0F0_P61247	M0R0F0	P61247	1	1	1	1	0	0	0	0	1	1	0	0	1	0
M0R0F0_P62249	M0R0F0	P62249	1	5	5	4	0	0	0	0	1	1	0	0	1	0
M0R0F0_P62263	M0R0F0	P62263	1	3	3	3	0	0	0	0	1	1	0	0	1	0
M0R0F0_P62269	M0R0F0	P62269	1	4	4	4	0	0	0	0	1	1	0	0	0	0
M0R0F0_P62857	M0R0F0	P62857	1	2	2	2	0	0	0	0	1	1	0	0	1	0
M0R0F0_P67809	M0R0F0	P67809	1	1	1	1	0	0	0	0	1	0	0	0	1	0
M0R0F0_Q14103-3	M0R0F0	Q14103-3	1	1	1	1	0	0	0	0	1	0	0	0	0	0
M0R0F0_Q14204	M0R0F0	Q14204	1	1	1	1	0	0	0	0	1	0	0	0	0	0
M0R0F0_Q96GA3	M0R0F0	Q96GA3	1	1	1	1	0	0	0	0	0	0	0	0	0	0
M0R0F0_Q9BRP8-2	M0R0F0	Q9BRP8-2	1	1	1	1	0	0	0	0	1	0	0	0	0	0
M0R0F0_Q9NZI8	M0R0F0	Q9NZI8	1	1	1	1	0	0	0	0	1	0	0	0	0	0
M0R150_O14920	M0R150	O14920	2	3	1;2	1;2	0	0	0	0	0	0	0	0	0	0
M0R150_O60783	M0R150	O60783	1	1	1	1	0	0	0	0	0	0	0	0	1	0
M0R150_P29692-3	M0R150	P29692-3	1	2	2	2	0	0	0	0	0	0	0	0	0	0
M0R150_P57740	M0R150	P57740	1	1	1	1	0	0	0	0	0	0	0	0	0	0
M0R150_P82912-2	M0R150	P82912-2	1	1	1	1	0	0	0	0	0	0	0	0	0	0
M0R150_Q13033-2	M0R150	Q13033-2	2	4	2;2	1;1	0	0	0	0	0	0	0	0	1	0
M0R150_Q13501	M0R150	Q13501	2	3	1;2	1;2	0	0	0	0	0	0	0	0	0	0
M0R150_Q5JXX2	M0R150	Q5JXX2	1	1	1	1	0	0	0	0	0	0	0	0	0	0
M0R150_Q5T447	M0R150	Q5T447	2	5	2;3	1;2	0	0	0	0	0	0	0	0	0	0
M0R150_Q6P2H3-2	M0R150	Q6P2H3-2	1	1	1	1	0	0	0	0	0	0	0	0	0	0
M0R150_Q6ULP2-5	M0R150	Q6ULP2-5	2	3	1;2	1;2	0	0	0	0	0	0	0	0	0	0
M0R150_Q7Z7F7	M0R150	Q7Z7F7	1	1	1	1	0	0	0	0	0	0	0	0	0	0
M0R150_Q8N3D4	M0R150	Q8N3D4	1	1	1	1	0	0	0	0	0	0	0	0	0	0
M0R150_Q8N983-4	M0R150	Q8N983-4	1	2	2	2	0	0	0	0	0	0	0	0	1	0
M0R150_Q8TAE8	M0R150	Q8TAE8	1	2	2	2	0	0	0	0	0	0	0	0	0	0
M0R150_Q8WXI9	M0R150	Q8WXI9	1	1	1	1	0	0	0	0	0	0	0	0	0	0
M0R150_Q92538	M0R150	Q92538	1	2	2	2	0	0	0	0	0	0	0	0	1	0
M0R150_Q96CN9	M0R150	Q96CN9	1	2	2	2	0	0	0	0	0	0	0	0	0	0
M0R150_Q96N67-4	M0R150	Q96N67-4	1	1	1	1	0	0	0	0	0	0	0	0	0	0
M0R150_Q99567	M0R150	Q99567	1	2	2	2	0	0	0	0	0	0	0	0	0	0
M0R150_Q9BPX3	M0R150	Q9BPX3	1	1	1	1	0	0	0	0	0	0	0	0	0	0
M0R150_Q9H0U6	M0R150	Q9H0U6	1	1	1	1	0	0	0	0	0	0	0	0	1	0
M0R150_Q9HD33-2	M0R150	Q9HD33-2	1	1	1	1	0	0	0	0	0	0	0	0	1	0
M0R150_Q9P015	M0R150	Q9P015	1	1	1	1	0	0	0	0	0	0	0	0	1	0
M0R150_Q9UJW0	M0R150	Q9UJW0	1	1	1	1	0	0	0	0	0	0	0	0	0	0
M0R150_Q9UKA4	M0R150	Q9UKA4	2	2	1;1	1;1	0	0	0	0	0	0	0	0	0	0
M0R150_Q9Y3B7	M0R150	Q9Y3B7	1	1	1	1	0	0	0	0	0	0	0	0	0	0
O00139-2_O00425	O00139-2	O00425	1	1	1	1	0	0	0	0	0	0	0	0	1	0
O00139-2_O00571	O00139-2	O00571	1	1	1	1	0	0	0	0	0	0	0	0	1	0
O00139-2_O14497	O00139-2	O14497	1	1	1	1	0	0	0	0	0	0	0	0	0	0
O00139-2_O60216	O00139-2	O60216	1	1	1	1	0	0	0	0	0	0	0	0	0	0
O00139-2_O60264	O00139-2	O60264	1	1	1	1	0	0	0	0	0	0	0	0	0	0
O00139-2_O60306	O00139-2	O60306	2	2	1;1	1;1	0	0	0	0	0	0	0	0	1	0
O00139-2_O75940	O00139-2	O75940	2	2	1;1	1;1	0	0	0	0	0	0	0	0	1	0
O00139-2_O96019	O00139-2	O96019	1	1	1	1	0	0	0	0	0	0	0	0	0	0
O00139-2_P05198	O00139-2	P05198	1	1	1	1	0	0	0	0	0	0	0	0	1	0
O00139-2_P07305	O00139-2	P07305	1	1	1	1	0	0	0	0	0	0	0	0	0	0
O00139-2_P11940	O00139-2	P11940	1	1	1	1	0	0	0	0	0	0	0	0	1	0
O00139-2_P17026	O00139-2	P17026	2	2	1;1	1;1	0	0	0	0	0	0	0	0	0	0
O00139-2_P22626-2	O00139-2	P22626-2	1	1	1	1	0	0	0	0	0	0	0	0	0	0
O00139-2_P23246	O00139-2	P23246	1	2	2	2	0	0	0	0	0	0	0	0	1	0
O00139-2_P38159	O00139-2	P38159	1	1	1	1	0	0	0	0	0	0	0	0	1	0
O00139-2_P51532-5	O00139-2	P51532-5	1	1	1	1	0	0	0	0	0	0	0	0	0	0
O00139-2_P51991	O00139-2	P51991	1	1	1	1	0	0	0	0	0	0	0	0	1	0
O00139-2_P51991-2	O00139-2	P51991-2	1	1	1	1	0	0	0	0	0	0	0	0	0	0
[truncated: 15,993 more rows]

## Sheet: Legend
Table EV 14, Total number of interactions observed across cytoplasm and membrane interactomes. Interactions were assessed at a local precision of 70% as compared to the CORUM database. The unique interactions, Protein participating within these interactions, the numbers of times the interactions were observed within each interactome and if the proteins are within CORUM are provided.
