# Supplementary material for: Interactome disassembly during apoptosis occurs independent of caspase cleavage
Source: Mol Syst Biol. 2017 Jan 12;13(1):906. doi: 10.15252/msb.20167067 (PMC5293159; doi:10.15252/msb.20167067)
Supplement: Supplementary file 17 — Table EV15 [file MSB-13-906-s017.xlsx]

## Sheet: Summary_Combined_Interactions_l
Table EV 15, Summary table of Interactions observed across isotopologue channels used to determine precision
Number of interactions observed from Corum (non redundant_ TP)	Number of interactions where both proteins are in Corum (non redundant_ TP +FP)	Precision (non redundant)	Number of interactions observed from Corum (redundant_ TP)	Number of interactions where both proteins are in Corum (redundant_ TP +FP)	Precision (redundant)	Number of interactions in both	Total number time both Protein A and B were observed in both interactomes	Total number of reduandnet interactions (Nonredundant across replicate)	Number non-redundant interactions
1799	3668	0.4905	8616	5884	0.6829	107	1624	30789	17991

## Sheet: Legend
Table EV 15, Summary table of combined Interactions properties observed across isotopologue channels used to determine precision. The number of interaction observed from CORUM (TP), The Number of interactions where both proteins are in CORUM (TP +FP) and Precision are provided for both non-redundant and non-redundant interactions. Number of interactions in both interactomes, Total number time bot…
