# Supplementary material for: Interactome disassembly during apoptosis occurs independent of caspase cleavage
Source: Mol Syst Biol. 2017 Jan 12;13(1):906. doi: 10.15252/msb.20167067 (PMC5293159; doi:10.15252/msb.20167067)
Supplement: Supplementary file 18 — Table EV16 [file MSB-13-906-s018.xlsx]

## Sheet: Summary of clustering
Table EV 16A, Markov clustering result of Cytoplasmic and membrane interactomes
Cytoplasmic interactome
Precision level	Total number of cluster	Mean number of interactions	Median Number of interactions	Maximum number of interactions	Minimum Number of interactions	Standard derviation of the number of members	Mean precision of complexes	Precision based on combinations over all the complexes	Total number of Combinations assessed	Possible combinations in corum (TP +FP)	Interactions in corum (TP)
70% local precision	2591	7.01775	4	61	2	8.01931	0.52932	0.735383	137991	36876	27118
60% local precision	3520	9.34773	5	108	2	11.6456	0.415343	0.64667	375962	87049	56292
50% local precision	4398	12.8085	6	158	2	16.9946	0.332652	0.571097	967564	203517	116228
Organelle/Membrane interactome
Precision level	Total number of cluster	Mean number of interactions	Median Number of interactions	Maximum number of interactions	Minimum Number of interactions	Standard derviation of interactions	Mean precision of complexes	Precision based on combinations over all the complexes	Total number of Combinations assessed	Possible combinations in corum (TP +FP)	Interactions in corum (TP)
70% local precision	1037	3.64609	3	23	2	2.51695	0.639387	0.848363	8284	3238	2747
60% local precision	1463	4.90772	4	30	2	3.96052	0.529789	0.74519	25495	7849	5849
50% local precision	2081	7.50457	5	43	2	6.93279	0.410121	0.595083	100777	24647	14667

## Sheet: Cytoplasmic 70%
Table EV 16B, Markov clustering result of the cytoplasmic binary interactions at a local precision of 70%
Protein Complex number	Number of interactors in complex	most common observed CORUM term in complex	Number of time common observed CORUM term in complex	% common observed CORUM term in complex	Observed CORUM terms	Number of CORUM terms observed	Center of central node	Precision of complex	Total number of combinations assesed	Number of combinations in which both proteins in corum	Number Interactions in Corums	Centers of protein interactors	Protein identity of Central node	Protein interactors
1	2	NaN	NaN	NaN			43.558	NaN	1	NaN	NaN	45.063	P32119	Q9Y6H1
2	2	ATM-NBS1 complex	1	0.5	ATM-NBS1 complex;BASC complex (BRCA1-associated genome surveillance complex);BRCA1-BARD1-BACH1-DNA damage complex II;BRCA1-RAD50-MRE11-NBS1 complex;DNA double-strand break end-joining complex;MDC1-MRE11-RAD50-NBS1 complex;MDC1-MRN-ATM-FANCD2 complex;MRE11A-RAD50-NBN-TRF2 complex;MRN complex (MRE11-RAD50-NBN complex);MRN complex (MRE11-RAD50-NBS1 complex);MRN-TRRAP complex (MRE11A-RAD50-NBN-TRRAP …	1;1;1;1;1;1;1;1;1;1;1;1;1	32.049	NaN	1	NaN	NaN	32.821	P55160	Q9Y6G5
3	2	ATM-NBS1 complex	1	0.5	ATM-NBS1 complex;BASC complex (BRCA1-associated genome surveillance complex);BRCA1-BARD1-BACH1-DNA damage complex II;BRCA1-RAD50-MRE11-NBS1 complex;DNA double-strand break end-joining complex;MDC1-MRE11-RAD50-NBS1 complex;MDC1-MRN-ATM-FANCD2 complex;MRE11A-RAD50-NBN-TRF2 complex;MRN complex (MRE11-RAD50-NBN complex);MRN complex (MRE11-RAD50-NBS1 complex);MRN-TRRAP complex (MRE11A-RAD50-NBN-TRRAP …	1;1;1;1;1;1;1;1;1;1;1;1;1	27.75	NaN	1	NaN	NaN	28.569	P55160	Q9Y6G5
4	2	NaN	NaN	NaN			29.184	NaN	1	NaN	NaN	29.7	Q9H1B7	Q9Y6A5
5	2	NaN	NaN	NaN			48.215	NaN	1	NaN	NaN	48.132	P53609-2	Q9Y605
6	2	SNARE complex (SNAP25, VAMP3, VAMP2, NAPB, STX13)	1	0.5	SNARE complex (SNAP25, VAMP3, VAMP2, NAPB, STX13)	1	48.513	NaN	1	NaN	NaN	47.433	J3QL05	Q9Y5X3
7	2	SNARE complex (SNAP25, VAMP3, VAMP2, NAPB, STX13)	1	0.5	SNARE complex (SNAP25, VAMP3, VAMP2, NAPB, STX13)	1	44.274	NaN	1	NaN	NaN	44.548	P30154	Q9Y5X3
8	2	FIB-associated protein complex	1	0.5	FIB-associated protein complex;Nop56p-associated pre-rRNA complex	1;1	51.219	NaN	1	NaN	NaN	49.865	Q13509	Q9Y5L4
9	2	NaN	NaN	NaN			39.974	NaN	1	NaN	NaN	40.345	Q96CX6	Q9Y5B9
10	2	NaN	NaN	NaN			15.711	NaN	1	NaN	NaN	15.43	Q9UH03-2	Q9Y4B6-2
11	2	NaN	NaN	NaN			41.494	0	1	1	0	41.085	P56524	Q9Y490
12	2	40S ribosomal subunit, cytoplasmic	1	0.5	40S ribosomal subunit, cytoplasmic;Nop56p-associated pre-rRNA complex;Ribosome, cytoplasmic	1;1;1	11.083	NaN	1	NaN	NaN	9.155	P62979	Q9Y3I0
13	2	NaN	NaN	NaN			36.66	NaN	1	NaN	NaN	36.103	P35250	Q9Y3D0
14	2	NaN	NaN	NaN			41.859	NaN	1	NaN	NaN	40.806	Q9NXF7	Q9Y303
15	2	NaN	NaN	NaN			3.762	NaN	1	NaN	NaN	3.844	O43617-2	Q9Y2X7
16	2	40S ribosomal subunit, cytoplasmic	1	0.5	40S ribosomal subunit, cytoplasmic;Nop56p-associated pre-rRNA complex;Ribosome, cytoplasmic	1;1;1	13.445	0	1	1	0	13.149	O15372	Q9Y2Q9
17	2	40S ribosomal subunit, cytoplasmic	1	0.5	40S ribosomal subunit, cytoplasmic;Nop56p-associated pre-rRNA complex;Ribosome, cytoplasmic	1;1;1	7.735	0	1	1	0	8.238	O15372	Q9Y2Q9
18	3	28S ribosomal subunit, mitochondrial	1	0.333333	28S ribosomal subunit, mitochondrial;40S ribosomal subunit, cytoplasmic;55S ribosome, mitochondrial;Nop56p-associated pre-rRNA complex;Ribosome, cytoplasmic;TNF-alpha/NF-kappa B signaling complex 6	1;1;1;1;1;1	12.426	1	3	1	1	13.159;12.281	Q96F63	Q9Y291	Q9Y2R5
19	2	28S ribosomal subunit, mitochondrial	1	0.5	28S ribosomal subunit, mitochondrial;55S ribosome, mitochondrial	1;1	9.359	NaN	1	NaN	NaN	10.397	Q96F63	Q9Y291
20	2	C complex spliceosome	1	0.5	C complex spliceosome;Multisynthetase complex;Spliceosome	1;1;1	37.208	NaN	1	NaN	NaN	39.091	Q9NSD9	Q9Y285
21	2	NaN	NaN	NaN			8.726	NaN	1	NaN	NaN	9.811	Q14152	Q9Y262-2
22	2	NaN	NaN	NaN			23.379	NaN	1	NaN	NaN	23.032	H0Y360	Q9Y230
23	2	NaN	NaN	NaN			33.477	NaN	1	NaN	NaN	35.358	P21281	Q9Y223
24	4	NaN	NaN	NaN			4.315	0	6	1	0	3.897;4.065;6.261	P20042	Q9UQE7	Q9Y520-4	Q9Y520-4
25	3	NaN	NaN	NaN			7.954	NaN	3	NaN	NaN	8.732;9.155	Q07955	Q9UQ80	Q9Y3I0
26	2	NaN	NaN	NaN			4.872	NaN	1	NaN	NaN	4.86	E7EVJ5	Q9UQ35
27	2	NaN	NaN	NaN			35.365	NaN	1	NaN	NaN	34.006	Q8IZP0-10	Q9UPY3
28	3	NaN	NaN	NaN			28.411	NaN	3	NaN	NaN	26.654;28.17	Q86UA1	Q9UPU5	Q9Y608-2
29	2	NaN	NaN	NaN			32.741	NaN	1	NaN	NaN	31.318	Q86UA1	Q9UPU5
30	2	NaN	NaN	NaN			14.352	NaN	1	NaN	NaN	13.548	Q13428	Q9UPN9-2
31	2	NaN	NaN	NaN			14.364	NaN	1	NaN	NaN	13.711	O43156	Q9UP83-3
32	2	NaN	NaN	NaN			27.336	NaN	1	NaN	NaN	26.55	E7EM64	Q9UNS2
33	2	NaN	NaN	NaN			31.435	NaN	1	NaN	NaN	29.629	E7EM64	Q9UNS2
34	3	NaN	NaN	NaN			34.71	NaN	3	NaN	NaN	33.015;36.103	Q9Y5B0	Q9UNS1-2	Q9Y3D0
35	2	NaN	NaN	NaN			38.268	1	1	1	1	38.316	O00231	Q9UNM6
36	2	NaN	NaN	NaN			3.944	NaN	1	NaN	NaN	4.961	P09651-2	Q9UN86
37	3	C complex spliceosome	1	0.333333	C complex spliceosome;LARC complex (LCR-associated remodeling complex);Toposome	1;1;1	3.369	1	3	3	3	4.961;4.86	O43390	Q9UN86	Q9UQ35
38	2	NaN	NaN	NaN			3.946	NaN	1	NaN	NaN	5.184	F5GWX5	Q9UMS4
39	3	NaN	NaN	NaN			7.723	NaN	3	NaN	NaN	7.526;9.183	E9PC74	Q9ULX6-2	Q9UQ35
40	2	NaN	NaN	NaN			8.68	NaN	1	NaN	NaN	7.121	P27694	Q9ULV4
41	2	NaN	NaN	NaN			27.933	NaN	1	NaN	NaN	26.082	Q7L576	Q9ULT8
42	2	NaN	NaN	NaN			30.134	NaN	1	NaN	NaN	29.673	Q9UPN7	Q9ULT8
43	2	DLP1-hFIS1 complex	1	0.5	DLP1-hFIS1 complex	1	37.263	NaN	1	NaN	NaN	37.008	O00505	Q9ULA0
44	2	NaN	NaN	NaN			11.085	NaN	1	NaN	NaN	11.5	Q5VTU3	Q9UL63
45	2	AFF1-MLLT1-CBX8 complex	1	0.5	AFF1-MLLT1-CBX8 complex	1	7.638	NaN	1	NaN	NaN	7.505	Q9NU22	Q9UKV8
46	2	NaN	NaN	NaN			28.17	NaN	1	NaN	NaN	26.47	Q9Y608-2	Q9UKG1
47	2	NaN	NaN	NaN			51.379	NaN	1	NaN	NaN	49.856	E2QRF9	Q9UJU6
48	2	NaN	NaN	NaN			45.172	NaN	1	NaN	NaN	47.035	E2QRF9	Q9UJU6
49	2	NaN	NaN	NaN			37.117	NaN	1	NaN	NaN	38.646	P14735	Q9UIA9
50	4	Prune-GSK3beta complex	1	0.25	Prune-GSK3beta complex;Prune-Gelsolin complex;Prune/Nm23-H1 complex	1;1;1	38.547	0	6	1	0	38.646;38.26;38.889	Q5JS54	Q9UIA9	Q9UNF0-2	Q9Y5B0
51	2	NaN	NaN	NaN			45.415	NaN	1	NaN	NaN	46.683	Q10713	Q9UI30
52	2	NaN	NaN	NaN			37.783	NaN	1	NaN	NaN	36.941	Q9UPY3	Q9UI12-2
53	2	NaN	NaN	NaN			37.138	NaN	1	NaN	NaN	36.545	Q9NTZ6	Q9UHB6-2
54	2	BETA2-Cyclin D1 complex	1	0.5	BETA2-Cyclin D1 complex	1	6.492	NaN	1	NaN	NaN	5.56	P55809	Q9UGV2
55	3	BETA2-Cyclin D1 complex	2	0.666667	AXIN-MEKK4-CCD1 complex;BETA2-Cyclin D1 complex;CCD1-Axin complex;Ternary complex (CCD1, Dvl, Rac)	1;2;1;1	7.254	NaN	3	NaN	NaN	7.738;5.56	P09622	Q9UGV2	Q9UGV2
56	2	NaN	NaN	NaN			49.185	NaN	1	NaN	NaN	48.112	P31350	Q9UEE9
57	2	NaN	NaN	NaN			31.957	NaN	1	NaN	NaN	33.234	Q6IA69	Q9UDR5
58	2	NaN	NaN	NaN			34.359	NaN	1	NaN	NaN	33.417	Q2TAL8	Q9UBN7
59	2	NaN	NaN	NaN			38.922	NaN	1	NaN	NaN	39.712	Q2TAL8	Q9UBN7
60	2	NaN	NaN	NaN			21.491	NaN	1	NaN	NaN	20.774	P55735	Q9UBF2
61	2	NaN	NaN	NaN			46.815	NaN	1	NaN	NaN	47.161	Q8TBZ6	Q9UBE0
62	2	NaN	NaN	NaN			21.628	NaN	1	NaN	NaN	20.38	O60271-4	Q9P2R3
63	2	NaN	NaN	NaN			9.32	1	1	1	1	8.875	Q12904	Q9P2J5
64	2	NaN	NaN	NaN			30.078	NaN	1	NaN	NaN	31.301	P98170	Q9P2A4-2
65	3	28S ribosomal subunit, mitochondrial	1	0.333333	28S ribosomal subunit, mitochondrial;55S ribosome, mitochondrial;60S ribosomal subunit, cytoplasmic;Nop56p-associated pre-rRNA complex;Ribosome, cytoplasmic	1;1;1;1;1	12.779	1	3	3	3	12.905;13.159	P52815	Q9P0M9	Q9Y291
66	4	Nop56p-associated pre-rRNA complex	2	0.5	40S ribosomal subunit, cytoplasmic;60S ribosomal subunit, cytoplasmic;Nop56p-associated pre-rRNA complex;Ribosome, cytoplasmic;TRBP containing complex (DICER, RPL7A, EIF6, MOV10 and subunits of the 60S ribosomal particle)	1;1;2;2;1	6.53	0.333333	6	3	1	6.364;7.849;8.238	Q9Y3B7	Q9P0J7	Q9UJW0	Q9Y2Q9
67	2	NaN	NaN	NaN			13.202	NaN	1	NaN	NaN	11.919	E9PPM8	Q9P0J7
68	2	NaN	NaN	NaN			45.575	NaN	1	NaN	NaN	45.844	P09211	Q9P016
69	2	NaN	NaN	NaN			32.697	NaN	1	NaN	NaN	34.448	P06753-3	Q9NZT2-2
70	2	TBPIP/HOP2-MND1 complex	1	0.5	TBPIP/HOP2-MND1 complex	1	46.922	NaN	1	NaN	NaN	47.028	Q9BTY7	Q9NZL4
71	2	NaN	NaN	NaN			31.426	NaN	1	NaN	NaN	33.126	E9PH29	Q9NYB9-2
72	2	NaN	NaN	NaN			24.228	0	1	1	0	22.417	P60900	Q9NY27
73	2	BRCA1 A complex	1	0.5	BRCA1 A complex;BRCA1 C complex	1;1	18.069	NaN	1	NaN	NaN	19.122	Q96BW1	Q9NXR7
74	2	NaN	NaN	NaN			36.024	NaN	1	NaN	NaN	35.904	Q9Y5B9	Q9NXH9-2
75	2	NaN	NaN	NaN			40.345	NaN	1	NaN	NaN	40.009	Q9Y5B9	Q9NXH9-2
76	2	NaN	NaN	NaN			44.435	NaN	1	NaN	NaN	44.503	Q9UBQ0-2	Q9NWX6
77	2	NaN	NaN	NaN			34.453	NaN	1	NaN	NaN	34.739	P46736-2	Q9NWV8
78	2	NaN	NaN	NaN			41.831	NaN	1	NaN	NaN	42.891	B7ZKK9	Q9NVR5
79	2	MKK4-ARRB2-ASK1 complex	1	0.5	MKK4-ARRB2-ASK1 complex;MKK4-ARRB2-JNK3 complex	1;1	3.019	0	1	1	0	4.318	Q9UNP9	Q9NV56
80	3	CF IIAm complex (Cleavage factor IIAm complex)	1	0.333333	CF IIAm complex (Cleavage factor IIAm complex);MKK4-ARRB2-ASK1 complex;MKK4-ARRB2-JNK3 complex	1;1;1	3.548	0	3	1	0	4.318;4.256	Q9NXV6	Q9NV56	Q9NX58
81	2	NaN	NaN	NaN			35.205	NaN	1	NaN	NaN	36.269	O00499-9	Q9NRY4
82	4	NaN	NaN	NaN			5.526	NaN	6	NaN	NaN	4.285;7.526;4.86	E9PC74	Q9NR50	Q9ULX6-2	Q9UQ35
83	2	NaN	NaN	NaN			45.297	NaN	1	NaN	NaN	44.853	F2Z2Y6	Q9NR46
84	2	NaN	NaN	NaN			2.083	NaN	1	NaN	NaN	3.538	O75367-2	Q9NR30
85	3	NaN	NaN	NaN			3.527	0.666667	3	3	2	3.538;4.961	Q08211	Q9NR30	Q9UN86
86	3	NaN	NaN	NaN			3.358	NaN	3	NaN	NaN	3.538;4.596	Q9Y3C1	Q9NR30	Q9NTI5-2
87	2	NaN	NaN	NaN			17.632	NaN	1	NaN	NaN	17.379	P20700	Q9NQX3
88	2	39S ribosomal subunit, mitochondrial	1	0.5	39S ribosomal subunit, mitochondrial;55S ribosome, mitochondrial	1;1	14.987	NaN	1	NaN	NaN	14.857	Q8IUD2-2	Q9NQ50
89	2	Oligosaccharyltransferase OSTC-I	1	0.5	Oligosaccharyltransferase OSTC-I;Oligosaccharyltransferase OSTC-II;Oligosaccharyltransferase OSTC-III;Oligosaccharyltransferase complex (Stt3A variant);Oligosaccharyltransferase complex (Stt3B variant)	1;1;1;1;1	11.383	1	1	1	1	9.802	Q9Y6G9	Q9NP97
90	3	NaN	NaN	NaN			20.834	NaN	3	NaN	NaN	20.837;20.984	Q5MIZ7-3	Q9HD40	Q9Y3P9
91	4	NaN	NaN	NaN			47.913	0	6	1	0	49;48.201;48.132	P49354	Q9HCN4-3	Q9P265	Q9Y605
92	2	NaN	NaN	NaN			12.598	1	1	1	1	12.13	P49756	Q9HCE1
93	2	NaN	NaN	NaN			24.852	NaN	1	NaN	NaN	22.854	O95163	Q9H9T3-2
94	3	NaN	NaN	NaN			22.185	NaN	3	NaN	NaN	22.854;20.276	O95163	Q9H9T3-2	Q9H9T3-2
95	2	NaN	NaN	NaN			40.646	NaN	1	NaN	NaN	42.334	P15104	Q9H8Y8
96	3	39S ribosomal subunit, mitochondrial	2	0.666667	39S ribosomal subunit, mitochondrial;55S ribosome, mitochondrial	2;2	6.364	1	3	1	1	8.125;5.569	Q9P0J7	Q9H871	Q9H871
97	2	NaN	NaN	NaN			13.384	NaN	1	NaN	NaN	12.009	J3KNL6	Q9H7D7-2
98	3	NaN	NaN	NaN			37.592	NaN	3	NaN	NaN	36.097;36.874	O75170-6	Q9H6E5	Q9UNS1-2
99	3	NaN	NaN	NaN			37.244	NaN	3	NaN	NaN	36.097;36.941	P08047	Q9H6E5	Q9UI12-2
100	2	NaN	NaN	NaN			31.297	NaN	1	NaN	NaN	31.682	Q9NXR1-2	Q9H6E5
101	2	CF IIAm complex (Cleavage factor IIAm complex)	1	0.5	CF IIAm complex (Cleavage factor IIAm complex);RNA endonuclease (SEN2deltaEx8, SEN54, CLP1);tRNA splicing endonuclease	1;1;1	32.873	NaN	1	NaN	NaN	33.879	O75153	Q9H6E5
102	2	NaN	NaN	NaN			37.424	NaN	1	NaN	NaN	37.248	Q9GZU8	Q9H4L7
103	2	NaN	NaN	NaN			51.48	NaN	1	NaN	NaN	49.931	Q53EL6-2	Q9H496
104	5	NaN	NaN	NaN			50.101	0	10	1	0	49.931;49;48.201;48.132	P49354	Q9H496	Q9HCN4-3	Q9P265	Q9Y605
105	2	NaN	NaN	NaN			47.036	NaN	1	NaN	NaN	46.962	Q13418	Q9H3U1-2
106	4	TBPIP/HOP2-MND1 complex	1	0.25	TBPIP/HOP2-MND1 complex	1	45.595	NaN	6	NaN	NaN	46.962;47.028;46.934	Q9NPF4	Q9H3U1-2	Q9NZL4	Q9UHV9
107	2	NaN	NaN	NaN			50.971	NaN	1	NaN	NaN	49.25	Q9NPF4	Q9H3U1-2
108	2	NaN	NaN	NaN			30.715	NaN	1	NaN	NaN	28.738	P07900	Q9H2G2
109	2	NaN	NaN	NaN			4.97	0	1	1	0	5.77	Q92797	Q9H1A4
110	3	NaN	NaN	NaN			8.425	NaN	3	NaN	NaN	8.395;9.078	Q6P6C2	Q9H0S4-2	Q9H6F5
111	2	NaN	NaN	NaN			40.558	NaN	1	NaN	NaN	41.597	Q9H974-4	Q9H0K6
112	2	NaN	NaN	NaN			3.897	NaN	1	NaN	NaN	3.853	Q14527-2	Q9H0E3
113	2	NaN	NaN	NaN			44.452	NaN	1	NaN	NaN	42.992	E9PRQ7	Q9H0E2
114	2	NaN	NaN	NaN			38.72	NaN	1	NaN	NaN	39.461	E9PRQ7	Q9H0E2
115	2	NaN	NaN	NaN			41.444	NaN	1	NaN	NaN	39.581	Q9H4L7	Q9GZU8
116	4	NaN	NaN	NaN			45.986	NaN	6	NaN	NaN	46.127;45.487;45.484	Q00613-2	Q9GZT8-2	Q9NVE7	Q9Y2U5
117	3	NaN	NaN	NaN			21.64	NaN	3	NaN	NaN	21.678;21.328	Q53HC9	Q9C0C7-4	Q9H0B6
118	2	NaN	NaN	NaN			4.672	NaN	1	NaN	NaN	5.373	Q9Y3I0	Q9BZE4
119	2	NaN	NaN	NaN			41.548	NaN	1	NaN	NaN	40.508	P07602	Q9BZE2
120	4	NaN	NaN	NaN			41.985	NaN	6	NaN	NaN	40.508;40.054;40.806	Q16740	Q9BZE2	Q9HA65-2	Q9Y303
121	2	C/EBPalpha-HNF6 complex	1	0.5	C/EBPalpha-HNF6 complex	1	31.388	NaN	1	NaN	NaN	29.536	Q9BWH6	Q9BYM8
122	3	TRIB3-DDIT3 complex	1	0.333333	TRIB3-DDIT3 complex	1	8.106	NaN	3	NaN	NaN	8.499;8.395	Q7Z2T5	Q9BXS6-2	Q9H0S4-2
123	3	NaN	NaN	NaN			45.806	0	3	1	0	45.419;45.048	P29083	Q9BXJ9	Q9NZL9
124	2	NaN	NaN	NaN			49.633	NaN	1	NaN	NaN	49.066	Q8IX90-3	Q9BW27
125	2	NaN	NaN	NaN			47.711	NaN	1	NaN	NaN	47.576	Q92747	Q9BTE6
126	2	NaN	NaN	NaN			50.825	NaN	1	NaN	NaN	49.789	Q14657	Q9BTE6
127	2	NaN	NaN	NaN			27.854	NaN	1	NaN	NaN	28.314	Q9C0C9	Q9BT78
128	4	NaN	NaN	NaN			44.503	NaN	6	NaN	NaN	44.573;44.233;44.435	Q9NWX6	Q9BSB4	Q9NRY4	Q9UBQ0-2
129	2	Multisynthetase complex	1	0.5	Multisynthetase complex	1	31.403	0	1	1	0	32.13	O00170	Q9BQE3
130	2	NaN	NaN	NaN			35.108	NaN	1	NaN	NaN	34.721	Q9Y5P6	Q9BQE3
131	4	ABL2-HRAS-RIN1 complex	1	0.25	ABL2-HRAS-RIN1 complex	1	24.859	1	6	1	1	26.31;23.484;24.134	Q13085	Q9BQA1	Q9BQA1	Q9NS87
132	2	NaN	NaN	NaN			47.964	NaN	1	NaN	NaN	48.06	Q86VP6	Q9BQ52
133	2	Arp2/3 protein complex	1	0.5	Arp2/3 protein complex	1	47.582	NaN	1	NaN	NaN	48.175	H7BYW5	Q9BPX5
134	3	Arp2/3 protein complex	1	0.333333	Arp2/3 protein complex;Scrib-beta-PIX-GIT1 complex	1;1	47.667	NaN	3	NaN	NaN	48.175;47.78	Q9HBI0-3	Q9BPX5	Q9Y4X5
135	2	18S U11/U12 snRNP	1	0.5	18S U11/U12 snRNP;C complex spliceosome;Exon junction complex (mRNA splicing-dependent);SNW1 complex;Spliceosome;Toposome	1;1;1;1;1;1	15.831	0	1	1	0	15.411	O43395	Q9BPX3
136	2	40S ribosomal subunit, cytoplasmic	1	0.5	40S ribosomal subunit, cytoplasmic;Nop56p-associated pre-rRNA complex;Ribosome, cytoplasmic	1;1;1	4.132	NaN	1	NaN	NaN	5.798	P42677	Q99878
137	3	Nop56p-associated pre-rRNA complex	1	0.333333	Nop56p-associated pre-rRNA complex	1	4.091	NaN	3	NaN	NaN	5.798;4.961	P16403	Q99878	Q9UN86
138	2	NaN	NaN	NaN			26.746	1	1	1	1	25.257	P17987	Q99832
139	4	Pex26-Pex6-Pex1 complex	1	0.25	Pex26-Pex6-Pex1 complex;TBPIP/HOP2-MND1 complex	1;1	46.934	1	6	1	1	46.097;46.38;47.028	Q9UHV9	Q99707	Q9NQP4	Q9NZL4
140	2	NaN	NaN	NaN			31.474	0	1	1	0	29.714	Q9H814	Q99627
141	3	Casein kinase II (beta-dimer, alpha'-dimer)	1	0.333333	Casein kinase II (beta-dimer, alpha'-dimer);Casein kinase II (beta-dimer, alpha, alpha');Casein kinase II complex;Casein kinase II-HMG1 complex;FACT complex, UV-activated	1;1;1;1;1	30.996	1	3	3	3	29.714;29.185	Q9BT78	Q99627	Q9H9Q2
142	2	NaN	NaN	NaN			34.721	NaN	1	NaN	NaN	36.232	Q9BQE3	Q99615
143	2	NaN	NaN	NaN			40.182	NaN	1	NaN	NaN	40.133	Q9BXS6-2	Q99543
144	2	NaN	NaN	NaN			45.181	NaN	1	NaN	NaN	44.201	P26358-2	Q99543
145	2	NaN	NaN	NaN			9.595	NaN	1	NaN	NaN	9.845	O43684	Q99536
146	2	NaN	NaN	NaN			12.568	1	1	1	1	12.607	P60900	Q99436
147	2	NaN	NaN	NaN			7.91	NaN	1	NaN	NaN	9.395	F5H897	Q96T88
148	3	NaN	NaN	NaN			37.887	NaN	3	NaN	NaN	37.958;37.798	Q96FX7	Q96T76-9	Q9Y4K1
149	2	LINGO-1-Nogo-66-p75 signaling complex	1	0.5	LINGO-1-Nogo-66-p75 signaling complex;NgR-TROY-LINGO1 complex;TAJ-NgR1-LINGO-1 signaling complex	1;1;1	21.9	NaN	1	NaN	NaN	20.526	Q00653-4	Q96T51
150	2	NaN	NaN	NaN			21.314	NaN	1	NaN	NaN	20.495	Q76I76	Q96S55-2
151	3	TIM50a-coilin complex	1	0.333333	TIM50a-coilin complex	1	19.532	NaN	3	NaN	NaN	20.495;20.311	O43164-2	Q96S55-2	Q9Y678
152	2	NaN	NaN	NaN			51.88	NaN	1	NaN	NaN	49.957	P00492	Q96RS6
153	2	NaN	NaN	NaN			37.162	NaN	1	NaN	NaN	37.539	Q9UET6-2	Q96RG2-4
154	3	NaN	NaN	NaN			36.545	NaN	3	NaN	NaN	37.539;37.138	Q9UHB6-2	Q96RG2-4	Q9NTZ6
155	2	NaN	NaN	NaN			40.407	NaN	1	NaN	NaN	39.923	Q9Y5P4	Q96RG2-4
156	3	NaN	NaN	NaN			41.825	NaN	3	NaN	NaN	40.886;42.588	P50542-2	Q96RE7	Q9UNF0-2
157	2	ESCRT-I complex	1	0.5	ESCRT-I complex;TSG101-VPS37B-VPS28 complex	1;1	45.766	NaN	1	NaN	NaN	44.119	P30419	Q96QK1
158	2	NaN	NaN	NaN			6.543	NaN	1	NaN	NaN	6.176	Q8WXX5	Q96PU8-5
159	2	NaN	NaN	NaN			23.446	NaN	1	NaN	NaN	22.097	O43379	Q96N67-4
160	2	NaN	NaN	NaN			7.719	NaN	1	NaN	NaN	7.421	Q9NPE3	Q96KR1
161	3	NaN	NaN	NaN			7.551	0	3	1	0	6.664;6.176	P60953	Q96JP5	Q96PU8-5
162	2	NaN	NaN	NaN			33.032	0	1	1	0	34.854	P60953	Q96JP5
163	3	NaN	NaN	NaN			36.509	0	3	1	0	34.854;36.103	P60953	Q96JP5	Q9Y3D0
164	2	NaN	NaN	NaN			41.94	NaN	1	NaN	NaN	42.833	Q9BSL1	Q96IV0-3
165	2	NaN	NaN	NaN			46.466	NaN	1	NaN	NaN	47.078	C9J0I9	Q96I15
166	3	NaN	NaN	NaN			48.953	NaN	3	NaN	NaN	49.077;49.957	Q9BRT8	Q96HC4	Q96RS6
167	2	CF IIAm complex (Cleavage factor IIAm complex)	1	0.5	CF IIAm complex (Cleavage factor IIAm complex);CPSF6-EWSR1-ITCH-NUDT21-POLR2A-UBAP2L complex;CPSF6-ITCH-NUDT21-POLR2A complex;CPSF6-ITCH-NUDT21-POLR2A-UBAP2L complex;Mammalian cleavage factor I (CF Im);Spliceosome	1;1;1;1;1;1	27.467	NaN	1	NaN	NaN	27.418	Q13459-2	Q96GS4
168	3	NaN	NaN	NaN			7.745	0	3	3	0	8.12;7.476	Q9ULW0	Q96GM5	Q9BSJ2
169	3	NaN	NaN	NaN			49.675	NaN	3	NaN	NaN	48.422;49.789	Q9Y3C4	Q96G46	Q9BTE6
170	2	NaN	NaN	NaN			49.476	NaN	1	NaN	NaN	49.049	Q4G148-2	Q96EK5
171	2	NaN	NaN	NaN			35.075	NaN	1	NaN	NaN	35.562	H0Y360	Q96EB6
172	2	NaN	NaN	NaN			35.916	NaN	1	NaN	NaN	35.037	Q99714	Q96CX6
173	2	NaN	NaN	NaN			19.556	NaN	1	NaN	NaN	17.657	Q9BRP4	Q96CN9
174	3	BRCA1 A complex	1	0.333333	BRCA1 A complex;BRCA1 C complex	1;1	34.014	NaN	3	NaN	NaN	33.214;33.126	Q9NXR7	Q96BW1	Q9NYB9-2
175	2	NaN	NaN	NaN			4.863	NaN	1	NaN	NaN	5.38	O14979-3	Q96BK5
176	3	BRCA1 A complex	1	0.333333	BRCA1 A complex;BRCA1 C complex	1;1	20.077	0	3	1	0	20.281;19.122	Q96BW1	Q96B97	Q9NXR7
177	2	NaN	NaN	NaN			50.741	NaN	1	NaN	NaN	49.753	E9PMI6	Q96B54
178	3	39S ribosomal subunit, mitochondrial	1	0.333333	39S ribosomal subunit, mitochondrial;55S ribosome, mitochondrial;60S ribosomal subunit, cytoplasmic;Nop56p-associated pre-rRNA complex;Ribosome, cytoplasmic	1;1;1;1;1	11.366	1	3	1	1	11.609;11.693	P30622-1	Q96A35	Q9BYD6
179	2	NaN	NaN	NaN			46.367	NaN	1	NaN	NaN	46.951	Q5R372-4	Q969Y2-3
180	2	NaN	NaN	NaN			23.496	NaN	1	NaN	NaN	24.951	P13674-2	Q93008-1
181	2	NaN	NaN	NaN			11.204	NaN	1	NaN	NaN	10.394	P62491-2	Q92974-2
182	4	NaN	NaN	NaN			12.075	1	6	1	1	10.394;12.13;13.548	Q13428	Q92974-2	Q9HCE1	Q9UPN9-2
183	2	NaN	NaN	NaN			49.314	NaN	1	NaN	NaN	49.119	P62136	Q92973-2
184	4	TBPIP/HOP2-MND1 complex	2	0.5	TBPIP/HOP2-MND1 complex	2	48.974	NaN	6	NaN	NaN	49.119;49.154;47.028	E7EN19	Q92973-2	Q9NZL4	Q9NZL4
185	3	NaN	NaN	NaN			47.695	NaN	3	NaN	NaN	49.119;46.905	Q9H4E7	Q92973-2	Q92973-2
186	2	CNS-P53 complex	1	0.5	CNS-P53 complex;COP9 signalosome complex;CSA complex;CSA-POLIIa complex;DDB2 complex	1;1;1;1;1	25.932	NaN	1	NaN	NaN	25.278	Q99873-4	Q92905
187	2	NaN	NaN	NaN			19.049	NaN	1	NaN	NaN	18.253	Q13330-3	Q92797
188	2	NaN	NaN	NaN			34.237	NaN	1	NaN	NaN	34.681	Q96CX2	Q92625
189	2	NaN	NaN	NaN			32.787	NaN	1	NaN	NaN	33.379	Q9NQT8	Q92621
190	2	Hip1R-cortactin complex	1	0.5	Hip1R-cortactin complex	1	34.694	NaN	1	NaN	NaN	34.367	E7EVJ5	Q92619
191	2	NaN	NaN	NaN			4.543	NaN	1	NaN	NaN	6.289	P61964	Q92614-4
192	2	NaN	NaN	NaN			4.445	NaN	1	NaN	NaN	4.893	Q9H6F5	Q92608
193	2	NaN	NaN	NaN			41.626	NaN	1	NaN	NaN	40.204	P34932	Q92598-2
194	2	NaN	NaN	NaN			33.126	NaN	1	NaN	NaN	33.744	Q9NYB9-2	Q92558
195	2	NaN	NaN	NaN			7.232	NaN	1	NaN	NaN	8.235	G5E9W7	Q92552
196	2	Glucosidase 2	1	0.5	Glucosidase 2	1	14.013	NaN	1	NaN	NaN	15.128	O43379	Q92538
197	2	NaN	NaN	NaN			38.574	NaN	1	NaN	NaN	40.05	P40692	Q8WXF1
198	2	NaN	NaN	NaN			46.896	NaN	1	NaN	NaN	46.532	P80217	Q8WX93-4
199	2	CDC5L complex	1	0.5	CDC5L complex;DNA-PK-Ku-eIF2-NF90-NF45 complex;Large Drosha complex;Nop56p-associated pre-rRNA complex	1;1;1;1	32.554	NaN	1	NaN	NaN	33.324	P52294	Q8WUI4-3
200	2	NaN	NaN	NaN			50.931	NaN	1	NaN	NaN	49.739	Q13188	Q8TEX9
201	4	Prolactin (PRL) - PRL receptor (PRLR) complex	1	0.25	Prolactin (PRL) - PRL receptor (PRLR) complex;TBPIP/HOP2-MND1 complex	1;1	49.471	0	6	1	0	49.739;48.556;49.154	P51948	Q8TEX9	Q96S44	Q9NZL4
202	2	NaN	NaN	NaN			47.328	NaN	1	NaN	NaN	49.299	Q8IV38	Q8TEA8
203	3	NaN	NaN	NaN			49.891	NaN	3	NaN	NaN	49.299;49.865	Q8IU81	Q8TEA8	Q9Y5L4
204	3	NaN	NaN	NaN			49.033	NaN	3	NaN	NaN	49.299;49.508	P16455	Q8TEA8	Q9C0E2
205	4	Scrib-beta-PIX-GIT1 complex	1	0.25	Scrib-beta-PIX-GIT1 complex	1	51.292	NaN	6	NaN	NaN	49.299;49.508;49.985	P54725	Q8TEA8	Q9C0E2	Q9Y4X5
206	3	17S U2 snRNP	1	0.333333	17S U2 snRNP;C complex spliceosome;CDC5L complex;SRm160/300 complex;Spliceosome	1;1;1;1;1	49.812	NaN	3	NaN	NaN	49.299;49.477	Q6NW29	Q8TEA8	Q9BUH6
207	4	NaN	NaN	NaN			50.441	NaN	6	NaN	NaN	49.299;49.477;49.931	Q15637-4	Q8TEA8	Q9BUH6	Q9H496
208	4	LINGO-1-Nogo-66-p75 signaling complex	1	0.25	LINGO-1-Nogo-66-p75 signaling complex;NEK2-NEK11 complex;NgR-TROY-LINGO1 complex;TAJ-NgR1-LINGO-1 signaling complex	1;1;1;1	22.009	0	6	1	0	20.842;20.526;20.248	Q86VS8	Q8TD19	Q96T51	Q9H5N1
209	2	NaN	NaN	NaN			44.736	NaN	1	NaN	NaN	45.564	Q9NTM9	Q8TCS8
210	2	NaN	NaN	NaN			44.19	NaN	1	NaN	NaN	44.401	Q14669-2	Q8TC07-2
211	4	RIAM-VASP complex	1	0.25	RIAM-VASP complex	1	45.924	NaN	6	NaN	NaN	44.401;44.011;46.024	Q9H0R6	Q8TC07-2	Q96HN2-2	Q9BUR4
212	3	NaN	NaN	NaN			42.06	NaN	3	NaN	NaN	40.771;41.281	Q14669-2	Q8TC07-2	Q9NVM9
213	3	DLP1-hFIS1 complex	1	0.333333	DLP1-hFIS1 complex	1	38.27	NaN	3	NaN	NaN	36.768;37.008	Q9H6E5	Q8TB52	Q9ULA0
214	2	NaN	NaN	NaN			46.779	NaN	1	NaN	NaN	48.243	H7BZQ3	Q8TAP6
215	2	NaN	NaN	NaN			44.327	NaN	1	NaN	NaN	43.485	E5RH97	Q8ND24
216	10	TBPIP/HOP2-MND1 complex	1	0.1	TBPIP/HOP2-MND1 complex	1	47.795	0.333333	45	3	1	48.888;49.739;47.316;49.119;46.905;46.097;49.25;46.962;47.028	Q9HAV4	Q8NBJ5	Q8TEX9	Q8TEX9	Q92973-2	Q92973-2	Q99707	Q9H3U1-2	Q9H3U1-2	Q9NZL4
217	2	NaN	NaN	NaN			14.148	1	1	1	1	14.237	Q8WVC0	Q8N7H5
218	2	Multiprotein complex (mRNA turnover)	1	0.5	Multiprotein complex (mRNA turnover)	1	44.636	NaN	1	NaN	NaN	44.356	Q9BYG5	Q8N3F8
219	4	NaN	NaN	NaN			43.056	NaN	6	NaN	NaN	44.356;44.853;43.533	Q9Y6H1	Q8N3F8	Q9NR46	Q9Y697-2
220	2	NaN	NaN	NaN			31.77	NaN	1	NaN	NaN	33.053	P33240-2	Q8N1F7
221	2	NaN	NaN	NaN			10.919	0	1	1	0	10.852	Q9H410	Q8N163
222	3	NaN	NaN	NaN			34.006	NaN	3	NaN	NaN	35.365;33.742	Q9UPY3	Q8IZP0-10	Q9UBL0
223	2	NaN	NaN	NaN			29.295	NaN	1	NaN	NaN	30.561	Q9UPY3	Q8IZP0-10
224	4	NaN	NaN	NaN			10.03	NaN	6	NaN	NaN	9.069;10.23;11.919	E9PPM8	Q8IZ83	Q9NZN8-4	Q9P0J7
225	2	NaN	NaN	NaN			37.218	NaN	1	NaN	NaN	38.984	Q9C0B1	Q8IYS1
226	4	NaN	NaN	NaN			37.69	NaN	6	NaN	NaN	38.984;37.892;36.232	Q9BQE3	Q8IYS1	Q99614	Q99615
227	5	CS-MAP3K7IP1-MAP3K7IP2 complex	1	0.2	CS-MAP3K7IP1-MAP3K7IP2 complex;TNF-alpha/NF-kappa B signaling complex 7;TRIKA2 protein kinase complex (TAK1, TAB1, TAB2);Ubiquitin ligase complex (TRAF6, TAB2, MALT1, UEV1A, BCL10)	1;1;1;1	5.718	NaN	10	NaN	NaN	4.45;5.38;6.221;5.895	Q9P031	Q8IY37	Q96BK5	Q96DE5	Q9NQ55-2
228	4	NaN	NaN	NaN			4.616	NaN	6	NaN	NaN	4.45;4.731;6.221	Q9NVP1	Q8IY37	Q8NFW8	Q96DE5
229	3	NaN	NaN	NaN			4.16	1	3	1	1	4.353;4.273	P35250	Q8IWZ3	Q99459
230	2	NaN	NaN	NaN			27.373	NaN	1	NaN	NaN	28.878	Q8IZ21-3	Q8IWY9-1
231	2	NaN	NaN	NaN			34.541	NaN	1	NaN	NaN	35.889	B4DGU4	Q8IVH4
232	4	NaN	NaN	NaN			44.137	NaN	6	NaN	NaN	42.965;44.04;43.336	Q9Y303	Q8IUI8	Q9NXF7	Q9NXV2
233	4	NaN	NaN	NaN			5.282	NaN	6	NaN	NaN	5.567;5.347;5.599	P31942-2	Q86YV0-2	Q8IWJ2	Q9BRJ6
234	3	NaN	NaN	NaN			16.057	1	3	1	1	17.057;14.578	O95983-2	Q86YP4	Q86YP4
235	2	NaN	NaN	NaN			10.165	NaN	1	NaN	NaN	8.268	Q13330-3	Q86YP4
236	2	NaN	NaN	NaN			40.256	NaN	1	NaN	NaN	40.553	Q92609	Q86X55-1
237	4	C complex spliceosome	1	0.25	C complex spliceosome;Multisynthetase complex;Spliceosome	1;1;1	39.091	NaN	6	NaN	NaN	40.553;37.208;41.085	Q9Y285	Q86X55-1	Q9NSD9	Q9Y490
238	2	NaN	NaN	NaN			23.481	NaN	1	NaN	NaN	22.009	Q9H5N1	Q86VS8
239	3	NEK2-NEK11 complex	1	0.333333	NEK2-NEK11 complex	1	20.842	NaN	3	NaN	NaN	22.009;20.774	Q8TD19	Q86VS8	Q9UBF2
240	2	NaN	NaN	NaN			5.405	NaN	1	NaN	NaN	4.494	Q86Y56	Q86V81
241	2	NaN	NaN	NaN			9.724	NaN	1	NaN	NaN	9.552	Q14980-2	Q86UP2
242	4	NaN	NaN	NaN			31.318	NaN	6	NaN	NaN	32.741;30.549;29.673	Q9UPU5	Q86UA1	Q86UA1	Q9ULT8
243	3	NaN	NaN	NaN			26.654	NaN	3	NaN	NaN	28.411;26.082	Q9UPU5	Q86UA1	Q9ULT8
244	6	DNA synthesome complex (13 subunits)	1	0.166667	DNA synthesome complex (13 subunits);DNA synthesome complex (15 subunits);DNA synthesome complex (17 subunits);DNA synthesome core complex;PCNA-DNA polymerase delta complex	1;1;1;1;1	44.132	1	15	1	1	46.094;42.172;45.92;45.419;42.658	Q9NX55	Q86TI2	Q96G46	Q96G46	Q9BXJ9	Q9BXJ9
245	2	NaN	NaN	NaN			5.403	NaN	1	NaN	NaN	6.968	Q08170	Q86TB9
246	3	NaN	NaN	NaN			20.497	NaN	3	NaN	NaN	20.145;21.678	Q93008-1	Q86SZ2-2	Q9C0C7-4
247	2	NaN	NaN	NaN			19.895	NaN	1	NaN	NaN	18.285	O94776	Q7Z6Z7-2
248	2	NaN	NaN	NaN			32.812	NaN	1	NaN	NaN	32.406	Q96B36	Q7Z6J9
249	3	NaN	NaN	NaN			35.652	0	3	1	0	36.795;36.874	P62158	Q7Z6J9	Q9UNS1-2
250	6	NaN	NaN	NaN			36.414	0	15	1	0	36.795;37.736;35.596;37.318;36.874	H9ZYI9	Q7Z6J9	Q96B36	Q9UBN7	Q9UDY2-3	Q9UNS1-2
251	3	NaN	NaN	NaN			37.318	NaN	3	NaN	NaN	36.795;38.061	Q9UDY2-3	Q7Z6J9	Q8WUI4-3
252	5	NaN	NaN	NaN			36.874	NaN	10	NaN	NaN	36.795;36.772;38.061;36.097	Q9UNS1-2	Q7Z6J9	Q8NCE0-4	Q8WUI4-3	Q9H6E5
253	2	NaN	NaN	NaN			42.647	0	1	1	0	42.331	O14641	Q7Z5R6
254	2	NaN	NaN	NaN			43.165	NaN	1	NaN	NaN	43.142	P18887	Q7Z4Q2
255	5	NaN	NaN	NaN			49.969	NaN	10	NaN	NaN	48.322;49.066;49.508;48.852	F5H2R5	Q7Z309	Q9BW27	Q9C0E2	Q9UHW5
256	4	Arp2/3 protein complex	1	0.25	Arp2/3 protein complex	1	46.624	NaN	6	NaN	NaN	47.99;48.322;48.175	Q12792	Q7Z2Z2	Q7Z309	Q9BPX5
257	2	CEN complex	1	0.5	CEN complex	1	4.011	NaN	1	NaN	NaN	4.405	E9PHH9	Q7Z2W4
258	3	CEN complex	1	0.333333	CEN complex	1	4.447	NaN	3	NaN	NaN	4.405;4.256	Q9ULX3	Q7Z2W4	Q9NX58
259	3	CEN complex	1	0.333333	CEN complex	1	2.933	NaN	3	NaN	NaN	4.405;3.538	Q9NZB2	Q7Z2W4	Q9NR30
260	3	CEN complex	1	0.333333	CEN complex	1	3.875	0	3	1	0	4.405;5.77	Q9HCE1	Q7Z2W4	Q9H1A4
261	2	NaN	NaN	NaN			30.656	NaN	1	NaN	NaN	30.436	Q15773	Q7L576
262	2	NaN	NaN	NaN			20.203	NaN	1	NaN	NaN	18.663	Q8IWZ3	Q7L2J0
263	3	NaN	NaN	NaN			18.875	NaN	3	NaN	NaN	18.663;20.495	Q9Y2X7	Q7L2J0	Q96S55-2
264	2	NaN	NaN	NaN			4.353	NaN	1	NaN	NaN	4.496	Q8IWZ3	Q7L2J0
265	3	NaN	NaN	NaN			3.114	NaN	3	NaN	NaN	4.496;4.86	O95816	Q7L2J0	Q9UQ35
266	2	NaN	NaN	NaN			3.931	1	1	1	1	4.543	Q92522	Q7L2E3
267	4	28S ribosomal subunit, mitochondrial	1	0.25	28S ribosomal subunit, mitochondrial;55S ribosome, mitochondrial	1;1	47.892	NaN	6	NaN	NaN	46.606;49.753;47.185	Q5JRX3	Q7KZF4	Q96B54	Q9BY42
268	2	NaN	NaN	NaN			23.196	NaN	1	NaN	NaN	21.314	Q2TAM5	Q76I76
269	2	NaN	NaN	NaN			27.056	NaN	1	NaN	NaN	25.489	Q93008-1	Q76I76
270	4	NaN	NaN	NaN			24.732	NaN	6	NaN	NaN	25.489;23.775;23.327	G3V4J7	Q76I76	Q7L099-4	Q9H2J4
271	2	P2X7 receptor signalling complex	1	0.5	P2X7 receptor signalling complex	1	4.819	NaN	1	NaN	NaN	5.669	Q8WU90	Q71RC2
272	3	P2X7 receptor signalling complex	1	0.333333	P2X7 receptor signalling complex	1	3.953	NaN	3	NaN	NaN	5.669;4.893	Q9BVP2-2	Q71RC2	Q92608
273	3	CEN complex	1	0.333333	CEN complex;P2X7 receptor signalling complex	1;1	3.781	NaN	3	NaN	NaN	5.669;4.405	Q9BXS6-2	Q71RC2	Q7Z2W4
274	3	NaN	NaN	NaN			8.273	0	3	1	0	7.344;8.372	Q9H4A3-5	Q6UXN9	Q9UNP9
275	3	NaN	NaN	NaN			50.188	NaN	3	NaN	NaN	49.305;49.477	Q9Y3S2	Q6UXH1-4	Q9BUH6
276	3	NaN	NaN	NaN			49.004	NaN	3	NaN	NaN	49.247;48.19	Q8IV48	Q6UN15-3	Q86V81
277	2	NaN	NaN	NaN			16.876	NaN	1	NaN	NaN	16.901	Q9UKA4	Q6ULP2-5
278	2	NaN	NaN	NaN			40.369	NaN	1	NaN	NaN	38.495	P28482	Q6PJG6
279	3	NaN	NaN	NaN			11.813	0.333333	3	3	1	13.563;13.347	Q6P1J9	Q6PD62	Q99567
280	2	NaN	NaN	NaN			37.791	NaN	1	NaN	NaN	37.896	Q8IX90-3	Q6P3X3
281	3	NaN	NaN	NaN			17.85	NaN	3	NaN	NaN	18.741;19.223	Q9Y312	Q6P2H3-2	Q9HCK8
282	3	NaN	NaN	NaN			20.694	NaN	3	NaN	NaN	18.741;22.097	F2Z2Y6	Q6P2H3-2	Q96N67-4
283	4	NaN	NaN	NaN			17.972	NaN	6	NaN	NaN	18.741;17.371;17.85	F2Z2Y6	Q6P2H3-2	Q96N67-4	Q9Y312
284	5	NaN	NaN	NaN			19.404	NaN	10	NaN	NaN	18.741;17.411;17.657;19.122	O43379	Q6P2H3-2	Q8N3D4	Q96CN9	Q9NXR7
285	6	NaN	NaN	NaN			17.262	NaN	15	NaN	NaN	18.741;17.411;17.657;17.371;19.122	O43379	Q6P2H3-2	Q8N3D4	Q96CN9	Q96N67-4	Q9NXR7
286	2	Ecsit complex (ECSIT, MT-CO2, GAPDH, TRAF6, NDUFAF1)	1	0.5	Ecsit complex (ECSIT, MT-CO2, GAPDH, TRAF6, NDUFAF1);Ecsit complex (ECSIT, MT-CO2, NDUFA1, MT-ND1, TRAF6, NDUFAF1);Ecsit complex (ECSIT, NDUFS3, NDUFAF1);Ecsit complex (ECSIT, NDUFS3, TOM20)	1;1;1;1	11.803	0	1	1	0	10.071	Q86UP2	Q6P2E9
287	5	Ecsit complex (ECSIT, MT-CO2, GAPDH, TRAF6, NDUFAF1)	1	0.2	Ecsit complex (ECSIT, MT-CO2, GAPDH, TRAF6, NDUFAF1);Ecsit complex (ECSIT, MT-CO2, NDUFA1, MT-ND1, TRAF6, NDUFAF1);Ecsit complex (ECSIT, NDUFS3, NDUFAF1);Ecsit complex (ECSIT, NDUFS3, TOM20)	1;1;1;1	11.576	0	10	3	0	10.071;9.641;11.569;10.373	P49916	Q6P2E9	Q86U42-2	Q92878	Q96KR1
288	2	NaN	NaN	NaN			49.421	NaN	1	NaN	NaN	49.67	P53582	Q6P1R4
289	2	NaN	NaN	NaN			51.647	NaN	1	NaN	NaN	49.942	P11216	Q6FI81-3
290	3	NaN	NaN	NaN			50.642	NaN	3	NaN	NaN	49.942;49.347	C9J9K3	Q6FI81-3	Q9UL46
291	3	NaN	NaN	NaN			51.59	NaN	3	NaN	NaN	49.942;49.753	Q8TDP1-2	Q6FI81-3	Q96B54
292	3	NaN	NaN	NaN			8.847	NaN	3	NaN	NaN	8.252;8.918	Q8N5L8	Q6F5E8	Q9BX40
293	6	AFF1-MLLT1-CBX8 complex	1	0.166667	AFF1-MLLT1-CBX8 complex	1	8.161	1	15	1	1	8.252;7.425;8.314;6.875;7.505	O00567	Q6F5E8	Q9BQ39	Q9H147	Q9P2N5	Q9UKV8
294	2	NaN	NaN	NaN			5.285	NaN	1	NaN	NaN	3.868	Q9BW19	Q6F5E8
295	3	NaN	NaN	NaN			3.114	NaN	3	NaN	NaN	3.868;3.538	Q9P2N5	Q6F5E8	Q9NR30
296	3	CEN complex	1	0.333333	CEN complex	1	3.274	NaN	3	NaN	NaN	3.868;4.405	Q86U42-2	Q6F5E8	Q7Z2W4
297	3	NaN	NaN	NaN			21.259	NaN	3	NaN	NaN	19.942;19.518	P0CAP2-3	Q6AI12	Q96EB1
298	2	URI complex (Unconventional prefoldin RPB5 Interactor)	1	0.5	URI complex (Unconventional prefoldin RPB5 Interactor)	1	9.532	NaN	1	NaN	NaN	8.444	O94776	Q63HN8
299	3	PTPRA homodimer complex	1	0.333333	PTPRA homodimer complex	1	11.237	NaN	3	NaN	NaN	11.085;11.5	Q96QR8	Q5VTU3	Q9UL63
300	4	NaN	NaN	NaN			26.743	NaN	6	NaN	NaN	27.075;26.47;27.244	Q9NWZ5-4	Q5TAQ9	Q9UKG1	Q9UQ88-4
301	2	Glucosidase 2	1	0.5	Glucosidase 2	1	11.082	NaN	1	NaN	NaN	11.092	Q92538	Q5T447
302	2	NaN	NaN	NaN			15.645	NaN	1	NaN	NaN	15.72	I3L1K6	Q5T447
303	2	NaN	NaN	NaN			7.34	NaN	1	NaN	NaN	7.387	O94913	Q5T1M5
304	3	NaN	NaN	NaN			34.854	NaN	3	NaN	NaN	34.308;35.889	Q96JP5	Q5T0N5-3	Q8IVH4
305	4	NaN	NaN	NaN			10.782	NaN	6	NaN	NaN	9.026;10.394;10.23	Q12888	Q5SW79-2	Q92974-2	Q9NZN8-4
306	2	NaN	NaN	NaN			45.139	NaN	1	NaN	NaN	43.894	P29084	Q5ST30
307	3	NaN	NaN	NaN			8.973	NaN	3	NaN	NaN	8.503;7.461	F5GWX5	Q5SSJ5	Q9UMS4
308	4	NaN	NaN	NaN			6.682	1	6	1	1	8.503;7.461;5.184	F5GWX5	Q5SSJ5	Q9UMS4	Q9UMS4
309	2	NaN	NaN	NaN			4.141	NaN	1	NaN	NaN	4.253	E7ESU4	Q5QPM1
310	3	NaN	NaN	NaN			6.877	NaN	3	NaN	NaN	7.478;5.373	Q14980-2	Q5QPM1	Q9BZE4
311	3	NaN	NaN	NaN			24.847	NaN	3	NaN	NaN	24.712;23.327	Q9HD40	Q5MIZ7-3	Q9H2J4
312	2	NaN	NaN	NaN			4.408	NaN	1	NaN	NaN	6.038	C9J050	Q5JXX2
313	2	NaN	NaN	NaN			49.531	NaN	1	NaN	NaN	48.902	Q9Y371	Q5JTZ9
314	5	CS-MAP3K7IP1-MAP3K7IP2 complex	1	0.2	CS-MAP3K7IP1-MAP3K7IP2 complex;Respiratory chain complex I (holoenzyme), mitochondrial;Respiratory chain complex I (incomplete intermediate), mitochondrial;Respiratory chain complex I (intermediate II/230kD), mitochondrial;Respiratory chain complex I (intermediate VII/650kD), mitochondrial;Respiratory chain complex I (lambda subunit) mitochondrial;TNF-alpha/NF-kappa B signaling complex 7;TRIKA2 p…	1;1;1;1;1;1;1;1;1	5.204	NaN	10	NaN	NaN	5.111;5.479;5.38;5.718	Q9P2M7	Q5JTH9-2	Q92979	Q96BK5	Q9P031
315	3	NaN	NaN	NaN			4.127	NaN	3	NaN	NaN	5.111;4.494	Q8IV48	Q5JTH9-2	Q86V81
316	9	ABI1-WASL complex	2	0.222222	ABI1-WASL complex;N-WASp homomer	2;2	44.854	1	36	1	1	44.114;46.162;44.356;46.236;44.853;45.484;45.66;43.034	H0Y3K7	Q5JSP0	Q5K651	Q8N3F8	Q9HD26-2	Q9NR46	Q9Y2U5	Q9Y2W2	Q9Y2W2
317	2	NaN	NaN	NaN			42.089	NaN	1	NaN	NaN	42.114	Q6V1X1-4	Q5JSP0
318	2	Prune-GSK3beta complex	1	0.5	Prune-GSK3beta complex;Prune-Gelsolin complex;Prune/Nm23-H1 complex	1;1;1	38.889	0	1	1	0	38.547	Q9Y5B0	Q5JS54
319	3	Prune-GSK3beta complex	1	0.333333	Prune-GSK3beta complex;Prune-Gelsolin complex;Prune/Nm23-H1 complex	1;1;1	38.26	NaN	3	NaN	NaN	38.547;38.646	Q9UNF0-2	Q5JS54	Q9UIA9
320	2	Prune-GSK3beta complex	1	0.5	Prune-GSK3beta complex;Prune-Gelsolin complex;Prune/Nm23-H1 complex	1;1;1	42.588	NaN	1	NaN	NaN	41.237	Q9UNF0-2	Q5JS54
321	3	Prune-GSK3beta complex	2	0.666667	Prune-GSK3beta complex;Prune-Gelsolin complex;Prune/Nm23-H1 complex	2;2;2	43.008	1	3	1	1	43.342;41.237	Q96C36	Q5JS54	Q5JS54
322	4	NaN	NaN	NaN			49.018	NaN	6	NaN	NaN	47.892;49.753;48.132	P04080	Q5JRX3	Q96B54	Q9Y605
323	2	NaN	NaN	NaN			5.373	NaN	1	NaN	NaN	6.798	Q9BZE4	Q5BKZ1
324	2	NaN	NaN	NaN			4.466	NaN	1	NaN	NaN	4.156	Q5VTL8	Q59GN2
325	2	NaN	NaN	NaN			46.008	NaN	1	NaN	NaN	46.286	Q9ULR3	Q53T59
326	3	NaN	NaN	NaN			50.024	NaN	3	NaN	NaN	49.57;49.856	Q6PI48	Q53T59	Q9UJU6
327	2	NaN	NaN	NaN			21.328	NaN	1	NaN	NaN	21.64	Q9H0B6	Q53HC9
328	4	G protein complex (BTK, GNG1, GNG2)	1	0.25	G protein complex (BTK, GNG1, GNG2);G protein complex (CACNA1A, GNB1, GNG2);G protein complex (HDAC4, GNB1, GNG2);G protein complex (HDAC5, GNB1, GNG2);G protein complex (MCF2, GNB1, GNG2);G protein complex (PTHR1, GNB1, GNG2);Heterotrimeric G protein complex (GNG2, GNB1, GNAS)	1;1;1;1;1;1;1	37.327	NaN	6	NaN	NaN	36.625;38.131;36.103	O60684	Q53H96	Q92616	Q9Y3D0
329	2	NaN	NaN	NaN			38.844	NaN	1	NaN	NaN	38.626	B4E2W0	Q53H96
330	2	NaN	NaN	NaN			24.101	NaN	1	NaN	NaN	23.27	B4E2W0	Q53H96
331	3	NaN	NaN	NaN			8.508	NaN	3	NaN	NaN	9.133;7.067	P31943	Q52LJ0-2	Q52LJ0-2
332	2	NaN	NaN	NaN			14.922	NaN	1	NaN	NaN	13.067	A8MV29	Q4V328
333	4	NaN	NaN	NaN			44.668	NaN	6	NaN	NaN	44.388;45.844;46.032	M0QYH2	Q4G0F5	Q8TBX8-3	Q96E09
334	2	NaN	NaN	NaN			16.776	NaN	1	NaN	NaN	16.987	Q8IU81	Q3YEC7
335	2	NaN	NaN	NaN			25.985	NaN	1	NaN	NaN	26.611	P50552	Q2TAM5
336	4	NaN	NaN	NaN			27.244	NaN	6	NaN	NaN	26.611;27.075;26.743	Q9UQ88-4	Q2TAM5	Q5TAQ9	Q9NWZ5-4
337	5	NaN	NaN	NaN			25.489	NaN	10	NaN	NaN	26.611;27.075;27.432;27.244	Q76I76	Q2TAM5	Q5TAQ9	Q99627	Q9UQ88-4
338	5	NaN	NaN	NaN			35.596	NaN	10	NaN	NaN	36.733;35.61;37.539;36.089	Q9UBN7	Q2TAL8	Q96RF0-2	Q96RG2-4	Q9Y5P4
339	5	NaN	NaN	NaN			34.946	NaN	10	NaN	NaN	36.733;34.944;35.904;33.417	Q8TF05-2	Q2TAL8	Q7L273	Q9NXH9-2	Q9UBN7
340	5	NaN	NaN	NaN			39.098	NaN	10	NaN	NaN	38.922;40.707;37.539;39.712	Q8TF05-2	Q2TAL8	Q7L273	Q96RG2-4	Q9UBN7
341	2	NaN	NaN	NaN			8.894	NaN	1	NaN	NaN	7.568	Q12849	Q2NL82
342	2	CRM1-RAN-PHAX-CBC complex (cap binding complex)	1	0.5	CRM1-RAN-PHAX-CBC complex (cap binding complex);CRM1-Survivin mitotic complex;CRM1-Survivin-AuroraB mitotic complex;Snurportin-CRM1-RanGTP complex	1;1;1;1	35.458	NaN	1	NaN	NaN	35.879	Q13426	Q2NKX8
343	3	NaN	NaN	NaN			35.43	0	3	1	0	35.879;33.744	Q9BSV6	Q2NKX8	Q92558
344	3	ASF1-interacting protein complex	1	0.333333	ASF1-interacting protein complex;Histone H3.3 complex	1;1	8.529	NaN	3	NaN	NaN	7.425;8.395	P40939	Q1KMD3	Q9H0S4-2
345	2	NaN	NaN	NaN			38.505	NaN	1	NaN	NaN	36.735	P49750	Q16864
346	4	Multiprotein complex (mRNA turnover)	1	0.25	Multiprotein complex (mRNA turnover)	1	36.008	0	6	1	0	36.735;35.762;35.144	Q07617	Q16864	Q96P48-3	Q9BYG5
347	2	C complex spliceosome	1	0.5	C complex spliceosome;SNW1 complex;Spliceosome	1;1;1	39.246	NaN	1	NaN	NaN	38.097	Q01167	Q16763
348	3	C complex spliceosome	1	0.333333	C complex spliceosome;SNW1 complex;Spliceosome	1;1;1	38.326	NaN	3	NaN	NaN	38.097;38.064	O60306	Q16763	Q9NQT8
349	3	NaN	NaN	NaN			27.974	0	3	1	0	27.277;26.31	Q9UNE7	Q16656	Q9BQA1
350	2	NaN	NaN	NaN			35.762	NaN	1	NaN	NaN	33.838	Q9ULT8	Q16656
351	4	NaN	NaN	NaN			34.014	NaN	6	NaN	NaN	33.838;33.266;33.658	Q9HCC0	Q16656	Q86UE8-2	Q99873-4
352	2	NaN	NaN	NaN			24.02	NaN	1	NaN	NaN	24.738	P32519-2	Q16656
353	3	NaN	NaN	NaN			24.116	0	3	1	0	24.738;23.484	Q9UNE7	Q16656	Q9BQA1
354	3	NaN	NaN	NaN			26.63	NaN	3	NaN	NaN	24.738;26.31	O60343-2	Q16656	Q9BQA1
355	5	NaN	NaN	NaN			26.278	NaN	10	NaN	NaN	24.738;27.277;25.932;26.743	Q9HCC0	Q16656	Q16656	Q99873-4	Q9NWZ5-4
356	2	NaN	NaN	NaN			22.682	NaN	1	NaN	NaN	23.692	E9PGM1	Q16643
357	2	NaN	NaN	NaN			43.395	NaN	1	NaN	NaN	41.843	O15067	Q16626
358	2	Kv4.2-DPP10 channel complex	1	0.5	Kv4.2-DPP10 channel complex	1	47.427	NaN	1	NaN	NaN	48.48	B3KNT8	Q16555
359	2	Kv4.2-DPP10 channel complex	1	0.5	Kv4.2-DPP10 channel complex	1	43.003	NaN	1	NaN	NaN	42.821	B3KNT8	Q16555
360	7	Ribosome, cytoplasmic	3	0.428571	39S ribosomal subunit, mitochondrial;40S ribosomal subunit, cytoplasmic;55S ribosome, mitochondrial;60S ribosomal subunit, cytoplasmic;Nop56p-associated pre-rRNA complex;Ribosome, cytoplasmic;TNF-alpha/NF-kappa B signaling complex 6	2;1;2;2;2;3;1	12.129	1	21	21	21	12.862;12.605;11.648;11.985;12.281;12.14	P09001	Q16540	Q7Z7F7	Q8N5N7	Q96EL3	Q9Y2R5	Q9Y3D3
361	7	39S ribosomal subunit, mitochondrial	2	0.285714	39S ribosomal subunit, mitochondrial;55S ribosome, mitochondrial;PTPRA homodimer complex	2;2;1	11.5	0.5	21	6	3	12.862;10.059;11.237;12.009;11.898;11.919	Q9UL63	Q16540	Q7L5Y9	Q96QR8	Q9H7D7-2	Q9H871	Q9P0J7
362	2	NaN	NaN	NaN			42.282	NaN	1	NaN	NaN	42.366	Q13200	Q16401-2
363	2	NaN	NaN	NaN			17.076	NaN	1	NaN	NaN	15.27	Q9Y5K5-2	Q16186
364	2	NaN	NaN	NaN			20.897	NaN	1	NaN	NaN	19.25	Q9UHD8-5	Q16181
365	2	NaN	NaN	NaN			9.385	0	1	1	0	8.33	P14635	Q15717
366	7	NaN	NaN	NaN			10.299	0	21	3	0	8.33;9.731;10.303;10.373;8.312;9.066	P55265-5	Q15717	Q7L2E3	Q92608	Q96KR1	Q9BY77	Q9Y580
367	4	TBPIP/HOP2-MND1 complex	1	0.25	TBPIP/HOP2-MND1 complex	1	45.232	NaN	6	NaN	NaN	46.682;47.028;43.533	P51948	Q15527	Q9NZL4	Q9Y697-2
368	6	TBPIP/HOP2-MND1 complex	2	0.333333	Prolactin (PRL) - PRL receptor (PRLR) complex;TBPIP/HOP2-MND1 complex	1;2	47.357	0	15	1	0	46.682;47.316;48.556;49.154;47.028	P51948	Q15527	Q8TEX9	Q96S44	Q9NZL4	Q9NZL4
369	2	Septin complex	1	0.5	Septin complex	1	23.005	1	1	1	1	22.334	Q12874	Q15459
370	2	NaN	NaN	NaN			46.436	NaN	1	NaN	NaN	44.861	Q9BTW9	Q15437
371	2	NaN	NaN	NaN			46.617	NaN	1	NaN	NaN	47.607	E9PFR3	Q15435
372	2	NaN	NaN	NaN			25	NaN	1	NaN	NaN	26.64	Q8IZP0-10	Q15398
373	2	NaN	NaN	NaN			31.211	NaN	1	NaN	NaN	29.735	E7EVJ5	Q15398
374	3	NaN	NaN	NaN			29.225	NaN	3	NaN	NaN	29.735;27.432	Q7LBC6	Q15398	Q99627
375	3	NaN	NaN	NaN			30.561	NaN	3	NaN	NaN	29.735;30.436	Q8IZP0-10	Q15398	Q7L576
376	2	Multisynthetase complex	1	0.5	Multisynthetase complex	1	29.314	0	1	1	0	28.853	O00170	Q15370
377	3	NaN	NaN	NaN			35.352	0	3	1	0	35.55;34.721	Q9Y2Z0	Q15370	Q9BQE3
378	4	Multisynthetase complex	1	0.25	Multisynthetase complex	1	33.567	0.166667	6	6	1	35.55;34.721;32.13	O00170	Q15370	Q9BQE3	Q9BQE3
379	2	NaN	NaN	NaN			48.608	NaN	1	NaN	NaN	47.414	P60842	Q15365
380	4	NaN	NaN	NaN			33.085	NaN	6	NaN	NaN	32.962;34.351;34.239	Q96T76-9	Q15334	Q8N9M5	Q96FX7
381	2	NaN	NaN	NaN			18.663	NaN	1	NaN	NaN	20.047	Q7L2J0	Q15052
382	5	NaN	NaN	NaN			21.648	0	10	1	0	20.047;20.727;21.989;20.495	O43617-2	Q15052	Q7Z6Z7-2	Q8TEQ6	Q96S55-2
383	3	NaN	NaN	NaN			9.019	1	3	1	1	8.453;8.28	P07814	Q15046	Q32MZ4-2
384	2	Sec61-Sec62-Sec63 complex	1	0.5	Sec61-Sec62-Sec63 complex	1	31.943	1	1	1	1	31.073	Q16181	Q15019
385	3	Sec61-Sec62-Sec63 complex	1	0.333333	Sec61-Sec62-Sec63 complex	1	32.393	1	3	1	1	31.073;31.943	Q9UHD8-5	Q15019	Q16181
386	4	Sec61-Sec62-Sec63 complex	1	0.25	Sec61-Sec62-Sec63 complex	1	19.034	NaN	6	NaN	NaN	17.037;17.405;20.897	S4R362	Q15019	Q9UHD8-5	Q9UHD8-5
387	5	Sec61-Sec62-Sec63 complex	1	0.2	Sec61-Sec62-Sec63 complex	1	16.321	1	10	1	1	17.037;15.693;17.405;15.078	D6RGI3	Q15019	Q16181	Q9UHD8-5	Q9UHD8-5
388	2	NaN	NaN	NaN			23.817	NaN	1	NaN	NaN	25.47	Q9NXR7	Q15018
389	3	NaN	NaN	NaN			17.814	NaN	3	NaN	NaN	18.48;18.202	P46736-2	Q15018	Q9NWV8
390	2	NaN	NaN	NaN			26.744	1	1	1	1	28.498	Q15021	Q15003
391	3	NaN	NaN	NaN			18.5	1	3	1	1	17.208;18.285	Q15021	Q15003	Q7Z6Z7-2
392	5	NaN	NaN	NaN			39.324	NaN	10	NaN	NaN	40.546;41.069;40.687;38.646	F5H365	Q14C86-5	Q9NXV2	Q9UBS4	Q9UIA9
393	6	NaN	NaN	NaN			42.541	NaN	15	NaN	NaN	40.546;41.069;43.336;40.687;41.456	F5H365	Q14C86-5	Q9NXV2	Q9NXV2	Q9UBS4	Q9UIA9
394	3	NaN	NaN	NaN			42.463	NaN	3	NaN	NaN	40.546;42.366	Q53H96	Q14C86-5	Q16401-2
395	2	PA700 complex	1	0.5	PA700 complex;PA700-20S-PA28 complex;SNARE complex (RINT1, ZW10, p31);SNARE complex (RINT1, ZW10, p31, Stx18)	1;1;1;1	21.665	NaN	1	NaN	NaN	22.185	Q96JH7	Q14997
396	3	PA700 complex	1	0.333333	PA700 complex;PA700-20S-PA28 complex;SNARE complex (RINT1, ZW10, p31);SNARE complex (RINT1, ZW10, p31, Stx18)	1;1;1;1	22.832	NaN	3	NaN	NaN	22.185;22.064	O14737	Q14997	Q8TD16
397	2	NaN	NaN	NaN			38.649	NaN	1	NaN	NaN	38.941	Q9Y6H1	Q147X3-2
398	3	NaN	NaN	NaN			40.571	NaN	3	NaN	NaN	38.941;42.194	Q9Y697-2	Q147X3-2	Q96E09
399	2	NaN	NaN	NaN			35.638	NaN	1	NaN	NaN	36.505	P40818	Q14697
400	3	NaN	NaN	NaN			43.334	NaN	3	NaN	NaN	42.06;42.833	Q9NVM9	Q14669-2	Q96IV0-3
401	2	NaN	NaN	NaN			31.844	1	1	1	1	31.53	P33991	Q14566
402	3	NaN	NaN	NaN			11.273	1	3	1	1	9.36;10.373	Q92785	Q14331	Q96KR1
403	6	Respiratory chain complex I (holoenzyme), mitochondrial	1	0.166667	Respiratory chain complex I (holoenzyme), mitochondrial;Respiratory chain complex I (incomplete intermediate), mitochondrial;Respiratory chain complex I (intermediate II/230kD), mitochondrial;Respiratory chain complex I (intermediate VII/650kD), mitochondrial;Respiratory chain complex I (lambda subunit) mitochondrial	1;1;1;1;1	11.263	0.5	15	6	3	9.36;9.641;9.552;10.002;9.456	Q9NR30	Q14331	Q86U42-2	Q86UP2	Q8WXI9	Q92979
404	2	NaN	NaN	NaN			10.899	NaN	1	NaN	NaN	9.373	Q13561	Q14203-3
405	9	Prolactin (PRL) - PRL receptor (PRLR) complex	1	0.111111	Prolactin (PRL) - PRL receptor (PRLR) complex	1	48.789	1	36	1	1	47.204;49.996;49.739;47.316;49.119;46.905;48.556;48.06	O00178	Q14166	Q8N6H7	Q8TEX9	Q8TEX9	Q92973-2	Q92973-2	Q96S44	Q9BQ52
406	8	DNA synthesome complex (13 subunits)	1	0.125	DNA synthesome complex (13 subunits);DNA synthesome complex (15 subunits);DNA synthesome complex (17 subunits);DNA synthesome core complex;PCNA-DNA polymerase delta complex;Pex26-Pex6-Pex1 complex	1;1;1;1;1;1	46.231	0	28	1	0	47.204;46.094;45.92;47.576;45.419;46.236;46.38	Q9NX55	Q14166	Q86TI2	Q96G46	Q9BTE6	Q9BXJ9	Q9HD26-2	Q9NQP4
407	2	NaN	NaN	NaN			3.914	0	1	1	0	4.819	Q92665	Q14152
408	2	NaN	NaN	NaN			13.488	NaN	1	NaN	NaN	13.472	B4DVY1	Q14152
409	3	NaN	NaN	NaN			13.893	0	3	1	0	13.472;11.973	Q9Y262-2	Q14152	Q92665
410	2	NaN	NaN	NaN			38.145	NaN	1	NaN	NaN	37.275	Q8ND24	Q13952
411	2	NaN	NaN	NaN			6.415	NaN	1	NaN	NaN	7.9	J3KNL6	Q13895
412	4	CEN complex	1	0.25	CEN complex	1	8.93	NaN	6	NaN	NaN	7.9;9.142;8.544	J3KNL6	Q13895	Q7Z2W4	Q9H7D7-2
413	2	NaN	NaN	NaN			42.658	NaN	1	NaN	NaN	44.04	Q9BXJ9	Q13867
414	3	NaN	NaN	NaN			48.185	1	3	1	1	47.876;47.414	P31943	Q13838	Q15365
415	2	NaN	NaN	NaN			3.475	1	1	1	1	3.931	P31943	Q13838
416	2	NaN	NaN	NaN			6.359	NaN	1	NaN	NaN	6.502	P29144	Q13823
417	2	NaN	NaN	NaN			4.111	NaN	1	NaN	NaN	4.354	B4DPY8	Q13823
418	3	NaN	NaN	NaN			3.555	NaN	3	NaN	NaN	4.354;3.94	P10515	Q13823	Q96ME7-3
419	7	NaN	NaN	NaN			5.036	0.2	21	10	2	4.354;6.502;5.835;6.677;5.204;4.046	P49711	Q13823	Q13823	Q15075	Q7L2E3	Q9P2M7	Q9UJX3-2
420	2	HCF-1 complex	1	0.5	HCF-1 complex;Kinase maturation complex 1;MLL1-WDR5 complex;TLE1 corepressor complex (MASH1 promoter-corepressor complex)	1;1;1;1	25.265	1	1	1	1	24.965	O43719	Q13619
421	2	DSS1 complex	1	0.5	DSS1 complex;Integrator complex;Integrator-RNAPII complex	1;1;1	30.918	NaN	1	NaN	NaN	32.068	D6RB01	Q13576
422	3	DSS1 complex	1	0.333333	DSS1 complex;Integrator complex;Integrator-RNAPII complex	1;1;1	33.974	NaN	3	NaN	NaN	32.068;33.483	D6RB01	Q13576	Q9BXB4
423	6	DSS1 complex	1	0.166667	DSS1 complex;Integrator complex;Integrator-RNAPII complex	1;1;1	33.234	0.333333	15	3	1	32.068;31.957;32.579;34.901;32.398	Q9UDR5	Q13576	Q6IA69	Q6PH81	Q7KZ85	Q7KZ85
424	4	DSS1 complex	1	0.25	DSS1 complex;Integrator complex;Integrator-RNAPII complex;RAF1-RAS complex, EGF induced	1;1;1;1	36.359	0	6	1	0	34.965;36.408;38.064	Q92621	Q13576	Q15042	Q9NQT8
425	4	NaN	NaN	NaN			48.732	NaN	6	NaN	NaN	48.913;49.014;49.477	Q9BXW7-2	Q13492-3	Q8NFH3	Q9BUH6
426	6	Arp2/3 protein complex	1	0.166667	Arp2/3 protein complex	1	49.962	NaN	15	NaN	NaN	48.913;47.99;48.322;48.175;49.347	Q12792	Q13492-3	Q7Z2Z2	Q7Z309	Q9BPX5	Q9UL46
427	3	NaN	NaN	NaN			35.089	NaN	3	NaN	NaN	33.143;35.61	Q8TEB1-2	Q13469-3	Q96RF0-2
428	3	NaN	NaN	NaN			36.052	NaN	3	NaN	NaN	37.192;36.625	Q99081	Q13469-3	Q53H96
429	2	NaN	NaN	NaN			5.366	0	1	1	0	4.448	Q92922	Q13428
430	5	CEN complex	1	0.2	CEN complex;URI complex (Unconventional prefoldin RPB5 Interactor)	1;1	4.276	0	10	1	0	4.448;4.302;4.405;4.961	Q92974-2	Q13428	Q63HN8	Q7Z2W4	Q9UN86
431	2	NaN	NaN	NaN			13.109	0	1	1	0	14.352	Q92922	Q13428
432	3	NaN	NaN	NaN			51.062	NaN	3	NaN	NaN	49.075;49.865	Q16539-2	Q13363-2	Q9Y5L4
433	2	NaN	NaN	NaN			39.155	NaN	1	NaN	NaN	40.05	Q86VQ1	Q13362-2
434	4	NaN	NaN	NaN			41.281	NaN	6	NaN	NaN	40.05;42.06;42.833	Q9NVM9	Q13362-2	Q14669-2	Q96IV0-3
435	2	NaN	NaN	NaN			17.057	NaN	1	NaN	NaN	19.049	Q86YP4	Q13330-3
436	3	NaN	NaN	NaN			18.253	1	3	1	1	19.049;19.223	Q92797	Q13330-3	Q9HCK8
437	4	NaN	NaN	NaN			10.576	1	6	1	1	10.165;9.183;11.708	E9PC74	Q13330-3	Q9UQ35	Q9UQ35
438	2	NaN	NaN	NaN			44.773	NaN	1	NaN	NaN	43.369	Q52LJ0-2	Q13283
439	2	NaN	NaN	NaN			4.043	NaN	1	NaN	NaN	5.797	Q52LJ0-2	Q13283
440	5	NaN	NaN	NaN			9.738	NaN	10	NaN	NaN	8.51;9.336;9.764;9.066	Q96EV2	Q13242	Q16666-2	Q9BVJ6	Q9Y580
441	2	NaN	NaN	NaN			31.986	NaN	1	NaN	NaN	32.254	B7Z815	Q13162
442	2	NaN	NaN	NaN			24.411	NaN	1	NaN	NaN	25.237	P20810-9	Q13098
443	4	CNS-P53 complex	1	0.25	CNS-P53 complex;COP9 signalosome complex;CSA complex;CSA-POLIIa complex;DDB2 complex	1;1;1;1;1	25.056	1	6	6	6	25.237;25.278;26.55	Q9BT78	Q13098	Q92905	Q9UNS2
444	3	NaN	NaN	NaN			23.284	NaN	3	NaN	NaN	25.237;24.738	Q9ULT8	Q13098	Q16656
445	6	Casein kinase II (beta-dimer, alpha'-dimer)	1	0.166667	Casein kinase II (beta-dimer, alpha'-dimer);Casein kinase II (beta-dimer, alpha, alpha');Casein kinase II complex;Casein kinase II-HMG1 complex;FACT complex, UV-activated	1;1;1;1;1	28.314	1	15	15	15	28.28;29.714;27.432;29.185;26.55	Q9BT78	Q13098	Q99627	Q99627	Q9H9Q2	Q9UNS2
446	8	NaN	NaN	NaN			27.075	1	28	1	1	28.28;26.611;25.489;27.432;26.743;26.082;27.244	Q5TAQ9	Q13098	Q2TAM5	Q76I76	Q99627	Q9NWZ5-4	Q9ULT8	Q9UQ88-4
447	7	NaN	NaN	NaN			27.399	0.333333	21	3	1	28.28;26.611;27.075;27.432;26.945;26.082	Q14160-2	Q13098	Q2TAM5	Q5TAQ9	Q99627	Q9H814	Q9ULT8
448	5	NaN	NaN	NaN			28.881	1	10	3	3	28.28;29.735;27.432;29.629	O76094	Q13098	Q15398	Q99627	Q9UNS2
449	4	NaN	NaN	NaN			29.673	0	6	1	0	28.28;29.735;30.436	Q9ULT8	Q13098	Q15398	Q7L576
450	3	NaN	NaN	NaN			29.466	NaN	3	NaN	NaN	28.28;27.467	P49327	Q13098	Q13459-2
451	7	CNS-P53 complex	1	0.142857	CNS-P53 complex;COP9 signalosome complex;CSA complex;CSA-POLIIa complex;DDB2 complex	1;1;1;1;1	26.602	1	21	10	10	28.28;25.237;26.611;25.278;27.432;26.55	O76094	Q13098	Q13098	Q2TAM5	Q92905	Q99627	Q9UNS2
452	5	NaN	NaN	NaN			26.945	0.5	10	6	3	28.28;25.237;27.399;27.432	Q9H814	Q13098	Q13098	Q14160-2	Q99627
453	4	ABL2-HRAS-RIN1 complex	1	0.25	ABL2-HRAS-RIN1 complex;TIM50a-coilin complex	1;1	23.484	0	6	3	0	24.859;24.116;23.717	Q9BQA1	Q13085	Q9UNE7	Q9Y678
454	3	NaN	NaN	NaN			8.28	NaN	3	NaN	NaN	7.988;10.163	Q32MZ4-2	Q13045	Q13045
455	2	NaN	NaN	NaN			4.176	NaN	1	NaN	NaN	4.236	Q32MZ4-2	Q13045
456	2	NaN	NaN	NaN			42.027	NaN	1	NaN	NaN	42.093	Q13188	Q13043
457	3	NaN	NaN	NaN			6.689	NaN	3	NaN	NaN	6.088;7.064	Q86VM9	Q12986	Q5JSZ5
458	6	Ecsit complex (ECSIT, MT-CO2, GAPDH, TRAF6, NDUFAF1)	1	0.166667	Ecsit complex (ECSIT, MT-CO2, GAPDH, TRAF6, NDUFAF1);Ecsit complex (ECSIT, MT-CO2, NDUFA1, MT-ND1, TRAF6, NDUFAF1);Ecsit complex (ECSIT, NDUFS3, NDUFAF1);Ecsit complex (ECSIT, NDUFS3, TOM20)	1;1;1;1	10.071	0.166667	15	6	1	8.108;8.33;9.552;10.373;8.382	Q6P2E9	Q12905	Q15717	Q86UP2	Q96KR1	Q9NZB2
459	3	Septin complex	1	0.333333	Septin complex	1	22.334	1	3	3	3	20.982;22.278	Q15459	Q12874	Q15428
460	3	Septin complex	1	0.333333	Septin complex	1	11.181	1	3	1	1	10.453;9.308	Q15428	Q12874	Q13409-3
461	3	Septin complex	2	0.666667	Septin complex	2	22.278	1	3	3	3	23.005;20.982	Q15428	Q12874	Q12874
462	2	NaN	NaN	NaN			44.905	NaN	1	NaN	NaN	45.415	Q86X76-2	Q10713
463	2	NaN	NaN	NaN			7.161	NaN	1	NaN	NaN	8.781	Q13043	Q0VDF9
464	2	NaN	NaN	NaN			47.235	NaN	1	NaN	NaN	45.343	P49366	Q08J23
465	4	NaN	NaN	NaN			46.998	NaN	6	NaN	NaN	45.343;47.204;45.595	Q9NYB0	Q08J23	Q14166	Q9NPF4
466	4	APP-FE65-LRP complex	1	0.25	APP-FE65-LRP complex;APP-TIMM23 complex;APP-TOMM40 complex;Amyloid beta protein oligomer;null	1;1;1;1;1	38.889	0	6	3	0	40.714;40.511;40.427	P62140	Q08945	Q15750	Q6PD74
467	9	39S ribosomal subunit, mitochondrial	1	0.111111	39S ribosomal subunit, mitochondrial;55S ribosome, mitochondrial;PTPRA homodimer complex;Respiratory chain complex I (holoenzyme), mitochondrial;Respiratory chain complex I (incomplete intermediate), mitochondrial;Respiratory chain complex I (intermediate II/230kD), mitochondrial;Respiratory chain complex I (intermediate VII/650kD), mitochondrial;Respiratory chain complex I (lambda subunit) mitoc…	1;1;1;1;1;1;1;1	7.803	1	36	1	1	9.198;7.489;6.968;9.456;7.851;8.544;8.125;6.364	Q9UL63	Q08380	Q5VTU3	Q86TB9	Q92979	Q96QR8	Q9H7D7-2	Q9H871	Q9P0J7
468	2	NaN	NaN	NaN			40.889	NaN	1	NaN	NaN	40.798	Q8TBX8-3	Q08209-2
469	3	Multiprotein complex (mRNA turnover)	1	0.333333	Multiprotein complex (mRNA turnover)	1	35.144	0	3	1	0	36.008;36.735	Q9BYG5	Q07617	Q16864
470	4	SNARE complex (SNAP25, VAMP3, VAMP2, NAPB, STX13)	2	0.5	SNARE complex (SNAP25, VAMP3, VAMP2, NAPB, STX13)	2	45.942	NaN	6	NaN	NaN	44.172;44.548;47.433	J3QL05	Q07021	Q9Y5X3	Q9Y5X3
471	2	NaN	NaN	NaN			39.765	NaN	1	NaN	NaN	41.601	Q9BTE3-2	Q07021
472	3	NaN	NaN	NaN			43.198	1	3	1	1	41.601;44.172	Q9BTE3-2	Q07021	Q07021
473	2	Ubiquilin-proteasome complex	1	0.5	Ubiquilin-proteasome complex	1	49.829	NaN	1	NaN	NaN	49.585	Q8N806	Q06830
474	3	NaN	NaN	NaN			50.66	NaN	3	NaN	NaN	49.585;49.957	P35813	Q06830	Q96RS6
475	5	NaN	NaN	NaN			51.331	0	10	3	0	49.585;49.739;49.753;49.347	P17812	Q06830	Q8TEX9	Q96B54	Q9UL46
476	4	NaN	NaN	NaN			45.562	NaN	6	NaN	NaN	46.833;46.683;45.063	P32119	Q06830	Q9UI30	Q9Y6H1
477	5	SNARE complex (SNAP25, VAMP3, VAMP2, NAPB, STX13)	1	0.2	SNARE complex (SNAP25, VAMP3, VAMP2, NAPB, STX13)	1	46.868	0	10	1	0	46.833;45.9;46.683;47.433	P11021	Q06830	Q96IJ6	Q9UI30	Q9Y5X3
478	3	NaN	NaN	NaN			35.24	NaN	3	NaN	NaN	33.608;34.448	Q8N1F7	Q06546	Q9NZT2-2
479	6	NaN	NaN	NaN			34.098	NaN	15	NaN	NaN	33.608;33.879;36.097;34.448;33.015	O75170-6	Q06546	Q9H6E5	Q9H6E5	Q9NZT2-2	Q9UNS1-2
480	6	NaN	NaN	NaN			35.269	NaN	15	NaN	NaN	33.608;35.24;33.879;36.097;34.448	O95433	Q06546	Q8N1F7	Q9H6E5	Q9H6E5	Q9NZT2-2
481	4	Multisynthetase complex	1	0.25	Multisynthetase complex	1	41.545	NaN	6	NaN	NaN	41.369;40.553;41.085	Q9Y285	Q06203	Q86X55-1	Q9Y490
482	2	NaN	NaN	NaN			47.377	NaN	1	NaN	NaN	48.25	Q9C0B1	Q06124
483	3	MSL complex	1	0.333333	MSL complex	1	47.547	NaN	3	NaN	NaN	48.25;47.078	Q9BUK6	Q06124	Q96I15
484	6	Hip1R-cortactin complex	1	0.166667	Hip1R-cortactin complex	1	49.957	0	15	1	0	48.25;49.585;49.299;49.714;49.931	Q96RS6	Q06124	Q06830	Q8TEA8	Q92619	Q9H496
485	3	NaN	NaN	NaN			23.464	NaN	3	NaN	NaN	21.817;21.678	Q96S55-2	Q04726-5	Q9C0C7-4
486	2	NaN	NaN	NaN			48.772	NaN	1	NaN	NaN	48.164	B7Z254	Q01658
487	5	NaN	NaN	NaN			47.607	NaN	10	NaN	NaN	48.164;47.204;46.105;47.576	Q15435	Q01658	Q14166	Q15393	Q9BTE6
488	2	NaN	NaN	NaN			50.047	NaN	1	NaN	NaN	48.468	Q9UBE0	Q01581
489	3	NaN	NaN	NaN			47.161	NaN	3	NaN	NaN	48.468;46.815	Q9UBE0	Q01581	Q8TBZ6
490	3	NaN	NaN	NaN			4.968	NaN	3	NaN	NaN	5.588;5.347	Q13813	Q01082	Q8IWJ2
491	4	Mediator complex	1	0.25	Mediator complex	1	33.053	0	6	1	0	31.255;33.608;34.448	Q8N1F7	Q00534	Q06546	Q9NZT2-2
492	2	Mediator complex	1	0.5	Mediator complex	1	28.991	0	1	1	0	27.736	Q8N1F7	Q00534
493	2	NaN	NaN	NaN			11.34	NaN	1	NaN	NaN	10.71	Q8IZ83	Q00341
494	6	NaN	NaN	NaN			7.344	NaN	15	NaN	NaN	8.26;7.064;5.77;6.055;8.273	Q6UXN9	P98175-2	Q5JSZ5	Q5VU11	Q9H4A3-5	Q9H4A3-5
495	3	NaN	NaN	NaN			3.863	NaN	3	NaN	NaN	3.628;3.868	Q9NYZ3	P98175-2	Q6F5E8
496	5	NaN	NaN	NaN			5.113	NaN	10	NaN	NaN	3.628;7.064;5.77;6.055	Q6UXN9	P98175-2	Q5JSZ5	Q5VU11	Q9H4A3-5
497	3	NaN	NaN	NaN			35.773	NaN	3	NaN	NaN	35.133;35.889	E9PH29	P98170	Q8IVH4
498	6	DLP1-hFIS1 complex	1	0.166667	DLP1-hFIS1 complex;SMAD3-SMAD4-FOXO3-FOXG1 complex	1;1	39.682	NaN	15	NaN	NaN	37.785;38.626;39.923;37.958;40.009	Q9ULA0	P85037	Q53H96	Q96RG2-4	Q96T76-9	Q9NXH9-2
499	4	55S ribosome, mitochondrial	2	0.5	28S ribosomal subunit, mitochondrial;39S ribosomal subunit, mitochondrial;55S ribosome, mitochondrial	1;1;2	10.397	1	6	6	6	11.225;11.609;12.14	Q9Y291	P82933	Q96A35	Q9Y3D3
500	4	28S ribosomal subunit, mitochondrial	1	0.25	28S ribosomal subunit, mitochondrial;40S ribosomal subunit, cytoplasmic;55S ribosome, mitochondrial;Nop56p-associated pre-rRNA complex;Ribosome, cytoplasmic	1;1;1;1;1	6.485	1	6	3	3	7.614;8.235;8.238	J3QLR8	P82930	Q92552	Q9Y2Q9
501	3	28S ribosomal subunit, mitochondrial	1	0.333333	28S ribosomal subunit, mitochondrial;55S ribosome, mitochondrial	1;1	13.054	NaN	3	NaN	NaN	12.573;13.068	Q9NP92	P82912-2	Q8TAE8
502	2	28S ribosomal subunit, mitochondrial	1	0.5	28S ribosomal subunit, mitochondrial;55S ribosome, mitochondrial	1;1	10.404	0	1	1	0	10.391	Q99417	P82663
503	15	55S ribosome, mitochondrial	6	0.4	28S ribosomal subunit, mitochondrial;39S ribosomal subunit, mitochondrial;40S ribosomal subunit, cytoplasmic;55S ribosome, mitochondrial;60S ribosomal subunit, cytoplasmic;Nop56p-associated pre-rRNA complex;Ribosome, cytoplasmic;TRBP containing complex (DICER, RPL7A, EIF6, MOV10 and subunits of the 60S ribosomal particle)	3;3;1;6;1;2;2;1	9.588	1	105	45	45	10.391;10.171;7.614;11.42;10.11;8.235;11.271;11.493;10.121;8.544;11.081;11.141;11.375;8.238	J3QLR8	P82663	P82930	P82930	Q5T4S7-3	Q6VMQ6-2	Q92552	Q96DV4	Q9BYD1	Q9H2W6	Q9H7D7-2	Q9HD33-2	Q9NQ50	Q9P015	Q9Y2Q9
504	2	NaN	NaN	NaN			39.569	NaN	1	NaN	NaN	41.234	Q8WX93-4	P80217
505	6	ALL-1 supercomplex	1	0.166667	ALL-1 supercomplex;ASCOM complex;MLL-HCF complex;MLL1-WDR5 complex;MOF complex;Menin-associated histone methyltransferase complex;PTIP-HMT complex;Set1A complex;Set1B complex;UTX-MLL2/3 complex;WDR5-ASH2L-RBBP5-MLL2 complex	1;1;1;1;1;1;1;1;1;1;1	9.21	NaN	15	NaN	NaN	8.419;9.709;7.861;9.183;9.155	C9JZI1	P78362	Q9BUJ2-2	Q9BWF3	Q9UQ35	Q9Y3I0
506	3	NaN	NaN	NaN			45.629	NaN	3	NaN	NaN	43.859;47.078	Q9GZZ9	P78356	Q96I15
507	2	NaN	NaN	NaN			36.232	NaN	1	NaN	NaN	35.594	Q99615	P68371
508	3	DA complex	1	0.333333	DA complex;DAB complex;MLL1-WDR5 complex;TFIID complex;TFIID complex, B-cell specific;TFIID-beta complex;TFTC complex (TATA-binding protein-free TAF-II-containing complex)	1;1;1;1;1;1;1	34.356	NaN	3	NaN	NaN	32.558;35.594	Q13885	P68371	P68371
509	2	NaN	NaN	NaN			6.644	NaN	1	NaN	NaN	8.496	M0QY97	P67809
510	2	NaN	NaN	NaN			44.874	NaN	1	NaN	NaN	44.681	O43865	P67775
511	5	SNARE complex (SNAP25, VAMP3, VAMP2, NAPB, STX13)	1	0.2	SNARE complex (SNAP25, VAMP3, VAMP2, NAPB, STX13)	1	44.205	0	10	1	0	44.681;45.9;43.682;44.548	P11021	P67775	Q96IJ6	Q96IJ6	Q9Y5X3
512	4	NaN	NaN	NaN			47.169	NaN	6	NaN	NaN	46.765;48.902;46.683	Q92696	P67775	Q5JTZ9	Q9UI30
513	3	NaN	NaN	NaN			45.905	0.333333	3	3	1	46.765;44.681	Q13596	P67775	P67775
514	4	Ubiquilin-proteasome complex	1	0.25	Ubiquilin-proteasome complex	1	45.392	1	6	1	1	46.765;44.681;43.568	Q9BS26	P67775	P67775	Q8N806
515	6	NaN	NaN	NaN			46.606	0.166667	15	6	1	46.765;44.681;47.204;47.316;46.683	Q7KZF4	P67775	P67775	Q14166	Q8TEX9	Q9UI30
516	7	APP-FE65-LRP complex	1	0.142857	APP-FE65-LRP complex;APP-TIMM23 complex;APP-TOMM40 complex;Amyloid beta protein oligomer;null	1;1;1;1;1	42.118	0.3	21	10	3	42.266;42.841;40.714;40.511;40.427;41.069	P62140	P63261	Q08945	Q08945	Q15750	Q6PD74	Q9NXV2
517	2	NaN	NaN	NaN			45.349	NaN	1	NaN	NaN	45.051	Q13363-2	P63220
518	6	NaN	NaN	NaN			45.664	NaN	15	NaN	NaN	45.051;45.415;47.468;45.08;44.905	Q8IYS1	P63220	Q10713	Q10713	Q13011	Q86X76-2
519	3	C complex spliceosome	1	0.333333	C complex spliceosome;Spliceosome	1;1	43.165	0	3	1	0	43.82;43.701	O15355	P63151	Q9BV44
520	2	60S ribosomal subunit, cytoplasmic	1	0.5	60S ribosomal subunit, cytoplasmic;Nop56p-associated pre-rRNA complex;Ribosome, cytoplasmic	1;1;1	7.451	NaN	1	NaN	NaN	8.021	Q8N9T8	P62987
521	4	60S ribosomal subunit, cytoplasmic	1	0.25	60S ribosomal subunit, cytoplasmic;Nop56p-associated pre-rRNA complex;Ribosome, cytoplasmic	1;1;1	7.837	NaN	6	NaN	NaN	8.021;7.9;8.808	Q9P0U4	P62987	Q13895	Q5JTH9-2
522	3	60S ribosomal subunit, cytoplasmic	1	0.333333	60S ribosomal subunit, cytoplasmic;Nop56p-associated pre-rRNA complex;Ribosome, cytoplasmic;TRBP containing complex (DICER, RPL7A, EIF6, MOV10 and subunits of the 60S ribosomal particle)	1;1;1;1	7.115	NaN	3	NaN	NaN	8.736;8.532	P13807-2	P62899	Q00577
523	2	40S ribosomal subunit, cytoplasmic	1	0.5	40S ribosomal subunit, cytoplasmic;Ribosome, cytoplasmic	1;1	6.998	NaN	1	NaN	NaN	7.442	Q6NZY4-2	P62861
524	4	39S ribosomal subunit, mitochondrial	1	0.25	39S ribosomal subunit, mitochondrial;40S ribosomal subunit, cytoplasmic;55S ribosome, mitochondrial;Respiratory chain complex I (holoenzyme), mitochondrial;Respiratory chain complex I (incomplete intermediate), mitochondrial;Respiratory chain complex I (intermediate II/230kD), mitochondrial;Respiratory chain complex I (intermediate VII/650kD), mitochondrial;Respiratory chain complex I (lambda sub…	1;1;1;1;1;1;1;1;1	5.569	0	6	1	0	7.442;6.968;5.479	Q9H871	P62861	Q86TB9	Q92979
525	4	40S ribosomal subunit, cytoplasmic	1	0.25	40S ribosomal subunit, cytoplasmic;Ribosome, cytoplasmic	1;1	7.056	0	6	1	0	7.442;7.9;8.276	P12270	P62861	Q13895	Q96GA3
526	2	NaN	NaN	NaN			40.497	NaN	1	NaN	NaN	40.178	K7EK07	P62805
527	2	40S ribosomal subunit, cytoplasmic	1	0.5	40S ribosomal subunit, cytoplasmic;Ribosome, cytoplasmic	1;1	40.713	1	1	1	1	41.872	P62753	P62750
528	6	ALL-1 supercomplex	1	0.166667	ALL-1 supercomplex;ASCOM complex;MLL-HCF complex;MLL1-WDR5 complex;MOF complex;Menin-associated histone methyltransferase complex;Nop56p-associated pre-rRNA complex;PTIP-HMT complex;Set1A complex;Set1B complex;UTX-MLL2/3 complex;WDR5-ASH2L-RBBP5-MLL2 complex	1;1;1;1;1;1;1;1;1;1;1;1	9.271	1	15	1	1	9.126;8.469;8.634;8.606;7.861	Q99878	P62701	Q12906-7	Q92522	Q93077	Q9BWF3
529	4	NaN	NaN	NaN			47.072	0	6	1	0	46.3;46.765;47.955	Q99615	P62633-2	P67775	Q9Y3F4
530	4	NaN	NaN	NaN			44.913	1	6	1	1	46.3;46.765;44.681	Q99615	P62633-2	P67775	P67775
531	3	PA700 complex	1	0.333333	PA700 complex;PA700-20S-PA28 complex	1;1	12.439	1	3	1	1	13.116;13.834	Q5VYK3	P62333	Q15008
532	3	NaN	NaN	NaN			18.056	0.333333	3	3	1	19.578;18.003	Q06124	P62310	P62312
533	2	DMAP1-associated complex	1	0.5	DMAP1-associated complex;INO80 chromatin remodeling complex;NuA4/Tip60 HAT complex;NuA4/Tip60-HAT complex A;NuA4/Tip60-HAT complex B;SRCAP-associated chromatin remodeling complex;TIP49-TIP48-BAF53 complex;TIP60 histone acetylase complex;URI complex (Unconventional prefoldin RPB5 Interactor);c-MYC-ATPase-helicase complex;cMYC-ATPase-helicase complex;p400-associated complex	1;1;1;1;1;1;1;1;1;1;1;1	41.848	NaN	1	NaN	NaN	41.943	P09211	P62306
534	7	CTF18-cohesion-RFC-POLH complex	1	0.142857	CTF18-cohesion-RFC-POLH complex	1	7.458	0	21	6	0	8.864;7.737;7.707;7.427;7.733;5.77	O60216	P62266	Q3KQU3	Q96JM3	Q96SI9	Q99575	Q9H1A4
535	3	NaN	NaN	NaN			9.856	NaN	3	NaN	NaN	8.919;8.685	O75494-5	P62263	P62847-2
536	5	40S ribosomal subunit, cytoplasmic	2	0.4	40S ribosomal subunit, cytoplasmic;Nop56p-associated pre-rRNA complex;Ribosome, cytoplasmic	2;2;2	9.589	1	10	6	6	8.994;8.634;9.271;8.148	P42677	P62241	Q92522	Q99878	Q99879
537	3	NaN	NaN	NaN			31.119	NaN	3	NaN	NaN	32.574;33.015	P20810-9	P62158	Q9UNS1-2
538	7	NaN	NaN	NaN			32.068	0.333333	21	3	1	32.574;32.812;31.218;33.417;33.547;33.015	H9ZYI9	P62158	Q96B36	Q9UBN7	Q9UBN7	Q9UDY2-3	Q9UNS1-2
539	2	NaN	NaN	NaN			38.43	0	1	1	0	38.889	Q08945	P62140
540	2	NaN	NaN	NaN			42.841	0	1	1	0	42.118	Q08945	P62140
541	3	APP-FE65-LRP complex	1	0.333333	APP-FE65-LRP complex;APP-TIMM23 complex;APP-TOMM40 complex;Amyloid beta protein oligomer;DMAP1-associated complex;INO80 chromatin remodeling complex;NuA4/Tip60 HAT complex;NuA4/Tip60-HAT complex A;NuA4/Tip60-HAT complex B;SRCAP-associated chromatin remodeling complex;TIP49-TIP48-BAF53 complex;TIP60 histone acetylase complex;URI complex (Unconventional prefoldin RPB5 Interactor);c-MYC-ATPase-helic…	1;1;1;1;1;1;1;1;1;1;1;1;1;1;1;1;1	43.447	0	3	1	0	42.118;41.943	Q6PD74	P62140	P62306
542	4	DMAP1-associated complex	1	0.25	DMAP1-associated complex;INO80 chromatin remodeling complex;NuA4/Tip60 HAT complex;NuA4/Tip60-HAT complex A;NuA4/Tip60-HAT complex B;SRCAP-associated chromatin remodeling complex;TIP49-TIP48-BAF53 complex;TIP60 histone acetylase complex;URI complex (Unconventional prefoldin RPB5 Interactor);c-MYC-ATPase-helicase complex;cMYC-ATPase-helicase complex;p400-associated complex	1;1;1;1;1;1;1;1;1;1;1;1	42.266	0	6	3	0	42.118;41.943;41.069	P63261	P62140	P62306	Q9NXV2
543	3	NaN	NaN	NaN			40.714	0.333333	3	3	1	42.118;38.889	Q08945	P62140	P62140
544	6	APP-FE65-LRP complex	1	0.166667	APP-FE65-LRP complex;APP-TIMM23 complex;APP-TOMM40 complex;Amyloid beta protein oligomer;DMAP1-associated complex;INO80 chromatin remodeling complex;NuA4/Tip60 HAT complex;NuA4/Tip60-HAT complex A;NuA4/Tip60-HAT complex B;SRCAP-associated chromatin remodeling complex;TIP49-TIP48-BAF53 complex;TIP60 histone acetylase complex;URI complex (Unconventional prefoldin RPB5 Interactor);c-MYC-ATPase-helic…	1;1;1;1;1;1;1;1;1;1;1;1;1;1;1;1;1	40.427	0.166667	15	6	1	42.118;38.889;41.943;40.511;41.069	Q6PD74	P62140	P62140	P62306	Q15750	Q9NXV2
545	2	Rnase/Mrp complex	1	0.5	Rnase/Mrp complex	1	9.242	NaN	1	NaN	NaN	8.358	B4DZP4	P62081
546	3	39S ribosomal subunit, mitochondrial	1	0.333333	39S ribosomal subunit, mitochondrial;55S ribosome, mitochondrial	1;1	8.48	0	3	3	0	8.213;8.125	Q00341	P61978	Q9H871
547	4	URI complex (Unconventional prefoldin RPB5 Interactor)	1	0.25	URI complex (Unconventional prefoldin RPB5 Interactor)	1	8.766	NaN	6	NaN	NaN	8.213;8.444;9.066	P14678-2	P61978	Q63HN8	Q9Y580
548	7	60S ribosomal subunit, cytoplasmic	1	0.142857	60S ribosomal subunit, cytoplasmic;CDC7-DBF7 complex;Nop56p-associated pre-rRNA complex;Ribosome, cytoplasmic	1;1;1;1	6.506	0	21	1	0	8.213;8.021;6.038;7.451;4.862;5.832	M0QYH2	P61978	P62987	Q5JXX2	Q8N9T8	Q8TAP9	Q8TDD1
549	4	NaN	NaN	NaN			22.459	NaN	6	NaN	NaN	22.295;23.723;23.775	Q7RTP6	P61968	Q5JTV1	Q7L099-4
550	3	NaN	NaN	NaN			6.289	NaN	3	NaN	NaN	8.138;7.629	Q92614-4	P61964	Q9BVJ6
551	3	60S ribosomal subunit, cytoplasmic	1	0.333333	60S ribosomal subunit, cytoplasmic;Nop56p-associated pre-rRNA complex;Ribosome, cytoplasmic	1;1;1	6.603	0.333333	3	3	1	7.659;8.453	Q9P2J5	P61353	Q15046
552	4	60S ribosomal subunit, cytoplasmic	1	0.25	60S ribosomal subunit, cytoplasmic;Nop56p-associated pre-rRNA complex;Ribosome, cytoplasmic	1;1;1	8.875	0.5	6	6	3	7.659;9.32;8.453	Q9P2J5	P61353	Q12904	Q15046
553	5	40S ribosomal subunit, cytoplasmic	1	0.2	40S ribosomal subunit, cytoplasmic;Nop56p-associated pre-rRNA complex;Oligosaccharyltransferase OSTC-I;Oligosaccharyltransferase OSTC-II;Oligosaccharyltransferase OSTC-III;Oligosaccharyltransferase complex (Stt3A variant);Oligosaccharyltransferase complex (Stt3B variant);Ribosome, cytoplasmic	1;1;1;1;1;1;1;1	8.899	0.333333	10	3	1	9.081;8.276;9.325;9.802	Q9Y6G9	P61247	Q96GA3	Q9BRP8-2	Q9NP97
554	2	NaN	NaN	NaN			9.039	0	1	1	0	8.185	Q14683	P61163
555	6	NaN	NaN	NaN			6.864	0	15	6	0	8.185;6.862;7.369;8.268;4.961	Q8N163	P61163	Q08378	Q14687-3	Q86YP4	Q9UN86
556	2	NaN	NaN	NaN			15.673	0	1	1	0	15.513	Q14683	P61163
557	4	NaN	NaN	NaN			14.64	0.333333	6	3	1	15.513;14.666;14.368	Q8N163	P61163	Q13561	Q14687-3
558	2	NaN	NaN	NaN			41.331	1	1	1	1	40.28	P61160	P61158
559	3	NaN	NaN	NaN			48.468	0	3	1	0	48.605;47.161	Q01581	P61158	Q9UBE0
560	3	NaN	NaN	NaN			49.879	NaN	3	NaN	NaN	48.605;49.43	O75792	P61158	Q15555
561	2	NaN	NaN	NaN			6.664	0	1	1	0	7.551	Q96JP5	P60953
562	3	NaN	NaN	NaN			6.176	NaN	3	NaN	NaN	7.551;6.543	Q96PU8-5	P60953	Q8WXX5
563	2	NaN	NaN	NaN			9.321	NaN	1	NaN	NaN	9.494	Q9Y5A9	P60866
564	2	NaN	NaN	NaN			9.811	NaN	1	NaN	NaN	10.93	Q9Y262-2	P60228
565	3	NaN	NaN	NaN			11.117	NaN	3	NaN	NaN	10.93;9.811	B4DVY1	P60228	Q9Y262-2
566	4	NaN	NaN	NaN			11.254	0	6	3	0	10.93;11.626;11.973	Q9BZK7	P60228	Q8N983-4	Q92665
567	8	55S ribosome, mitochondrial	2	0.25	28S ribosomal subunit, mitochondrial;39S ribosomal subunit, mitochondrial;55S ribosome, mitochondrial	1;1;2	10.247	0.6	28	10	6	10.93;11.42;11.609;11.919;10.397;11.983;12.14	G5E9W7	P60228	Q5T4S7-3	Q96A35	Q9P0J7	Q9Y291	Q9Y2R9	Q9Y3D3
568	3	NaN	NaN	NaN			12.762	1	3	3	3	10.93;13.472	Q99613	P60228	Q14152
569	15	55S ribosome, mitochondrial	4	0.266667	28S ribosomal subunit, mitochondrial;39S ribosomal subunit, mitochondrial;55S ribosome, mitochondrial	3;1;4	12.53	0.560606	105	66	37	10.93;12.531;13.025;12.975;13.472;11.42;12.605;12.66;11.609;12.795;11.919;13.159;11.983;12.14	G5E9W7	P60228	P82673	P82675	P82921	Q14152	Q5T4S7-3	Q7Z7F7	Q92552	Q96A35	Q96EY7	Q9P0J7	Q9Y291	Q9Y2R9	Q9Y3D3
570	3	NaN	NaN	NaN			17.002	0	3	3	0	15.527;15.411	O15294	P57740	Q9BPX3
571	4	NaN	NaN	NaN			13.689	0	6	6	0	15.527;14.666;15.411	O15294	P57740	Q13561	Q9BPX3
572	2	NaN	NaN	NaN			51.254	NaN	1	NaN	NaN	49.503	Q5QNY5	P57737
573	4	NaN	NaN	NaN			50.553	0.333333	6	3	1	49.503;48.605;49.347	P61160	P57737	P61158	Q9UL46
574	5	Multisynthetase complex	2	0.4	Multisynthetase complex	2	41.085	0	10	1	0	41.494;40.07;41.545;39.091	Q9Y490	P56524	Q96CX2	Q9Y285	Q9Y285
575	2	NaN	NaN	NaN			15.433	1	1	1	1	15.126	Q13155	P56192
576	4	NaN	NaN	NaN			5.322	0.333333	6	3	1	7.013;4.448;6.557	O94906	P56192	Q13428	Q96I24
577	2	BETA2-Cyclin D1 complex	1	0.5	BETA2-Cyclin D1 complex	1	7.738	NaN	1	NaN	NaN	6.492	Q9UGV2	P55809
578	2	60S ribosomal subunit, cytoplasmic	1	0.5	60S ribosomal subunit, cytoplasmic;Nop56p-associated pre-rRNA complex;Ribosome, cytoplasmic	1;1;1	4.033	NaN	1	NaN	NaN	4.965	P61353	P55265-5
579	2	26S proteasome	1	0.5	26S proteasome;PA700 complex;PA700-20S-PA28 complex	1;1;1	46.629	1	1	1	1	44.819	P62195	P55036
580	3	26S proteasome	1	0.333333	26S proteasome;PA700 complex;PA700-20S-PA28 complex	1;1;1	44.233	1	3	3	3	44.819;42.374	P62195	P55036	P62191
581	4	NaN	NaN	NaN			13.629	1	6	1	1	13.05;13.116;11.762	R4GNH3	P55036	P62333	Q9Y5K5-2
582	5	NaN	NaN	NaN			11.762	1	10	1	1	13.05;13.116;12.064;11.845	Q9Y5K5-2	P55036	P62333	Q16186	R4GMR5
583	3	NaN	NaN	NaN			46.812	NaN	3	NaN	NaN	48.571;48.06	Q9BW19	P54727	Q9BQ52
584	8	Prolactin (PRL) - PRL receptor (PRLR) complex	1	0.125	Prolactin (PRL) - PRL receptor (PRLR) complex	1	48.06	NaN	28	NaN	NaN	48.571;48.527;47.957;49.996;48.556;47.979;49.347	Q9BQ52	P54727	Q86Y56	Q8IZ73	Q8N6H7	Q96S44	Q9H6U6-2	Q9UL46
585	7	TBPIP/HOP2-MND1 complex	1	0.142857	TBPIP/HOP2-MND1 complex	1	49.739	0	21	1	0	48.571;48.902;48.527;48.888;47.795;49.154	Q8TEX9	P54727	Q5JTZ9	Q86Y56	Q8NBJ5	Q9HAV4	Q9NZL4
586	2	NaN	NaN	NaN			50.345	NaN	1	NaN	NaN	48.379	F2Z2V0	P54725
587	4	Scrib-beta-PIX-GIT1 complex	1	0.25	Scrib-beta-PIX-GIT1 complex	1	49.985	NaN	6	NaN	NaN	48.379;49.503;47.99	Q9Y4X5	P54725	P57737	Q7Z2Z2
588	7	Scrib-beta-PIX-GIT1 complex	1	0.142857	Scrib-beta-PIX-GIT1 complex	1	47.78	NaN	21	NaN	NaN	48.379;49.503;47.99;46.951;46.097;47.667	Q9Y4X5	P54725	P57737	Q7Z2Z2	Q969Y2-3	Q99707	Q9HBI0-3
589	2	NaN	NaN	NaN			40.502	NaN	1	NaN	NaN	40.311	O60825	P53805
590	4	NaN	NaN	NaN			39.173	0	6	1	0	40.311;40.628;40.05	Q96IV0-3	P53805	P62380	Q13362-2
591	2	NaN	NaN	NaN			24.773	NaN	1	NaN	NaN	24.967	Q9UBF2	P53618
592	5	NaN	NaN	NaN			18.866	NaN	10	NaN	NaN	20.477;20.145;19.741;20.774	E9PQC4	P53618	Q86SZ2-2	Q8TD16	Q9UBF2
593	3	NaN	NaN	NaN			49.075	0	3	1	0	48.36;48.647	Q13363-2	P52907	P63220
594	2	NaN	NaN	NaN			10.032	NaN	1	NaN	NaN	10.035	Q9UNF1	P52732
595	3	NaN	NaN	NaN			11.954	0	3	1	0	10.035;10.297	P09651-2	P52732	Q92841
596	8	NaN	NaN	NaN			8.845	0.3	28	10	3	10.035;8.213;8.33;9.026;10.059;10.394;9.183	O95816	P52732	P61978	Q15717	Q5SW79-2	Q7L5Y9	Q92974-2	Q9UQ35
597	2	PAC3-PAC4 complex	1	0.5	PAC3-PAC4 complex	1	7.549	1	1	1	1	8.736	P26599	P52597
598	2	SMAD3-SMAD4-FOXO3-FOXG1 complex	1	0.5	SMAD3-SMAD4-FOXO3-FOXG1 complex	1	27.426	NaN	1	NaN	NaN	29.207	P85037	P52298
599	5	CDC5L complex	1	0.2	CDC5L complex;DLP1-hFIS1 complex;DNA-PK-Ku-eIF2-NF90-NF45 complex;Large Drosha complex;Nop56p-associated pre-rRNA complex	1;1;1;1;1	36.625	0	10	1	0	37.616;37.192;36.052;37.008	Q53H96	P52294	Q13469-3	Q99081	Q9ULA0
600	5	CDC5L complex	1	0.2	CDC5L complex;DLP1-hFIS1 complex;DNA-PK-Ku-eIF2-NF90-NF45 complex;Large Drosha complex;Nop56p-associated pre-rRNA complex	1;1;1;1;1	38.626	NaN	10	NaN	NaN	37.616;37.192;40.546;37.008	Q53H96	P52294	Q13469-3	Q14C86-5	Q9ULA0
601	2	NaN	NaN	NaN			25.073	NaN	1	NaN	NaN	24.365	Q9UKX7-2	P52292
602	3	NaN	NaN	NaN			25.507	NaN	3	NaN	NaN	24.365;24.129	Q53H96	P52292	Q14C86-5
603	2	NaN	NaN	NaN			26.451	NaN	1	NaN	NaN	27.546	O60884	P52292
604	2	NaN	NaN	NaN			3.34	NaN	1	NaN	NaN	4.098	P52732	P52272-2
605	3	NaN	NaN	NaN			3.573	NaN	3	NaN	NaN	4.098;4.961	Q12906-7	P52272-2	Q9UN86
606	3	NaN	NaN	NaN			2.163	NaN	3	NaN	NaN	4.098;3.868	Q92608	P52272-2	Q6F5E8
607	11	60S ribosomal subunit, cytoplasmic	1	0.090909	60S ribosomal subunit, cytoplasmic;DA complex;DAB complex;Nop56p-associated pre-rRNA complex;Ribosome, cytoplasmic;TFIIA complex;TFIIA-TRF2 complex	1;1;1;1;1;1;1	7.89	0	55	1	0	8.391;8.021;6.088;7.064;8.226;8.217;7.476;8.499;8.395;8.05	Q8NE71-2	P52272-2	P62987	Q12986	Q5JSZ5	Q8IY37	Q8WVM0	Q9BSJ2	Q9BXS6-2	Q9H0S4-2	Q9P2K5-2
608	3	NaN	NaN	NaN			8.734	0	3	1	0	8.391;8.213	Q9BPX3	P52272-2	P61978
609	5	NaN	NaN	NaN			11.586	0	10	3	0	9.947;9.783;10.059;10.002	B4DQH9	P51991-2	P62273	Q7L5Y9	Q8WXI9
610	4	NaN	NaN	NaN			9.624	0.333333	6	6	2	7.756;9.149;8.24	P14868	P51991	Q13155	Q13283
611	5	NaN	NaN	NaN			46.682	1	10	1	1	47.357;45.232;46.678;47.204	Q15527	P51948	P51948	Q13188	Q14166
612	6	DNA synthesome complex (13 subunits)	1	0.166667	DNA synthesome complex (13 subunits);DNA synthesome complex (15 subunits);DNA synthesome complex (17 subunits);DNA synthesome core complex;PCNA-DNA polymerase delta complex;STAGA complex (SPT3-TAF9-GCN5 acetyltransferase complex)	1;1;1;1;1;1	45.567	NaN	15	NaN	NaN	47.288;46.833;47.204;46.094;46.318	O75312	P51692	Q06830	Q14166	Q86TI2	Q9BR76
613	2	NaN	NaN	NaN			15.859	NaN	1	NaN	NaN	15.537	O94776	P51610-4
614	3	NaN	NaN	NaN			15.092	1	3	1	1	15.537;15.433	P14868	P51610-4	Q13155
615	4	NaN	NaN	NaN			16.054	0	6	1	0	16.167;15.803;16.77	Q9NU22	P51610-2	Q15021	Q9H270
616	4	40S ribosomal subunit, cytoplasmic	1	0.25	40S ribosomal subunit, cytoplasmic;Ribosome, cytoplasmic	1;1	6.329	NaN	6	NaN	NaN	7.109;7.442;8.312	Q93077	P51532-5	P62861	Q9BY77
617	2	NaN	NaN	NaN			22.382	NaN	1	NaN	NaN	22.665	O14530	P50990
618	2	NaN	NaN	NaN			26.368	NaN	1	NaN	NaN	26.636	E9PEZ3	P50851-2
619	3	NaN	NaN	NaN			23.257	NaN	3	NaN	NaN	22.8;21.321	E9PEZ3	P50851-2	Q5VTR2
620	3	NaN	NaN	NaN			37.248	NaN	3	NaN	NaN	36.223;37.424	Q9H4L7	P50542-2	Q9GZU8
621	6	NaN	NaN	NaN			36.089	NaN	15	NaN	NaN	36.223;36.201;37.539;35.904;35.358	Q9Y5P4	P50542-2	Q6P1L5	Q96RG2-4	Q9NXH9-2	Q9Y223
622	2	NaN	NaN	NaN			5.053	0	1	1	0	5.613	Q92878	P49916
623	6	Ecsit complex (ECSIT, MT-CO2, GAPDH, TRAF6, NDUFAF1)	1	0.166667	Ecsit complex (ECSIT, MT-CO2, GAPDH, TRAF6, NDUFAF1);Ecsit complex (ECSIT, MT-CO2, NDUFA1, MT-ND1, TRAF6, NDUFAF1);Ecsit complex (ECSIT, NDUFS3, NDUFAF1);Ecsit complex (ECSIT, NDUFS3, TOM20)	1;1;1;1	6.649	0.166667	15	6	1	5.613;8.108;8.33;7.421;8.382	Q6P2E9	P49916	Q12905	Q15717	Q96KR1	Q9NZB2
624	4	NaN	NaN	NaN			4.161	0	6	1	0	5.613;4.965;4.543	Q7Z417	P49916	P55265-5	Q7L2E3
625	5	NaN	NaN	NaN			4.996	NaN	10	NaN	NaN	5.613;4.965;6.994;6.403	Q96KR1	P49916	P55265-5	P55265-5	Q86U42-2
626	2	NaN	NaN	NaN			37.508	1	1	1	1	36.584	Q14566	P49736
627	3	NaN	NaN	NaN			34.263	1	3	3	3	33.92;34.972	P33991	P49736	Q14566
628	2	NaN	NaN	NaN			12.607	1	1	1	1	12.81	Q99436	P49721
629	2	NaN	NaN	NaN			37.743	1	1	1	1	36.076	Q99436	P49721
630	3	26S proteasome	1	0.333333	26S proteasome;PA700 complex;PA700-20S-PA28 complex	1;1;1	37.725	1	3	3	3	36.076;37.185	O14818	P49721	P60900
631	2	NaN	NaN	NaN			14.575	NaN	1	NaN	NaN	12.704	Q9NS87	P49720
632	4	ABL2-HRAS-RIN1 complex	1	0.25	ABL2-HRAS-RIN1 complex	1	24.134	1	6	1	1	25.21;23.02;24.859	Q9NS87	P49720	P49720	Q13085
633	2	40S ribosomal subunit, cytoplasmic	1	0.5	40S ribosomal subunit, cytoplasmic;Nop56p-associated pre-rRNA complex;Ribosome, cytoplasmic	1;1;1	4.306	1	1	1	1	5.036	P62241	P49711
634	4	NaN	NaN	NaN			3.809	1	6	3	3	5.036;4.098;3.538	P61254	P49711	P52272-2	Q9NR30
635	6	NaN	NaN	NaN			7.904	1	15	1	1	8.23;8.391;7.064;6.038;6.8	Q9UJX3-2	P49711	P52272-2	Q5JSZ5	Q5JXX2	Q9H0E3
636	2	GALNS-lysosomal hydrolase 1.27 MDa complex	1	0.5	GALNS-lysosomal hydrolase 1.27 MDa complex	1	12.799	NaN	1	NaN	NaN	14.463	A6NDG6	P49593
637	2	NaN	NaN	NaN			51.495	NaN	1	NaN	NaN	49.686	P50502	P49591
638	4	Arp2/3 protein complex	1	0.25	Arp2/3 protein complex	1	49.841	NaN	6	NaN	NaN	49.686;48.175;49.25	Q15393	P49591	Q9BPX5	Q9H3U1-2
639	3	NaN	NaN	NaN			50.544	NaN	3	NaN	NaN	49.686;48.571	Q9BW19	P49591	P54727
640	4	SNARE complex (SNAP25, VAMP3, VAMP2, NAPB, STX13)	1	0.25	SNARE complex (SNAP25, VAMP3, VAMP2, NAPB, STX13)	1	44.523	NaN	6	NaN	NaN	44.19;43.142;44.548	Q5TDH0	P49589-3	Q7Z4Q2	Q9Y5X3
641	2	NaN	NaN	NaN			47.158	NaN	1	NaN	NaN	46.785	P31146	P49588
642	2	NaN	NaN	NaN			24.986	NaN	1	NaN	NaN	24.13	Q96JH7	P49368
643	4	NaN	NaN	NaN			26.022	1	6	6	6	24.13;25.766;25.669	P78371	P49368	P50990	P50991
644	4	NaN	NaN	NaN			26.47	NaN	6	NaN	NaN	27.262;26.743;28.17	Q9UKG1	P49327	Q9NWZ5-4	Q9Y608-2
645	3	CF IIAm complex (Cleavage factor IIAm complex)	1	0.333333	CF IIAm complex (Cleavage factor IIAm complex);CPSF6-EWSR1-ITCH-NUDT21-POLR2A-UBAP2L complex;CPSF6-ITCH-NUDT21-POLR2A complex;CPSF6-ITCH-NUDT21-POLR2A-UBAP2L complex;Mammalian cleavage factor I (CF Im);Spliceosome	1;1;1;1;1;1	27.418	NaN	3	NaN	NaN	27.262;27.467	Q96GS4	P49327	Q13459-2
646	11	NaN	NaN	NaN			26.082	1	55	1	1	27.262;25.237;27.399;24.738;27.277;26.611;27.075;27.432;26.743;27.244	Q9ULT8	P49327	Q13098	Q14160-2	Q16656	Q16656	Q2TAM5	Q5TAQ9	Q99627	Q9NWZ5-4	Q9UQ88-4
647	3	NaN	NaN	NaN			39.461	NaN	3	NaN	NaN	39.499;39.402	Q9H0E2	P49005	Q13395
648	6	G protein complex (BTK, GNG1, GNG2)	1	0.166667	G protein complex (BTK, GNG1, GNG2);G protein complex (CACNA1A, GNB1, GNG2);G protein complex (HDAC4, GNB1, GNG2);G protein complex (HDAC5, GNB1, GNG2);G protein complex (MCF2, GNB1, GNG2);G protein complex (PTHR1, GNB1, GNG2);Heterotrimeric G protein complex (GNG2, GNB1, GNAS)	1;1;1;1;1;1;1	39.642	1	15	1	1	39.499;39.402;40.546;38.131;39.461	O60684	P49005	Q13395	Q14C86-5	Q92616	Q9H0E2
649	7	ABIN2-NFKB1-MAP3K8 complex	1	0.142857	ABIN2-NFKB1-MAP3K8 complex;CHUK-IQGAP2-AKAP8L-RELA-TNIP2 complex;CHUK-NFKB2-REL-IKBKG-SPAG9-NFKB1-NFKBIE-COPB2-TNIP1-NFKBIA-RELA-TNIP2 complex;REL-MAP3K8-RELA-TNIP2-PAPOLA complex;TNF-alpha/NF-kappa B signaling complex (CHUK, KPNA3, NFKB2, NFKBIB, REL, IKBKG, NFKB1, NFKBIE, RELB, NFKBIA, RELA, TNIP2);TNF-alpha/Nf-kappa B signaling complex (RPL6, RPL30, RPS13, CHUK, DDX3X, NFKB2, NFKBIB, REL, IKBK…	1;1;1;1;1;1	38.832	0	21	6	0	39.499;40.311;40.511;39.151;38.384;39.461	O60784	P49005	P53805	Q15750	Q16626	Q9BSL1	Q9H0E2
650	2	DMAP1-associated complex	1	0.5	DMAP1-associated complex;INO80 chromatin remodeling complex;NuA4/Tip60 HAT complex;NuA4/Tip60-HAT complex A;NuA4/Tip60-HAT complex B;SRCAP-associated chromatin remodeling complex;TIP49-TIP48-BAF53 complex;TIP60 histone acetylase complex;URI complex (Unconventional prefoldin RPB5 Interactor);c-MYC-ATPase-helicase complex;cMYC-ATPase-helicase complex;p400-associated complex	1;1;1;1;1;1;1;1;1;1;1;1	44.572	0	1	1	0	43.185	P62306	P49005
651	3	NaN	NaN	NaN			25.257	1	3	3	3	23.723;26.022	Q99832	P48643	P78371
652	4	NaN	NaN	NaN			25.669	1	6	6	6	23.723;24.13;25.766	P50991	P48643	P49368	P50990
653	8	NaN	NaN	NaN			23.318	1	28	28	28	23.723;21.433;22.665;22.759;22.652;22.436;25.257	P17987	P48643	P48643	P50990	P50991	P78371	Q99832	Q99832
654	2	NaN	NaN	NaN			4.351	NaN	1	NaN	NaN	4.426	Q49A26-5	P48634-2
655	4	CEN complex	1	0.25	CEN complex	1	2.852	NaN	6	NaN	NaN	4.426;3.868;4.405	Q96I24	P48634-2	Q6F5E8	Q7Z2W4
656	5	NaN	NaN	NaN			4.214	NaN	10	NaN	NaN	4.426;4.354;4.156;3.868	Q6PCB5	P48634-2	Q13823	Q59GN2	Q6F5E8
657	4	NaN	NaN	NaN			4.374	NaN	6	NaN	NaN	4.426;4.965;4.354	Q9BRZ2	P48634-2	P55265-5	Q13823
658	3	NaN	NaN	NaN			4.596	NaN	3	NaN	NaN	4.426;5.613	Q9NTI5-2	P48634-2	P49916
659	5	NaN	NaN	NaN			4.737	NaN	10	NaN	NaN	4.426;5.036;6.088;4.156	Q14692	P48634-2	P49711	Q12986	Q59GN2
660	2	NaN	NaN	NaN			23.593	1	1	1	1	21.736	P53621	P48444
661	3	MLL1-WDR5 complex	2	0.666667	MLL1-WDR5 complex	2	39.607	NaN	3	NaN	NaN	38.991;41.032	P78356	P48426	P48426
662	3	MLL1-WDR5 complex	2	0.666667	MLL1-WDR5 complex	2	43.859	NaN	3	NaN	NaN	43.259;45.738	P78356	P48426	P48426
663	4	PTPRA homodimer complex	1	0.25	PTPRA homodimer complex	1	5.719	NaN	6	NaN	NaN	7.418;7.489;6.968	Q96QR8	P46976-2	Q5VTU3	Q86TB9
664	3	NaN	NaN	NaN			12.83	1	3	1	1	10.852;12.326	P56192	P46976-2	P47897
665	3	NaN	NaN	NaN			5.162	NaN	3	NaN	NaN	6.242;6.843	Q99543	P46940	Q8IZ83
666	2	NaN	NaN	NaN			33.17	NaN	1	NaN	NaN	33.007	Q8IZ83	P46940
667	4	NaN	NaN	NaN			33.759	0.333333	6	3	1	33.007;32.736;33.17	Q8WVB6	P46940	Q7L576	Q8IZ83
668	2	NaN	NaN	NaN			51.405	NaN	1	NaN	NaN	49.426	Q9NR28-2	P46934-4
669	3	NaN	NaN	NaN			50.876	NaN	3	NaN	NaN	49.426;49.865	P06865	P46934-4	Q9Y5L4
670	4	NaN	NaN	NaN			48.478	NaN	6	NaN	NaN	49.426;48.739;48.852	Q9Y5Y2	P46934-4	Q9H0K6	Q9UHW5
671	3	NaN	NaN	NaN			50.719	NaN	3	NaN	NaN	49.426;49.508	Q9NSI2-2	P46934-4	Q9C0E2
672	8	NaN	NaN	NaN			48.623	NaN	28	NaN	NaN	49.426;46.678;47.783;49.996;49.753;49.285;48.201	E9PB90	P46934-4	Q13188	Q86XP3	Q8N6H7	Q96B54	Q9H3H1-4	Q9P265
673	4	NaN	NaN	NaN			50.421	NaN	6	NaN	NaN	49.716;48.902;49.931	Q92696	P46926	Q5JTZ9	Q9H496
674	8	Exosome	1	0.125	Exosome;P2X7 receptor signalling complex	1;1	9.913	1	28	3	3	9.301;9.535;10.311;9.234;9.507;8.634;8.624	Q8WU90	P46781	Q14204	Q71RC2	Q8IV48	Q8IWS0	Q92522	Q9P2M7
675	3	NaN	NaN	NaN			34.368	NaN	3	NaN	NaN	34.453;34.739	Q15018	P46736-2	Q9NWV8
676	4	NaN	NaN	NaN			18.48	NaN	6	NaN	NaN	17.814;18.202;19.122	Q15018	P46736-2	Q9NWV8	Q9NXR7
677	4	NaN	NaN	NaN			18.489	NaN	6	NaN	NaN	17.604;18.48;19.122	O60232	P46379-2	Q15018	Q9NXR7
678	2	NaN	NaN	NaN			5.77	NaN	1	NaN	NaN	5.246	O75569	P46013
679	2	NaN	NaN	NaN			45.848	NaN	1	NaN	NaN	46.902	P50502	P45974-2
680	2	NaN	NaN	NaN			50	NaN	1	NaN	NaN	49.018	P23381	P45974-2
681	4	NaN	NaN	NaN			47.178	NaN	6	NaN	NaN	49.018;46.902;47.282	Q9UBP6	P45974-2	P45974-2	Q96P70
682	2	NaN	NaN	NaN			42.374	1	1	1	1	44.253	P62191	P43686
683	3	NaN	NaN	NaN			44.819	1	3	3	3	46.605;44.253	P55036	P43686	P43686
684	2	NaN	NaN	NaN			44.821	NaN	1	NaN	NaN	42.945	Q13630	P43490
685	3	NaN	NaN	NaN			48.868	1	3	1	1	49.949;47.769	P47756-2	P43487	P43487
686	6	ATM-NBS1 complex	1	0.166667	ATM-NBS1 complex;BASC complex (BRCA1-associated genome surveillance complex);BRCA1-BARD1-BACH1-DNA damage complex II;BRCA1-RAD50-MRE11-NBS1 complex;DNA double-strand break end-joining complex;MDC1-MRE11-RAD50-NBS1 complex;MDC1-MRN-ATM-FANCD2 complex;MRE11A-RAD50-NBN-TRF2 complex;MRN complex (MRE11-RAD50-NBN complex);MRN complex (MRE11-RAD50-NBS1 complex);MRN-TRRAP complex (MRE11A-RAD50-NBN-TRRAP …	1;1;1;1;1;1;1;1;1;1;1;1;1	32.821	0	15	1	0	31.262;32.049;32.579;31.127;33.234	Q9Y6G5	P42858	P55160	Q6PH81	Q9P086	Q9UDR5
687	3	NaN	NaN	NaN			34.7	0	3	3	0	34.761;34.629	Q8WUW1	P42768	P56377
688	5	NaN	NaN	NaN			35.358	0	10	1	0	34.761;34.629;34.88;35.904	Q9Y223	P42768	P56377	Q9NTM9	Q9NXH9-2
689	6	60S ribosomal subunit, cytoplasmic	2	0.333333	60S ribosomal subunit, cytoplasmic;CEN complex;Nop56p-associated pre-rRNA complex;Ribosome, cytoplasmic;TRBP containing complex (DICER, RPL7A, EIF6, MOV10 and subunits of the 60S ribosomal particle)	2;1;2;2;2	9.429	1	15	10	10	8.869;8.736;8.93;9.142;10.297	O43143	P42766	P62899	P84098	Q7Z2W4	Q92841
690	2	GINS complex	1	0.5	GINS complex	1	37.392	NaN	1	NaN	NaN	38.73	Q9GZT3	P42704
691	6	GINS complex	1	0.166667	GINS complex	1	40.07	0	15	1	0	38.73;39.373;39.511;39.668;41.085	Q96CX2	P42704	Q92625	Q96ER3	Q9GZT3	Q9Y490
692	4	GINS complex	1	0.25	GINS complex	1	39.668	NaN	6	NaN	NaN	38.73;41.369;40.07	Q9GZT3	P42704	Q06203	Q96CX2
693	2	NaN	NaN	NaN			5.129	NaN	1	NaN	NaN	5.107	O75179-6	P42695
694	8	40S ribosomal subunit, cytoplasmic	2	0.25	40S ribosomal subunit, cytoplasmic;Nop56p-associated pre-rRNA complex;Ribosome, cytoplasmic	2;1;2	8.148	0.9	28	10	9	9.589;8.983;8.213;8.994;9.133;7.067;8.634	Q99879	P42677	P49458	P61978	P62241	Q52LJ0-2	Q52LJ0-2	Q92522
695	4	NaN	NaN	NaN			41.757	0	6	1	0	41.769;41.872;42.318	Q9NTM9	P42224	Q13952	Q8TCS8
696	4	NaN	NaN	NaN			43.485	0.333333	6	3	1	41.769;44.17;41.872	Q8ND24	P42224	Q13952	Q13952
697	4	NaN	NaN	NaN			8.185	0	6	3	0	8.641;8.268;6.864	P61163	P42025	Q86YP4	Q8N163
698	3	NaN	NaN	NaN			15.302	NaN	3	NaN	NaN	14.613;15.513	Q9NZ32	P42025	P61163
699	3	NaN	NaN	NaN			5.861	1	3	3	3	6.357;7.013	Q13155	P41252	P56192
700	2	NaN	NaN	NaN			45.997	NaN	1	NaN	NaN	45.55	O43852	P41227
701	3	NaN	NaN	NaN			44.04	NaN	3	NaN	NaN	45.55;45.419	Q13867	P41227	Q9BXJ9
702	3	NaN	NaN	NaN			8.45	0	3	1	0	8.594;8.268	O95983-2	P41091	Q86YP4
703	2	Mediator complex	1	0.5	Mediator complex	1	41.506	0	1	1	0	42.678	Q00534	P40937
704	8	NaN	NaN	NaN			4.893	0.1	28	10	1	5.822;4.098;4.965;3.868;4.543;6.677;5.77	Q92608	P40937	P52272-2	P55265-5	Q6F5E8	Q7L2E3	Q7L2E3	Q9H1A4
705	4	NaN	NaN	NaN			37.622	NaN	6	NaN	NaN	37.542;37.539;37.162	O75896	P40337-3	Q96RG2-4	Q9UET6-2
706	2	NaN	NaN	NaN			26.495	1	1	1	1	25.232	P48643	P40227
707	3	NaN	NaN	NaN			25.766	1	3	3	3	25.232;24.13	P50990	P40227	P49368
708	6	NaN	NaN	NaN			22.652	1	15	15	15	22.456;24.13;22.665;22.759;22.436	P78371	P40227	P49368	P50990	P50991	Q99832
709	7	NaN	NaN	NaN			22.436	1	21	21	21	22.456;23.723;21.433;22.665;22.759;22.652	Q99832	P40227	P48643	P48643	P50990	P50991	P78371
710	2	60S ribosomal subunit, cytoplasmic	1	0.5	60S ribosomal subunit, cytoplasmic;Nop56p-associated pre-rRNA complex;Ribosome, cytoplasmic;TRBP containing complex (DICER, RPL7A, EIF6, MOV10 and subunits of the 60S ribosomal particle)	1;1;1;1	7.394	1	1	1	1	8.307	P43243	P39023
711	2	NaN	NaN	NaN			42.945	NaN	1	NaN	NaN	43.955	P43490	P38646
712	3	NaN	NaN	NaN			42.545	NaN	3	NaN	NaN	43.955;42.945	P52888	P38646	P43490
713	2	NaN	NaN	NaN			36.362	NaN	1	NaN	NaN	35.543	B7Z7F3	P38606
714	7	CHUK-ERC1-IKBKB-IKBKG	1	0.142857	CHUK-ERC1-IKBKB-IKBKG	1	6.862	0.466667	21	15	7	6.705;7.81;8.33;8.268;6.553;4.961	P49756	P38159	P51991-2	Q15717	Q86YP4	Q9HCE1	Q9UN86
715	2	NaN	NaN	NaN			20.38	NaN	1	NaN	NaN	18.643	Q6UVJ0	P37275-3
716	3	NaN	NaN	NaN			17.387	NaN	3	NaN	NaN	18.643;17.379	Q6UVJ0	P37275-3	Q9NQX3
717	4	BCOR complex	1	0.25	BCOR complex;CEN complex;E2F-6 complex;MLL1-WDR5 complex;MOF complex;Polycomb repressive complex 1 (PRC1, hPRC-H);Respiratory chain complex I (holoenzyme), mitochondrial;Respiratory chain complex I (incomplete intermediate), mitochondrial;Respiratory chain complex I (intermediate II/230kD), mitochondrial;Respiratory chain complex I (intermediate VII/650kD), mitochondrial;Respiratory chain complex…	1;1;1;1;1;1;1;1;1;1;1;1	6.224	NaN	6	NaN	NaN	7.878;5.479;5.38	Q9BVS4	P36957	Q92979	Q96BK5
718	10	60S ribosomal subunit, cytoplasmic	1	0.1	60S ribosomal subunit, cytoplasmic;DNA double-strand break end-joining complex;DNA ligase IV-XRCC4 complex;DNA ligase IV-XRCC4 complex (LX complex);DNA ligase IV-XRCC4-AHNK complex;DNA ligase IV-XRCC4-PNK complex;DNA ligase IV-XRCC4-XLF complex;Nop56p-associated pre-rRNA complex;Ribosome, cytoplasmic;TRBP containing complex (DICER, RPL7A, EIF6, MOV10 and subunits of the 60S ribosomal particle)	1;1;1;1;1;1;1;1;1;1	9.234	0.666667	45	6	4	7.878;8.869;8.808;7.672;9.913;8.634;8.718;8.395;8.011	Q8IV48	P36957	P42766	Q5JTH9-2	Q86V81	Q8WU90	Q92522	Q9H0D6	Q9H0S4-2	Q9UER7-3
719	2	PLEKHM2-KIF5B complex	1	0.5	PLEKHM2-KIF5B complex	1	48.248	NaN	1	NaN	NaN	48.75	Q16512	P36915
720	3	NaN	NaN	NaN			49.942	NaN	3	NaN	NaN	48.75;49.753	Q6FI81-3	P36915	Q96B54
721	4	PLEKHM2-KIF5B complex	1	0.25	PLEKHM2-KIF5B complex	1	48.361	NaN	6	NaN	NaN	48.75;48.248;49.753	Q9UJ70	P36915	Q16512	Q96B54
722	3	NaN	NaN	NaN			48.745	NaN	3	NaN	NaN	48.75;48.377	Q13011	P36915	P40763
723	9	60S ribosomal subunit, cytoplasmic	3	0.333333	60S ribosomal subunit, cytoplasmic;Nop56p-associated pre-rRNA complex;Parvulin-associated pre-rRNP complex;Ribosome, cytoplasmic;TRBP containing complex (DICER, RPL7A, EIF6, MOV10 and subunits of the 60S ribosomal particle)	3;3;1;3;1	8.53	1	36	36	36	7.377;7.565;7.389;6.932;7.659;7.218;7.492;7.024	Q02878	P36578	P40429	P47914	P61313	P61353	P62424	P62906	P62917
724	2	NaN	NaN	NaN			43.186	1	1	1	1	41.733	O75348	P36543
725	3	NaN	NaN	NaN			40.043	1	3	3	3	41.733;39.378	O75348	P36543	P36543
726	2	NaN	NaN	NaN			48.647	NaN	1	NaN	NaN	48.02	P63220	P35813
727	4	NaN	NaN	NaN			48.25	NaN	6	NaN	NaN	48.02;48.75;49.243	Q06124	P35813	P36915	P49247
728	5	TIM50a-coilin complex	2	0.4	TIM50a-coilin complex	2	23.991	0.2	10	10	2	21.996;25.101;23.717;25.83	O14744	P35606	P35606	Q9Y678	Q9Y678
729	3	NaN	NaN	NaN			14.337	NaN	3	NaN	NaN	14.133;14.45	P08590	P35579	P60660-2
730	6	GR-hnRNP U complex	1	0.166667	GR-hnRNP U complex	1	10.852	0.166667	15	6	1	11.292;9.783;8.931;12.13;11.5	P46976-2	P35573	P62273	Q14258	Q9HCE1	Q9UL63
731	2	GR-hnRNP U complex	1	0.5	GR-hnRNP U complex	1	4.714	NaN	1	NaN	NaN	5.542	P62273	P35573
732	3	CEN complex	1	0.333333	CEN complex;DNA double-strand break end-joining complex;DNA ligase IV-XRCC4 complex;DNA ligase IV-XRCC4 complex (LX complex);DNA ligase IV-XRCC4-AHNK complex;DNA ligase IV-XRCC4-PNK complex;DNA ligase IV-XRCC4-XLF complex;GR-hnRNP U complex	1;1;1;1;1;1;1;1	3.966	NaN	3	NaN	NaN	5.542;4.405	Q9H0D6	P35573	Q7Z2W4
733	16	PTPRA homodimer complex	2	0.125	DNA double-strand break end-joining complex;DNA ligase IV-XRCC4 complex;DNA ligase IV-XRCC4 complex (LX complex);DNA ligase IV-XRCC4-AHNK complex;DNA ligase IV-XRCC4-PNK complex;DNA ligase IV-XRCC4-XLF complex;GR-hnRNP U complex;PTPRA homodimer complex	1;1;1;1;1;1;1;2	7.418	0	120	6	0	5.542;7.878;7.949;8.319;7.9;8.931;6.968;8.276;5.719;7.851;8.718;8.395;6.553;8.382;7.803	P46976-2	P35573	P36957	P78347-2	Q13151	Q13895	Q14258	Q86TB9	Q96GA3	Q96QR8	Q96QR8	Q9H0D6	Q9H0S4-2	Q9HCE1	Q9NZB2	Q9UL63
734	2	NaN	NaN	NaN			49.273	0	1	1	0	48.043	Q99961	P35269
735	3	NaN	NaN	NaN			45.991	0	3	1	0	44.685;46.127	Q99961	P35269	Q9GZT8-2
736	5	NaN	NaN	NaN			46.127	0.333333	10	3	1	44.685;48.043;45.986;45.991	Q9GZT8-2	P35269	P35269	Q00613-2	Q99961
737	2	NaN	NaN	NaN			8.532	NaN	1	NaN	NaN	8.494	Q8IWZ3	P35250
738	6	60S ribosomal subunit, cytoplasmic	1	0.166667	60S ribosomal subunit, cytoplasmic;Nop56p-associated pre-rRNA complex;Ribosome, cytoplasmic;TRBP containing complex (DICER, RPL7A, EIF6, MOV10 and subunits of the 60S ribosomal particle)	1;1;1;1	8.736	0	15	1	0	8.494;8.391;9.336;7.568;9.403	Q92556	P35250	P52272-2	Q16666-2	Q2NL82	Q969Q0
739	5	URI complex (Unconventional prefoldin RPB5 Interactor)	1	0.2	URI complex (Unconventional prefoldin RPB5 Interactor)	1	6.706	0.333333	10	3	1	8.494;8.624;8.391;8.444	Q99459	P35250	P47897	P52272-2	Q63HN8
740	8	URI complex (Unconventional prefoldin RPB5 Interactor)	1	0.125	URI complex (Unconventional prefoldin RPB5 Interactor)	1	9.89	0.333333	28	15	5	8.494;8.624;8.391;8.754;9.126;8.444;8.736	Q99459	P35250	P47897	P52272-2	P61254	P62701	Q63HN8	Q92556
741	5	NaN	NaN	NaN			7.048	0.333333	10	3	1	8.494;6.242;6.843;8.011	Q8WVB6	P35250	P46940	Q8IZ83	Q9UER7-3
742	2	NaN	NaN	NaN			48.032	1	1	1	1	47.319	P27694	P35244
743	2	NaN	NaN	NaN			40.204	NaN	1	NaN	NaN	38.282	Q92598-2	P34932
744	2	NaN	NaN	NaN			34.235	NaN	1	NaN	NaN	35.113	Q92598-2	P34932
745	3	NaN	NaN	NaN			36.772	1	3	1	1	35.113;38.282	Q92598-2	P34932	P34932
746	4	NaN	NaN	NaN			33.658	1	6	1	1	33.333;33.92;34.014	Q99873-4	P33993	P49736	Q9HCC0
747	4	NaN	NaN	NaN			34.972	1	6	6	6	33.333;33.92;36.584	Q14566	P33993	P49736	P49736
748	2	NaN	NaN	NaN			36.584	1	1	1	1	35.376	P49736	P33993
749	4	NaN	NaN	NaN			35.376	1	6	3	3	34.263;33.92;33.658	P33993	P33991	P49736	Q99873-4
750	2	NaN	NaN	NaN			49.876	NaN	1	NaN	NaN	48.866	P68371	P33240-2
751	2	NaN	NaN	NaN			23.227	NaN	1	NaN	NaN	22.149	Q07866-7	P33176
752	3	60S ribosomal subunit, cytoplasmic	2	0.666667	60S ribosomal subunit, cytoplasmic;Nop56p-associated pre-rRNA complex;Ribosome, cytoplasmic	2;1;2	9.237	1	3	3	3	10.438;9.243	P20042	P32969	P62829
753	4	CDC5L complex	1	0.25	CDC5L complex;DNA-PK-Ku-eIF2-NF90-NF45 complex;Large Drosha complex;Nop56p-associated pre-rRNA complex	1;1;1;1	23.917	0	6	1	0	24.02;21.936;23.484	Q13469-3	P32519-2	P52294	Q9BQA1
754	2	NaN	NaN	NaN			36.177	NaN	1	NaN	NaN	35.109	Q16204	P32519-2
755	3	NaN	NaN	NaN			34.239	NaN	3	NaN	NaN	35.109;35.649	Q96FX7	P32519-2	Q9NXR1-2
756	4	NaN	NaN	NaN			33.143	NaN	6	NaN	NaN	35.109;32.531;35.089	Q13469-3	P32519-2	P32519-2	Q8TEB1-2
757	5	NaN	NaN	NaN			45.302	NaN	10	NaN	NaN	45.562;45.986;44.356;46.127	Q14657	P32119	Q00613-2	Q8N3F8	Q9GZT8-2
758	2	NaN	NaN	NaN			9.902	NaN	1	NaN	NaN	8.508	Q15365	P31943
759	3	Serine-palmitoyltransferase (SPT) complex	1	0.333333	Serine-palmitoyltransferase (SPT) complex	1	8.955	1	3	1	1	8.508;8.983	P37108	P31943	P49458
760	2	Serine-palmitoyltransferase (SPT) complex	1	0.5	Serine-palmitoyltransferase (SPT) complex	1	50.167	1	1	1	1	48.185	P37108	P31943
761	5	NaN	NaN	NaN			5.347	NaN	10	NaN	NaN	5.282;5.588;4.968;5.599	Q8IWJ2	P31942-2	Q01082	Q13813	Q9BRJ6
762	2	HPFH(-198) complex	1	0.5	HPFH(-198) complex	1	21.099	0	1	1	0	20.882	Q13547	P31689
763	2	HPFH(-198) complex	1	0.5	HPFH(-198) complex	1	24.082	0	1	1	0	24.545	Q13547	P31689
764	3	NaN	NaN	NaN			44.77	NaN	3	NaN	NaN	45.541;45.048	P18858	P31153	Q9NZL9
765	4	NaN	NaN	NaN			46.785	NaN	6	NaN	NaN	47.158;45.55;45.419	P49588	P31146	P41227	Q9BXJ9
766	3	NaN	NaN	NaN			48.587	NaN	3	NaN	NaN	48.695;48.422	O43847	P30566	Q96G46
767	2	NaN	NaN	NaN			47.939	0	1	1	0	46.5	P59998	P30154
768	4	TBPIP/HOP2-MND1 complex	1	0.25	TBPIP/HOP2-MND1 complex	1	46.809	NaN	6	NaN	NaN	46.5;46.905;47.028	E7EN19	P30154	Q92973-2	Q9NZL4
769	12	TBPIP/HOP2-MND1 complex	2	0.166667	TBPIP/HOP2-MND1 complex	2	47.322	0	66	1	0	46.5;46.678;48.902;47.316;49.119;46.905;47.424;46.922;49.154;47.028;46.683	C9JRJ5	P30154	Q13188	Q5JTZ9	Q8TEX9	Q92973-2	Q92973-2	Q99714	Q9BTY7	Q9NZL4	Q9NZL4	Q9UI30
770	7	NaN	NaN	NaN			45.761	0.5	21	6	3	46.5;46.765;44.681;46.896;43.947;46.683	Q13043	P30154	P67775	P67775	P80217	Q0VDF9	Q9UI30
771	12	NaN	NaN	NaN			46.683	0.1	66	10	1	46.5;45.562;46.765;46.833;45.761;47.204;46.606;47.316;46.905;47.424;45.392	Q9UI30	P30154	P32119	P67775	Q06830	Q13043	Q14166	Q7KZF4	Q8TEX9	Q92973-2	Q99714	Q9BS26
772	9	NaN	NaN	NaN			17.581	NaN	36	NaN	NaN	15.955;16.545;15.72;18.741;17.411;17.657;17.371;16.876	M0R150	P29692-3	Q13033-2	Q5T447	Q6P2H3-2	Q8N3D4	Q96CN9	Q96N67-4	Q9UKA4
773	7	SEMA4A-PlexinD1 complex	1	0.142857	SEMA4A-PlexinD1 complex	1	16.662	NaN	21	NaN	NaN	15.955;16.545;16.597;16.987;17.411;16.293	Q9Y6D9	P29692-3	Q13033-2	Q2M389	Q3YEC7	Q8N3D4	Q99719
774	4	NaN	NaN	NaN			16.77	NaN	6	NaN	NaN	15.955;16.167;16.597	Q9H270	P29692-3	P51610-2	Q2M389
775	9	NaN	NaN	NaN			16.987	NaN	36	NaN	NaN	15.955;16.167;16.545;18.741;17.411;17.657;17.224;16.662	Q3YEC7	P29692-3	P51610-2	Q13033-2	Q6P2H3-2	Q8N3D4	Q96CN9	Q9Y5U2-2	Q9Y6D9
776	2	NaN	NaN	NaN			4.473	0	1	1	0	6.435	P52292	P29590
777	4	NaN	NaN	NaN			4.496	NaN	6	NaN	NaN	6.435;4.353;5.449	Q7L2J0	P29590	Q8IWZ3	Q8NHV4-2
778	3	NaN	NaN	NaN			4.571	NaN	3	NaN	NaN	6.435;4.558	Q53H96	P29590	Q14C86-5
779	2	NaN	NaN	NaN			23.816	0	1	1	0	23.028	Q00341	P29590
780	4	NaN	NaN	NaN			23.27	0	6	1	0	23.028;24.365;24.129	Q53H96	P29590	P52292	Q14C86-5
781	2	NaN	NaN	NaN			48.041	NaN	1	NaN	NaN	48.014	O43805	P28838-2
782	5	26S proteasome	2	0.4	20S proteasome;26S proteasome;PA28-20S proteasome;PA28gamma-20S proteasome;PA700 complex;PA700-20S-PA28 complex	1;2;1;1;1;2	12.357	1	10	10	10	12.732;12.704;12.81;12.568	O14818	P28074	P49720	P49721	P60900
783	2	26S proteasome	1	0.5	26S proteasome;PA700 complex;PA700-20S-PA28 complex	1;1;1	12.662	1	1	1	1	12.385	P28072	P28070
784	2	26S proteasome	1	0.5	26S proteasome;PA700 complex;PA700-20S-PA28 complex	1;1;1	24.213	1	1	1	1	24.157	P28072	P28070
785	2	20S proteasome	1	0.5	20S proteasome;26S proteasome;PA28-20S proteasome;PA28gamma-20S proteasome;PA700-20S-PA28 complex	1;1;1;1;1	38.418	1	1	1	1	37.412	P28074	P28066
786	3	20S proteasome	1	0.333333	20S proteasome;26S proteasome;PA28-20S proteasome;PA28gamma-20S proteasome;PA700-20S-PA28 complex	1;1;1;1;1	38.78	1	3	3	3	37.412;38.418	P49720	P28066	P28074
787	7	26S proteasome	2	0.285714	20S proteasome;26S proteasome;PA28-20S proteasome;PA28gamma-20S proteasome;PA700 complex;PA700-20S-PA28 complex	1;2;1;1;1;2	12.81	1	21	21	21	12.675;12.385;12.662;12.732;12.704;12.607	P49721	P28066	P28070	P28072	P28074	P49720	Q99436
788	3	NaN	NaN	NaN			23.415	1	3	3	3	24.272;24.113	Q99436	P28066	P49721
789	2	26S proteasome	1	0.5	26S proteasome;PA700 complex;PA700-20S-PA28 complex	1;1;1	12.385	1	1	1	1	12.374	P28070	P28065
790	2	MLL1-WDR5 complex	1	0.5	MLL1-WDR5 complex	1	45.738	NaN	1	NaN	NaN	44.637	P48426	P27986
791	3	NaN	NaN	NaN			30.044	1	3	3	3	31.535;28.88	P35244	P27694	P27694
792	3	NaN	NaN	NaN			27.654	1	3	3	3	26.415;28.88	P35244	P27694	P27694
793	10	40S ribosomal subunit, cytoplasmic	1	0.1	40S ribosomal subunit, cytoplasmic;ALL-1 supercomplex;ASCOM complex;MLL-HCF complex;MLL1-WDR5 complex;MOF complex;Menin-associated histone methyltransferase complex;PTIP-HMT complex;Ribosome, cytoplasmic;Set1A complex;Set1B complex;UTX-MLL2/3 complex;WDR5-ASH2L-RBBP5-MLL2 complex	1;1;1;1;1;1;1;1;1;1;1;1;1	6.454	0.533333	45	15	8	8.37;8.213;7.442;8.132;7.067;7.672;6.843;7.861;4.961	P05198	P27635	P61978	P62861	Q14694	Q52LJ0-2	Q86V81	Q8IZ83	Q9BWF3	Q9UN86
794	2	NaN	NaN	NaN			4.107	NaN	1	NaN	NaN	5.644	Q12888	P27448-8
795	7	SEMA4A-PlexinD1 complex	1	0.142857	SEMA4A-PlexinD1 complex	1	16.167	NaN	21	NaN	NaN	15.895;15.955;16.987;16.293;16.77;16.054	P51610-2	P26640	P29692-3	Q3YEC7	Q99719	Q9H270	Q9NU22
796	5	SEMA4A-PlexinD1 complex	1	0.2	SEMA4A-PlexinD1 complex	1	16.293	NaN	10	NaN	NaN	15.895;15.955;16.167;16.662	Q99719	P26640	P29692-3	P51610-2	Q9Y6D9
797	3	PAC3-PAC4 complex	1	0.333333	PAC3-PAC4 complex	1	8.736	1	3	1	1	7.549;9.155	P52597	P26599	Q9Y3I0
798	6	60S ribosomal subunit, cytoplasmic	1	0.166667	60S ribosomal subunit, cytoplasmic;CEN complex;Nop56p-associated pre-rRNA complex;Ribosome, cytoplasmic;Rnase/Mrp complex;TNF-alpha/NF-kappa B signaling complex 5;TRBP containing complex (DICER, RPL7A, EIF6, MOV10 and subunits of the 60S ribosomal particle)	1;1;1;1;1;1;1	8.657	1	15	1	1	7.457;8.358;7.568;9.142;9.403	O15160	P26373	P62081	Q2NL82	Q7Z2W4	Q969Q0
799	7	60S ribosomal subunit, cytoplasmic	3	0.428571	60S ribosomal subunit, cytoplasmic;Nop56p-associated pre-rRNA complex;Ribosome, cytoplasmic;TRBP containing complex (DICER, RPL7A, EIF6, MOV10 and subunits of the 60S ribosomal particle)	3;3;3;1	9.383	0.714286	21	21	15	7.457;8.307;7.659;7.492;9.32;7.672	Q07020	P26373	P39023	P61353	P62906	Q12904	Q9Y3U8
800	7	NaN	NaN	NaN			7.567	NaN	21	NaN	NaN	9.155;6.242;7.568;9.069;6.843;8.499	Q99543	P26358-2	P46940	Q2NL82	Q8IZ83	Q8IZ83	Q9BXS6-2
801	4	NaN	NaN	NaN			40.133	NaN	6	NaN	NaN	39.509;42.093;41.667	Q99543	P26358-2	Q13043	Q8IZ83
802	7	CEN complex	1	0.142857	CEN complex;CSA complex;CSA-POLIIa complex;DDB complex;DDB2 complex;SNW1 complex;Ubiquitin E3 ligase (AHR, ARNT, DDB1, TBL3, CUL4B, RBX1);Ubiquitin E3 ligase (CDT1, DDB1, CUL4A, RBX1);Ubiquitin E3 ligase (DDB1, CUL4A, RBX1);Ubiquitin E3 ligase (DDB1, DDB2, CUL4A, CUL4B, RBX1);Ubiquitin E3 ligase (DET1, DDB1, CUL4A, RBX1, COP1)	1;1;1;1;1;1;1;1;1;1;1	7.568	0.1	21	10	1	8.338;8.494;8.754;6.471;8.931;8.736	Q2NL82	P26196	P35250	P61254	Q12849	Q14258	Q92556
803	2	Retromer complex (SNX1, SNX2, VPS35, VPS29, VPS26A)	1	0.5	Retromer complex (SNX1, SNX2, VPS35, VPS29, VPS26A);Retromer complex (SNX1, SNX2, VPS35, VPS29, VPS26B);VPS35-VPS29-VPS26A complex	1;1;1	18.789	NaN	1	NaN	NaN	19.151	Q8N1B4	P25800
804	2	Retromer complex (SNX1, SNX2, VPS35, VPS29, VPS26A)	1	0.5	Retromer complex (SNX1, SNX2, VPS35, VPS29, VPS26A);Retromer complex (SNX1, SNX2, VPS35, VPS29, VPS26B);VPS35-VPS29-VPS26A complex	1;1;1	23.097	NaN	1	NaN	NaN	22.902	Q8N1B4	P25800
805	3	NaN	NaN	NaN			24.629	NaN	3	NaN	NaN	22.902;24	Q86SZ2-2	P25800	Q14814-4
806	4	20S proteasome	1	0.25	20S proteasome;26S proteasome;PA28-20S proteasome;PA28gamma-20S proteasome;PA700-20S-PA28 complex	1;1;1;1;1	37.412	1	6	6	6	37.21;35.648;38.047	P28066	P25789	P28062	P28065
807	3	NaN	NaN	NaN			12.957	1	3	3	3	12.805;12.675	P40306	P25789	P28066
808	5	20S proteasome	2	0.4	20S proteasome;26S proteasome;PA28-20S proteasome;PA28gamma-20S proteasome;PA700-20S-PA28 complex	2;2;2;2;2	12.732	1	10	10	10	12.805;12.827;12.374;12.675	P28074	P25789	P28062	P28065	P28066
809	6	20S proteasome	2	0.333333	20S proteasome;26S proteasome;PA28-20S proteasome;PA28gamma-20S proteasome;PA700-20S-PA28 complex	2;2;2;2;2	12.704	1	15	15	15	12.805;12.827;12.374;12.675;12.732	P49720	P25789	P28062	P28065	P28066	P28074
810	8	26S proteasome	2	0.25	20S proteasome;26S proteasome;PA28-20S proteasome;PA28gamma-20S proteasome;PA700 complex;PA700-20S-PA28 complex	1;2;1;1;1;2	25.906	1	28	28	28	24.446;24.094;24.272;24.819;25.21;24.113;24.228	O14818	P25789	P28065	P28066	P28074	P49720	P49721	P60900
811	4	NaN	NaN	NaN			23.765	1	6	3	3	24.396;24.446;24.272	P40306	P25788-2	P25789	P28066
812	8	20S proteasome	2	0.25	20S proteasome;26S proteasome;PA28-20S proteasome;PA28gamma-20S proteasome;PA700-20S-PA28 complex	2;2;2;2;2	25.21	1	28	15	15	24.396;24.446;24.956;24.094;24.272;24.819;24.134	P49720	P25788-2	P25789	P28062	P28065	P28066	P28074	Q9NS87
813	11	26S proteasome	3	0.272727	20S proteasome;26S proteasome;PA28-20S proteasome;PA28gamma-20S proteasome;PA700 complex;PA700-20S-PA28 complex	2;3;2;2;1;3	24.113	1	55	45	45	24.396;24.446;24.956;24.094;24.272;24.157;24.213;24.819;25.21;23.02	P49721	P25788-2	P25789	P28062	P28065	P28066	P28070	P28072	P28074	P49720	P49720
814	6	20S proteasome	1	0.166667	20S proteasome;26S proteasome;PA28-20S proteasome;PA28gamma-20S proteasome;PA700-20S-PA28 complex	1;1;1;1;1	38.047	1	15	10	10	36.728;37.103;37.21;39.382;38.394	P28065	P25787	P25788-2	P25789	P25789	P28062
815	6	20S proteasome	1	0.166667	20S proteasome;26S proteasome;PA28-20S proteasome;PA28gamma-20S proteasome;PA700-20S-PA28 complex	1;1;1;1;1	12.675	1	15	15	15	12.863;12.805;12.827;12.374;12.607	P28066	P25787	P25789	P28062	P28065	Q99436
816	4	26S proteasome	1	0.25	26S proteasome;PA700 complex;PA700-20S-PA28 complex	1;1;1	24.157	1	6	3	3	24.016;24.396;24.094	P28070	P25787	P25788-2	P28065
817	7	20S proteasome	1	0.142857	20S proteasome;26S proteasome;PA28-20S proteasome;PA28gamma-20S proteasome;PA700-20S-PA28 complex	1;1;1;1;1	24.272	1	21	15	15	24.016;24.396;24.446;24.956;24.094;23.765	P28066	P25787	P25788-2	P25789	P28062	P28065	P40306
818	7	20S proteasome	2	0.285714	20S proteasome;26S proteasome;PA28-20S proteasome;PA28gamma-20S proteasome;PA700-20S-PA28 complex	2;2;2;2;2	24.819	1	21	15	15	24.016;24.396;24.446;24.956;24.094;24.272	P28074	P25787	P25788-2	P25789	P28062	P28065	P28066
819	3	20S proteasome	1	0.333333	20S proteasome;26S proteasome;PA28-20S proteasome;PA28gamma-20S proteasome;PA700-20S-PA28 complex	1;1;1;1;1	38.394	1	3	1	1	37.201;37.103	P28062	P25786	P25788-2
820	4	NaN	NaN	NaN			37.21	1	6	3	3	37.201;36.728;37.103	P25789	P25786	P25787	P25788-2
821	7	40S ribosomal subunit, cytoplasmic	1	0.142857	40S ribosomal subunit, cytoplasmic;CtBP complex;LSD1 complex;Nop56p-associated pre-rRNA complex;Oligosaccharyltransferase OSTC-I;Oligosaccharyltransferase OSTC-II;Oligosaccharyltransferase OSTC-III;Oligosaccharyltransferase complex (Stt3A variant);Oligosaccharyltransferase complex (Stt3B variant);Ribosome, cytoplasmic	1;1;1;1;1;1;1;1;1;1	9.802	0.533333	21	15	8	9.674;8.323;9.081;9.535;9.325;8.899	Q9NP97	P25398	P46783	P61247	Q14204	Q9BRP8-2	Q9Y6G9
822	2	G protein complex (MCF2, GNB1, GNG2)	1	0.5	G protein complex (MCF2, GNB1, GNG2)	1	33.831	1	1	1	1	32.339	P33992	P25205
823	2	RNA polymerase II (RNAPII)	1	0.5	RNA polymerase II (RNAPII);RPAP1-RPB2-RPB3 complex	1;1	17.58	NaN	1	NaN	NaN	18.457	E9PEZ3	P24928
824	3	RNA polymerase II (RNAPII)	1	0.333333	RNA polymerase II (RNAPII);RPAP1-RPB2-RPB3 complex	1;1	20.009	0	3	1	0	18.457;21.321	E9PEZ3	P24928	Q5VTR2
825	4	RNA polymerase II (RNAPII)	1	0.25	RNA polymerase II (RNAPII);RPAP1-RPB2-RPB3 complex	1;1	24.952	1	6	1	1	23.02;24.388;23.032	C9J2Y9	P24928	Q9ULX6-2	Q9Y230
826	3	NaN	NaN	NaN			31.262	NaN	3	NaN	NaN	32.187;32.821	P42858	P23610	Q9Y6G5
827	3	NaN	NaN	NaN			31.301	NaN	3	NaN	NaN	32.187;32.406	Q9P2A4-2	P23610	Q7Z6J9
828	5	DSS1 complex	2	0.4	DSS1 complex;Integrator complex;Integrator-RNAPII complex;RAF1-RAS complex, EGF induced	2;2;2;1	33.379	0.333333	10	3	1	32.187;34.965;32.068;33.553	Q92621	P23610	Q13576	Q13576	Q15042
829	9	Exosome	1	0.111111	Exosome	1	7.92	0.4	36	10	4	8.63;9.301;8.754;8.138;8.851;8.319;7.9;8.718	O60832	P23527	P46781	P61254	P61964	Q08211	Q13151	Q13895	Q9BVI4
830	4	NaN	NaN	NaN			46.54	NaN	6	NaN	NaN	46.06;45.761;44.861	O00429-3	P23497-7	Q13043	Q15437
831	14	NaN	NaN	NaN			44.507	1	91	1	1	46.06;43.658;43.698;44.172;45.761;44.861;44.114;43.619;43.142;42.965;44.401;44.011;43.334	O00429-3	P23497-7	P80217	Q06210-2	Q07021	Q13043	Q15437	Q5JSP0	Q70J99	Q7Z4Q2	Q8IUI8	Q8TC07-2	Q96HN2-2	Q9NVM9
832	2	NaN	NaN	NaN			41.754	NaN	1	NaN	NaN	42.495	Q9UKE5-8	P23497-7
833	8	40S ribosomal subunit, cytoplasmic	1	0.125	40S ribosomal subunit, cytoplasmic;Nop56p-associated pre-rRNA complex;Ribosome, cytoplasmic	1;1;1	8.3	0	28	1	0	9.28;8.138;9.201;8.778;7.629;9.764;8.752	Q92614-4	P23396	P61964	Q96CW5-2	Q9BRU9	Q9BVJ6	Q9BVJ6	Q9H2U1-2
834	2	NaN	NaN	NaN			42.605	NaN	1	NaN	NaN	41.649	E9PB90	P23368
835	2	NaN	NaN	NaN			48.478	NaN	1	NaN	NaN	47.474	Q8WWH5	P23368
836	2	NaN	NaN	NaN			4.666	0	1	1	0	6.406	Q92499	P23258
837	3	17S U2 snRNP	1	0.333333	17S U2 snRNP;C complex spliceosome;SF3A1-SF3A2-SF3A3 complex;Spliceosome	1;1;1;1	3.437	0	3	1	0	5.076;4.45	Q9BSJ2	P23246	Q8IY37
838	4	17S U2 snRNP	1	0.25	17S U2 snRNP;C complex spliceosome;CEN complex;SF3A1-SF3A2-SF3A3 complex;Spliceosome	1;1;1;1;1	3.413	0	6	1	0	5.076;4.405;4.961	Q96PK6	P23246	Q7Z2W4	Q9UN86
839	5	17S U2 snRNP	1	0.2	17S U2 snRNP;C complex spliceosome;Ecsit complex (ECSIT, MT-CO2, GAPDH, TRAF6, NDUFAF1);Ecsit complex (ECSIT, MT-CO2, NDUFA1, MT-ND1, TRAF6, NDUFAF1);Ecsit complex (ECSIT, NDUFS3, NDUFAF1);Ecsit complex (ECSIT, NDUFS3, TOM20);SF3A1-SF3A2-SF3A3 complex;Spliceosome	1;1;1;1;1;1;1;1	9.552	0.166667	10	6	1	8.034;10.071;9.641;8.23	Q86UP2	P23246	Q6P2E9	Q86U42-2	Q9ULR0
840	11	17S U2 snRNP	2	0.181818	17S U2 snRNP;C complex spliceosome;SF3A1-SF3A2-SF3A3 complex;Spliceosome	2;2;2;2	6.798	0.6	55	10	6	8.034;5.076;7.109;8.268;8.249;8.312;8.19;8.382;8.6;7.729	Q5BKZ1	P23246	P23246	P51532-5	Q86YP4	Q96PK6	Q9BY77	Q9NR30	Q9NZB2	Q9NZI8	Q9Y3C1
841	9	BCOR complex	1	0.111111	BCOR complex;CEN complex;E2F-6 complex;GR-hnRNP U complex;MLL1-WDR5 complex;MOF complex;P2X7 receptor signalling complex;Polycomb repressive complex 1 (PRC1, hPRC-H);Respiratory chain complex I (holoenzyme), mitochondrial;Respiratory chain complex I (incomplete intermediate), mitochondrial;Respiratory chain complex I (intermediate II/230kD), mitochondrial;Respiratory chain complex I (intermediate…	1;1;1;1;1;1;1;1;1;1;1;1;1;1	5.479	NaN	36	NaN	NaN	7.211;5.542;6.798;5.111;5.669;6.968;6.224;5.895	Q92979	P22626-2	P35573	Q5BKZ1	Q5JTH9-2	Q71RC2	Q86TB9	Q9BVS4	Q9NQ55-2
842	6	Apoptosis- and splicing-associated protein complex (ASAP-L), SAP18-RNPS1-Acinus-L	1	0.166667	Apoptosis- and splicing-associated protein complex (ASAP-L), SAP18-RNPS1-Acinus-L;Apoptosis- and splicing-associated protein complex (ASAP-S), SAP18-RNPS1-Acinus-S;Exon junction complex;Postsplicing complex;Spliceosome;Splicing-associated factors complex	1;1;1;1;1;1	10.57	0.833333	15	6	5	10.324;8.594;8.79;9.356;10.297	Q13247-3	P22626	P41091	P62750	Q6PKG0	Q92841
843	2	NaN	NaN	NaN			46.501	NaN	1	NaN	NaN	47.566	P43403	P22392-2
844	2	28S ribosomal subunit, mitochondrial	1	0.5	28S ribosomal subunit, mitochondrial;55S ribosome, mitochondrial	1;1	40.23	NaN	1	NaN	NaN	41.063	Q92541	P22102
845	2	NaN	NaN	NaN			44.19	NaN	1	NaN	NaN	43.808	P49589-3	P22102
846	4	NaN	NaN	NaN			45.225	0	6	1	0	43.808;43.82;45.048	P49321	P22102	P63151	Q9NZL9
847	3	NaN	NaN	NaN			41.877	NaN	3	NaN	NaN	43.808;41.137	Q9BW71	P22102	P49321
848	3	28S ribosomal subunit, mitochondrial	1	0.333333	28S ribosomal subunit, mitochondrial;55S ribosome, mitochondrial	1;1	42.435	NaN	3	NaN	NaN	43.808;41.063	Q92541	P22102	P22102
849	8	NaN	NaN	NaN			51.061	NaN	28	NaN	NaN	49.417;49.426;49.996;49.299;49.508;49.285;49.856	P21953	P22033	P46934-4	Q8N6H7	Q8TEA8	Q9C0E2	Q9H3H1-4	Q9UJU6
850	4	NaN	NaN	NaN			47.945	NaN	6	NaN	NaN	47.472;47.035;49.856	E2QRF9	P21953	Q9UJU6	Q9UJU6
851	4	NaN	NaN	NaN			47.783	0	6	1	0	48.784;49.753;49.477	Q86XP3	P21912	Q96B54	Q9BUH6
852	9	NaN	NaN	NaN			49.231	0.333333	36	3	1	48.784;49.014;49.299;49.049;49.066;49.931;48.201;49.865	O75155	P21912	Q8NFH3	Q8TEA8	Q96EK5	Q9BW27	Q9H496	Q9P265	Q9Y5L4
853	13	55S ribosome, mitochondrial	4	0.307692	28S ribosomal subunit, mitochondrial;39S ribosomal subunit, mitochondrial;55S ribosome, mitochondrial	2;2;4	11.08	1	78	10	10	10.037;12.382;12.531;13.025;11.849;12.629;10.11;11.146;11.141;11.375;11.919;11.983	O75616	P21333-2	P21333-2	P82673	P82675	Q15751	Q6VMQ6-2	Q6VMQ6-2	Q86X10-2	Q9NQ50	Q9P015	Q9P0J7	Q9Y2R9
854	2	NaN	NaN	NaN			40.85	1	1	1	1	42.309	P38606	P21281
855	2	NaN	NaN	NaN			33.659	NaN	1	NaN	NaN	33.302	Q13098	P20810-9
856	4	NaN	NaN	NaN			33.266	NaN	6	NaN	NaN	33.302;34.629;34.014	Q86UE8-2	P20810-9	Q8NEM2	Q9HCC0
857	3	NaN	NaN	NaN			32.574	NaN	3	NaN	NaN	31.119;33.302	P62158	P20810-9	P20810-9
858	3	NaN	NaN	NaN			17.379	NaN	3	NaN	NaN	17.632;17.387	Q9NQX3	P20700	Q6UVJ0
859	5	NaN	NaN	NaN			37.103	1	10	6	6	35.119;37.201;36.728;36.649	P25788-2	P20618	P25786	P25787	P40306
860	6	20S proteasome	1	0.166667	20S proteasome;26S proteasome;PA28-20S proteasome;PA28gamma-20S proteasome;PA700-20S-PA28 complex	1;1;1;1;1	12.374	1	15	10	10	12.881;12.863;12.724;12.805;12.827	P28065	P20618	P25787	P25788-2	P25789	P28062
861	4	20S proteasome	1	0.25	20S proteasome;26S proteasome;PA28-20S proteasome;PA28gamma-20S proteasome;PA700-20S-PA28 complex	1;1;1;1;1	12.827	1	6	3	3	12.881;12.617;12.724	P28062	P20618	P25786	P25788-2
862	5	NaN	NaN	NaN			12.805	1	10	6	6	12.881;12.617;12.863;12.724	P25789	P20618	P25786	P25787	P25788-2
863	7	20S proteasome	1	0.142857	20S proteasome;26S proteasome;PA28-20S proteasome;PA28gamma-20S proteasome;PA700-20S-PA28 complex	1;1;1;1;1	24.956	1	21	15	15	24.113;24.601;24.396;25.21;23.02;24.113	P28062	P20618	P25786	P25788-2	P49720	P49720	P49721
864	10	NaN	NaN	NaN			24.446	1	45	36	36	24.113;24.601;24.016;24.396;23.765;25.21;23.02;24.113;24.228	P25789	P20618	P25786	P25787	P25788-2	P40306	P49720	P49720	P49721	P60900
865	8	20S proteasome	1	0.125	20S proteasome;26S proteasome;PA28-20S proteasome;PA28gamma-20S proteasome;PA700-20S-PA28 complex	1;1;1;1;1	24.094	1	28	21	21	24.113;24.601;24.016;24.396;24.446;24.956;24.113	P28065	P20618	P25786	P25787	P25788-2	P25789	P28062	P49721
866	2	NaN	NaN	NaN			4.297	1	1	1	1	4.315	P41091	P20042
867	2	NaN	NaN	NaN			32.531	NaN	1	NaN	NaN	33.311	P32519-2	P19838
868	6	DLP1-hFIS1 complex	1	0.166667	DLP1-hFIS1 complex	1	35.109	NaN	15	NaN	NaN	33.311;36.177;35.904;37.008;36.103	P32519-2	P19838	Q16204	Q9NXH9-2	Q9ULA0	Q9Y3D0
869	5	NaN	NaN	NaN			33.838	NaN	10	NaN	NaN	33.311;35.109;32.531;34.014	Q16656	P19838	P32519-2	P32519-2	Q9HCC0
870	4	NaN	NaN	NaN			49.243	NaN	6	NaN	NaN	47.729;48.02;49.957	P49247	P19623	P35813	Q96RS6
871	3	NaN	NaN	NaN			4.866	NaN	3	NaN	NaN	5.897;4.426	Q7Z478	P19525-2	P48634-2
872	3	NaN	NaN	NaN			45.588	NaN	3	NaN	NaN	45.102;46.236	E9PCV0	P19474	Q9HD26-2
873	3	NaN	NaN	NaN			45.109	NaN	3	NaN	NaN	45.102;46.951	Q01970	P19474	Q969Y2-3
874	3	NaN	NaN	NaN			48.773	NaN	3	NaN	NaN	47.483;46.951	Q01970	P19474	Q969Y2-3
875	5	NaN	NaN	NaN			45.487	NaN	10	NaN	NaN	47.483;45.102;45.986;45.484	Q9NVE7	P19474	P19474	Q00613-2	Q9Y2U5
876	3	HPFH(-198) complex	1	0.333333	HPFH(-198) complex	1	23.032	1	3	3	3	21.152;21.099	Q9Y230	P19387	Q13547
877	5	RNA polymerase II (RNAPII)	1	0.2	RNA polymerase II (RNAPII);RPAP1-RPB2-RPB3 complex	1;1	21.656	0.5	10	6	3	21.152;23.02;21.321;23.032	C9J2Y9	P19387	P24928	Q5VTR2	Q9Y230
878	2	NaN	NaN	NaN			30.603	1	1	1	1	30.889	Q9BQA1	P19387
879	2	NaN	NaN	NaN			11.487	NaN	1	NaN	NaN	12.185	O43149	P19105
880	2	NaN	NaN	NaN			14.512	0	1	1	0	14.431	Q9NTJ3	P19105
881	9	NaN	NaN	NaN			14.598	0.138889	36	36	5	14.431;14.133;14.666;14.652;13.563;14.237;13.347;14.577	Q6P1J9	P19105	P35579	Q13561	Q15276	Q6PD62	Q8N7H5	Q99567	Q9UJW0
882	7	NaN	NaN	NaN			15.803	0.5	21	6	3	14.431;15.895;14.442;17.208;15.643;16.054	Q15021	P19105	P26640	Q15003	Q15003	Q15811-9	Q9NU22
883	3	NaN	NaN	NaN			13.286	1	3	1	1	14.431;12.185	O60271-4	P19105	P19105
884	2	NaN	NaN	NaN			45.541	NaN	1	NaN	NaN	44.77	P31153	P18858
885	7	NaN	NaN	NaN			45.048	0	21	3	0	44.77;43.808;45.806;43.82;44.861;45.17	Q9NZL9	P18858	P22102	P29083	P63151	Q15437	Q99598
886	2	NaN	NaN	NaN			42.557	0	1	1	0	42.601	O60749	P18858
887	4	60S ribosomal subunit, cytoplasmic	1	0.25	60S ribosomal subunit, cytoplasmic;Nop56p-associated pre-rRNA complex;Ribosome, cytoplasmic;TNF-alpha/NF-kappa B signaling complex 6;TNF-alpha/Nf-kappa B signaling complex (RPL6, RPL30, RPS13, CHUK, DDX3X, NFKB2, NFKBIB, REL, IKBKG, NFKB1, MAP3K8, RELB, GLG1, NFKBIA, RELA, TNIP2, GTF2I)	1;1;1;1;1	6.85	0.666667	6	3	2	6.539;8.453;8.28	P07814	P18124	Q15046	Q32MZ4-2
888	3	60S ribosomal subunit, cytoplasmic	2	0.666667	60S ribosomal subunit, cytoplasmic;Nop56p-associated pre-rRNA complex;Ribosome, cytoplasmic;TNF-alpha/NF-kappa B signaling complex 6;TNF-alpha/Nf-kappa B signaling complex (RPL6, RPL30, RPS13, CHUK, DDX3X, NFKB2, NFKBIB, REL, IKBKG, NFKB1, MAP3K8, RELB, GLG1, NFKBIA, RELA, TNIP2, GTF2I);TRBP containing complex (DICER, RPL7A, EIF6, MOV10 and subunits of the 60S ribosomal particle)	2;2;2;1;1;1	6.899	1	3	3	3	6.539;7.377	Q02543	P18124	P36578
889	5	60S ribosomal subunit, cytoplasmic	3	0.6	60S ribosomal subunit, cytoplasmic;Nop56p-associated pre-rRNA complex;Ribosome, cytoplasmic;TNF-alpha/NF-kappa B signaling complex 6;TNF-alpha/Nf-kappa B signaling complex (RPL6, RPL30, RPS13, CHUK, DDX3X, NFKB2, NFKBIB, REL, IKBKG, NFKB1, MAP3K8, RELB, GLG1, NFKBIA, RELA, TNIP2, GTF2I);TRBP containing complex (DICER, RPL7A, EIF6, MOV10 and subunits of the 60S ribosomal particle)	3;3;3;1;1;1	7.672	1	10	10	10	6.539;7.457;8.307;7.492	Q9Y3U8	P18124	P26373	P39023	P62906
890	8	60S ribosomal subunit, cytoplasmic	5	0.625	60S ribosomal subunit, cytoplasmic;Nop56p-associated pre-rRNA complex;Ribosome, cytoplasmic;TNF-alpha/NF-kappa B signaling complex 6;TNF-alpha/Nf-kappa B signaling complex (RPL6, RPL30, RPS13, CHUK, DDX3X, NFKB2, NFKBIB, REL, IKBKG, NFKB1, MAP3K8, RELB, GLG1, NFKBIA, RELA, TNIP2, GTF2I);TRBP containing complex (DICER, RPL7A, EIF6, MOV10 and subunits of the 60S ribosomal particle)	5;5;5;1;1;2	6.997	1	28	28	28	6.539;7.457;7.377;8.307;7.659;7.492;7.672	Q07020	P18124	P26373	P36578	P39023	P61353	P62906	Q9Y3U8
891	11	60S ribosomal subunit, cytoplasmic	2	0.181818	60S ribosomal subunit, cytoplasmic;Nop56p-associated pre-rRNA complex;Ribosome, cytoplasmic;TNF-alpha/NF-kappa B signaling complex 6;TNF-alpha/Nf-kappa B signaling complex (RPL6, RPL30, RPS13, CHUK, DDX3X, NFKB2, NFKBIB, REL, IKBKG, NFKB1, MAP3K8, RELB, GLG1, NFKBIA, RELA, TNIP2, GTF2I);TRBP containing complex (DICER, RPL7A, EIF6, MOV10 and subunits of the 60S ribosomal particle)	2;2;2;1;1;1	6.396	0.535714	55	28	15	6.539;5.897;7.457;7.377;7.492;7.024;6.758;6.502;7.037;5.77	P10515	P18124	P19525-2	P26373	P36578	P62906	P62917	Q12788	Q13823	Q96ME7-3	Q9H1A4
892	9	60S ribosomal subunit, cytoplasmic	3	0.333333	60S ribosomal subunit, cytoplasmic;Nop56p-associated pre-rRNA complex;Ribosome, cytoplasmic;TNF-alpha/NF-kappa B signaling complex 6;TNF-alpha/Nf-kappa B signaling complex (RPL6, RPL30, RPS13, CHUK, DDX3X, NFKB2, NFKBIB, REL, IKBKG, NFKB1, MAP3K8, RELB, GLG1, NFKBIA, RELA, TNIP2, GTF2I);TRBP containing complex (DICER, RPL7A, EIF6, MOV10 and subunits of the 60S ribosomal particle)	3;3;3;2;2;1	6.932	1	36	36	36	6.539;8.808;7.457;7.377;7.389;7.492;7.024;8.53	P61313	P18124	P18124	P26373	P36578	P47914	P62906	P62917	Q02878
893	3	NaN	NaN	NaN			25.232	1	3	3	3	23.318;23.723	P40227	P17987	P48643
894	8	NaN	NaN	NaN			22.456	1	28	28	28	23.318;23.723;21.433;22.665;22.759;22.652;22.436	P40227	P17987	P48643	P48643	P50990	P50991	P78371	Q99832
895	5	NaN	NaN	NaN			21.433	1	10	10	10	23.318;22.456;22.759;22.436	P48643	P17987	P40227	P50991	Q99832
896	8	NaN	NaN	NaN			22.759	1	28	28	28	23.318;22.456;23.723;21.433;24.13;22.665;22.436	P50991	P17987	P40227	P48643	P48643	P49368	P50990	Q99832
897	6	NaN	NaN	NaN			23.723	1	15	15	15	23.318;22.456;25.232;22.759;22.436	P48643	P17987	P40227	P40227	P50991	Q99832
898	7	NaN	NaN	NaN			24.13	1	21	21	21	23.318;22.456;25.232;23.723;22.652;22.436	P49368	P17987	P40227	P40227	P48643	P78371	Q99832
899	2	20S proteasome	1	0.5	20S proteasome;26S proteasome;DNAJB2-HSPA8-PSMA3 complex;PA28-20S proteasome;PA28gamma-20S proteasome;PA700-20S-PA28 complex	1;1;1;1;1;1	32.275	NaN	1	NaN	NaN	31.374	Q06323	P17812
900	3	NaN	NaN	NaN			38.255	NaN	3	NaN	NaN	38.102;37.892	P68371	P17066	Q99614
901	3	Calreticulin oligomer complex	1	0.333333	Calreticulin oligomer complex;H2AX complex I;H2AX complex II;H2AX complex, isolated from cells without IR exposure	1;1;1;1	37.866	NaN	3	NaN	NaN	38.102;37.917	P47755	P17066	P30419
902	4	GINS complex	1	0.25	GINS complex;Multisynthetase complex	1;1	41.369	NaN	6	NaN	NaN	41.536;39.668;41.545	Q06203	P17066	Q9GZT3	Q9Y285
903	6	DMAP1-associated complex	1	0.166667	DMAP1-associated complex;INO80 chromatin remodeling complex;NuA4/Tip60 HAT complex;NuA4/Tip60-HAT complex A;NuA4/Tip60-HAT complex B;SRCAP-associated chromatin remodeling complex;TIP49-TIP48-BAF53 complex;TIP60 histone acetylase complex;URI complex (Unconventional prefoldin RPB5 Interactor);c-MYC-ATPase-helicase complex;cMYC-ATPase-helicase complex;p400-associated complex	1;1;1;1;1;1;1;1;1;1;1;1	41.843	0.333333	15	3	1	41.536;41.943;40.511;43.431;41.069	Q16626	P17066	P62306	Q15750	Q15750	Q9NXV2
904	6	Multisynthetase complex	2	0.333333	Multisynthetase complex	2	40.553	NaN	15	NaN	NaN	41.536;39.499;40.771;41.545;39.091	Q86X55-1	P17066	P49005	Q8TC07-2	Q9Y285	Q9Y285
905	8	APP-FE65-LRP complex	1	0.125	APP-FE65-LRP complex;APP-TIMM23 complex;APP-TOMM40 complex;Amyloid beta protein oligomer;DMAP1-associated complex;INO80 chromatin remodeling complex;NuA4/Tip60 HAT complex;NuA4/Tip60-HAT complex A;NuA4/Tip60-HAT complex B;RUNX1-CBF-beta-DNA complex;SRCAP-associated chromatin remodeling complex;TIP49-TIP48-BAF53 complex;TIP60 histone acetylase complex;URI complex (Unconventional prefoldin RPB5 Int…	1;1;1;1;1;1;1;1;1;1;1;1;1;1;1;1;1;1	41.943	0.1	28	10	1	41.536;43.185;42.118;42.481;42.266;40.427;41.069	P62306	P17066	P49005	P62140	P62304	P63261	Q6PD74	Q9NXV2
906	4	MLL1-WDR5 complex	1	0.25	MLL1-WDR5 complex	1	42.539	NaN	6	NaN	NaN	41.536;41.032;43.185	Q13395	P17066	P48426	P49005
907	3	MLL1-WDR5 complex	1	0.333333	MLL1-WDR5 complex	1	43.185	NaN	3	NaN	NaN	41.536;43.259	P49005	P17066	P48426
908	5	60S ribosomal subunit, cytoplasmic	1	0.2	60S ribosomal subunit, cytoplasmic;Nop56p-associated pre-rRNA complex;Ribosome, cytoplasmic;TRBP containing complex (DICER, RPL7A, EIF6, MOV10 and subunits of the 60S ribosomal particle)	1;1;1;1	9.331	NaN	10	NaN	NaN	9.159;9.026;9.403;7.666	Q8TAQ2	P17026	Q5SW79-2	Q969Q0	Q9H2P0
909	9	40S ribosomal subunit, cytoplasmic	1	0.111111	40S ribosomal subunit, cytoplasmic;Ecsit complex (ECSIT, MT-CO2, GAPDH, TRAF6, NDUFAF1);Ecsit complex (ECSIT, MT-CO2, NDUFA1, MT-ND1, TRAF6, NDUFAF1);Ecsit complex (ECSIT, NDUFS3, NDUFAF1);Ecsit complex (ECSIT, NDUFS3, TOM20);Nop56p-associated pre-rRNA complex;Ribosome, cytoplasmic;TNF-alpha/NF-kappa B signaling complex 6;TNF-alpha/Nf-kappa B signaling complex (RPL6, RPL30, RPS13, CHUK, DDX3X, NF…	1;1;1;1;1;1;1;1;1	10.373	0.3	36	10	3	9.159;9.126;9.109;9.535;9.36;10.071;9.641;9.066	Q96KR1	P17026	P62701	P62854	Q14204	Q14331	Q6P2E9	Q86U42-2	Q9Y580
910	8	39S ribosomal subunit, mitochondrial	1	0.125	39S ribosomal subunit, mitochondrial;55S ribosome, mitochondrial;RAB9-TIP47-MPRI complex	1;1;1	10.347	0.4	28	10	4	9.159;9.783;10.431;9.535;10.059;10.805;11.898	E7EQL8	P17026	P62273	Q08AM6	Q14204	Q7L5Y9	Q96S59	Q9H871
911	12	40S ribosomal subunit, cytoplasmic	1	0.083333	40S ribosomal subunit, cytoplasmic;Nop56p-associated pre-rRNA complex;Ribosome, cytoplasmic;TNF-alpha/NF-kappa B signaling complex 6;TNF-alpha/Nf-kappa B signaling complex (RPL6, RPL30, RPS13, CHUK, DDX3X, NFKB2, NFKBIB, REL, IKBKG, NFKB1, MAP3K8, RELB, GLG1, NFKBIA, RELA, TNIP2, GTF2I)	1;1;1;1;1	7.421	0.285714	66	21	6	9.159;5.613;6.994;9.126;9.109;8.108;9.36;6.403;7.397;7.719;9.066	Q96KR1	P17026	P49916	P55265-5	P62701	P62854	Q12905	Q14331	Q86U42-2	Q92785	Q9NPE3	Q9Y580
912	7	Nop56p-associated pre-rRNA complex	2	0.285714	40S ribosomal subunit, cytoplasmic;ALL-1 supercomplex;ASCOM complex;MLL-HCF complex;MLL1-WDR5 complex;MOF complex;Menin-associated histone methyltransferase complex;Nop56p-associated pre-rRNA complex;PTIP-HMT complex;Parvulin-associated pre-rRNP complex;Ribosome, cytoplasmic;Set1A complex;Set1B complex;TNF-alpha/NF-kappa B signaling complex 6;TNF-alpha/Nf-kappa B signaling complex (RPL6, RPL30, R…	1;1;1;1;1;1;1;2;1;1;1;1;1;1;1;1;1	9.395	0.666667	21	3	2	9.159;8.463;9.109;9.36;7.861;9.066	Q96T88	P17026	P35268	P62854	Q14331	Q9BWF3	Q9Y580
913	9	Ribosome, cytoplasmic	3	0.333333	40S ribosomal subunit, cytoplasmic;60S ribosomal subunit, cytoplasmic;Nop56p-associated pre-rRNA complex;Ribosome, cytoplasmic;TRBP containing complex (DICER, RPL7A, EIF6, MOV10 and subunits of the 60S ribosomal particle)	1;2;2;3;1	10.438	0.9	36	10	9	9.159;9.237;8.994;9.731;9.507;9.403;9.537;8.592	P32969	P17026	P20042	P62241	Q7L2E3	Q8IWS0	Q969Q0	Q9NX58	Q9NY93-2
914	5	60S ribosomal subunit, cytoplasmic	1	0.2	60S ribosomal subunit, cytoplasmic;Ribosome, cytoplasmic	1;1	5.028	0.833333	10	6	5	4.013;4.315;6.899;6.677	P32969	P17026	P20042	Q02543	Q7L2E3
915	3	NaN	NaN	NaN			9.794	0	3	1	0	9.428;10.133	Q8N8E3	P16989	Q9NWU2
916	13	39S ribosomal subunit, mitochondrial	4	0.307692	39S ribosomal subunit, mitochondrial;55S ribosome, mitochondrial;60S ribosomal subunit, cytoplasmic;Nop56p-associated pre-rRNA complex;Ribosome, cytoplasmic;TRBP containing complex (DICER, RPL7A, EIF6, MOV10 and subunits of the 60S ribosomal particle);TRBP containing complex (DICER, TRBP, AGO2, RPL7A, EIF6, MOV10)	4;4;2;2;2;2;1	11.377	0.488889	78	45	22	9.428;10.059;12.605;11.805;11.648;11.626;11.493;11.141;12.738;11.919;11.5;11.845	Q8IUD2-2	P16989	Q7L5Y9	Q7Z7F7	Q8IXM3	Q8N5N7	Q8N983-4	Q9BYD1	Q9NQ50	Q9NYK5	Q9P0J7	Q9UL63	Q9Y3B7
917	7	Nsf-Stx1a-NAPG complex	1	0.142857	Nsf-Stx1a-NAPG complex	1	10.165	0.6	21	15	9	8.995;8.33;10.002;10.394;9.189;12.13	O43290	P16402	Q15717	Q8WXI9	Q92974-2	Q9HCE1	Q9HCE1
918	8	40S ribosomal subunit, cytoplasmic	1	0.125	40S ribosomal subunit, cytoplasmic;Ribosome, cytoplasmic	1;1	8.606	0.5	28	6	3	8.995;7.109;7.442;8.545;8.851;8.469;8.312	Q93077	P16402	P51532-5	P62861	Q07666	Q08211	Q12906-7	Q9BY77
919	22	Ribosome, cytoplasmic	3	0.136364	40S ribosomal subunit, cytoplasmic;60S ribosomal subunit, cytoplasmic;Exosome;Nop56p-associated pre-rRNA complex;Ribosome, cytoplasmic;TRBP containing complex (DICER, RPL7A, EIF6, MOV10 and subunits of the 60S ribosomal particle)	2;1;1;2;3;1	7.992	0.878788	231	66	58	8.352;7.878;8.869;9.301;7.756;8.994;9.783;8.79;7.442;9.056;8.851;8.108;8.469;8.319;8.24;7.9;9.356;8.606;8.382;8.6;8.047	P17844	P16401	P36957	P42766	P46781	P51991	P62241	P62273	P62750	P62861	Q00839-2	Q08211	Q12905	Q12906-7	Q13151	Q13283	Q13895	Q6PKG0	Q93077	Q9NZB2	Q9NZI8	Q9Y295
920	10	60S ribosomal subunit, cytoplasmic	2	0.2	60S ribosomal subunit, cytoplasmic;MKK4-ARRB2-ASK1 complex;MKK4-ARRB2-JNK3 complex;Nop56p-associated pre-rRNA complex;Ribosome, cytoplasmic;TRBP containing complex (DICER, RPL7A, EIF6, MOV10 and subunits of the 60S ribosomal particle)	2;1;1;2;2;2	7.401	0.666667	45	15	10	8.352;9.159;8.869;9.126;8.736;8.93;8.634;9.078;8.137	Q8IWS0	P16401	P17026	P42766	P62701	P62899	P84098	Q92522	Q9H6F5	Q9NV56
921	12	60S ribosomal subunit, cytoplasmic	3	0.25	60S ribosomal subunit, cytoplasmic;MKK4-ARRB2-ASK1 complex;MKK4-ARRB2-JNK3 complex;Nop56p-associated pre-rRNA complex;Ribosome, cytoplasmic;TRBP containing complex (DICER, RPL7A, EIF6, MOV10 and subunits of the 60S ribosomal particle)	3;1;1;2;3;2	9.507	0.714286	66	21	15	8.352;9.159;10.438;8.869;9.126;8.736;8.93;9.913;8.634;9.078;8.137	Q8IWS0	P16401	P17026	P32969	P42766	P62701	P62899	P84098	Q8WU90	Q92522	Q9H6F5	Q9NV56
922	5	NaN	NaN	NaN			9.102	1	10	1	1	8.352;8.995;8.051;8.372	Q8NFC6	P16401	P16402	Q7Z417	Q9UNP9
923	9	40S ribosomal subunit, cytoplasmic	1	0.111111	40S ribosomal subunit, cytoplasmic;Nop56p-associated pre-rRNA complex;Ribosome, cytoplasmic	1;1;1	8.737	1	36	1	1	9.75;7.756;7.81;9.947;9.056;8.319;9.356;8.047	Q9BTD8-4	P15880	P51991	P51991-2	P51991-2	Q00839-2	Q13151	Q6PKG0	Q9Y295
924	5	Rnase/Mrp complex	2	0.4	40S ribosomal subunit, cytoplasmic;NMI-POLR1B-RRN3 complex;Nop56p-associated pre-rRNA complex;POLR1B-RRN3 complex;Ribosome, cytoplasmic;Rnase/Mrp complex	1;1;1;1;1;2	9.627	1	10	10	10	9.75;10.313;9.716;7.699	P62851	P15880	P39019	P62841	P62841
925	2	Exosome	1	0.5	Exosome	1	44.273	NaN	1	NaN	NaN	42.856	Q99426	P15311
926	6	Exosome	1	0.166667	Exosome	1	44.201	0	15	1	0	42.856;45.761;44.388;45.564;42.318	Q99543	P15311	Q13043	Q4G0F5	Q8TCS8	Q8TCS8
927	2	NaN	NaN	NaN			43.747	NaN	1	NaN	NaN	43.678	Q93034	P15104
928	3	NaN	NaN	NaN			42.334	NaN	3	NaN	NaN	43.678;42.331	Q9H8Y8	P15104	Q7Z5R6
929	3	NaN	NaN	NaN			44.952	NaN	3	NaN	NaN	43.678;44.532	Q9H8Y8	P15104	Q7Z5R6
930	3	NaN	NaN	NaN			3.462	1	3	1	1	3.69;4.065	P41252	P14868	Q9Y520-4
931	11	40S ribosomal subunit, cytoplasmic	1	0.090909	40S ribosomal subunit, cytoplasmic;Nop56p-associated pre-rRNA complex;Ribosome, cytoplasmic	1;1;1	9.772	0.857143	55	28	24	8.667;9.942;8.23;8.754;8.994;8.419;8.51;8.051;8.6;8.372	B4DS61	P14866	P42285	P49711	P61254	P62241	P78362	Q13242	Q7Z417	Q9NZI8	Q9UNP9
932	7	CHUK-ERC1-IKBKB-IKBKG	1	0.142857	CHUK-ERC1-IKBKB-IKBKG	1	6.79	0.866667	21	15	13	8.667;6.705;7.756;8.382;8.6;4.961	O00571	P14866	P38159	P51991	Q9NZB2	Q9NZI8	Q9UN86
933	2	NaN	NaN	NaN			40.499	NaN	1	NaN	NaN	40.567	G5E9A6	P14735
934	3	URI complex (Unconventional prefoldin RPB5 Interactor)	1	0.333333	URI complex (Unconventional prefoldin RPB5 Interactor)	1	4.302	NaN	3	NaN	NaN	3.547;4.098	Q63HN8	P14678-2	P52272-2
935	2	NaN	NaN	NaN			5.115	NaN	1	NaN	NaN	7.115	P62269	P13807-2
936	2	NaN	NaN	NaN			42.056	NaN	1	NaN	NaN	42.175	P18846	P13798
937	7	28S ribosomal subunit, mitochondrial	1	0.142857	28S ribosomal subunit, mitochondrial;55S ribosome, mitochondrial	1;1	41.063	0	21	1	0	42.175;42.056;42.601;41.137;42.435;41.877	P22102	P13798	P18846	P18858	P49321	Q92541	Q9BW71
938	22	NaN	NaN	NaN			42.498	0.6	231	10	6	42.175;42.271;42.05;42.495;41.234;43.658;43.698;41.601;44.172;42.093;42.114;44.114;43.619;43.142;42.965;40.771;44.401;44.011;42.359;41.281;43.334	O00429-3	P13798	P16298	P22059	P23497-7	P80217	P80217	Q06210-2	Q07021	Q07021	Q13043	Q5JSP0	Q5JSP0	Q70J99	Q7Z4Q2	Q8IUI8	Q8TC07-2	Q8TC07-2	Q96HN2-2	Q9BUA3	Q9NVM9	Q9NVM9
939	12	28S ribosomal subunit, mitochondrial	2	0.166667	28S ribosomal subunit, mitochondrial;55S ribosome, mitochondrial	2;2	43.808	1	66	1	1	42.175;43.678;42.056;42.601;44.77;44.56;42.435;43.701;41.877;44.24;45.048	P22102	P13798	P15104	P18846	P18858	P18858	Q92541	Q92541	Q9BV44	Q9BW71	Q9BW71	Q9NZL9
940	5	TF-FVIIa-FXa-TFPI complex	1	0.2	TF-FVIIa-FXa-TFPI complex	1	24.951	NaN	10	NaN	NaN	23.496;25.489;24.629;24.837	Q93008-1	P13674-2	Q76I76	Q86SZ2-2	Q96RS0
941	2	NaN	NaN	NaN			49.621	1	1	1	1	48.13	P27348	P13639
942	3	NaN	NaN	NaN			47.992	0	3	1	0	48.13;48.02	P38646	P13639	P35813
943	2	NaN	NaN	NaN			5.322	1	1	1	1	5.496	P12956	P13010
944	2	NaN	NaN	NaN			7.829	1	1	1	1	7.768	P12956	P13010
945	5	NaN	NaN	NaN			6.357	0.333333	10	6	2	7.768;5.496;5.861;6.261	P41252	P13010	P13010	Q13155	Q9Y520-4
946	2	NaN	NaN	NaN			27.796	NaN	1	NaN	NaN	26.319	O43707	P12814-2
947	5	40S ribosomal subunit, cytoplasmic	1	0.2	40S ribosomal subunit, cytoplasmic;CDC7-DBF7 complex;GR-hnRNP U complex;Ribosome, cytoplasmic	1;1;1;1	5.542	0	10	3	0	7.056;6.435;7.442;5.832	P35573	P12270	P29590	P62861	Q8TDD1
948	2	ILK-PARVB-ARHGEF6 complex	1	0.5	ILK-PARVB-ARHGEF6 complex	1	26.517	NaN	1	NaN	NaN	28.033	P20839	P12268
949	2	NaN	NaN	NaN			46.198	NaN	1	NaN	NaN	44.833	P27797	P12081
950	8	40S ribosomal subunit, cytoplasmic	1	0.125	40S ribosomal subunit, cytoplasmic;Ribosome, cytoplasmic	1;1	8.624	0.214286	28	28	6	8.32;8.475;8.494;9.589;8.453;9.89;6.706	P47897	P11940	P23258	P35250	P42677	Q15046	Q99459	Q99459
951	2	NaN	NaN	NaN			49.072	NaN	1	NaN	NaN	48.364	O60701	P11586
952	3	NaN	NaN	NaN			49.772	NaN	3	NaN	NaN	48.364;49.942	P11413	P11586	Q6FI81-3
953	6	NaN	NaN	NaN			48.51	NaN	15	NaN	NaN	48.364;46.624;49.942;48.527;47.5	O00273	P11586	Q12792	Q6FI81-3	Q86Y56	Q8N1K5
954	4	RNF20-RNF40-UbE2E1 complex	1	0.25	RNF20-RNF40-UbE2E1 complex	1	16.076	NaN	6	NaN	NaN	16.252;15.895;17.604	O60232	P11441	P26640	P46379-2
955	11	RNF20-RNF40-UbE2E1 complex	1	0.090909	RNF20-RNF40-UbE2E1 complex	1	15.64	0.133333	55	15	2	16.252;14.431;15.895;13.73;14.128;15.803;15.27;15.72;13.849;15.411	F8VPD4	P11441	P19105	P26640	Q13200	Q13501	Q15021	Q16186	Q5T447	Q99460	Q9BPX3
956	2	NaN	NaN	NaN			51.633	NaN	1	NaN	NaN	49.772	P13639	P11413
957	3	NaN	NaN	NaN			49.884	NaN	3	NaN	NaN	49.772;48.02	P52888	P11413	P35813
958	3	NaN	NaN	NaN			48.13	NaN	3	NaN	NaN	49.772;48.364	P13639	P11413	P11586
959	3	NgR-TROY-LINGO1 complex	1	0.333333	NgR-TROY-LINGO1 complex;TAJ-NgR1-LINGO-1 signaling complex	1;1	9.717	NaN	3	NaN	NaN	7.888;7.729	Q9NTI5-2	P11387	Q9Y3C1
960	8	DA complex	1	0.125	DA complex;DAB complex;NgR-TROY-LINGO1 complex;TAJ-NgR1-LINGO-1 signaling complex;TFIIA complex;TFIIA-TRF2 complex	1;1;1;1;1;1	8.217	1	28	1	1	7.888;8.226;8.108;8.217;6.221;8.395;8.05	Q9NVP1	P11387	Q8IY37	Q8NFW8	Q8WVM0	Q96DE5	Q9H0S4-2	Q9P2K5-2
961	9	NgR-TROY-LINGO1 complex	1	0.111111	NgR-TROY-LINGO1 complex;TAJ-NgR1-LINGO-1 signaling complex	1;1	7.543	1	36	1	1	7.888;8.864;7.737;7.478;8.499;8.395;8.592;8.05	E7ESU4	P11387	P62266	Q3KQU3	Q5QPM1	Q9BXS6-2	Q9H0S4-2	Q9NY93-2	Q9P2K5-2
962	14	17S U2 snRNP	1	0.071429	17S U2 snRNP;C complex spliceosome;NgR-TROY-LINGO1 complex;SF3A1-SF3A2-SF3A3 complex;Spliceosome;TAJ-NgR1-LINGO-1 signaling complex	1;1;1;1;1;1	7.109	0.52381	91	21	11	7.888;8.034;5.613;8.33;6.798;6.968;8.268;8.606;6.068;8.19;5.983;8.382;7.729	P51532-5	P11387	P23246	P49916	Q15717	Q5BKZ1	Q86TB9	Q86YP4	Q93077	Q9H7E9	Q9NR30	Q9NR30	Q9NZB2	Q9Y3C1
963	3	NaN	NaN	NaN			47.729	NaN	3	NaN	NaN	46.805;45.844	P19623	P11177-2	Q9P016
964	4	RUNX1-CBF-beta-DNA complex	1	0.25	RUNX1-CBF-beta-DNA complex	1	3.835	0.333333	6	3	1	5.635;5.822;3.931	P62304	P11177-2	P40937	Q13838
965	3	NaN	NaN	NaN			23.692	NaN	3	NaN	NaN	24.31;22.854	Q16643	P11171-2	Q9H9T3-2
966	2	NaN	NaN	NaN			43.682	NaN	1	NaN	NaN	44.205	Q96IJ6	P11021
967	8	ESCRT-I complex	1	0.125	ESCRT-I complex;SNARE complex (SNAP25, VAMP3, VAMP2, NAPB, STX13);TSG101-VPS37B-VPS28 complex	1;1;1	44.548	0.166667	28	6	1	44.205;46.5;44.681;44.861;43.142;44.119;45.048	Q9Y5X3	P11021	P30154	P67775	Q15437	Q7Z4Q2	Q96QK1	Q9NZL9
968	3	NaN	NaN	NaN			45.9	1	3	1	1	46.868;44.205	Q96IJ6	P11021	P11021
969	2	NaN	NaN	NaN			49.281	NaN	1	NaN	NaN	48.429	Q9H0E2	P10636-4
970	4	NaN	NaN	NaN			48.739	NaN	6	NaN	NaN	48.429;49.426;48.478	Q9H0K6	P10636-4	P46934-4	Q9Y5Y2
971	2	NaN	NaN	NaN			7.037	NaN	1	NaN	NaN	6.396	Q96ME7-3	P10515
972	2	60S ribosomal subunit, cytoplasmic	1	0.5	60S ribosomal subunit, cytoplasmic;Nop56p-associated pre-rRNA complex;Ribosome, cytoplasmic;TNF-alpha/NF-kappa B signaling complex 6;TNF-alpha/Nf-kappa B signaling complex (RPL6, RPL30, RPS13, CHUK, DDX3X, NFKB2, NFKBIB, REL, IKBKG, NFKB1, MAP3K8, RELB, GLG1, NFKBIA, RELA, TNIP2, GTF2I)	1;1;1;1;1	4.293	NaN	1	NaN	NaN	3.555	P18124	P10515
973	2	NaN	NaN	NaN			14.466	NaN	1	NaN	NaN	15.82	Q6AI12	P0CAP2-3
974	2	NaN	NaN	NaN			19.942	NaN	1	NaN	NaN	21.259	Q6AI12	P0CAP2-3
975	2	NaN	NaN	NaN			13.166	NaN	1	NaN	NaN	11.954	P62263	P09651-2
976	3	AXIN-MEKK4-CCD1 complex	1	0.333333	AXIN-MEKK4-CCD1 complex;CCD1-Axin complex;Ternary complex (CCD1, Dvl, Rac)	1;1;1	47.566	NaN	3	NaN	NaN	46.73;48.069	P22392-2	P09622	P13796
977	6	AXIN-MEKK4-CCD1 complex	1	0.166667	AXIN-MEKK4-CCD1 complex;CCD1-Axin complex;Ternary complex (CCD1, Dvl, Rac)	1;1;1	47.875	0	15	1	0	46.73;49.772;47.566;48.02;47.769	P52888	P09622	P11413	P22392-2	P35813	P43487
978	3	NaN	NaN	NaN			7.784	NaN	3	NaN	NaN	6.906;7.734	P09497-2	P09496-2	Q00610-2
979	4	NaN	NaN	NaN			7.734	NaN	6	NaN	NaN	6.906;7.784;8.411	Q00610-2	P09496-2	P09497-2	Q9NYZ3
980	17	55S ribosome, mitochondrial	8	0.470588	28S ribosomal subunit, mitochondrial;39S ribosomal subunit, mitochondrial;55S ribosome, mitochondrial;60S ribosomal subunit, cytoplasmic;Nop56p-associated pre-rRNA complex;Ribosome, cytoplasmic	4;4;8;3;2;3	11.648	1	136	91	91	12.129;13.601;10.391;13.418;10.171;12.862;11.42;12.605;11.377;11.805;11.626;11.985;11.493;11.693;12.14;12.134	Q8N5N7	P09001	P82663	P82663	P82930	P82930	Q16540	Q5T4S7-3	Q7Z7F7	Q8IUD2-2	Q8IXM3	Q8N983-4	Q96EL3	Q9BYD1	Q9BYD6	Q9Y3D3	Q9Y676
981	13	Nop56p-associated pre-rRNA complex	4	0.307692	28S ribosomal subunit, mitochondrial;39S ribosomal subunit, mitochondrial;40S ribosomal subunit, cytoplasmic;55S ribosome, mitochondrial;60S ribosomal subunit, cytoplasmic;Nop56p-associated pre-rRNA complex;Ribosome, cytoplasmic;TNF-alpha/NF-kappa B signaling complex 6;TRBP containing complex (DICER, RPL7A, EIF6, MOV10 and subunits of the 60S ribosomal particle);TRBP containing complex (DICER, TR…	2;1;1;3;3;4;4;1;1;1	12.281	1	78	45	45	12.129;12.665;12.531;13.025;12.975;12.677;11.849;11.609;12.426;12.738;12.905;12.14	Q9Y2R5	P09001	P51398-2	P82673	P82675	P82921	Q13405	Q15751	Q96A35	Q96F63	Q9NYK5	Q9P0M9	Q9Y3D3
982	5	LIN9-BMYB complex	1	0.2	LIN9-BMYB complex;LINC complex, S-phase	1;1	14.133	0.333333	10	3	1	14.337;13.523;14.45;14.598	P35579	P08590	P35580	P60660-2	Q6P1J9
983	5	LIN9-BMYB complex	1	0.2	LIN9-BMYB complex;LINC complex, S-phase	1;1	14.45	0.333333	10	3	1	14.337;14.133;13.523;14.237	P60660-2	P08590	P35579	P35580	Q8N7H5
984	3	NaN	NaN	NaN			5.635	NaN	3	NaN	NaN	4.541;3.931	P11177-2	P08559-3	Q13838
985	2	NaN	NaN	NaN			31.028	NaN	1	NaN	NaN	30.536	Q9H2G2	P08238
986	3	NaN	NaN	NaN			28.738	1	3	1	1	30.536;27.384	Q9H2G2	P08238	P08238
987	2	NaN	NaN	NaN			35.594	NaN	1	NaN	NaN	35.007	P68371	P08107
988	3	NaN	NaN	NaN			35.55	0	3	1	0	35.007;35.594	Q15370	P08107	P68371
989	3	NaN	NaN	NaN			36.266	1	3	3	3	35.007;37.108	P11142	P08107	P08107
990	3	NaN	NaN	NaN			30.536	1	3	1	1	30.715;28.738	P08238	P07900	Q9H2G2
991	15	60S ribosomal subunit, cytoplasmic	5	0.333333	60S ribosomal subunit, cytoplasmic;ABL2-HRAS-RIN1 complex;Nop56p-associated pre-rRNA complex;Parvulin-associated pre-rRNP complex;RIN1-STAM2-EGFR complex, EGF stimulated;RIN1-STAM2-HRS complex;Ribosome, cytoplasmic;TNF-alpha/NF-kappa B signaling complex 6;TNF-alpha/Nf-kappa B signaling complex (RPL6, RPL30, RPS13, CHUK, DDX3X, NFKB2, NFKBIB, REL, IKBKG, NFKB1, MAP3K8, RELB, GLG1, NFKBIA, RELA, TN…	5;1;5;1;1;1;5;1;1;1	6.539	1	105	91	91	6.85;6.396;7.457;7.377;7.565;7.078;7.389;6.932;7.659;7.492;7.024;6.899;6.997;7.672	P18124	P07814	P10515	P26373	P36578	P40429	P46778	P47914	P61313	P61353	P62906	P62917	Q02543	Q07020	Q9Y3U8
992	5	60S ribosomal subunit, cytoplasmic	1	0.2	60S ribosomal subunit, cytoplasmic;Nop56p-associated pre-rRNA complex;Ribosome, cytoplasmic	1;1;1	7.13	0.8	10	10	8	6.85;9.019;7.659;8.453	P54136	P07814	P07814	P61353	Q15046
993	16	60S ribosomal subunit, cytoplasmic	5	0.3125	60S ribosomal subunit, cytoplasmic;ABL2-HRAS-RIN1 complex;Nop56p-associated pre-rRNA complex;Parvulin-associated pre-rRNP complex;RIN1-STAM2-EGFR complex, EGF stimulated;RIN1-STAM2-HRS complex;Ribosome, cytoplasmic;TNF-alpha/NF-kappa B signaling complex 6;TNF-alpha/Nf-kappa B signaling complex (RPL6, RPL30, RPS13, CHUK, DDX3X, NFKB2, NFKBIB, REL, IKBKG, NFKB1, MAP3K8, RELB, GLG1, NFKBIA, RELA, TN…	5;1;5;1;1;1;5;1;1;1	8.808	1	120	120	120	6.85;9.019;7.457;7.377;7.565;7.078;7.389;6.932;7.659;7.492;7.024;6.899;9.383;6.997;7.672	P18124	P07814	P07814	P26373	P36578	P40429	P46778	P47914	P61313	P61353	P62906	P62917	Q02543	Q07020	Q07020	Q9Y3U8
994	6	NaN	NaN	NaN			40.508	0.333333	15	3	1	41.548;39.376;40.511;41.985;39.877	Q9BZE2	P07602	P07602	Q15750	Q16740	Q16740
995	2	39S ribosomal subunit, mitochondrial	1	0.5	39S ribosomal subunit, mitochondrial;55S ribosome, mitochondrial	1;1	8.479	NaN	1	NaN	NaN	9.041	O94763	P07305
996	4	NaN	NaN	NaN			10.291	0	6	1	0	9.041;8.33;8.382	Q96GM5	P07305	Q15717	Q9NZB2
997	5	NaN	NaN	NaN			8.12	0	10	3	0	9.041;8.33;8.382;7.745	Q96GM5	P07305	Q15717	Q9NZB2	Q9ULW0
998	10	DA complex	1	0.1	DA complex;DAB complex;NgR-TROY-LINGO1 complex;TAJ-NgR1-LINGO-1 signaling complex;TFIIA complex;TFIIA-TRF2 complex	1;1;1;1;1;1	8.217	1	45	1	1	9.041;7.888;8.226;7.89;8.108;6.221;8.395;8.217;8.05	Q8WVM0	P07305	P11387	Q8IY37	Q8NE71-2	Q8NFW8	Q96DE5	Q9H0S4-2	Q9NVP1	Q9P2K5-2
999	16	17S U2 snRNP	1	0.0625	17S U2 snRNP;40S ribosomal subunit, cytoplasmic;C complex spliceosome;DA complex;DAB complex;Emerin complex 24;Emerin complex 25;ING2 complex;MKK4-ARRB2-ASK1 complex;MKK4-ARRB2-JNK3 complex;NgR-TROY-LINGO1 complex;Nop56p-associated pre-rRNA complex;Ribosome, cytoplasmic;SAP complex (Sin3-associated protein complex);SF3A1-SF3A2-SF3A3 complex;SIN3-SAP25 complex;Spliceosome;TAJ-NgR1-LINGO-1 signalin…	1;1;1;1;1;1;1;1;1;1;1;1;1;1;1;1;1;1;1;1	8.108	0.533333	120	15	8	9.041;7.888;8.034;8.391;7.064;8.463;8.226;7.637;7.89;8.217;6.8;8.395;8.137;8.217;8.05	Q8NFW8	P07305	P11387	P23246	P52272-2	Q5JSZ5	Q5VWQ0	Q8IY37	Q8IY81	Q8NE71-2	Q8WVM0	Q9H0E3	Q9H0S4-2	Q9NV56	Q9NVP1	Q9P2K5-2
1000	6	NaN	NaN	NaN			32.027	NaN	15	NaN	NaN	32.697;33.608;33.053;33.879;31.682	Q9NZT2-2	P06753-3	Q06546	Q8N1F7	Q9H6E5	Q9H6E5
1001	3	60S ribosomal subunit, cytoplasmic	1	0.333333	60S ribosomal subunit, cytoplasmic;Nop56p-associated pre-rRNA complex;Ribosome, cytoplasmic;TNF-alpha/NF-kappa B signaling complex 6	1;1;1;1	7.982	1	3	3	3	7.955;7.218	P49207	P05388	P62424
1002	2	NaN	NaN	NaN			40.547	1	1	1	1	41.963	P41091	P05198
1003	3	NaN	NaN	NaN			41.29	NaN	3	NaN	NaN	41.963;41.403	P16403	P05198	P10412
1004	4	NaN	NaN	NaN			6.267	0.666667	6	3	2	6.454;7.672;8.148	P49458	P05198	Q86V81	Q99879
1005	5	40S ribosomal subunit, cytoplasmic	1	0.2	40S ribosomal subunit, cytoplasmic;Ribosome, cytoplasmic	1;1	9.133	0.333333	10	6	2	9.043;7.442;8.24;8.148	Q52LJ0-2	P05198	P62861	Q13283	Q99879
1006	6	40S ribosomal subunit, cytoplasmic	1	0.166667	40S ribosomal subunit, cytoplasmic;Ribosome, cytoplasmic	1;1	7.067	0.3	15	10	3	9.043;7.442;8.24;5.797;8.148	Q52LJ0-2	P05198	P62861	Q13283	Q13283	Q99879
1007	13	Ribosome, cytoplasmic	3	0.230769	40S ribosomal subunit, cytoplasmic;60S ribosomal subunit, cytoplasmic;Nop56p-associated pre-rRNA complex;Parvulin-associated pre-rRNP complex;Ribosome, cytoplasmic;TRBP containing complex (DICER, RPL7A, EIF6, MOV10 and subunits of the 60S ribosomal particle)	1;2;2;1;3;2	9.336	0.75	78	28	21	9.043;8.735;8.919;9.226;8.79;8.839;8.736;9.403;9.738;7.629;9.764;9.537	Q16666-2	P05198	P46776	P62263	P62280	P62750	P62753	Q92556	Q969Q0	Q96EV2	Q9BVJ6	Q9BVJ6	Q9NX58
1008	6	NaN	NaN	NaN			8.132	1	15	3	3	9.043;8.594;7.665;8.718;8.752	Q14694	P05198	P41091	Q92499	Q9BVI4	Q9H2U1-2
1009	9	40S ribosomal subunit, cytoplasmic	2	0.222222	40S ribosomal subunit, cytoplasmic;Nop56p-associated pre-rRNA complex;Ribosome, cytoplasmic;Serine-palmitoyltransferase (SPT) complex	2;1;2;1	8.983	0.785714	36	28	22	9.043;8.955;8.594;9.589;8.994;7.672;10.297;8.148	P49458	P05198	P37108	P41091	P42677	P62241	Q86V81	Q92841	Q99879
1010	18	40S ribosomal subunit, cytoplasmic	1	0.055556	40S ribosomal subunit, cytoplasmic;ALL-1 supercomplex;ASCOM complex;MLL-HCF complex;MLL1-WDR5 complex;MOF complex;Menin-associated histone methyltransferase complex;PTIP-HMT complex;Ribosome, cytoplasmic;Set1A complex;Set1B complex;UTX-MLL2/3 complex;WDR5-ASH2L-RBBP5-MLL2 complex	1;1;1;1;1;1;1;1;1;1;1;1;1	7.672	0.472222	153	36	17	9.043;7.878;8.983;8.391;8.213;8.864;7.442;8.108;8.469;9.36;7.737;9.026;6.677;8.249;7.861;5.77;8.382	Q86V81	P05198	P36957	P49458	P52272-2	P61978	P62266	P62861	Q12905	Q12906-7	Q14331	Q3KQU3	Q5SW79-2	Q7L2E3	Q96PK6	Q9BWF3	Q9H1A4	Q9NZB2
1011	8	NaN	NaN	NaN			9.069	0.5	28	6	3	9.043;8.494;10.71;8.48;7.568;9.133;8.839	Q8IZ83	P05198	P35250	Q00341	Q00341	Q2NL82	Q52LJ0-2	Q59GN2
1012	8	Ribosome, cytoplasmic	5	0.625	40S ribosomal subunit, cytoplasmic;60S ribosomal subunit, cytoplasmic;Nop56p-associated pre-rRNA complex;Parvulin-associated pre-rRNP complex;Ribosome, cytoplasmic;TNF-alpha/NF-kappa B signaling complex 6;TNF-alpha/Nf-kappa B signaling complex (RPL6, RPL30, RPS13, CHUK, DDX3X, NFKB2, NFKBIB, REL, IKBKG, NFKB1, MAP3K8, RELB, GLG1, NFKBIA, RELA, TNIP2, GTF2I);TRBP containing complex (DICER, RPL7A, …	2;3;4;1;5;1;1;2	9.243	0.964286	28	28	27	9.043;8.37;8.735;8.896;8.839;9.109;8.935	P62829	P05198	P27635	P46776	P62277	P62753	P62854	P83731
1013	20	40S ribosomal subunit, cytoplasmic	1	0.05	40S ribosomal subunit, cytoplasmic;ALL-1 supercomplex;ASCOM complex;CEN complex;DNA double-strand break end-joining complex;DNA ligase IV-XRCC4 complex;DNA ligase IV-XRCC4 complex (LX complex);DNA ligase IV-XRCC4-AHNK complex;DNA ligase IV-XRCC4-PNK complex;DNA ligase IV-XRCC4-XLF complex;MLL-HCF complex;MLL1-WDR5 complex;MOF complex;Menin-associated histone methyltransferase complex;Nop56p-assoc…	1;1;1;1;1;1;1;1;1;1;1;1;1;1;1;1;1;1;1;1;1;1;1	9.641	0.472222	190	36	17	9.043;9.159;8.213;9.126;9.109;8.108;9.535;9.36;8.33;9.026;8.252;9.142;10.373;7.861;8.718;8.752;9.312;7.729;9.066	Q86U42-2	P05198	P17026	P61978	P62701	P62854	Q12905	Q14204	Q14331	Q15717	Q5SW79-2	Q6F5E8	Q7Z2W4	Q96KR1	Q9BWF3	Q9H0D6	Q9H2U1-2	Q9ULX3	Q9Y3C1	Q9Y580
1014	20	Ribosome, cytoplasmic	9	0.45	40S ribosomal subunit, cytoplasmic;60S ribosomal subunit, cytoplasmic;Nop56p-associated pre-rRNA complex;Parvulin-associated pre-rRNP complex;Ribosome, cytoplasmic;TNF-alpha/NF-kappa B signaling complex 6;TNF-alpha/Nf-kappa B signaling complex (RPL6, RPL30, RPS13, CHUK, DDX3X, NFKB2, NFKBIB, REL, IKBKG, NFKB1, MAP3K8, RELB, GLG1, NFKBIA, RELA, TNIP2, GTF2I);TRBP containing complex (DICER, RPL7A, …	3;6;8;1;9;1;1;5	8.37	0.983333	190	120	118	9.043;6.454;8.352;9.464;7.457;8.869;8.735;8.754;8.994;8.896;9.226;8.79;8.839;9.243;9.109;8.736;8.935;8.503;9.403	P27635	P05198	P05198	P16401	P16403	P26373	P42766	P46776	P61254	P62241	P62277	P62280	P62750	P62753	P62829	P62854	P62899	P83731	Q5SSJ5	Q969Q0
1015	2	NaN	NaN	NaN			48.111	NaN	1	NaN	NaN	49.018	P04350	P04080
1016	5	NaN	NaN	NaN			48.073	NaN	10	NaN	NaN	49.018;47.892;49.942;48.361	P11216	P04080	Q5JRX3	Q6FI81-3	Q9UJ70
1017	3	AXIN-MEKK4-CCD1 complex	1	0.333333	AXIN-MEKK4-CCD1 complex;CCD1-Axin complex;Ternary complex (CCD1, Dvl, Rac)	1;1;1	47.769	0	3	1	0	47.234;46.73	P43487	P00390-2	P09622
1018	8	NaN	NaN	NaN			8.594	1	28	6	6	8.45;9.043;9.237;8.469;8.319;8.132;10.297	P41091	O95983-2	P05198	P20042	Q12906-7	Q13151	Q14694	Q92841
1019	3	NaN	NaN	NaN			18.279	NaN	3	NaN	NaN	17.949;17.657	B3KRS5	O95825	Q96CN9
1020	5	NaN	NaN	NaN			19.223	1	10	1	1	17.949;18.253;17.657;17.85	Q9HCK8	O95825	Q92797	Q96CN9	Q9Y312
1021	3	NaN	NaN	NaN			28.343	NaN	3	NaN	NaN	27.318;29.735	Q13469-3	O95817	Q15398
1022	6	CDC5L complex	1	0.166667	CDC5L complex;DLP1-hFIS1 complex;DNA-PK-Ku-eIF2-NF90-NF45 complex;Large Drosha complex;Nop56p-associated pre-rRNA complex	1;1;1;1;1	37.192	0	15	3	0	35.43;37.616;37.958;36.052;37.008	Q13469-3	O95817	P52294	Q96T76-9	Q99081	Q9ULA0
1023	19	39S ribosomal subunit, mitochondrial	2	0.105263	39S ribosomal subunit, mitochondrial;55S ribosome, mitochondrial;60S ribosomal subunit, cytoplasmic;Exosome;Nop56p-associated pre-rRNA complex;RAB9-TIP47-MPRI complex;Ribosome, cytoplasmic;TRBP containing complex (DICER, RPL7A, EIF6, MOV10 and subunits of the 60S ribosomal particle)	2;2;2;1;2;1;2;2	10.035	0.469697	171	66	31	8.845;11.954;8.621;8.291;8.352;8.995;8.869;9.301;8.391;8.213;8.79;8.736;8.851;9.356;10.297;10.805;11.898;8.125	P52732	O95816	P09651-2	P09651-2	P10412	P16401	P16402	P42766	P46781	P52272-2	P61978	P62750	P62899	Q08211	Q6PKG0	Q92841	Q96S59	Q9H871	Q9H871
1024	2	NaN	NaN	NaN			14.528	NaN	1	NaN	NaN	13.428	Q13045	O95816
1025	9	CF IIAm complex (Cleavage factor IIAm complex)	1	0.111111	CF IIAm complex (Cleavage factor IIAm complex);MKK4-ARRB2-ASK1 complex;MKK4-ARRB2-JNK3 complex	1;1;1	8.226	0.5	36	6	3	8.135;6.677;9.731;8.312;9.078;8.137;9.537;8.592	Q9NXV6	O95793-2	Q7L2E3	Q7L2E3	Q9BY77	Q9H6F5	Q9NV56	Q9NX58	Q9NY93-2
1026	8	NaN	NaN	NaN			8.625	0.333333	28	6	2	8.135;8.51;8.839;7.175;10.303;8.395;9.537	Q9BVP2-2	O95793-2	Q13242	Q59GN2	Q92608	Q92608	Q9H0S4-2	Q9NX58
1027	12	60S ribosomal subunit, cytoplasmic	2	0.166667	60S ribosomal subunit, cytoplasmic;Nop56p-associated pre-rRNA complex;Ribosome, cytoplasmic;TRBP containing complex (DICER, RPL7A, EIF6, MOV10 and subunits of the 60S ribosomal particle)	2;2;2;2	8.23	0.533333	66	15	8	8.135;8.869;8.754;9.026;6.677;9.731;9.552;9.403;8.312;8.382;7.729	Q9ULR0	O95793-2	P42766	P61254	Q5SW79-2	Q7L2E3	Q7L2E3	Q86UP2	Q969Q0	Q9BY77	Q9NZB2	Q9Y3C1
1028	5	Frataxin complex	1	0.2	Frataxin complex	1	8.187	0.333333	10	3	1	8.135;9.942;8.138;7.175	Q9BQ67	O95793-2	P42285	P61964	Q92608
1029	2	BLOC-2 (biogenesis of lysosome-related organelles complex 2)	1	0.5	BLOC-2 (biogenesis of lysosome-related organelles complex 2);BLOC1-BLOC2 complex	1;1	41.477	NaN	1	NaN	NaN	40.688	B7Z7F3	O95757
1030	4	BLOC-2 (biogenesis of lysosome-related organelles complex 2)	1	0.25	BLOC-2 (biogenesis of lysosome-related organelles complex 2);BLOC1-BLOC2 complex	1;1	41.137	NaN	6	NaN	NaN	40.688;41.063;41.877	P49321	O95757	P22102	Q9BW71
1031	2	NaN	NaN	NaN			27.784	NaN	1	NaN	NaN	26.363	Q5JRG1	O95684
1032	2	NaN	NaN	NaN			43.927	NaN	1	NaN	NaN	45.784	P45974-2	O95671-2
1033	3	NaN	NaN	NaN			46.902	NaN	3	NaN	NaN	45.784;48.695	P45974-2	O95671-2	P30566
1034	3	NaN	NaN	NaN			47.865	NaN	3	NaN	NaN	49.402;49.508	Q86VY4	O95671-2	Q9C0E2
1035	3	NaN	NaN	NaN			50.501	NaN	3	NaN	NaN	49.402;49.018	Q9UBP6	O95671-2	P45974-2
1036	11	NaN	NaN	NaN			49.524	NaN	55	NaN	NaN	49.402;49.417;49.018;49.716;49.426;49.503;49.413;49.753;49.931;49.347	F6T1Q0	O95671-2	P22033	P45974-2	P46926	P46934-4	P57737	P61244-2	Q96B54	Q9H496	Q9UL46
1037	12	Arp2/3 protein complex	1	0.083333	Arp2/3 protein complex	1	48.913	0	66	3	0	49.402;48.784;48.571;49.962;47.99;46.951;48.175;49.066;48.732;48.201;49.347	Q13492-3	O95671-2	P21912	P54727	Q12792	Q7Z2Z2	Q969Y2-3	Q9BPX5	Q9BW27	Q9BXW7-2	Q9P265	Q9UL46
1038	5	Arp2/3 protein complex	1	0.2	Arp2/3 protein complex	1	49.086	NaN	10	NaN	NaN	48.403;48.571;49.67;48.175	O43566	O95628-3	P54727	Q6P1R4	Q9BPX5
1039	6	NaN	NaN	NaN			44.914	NaN	15	NaN	NaN	46.301;46.624;46.286;44.365;43.533	Q7Z309	O95544	Q12792	Q53T59	Q5JTZ9	Q9Y697-2
1040	3	NaN	NaN	NaN			44.846	0	3	1	0	45.213;43.381	P52655	O95486	Q8WUQ7
1041	8	NaN	NaN	NaN			45.05	NaN	28	NaN	NaN	45.213;46.286;46.162;46.951;45.968;46.097;45.484	Q9UI26	O95486	Q53T59	Q5K651	Q969Y2-3	Q96GX5	Q99707	Q9Y2U5
1042	9	NaN	NaN	NaN			43.533	NaN	36	NaN	NaN	45.213;44.388;43.894;44.914;44.356;42.194;44.853;45.063	Q9Y697-2	O95486	Q4G0F5	Q5ST30	Q7Z309	Q8N3F8	Q96E09	Q9NR46	Q9Y6H1
1043	5	NaN	NaN	NaN			45.762	0	10	1	0	45.213;47.474;44.846;45.631	Q8WWH5	O95486	P23368	P52655	Q14137
1044	11	RET-Rai complex	1	0.090909	RET-Rai complex	1	46.946	NaN	55	NaN	NaN	45.213;46.498;46.286;46.162;47.716;46.032;48.876;45.968;45.05;45.484	H0Y9S9	O95486	P15927	Q53T59	Q5K651	Q7Z7A3	Q96E09	Q96GX5	Q96GX5	Q9UI26	Q9Y2U5
1045	2	NaN	NaN	NaN			39.968	NaN	1	NaN	NaN	38.254	Q969U7	O95456-2
1046	2	NaN	NaN	NaN			36.093	NaN	1	NaN	NaN	35.269	P00390-2	O95433
1047	4	NaN	NaN	NaN			37.108	0	6	1	0	35.269;37.892;37.69	P08107	O95433	Q99614	Q9BQE3
1048	2	NaN	NaN	NaN			40.576	NaN	1	NaN	NaN	40.973	Q9H2K8	O95373
1049	3	Exosome	1	0.333333	Exosome	1	46.264	0	3	1	0	44.362;48.13	P15311	O95373	P13639
1050	2	NaN	NaN	NaN			43.116	NaN	1	NaN	NaN	44.063	E9PM90	O95352
1051	3	TF-FVIIa-FXa-TFPI complex	1	0.333333	TF-FVIIa-FXa-TFPI complex	1	23.775	NaN	3	NaN	NaN	24.731;24.837	Q7L099-4	O95295	Q96RS0
1052	6	NaN	NaN	NaN			20.276	NaN	15	NaN	NaN	22.185;22.112;22.097;19.699;20.611	Q9H9T3-2	O95163	Q8IZ21-3	Q96N67-4	Q9H3S7	Q9NSK0
1053	5	NaN	NaN	NaN			22.854	NaN	10	NaN	NaN	22.185;23.692;22.112;22.097	Q9H9T3-2	O95163	Q16643	Q8IZ21-3	Q96N67-4
1054	2	NaN	NaN	NaN			34.618	NaN	1	NaN	NaN	36.212	P32322	O95155-2
1055	5	NaN	NaN	NaN			34.88	NaN	10	NaN	NaN	36.212;35.904;35.358;36.103	Q9NTM9	O95155-2	Q9NXH9-2	Q9Y223	Q9Y3D0
1056	4	GINS complex	1	0.25	GINS complex	1	35.718	NaN	6	NaN	NaN	36.212;35.879;37.392	P42704	O95155-2	Q2NKX8	Q9GZT3
1057	8	NaN	NaN	NaN			35.61	NaN	28	NaN	NaN	36.212;36.223;35.879;35.089;34.681;37.539;35.904	Q96RF0-2	O95155-2	P50542-2	Q2NKX8	Q8TEB1-2	Q92625	Q96RG2-4	Q9NXH9-2
1058	8	CRM1-RAN-PHAX-CBC complex (cap binding complex)	1	0.125	CRM1-RAN-PHAX-CBC complex (cap binding complex);CRM1-Survivin mitotic complex;CRM1-Survivin-AuroraB mitotic complex;Snurportin-CRM1-RanGTP complex	1;1;1;1	35.879	NaN	28	NaN	NaN	36.212;36.223;35.458;37.715;35.61;37.539;35.904	Q2NKX8	O95155-2	P50542-2	Q13426	Q96RF0-2	Q96RF0-2	Q96RG2-4	Q9NXH9-2
1059	4	NaN	NaN	NaN			35.831	1	6	1	1	36.212;35.543;35.358	P21281	O95155-2	P38606	Q9Y223
1060	2	NaN	NaN	NaN			38.533	NaN	1	NaN	NaN	39.06	P21281	O95155-2
1061	4	GINS complex	1	0.25	GINS complex	1	40.831	NaN	6	NaN	NaN	39.06;40.07;39.668	P42704	O95155-2	Q96CX2	Q9GZT3
1062	5	GINS complex	2	0.4	GINS complex	2	38.73	NaN	10	NaN	NaN	39.06;40.07;39.668;37.392	P42704	O95155-2	Q96CX2	Q9GZT3	Q9GZT3
1063	3	NaN	NaN	NaN			37.507	NaN	3	NaN	NaN	39.06;36.212	P32322	O95155-2	O95155-2
1064	4	NaN	NaN	NaN			21.817	NaN	6	NaN	NaN	21.702;22.064;20.495	Q04726-5	O94979-4	Q8TD16	Q96S55-2
1065	5	NaN	NaN	NaN			19.741	NaN	10	NaN	NaN	21.702;20.145;20.611;20.774	Q8TD16	O94979-4	Q86SZ2-2	Q9NSK0	Q9UBF2
1066	4	NaN	NaN	NaN			41.103	NaN	6	NaN	NaN	39.192;41.898;42.194	Q96P48-3	O94967-2	Q6PJ69	Q96E09
1067	5	NaN	NaN	NaN			40.243	NaN	10	NaN	NaN	39.192;39.877;39.915;40.806	Q9NQT8	O94967-2	Q16740	Q9UPU7-2	Q9Y303
1068	11	CDC5L complex	1	0.090909	CDC5L complex;DNA-PK-Ku-eIF2-NF90-NF45 complex;Large Drosha complex;Nop56p-associated pre-rRNA complex	1;1;1;1	39.036	NaN	55	NaN	NaN	39.192;37.616;38.495;39.373;40.886;37.531;37.715;37.539;38.064;40.243	H3BRS1	O94967-2	P52294	Q6PJG6	Q92625	Q96RE7	Q96RE7	Q96RF0-2	Q96RG2-4	Q9NQT8	Q9NQT8
1069	10	NaN	NaN	NaN			38.608	NaN	45	NaN	NaN	39.192;38.923;37.542;39.037;38.951;39.923;37.539;39.712;39.915	C9J167	O94967-2	P15923-2	P40337-3	Q6ZVM7-2	Q96P48-3	Q96RG2-4	Q96RG2-4	Q9UBN7	Q9UPU7-2
1070	3	NaN	NaN	NaN			38.413	NaN	3	NaN	NaN	39.192;39.06	Q9NTM9	O94967-2	O95155-2
1071	11	CDC5L complex	1	0.090909	CDC5L complex;DNA-PK-Ku-eIF2-NF90-NF45 complex;Large Drosha complex;Nop56p-associated pre-rRNA complex	1;1;1;1	37.715	NaN	55	NaN	NaN	39.192;39.06;36.212;36.223;37.616;35.879;38.061;39.373;37.539;35.904	Q96RF0-2	O94967-2	O95155-2	O95155-2	P50542-2	P52294	Q2NKX8	Q8WUI4-3	Q92625	Q96RG2-4	Q9NXH9-2
1072	3	NaN	NaN	NaN			49.686	NaN	3	NaN	NaN	47.946;49.25	P49591	O94925-3	Q9H3U1-2
1073	6	NaN	NaN	NaN			46.301	NaN	15	NaN	NaN	47.946;46.286;48.243;45.968;45.063	O95544	O94925-3	Q53T59	Q8TAP6	Q96GX5	Q9Y6H1
1074	9	NaN	NaN	NaN			49.856	NaN	36	NaN	NaN	47.946;48.403;49.426;49.299;49.508;49.285;48.201;48.852	Q9UJU6	O94925-3	O95628-3	P46934-4	Q8TEA8	Q9C0E2	Q9H3H1-4	Q9P265	Q9UHW5
1075	7	NaN	NaN	NaN			47.035	NaN	21	NaN	NaN	47.946;48.403;47.472;46.286;48.201;48.852	Q9UJU6	O94925-3	O95628-3	P21953	Q53T59	Q9P265	Q9UHW5
1076	3	NaN	NaN	NaN			7.387	NaN	3	NaN	NaN	7.34;7.425	Q5T1M5	O94913	Q9BQ39
1077	2	NaN	NaN	NaN			15.126	0	1	1	0	16.196	P56192	O94906
1078	2	C complex spliceosome	1	0.5	C complex spliceosome;Spliceosome	1;1	4.327	1	1	1	1	5.322	Q6P2Q9	O94906
1079	3	NaN	NaN	NaN			3.587	0.333333	3	3	1	5.322;4.007	P56192	O94906	P47897
1080	5	NaN	NaN	NaN			49.23	NaN	10	NaN	NaN	48.982;48.429;48.478;48.739	G8JLB3	O94888	P10636-4	Q8WWH5	Q9H0K6
1081	6	NaN	NaN	NaN			49.539	NaN	15	NaN	NaN	48.982;47.946;49.402;49.426;48.243	Q01543	O94888	O94925-3	O95671-2	P46934-4	Q8TAP6
1082	2	NaN	NaN	NaN			45.631	NaN	1	NaN	NaN	44.678	Q14137	O94888
1083	5	NaN	NaN	NaN			46.468	NaN	10	NaN	NaN	44.678;47.946;48.243;45.968	Q01543	O94888	O94925-3	Q8TAP6	Q96GX5
1084	2	NaN	NaN	NaN			29.159	NaN	1	NaN	NaN	28.913	P28482	O94868
1085	2	NaN	NaN	NaN			40.196	NaN	1	NaN	NaN	39.68	Q9NVP2	O94855
1086	6	NaN	NaN	NaN			39.877	NaN	15	NaN	NaN	39.68;40.508;40.054;38.064;40.806	Q16740	O94855	Q9BZE2	Q9HA65-2	Q9NQT8	Q9Y303
1087	9	URI complex (Unconventional prefoldin RPB5 Interactor)	1	0.111111	URI complex (Unconventional prefoldin RPB5 Interactor)	1	8.444	0.6	36	10	6	9.532;8.766;8.494;8.391;8.268;10.394;9.89;6.706	Q63HN8	O94776	P14678-2	P35250	P52272-2	Q86YP4	Q92974-2	Q99459	Q99459
1088	8	CNS-P53 complex	1	0.125	CNS-P53 complex;COP9 signalosome complex;CSA complex;CSA-POLIIa complex;DDB2 complex	1;1;1;1;1	25.237	0.5	28	6	3	26.602;26.611;27.075;25.278;26.945;26.082;26.55	Q13098	O76094	Q2TAM5	Q5TAQ9	Q92905	Q9H814	Q9ULT8	Q9UNS2
1089	6	NaN	NaN	NaN			26.64	NaN	15	NaN	NaN	26.602;28.343;26.611;27.432;26.082	Q15398	O76094	Q13469-3	Q2TAM5	Q99627	Q9ULT8
1090	4	CNS-P53 complex	1	0.25	CNS-P53 complex;COP9 signalosome complex;CSA complex;CSA-POLIIa complex;DDB2 complex	1;1;1;1;1	25.278	1	6	3	3	26.602;25.237;26.55	Q92905	O76094	Q13098	Q9UNS2
1091	10	NaN	NaN	NaN			26.611	0.333333	45	3	1	26.602;25.985;28.28;27.399;27.075;25.489;27.432;26.082;27.244	Q2TAM5	O76094	P50552	Q13098	Q14160-2	Q5TAQ9	Q76I76	Q99627	Q9ULT8	Q9UQ88-4
1092	5	NaN	NaN	NaN			29.629	1	10	3	3	28.881;28.28;28.314;27.854	Q9UNS2	O76094	Q13098	Q9BT78	Q9C0C9
1093	5	NaN	NaN	NaN			29.714	1	10	1	1	28.881;28.28;29.735;29.225	Q99627	O76094	Q13098	Q15398	Q7LBC6
1094	12	NaN	NaN	NaN			27.432	1	66	3	3	28.881;26.602;27.262;28.28;27.399;26.64;26.611;27.075;29.225;26.55;27.244	Q99627	O76094	O76094	P49327	Q13098	Q14160-2	Q15398	Q2TAM5	Q5TAQ9	Q7LBC6	Q9UNS2	Q9UQ88-4
1095	11	NaN	NaN	NaN			28.28	0.5	55	6	3	28.881;26.602;29.466;27.262;27.399;26.611;27.075;27.432;26.945;26.55	Q13098	O76094	O76094	P49327	P49327	Q14160-2	Q2TAM5	Q5TAQ9	Q99627	Q9H814	Q9UNS2
1096	4	NaN	NaN	NaN			47.716	NaN	6	NaN	NaN	47.272;48.784;48.201	Q7Z7A3	O76075	P21912	Q9P265
1097	3	NaN	NaN	NaN			50.344	NaN	3	NaN	NaN	48.967;48.911	P13995	O75995	P00492
1098	5	NaN	NaN	NaN			8.828	1	10	1	1	8.669;8.51;8.839;8.81	B4DH53	O75940	Q13242	Q59GN2	Q5VTL8
1099	15	CS-MAP3K7IP1-MAP3K7IP2 complex	1	0.066667	CS-MAP3K7IP1-MAP3K7IP2 complex;Respiratory chain complex I (holoenzyme), mitochondrial;Respiratory chain complex I (incomplete intermediate), mitochondrial;Respiratory chain complex I (intermediate II/230kD), mitochondrial;Respiratory chain complex I (intermediate VII/650kD), mitochondrial;Respiratory chain complex I (lambda subunit) mitochondrial;TNF-alpha/NF-kappa B signaling complex 7;TRIKA2 p…	1;1;1;1;1;1;1;1;1	8.624	0.666667	105	3	2	8.669;7.878;8.23;7.9;8.808;8.694;9.913;8.634;9.456;8.409;8.276;7.666;9.113;9.066	Q9P2M7	O75940	P36957	P49711	Q13895	Q5JTH9-2	Q5VYS8-6	Q8WU90	Q92522	Q92979	Q96BK5	Q96GA3	Q9H2P0	Q9P031	Q9Y580
1100	6	NaN	NaN	NaN			14.652	0	15	3	0	14.958;14.431;15.643;14.107;13.563	Q15276	O75935-3	P19105	Q15811-9	Q5SRE5-2	Q6PD62
1101	7	NaN	NaN	NaN			15.643	0	21	6	0	14.958;15.093;15.309;14.431;15.803;14.652	Q15811-9	O75935-3	P15735-2	P17980	P19105	Q15021	Q15276
1102	5	NaN	NaN	NaN			41.898	NaN	10	NaN	NaN	40.245;42.27;42.278;39.915	Q6PJ69	O75896	Q6VY07	Q6ZVM7-2	Q9UPU7-2
1103	3	NaN	NaN	NaN			44.362	NaN	3	NaN	NaN	43.88;44.779	O95373	O75879	Q9H2K8
1104	3	NaN	NaN	NaN			40.973	NaN	3	NaN	NaN	41.001;42.331	O95373	O75879	Q7Z5R6
1105	4	NaN	NaN	NaN			42.922	NaN	6	NaN	NaN	41.001;43.88;42.954	F5H2H5	O75879	O75879	Q7L8J4
1106	2	NaN	NaN	NaN			10.535	1	1	1	1	11.582	P55884	O75821
1107	2	NaN	NaN	NaN			44.571	NaN	1	NaN	NaN	42.71	O60613	O75794
1108	8	ABIN2-NFKB1-MAP3K8 complex	1	0.125	ABIN2-NFKB1-MAP3K8 complex;CHUK-IQGAP2-AKAP8L-RELA-TNIP2 complex;CHUK-NFKB2-REL-IKBKG-SPAG9-NFKB1-NFKBIE-COPB2-TNIP1-NFKBIA-RELA-TNIP2 complex;DMAP1-associated complex;INO80 chromatin remodeling complex;NuA4/Tip60 HAT complex;NuA4/Tip60-HAT complex A;NuA4/Tip60-HAT complex B;REL-MAP3K8-RELA-TNIP2-PAPOLA complex;RUNX1-CBF-beta-DNA complex;SRCAP-associated chromatin remodeling complex;TIP49-TIP48-B…	1;1;1;1;1;1;1;1;1;1;1;1;1;1;1;1;1;1;1	43.596	0.333333	28	3	1	42.71;42.481;41.943;41.843;43.142;44.011;41.94	O60784	O75794	P62304	P62306	Q16626	Q7Z4Q2	Q96HN2-2	Q9BSL1
1109	10	DMAP1-associated complex	1	0.1	DMAP1-associated complex;INO80 chromatin remodeling complex;NuA4/Tip60 HAT complex;NuA4/Tip60-HAT complex A;NuA4/Tip60-HAT complex B;RUNX1-CBF-beta-DNA complex;SRCAP-associated chromatin remodeling complex;TIP49-TIP48-BAF53 complex;TIP60 histone acetylase complex;URI complex (Unconventional prefoldin RPB5 Interactor);c-MYC-ATPase-helicase complex;cMYC-ATPase-helicase complex;p400-associated compl…	1;1;1;1;1;1;1;1;1;1;1;1;1	43.336	0.166667	45	6	1	42.71;42.118;42.481;41.943;42.266;41.843;44.401;41.877;44.24	Q9NXV2	O75794	P62140	P62304	P62306	P63261	Q16626	Q8TC07-2	Q9BW71	Q9BW71
1110	3	NaN	NaN	NaN			42.678	NaN	3	NaN	NaN	42.71;42.567	P40937	O75794	O95487-2
1111	5	RUNX1-CBF-beta-DNA complex	1	0.2	RUNX1-CBF-beta-DNA complex	1	42.481	0	10	1	0	42.71;42.567;42.678;41.069	P62304	O75794	O95487-2	P40937	Q9NXV2
1112	4	NaN	NaN	NaN			41	NaN	6	NaN	NaN	42.71;40.111;42.567	O60613	O75794	O95487-2	O95487-2
1113	3	NaN	NaN	NaN			49.43	NaN	3	NaN	NaN	49.879;48.605	Q15555	O75792	P61158
1114	5	NaN	NaN	NaN			50.146	NaN	10	NaN	NaN	49.879;49.775;49.018;49.586	P04040	O75792	P15170-2	P45974-2	Q96EY5-3
1115	2	NaN	NaN	NaN			24.533	NaN	1	NaN	NaN	23.045	P46736-2	O75717
1116	3	NaN	NaN	NaN			22.245	NaN	3	NaN	NaN	23.045;20.371	P46736-2	O75717	O75717
1117	6	60S ribosomal subunit, cytoplasmic	1	0.166667	60S ribosomal subunit, cytoplasmic;CS-MAP3K7IP1-MAP3K7IP2 complex;Nop56p-associated pre-rRNA complex;Ribosome, cytoplasmic;TNF-alpha/NF-kappa B signaling complex 7;TRBP containing complex (DICER, RPL7A, EIF6, MOV10 and subunits of the 60S ribosomal particle);TRIKA2 protein kinase complex (TAK1, TAB1, TAB2);Ubiquitin ligase complex (TRAF6, TAB2, MALT1, UEV1A, BCL10)	1;1;1;1;1;1;1;1	10.11	0	15	1	0	11.08;11.081;10.133;9.113;11.845	Q6VMQ6-2	O75616	Q9HD33-2	Q9NWU2	Q9P031	Q9Y3B7
1118	3	NaN	NaN	NaN			10.037	NaN	3	NaN	NaN	11.08;11.146	P21333-2	O75616	Q86X10-2
1119	4	28S ribosomal subunit, mitochondrial	1	0.25	28S ribosomal subunit, mitochondrial;55S ribosome, mitochondrial	1;1	12.382	NaN	6	NaN	NaN	11.08;12.531;11.146	P21333-2	O75616	P82673	Q86X10-2
1120	11	28S ribosomal subunit, mitochondrial	2	0.181818	28S ribosomal subunit, mitochondrial;40S ribosomal subunit, cytoplasmic;55S ribosome, mitochondrial;60S ribosomal subunit, cytoplasmic;Nop56p-associated pre-rRNA complex;Ribosome, cytoplasmic;TNF-alpha/NF-kappa B signaling complex 6	2;1;2;1;2;2;1	11.849	1	55	15	15	11.08;12.665;12.531;13.025;12.573;12.677;11.693;11.919;12.281;12.14	Q15751	O75616	P51398-2	P82673	P82675	P82912-2	Q13405	Q9BYD6	Q9P0J7	Q9Y2R5	Q9Y3D3
1121	6	28S ribosomal subunit, mitochondrial	1	0.166667	28S ribosomal subunit, mitochondrial;55S ribosome, mitochondrial	1;1	11.146	0	15	1	0	11.08;10.037;12.382;12.531;10.133	Q86X10-2	O75616	P21333-2	P21333-2	P82673	Q9NWU2
1122	2	Septin complex	1	0.5	Septin complex	1	10.479	1	1	1	1	10.962	Q13435	O75533
1123	6	RIAM-VASP complex	1	0.166667	RIAM-VASP complex	1	41.643	0	15	1	0	43.069;42.27;42.194;42.022;42.535	G8JLL7	O75436	Q6VY07	Q96E09	Q9BUR4	Q9H0R6
1124	4	NaN	NaN	NaN			42.486	NaN	6	NaN	NaN	43.069;43.894;42.194	Q9BSB4	O75436	Q5ST30	Q96E09
1125	11	ESCRT-I complex	1	0.090909	ESCRT-I complex;TSG101-VPS37B-VPS28 complex	1;1	44.119	1	55	6	6	43.069;43.698;44.861;44.388;43.142;44.356;44.393;44.926;45.495;43.567	Q96QK1	O75436	Q06210-2	Q15437	Q4G0F5	Q7Z4Q2	Q8N3F8	Q9BTW9	Q9UBQ0	Q9Y5L0-3	Q9Y5L0-3
1126	4	NaN	NaN	NaN			43.67	NaN	6	NaN	NaN	43.069;43.678;44.393	P36404	O75436	P15104	Q9BTW9
1127	6	NaN	NaN	NaN			44.233	0	15	1	0	43.069;43.678;46.032;44.503;44.435	Q9NRY4	O75436	P15104	Q96E09	Q9NWX6	Q9UBQ0-2
1128	7	ESCRT-I complex	1	0.142857	ESCRT-I complex;TSG101-VPS37B-VPS28 complex	1;1	44.393	1	21	3	3	43.069;43.678;43.67;44.861;44.388;44.119	Q9BTW9	O75436	P15104	P36404	Q15437	Q4G0F5	Q96QK1
1129	6	NaN	NaN	NaN			42.132	0.333333	15	3	1	43.069;42.468;41.649;41.234;43.658	Q8WWH5	O75436	O95486	P23368	P80217	P80217
1130	3	NaN	NaN	NaN			44.779	NaN	3	NaN	NaN	43.069;44.362	Q9H2K8	O75436	O95373
1131	3	CEN complex	1	0.333333	CEN complex	1	3.352	NaN	3	NaN	NaN	5.102;4.405	E9PQ61	O75400-2	Q7Z2W4
1132	4	CEN complex	1	0.25	CEN complex	1	3.673	NaN	6	NaN	NaN	5.102;3.868;4.405	Q9BVJ6	O75400-2	Q6F5E8	Q7Z2W4
1133	5	CEN complex	1	0.2	CEN complex	1	4.066	NaN	10	NaN	NaN	5.102;3.628;4.354;4.405	F5H315	O75400-2	P98175-2	Q13823	Q7Z2W4
1134	4	GR-hnRNP U complex	1	0.25	GR-hnRNP U complex	1	13.635	0	6	1	0	12.675;13.724;14.545	P35573	O75376	P12270	Q14203-3
1135	2	NaN	NaN	NaN			2.141	NaN	1	NaN	NaN	4.126	Q5BKZ1	O75367-2
1136	3	17S U2 snRNP	1	0.333333	17S U2 snRNP;C complex spliceosome;SF3A1-SF3A2-SF3A3 complex;Spliceosome	1;1;1;1	3.107	0	3	1	0	4.126;5.076	Q86UP2	O75367-2	P23246
1137	6	17S U2 snRNP	1	0.166667	17S U2 snRNP;C complex spliceosome;SF3A1-SF3A2-SF3A3 complex;Spliceosome	1;1;1;1	4.201	0	15	6	0	4.126;5.076;5.822;5.77;4.961	Q96SI9	O75367-2	P23246	P40937	Q9H1A4	Q9UN86
1138	2	NaN	NaN	NaN			39.378	1	1	1	1	40.043	P36543	O75348
1139	2	NaN	NaN	NaN			44.934	1	1	1	1	43.186	P36543	O75348
1140	3	NaN	NaN	NaN			41.733	1	3	3	3	43.186;40.043	P36543	O75348	O75348
1141	4	NaN	NaN	NaN			45.784	NaN	6	NaN	NaN	45.567;46.318;47.178	O95671-2	O75312	Q9BR76	Q9UBP6
1142	5	NaN	NaN	NaN			44.011	0	10	3	0	45.567;44.205;45.562;44.681	Q06830	O75312	P11021	P32119	P67775
1143	6	DNA synthesome complex (13 subunits)	1	0.166667	DNA synthesome complex (13 subunits);DNA synthesome complex (15 subunits);DNA synthesome complex (17 subunits);DNA synthesome core complex;PCNA-DNA polymerase delta complex	1;1;1;1;1	46.094	NaN	15	NaN	NaN	45.567;47.946;47.99;47.576;46.231	Q86TI2	O75312	O94925-3	Q7Z2Z2	Q9BTE6	Q9NX55
1144	3	NaN	NaN	NaN			48.878	1	3	1	1	48.487;48.605	O15145	O75312	P61158
1145	6	NaN	NaN	NaN			49.713	NaN	15	NaN	NaN	48.487;49.018;49.299;49.761;49.477	B4DIR7	O75312	P45974-2	Q8TEA8	Q96I25	Q9BUH6
1146	5	NaN	NaN	NaN			49.585	0	10	3	0	48.487;48.75;48.25;49.347	Q06830	O75312	P36915	Q06124	Q9UL46
1147	5	STAGA complex (SPT3-TAF9-GCN5 acetyltransferase complex)	1	0.2	STAGA complex (SPT3-TAF9-GCN5 acetyltransferase complex)	1	49.768	NaN	10	NaN	NaN	48.487;48.403;49.503;49.639	P51692	O75312	O95628-3	P57737	Q9H974-4
1148	6	DNA synthesome complex (13 subunits)	1	0.166667	DNA synthesome complex (13 subunits);DNA synthesome complex (15 subunits);DNA synthesome complex (17 subunits);DNA synthesome core complex;PCNA-DNA polymerase delta complex	1;1;1;1;1	48.473	NaN	15	NaN	NaN	48.487;47.946;48.164;47.99;47.576	Q86TI2	O75312	O94925-3	Q01658	Q7Z2Z2	Q9BTE6
1149	9	NaN	NaN	NaN			46.833	0	36	6	0	48.487;45.567;46.868;45.562;48.75;46.765;48.25;46.683	Q06830	O75312	O75312	P11021	P32119	P36915	P67775	Q06124	Q9UI30
1150	4	STAGA complex (SPT3-TAF9-GCN5 acetyltransferase complex)	1	0.25	STAGA complex (SPT3-TAF9-GCN5 acetyltransferase complex)	1	47.288	NaN	6	NaN	NaN	48.487;45.567;48.403	P51692	O75312	O75312	O95628-3
1151	2	NaN	NaN	NaN			32.549	NaN	1	NaN	NaN	34.098	Q9H3S7	O75170-6
1152	3	NaN	NaN	NaN			33.608	NaN	3	NaN	NaN	34.098;34.448	Q06546	O75170-6	Q9NZT2-2
1153	3	Hip1R-cortactin complex	1	0.333333	Hip1R-cortactin complex	1	34.367	NaN	3	NaN	NaN	34.098;33.608	Q92619	O75170-6	Q06546
1154	8	NaN	NaN	NaN			34.448	1	28	1	1	34.098;32.697;33.608;35.24;33.053;33.879;36.097	Q9NZT2-2	O75170-6	P06753-3	Q06546	Q8N1F7	Q8N1F7	Q9H6E5	Q9H6E5
1155	4	NaN	NaN	NaN			37.362	NaN	6	NaN	NaN	37.592;36.097;36.874	Q06546	O75170-6	Q9H6E5	Q9UNS1-2
1156	4	NaN	NaN	NaN			50.177	NaN	6	NaN	NaN	49.231;49.957;49.931	Q9NVR5	O75155	Q96RS6	Q9H496
1157	6	NaN	NaN	NaN			51.11	NaN	15	NaN	NaN	49.231;49.426;49.299;49.931;49.865	C9J050	O75155	P46934-4	Q8TEA8	Q9H496	Q9Y5L4
1158	5	NaN	NaN	NaN			50.821	NaN	10	NaN	NaN	49.231;49.402;49.299;49.931	Q9Y3D8	O75155	O95671-2	Q8TEA8	Q9H496
1159	7	NaN	NaN	NaN			49.865	NaN	21	NaN	NaN	49.231;49.402;49.891;49.049;49.931;48.201	Q9Y5L4	O75155	O95671-2	Q8IU81	Q96EK5	Q9H496	Q9P265
1160	10	NaN	NaN	NaN			49.014	0.333333	45	3	1	49.231;49.402;48.379;49.066;48.732;49.285;49;48.201;49.347	Q8NFH3	O75155	O95671-2	P54725	Q9BW27	Q9BXW7-2	Q9H3H1-4	Q9HCN4-3	Q9P265	Q9UL46
1161	12	Arp2/3 protein complex	1	0.083333	Arp2/3 protein complex	1	50.028	NaN	66	NaN	NaN	49.231;49.402;48.379;49.67;49.299;49.049;48.175;49.066;49.931;48.201;49.865	P50749	O75155	O95671-2	P54725	Q6P1R4	Q8TEA8	Q96EK5	Q9BPX5	Q9BW27	Q9H496	Q9P265	Q9Y5L4
1162	10	NaN	NaN	NaN			50.037	NaN	45	NaN	NaN	49.231;49.402;49.426;49.299;49.477;49.508;49.931;48.201;49.865	Q96CW6	O75155	O95671-2	P46934-4	Q8TEA8	Q9BUH6	Q9C0E2	Q9H496	Q9P265	Q9Y5L4
1163	12	NaN	NaN	NaN			49.049	0	66	1	0	49.231;49.402;48.784;49.476;48.902;49.299;49.477;49.066;49.931;48.201;49.865	Q96EK5	O75155	O95671-2	P21912	Q4G148-2	Q5JTZ9	Q8TEA8	Q9BUH6	Q9BW27	Q9H496	Q9P265	Q9Y5L4
1164	16	Arp2/3 protein complex	1	0.0625	Arp2/3 protein complex	1	48.201	0.333333	120	3	1	49.231;49.402;48.784;48.571;48.913;47.99;47.716;49.014;49.299;49.049;48.175;49.066;49.508;49.931;49	Q9P265	O75155	O95671-2	P21912	P54727	Q13492-3	Q7Z2Z2	Q7Z7A3	Q8NFH3	Q8TEA8	Q96EK5	Q9BPX5	Q9BW27	Q9C0E2	Q9H496	Q9HCN4-3
1165	7	Arp2/3 protein complex	1	0.142857	Arp2/3 protein complex	1	47.499	NaN	21	NaN	NaN	49.231;48.403;49.402;49.299;48.175;48.201	Q9Y3D8	O75155	O95628-3	O95671-2	Q8TEA8	Q9BPX5	Q9P265
1166	13	Arp2/3 protein complex	1	0.076923	Arp2/3 protein complex	1	48.784	0	78	1	0	49.231;47.272;49.402;48.913;47.99;47.716;49.049;48.175;49.477;49.066;49.931;48.201	P21912	O75155	O76075	O95671-2	Q13492-3	Q7Z2Z2	Q7Z7A3	Q96EK5	Q9BPX5	Q9BUH6	Q9BW27	Q9H496	Q9P265
1167	2	CF IIAm complex (Cleavage factor IIAm complex)	1	0.5	CF IIAm complex (Cleavage factor IIAm complex);RNA endonuclease (SEN2deltaEx8, SEN54, CLP1);tRNA splicing endonuclease	1;1;1	33.408	NaN	1	NaN	NaN	32.873	O60826	O75153
1168	2	NaN	NaN	NaN			21.753	NaN	1	NaN	NaN	20.986	Q13136-2	O75146
1169	3	NaN	NaN	NaN			20.984	NaN	3	NaN	NaN	21.412;20.837	Q9Y3P9	O75145-2	Q9HD40
1170	5	NaN	NaN	NaN			20.611	NaN	10	NaN	NaN	21.412;22.064;19.741;20.276	Q9NSK0	O75145-2	Q8TD16	Q8TD16	Q9H9T3-2
1171	6	NaN	NaN	NaN			20.837	NaN	15	NaN	NaN	21.412;20.834;20.145;20.141;20.984	Q9HD40	O75145-2	Q5MIZ7-3	Q86SZ2-2	Q9H2J4	Q9Y3P9
1172	6	NaN	NaN	NaN			21.702	NaN	15	NaN	NaN	21.412;21.817;22.064;19.741;21.328	O94979-4	O75145-2	Q04726-5	Q8TD16	Q8TD16	Q9H0B6
1173	4	NaN	NaN	NaN			21.177	0	6	3	0	21.412;20.986;20.248	O75116	O75145-2	O75146	Q9H5N1
1174	4	NaN	NaN	NaN			46.116	NaN	6	NaN	NaN	45.973;46.162;46.032	Q96P48-3	O75143-2	Q5K651	Q96E09
1175	3	NaN	NaN	NaN			47.624	NaN	3	NaN	NaN	45.973;47.839	Q70J99	O75143-2	Q4G0F5
1176	3	NaN	NaN	NaN			47.004	NaN	3	NaN	NaN	45.973;45.631	B7ZKK9	O75143-2	Q14137
1177	4	NaN	NaN	NaN			47.839	NaN	6	NaN	NaN	45.973;47.974;45.844	Q4G0F5	O75143-2	Q13362-2	Q8TBX8-3
1178	12	NaN	NaN	NaN			47.575	NaN	66	NaN	NaN	45.973;47.357;47.176;46.286;48.902;48.322;48.888;46.032;48.876;45.968;46.791	Q9Y697-2	O75143-2	P51948	Q147X3-2	Q53T59	Q5JTZ9	Q7Z309	Q8NBJ5	Q96E09	Q96GX5	Q96GX5	Q9NP81
1179	11	NaN	NaN	NaN			45.063	NaN	55	NaN	NaN	45.973;46.301;45.562;46.286;44.356;46.532;46.951;45.968;44.853;43.533	Q9Y6H1	O75143-2	O95544	P32119	Q53T59	Q8N3F8	Q8WX93-4	Q969Y2-3	Q96GX5	Q9NR46	Q9Y697-2
1180	6	RIAM-VASP complex	1	0.166667	RIAM-VASP complex	1	46.024	NaN	15	NaN	NaN	45.973;45.213;46.032;46.116;44.853	Q9BUR4	O75143-2	O95486	Q96E09	Q96P48-3	Q9NR46
1181	8	Pex26-Pex6-Pex1 complex	1	0.125	Pex26-Pex6-Pex1 complex	1	47.188	NaN	28	NaN	NaN	45.973;45.213;45.343;45.844;46.032;46.38;45.484	B7Z3I9	O75143-2	O95486	Q08J23	Q8TBX8-3	Q96E09	Q9NQP4	Q9Y2U5
1182	12	NaN	NaN	NaN			47.169	NaN	66	NaN	NaN	45.973;45.213;46.578;45.302;47.176;46.286;48.902;47.225;46.951;46.791;45.484	Q8N3F8	O75143-2	O95486	P49590	Q14657	Q147X3-2	Q53T59	Q5JTZ9	Q5ST30	Q969Y2-3	Q9NP81	Q9Y2U5
1183	6	NaN	NaN	NaN			20.248	0	15	3	0	21.177;20.145;22.009;19.518;20.38	Q9H5N1	O75116	Q86SZ2-2	Q86VS8	Q96EB1	Q9P2R3
1184	3	NaN	NaN	NaN			20.986	0	3	1	0	21.177;21.753	O75146	O75116	Q13136-2
1185	7	NaN	NaN	NaN			21.412	NaN	21	NaN	NaN	21.177;21.702;23.327;20.837;20.611;20.984	O75145-2	O75116	O94979-4	Q9H2J4	Q9HD40	Q9NSK0	Q9Y3P9
1186	2	NaN	NaN	NaN			43.725	NaN	1	NaN	NaN	41.804	Q86W56	O75113
1187	5	NaN	NaN	NaN			43.001	NaN	10	NaN	NaN	41.804;42.114;44.114;42.359	Q6PJG6	O75113	Q5JSP0	Q5JSP0	Q9BUA3
1188	3	Prune-GSK3beta complex	1	0.333333	Prune-GSK3beta complex;Prune-Gelsolin complex;Prune/Nm23-H1 complex	1;1;1	43.342	NaN	3	NaN	NaN	41.804;42.175	Q5JS54	O75113	P13798
1189	7	NaN	NaN	NaN			41.872	NaN	21	NaN	NaN	41.804;40.111;42.567;43.808;41.063;43.485	Q13952	O75113	O95487-2	O95487-2	P22102	P22102	Q8ND24
1190	2	Prune-GSK3beta complex	1	0.5	Prune-GSK3beta complex;Prune-Gelsolin complex;Prune/Nm23-H1 complex	1;1;1	45.446	NaN	1	NaN	NaN	45.493	Q5JS54	O75113
1191	7	ESCRT-I complex	1	0.142857	ESCRT-I complex;SNARE complex (SNAP25, VAMP3, VAMP2, NAPB, STX13);TSG101-VPS37B-VPS28 complex	1;1;1	44.861	NaN	21	NaN	NaN	45.493;43.619;43.142;44.119;44.393;44.548	Q15437	O75113	Q70J99	Q7Z4Q2	Q96QK1	Q9BTW9	Q9Y5X3
1192	6	NaN	NaN	NaN			47.225	NaN	15	NaN	NaN	45.493;46.578;47.176;47.839;45.484	Q5ST30	O75113	P49590	Q147X3-2	Q4G0F5	Q9Y2U5
1193	2	NaN	NaN	NaN			38.964	NaN	1	NaN	NaN	39.767	Q15437	O75113
1194	2	NaN	NaN	NaN			48.695	NaN	1	NaN	NaN	47.729	O75688	O60927
1195	2	Anti-HDAC2 complex	1	0.5	Anti-HDAC2 complex;BHC complex;BHC110 complex;BRAF53-BRCA2 complex;CoREST-HDAC complex;LSD1 complex;anti-BHC110 complex	1;1;1;1;1;1;1	49.401	NaN	1	NaN	NaN	48.213	O95749	O60925
1196	3	Anti-HDAC2 complex	1	0.333333	Anti-HDAC2 complex;BHC complex;BHC110 complex;BRAF53-BRCA2 complex;CoREST-HDAC complex;LSD1 complex;anti-BHC110 complex	1;1;1;1;1;1;1	46.255	NaN	3	NaN	NaN	48.213;45.55	O95749	O60925	P41227
1197	2	NaN	NaN	NaN			27.446	NaN	1	NaN	NaN	26.451	P31689	O60884
1198	4	NaN	NaN	NaN			24.365	0	6	3	0	23.751;23.028;24.545	P52292	O60884	P29590	P31689
1199	4	NaN	NaN	NaN			24.545	0	6	1	0	23.751;26.451;23.028	P31689	O60884	O60884	P29590
1200	3	NaN	NaN	NaN			23.028	NaN	3	NaN	NaN	21.516;23.751	P29590	O60884	O60884
1201	11	NaN	NaN	NaN			34.681	0.333333	55	3	1	35.285;36.212;36.223;32.962;35.812;35.879;34.351;35.61;35.904;33.417	Q92625	O60879-2	O95155-2	P50542-2	Q15334	Q15334	Q2NKX8	Q8N9M5	Q96RF0-2	Q9NXH9-2	Q9UBN7
1202	3	Frataxin complex	1	0.333333	Frataxin complex	1	4.538	NaN	3	NaN	NaN	4.826;4.893	Q9BQ67	O60841	Q92608
1203	4	NaN	NaN	NaN			6.72	NaN	6	NaN	NaN	4.826;6.843;7.397	E9PPM8	O60841	Q8IZ83	Q92785
1204	5	NaN	NaN	NaN			4.494	0	10	3	0	4.826;4.098;4.543;5.77	Q86V81	O60841	P52272-2	Q7L2E3	Q9H1A4
1205	5	40S ribosomal subunit, cytoplasmic	1	0.2	40S ribosomal subunit, cytoplasmic;Nop56p-associated pre-rRNA complex;Ribosome, cytoplasmic	1;1;1	8.63	0.166667	10	6	1	7.92;8.754;8.994;8.733	P23527	O60832	P61254	P62241	P63167
1206	7	Frataxin complex	1	0.142857	Frataxin complex	1	8.138	0	21	1	0	7.92;8.135;7.949;8.3;6.289;8.187	P61964	O60832	O95793-2	P78347-2	Q92614-4	Q92614-4	Q9BQ67
1207	2	ABIN2-NFKB1-MAP3K8 complex	1	0.5	ABIN2-NFKB1-MAP3K8 complex;CHUK-IQGAP2-AKAP8L-RELA-TNIP2 complex;CHUK-NFKB2-REL-IKBKG-SPAG9-NFKB1-NFKBIE-COPB2-TNIP1-NFKBIA-RELA-TNIP2 complex;REL-MAP3K8-RELA-TNIP2-PAPOLA complex;TNF-alpha/NF-kappa B signaling complex (CHUK, KPNA3, NFKB2, NFKBIB, REL, IKBKG, NFKB1, NFKBIE, RELB, NFKBIA, RELA, TNIP2);TNF-alpha/Nf-kappa B signaling complex (RPL6, RPL30, RPS13, CHUK, DDX3X, NFKB2, NFKBIB, REL, IKBK…	1;1;1;1;1;1	37.372	NaN	1	NaN	NaN	38.832	Q7Z4Q2	O60784
1208	6	ABIN2-NFKB1-MAP3K8 complex	1	0.166667	ABIN2-NFKB1-MAP3K8 complex;CHUK-IQGAP2-AKAP8L-RELA-TNIP2 complex;CHUK-NFKB2-REL-IKBKG-SPAG9-NFKB1-NFKBIE-COPB2-TNIP1-NFKBIA-RELA-TNIP2 complex;Prune-GSK3beta complex;Prune-Gelsolin complex;Prune/Nm23-H1 complex;REL-MAP3K8-RELA-TNIP2-PAPOLA complex;TNF-alpha/NF-kappa B signaling complex (CHUK, KPNA3, NFKB2, NFKBIB, REL, IKBKG, NFKB1, NFKBIE, RELB, NFKBIA, RELA, TNIP2);TNF-alpha/Nf-kappa B signalin…	1;1;1;1;1;1;1;1;1	39.767	NaN	15	NaN	NaN	38.832;38.547;38.495;40.771;41.597	O75113	O60784	Q5JS54	Q6PJG6	Q8TC07-2	Q9H0K6
1209	3	ABIN2-NFKB1-MAP3K8 complex	1	0.333333	ABIN2-NFKB1-MAP3K8 complex;CHUK-IQGAP2-AKAP8L-RELA-TNIP2 complex;CHUK-NFKB2-REL-IKBKG-SPAG9-NFKB1-NFKBIE-COPB2-TNIP1-NFKBIA-RELA-TNIP2 complex;REL-MAP3K8-RELA-TNIP2-PAPOLA complex;TNF-alpha/NF-kappa B signaling complex (CHUK, KPNA3, NFKB2, NFKBIB, REL, IKBKG, NFKB1, NFKBIE, RELB, NFKBIA, RELA, TNIP2);TNF-alpha/Nf-kappa B signaling complex (RPL6, RPL30, RPS13, CHUK, DDX3X, NFKB2, NFKBIB, REL, IKBK…	1;1;1;1;1;1	37.383	0	3	1	0	38.832;38.889	Q15750	O60784	P62140
1210	7	ABIN2-NFKB1-MAP3K8 complex	1	0.142857	ABIN2-NFKB1-MAP3K8 complex;CHUK-IQGAP2-AKAP8L-RELA-TNIP2 complex;CHUK-NFKB2-REL-IKBKG-SPAG9-NFKB1-NFKBIE-COPB2-TNIP1-NFKBIA-RELA-TNIP2 complex;REL-MAP3K8-RELA-TNIP2-PAPOLA complex;TNF-alpha/NF-kappa B signaling complex (CHUK, KPNA3, NFKB2, NFKBIB, REL, IKBKG, NFKB1, NFKBIE, RELB, NFKBIA, RELA, TNIP2);TNF-alpha/Nf-kappa B signaling complex (RPL6, RPL30, RPS13, CHUK, DDX3X, NFKB2, NFKBIB, REL, IKBK…	1;1;1;1;1;1	39.151	0.333333	21	3	1	38.832;39.499;39.402;40.511;37.383;41.069	Q16626	O60784	P49005	Q13395	Q15750	Q15750	Q9NXV2
1211	8	ABIN2-NFKB1-MAP3K8 complex	1	0.125	ABIN2-NFKB1-MAP3K8 complex;APP-FE65-LRP complex;APP-TIMM23 complex;APP-TOMM40 complex;Amyloid beta protein oligomer;CHUK-IQGAP2-AKAP8L-RELA-TNIP2 complex;CHUK-NFKB2-REL-IKBKG-SPAG9-NFKB1-NFKBIE-COPB2-TNIP1-NFKBIA-RELA-TNIP2 complex;MLL1-WDR5 complex;REL-MAP3K8-RELA-TNIP2-PAPOLA complex;TNF-alpha/NF-kappa B signaling complex (CHUK, KPNA3, NFKB2, NFKBIB, REL, IKBKG, NFKB1, NFKBIE, RELB, NFKBIA, REL…	1;1;1;1;1;1;1;1;1;1;1;1	40.511	0.333333	28	3	1	38.832;41.032;42.118;38.889;40.427;40.508;41.069	Q15750	O60784	P48426	P62140	P62140	Q6PD74	Q9BZE2	Q9NXV2
1212	4	ABIN2-NFKB1-MAP3K8 complex	1	0.25	ABIN2-NFKB1-MAP3K8 complex;CHUK-IQGAP2-AKAP8L-RELA-TNIP2 complex;CHUK-NFKB2-REL-IKBKG-SPAG9-NFKB1-NFKBIE-COPB2-TNIP1-NFKBIA-RELA-TNIP2 complex;REL-MAP3K8-RELA-TNIP2-PAPOLA complex;TNF-alpha/NF-kappa B signaling complex (CHUK, KPNA3, NFKB2, NFKBIB, REL, IKBKG, NFKB1, NFKBIE, RELB, NFKBIA, RELA, TNIP2);TNF-alpha/Nf-kappa B signaling complex (RPL6, RPL30, RPS13, CHUK, DDX3X, NFKB2, NFKBIB, REL, IKBK…	1;1;1;1;1;1	38.592	NaN	6	NaN	NaN	38.832;38.923;39.155	Q96HN2-2	O60784	P15923-2	Q86VQ1
1213	3	ABIN2-NFKB1-MAP3K8 complex	1	0.333333	ABIN2-NFKB1-MAP3K8 complex;CHUK-IQGAP2-AKAP8L-RELA-TNIP2 complex;CHUK-NFKB2-REL-IKBKG-SPAG9-NFKB1-NFKBIE-COPB2-TNIP1-NFKBIA-RELA-TNIP2 complex;REL-MAP3K8-RELA-TNIP2-PAPOLA complex;RUNX1-CBF-beta-DNA complex;TNF-alpha/NF-kappa B signaling complex (CHUK, KPNA3, NFKB2, NFKBIB, REL, IKBKG, NFKB1, NFKBIE, RELB, NFKBIA, RELA, TNIP2);TNF-alpha/Nf-kappa B signaling complex (RPL6, RPL30, RPS13, CHUK, DDX3…	1;1;1;1;1;1;1	38.208	NaN	3	NaN	NaN	38.832;40.111	P62304	O60784	O95487-2
1214	2	NaN	NaN	NaN			3.882	0	1	1	0	3.773	O75376	O60783
1215	4	NaN	NaN	NaN			4.471	0.333333	6	3	1	5.973;3.773;6.406	Q5T4S7-3	O60783	O60783	P23258
1216	4	NaN	NaN	NaN			14.174	0	6	1	0	12.758;13.784;14.368	Q8WXI9	O60783	Q08380	Q14687-3
1217	7	60S ribosomal subunit, cytoplasmic	2	0.285714	60S ribosomal subunit, cytoplasmic;Nop56p-associated pre-rRNA complex;Ribosome, cytoplasmic;TRBP containing complex (DICER, RPL7A, EIF6, MOV10 and subunits of the 60S ribosomal particle)	2;2;2;1	12.095	1	21	3	3	12.758;12.573;11.626;13.068;11.693;11.845	Q9UL42	O60783	P82912-2	Q8N983-4	Q8TAE8	Q9BYD6	Q9Y3B7
1218	17	55S ribosome, mitochondrial	6	0.352941	28S ribosomal subunit, mitochondrial;39S ribosomal subunit, mitochondrial;55S ribosome, mitochondrial;60S ribosomal subunit, cytoplasmic;Nop56p-associated pre-rRNA complex;Ribosome, cytoplasmic	2;4;6;2;1;2	11.805	1	136	78	78	12.758;13.225;13.601;10.391;12.862;12.605;11.377;11.648;11.626;13.068;11.985;11.493;11.693;11.919;12.14;12.134	Q8IXM3	O60783	P49406	P82663	P82663	Q16540	Q7Z7F7	Q8IUD2-2	Q8N5N7	Q8N983-4	Q8TAE8	Q96EL3	Q9BYD1	Q9BYD6	Q9P0J7	Q9Y3D3	Q9Y676
1219	2	NaN	NaN	NaN			23.437	0	1	1	0	23.075	Q13371	O60763
1220	3	NaN	NaN	NaN			21.321	0	3	1	0	23.075;20.774	Q5VTR2	O60763	Q9UBF2
1221	4	NaN	NaN	NaN			49	NaN	6	NaN	NaN	48.827;49.014;49.507	Q9HCN4-3	O60711	Q8NFH3	Q9Y3E2
1222	6	20S proteasome	1	0.166667	20S proteasome;26S proteasome;DNAJB2-HSPA8-PSMA3 complex;PA28-20S proteasome;PA28gamma-20S proteasome;PA700-20S-PA28 complex	1;1;1;1;1;1	50.705	0.333333	15	3	1	48.827;49.014;48.808;49;49.347	Q06323	O60711	Q8NFH3	Q93052	Q9HCN4-3	Q9UL46
1223	6	Arp2/3 protein complex	1	0.166667	Arp2/3 protein complex	1	49.507	NaN	15	NaN	NaN	48.827;48.571;48.527;48.175;49	Q9Y3E2	O60711	P54727	Q86Y56	Q9BPX5	Q9HCN4-3
1224	11	TBPIP/HOP2-MND1 complex	1	0.090909	TBPIP/HOP2-MND1 complex	1	49.154	0.166667	55	6	1	48.827;47.357;47.204;48.902;48.888;49.739;47.316;49.119;49.25;47.795	Q9NZL4	O60711	P51948	Q14166	Q5JTZ9	Q8NBJ5	Q8TEX9	Q8TEX9	Q92973-2	Q9H3U1-2	Q9HAV4
1225	16	TBPIP/HOP2-MND1 complex	1	0.0625	TBPIP/HOP2-MND1 complex	1	47.028	0	120	15	0	48.827;46.5;47.357;47.204;48.902;48.888;47.316;46.905;46.922;46.962;47.795;45.595;46.231;46.998;46.934	Q9NZL4	O60711	P30154	P51948	Q14166	Q5JTZ9	Q8NBJ5	Q8TEX9	Q92973-2	Q9BTY7	Q9H3U1-2	Q9HAV4	Q9NPF4	Q9NX55	Q9NYB0	Q9UHV9
1226	8	DNA synthesome complex (13 subunits)	1	0.125	DNA synthesome complex (13 subunits);DNA synthesome complex (15 subunits);DNA synthesome complex (17 subunits);DNA synthesome core complex;PCNA-DNA polymerase delta complex;Scrib-beta-PIX-GIT1 complex	1;1;1;1;1;1	50.241	NaN	28	NaN	NaN	48.827;48.784;48.571;49.962;48.913;48.473;49.985	Q7Z2Z2	O60711	P21912	P54727	Q12792	Q13492-3	Q86TI2	Q9Y4X5
1227	14	Scrib-beta-PIX-GIT1 complex	2	0.142857	DNA synthesome complex (13 subunits);DNA synthesome complex (15 subunits);DNA synthesome complex (17 subunits);DNA synthesome core complex;PCNA-DNA polymerase delta complex;Scrib-beta-PIX-GIT1 complex	1;1;1;1;1;2	47.99	NaN	91	NaN	NaN	48.827;47.272;48.784;48.571;49.962;46.624;48.913;48.473;46.951;47.576;48.201;47.78;49.985	Q7Z2Z2	O60711	O76075	P21912	P54727	Q12792	Q12792	Q13492-3	Q86TI2	Q969Y2-3	Q9BTE6	Q9P265	Q9Y4X5	Q9Y4X5
1228	18	Scrib-beta-PIX-GIT1 complex	1	0.055556	Scrib-beta-PIX-GIT1 complex	1	46.951	NaN	153	NaN	NaN	48.827;47.272;47.946;47.483;45.102;45.109;48.913;47.176;46.286;46.367;47.99;47.169;48.888;45.05;45.484;47.78;45.063	Q969Y2-3	O60711	O76075	O94925-3	P19474	P19474	Q01970	Q13492-3	Q147X3-2	Q53T59	Q5R372-4	Q7Z2Z2	Q8N3F8	Q8NBJ5	Q9UI26	Q9Y2U5	Q9Y4X5	Q9Y6H1
1229	14	Arp2/3 protein complex	1	0.071429	Arp2/3 protein complex	1	49.285	1	91	1	1	48.827;48.487;47.472;49.417;49.426;48.379;49.413;49.014;49.299;48.808;48.175;49.066;49.508	Q9H3H1-4	O60711	O75312	P21953	P22033	P46934-4	P54725	P61244-2	Q8NFH3	Q8TEA8	Q93052	Q9BPX5	Q9BW27	Q9C0E2
1230	3	NaN	NaN	NaN			49.176	NaN	3	NaN	NaN	48.827;47.729	O43776	O60711	O60927
1231	3	NaN	NaN	NaN			47.234	NaN	3	NaN	NaN	49.072;48.364	P00390-2	O60701	P11586
1232	2	NaN	NaN	NaN			37.07	NaN	1	NaN	NaN	37.327	Q14C86-5	O60684
1233	3	NaN	NaN	NaN			35.823	NaN	3	NaN	NaN	37.327;35.659	P49005	O60684	P17066
1234	6	GINS complex	1	0.166667	GINS complex	1	35.659	1	15	3	3	37.327;35.007;37.108;36.266;37.392	P17066	O60684	P08107	P08107	P11142	Q9GZT3
1235	4	MLL1-WDR5 complex	1	0.25	MLL1-WDR5 complex	1	43.259	NaN	6	NaN	NaN	43.037;41.536;44.637	P48426	O60684	P17066	P27986
1236	4	MLL1-WDR5 complex	1	0.25	MLL1-WDR5 complex	1	39.402	NaN	6	NaN	NaN	39.642;41.032;39.499	Q13395	O60684	P48426	P49005
1237	5	MLL1-WDR5 complex	1	0.2	MLL1-WDR5 complex	1	41.032	NaN	10	NaN	NaN	39.642;41.536;39.402;40.511	P48426	O60684	P17066	Q13395	Q15750
1238	7	MLL1-WDR5 complex	2	0.285714	ABIN2-NFKB1-MAP3K8 complex;CHUK-IQGAP2-AKAP8L-RELA-TNIP2 complex;CHUK-NFKB2-REL-IKBKG-SPAG9-NFKB1-NFKBIE-COPB2-TNIP1-NFKBIA-RELA-TNIP2 complex;MLL1-WDR5 complex;REL-MAP3K8-RELA-TNIP2-PAPOLA complex;TNF-alpha/NF-kappa B signaling complex (CHUK, KPNA3, NFKB2, NFKBIB, REL, IKBKG, NFKB1, NFKBIE, RELB, NFKBIA, RELA, TNIP2);TNF-alpha/Nf-kappa B signaling complex (RPL6, RPL30, RPS13, CHUK, DDX3X, NFKB2,…	1;1;1;2;1;1;1	39.499	NaN	21	NaN	NaN	39.642;38.832;38.102;38.991;41.032;39.402	P49005	O60684	O60784	P17066	P48426	P48426	Q13395
1239	6	MLL1-WDR5 complex	1	0.166667	MLL1-WDR5 complex	1	38.991	NaN	15	NaN	NaN	39.642;37.327;38.102;39.402;40.511	P48426	O60684	O60684	P17066	Q13395	Q15750
1240	12	GINS complex	2	0.166667	ABIN2-NFKB1-MAP3K8 complex;CHUK-IQGAP2-AKAP8L-RELA-TNIP2 complex;CHUK-NFKB2-REL-IKBKG-SPAG9-NFKB1-NFKBIE-COPB2-TNIP1-NFKBIA-RELA-TNIP2 complex;GINS complex;REL-MAP3K8-RELA-TNIP2-PAPOLA complex;TNF-alpha/NF-kappa B signaling complex (CHUK, KPNA3, NFKB2, NFKBIB, REL, IKBKG, NFKB1, NFKBIE, RELB, NFKBIA, RELA, TNIP2);TNF-alpha/Nf-kappa B signaling complex (RPL6, RPL30, RPS13, CHUK, DDX3X, NFKB2, NFKB…	1;1;1;2;1;1;1	38.102	0.666667	66	6	4	39.642;37.327;38.832;37.108;36.266;38.93;39.499;39.402;39.151;39.668;37.392	P17066	O60684	O60684	O60784	P08107	P11142	P28340	P49005	Q13395	Q16626	Q9GZT3	Q9GZT3
1241	8	DMAP1-associated complex	1	0.125	DMAP1-associated complex;GINS complex;INO80 chromatin remodeling complex;NuA4/Tip60 HAT complex;NuA4/Tip60-HAT complex A;NuA4/Tip60-HAT complex B;SRCAP-associated chromatin remodeling complex;TIP49-TIP48-BAF53 complex;TIP60 histone acetylase complex;URI complex (Unconventional prefoldin RPB5 Interactor);c-MYC-ATPase-helicase complex;cMYC-ATPase-helicase complex;p400-associated complex	1;1;1;1;1;1;1;1;1;1;1;1;1	41.536	NaN	28	NaN	NaN	39.642;43.037;41.848;41.943;41.369;41.843;39.668	P17066	O60684	O60684	P09211	P62306	Q06203	Q16626	Q9GZT3
1242	2	ITGA6-ITGB4-Laminin10/12 complex	1	0.5	ITGA6-ITGB4-Laminin10/12 complex	1	3.011	0	1	1	0	4.063	P06239	O60664
1243	3	CALM1-FKBP38-BCL2 complex	1	0.333333	CALM1-FKBP38-BCL2 complex;H2AX complex, isolated from cells without IR exposure;HSP90-FKBP38-CAM-Ca(2+) complex;TGM2-HD-CALM1 complex;YWHAQ-CALM1-CABIN1 complex	1;1;1;1;1	5.323	NaN	3	NaN	NaN	4.063;5.111	P07384	O60664	Q5JTH9-2
1244	6	NaN	NaN	NaN			49.25	0.166667	15	6	1	48.603;47.607;49.739;47.316;47.795	Q9H3U1-2	O60664	Q15435	Q8TEX9	Q8TEX9	Q9HAV4
1245	7	TBPIP/HOP2-MND1 complex	1	0.142857	TBPIP/HOP2-MND1 complex	1	46.962	0	21	6	0	48.603;46.105;47.607;47.316;47.795;47.028	Q9H3U1-2	O60664	Q15393	Q15435	Q8TEX9	Q9HAV4	Q9NZL4
1246	7	NaN	NaN	NaN			48.527	0	21	3	0	48.603;48.571;48.19;47.316;48.06;49.507	Q86Y56	O60664	P54727	Q86V81	Q8TEX9	Q9BQ52	Q9Y3E2
1247	6	NaN	NaN	NaN			48.75	0	15	1	0	48.603;48.02;49.585;49.753;48.361	P36915	O60664	P35813	Q06830	Q96B54	Q9UJ70
1248	7	Arp2/3 protein complex	1	0.142857	Arp2/3 protein complex;DNA synthesome complex (13 subunits);DNA synthesome complex (15 subunits);DNA synthesome complex (17 subunits);DNA synthesome core complex;PCNA-DNA polymerase delta complex	1;1;1;1;1;1	49.789	NaN	21	NaN	NaN	48.603;47.946;47.99;48.473;48.422;48.175	Q9BTE6	O60664	O94925-3	Q7Z2Z2	Q86TI2	Q96G46	Q9BPX5
1249	15	DNA synthesome complex (13 subunits)	2	0.133333	Arp2/3 protein complex;DNA synthesome complex (13 subunits);DNA synthesome complex (15 subunits);DNA synthesome complex (17 subunits);DNA synthesome core complex;PCNA-DNA polymerase delta complex	1;2;2;2;2;2	47.576	0	105	1	0	48.603;47.946;47.204;46.105;47.607;47.99;48.473;46.094;47.711;48.422;45.92;48.175;46.231;47.309	Q9BTE6	O60664	O94925-3	Q14166	Q15393	Q15435	Q7Z2Z2	Q86TI2	Q86TI2	Q92747	Q96G46	Q96G46	Q9BPX5	Q9NX55	Q9Y3C4
1250	12	NaN	NaN	NaN			49.639	NaN	66	NaN	NaN	48.603;48.487;47.946;48.403;49.402;48.429;49.426;48.571;49.503;49.08;48.739	Q9H974-4	O60664	O75312	O94925-3	O95628-3	O95671-2	P10636-4	P46934-4	P54727	P57737	Q9BR76	Q9H0K6
1251	3	NaN	NaN	NaN			49.729	NaN	3	NaN	NaN	48.603;48.827	P34896-2	O60664	O60711
1252	3	NaN	NaN	NaN			40.111	NaN	3	NaN	NaN	41;41.069	O95487-2	O60613	Q9NXV2
1253	6	RUNX1-CBF-beta-DNA complex	1	0.166667	RUNX1-CBF-beta-DNA complex	1	42.567	NaN	15	NaN	NaN	41;42.71;42.481;42.965;41.069	O95487-2	O60613	O75794	P62304	Q8IUI8	Q9NXV2
1254	6	ABIN2-NFKB1-MAP3K8 complex	1	0.166667	ABIN2-NFKB1-MAP3K8 complex;CHUK-IQGAP2-AKAP8L-RELA-TNIP2 complex;CHUK-NFKB2-REL-IKBKG-SPAG9-NFKB1-NFKBIE-COPB2-TNIP1-NFKBIA-RELA-TNIP2 complex;REL-MAP3K8-RELA-TNIP2-PAPOLA complex;RUNX1-CBF-beta-DNA complex;TNF-alpha/NF-kappa B signaling complex (CHUK, KPNA3, NFKB2, NFKBIB, REL, IKBKG, NFKB1, NFKBIE, RELB, NFKBIA, RELA, TNIP2);TNF-alpha/Nf-kappa B signaling complex (RPL6, RPL30, RPS13, CHUK, DDX3…	1;1;1;1;1;1;1	42.71	NaN	15	NaN	NaN	41;43.596;42.567;42.481;41.069	O75794	O60613	O60784	O95487-2	P62304	Q9NXV2
1255	6	40S ribosomal subunit, cytoplasmic	1	0.166667	40S ribosomal subunit, cytoplasmic;Nop56p-associated pre-rRNA complex;Ribosome, cytoplasmic	1;1;1	9.001	1	15	10	10	9.157;9.28;9.393;8.496;8.851	Q16629-3	O60506	P23396	P62244	P67809	Q08211
1256	12	40S ribosomal subunit, cytoplasmic	1	0.083333	40S ribosomal subunit, cytoplasmic;Ribosome, cytoplasmic	1;1	8.735	0.952381	66	21	20	9.157;9.159;7.992;7.756;9.242;7.442;8.851;7.9;8.409;8.718;8.6	O14979-3	O60506	P17026	P17844	P51991	P62249	P62861	Q08211	Q13895	Q96BK5	Q9BVI4	Q9NZI8
1257	7	NaN	NaN	NaN			9.304	0.666667	21	15	10	9.157;8.995;8.79;8.496;8.851;8.931	M0QY97	O60506	P16402	P62750	P67809	Q08211	Q14258
1258	19	Ribosome, cytoplasmic	4	0.210526	40S ribosomal subunit, cytoplasmic;60S ribosomal subunit, cytoplasmic;Nop56p-associated pre-rRNA complex;Ribosome, cytoplasmic;TRBP containing complex (DICER, RPL7A, EIF6, MOV10 and subunits of the 60S ribosomal particle)	2;2;3;4;2	8.905	1	171	91	91	9.157;8.291;8.352;8.995;8.869;8.754;8.994;9.393;8.896;9.126;8.79;8.839;8.685;8.736;8.469;8.503;8.634;10.297	P62995	O60506	P10412	P16401	P16402	P42766	P61254	P62241	P62244	P62277	P62701	P62750	P62753	P62847-2	P62899	Q12906-7	Q5SSJ5	Q92522	Q92841
1259	28	Ribosome, cytoplasmic	7	0.25	40S ribosomal subunit, cytoplasmic;60S ribosomal subunit, cytoplasmic;Apoptosis- and splicing-associated protein complex (ASAP-L), SAP18-RNPS1-Acinus-L;Apoptosis- and splicing-associated protein complex (ASAP-S), SAP18-RNPS1-Acinus-S;Exon junction complex;Exosome;Nop56p-associated pre-rRNA complex;Postsplicing complex;Ribosome, cytoplasmic;Spliceosome;Splicing-associated factors complex;TRBP cont…	5;2;1;1;1;1;5;1;7;1;1;2	9.393	0.957895	378	190	182	9.157;8.621;8.291;8.352;8.995;10.324;9.28;8.869;9.301;9.081;8.919;9.126;8.839;8.685;8.902;7.442;8.736;8.905;8.496;8.93;8.532;8.108;9.535;9.001;8.503;8.634;8.382	P62244	O60506	P09651-2	P10412	P16401	P16402	P22626	P23396	P42766	P46781	P61247	P62263	P62701	P62753	P62847-2	P62857	P62861	P62899	P62995	P67809	P84098	Q00577	Q12905	Q14204	Q16629-3	Q5SSJ5	Q92522	Q9NZB2
1260	27	Ribosome, cytoplasmic	7	0.259259	40S ribosomal subunit, cytoplasmic;60S ribosomal subunit, cytoplasmic;Nop56p-associated pre-rRNA complex;Ribosome, cytoplasmic;TNF-alpha/NF-kappa B signaling complex 6;TNF-alpha/Nf-kappa B signaling complex (RPL6, RPL30, RPS13, CHUK, DDX3X, NFKB2, NFKBIB, REL, IKBKG, NFKB1, MAP3K8, RELB, GLG1, NFKBIA, RELA, TNIP2, GTF2I);TRBP containing complex (DICER, RPL7A, EIF6, MOV10 and subunits of the 60S r…	3;4;6;7;1;1;4	8.685	0.957895	351	190	182	9.157;9.856;8.352;8.995;8.869;9.081;9.393;8.896;9.226;9.126;8.839;9.109;8.736;8.905;8.496;8.935;8.93;9.056;8.851;8.108;8.469;9.535;9.731;8.634;9.403;9.078	P62847-2	O60506	O75494-5	P16401	P16402	P42766	P61247	P62244	P62277	P62280	P62701	P62753	P62854	P62899	P62995	P67809	P83731	P84098	Q00839-2	Q08211	Q12905	Q12906-7	Q14204	Q7L2E3	Q92522	Q969Q0	Q9H6F5
1261	6	NaN	NaN	NaN			24.738	NaN	15	NaN	NaN	26.63;26.611;26.278;26.082;24.116	Q16656	O60343-2	Q2TAM5	Q9HCC0	Q9ULT8	Q9UNE7
1262	6	NaN	NaN	NaN			27.277	NaN	15	NaN	NaN	26.63;26.611;27.075;26.278;26.082	Q16656	O60343-2	Q2TAM5	Q5TAQ9	Q9HCC0	Q9ULT8
1263	5	ABL2-HRAS-RIN1 complex	1	0.2	ABL2-HRAS-RIN1 complex	1	26.31	NaN	10	NaN	NaN	26.63;24.859;26.611;26.743	Q9BQA1	O60343-2	Q13085	Q2TAM5	Q9NWZ5-4
1264	4	NaN	NaN	NaN			30.392	NaN	6	NaN	NaN	30.463;28.468;30.561	H0Y360	O60341	Q86X83	Q8IZP0-10
1265	4	Prune-GSK3beta complex	1	0.25	Prune-GSK3beta complex;Prune-Gelsolin complex;Prune/Nm23-H1 complex	1;1;1	40.707	NaN	6	NaN	NaN	40.644;41.237;40.806	Q7L273	O60333-2	Q5JS54	Q9Y303
1266	6	NaN	NaN	NaN			40.806	NaN	15	NaN	NaN	40.644;39.877;40.243;41.069;39.915	Q9Y303	O60333-2	Q16740	Q9NQT8	Q9NXV2	Q9UPU7-2
1267	3	NaN	NaN	NaN			42.565	NaN	3	NaN	NaN	40.644;41.872	Q96ER3	O60333-2	Q13952
1268	9	NaN	NaN	NaN			39.511	NaN	36	NaN	NaN	40.644;37.542;40.311;38.941;39.373;40.07;37.531;39.91	Q96ER3	O60333-2	P40337-3	P53805	Q147X3-2	Q92625	Q96CX2	Q96RE7	Q9H4L5-2
1269	10	NaN	NaN	NaN			42.175	NaN	45	NaN	NaN	40.644;42.056;43.808;43.625;41.234;40.798;42.278;43.701;41.877	P13798	O60333-2	P18846	P22102	P53367-2	P80217	Q08209-2	Q6ZVM7-2	Q9BV44	Q9BW71
1270	8	NaN	NaN	NaN			39.91	NaN	28	NaN	NaN	40.644;39.192;38.941;38.495;38.061;39.511;40.886	Q9H4L5-2	O60333-2	O94967-2	Q147X3-2	Q6PJG6	Q8WUI4-3	Q96ER3	Q96RE7
1271	10	NaN	NaN	NaN			40.886	NaN	45	NaN	NaN	40.644;39.192;40.311;40.05;38.941;39.373;39.511;42.565;39.91	Q96RE7	O60333-2	O94967-2	P53805	Q13362-2	Q147X3-2	Q92625	Q96ER3	Q96ER3	Q9H4L5-2
1272	8	NaN	NaN	NaN			39.539	NaN	28	NaN	NaN	40.644;39.68;38.923;40.798;39.037;37.736;38.064	O43318	O60333-2	O94855	P15923-2	Q08209-2	Q6ZVM7-2	Q96B36	Q9NQT8
1273	6	ABIN2-NFKB1-MAP3K8 complex	1	0.166667	ABIN2-NFKB1-MAP3K8 complex;CHUK-IQGAP2-AKAP8L-RELA-TNIP2 complex;CHUK-NFKB2-REL-IKBKG-SPAG9-NFKB1-NFKBIE-COPB2-TNIP1-NFKBIA-RELA-TNIP2 complex;REL-MAP3K8-RELA-TNIP2-PAPOLA complex;TNF-alpha/NF-kappa B signaling complex (CHUK, KPNA3, NFKB2, NFKBIB, REL, IKBKG, NFKB1, NFKBIE, RELB, NFKBIA, RELA, TNIP2);TNF-alpha/Nf-kappa B signaling complex (RPL6, RPL30, RPS13, CHUK, DDX3X, NFKB2, NFKBIB, REL, IKBK…	1;1;1;1;1;1	40.311	NaN	15	NaN	NaN	40.644;38.832;40.502;39.511;40.886	P53805	O60333-2	O60784	O60825	Q96ER3	Q96RE7
1274	2	NaN	NaN	NaN			20.371	NaN	1	NaN	NaN	18.808	O75717	O60271-4
1275	9	ESCRT-II complex	1	0.111111	ESCRT-II complex	1	18.724	NaN	36	NaN	NaN	18.808;18.643;19.341;19.467;17.657;19.518;18.683;19.251	E7EPY1	O60271-4	P37275-3	Q6IA86-4	Q8WVT3	Q96CN9	Q96EB1	Q9BW61	Q9UID3
1276	9	LINGO-1-Nogo-66-p75 signaling complex	1	0.111111	LINGO-1-Nogo-66-p75 signaling complex;NMI-POLR1B-RRN3 complex;NgR-TROY-LINGO1 complex;POLR1B-RRN3 complex;TAJ-NgR1-LINGO-1 signaling complex;TNF-alpha/NF-kappa B signaling complex 5	1;1;1;1;1;1	20.38	0	36	3	0	18.808;19.186;19.151;20.619;19.788;19.518;20.526;20.248	Q9P2R3	O60271-4	P19388	P25800	Q5VT52-3	Q6ZMI0	Q96EB1	Q96T51	Q9H5N1
1277	10	40S ribosomal subunit, cytoplasmic	1	0.1	40S ribosomal subunit, cytoplasmic;Nop56p-associated pre-rRNA complex;Ribosome, cytoplasmic	1;1;1	7.666	1	45	6	6	8.827;7.976;9.159;9.36;8.278;8.463;8.252;9.331;9.312	Q9H2P0	O60264	O60306	P17026	Q14331	Q49A26-5	Q5VWQ0	Q6F5E8	Q8TAQ2	Q9ULX3
1278	31	40S ribosomal subunit, cytoplasmic	1	0.032258	40S ribosomal subunit, cytoplasmic;AFF1-MLLT1-CBX8 complex;CEN complex;Nop56p-associated pre-rRNA complex;Respiratory chain complex I (holoenzyme), mitochondrial;Respiratory chain complex I (incomplete intermediate), mitochondrial;Respiratory chain complex I (intermediate II/230kD), mitochondrial;Respiratory chain complex I (intermediate VII/650kD), mitochondrial;Respiratory chain complex I (lamb…	1;1;1;1;1;1;1;1;1;1	8.19	0.666667	465	78	52	8.827;7.976;8.669;7.109;8.754;8.851;8.108;8.469;9.36;8.33;6.798;8.463;8.252;9.142;6.403;9.641;9.552;10.002;7.397;9.456;6.557;8.249;8.312;8.395;8.752;9.078;8.382;6.875;7.505;7.729	Q9NR30	O60264	O60306	O75940	P51532-5	P61254	Q08211	Q12905	Q12906-7	Q14331	Q15717	Q5BKZ1	Q5VWQ0	Q6F5E8	Q7Z2W4	Q86U42-2	Q86U42-2	Q86UP2	Q8WXI9	Q92785	Q92979	Q96I24	Q96PK6	Q9BY77	Q9H0S4-2	Q9H2U1-2	Q9H6F5	Q9NZB2	Q9P2N5	Q9UKV8	Q9Y3C1
1279	11	NaN	NaN	NaN			8.278	1	55	3	3	8.827;7.976;8.669;8.434;8.676;7.959;8.257;8.395;8.314;7.666	Q49A26-5	O60264	O60306	O75940	P48634-2	Q14692	Q6PCB5	Q7Z478	Q9H0S4-2	Q9H147	Q9H2P0
1280	2	NaN	NaN	NaN			23.751	NaN	1	NaN	NaN	22.408	O60884	O60232
1281	3	HPFH(-198) complex	1	0.333333	HPFH(-198) complex	1	21.516	NaN	3	NaN	NaN	22.408;21.099	O60884	O60232	Q13547
1282	3	RNF20-RNF40-UbE2E1 complex	1	0.333333	RNF20-RNF40-UbE2E1 complex	1	16.252	NaN	3	NaN	NaN	16.076;17.604	P11441	O60232	P46379-2
1283	11	SEMA4A-PlexinD1 complex	1	0.090909	SEMA4A-PlexinD1 complex	1	15.895	NaN	55	NaN	NaN	16.076;15.093;15.955;16.167;16.545;15.803;15.27;16.597;16.293;15.336	P26640	O60232	P15735-2	P29692-3	P51610-2	Q13033-2	Q15021	Q16186	Q2M389	Q99719	Q9UJ41-2
1284	6	NaN	NaN	NaN			7.707	0	15	3	0	7.458;7.737;6.677;7.672;7.427	Q96JM3	O60216	Q3KQU3	Q7L2E3	Q86V81	Q96SI9
1285	7	CTF18-cohesion-RFC-POLH complex	1	0.142857	CTF18-cohesion-RFC-POLH complex	1	7.733	0.1	21	10	1	7.458;7.737;6.677;9.731;7.672;7.707	Q99575	O60216	Q3KQU3	Q7L2E3	Q7L2E3	Q86V81	Q96JM3
1286	11	17S U2 snRNP	1	0.090909	17S U2 snRNP;C complex spliceosome;CHUK-ERC1-IKBKB-IKBKG;SF3A1-SF3A2-SF3A3 complex;Spliceosome	1;1;1;1;1	7.427	0.2	55	15	3	7.458;8.034;6.705;5.822;8.864;8.419;7.737;6.403;7.707;5.77	Q96SI9	O60216	P23246	P38159	P40937	P62266	P78362	Q3KQU3	Q86U42-2	Q96JM3	Q9H1A4
1287	2	NaN	NaN	NaN			4.17	0	1	1	0	4.334	P62266	O60216
1288	4	NaN	NaN	NaN			4.126	0.333333	6	3	1	4.334;3.538;5.983	O75367-2	O60216	Q9NR30	Q9NR30
1289	3	NaN	NaN	NaN			4.327	NaN	3	NaN	NaN	4.334;3.66	Q3KQU3	O60216	Q12824-2
1290	3	NaN	NaN	NaN			46.756	1	3	1	1	44.874;46.5	P30153	O43865	P30154
1291	9	SNARE complex (SNAP25, VAMP3, VAMP2, NAPB, STX13)	1	0.111111	SNARE complex (SNAP25, VAMP3, VAMP2, NAPB, STX13)	1	44.681	0.3	36	10	3	44.874;44.205;44.981;43.504;46.5;46.606;45.392;44.548	P67775	O43865	P11021	P28340	P30041	P30154	Q7KZF4	Q9BS26	Q9Y5X3
1292	8	NaN	NaN	NaN			46.765	0.3	28	10	3	44.874;46.868;44.981;46.5;46.606;45.392;46.683	P67775	O43865	P11021	P28340	P30154	Q7KZF4	Q9BS26	Q9UI30
1293	4	NaN	NaN	NaN			47.666	NaN	6	NaN	NaN	45.997;46.255;46.785	P41227	O43852	O95749	P49588
1294	6	NaN	NaN	NaN			45.55	NaN	15	NaN	NaN	45.997;46.255;46.785;44.04;45.419	P41227	O43852	O95749	P49588	Q13867	Q9BXJ9
1295	7	NaN	NaN	NaN			48.422	NaN	21	NaN	NaN	48.587;48.827;47.204;48.808;47.576;47.309	Q96G46	O43847	O60711	Q14166	Q93052	Q9BTE6	Q9Y3C4
1296	3	NaN	NaN	NaN			48.695	NaN	3	NaN	NaN	48.587;48.603	P30566	O43847	O60664
1297	5	NaN	NaN	NaN			46.105	NaN	10	NaN	NaN	47.119;45.343;47.576;46.962	Q15393	O43776	Q08J23	Q9BTE6	Q9H3U1-2
1298	4	NaN	NaN	NaN			47.729	NaN	6	NaN	NaN	49.176;47.119;48.827	O60927	O43776	O43776	O60711
1299	4	NaN	NaN	NaN			41.503	NaN	6	NaN	NaN	42.464;42.27;42.535	P50213	O43716	Q6VY07	Q9H0R6
1300	5	NaN	NaN	NaN			42.495	NaN	10	NaN	NaN	42.464;42.175;44.011;41.754	P23497-7	O43716	P13798	Q96HN2-2	Q9UKE5-8
1301	7	RIAM-VASP complex	1	0.142857	RIAM-VASP complex	1	43.381	NaN	21	NaN	NaN	42.464;45.213;43.678;43.894;42.022;42.535	Q8WUQ7	O43716	O95486	P15104	Q5ST30	Q9BUR4	Q9H0R6
1302	5	NaN	NaN	NaN			42.222	NaN	10	NaN	NaN	42.464;41.001;43.88;42.954	Q5XPI4	O43716	O75879	O75879	Q7L8J4
1303	11	NaN	NaN	NaN			42.004	NaN	55	NaN	NaN	42.464;40.644;40.798;42.114;42.27;42.278;42.833;42.359;41.597;40.054	O14841	O43716	O60333-2	Q08209-2	Q5JSP0	Q6VY07	Q6ZVM7-2	Q96IV0-3	Q9BUA3	Q9H0K6	Q9HA65-2
1304	5	NaN	NaN	NaN			9.028	NaN	10	NaN	NaN	7.258;8.252;7.912;7.904	E9PD90	O43660-2	Q6F5E8	Q9NUL3-8	Q9UJX3-2
1305	5	NgR-TROY-LINGO1 complex	1	0.2	NgR-TROY-LINGO1 complex;TAJ-NgR1-LINGO-1 signaling complex	1;1	8.532	0.333333	10	3	1	7.258;7.888;7.476;8.05	P22087	O43660-2	P11387	Q9BSJ2	Q9P2K5-2
1306	7	NaN	NaN	NaN			7.912	NaN	21	NaN	NaN	7.258;8.135;7.629;9.764;8.592;7.729	Q9NUL3-8	O43660-2	O95793-2	Q9BVJ6	Q9BVJ6	Q9NY93-2	Q9Y3C1
1307	27	ALL-1 supercomplex	1	0.037037	ALL-1 supercomplex;ASCOM complex;ASF1-interacting protein complex;DNA double-strand break end-joining complex;DNA ligase IV-XRCC4 complex;DNA ligase IV-XRCC4 complex (LX complex);DNA ligase IV-XRCC4-AHNK complex;DNA ligase IV-XRCC4-PNK complex;DNA ligase IV-XRCC4-XLF complex;Histone H3.3 complex;MLL-HCF complex;MLL1-WDR5 complex;MOF complex;Menin-associated histone methyltransferase complex;NgR-T…	1;1;1;1;1;1;1;1;1;1;1;1;1;1;1;1;1;1;1;1;1	6.939	0.309091	351	55	17	7.258;8.135;7.888;8.475;5.613;7.756;4.965;6.994;7.949;8.33;7.425;6.677;8.051;7.665;7.505;7.476;8.718;7.861;7.104;8.718;8.395;8.752;8.011;7.121;8.372;7.729	O00425	O43660-2	O95793-2	P11387	P23258	P49916	P51991	P55265-5	P55265-5	P78347-2	Q15717	Q1KMD3	Q7L2E3	Q7Z417	Q92499	Q9BRZ2	Q9BSJ2	Q9BVI4	Q9BWF3	Q9BZJ0-2	Q9H0D6	Q9H0S4-2	Q9H2U1-2	Q9UER7-3	Q9ULV4	Q9UNP9	Q9Y3C1
1308	2	NaN	NaN	NaN			1.965	NaN	1	NaN	NaN	3.685	P49916	O43660-2
1309	4	NaN	NaN	NaN			3.345	0	6	3	0	3.685;4.354;3.853	Q12788	O43660-2	Q13823	Q9H0E3
1310	4	NaN	NaN	NaN			3.99	NaN	6	NaN	NaN	3.685;5.613;3.456	O95793-2	O43660-2	P49916	Q9NUL3-8
1311	5	NaN	NaN	NaN			3.355	NaN	10	NaN	NaN	3.685;5.282;5.347;4.731	Q9BRJ6	O43660-2	P31942-2	Q8IWJ2	Q8NFW8
1312	3	NgR-TROY-LINGO1 complex	1	0.333333	NgR-TROY-LINGO1 complex;TAJ-NgR1-LINGO-1 signaling complex	1;1	4.146	1	3	1	1	3.685;4.073	P22087	O43660-2	P11387
1313	7	NaN	NaN	NaN			5.599	NaN	21	NaN	NaN	3.685;7.258;5.282;6.758;5.347;4.731	Q9BRJ6	O43660-2	O43660-2	P31942-2	Q12788	Q8IWJ2	Q8NFW8
1314	6	ESCRT-II complex	1	0.166667	ESCRT-II complex	1	20.727	NaN	15	NaN	NaN	19.458;19.621;19.788;19.467;19.251	Q7Z6Z7-2	O43617-2	Q14155-1	Q6ZMI0	Q8WVT3	Q9UID3
1315	7	ESCRT-II complex	1	0.142857	ESCRT-II complex	1	18.285	NaN	21	NaN	NaN	19.458;19.621;18.5;19.788;19.467;19.251	Q7Z6Z7-2	O43617-2	Q14155-1	Q15021	Q6ZMI0	Q8WVT3	Q9UID3
1316	3	NaN	NaN	NaN			20.047	0	3	1	0	19.458;20.882	Q15052	O43617-2	P31689
1317	5	HPFH(-198) complex	1	0.2	HPFH(-198) complex	1	20.882	0	10	3	0	19.458;21.516;21.099;20.047	P31689	O43617-2	O60884	Q13547	Q15052
1318	2	RNA polymerase II (RNAPII)	1	0.5	RNA polymerase II (RNAPII);RPAP1-RPB2-RPB3 complex	1;1	6.908	NaN	1	NaN	NaN	5.772	P24928	O43617-2
1319	3	NuMA-LGN-G-alpha-i-1 complex	1	0.333333	NuMA-LGN-G-alpha-i-1 complex	1	20.067	NaN	3	NaN	NaN	21.648;19.458	P07203	O43617-2	O43617-2
1320	2	NaN	NaN	NaN			39.095	NaN	1	NaN	NaN	40.565	O94888	O43592
1321	4	NaN	NaN	NaN			40.155	NaN	6	NaN	NaN	40.565;39.461;41.597	P10636-4	O43592	Q9H0E2	Q9H0K6
1322	5	NaN	NaN	NaN			46.532	NaN	10	NaN	NaN	47.724;47.946;48.429;45.063	Q8WX93-4	O43592	O94925-3	P10636-4	Q9Y6H1
1323	6	NaN	NaN	NaN			49.22	NaN	15	NaN	NaN	47.724;47.946;48.429;49.426;48.902	Q8WX93-4	O43592	O94925-3	P10636-4	P46934-4	Q5JTZ9
1324	8	NaN	NaN	NaN			48.808	NaN	28	NaN	NaN	47.724;48.827;48.487;48.902;49.285;49;49.347	Q93052	O43592	O60711	O75312	Q5JTZ9	Q9H3H1-4	Q9HCN4-3	Q9UL46
1325	8	Prolactin (PRL) - PRL receptor (PRLR) complex	1	0.125	Prolactin (PRL) - PRL receptor (PRLR) complex	1	48.556	NaN	28	NaN	NaN	47.724;48.827;48.487;47.357;47.204;48.888;48.06	Q96S44	O43592	O60711	O75312	P51948	Q14166	Q8NBJ5	Q9BQ52
1326	20	TBPIP/HOP2-MND1 complex	2	0.1	Arp2/3 protein complex;Prolactin (PRL) - PRL receptor (PRLR) complex;TBPIP/HOP2-MND1 complex	1;1;2	48.827	NaN	190	NaN	NaN	47.724;49.176;47.119;48.571;49.503;47.204;48.902;47.99;48.808;46.951;48.422;48.556;48.175;49.285;49;49.154;47.028;49.347;49.507	O60711	O43592	O43776	O43776	P54727	P57737	Q14166	Q5JTZ9	Q7Z2Z2	Q93052	Q969Y2-3	Q96G46	Q96S44	Q9BPX5	Q9H3H1-4	Q9HCN4-3	Q9NZL4	Q9NZL4	Q9UL46	Q9Y3E2
1327	2	NaN	NaN	NaN			47.941	NaN	1	NaN	NaN	49.086	Q15785	O43566
1328	3	NaN	NaN	NaN			49.738	NaN	3	NaN	NaN	49.086;49.25	Q13418	O43566	Q9H3U1-2
1329	5	NaN	NaN	NaN			49.67	NaN	10	NaN	NaN	49.086;49.421;48.379;49.738	Q6P1R4	O43566	P53582	P54725	Q13418
1330	7	NaN	NaN	NaN			50.811	NaN	21	NaN	NaN	49.086;48.967;49.426;49.503;49.639;49.856	O95628-3	O43566	O75995	P46934-4	P57737	Q9H974-4	Q9UJU6
1331	11	STAGA complex (SPT3-TAF9-GCN5 acetyltransferase complex)	1	0.090909	STAGA complex (SPT3-TAF9-GCN5 acetyltransferase complex)	1	48.403	NaN	55	NaN	NaN	49.086;48.487;48.967;47.946;49.426;47.288;49.503;48.243;49.639;49.856	O95628-3	O43566	O75312	O75995	O94925-3	P46934-4	P51692	P57737	Q8TAP6	Q9H974-4	Q9UJU6
1332	9	NaN	NaN	NaN			34.761	0.066667	36	15	1	36.327;34.629;35.133;34.629;34.7;35.904;33.015;35.358	P42768	O43516	P56377	P98170	Q8NEM2	Q8WUW1	Q9NXH9-2	Q9UNS1-2	Q9Y223
1333	4	NaN	NaN	NaN			33.744	0	6	3	0	32.728;35.133;33.126	Q92558	O43516	P98170	Q9NYB9-2
1334	2	NaN	NaN	NaN			46.393	NaN	1	NaN	NaN	47.273	Q9UBT2	O43399
1335	11	Pex26-Pex6-Pex1 complex	1	0.090909	Pex26-Pex6-Pex1 complex	1	47.309	0.333333	55	3	1	47.273;47.204;48.422;45.92;47.221;47.576;45.419;46.236;46.38;46.231	Q9Y3C4	O43399	Q14166	Q96G46	Q96G46	Q99471	Q9BTE6	Q9BXJ9	Q9HD26-2	Q9NQP4	Q9NX55
1336	10	NaN	NaN	NaN			45.419	0.166667	45	6	1	47.273;45.806;45.55;46.785;46.827;44.04;47.221;46.231;47.309	Q9BXJ9	O43399	P29083	P41227	P49588	P61758	Q13867	Q99471	Q9NX55	Q9Y3C4
1337	6	Anti-HDAC2 complex	1	0.166667	Anti-HDAC2 complex;BHC complex;BHC110 complex;BRAF53-BRCA2 complex;CoREST-HDAC complex;LSD1 complex;Pex26-Pex6-Pex1 complex;anti-BHC110 complex	1;1;1;1;1;1;1;1	47.221	1	15	6	6	47.273;48.213;46.827;46.38;47.309	Q99471	O43399	O60925	P61758	Q9NQP4	Q9Y3C4
1338	7	Pex26-Pex6-Pex1 complex	1	0.142857	Pex26-Pex6-Pex1 complex	1	47.132	0.6	21	10	6	47.273;47.119;46.827;47.221;45.419;46.38	O15212	O43399	O43776	P61758	Q99471	Q9BXJ9	Q9NQP4
1339	4	40S ribosomal subunit, cytoplasmic	1	0.25	40S ribosomal subunit, cytoplasmic;C complex spliceosome;LARC complex (LCR-associated remodeling complex);Ribosome, cytoplasmic;Toposome	1;1;1;1;1	5.797	0.5	6	6	3	6.372;7.756;7.442	Q13283	O43390	P51991	P62861
1340	10	C complex spliceosome	1	0.1	C complex spliceosome;Frataxin complex;LARC complex (LCR-associated remodeling complex);Toposome	1;1;1;1	6.553	0.5	45	28	14	6.372;7.418;6.862;8.108;8.33;7.672;8.12;8.187;5.77	Q9HCE1	O43390	P46976-2	P49756	Q12905	Q15717	Q86V81	Q96GM5	Q9BQ67	Q9H1A4
1341	3	C complex spliceosome	1	0.333333	C complex spliceosome;LARC complex (LCR-associated remodeling complex);Toposome	1;1;1	11.328	NaN	3	NaN	NaN	10.105;9.356	Q8IX12-2	O43390	Q6PKG0
1342	4	C complex spliceosome	1	0.25	C complex spliceosome;LARC complex (LCR-associated remodeling complex);Toposome	1;1;1	11.708	1	6	3	3	10.105;11.42;10.002	Q9UQ35	O43390	Q5T4S7-3	Q8WXI9
1343	9	C complex spliceosome	1	0.111111	C complex spliceosome;DNA double-strand break end-joining complex;DNA ligase IV-XRCC4 complex;DNA ligase IV-XRCC4 complex (LX complex);DNA ligase IV-XRCC4-AHNK complex;DNA ligase IV-XRCC4-PNK complex;DNA ligase IV-XRCC4-XLF complex;DNA polymerase alpha-primase complex;DNA synthesome complex (13 subunits);DNA synthesome complex (15 subunits);DNA synthesome complex (17 subunits);DNA synthesome core…	1;1;1;1;1;1;1;1;1;1;1;1;1;1	9.183	0.619048	36	21	13	10.105;8.213;8.566;9.535;9.069;10.002;8.718;7.526	Q9UQ35	O43390	P61978	P78527	Q14204	Q8IZ83	Q8WXI9	Q9H0D6	Q9ULX6-2
1344	5	C complex spliceosome	1	0.2	C complex spliceosome;LARC complex (LCR-associated remodeling complex);Toposome	1;1;1	9.047	1	10	1	1	10.105;7.756;9.356;9.066	Q8IX12-2	O43390	P51991	Q6PKG0	Q9Y580
1345	17	C complex spliceosome	1	0.058824	C complex spliceosome;DNA double-strand break end-joining complex;DNA ligase IV-XRCC4 complex;DNA ligase IV-XRCC4 complex (LX complex);DNA ligase IV-XRCC4-AHNK complex;DNA ligase IV-XRCC4-PNK complex;DNA ligase IV-XRCC4-XLF complex;LARC complex (LCR-associated remodeling complex);Toposome	1;1;1;1;1;1;1;1;1	8.268	0.555556	136	36	20	10.105;8.352;8.995;6.862;7.109;7.81;9.947;8.851;8.469;8.33;6.798;9.026;9.89;6.706;8.718;8.382	Q86YP4	O43390	P16401	P16402	P49756	P51532-5	P51991-2	P51991-2	Q08211	Q12906-7	Q15717	Q5BKZ1	Q5SW79-2	Q99459	Q99459	Q9H0D6	Q9NZB2
1346	41	Nop56p-associated pre-rRNA complex	6	0.146341	40S ribosomal subunit, cytoplasmic;60S ribosomal subunit, cytoplasmic;C complex spliceosome;CEN complex;Exosome;LARC complex (LCR-associated remodeling complex);Nop56p-associated pre-rRNA complex;Parvulin-associated pre-rRNP complex;Ribosome, cytoplasmic;TNF-alpha/NF-kappa B signaling complex 6;TNF-alpha/Nf-kappa B signaling complex (RPL6, RPL30, RPS13, CHUK, DDX3X, NFKB2, NFKBIB, REL, IKBKG, NFK…	3;3;1;1;1;1;6;1;6;1;1;3;1	9.464	0.972332	820	253	246	10.105;9.043;8.621;8.291;8.667;8.352;8.995;7.992;8.37;8.869;8.735;9.301;7.756;7.81;9.947;8.754;8.994;9.783;8.896;9.226;8.79;8.839;8.685;9.109;8.736;8.905;8.496;8.419;8.851;8.469;8.319;9.356;9.142;9.047;9.102;8.634;9.271;8.752;9.078;9.066	P16403	O43390	P05198	P09651-2	P10412	P14866	P16401	P16402	P17844	P27635	P42766	P46776	P46781	P51991	P51991-2	P51991-2	P61254	P62241	P62273	P62277	P62280	P62750	P62753	P62847-2	P62854	P62899	P62995	P67809	P78362	Q08211	Q12906-7	Q13151	Q6PKG0	Q7Z2W4	Q8IX12-2	Q8NFC6	Q92522
1347	19	Nop56p-associated pre-rRNA complex	2	0.105263	40S ribosomal subunit, cytoplasmic;60S ribosomal subunit, cytoplasmic;C complex spliceosome;CEN complex;CHUK-ERC1-IKBKB-IKBKG;LARC complex (LCR-associated remodeling complex);Nop56p-associated pre-rRNA complex;Ribosome, cytoplasmic;TRBP containing complex (DICER, RPL7A, EIF6, MOV10 and subunits of the 60S ribosomal particle);Toposome	1;1;1;1;1;1;2;2;1;1	8.123	0.555556	171	45	25	10.105;7.258;8.667;8.475;6.705;8.307;8.391;7.013;8.754;8.994;8.545;8.469;8.33;9.142;8.606;8.249;8.312;8.382	E9PQ61	O43390	O43660-2	P14866	P23258	P38159	P39023	P52272-2	P56192	P61254	P62241	Q07666	Q12906-7	Q15717	Q7Z2W4	Q93077	Q96PK6	Q9BY77	Q9NZB2
1348	12	C complex spliceosome	2	0.166667	40S ribosomal subunit, cytoplasmic;C complex spliceosome;LARC complex (LCR-associated remodeling complex);Ribosome, cytoplasmic;Toposome	1;2;2;1;2	8.24	0.733333	66	15	11	10.105;6.372;7.992;7.878;7.756;7.442;9.356;8.249;8.752;8.047;9.155	Q13283	O43390	O43390	P17844	P36957	P51991	P62861	Q6PKG0	Q96PK6	Q9H2U1-2	Q9Y295	Q9Y3I0
1349	41	Nop56p-associated pre-rRNA complex	3	0.073171	40S ribosomal subunit, cytoplasmic;60S ribosomal subunit, cytoplasmic;C complex spliceosome;DNA double-strand break end-joining complex;DNA ligase IV-XRCC4 complex;DNA ligase IV-XRCC4 complex (LX complex);DNA ligase IV-XRCC4-AHNK complex;DNA ligase IV-XRCC4-PNK complex;DNA ligase IV-XRCC4-XLF complex;Ecsit complex (ECSIT, MT-CO2, GAPDH, TRAF6, NDUFAF1);Ecsit complex (ECSIT, MT-CO2, NDUFA1, MT-ND1…	1;2;2;1;1;1;1;1;1;1;1;1;1;2;3;3;1;2;2	8.108	0.81746	820	378	309	10.105;6.372;9.157;8.291;8.667;8.352;8.995;9.159;7.992;8.869;7.756;8.391;8.754;8.358;8.994;9.393;9.783;8.79;8.685;8.736;8.905;8.496;8.419;9.056;8.851;8.469;8.33;9.026;10.071;9.641;7.672;8.634;7.397;7.421;8.312;8.718;8.752;6.553;8.19;8.6	Q12905	O43390	O43390	O60506	P10412	P14866	P16401	P16402	P17026	P17844	P42766	P51991	P52272-2	P61254	P62081	P62241	P62244	P62273	P62750	P62847-2	P62899	P62995	P67809	P78362	Q00839-2	Q08211	Q12906-7	Q15717	Q5SW79-2	Q6P2E9	Q86U42-2	Q86V81	Q92522	Q92785	Q96KR1	Q9BY77	Q9H0D6
1350	8	NaN	NaN	NaN			17.371	NaN	28	NaN	NaN	17.262;17.949;16.781;18.741;17.411;17.657;17.85	Q96N67-4	O43379	O95825	Q14161-8	Q6P2H3-2	Q8N3D4	Q96CN9	Q9Y312
1351	7	BRCA1 A complex	2	0.285714	BRCA1 A complex;BRCA1 C complex	2;2	19.122	NaN	21	NaN	NaN	17.262;19.404;17.949;18.48;18.069;20.077	Q9NXR7	O43379	O43379	O95825	Q15018	Q96BW1	Q96BW1
1352	6	NaN	NaN	NaN			39.68	0	15	3	0	39.539;38.923;39.877;40.054;40.196	O94855	O43318	P15923-2	Q16740	Q9HA65-2	Q9NVP2
1353	2	NaN	NaN	NaN			45.947	NaN	1	NaN	NaN	47.674	Q13309	O43314-2
1354	7	NaN	NaN	NaN			48.132	NaN	21	NaN	NaN	47.674;49.753;48.201;47.035;49.856;49.865	Q9Y605	O43314-2	Q96B54	Q9P265	Q9UJU6	Q9UJU6	Q9Y5L4
1355	9	Pex26-Pex6-Pex1 complex	1	0.111111	Pex26-Pex6-Pex1 complex;Scrib-beta-PIX-GIT1 complex	1;1	46.097	0.333333	36	3	1	47.674;46.951;45.968;47.795;46.38;46.934;45.484;47.78	Q99707	O43314-2	Q969Y2-3	Q96GX5	Q9HAV4	Q9NQP4	Q9UHV9	Q9Y2U5	Q9Y4X5
1356	3	NaN	NaN	NaN			46.034	NaN	3	NaN	NaN	47.674;46.286	Q9NPQ8-4	O43314-2	Q53T59
1357	7	NaN	NaN	NaN			48.876	NaN	21	NaN	NaN	47.674;49.539;48.902;48.888;46.951;48.852	Q96GX5	O43314-2	Q01543	Q5JTZ9	Q8NBJ5	Q969Y2-3	Q9UHW5
1358	5	Arp2/3 protein complex	1	0.2	Arp2/3 protein complex	1	48.571	NaN	10	NaN	NaN	47.674;48.403;49.586;48.175	Q9NPQ8-4	O43314-2	O95628-3	Q96EY5-3	Q9BPX5
1359	15	Arp2/3 protein complex	1	0.066667	Arp2/3 protein complex	1	49.57	NaN	105	NaN	NaN	47.674;47.946;48.403;49.426;48.571;49.962;48.913;48.322;48.243;48.175;49.508;48.852;49.856;49.965	Q53T59	O43314-2	O94925-3	O95628-3	P46934-4	P54727	Q12792	Q13492-3	Q7Z309	Q8TAP6	Q9BPX5	Q9C0E2	Q9UHW5	Q9UJU6	Q9ULR3
1360	4	NaN	NaN	NaN			49.281	NaN	6	NaN	NaN	47.674;48.982;48.876	Q9UI26	O43314-2	O94888	Q96GX5
1361	14	Arp2/3 protein complex	1	0.071429	Arp2/3 protein complex	1	46.286	NaN	91	NaN	NaN	47.674;47.272;47.946;46.301;46.624;47.176;46.162;44.356;48.243;46.951;48.175;45.05;45.063	Q53T59	O43314-2	O76075	O94925-3	O95544	Q12792	Q147X3-2	Q5K651	Q8N3F8	Q8TAP6	Q969Y2-3	Q9BPX5	Q9UI26	Q9Y6H1
1362	4	Nsf-Stx1a-NAPG complex	1	0.25	Nsf-Stx1a-NAPG complex	1	12.13	0.333333	6	3	1	10.165;10.394;10.291	Q9HCE1	O43290	Q92974-2	Q96GM5
1363	9	Apoptosis- and splicing-associated protein complex (ASAP-L), SAP18-RNPS1-Acinus-L	1	0.111111	Apoptosis- and splicing-associated protein complex (ASAP-L), SAP18-RNPS1-Acinus-L;Apoptosis- and splicing-associated protein complex (ASAP-S), SAP18-RNPS1-Acinus-S;Exon junction complex;Nsf-Stx1a-NAPG complex;Postsplicing complex;Spliceosome;Splicing-associated factors complex	1;1;1;1;1;1;1	9.547	0.533333	36	15	8	10.165;10.324;7.81;9.947;8.33;8.268;10.002;9.066	P49756	O43290	P22626	P51991-2	P51991-2	Q15717	Q86YP4	Q8WXI9	Q9Y580
1364	14	C complex spliceosome	1	0.071429	C complex spliceosome;CEN complex;DNA double-strand break end-joining complex;DNA ligase IV-XRCC4 complex;DNA ligase IV-XRCC4 complex (LX complex);DNA ligase IV-XRCC4-AHNK complex;DNA ligase IV-XRCC4-PNK complex;DNA ligase IV-XRCC4-XLF complex;Frataxin complex;LARC complex (LCR-associated remodeling complex);Nsf-Stx1a-NAPG complex;Toposome	1;1;1;1;1;1;1;1;1;1;1;1	9.189	0.5	91	36	18	10.165;10.105;7.418;8.108;8.33;9.026;9.142;7.672;10.394;10.291;8.12;8.187;8.718	Q9HCE1	O43290	O43390	P46976-2	Q12905	Q15717	Q5SW79-2	Q7Z2W4	Q86V81	Q92974-2	Q96GM5	Q96GM5	Q9BQ67	Q9H0D6
1365	7	NaN	NaN	NaN			16.597	0	21	3	0	16.294;15.895;15.955;16.545;16.77;16.662	Q2M389	O43264	P26640	P29692-3	Q13033-2	Q9H270	Q9Y6D9
1366	10	Glucosidase 2	1	0.1	Glucosidase 2;SEMA4A-PlexinD1 complex	1;1	15.29	0	45	6	0	16.294;15.093;14.431;15.527;16.545;15.72;15.128;16.293;14.577	O43149	O43264	P15735-2	P19105	P57740	Q13033-2	Q5T447	Q92538	Q99719	Q9UJW0
1367	2	20S proteasome	1	0.5	20S proteasome;26S proteasome;PA28-20S proteasome;PA28gamma-20S proteasome;PA700-20S-PA28 complex	1;1;1;1;1	16.572	NaN	1	NaN	NaN	14.772	Q4V328	O43242
1368	8	26S proteasome	2	0.25	20S proteasome;26S proteasome;PA28-20S proteasome;PA28gamma-20S proteasome;PA700 complex;PA700-20S-PA28 complex	1;2;1;1;1;2	12.8	1	28	3	3	14.772;13.822;13.116;12.064;13.067;11.845;14.081	P35658-2	O43242	P62195	P62333	Q16186	Q4V328	R4GMR5	R4GMR5
1369	11	PA700-20S-PA28 complex	3	0.272727	20S proteasome;26S proteasome;PA28-20S proteasome;PA28gamma-20S proteasome;PA700 complex;PA700-20S-PA28 complex	1;2;1;1;2;3	14.365	1	55	36	36	14.772;13.79;13.636;13.82;13.822;13.73;13.834;15.27;13.736;14.081	O00231	O43242	P43686	P51665	P62191	P62195	Q13200	Q15008	Q16186	Q9UNM6	R4GMR5
1370	7	C complex spliceosome	1	0.142857	C complex spliceosome;Spliceosome	1;1	16.196	0.6	21	10	6	15.003;17.161;15.126;14.352;16.679;17.617	O94906	O43172-2	O43172-2	P56192	Q13428	Q13428	Q6P2Q9
1371	4	TIM50a-coilin complex	1	0.25	TIM50a-coilin complex	1	20.311	0	6	3	0	19.532;21.152;21.996	Q9Y678	O43164-2	P19387	P35606
1372	6	ABL2-HRAS-RIN1 complex	1	0.166667	ABL2-HRAS-RIN1 complex;LINGO-1-Nogo-66-p75 signaling complex;NgR-TROY-LINGO1 complex;TAJ-NgR1-LINGO-1 signaling complex	1;1;1;1	20.345	NaN	15	NaN	NaN	19.532;19.458;20.526;20.276;18.875	Q13085	O43164-2	O43617-2	Q96T51	Q9H9T3-2	Q9Y2X7
1373	7	NaN	NaN	NaN			20.495	NaN	21	NaN	NaN	19.532;19.458;21.817;18.741;20.727;21.678	Q96S55-2	O43164-2	O43617-2	Q04726-5	Q6P2H3-2	Q7Z6Z7-2	Q9C0C7-4
1374	8	NaN	NaN	NaN			19.458	0	28	1	0	19.532;19.404;20.047;20.727;18.285;20.495;18.875	O43617-2	O43164-2	O43379	Q15052	Q7Z6Z7-2	Q7Z6Z7-2	Q96S55-2	Q9Y2X7
1375	2	NaN	NaN	NaN			20.271	NaN	1	NaN	NaN	19.604	Q8N3X1	O43156
1376	4	NaN	NaN	NaN			18.603	NaN	6	NaN	NaN	19.604;16.901;16.876	Q9UP83-3	O43156	Q6ULP2-5	Q9UKA4
1377	4	NaN	NaN	NaN			17.208	1	6	1	1	15.29;15.895;15.803	Q15003	O43149	P26640	Q15021
1378	6	NaN	NaN	NaN			16.294	NaN	15	NaN	NaN	15.29;15.093;15.955;16.597;15.72	O43264	O43149	P15735-2	P29692-3	Q2M389	Q5T447
1379	18	60S ribosomal subunit, cytoplasmic	2	0.111111	60S ribosomal subunit, cytoplasmic;CEN complex;Exosome;Nop56p-associated pre-rRNA complex;Ribosome, cytoplasmic;TRBP containing complex (DICER, RPL7A, EIF6, MOV10 and subunits of the 60S ribosomal particle)	2;1;1;2;2;2	10.297	0.8	153	55	44	9.429;8.352;8.995;8.594;8.869;9.301;8.983;10.035;8.79;8.736;8.905;8.851;8.469;10.57;8.503;9.356;9.142	Q92841	O43143	P16401	P16402	P41091	P42766	P46781	P49458	P52732	P62750	P62899	P62995	Q08211	Q12906-7	Q13247-3	Q5SSJ5	Q6PKG0	Q7Z2W4
1380	2	C complex spliceosome	1	0.5	C complex spliceosome;Spliceosome	1;1	43.82	0	1	1	0	43.165	P63151	O15355
1381	6	C complex spliceosome	1	0.166667	C complex spliceosome;Kv4.2-DPP10 channel complex;Spliceosome	1;1;1	43.701	0	15	6	0	43.165;43.808;43.658;42.821;44.388	Q9BV44	O15355	P22102	P80217	Q16555	Q4G0F5
1382	7	NaN	NaN	NaN			14.666	0.1	21	10	1	13.689;14.613;15.513;14.598;15.411;15.302	Q13561	O15294	P42025	P61163	Q6P1J9	Q9BPX3	Q9NZ32
1383	5	NaN	NaN	NaN			14.368	0	10	6	0	13.689;14.431;14.666;15.411	Q14687-3	O15294	P19105	Q13561	Q9BPX3
1384	2	NaN	NaN	NaN			38.982	NaN	1	NaN	NaN	39.276	O43776	O15212
1385	6	NaN	NaN	NaN			47.273	0.166667	15	6	1	47.132;47.221;45.419;46.393;47.309	O43399	O15212	Q99471	Q9BXJ9	Q9UBT2	Q9Y3C4
1386	5	Anti-HDAC2 complex	1	0.2	Anti-HDAC2 complex;BHC complex;BHC110 complex;BRAF53-BRCA2 complex;CoREST-HDAC complex;LSD1 complex;anti-BHC110 complex	1;1;1;1;1;1;1	46.827	0.6	10	10	6	47.132;48.213;47.221;45.419	P61758	O15212	O60925	Q99471	Q9BXJ9
1387	5	NaN	NaN	NaN			47.119	0	10	1	0	47.132;48.827;47.729;46.105	O43776	O15212	O60711	O60927	Q15393
1388	7	Anti-HDAC2 complex	1	0.142857	Anti-HDAC2 complex;BHC complex;BHC110 complex;BRAF53-BRCA2 complex;CoREST-HDAC complex;LSD1 complex;anti-BHC110 complex	1;1;1;1;1;1;1	48.213	1	21	3	3	47.132;47.273;49.176;47.119;46.255;47.221	O60925	O15212	O43399	O43776	O43776	O95749	Q99471
1389	5	CEN complex	1	0.2	CEN complex;CSA complex;CSA-POLIIa complex;DDB complex;DDB2 complex;SNW1 complex;TNF-alpha/NF-kappa B signaling complex 5;Ubiquitin E3 ligase (AHR, ARNT, DDB1, TBL3, CUL4B, RBX1);Ubiquitin E3 ligase (CDT1, DDB1, CUL4A, RBX1);Ubiquitin E3 ligase (DDB1, CUL4A, RBX1);Ubiquitin E3 ligase (DDB1, DDB2, CUL4A, CUL4B, RBX1);Ubiquitin E3 ligase (DET1, DDB1, CUL4A, RBX1, COP1)	1;1;1;1;1;1;1;1;1;1;1;1	8.338	NaN	10	NaN	NaN	8.657;8.319;7.568;8.011	P26196	O15160	Q13151	Q2NL82	Q9UER7-3
1390	13	40S ribosomal subunit, cytoplasmic	1	0.076923	40S ribosomal subunit, cytoplasmic;Nop56p-associated pre-rRNA complex;Ribosome, cytoplasmic;TNF-alpha/NF-kappa B signaling complex 5	1;1;1;1	8.494	0.361111	78	36	13	8.657;8.475;8.754;8.994;7.568;8.268;6.843;7.048;8.736;10.394;9.89;6.706	P35250	O15160	P23258	P61254	P62241	Q2NL82	Q86YP4	Q8IZ83	Q8WVB6	Q92556	Q92974-2	Q99459	Q99459
1391	19	Nop56p-associated pre-rRNA complex	7	0.368421	40S ribosomal subunit, cytoplasmic;60S ribosomal subunit, cytoplasmic;Nop56p-associated pre-rRNA complex;Ribosome, cytoplasmic;TNF-alpha/NF-kappa B signaling complex 5;TNF-alpha/NF-kappa B signaling complex 6;TNF-alpha/Nf-kappa B signaling complex (RPL6, RPL30, RPS13, CHUK, DDX3X, NFKB2, NFKBIB, REL, IKBKG, NFKB1, MAP3K8, RELB, GLG1, NFKBIA, RELA, TNIP2, GTF2I);TRBP containing complex (DICER, RPL…	1;6;7;7;1;2;2;2	7.457	1	171	120	120	8.657;6.396;6.539;8.808;8.37;7.377;7.389;8.754;6.932;7.659;8.994;7.492;7.556;7.024;9.383;6.997;9.403;7.672	P26373	O15160	P10515	P18124	P18124	P27635	P36578	P47914	P61254	P61313	P61353	P62241	P62906	P62913	P62917	Q07020	Q07020	Q969Q0	Q9Y3U8
1392	2	NaN	NaN	NaN			50.775	1	1	1	1	48.878	O15511	O15145
1393	8	NaN	NaN	NaN			48.605	1	28	3	3	48.878;49.879;48.695;49.503;47.939;48.468;49.43	P61158	O15145	O75792	P30566	P57737	P59998	Q01581	Q15555
1394	5	28S ribosomal subunit, mitochondrial	1	0.2	28S ribosomal subunit, mitochondrial;55S ribosome, mitochondrial	1;1	14.107	0	10	1	0	13.694;14.652;13.774;13.711	Q5SRE5-2	O15111	Q15276	Q9BQC6	Q9UP83-3
1395	10	60S ribosomal subunit, cytoplasmic	1	0.1	60S ribosomal subunit, cytoplasmic;Nop56p-associated pre-rRNA complex;Ribosome, cytoplasmic	1;1;1	13.563	0.083333	45	36	3	13.694;14.431;15.527;14.652;14.598;13.068;13.347;11.652;13.722	Q6PD62	O15111	P19105	P57740	Q15276	Q6P1J9	Q8TAE8	Q99567	Q9H0U6	Q9UBW7
1396	13	26S proteasome	1	0.076923	26S proteasome;PA700 complex;PA700-20S-PA28 complex	1;1;1	11.845	0.75	78	28	21	13.688;12.8;13.79;13.05;13.82;13.822;13.116;13.73;12.064;13.067;13.736;11.762	R4GMR5	O15084	P35658-2	P43686	P55036	P62191	P62195	P62333	Q13200	Q16186	Q4V328	Q9UNM6	Q9Y5K5-2
1397	14	26S proteasome	2	0.142857	20S proteasome;26S proteasome;PA28-20S proteasome;PA28gamma-20S proteasome;PA700 complex;PA700-20S-PA28 complex	1;2;1;1;1;2	14.081	0.8	91	45	36	13.688;14.772;12.8;13.79;13.05;13.82;13.822;13.116;13.73;15.27;13.067;13.849;13.736	R4GMR5	O15084	O43242	P35658-2	P43686	P55036	P62191	P62195	P62333	Q13200	Q16186	Q4V328	Q99460	Q9UNM6
1398	18	26S proteasome	2	0.111111	20S proteasome;26S proteasome;PA28-20S proteasome;PA28gamma-20S proteasome;PA700 complex;PA700-20S-PA28 complex	1;2;1;1;1;2	13.116	0.424242	153	66	28	13.688;14.772;12.8;13.325;13.79;13.05;13.82;13.822;12.439;13.849;13.347;14.577;11.762;12.134;11.845;14.081;13.629	P62333	O15084	O43242	P35658-2	P35998	P43686	P55036	P62191	P62195	Q5VYK3	Q99460	Q99567	Q9UJW0	Q9Y5K5-2	Q9Y676	R4GMR5	R4GMR5	R4GNH3
1399	11	26S proteasome	2	0.181818	20S proteasome;26S proteasome;PA28-20S proteasome;PA28gamma-20S proteasome;PA700 complex;PA700-20S-PA28 complex	1;2;1;1;1;2	15.27	0.75	55	28	21	13.688;14.772;15.895;13.79;13.636;13.82;13.822;13.73;13.849;14.081	Q16186	O15084	O43242	P26640	P43686	P51665	P62191	P62195	Q13200	Q99460	R4GMR5
1400	2	NaN	NaN	NaN			42.311	NaN	1	NaN	NaN	43.395	P13639	O15067
1401	4	DA complex	1	0.25	DA complex;DAB complex;MLL1-WDR5 complex;PKC-alpha-PLD1-PLC-gamma-2 signaling complex, lacritin stimulated;TFIID complex;TFIID complex, B-cell specific;TFIID-beta complex;TFTC complex (TATA-binding protein-free TAF-II-containing complex)	1;1;1;1;1;1;1;1	44.199	NaN	6	NaN	NaN	43.395;43.368;45.958	O60547	O15067	O60256	Q13885
1402	2	CEN complex	1	0.5	CEN complex	1	35.241	0	1	1	0	34.49	O43747	O15066
1403	4	CEN complex	1	0.25	CEN complex	1	33.547	0	6	1	0	34.49;32.406;33.483	Q9UDY2-3	O15066	Q7Z6J9	Q9BXB4
1404	4	CEN complex	1	0.25	CEN complex	1	34.75	0	6	3	0	34.49;35.133;34.629	Q9P2A4-2	O15066	P98170	Q8NEM2
1405	9	CEN complex	1	0.111111	CEN complex	1	33.147	0.333333	36	3	1	34.49;35.133;32.962;34.308;33.483;33.077;33.879;33.742	J3KN67	O15066	P98170	Q15334	Q5T0N5-3	Q9BXB4	Q9H2M9	Q9H6E5	Q9UBL0
1406	13	CEN complex	1	0.076923	CEN complex;Hip1R-cortactin complex	1;1	33.015	0.047619	78	21	1	34.49;32.728;34.761;34.629;32.574;33.608;32.406;32.95;34.367;33.879;34.448;34.71	Q9UNS1-2	O15066	O43516	P42768	P56377	P62158	Q06546	Q7Z6J9	Q8NCE0-4	Q92619	Q9H6E5	Q9NZT2-2	Q9Y5B0
1407	23	60S ribosomal subunit, cytoplasmic	1	0.043478	60S ribosomal subunit, cytoplasmic;CF IIAm complex (Cleavage factor IIAm complex);Nop56p-associated pre-rRNA complex;Ribosome, cytoplasmic;TRBP containing complex (DICER, RPL7A, EIF6, MOV10 and subunits of the 60S ribosomal particle)	1;1;1;1;1	8.312	0.818182	253	55	45	8.088;8.135;8.352;8.995;8.869;8.391;8.754;8.851;8.108;8.469;8.33;6.798;6.677;9.731;8.051;8.634;8.606;9.078;8.226;8.382;8.23;7.729	Q9BY77	O15047	O95793-2	P16401	P16402	P42766	P52272-2	P61254	Q08211	Q12905	Q12906-7	Q15717	Q5BKZ1	Q7L2E3	Q7L2E3	Q7Z417	Q92522	Q93077	Q9H6F5	Q9NXV6	Q9NZB2	Q9ULR0	Q9Y3C1
1408	19	Pex26-Pex6-Pex1 complex	1	0.052632	Pex26-Pex6-Pex1 complex	1	44.863	0.5	171	6	3	45.036;45.973;43.069;45.213;44.735;45.343;44.388;43.894;45.844;46.032;44.573;44.728;46.38;44.853;42.891;44.929;44.926;45.484	B7Z3I9	O14981	O75143-2	O75436	O95486	P55327-2	Q08J23	Q4G0F5	Q5ST30	Q8TBX8-3	Q96E09	Q9BSB4	Q9NQ48	Q9NQP4	Q9NR46	Q9NVR5	Q9NVR5	Q9UBQ0	Q9Y2U5
1409	2	NaN	NaN	NaN			3.495	NaN	1	NaN	NaN	4.863	O60506	O14979-3
1410	8	AP1G1-PACS1-FURIN complex	1	0.125	AP1G1-PACS1-FURIN complex;Apoptosis- and splicing-associated protein complex (ASAP-L), SAP18-RNPS1-Acinus-L;Apoptosis- and splicing-associated protein complex (ASAP-S), SAP18-RNPS1-Acinus-S;Exon junction complex;PKD2-PACS1 complex;Postsplicing complex;Spliceosome;Splicing-associated factors complex	1;1;1;1;1;1;1;1	9.115	1	28	10	10	9.26;8.621;10.324;9.783;8.851;8.319;7.897	Q08170	O14979	P09651-2	P22626	P62273	Q08211	Q13151	Q8NC51
1411	6	NaN	NaN	NaN			10.163	0.166667	15	6	1	9.26;8.845;9.783;8.268;8.448	Q13045	O14979	O95816	P62273	Q86YP4	Q9H814
1412	37	Nop56p-associated pre-rRNA complex	4	0.108108	40S ribosomal subunit, cytoplasmic;60S ribosomal subunit, cytoplasmic;AP1G1-PACS1-FURIN complex;CEN complex;CSA complex;CSA-POLIIa complex;DDB complex;DDB2 complex;Exosome;Nop56p-associated pre-rRNA complex;PKD2-PACS1 complex;Ribosome, cytoplasmic;SNW1 complex;TRBP containing complex (DICER, RPL7A, EIF6, MOV10 and subunits of the 60S ribosomal particle);Ubiquitin E3 ligase (AHR, ARNT, DDB1, TBL3,…	2;2;1;1;1;1;1;1;1;4;1;4;1;2;1;1;1;1;1	8.319	0.731602	666	231	169	9.26;7.92;8.621;8.291;9.75;8.352;8.995;7.992;8.338;7.878;8.594;8.869;9.301;7.418;7.756;9.081;8.754;9.242;8.919;9.783;8.79;8.736;8.496;9.056;9.115;8.851;7.9;8.931;9.356;6.968;7.897;8.634;8.276;8.737;8.752;8.382	Q13151	O14979	O60832	P09651-2	P10412	P15880	P16401	P16402	P17844	P26196	P36957	P41091	P42766	P46781	P46976-2	P51991	P61247	P61254	P62249	P62263	P62273	P62750	P62899	P67809	Q00839-2	Q08170	Q08211	Q13895	Q14258	Q6PKG0	Q86TB9	Q8NC51	Q92522	Q96GA3	Q9BTD8-4	Q9H2U1-2	Q9NZB2
1413	9	40S ribosomal subunit, cytoplasmic	1	0.111111	40S ribosomal subunit, cytoplasmic;AP1G1-PACS1-FURIN complex;Nop56p-associated pre-rRNA complex;PKD2-PACS1 complex;Ribosome, cytoplasmic	1;1;1;1;1	7.897	0.866667	36	15	13	9.26;9.157;9.242;9.783;8.902;9.115;8.319;6.968	Q8NC51	O14979	O60506	P62249	P62273	P62857	Q08170	Q13151	Q86TB9
1414	3	C complex spliceosome	1	0.333333	C complex spliceosome;LARC complex (LCR-associated remodeling complex);Toposome	1;1;1	9.089	1	3	1	1	9.26;10.105	Q96EP5-2	O14979	O43390
1415	21	Nop56p-associated pre-rRNA complex	2	0.095238	40S ribosomal subunit, cytoplasmic;60S ribosomal subunit, cytoplasmic;ALL-1 supercomplex;ASCOM complex;C complex spliceosome;DNA double-strand break end-joining complex;DNA ligase IV-XRCC4 complex;DNA ligase IV-XRCC4 complex (LX complex);DNA ligase IV-XRCC4-AHNK complex;DNA ligase IV-XRCC4-PNK complex;DNA ligase IV-XRCC4-XLF complex;LARC complex (LCR-associated remodeling complex);MLL-HCF complex…	1;1;1;1;1;1;1;1;1;1;1;1;1;1;1;1;2;1;2;1;1;1;1;1;1;1;1	9.026	0.355556	210	45	16	9.26;10.105;8.352;9.159;9.109;10.782;8.469;9.36;8.268;9.331;7.397;10.394;9.403;8.718;7.861;8.718;8.752;9.078;8.382;8.23	Q5SW79-2	O14979	O43390	P16401	P17026	P62854	Q12888	Q12906-7	Q14331	Q86YP4	Q8TAQ2	Q92785	Q92974-2	Q969Q0	Q9BVI4	Q9BWF3	Q9H0D6	Q9H2U1-2	Q9H6F5	Q9NZB2	Q9ULR0
1416	32	40S ribosomal subunit, cytoplasmic	2	0.0625	40S ribosomal subunit, cytoplasmic;C complex spliceosome;Exosome;LARC complex (LCR-associated remodeling complex);Nop56p-associated pre-rRNA complex;Ribosome, cytoplasmic;Toposome	2;1;1;1;1;2;1	9.356	0.708333	496	120	85	9.26;10.105;8.621;8.291;8.667;8.352;7.992;9.301;7.756;7.81;9.947;10.035;8.919;9.783;8.79;8.902;7.442;8.851;8.469;8.319;10.57;8.24;7.9;9.047;7.665;10.297;8.249;8.737;8.752;8.047;9.066	Q6PKG0	O14979	O43390	P09651-2	P10412	P14866	P16401	P17844	P46781	P51991	P51991-2	P51991-2	P52732	P62263	P62273	P62750	P62857	P62861	Q08211	Q12906-7	Q13151	Q13247-3	Q13283	Q13895	Q8IX12-2	Q92499	Q92841	Q96PK6	Q9BTD8-4	Q9H2U1-2	Q9Y295	Q9Y580
1417	18	Nop56p-associated pre-rRNA complex	2	0.111111	40S ribosomal subunit, cytoplasmic;60S ribosomal subunit, cytoplasmic;CEN complex;DNA double-strand break end-joining complex;DNA ligase IV-XRCC4 complex;DNA ligase IV-XRCC4 complex (LX complex);DNA ligase IV-XRCC4-AHNK complex;DNA ligase IV-XRCC4-PNK complex;DNA ligase IV-XRCC4-XLF complex;Nop56p-associated pre-rRNA complex;Nsf-Stx1a-NAPG complex;Ribosome, cytoplasmic;TRBP containing complex (DI…	1;1;1;1;1;1;1;1;1;2;1;2;1;1	10.394	0.422222	153	45	19	9.26;10.165;8.494;8.994;9.242;11.204;10.782;9.535;8.839;9.026;8.444;9.142;10.852;8.634;9.403;8.718;9.066	Q92974-2	O14979	O43290	P35250	P62241	P62249	P62491-2	Q12888	Q14204	Q59GN2	Q5SW79-2	Q63HN8	Q7Z2W4	Q8N163	Q92522	Q969Q0	Q9H0D6	Q9Y580
1418	15	PTPRA homodimer complex	1	0.066667	PTPRA homodimer complex	1	8.159	0.47619	105	21	10	9.26;8.088;7.81;9.947;8.213;9.783;8.851;10.059;6.968;10.002;8.249;7.851;8.047;9.066	B4DQH9	O14979	O15047	P51991-2	P51991-2	P61978	P62273	Q08211	Q7L5Y9	Q86TB9	Q8WXI9	Q96PK6	Q96QR8	Q9Y295	Q9Y580
1419	5	RUNX1-CBF-beta-DNA complex	1	0.2	RUNX1-CBF-beta-DNA complex;Ubiquilin-proteasome complex	1;1	43.568	0	10	3	0	43.519;42.71;42.481;44.011	Q8N806	O14929	O75794	P62304	Q06830
1420	2	NaN	NaN	NaN			14.53	NaN	1	NaN	NaN	14.216	Q15149-7	O14920
1421	20	55S ribosome, mitochondrial	4	0.2	28S ribosomal subunit, mitochondrial;39S ribosomal subunit, mitochondrial;40S ribosomal subunit, cytoplasmic;55S ribosome, mitochondrial;60S ribosomal subunit, cytoplasmic;Nop56p-associated pre-rRNA complex;Ribosome, cytoplasmic;TRBP containing complex (DICER, RPL7A, EIF6, MOV10 and subunits of the 60S ribosomal particle)	1;3;1;4;2;3;3;1	13.694	0.371795	190	78	29	14.216;12.573;14.317;12.737;12.862;13.067;14.107;13.563;13.068;12.795;13.347;13.774;14.386;14.059;12.981;13.711;13.149;11.845;12.14	O15111	O14920	P82912-2	P82933	Q14197	Q16540	Q4V328	Q5SRE5-2	Q6PD62	Q8TAE8	Q96EY7	Q99567	Q9BQC6	Q9BYD1	Q9H0U6	Q9H9J2	Q9UP83-3	Q9Y2Q9	Q9Y3B7	Q9Y3D3
1422	6	NaN	NaN	NaN			15.208	0	15	3	0	14.216;15.955;14.128;16.987;16.662	Q6P2H3-2	O14920	P29692-3	Q13501	Q3YEC7	Q9Y6D9
1423	19	60S ribosomal subunit, cytoplasmic	3	0.157895	39S ribosomal subunit, mitochondrial;55S ribosome, mitochondrial;60S ribosomal subunit, cytoplasmic;Glucosidase 2;Nop56p-associated pre-rRNA complex;Ribosome, cytoplasmic;TRBP containing complex (DICER, RPL7A, EIF6, MOV10 and subunits of the 60S ribosomal particle)	1;1;3;1;3;3;1	12.905	0.2	171	55	11	14.216;14.431;12.185;12.573;14.128;13.445;12.605;11.626;13.068;11.082;13.347;11.652;14.059;11.081;11.375;14.577;12.651;11.845	M0R150	O14920	P19105	P19105	P82912-2	Q13501	Q6ULP2-5	Q7Z7F7	Q8N983-4	Q8TAE8	Q92538	Q99567	Q9H0U6	Q9H0U6	Q9HD33-2	Q9P015	Q9UJW0	Q9UKA4	Q9Y3B7
1424	14	55S ribosome, mitochondrial	3	0.214286	28S ribosomal subunit, mitochondrial;39S ribosomal subunit, mitochondrial;55S ribosome, mitochondrial	1;2;3	12.617	0.290909	91	55	16	14.216;14.431;12.185;12.573;12.975;13.445;12.605;13.068;11.271;11.493;14.386;13.054;14.577	P17980	O14920	P19105	P19105	P82912-2	P82921	Q6ULP2-5	Q7Z7F7	Q8TAE8	Q96DV4	Q9BYD1	Q9BYD1	Q9NP92	Q9UJW0
1425	7	NaN	NaN	NaN			15.181	0	21	3	0	14.216;15.093;14.431;15.72;13.445;14.577	B4DIL8	O14920	P15735-2	P19105	Q5T447	Q6ULP2-5	Q9UJW0
1426	9	60S ribosomal subunit, cytoplasmic	2	0.222222	39S ribosomal subunit, mitochondrial;55S ribosome, mitochondrial;60S ribosomal subunit, cytoplasmic;Nop56p-associated pre-rRNA complex;Ribosome, cytoplasmic;TRBP containing complex (DICER, RPL7A, EIF6, MOV10 and subunits of the 60S ribosomal particle)	1;1;2;2;2;1	13.722	0.142857	36	21	3	14.216;14.958;13.563;13.068;13.347;14.386;14.059;11.845	Q9UBW7	O14920	O75935-3	Q6PD62	Q8TAE8	Q99567	Q9BYD1	Q9H0U6	Q9Y3B7
1427	8	Glucosidase 2	1	0.125	Glucosidase 2	1	15.128	0	28	6	0	14.216;15.29;15.093;14.431;15.527;14.128;15.72	Q92538	O14920	O43149	P15735-2	P19105	P57740	Q13501	Q5T447
1428	9	18S U11/U12 snRNP	1	0.111111	18S U11/U12 snRNP;C complex spliceosome;Exon junction complex (mRNA splicing-dependent);SNW1 complex;Spliceosome;Toposome	1;1;1;1;1;1	15.411	0.071429	36	28	2	14.216;13.689;15.831;15.527;14.368;15.803;14.598;14.577	Q9BPX3	O14920	O15294	O43395	P57740	Q14687-3	Q15021	Q6P1J9	Q9UJW0
1429	9	Glucosidase 2	1	0.111111	Glucosidase 2	1	15.527	0.066667	36	15	1	14.216;13.689;15.29;15.093;14.431;13.563;15.128;15.411	P57740	O14920	O15294	O43149	P15735-2	P19105	Q6PD62	Q92538	Q9BPX3
1430	16	55S ribosome, mitochondrial	4	0.25	28S ribosomal subunit, mitochondrial;39S ribosomal subunit, mitochondrial;55S ribosome, mitochondrial;60S ribosomal subunit, cytoplasmic;Nop56p-associated pre-rRNA complex;Ribosome, cytoplasmic	1;3;4;1;1;1	13.711	0.305556	120	36	11	14.216;13.694;14.431;14.317;12.737;12.862;14.107;13.445;13.068;13.347;13.774;14.386;14.059;12.981;12.651	Q9UP83-3	O14920	O15111	P19105	P82933	Q14197	Q16540	Q5SRE5-2	Q6ULP2-5	Q8TAE8	Q99567	Q9BQC6	Q9BYD1	Q9H0U6	Q9H9J2	Q9UKA4
1431	7	NaN	NaN	NaN			42.833	0.333333	21	3	1	42.004;43.33;42.222;41.94;42.535;41.281	Q96IV0-3	O14841	P62380	Q5XPI4	Q9BSL1	Q9H0R6	Q9NVM9
1432	7	NaN	NaN	NaN			41.597	NaN	21	NaN	NaN	42.004;40.311;40.798;40.05;42.114;42.833	Q9H0K6	O14841	P53805	Q08209-2	Q13362-2	Q5JSP0	Q96IV0-3
1433	17	RIAM-VASP complex	1	0.058824	RIAM-VASP complex	1	42.464	0	136	6	0	42.004;43.069;41.001;43.88;42.495;41.503;42.222;42.27;42.278;42.954;43.142;44.356;43.381;44.011;42.022;42.535	O43716	O14841	O75436	O75879	O75879	P23497-7	P50213	Q5XPI4	Q6VY07	Q6ZVM7-2	Q7L8J4	Q7Z4Q2	Q8N3F8	Q8WUQ7	Q96HN2-2	Q9BUR4	Q9H0R6
1434	10	NaN	NaN	NaN			40.05	NaN	45	NaN	NaN	42.004;39.767;41.804;40.973;40.311;38.495;38.061;40.886;41.281	Q13362-2	O14841	O75113	O75113	O95373	P53805	Q6PJG6	Q8WUI4-3	Q96RE7	Q9NVM9
1435	8	NaN	NaN	NaN			40.054	NaN	28	NaN	NaN	42.004;40.644;39.68;38.923;39.877;39.037;39.915	Q9HA65-2	O14841	O60333-2	O94855	P15923-2	Q16740	Q6ZVM7-2	Q9UPU7-2
1436	6	NaN	NaN	NaN			42.278	NaN	15	NaN	NaN	42.004;42.464;40.644;41.898;42.27	Q6ZVM7-2	O14841	O43716	O60333-2	Q6PJ69	Q6VY07
1437	15	NaN	NaN	NaN			40.644	0	105	1	0	42.004;39.539;42.175;38.923;40.311;40.798;42.278;39.037;39.373;39.511;40.886;39.91;40.054;40.806	O60333-2	O14841	O43318	P13798	P15923-2	P53805	Q08209-2	Q6ZVM7-2	Q6ZVM7-2	Q92625	Q96ER3	Q96RE7	Q9H4L5-2	Q9HA65-2	Q9Y303
1438	5	NaN	NaN	NaN			40.798	NaN	10	NaN	NaN	42.004;39.539;40.644;42.175	Q08209-2	O14841	O43318	O60333-2	P13798
1439	6	26S proteasome	2	0.333333	20S proteasome;26S proteasome;PA28-20S proteasome;PA28gamma-20S proteasome;PA700 complex;PA700-20S-PA28 complex	1;2;1;1;1;2	12.881	1	15	15	15	12.357;12.732;12.81;12.568;12.607	P20618	O14818	P28074	P49721	P60900	Q99436
1440	6	26S proteasome	2	0.333333	20S proteasome;26S proteasome;PA28-20S proteasome;PA28gamma-20S proteasome;PA700 complex;PA700-20S-PA28 complex	1;2;1;1;1;2	12.617	1	15	15	15	12.357;12.881;12.732;12.81;12.568	P25786	O14818	P20618	P28074	P49721	P60900
1441	8	26S proteasome	2	0.25	20S proteasome;26S proteasome;PA28-20S proteasome;PA28gamma-20S proteasome;PA700 complex;PA700-20S-PA28 complex	1;2;1;1;1;2	12.863	1	28	28	28	12.357;12.881;12.617;12.732;12.81;12.568;12.607	P25787	O14818	P20618	P25786	P28074	P49721	P60900	Q99436
1442	6	26S proteasome	1	0.166667	26S proteasome;PA700 complex;PA700-20S-PA28 complex	1;1;1	12.724	1	15	10	10	12.357;12.881;12.617;12.863;12.568	P25788-2	O14818	P20618	P25786	P25787	P60900
1443	2	26S proteasome	1	0.5	26S proteasome;PA700 complex;PA700-20S-PA28 complex	1;1;1	39.39	1	1	1	1	37.725	P25786	O14818
1444	4	26S proteasome	1	0.25	26S proteasome;PA700 complex;PA700-20S-PA28 complex	1;1;1	37.201	1	6	6	6	37.725;36.649;37.185	P25786	O14818	P40306	P60900
1445	5	26S proteasome	1	0.2	26S proteasome;PA700 complex;PA700-20S-PA28 complex	1;1;1	36.728	1	10	10	10	37.725;35.119;37.201;37.185	P25787	O14818	P20618	P25786	P60900
1446	11	26S proteasome	2	0.181818	20S proteasome;26S proteasome;PA28-20S proteasome;PA28gamma-20S proteasome;PA700 complex;PA700-20S-PA28 complex	1;2;1;1;1;2	24.113	1	55	45	45	25.906;24.094;24.272;24.819;25.21;23.02;24.113;24.228;23.415;24.134	P20618	O14818	P28065	P28066	P28074	P49720	P49720	P49721	P60900	Q99436	Q9NS87
1447	10	26S proteasome	1	0.1	26S proteasome;PA700 complex;PA700-20S-PA28 complex	1;1;1	24.601	1	45	45	45	25.906;24.113;24.094;24.272;23.765;25.21;23.02;24.113;24.228	P25786	O14818	P20618	P28065	P28066	P40306	P49720	P49720	P49721	P60900
1448	9	26S proteasome	1	0.111111	26S proteasome;PA700 complex;PA700-20S-PA28 complex	1;1;1	24.016	1	36	36	36	25.906;24.113;24.601;24.272;25.21;23.02;24.113;24.228	P25787	O14818	P20618	P25786	P28066	P49720	P49720	P49721	P60900
1449	10	26S proteasome	1	0.1	26S proteasome;PA700 complex;PA700-20S-PA28 complex	1;1;1	24.396	1	45	36	36	25.906;24.113;24.601;24.016;23.765;25.21;23.02;24.113;24.228	P25788-2	O14818	P20618	P25786	P25787	P40306	P49720	P49720	P49721	P60900
1450	3	TIM50a-coilin complex	1	0.333333	TIM50a-coilin complex	1	21.996	0	3	3	0	23.991;23.717	P35606	O14744	Q9Y678
1451	4	TIM50a-coilin complex	1	0.25	TIM50a-coilin complex	1	25.83	0.166667	6	6	1	23.991;25.101;26.31	Q9Y678	O14744	P35606	Q9BQA1
1452	5	TIM50a-coilin complex	1	0.2	TIM50a-coilin complex	1	23.717	0.2	10	10	2	23.991;21.996;25.101;23.484	Q9Y678	O14744	P35606	P35606	Q9BQA1
1453	2	NaN	NaN	NaN			22.844	NaN	1	NaN	NaN	22.832	Q99614	O14737
1454	4	NaN	NaN	NaN			22.51	1	6	1	1	22.832;22.8;22.417	P60510	O14737	P50851-2	Q9NY27
1455	8	CF IIAm complex (Cleavage factor IIAm complex)	1	0.125	CF IIAm complex (Cleavage factor IIAm complex);CPSF6-EWSR1-ITCH-NUDT21-POLR2A-UBAP2L complex;CPSF6-ITCH-NUDT21-POLR2A complex;CPSF6-ITCH-NUDT21-POLR2A-UBAP2L complex;Mammalian cleavage factor I (CF Im);Spliceosome	1;1;1;1;1;1	27.262	0.166667	28	6	1	25.323;28.28;27.467;27.418;27.432;26.47;26.082	P49327	O14686	Q13098	Q13459-2	Q96GS4	Q99627	Q9UKG1	Q9ULT8
1456	4	NaN	NaN	NaN			42.331	0	6	1	0	42.647;40.973;42.334	Q7Z5R6	O14641	O95373	Q9H8Y8
1457	3	NaN	NaN	NaN			44.532	0	3	1	0	42.647;44.362	Q7Z5R6	O14641	O95373
1458	3	NaN	NaN	NaN			21.238	1	3	1	1	21.472;21.736	P53621	O14579-3	P48444
1459	9	NaN	NaN	NaN			22.665	1	36	28	28	22.382;23.318;22.456;23.723;21.433;24.13;22.652;22.436	P50990	O14530	P17987	P40227	P48643	P48643	P49368	P78371	Q99832
1460	4	CTF18-cohesion-RFC-POLH complex	1	0.25	CTF18-cohesion-RFC-POLH complex;Sec6/8 exocyst complex	1;1	5.298	0	6	3	0	4.526;5.2;4.348	Q01780	O14497	Q8NI36	Q99575
1461	4	NaN	NaN	NaN			5.588	1	6	1	1	4.526;4.968;5.347	Q01082	O14497	Q13813	Q8IWJ2
1462	3	Sec6/8 exocyst complex	1	0.333333	Sec6/8 exocyst complex	1	5.2	0	3	1	0	4.526;5.298	Q8NI36	O14497	Q01780
1463	8	MKK4-ARRB2-ASK1 complex	1	0.125	MKK4-ARRB2-ASK1 complex;MKK4-ARRB2-JNK3 complex;Sec6/8 exocyst complex	1;1;1	4.256	0.2	28	15	3	4.526;5.298;5.204;4.45;5.2;4.893;4.318	Q9NX58	O14497	Q01780	Q13185	Q8IY37	Q8NI36	Q92608	Q9NV56
1464	7	NaN	NaN	NaN			4.543	0.333333	21	6	2	4.526;5.822;4.965;5.204;4.156;3.456	Q7L2E3	O14497	P40937	P55265-5	Q13185	Q59GN2	Q9NUL3-8
1465	5	NaN	NaN	NaN			3.522	0.666667	10	3	2	4.526;3.547;4.098;4.961	P61978	O14497	P14678-2	P52272-2	Q9UN86
1466	3	NaN	NaN	NaN			3.643	0	3	1	0	4.526;4.826	Q29RF7	O14497	O60841
1467	4	NaN	NaN	NaN			44.107	NaN	6	NaN	NaN	44.266;42.194;46.032	Q9UBF8-2	O00754-2	Q96E09	Q96E09
1468	9	NaN	NaN	NaN			44.365	NaN	36	NaN	NaN	44.266;45.567;44.816;46.286;44.356;45.968;43.533;45.063	Q5JTZ9	O00754-2	O75312	P10636-4	Q53T59	Q8N3F8	Q96GX5	Q9Y697-2	Q9Y6H1
1469	10	NaN	NaN	NaN			45.968	NaN	45	NaN	NaN	44.266;47.674;45.973;46.301;46.468;46.951;45.05;45.484;45.063	Q96GX5	O00754-2	O43314-2	O75143-2	O95544	Q01543	Q969Y2-3	Q9UI26	Q9Y2U5	Q9Y6H1
1470	4	NaN	NaN	NaN			48.014	NaN	6	NaN	NaN	48.261;47.235;46.998	Q08J23	O00754-2	P49366	Q9NYB0
1471	9	NaN	NaN	NaN			47.176	NaN	36	NaN	NaN	48.261;45.493;46.301;46.624;47.974;48.322;46.951;48.852	Q147X3-2	O00754-2	O75113	O95544	Q12792	Q13362-2	Q7Z309	Q969Y2-3	Q9UHW5
1472	3	NaN	NaN	NaN			38.358	NaN	3	NaN	NaN	38.246;36.795	K7EJL1	O00629	Q7Z6J9
1473	4	NaN	NaN	NaN			4.921	0.666667	6	3	2	6.79;6.798;4.961	Q9NZI8	O00571	Q5BKZ1	Q9UN86
1474	4	C complex spliceosome	1	0.25	C complex spliceosome;LARC complex (LCR-associated remodeling complex);Toposome	1;1;1	5.144	1	6	3	3	6.79;6.372;4.961	Q8IX12-2	O00571	O43390	Q9UN86
1475	5	C complex spliceosome	1	0.2	C complex spliceosome;CHUK-ERC1-IKBKB-IKBKG;LARC complex (LCR-associated remodeling complex);Toposome	1;1;1;1	5.081	1	10	6	6	6.79;6.372;6.705;4.961	Q6PKG0	O00571	O43390	P38159	Q9UN86
1476	8	CEN complex	1	0.125	CEN complex	1	4.029	1	28	1	1	5.755;5.644;4.426;4.354;3.868;4.405;5.38	Q9H147	O00567	P27448-8	P48634-2	Q13823	Q6F5E8	Q7Z2W4	Q96BK5
1477	12	AFF1-MLLT1-CBX8 complex	1	0.083333	AFF1-MLLT1-CBX8 complex	1	7.505	1	66	10	10	5.755;7.976;7.992;8.252;7.425;8.718;7.104;8.19;5.983;7.638;6.875	Q9UKV8	O00567	O60306	P18583-5	Q6F5E8	Q9BQ39	Q9BVI4	Q9BZJ0-2	Q9NR30	Q9NR30	Q9NU22	Q9P2N5
1478	7	AFF1-MLLT1-CBX8 complex	1	0.142857	AFF1-MLLT1-CBX8 complex	1	7.425	1	21	3	3	8.161;5.755;6.906;7.387;6.875;7.505	Q9BQ39	O00567	O00567	P09496-2	Q5T1M5	Q9P2N5	Q9UKV8
1479	9	DLP1-hFIS1 complex	1	0.111111	DLP1-hFIS1 complex;SMAD3-SMAD4-FOXO3-FOXG1 complex	1;1	37.008	NaN	36	NaN	NaN	37.263;37.785;38.626;36.625;37.539;37.958;36.097;35.904	Q9ULA0	O00505	P85037	Q53H96	Q53H96	Q96RG2-4	Q96T76-9	Q9H6E5	Q9NXH9-2
1480	5	CEN complex	1	0.2	CEN complex	1	32.833	0	10	1	0	32.779;34.49;34.308;33.742	Q9NRY4	O00499-9	O15066	Q5T0N5-3	Q9UBL0
1481	3	20S proteasome	1	0.333333	20S proteasome;26S proteasome;PA28-20S proteasome;PA28gamma-20S proteasome;PA700-20S-PA28 complex	1;1;1;1;1	36.56	1	3	1	1	36.508;38.236	P51665	O00487	Q9UBC2-2
1482	3	PA700-20S-PA28 complex	2	0.666667	20S proteasome;26S proteasome;PA28-20S proteasome;PA28gamma-20S proteasome;PA700 complex;PA700-20S-PA28 complex	1;1;1;1;1;2	38.207	1	3	3	3	36.508;36.56	Q15008	O00487	P51665
1483	11	PA700-20S-PA28 complex	4	0.363636	20S proteasome;26S proteasome;PA28-20S proteasome;PA28gamma-20S proteasome;PA700 complex;PA700-20S-PA28 complex	2;3;2;2;2;4	13.736	1	55	36	36	13.664;14.772;13.79;13.636;13.82;13.822;13.73;13.834;11.845;14.081	Q9UNM6	O00487	O43242	P43686	P51665	P62191	P62195	Q13200	Q15008	R4GMR5	R4GMR5
1484	3	40S ribosomal subunit, cytoplasmic	1	0.333333	40S ribosomal subunit, cytoplasmic;Nop56p-associated pre-rRNA complex;Ribosome, cytoplasmic	1;1;1	10.814	NaN	3	NaN	NaN	8.975;8.918	F5H801	O00442	Q9BX40
1485	3	40S ribosomal subunit, cytoplasmic	1	0.333333	40S ribosomal subunit, cytoplasmic;Nop56p-associated pre-rRNA complex;Ribosome, cytoplasmic	1;1;1	9.573	NaN	3	NaN	NaN	8.975;9.325	Q9UHY1	O00442	Q9BRP8-2
1486	6	40S ribosomal subunit, cytoplasmic	1	0.166667	40S ribosomal subunit, cytoplasmic;Nop56p-associated pre-rRNA complex;Ribosome, cytoplasmic	1;1;1	8.428	1	15	1	1	8.975;9.942;8.419;9.325;8.011	O15116	O00442	P42285	P78362	Q9BRP8-2	Q9UER7-3
1487	16	ABIN2-NFKB1-MAP3K8 complex	1	0.0625	ABIN2-NFKB1-MAP3K8 complex;CHUK-IQGAP2-AKAP8L-RELA-TNIP2 complex;CHUK-NFKB2-REL-IKBKG-SPAG9-NFKB1-NFKBIE-COPB2-TNIP1-NFKBIA-RELA-TNIP2 complex;REL-MAP3K8-RELA-TNIP2-PAPOLA complex;TNF-alpha/NF-kappa B signaling complex (CHUK, KPNA3, NFKB2, NFKBIB, REL, IKBKG, NFKB1, NFKBIE, RELB, NFKBIA, RELA, TNIP2);TNF-alpha/Nf-kappa B signaling complex (RPL6, RPL30, RPS13, CHUK, DDX3X, NFKB2, NFKBIB, REL, IKBK…	1;1;1;1;1;1	45.493	NaN	120	NaN	NaN	44.507;43.596;44.861;44.388;44.114;43.894;43.619;43.725;45.751;44.356;45.844;44.401;44.011;46.791;45.484	O75113	O00429-3	O60784	Q15437	Q4G0F5	Q5JSP0	Q5ST30	Q70J99	Q86W56	Q86W56	Q8N3F8	Q8TBX8-3	Q8TC07-2	Q96HN2-2	Q9NP81	Q9Y2U5
1488	5	NaN	NaN	NaN			44.401	NaN	10	NaN	NaN	42.498;43.619;44.396;42.535	Q8TC07-2	O00429-3	Q70J99	Q86X55-1	Q9H0R6
1489	7	NaN	NaN	NaN			40.771	NaN	21	NaN	NaN	42.498;42.06;40.553;42.359;42.535;41.069	Q8TC07-2	O00429-3	Q14669-2	Q86X55-1	Q9BUA3	Q9H0R6	Q9NXV2
1490	3	NaN	NaN	NaN			41.601	0	3	1	0	42.498;41.769	Q07021	O00429-3	P42224
1491	4	NaN	NaN	NaN			42.271	NaN	6	NaN	NaN	42.498;42.05;42.965	P16298	O00429-3	P22059	Q8IUI8
1492	4	NaN	NaN	NaN			42.05	NaN	6	NaN	NaN	42.498;42.271;42.965	P22059	O00429-3	P16298	Q8IUI8
1493	6	NaN	NaN	NaN			42.093	0.333333	15	3	1	42.498;42.271;41.234;43.658;43.947	Q13043	O00429-3	P16298	P80217	P80217	Q0VDF9
1494	4	ESCRT-I complex	1	0.25	ESCRT-I complex;TSG101-VPS37B-VPS28 complex	1;1	43.698	NaN	6	NaN	NaN	42.498;43.678;44.119	Q06210-2	O00429-3	P15104	Q96QK1
1495	4	NaN	NaN	NaN			43.947	NaN	6	NaN	NaN	42.498;42.175;43.658	Q0VDF9	O00429-3	P13798	P80217
1496	4	NaN	NaN	NaN			41.234	0	6	1	0	42.498;42.175;42.271	P80217	O00429-3	P13798	P16298
1497	6	Exosome	1	0.166667	Exosome	1	42.965	0	15	1	0	42.498;42.567;42.856;42.271;42.05	Q8IUI8	O00429-3	O95487-2	P15311	P16298	P22059
1498	9	NaN	NaN	NaN			43.619	NaN	36	NaN	NaN	42.498;41.804;44.861;44.388;43.142;44.356;45.495;43.567	Q70J99	O00429-3	O75113	Q15437	Q4G0F5	Q7Z4Q2	Q8N3F8	Q9Y5L0-3	Q9Y5L0-3
1499	5	NaN	NaN	NaN			41.26	NaN	10	NaN	NaN	42.498;39.767;41.804;43.142	Q15437	O00429-3	O75113	O75113	Q7Z4Q2
1500	12	ABIN2-NFKB1-MAP3K8 complex	1	0.083333	ABIN2-NFKB1-MAP3K8 complex;CHUK-IQGAP2-AKAP8L-RELA-TNIP2 complex;CHUK-NFKB2-REL-IKBKG-SPAG9-NFKB1-NFKBIE-COPB2-TNIP1-NFKBIA-RELA-TNIP2 complex;REL-MAP3K8-RELA-TNIP2-PAPOLA complex;TNF-alpha/NF-kappa B signaling complex (CHUK, KPNA3, NFKB2, NFKBIB, REL, IKBKG, NFKB1, NFKBIE, RELB, NFKBIA, RELA, TNIP2);TNF-alpha/Nf-kappa B signaling complex (RPL6, RPL30, RPS13, CHUK, DDX3X, NFKB2, NFKBIB, REL, IKBK…	1;1;1;1;1;1	41.804	NaN	66	NaN	NaN	42.498;43.596;42.114;43.619;43.142;43.725;42.965;40.771;42.194;42.359;41.597	O75113	O00429-3	O60784	Q5JSP0	Q70J99	Q7Z4Q2	Q86W56	Q8IUI8	Q8TC07-2	Q96E09	Q9BUA3	Q9H0K6
1501	3	NaN	NaN	NaN			44.172	NaN	3	NaN	NaN	42.498;44.874	Q07021	O00429-3	O43865
1502	11	RIAM-VASP complex	1	0.090909	RIAM-VASP complex	1	44.011	0	55	1	0	42.498;42.464;43.88;42.495;44.388;44.579;45.844;43.381;42.022;42.535	Q96HN2-2	O00429-3	O43716	O75879	P23497-7	Q4G0F5	Q86VQ1	Q8TBX8-3	Q8WUQ7	Q9BUR4	Q9H0R6
1503	9	ESCRT-I complex	1	0.111111	ESCRT-I complex;TSG101-VPS37B-VPS28 complex	1;1	43.142	0	36	1	0	42.498;42.464;41.804;43.165;44.861;43.619;42.954;44.119	Q7Z4Q2	O00429-3	O43716	O75113	P18887	Q15437	Q70J99	Q7L8J4	Q96QK1
1504	6	NaN	NaN	NaN			42.359	NaN	15	NaN	NaN	42.498;42.004;42.114;44.114;40.771	Q9BUA3	O00429-3	O14841	Q5JSP0	Q5JSP0	Q8TC07-2
1505	6	NaN	NaN	NaN			42.114	NaN	15	NaN	NaN	42.498;42.004;41.804;42.089;42.359	Q5JSP0	O00429-3	O14841	O75113	Q6V1X1-4	Q9BUA3
1506	2	NaN	NaN	NaN			7.121	NaN	1	NaN	NaN	6.939	Q9ULV4	O00425
1507	6	ASF1-interacting protein complex	1	0.166667	ASF1-interacting protein complex;DNA double-strand break end-joining complex;DNA ligase IV-XRCC4 complex;DNA ligase IV-XRCC4 complex (LX complex);DNA ligase IV-XRCC4-AHNK complex;DNA ligase IV-XRCC4-PNK complex;DNA ligase IV-XRCC4-XLF complex;Histone H3.3 complex	1;1;1;1;1;1;1;1	7.425	0	15	1	0	6.939;8.529;7.949;8.718;8.395	Q1KMD3	O00425	P40939	P78347-2	Q9H0D6	Q9H0S4-2
1508	8	CEN complex	1	0.125	CEN complex;CSA complex;CSA-POLIIa complex;DDB complex;DDB2 complex;SNW1 complex;Ubiquitin E3 ligase (AHR, ARNT, DDB1, TBL3, CUL4B, RBX1);Ubiquitin E3 ligase (CDT1, DDB1, CUL4A, RBX1);Ubiquitin E3 ligase (DDB1, CUL4A, RBX1);Ubiquitin E3 ligase (DDB1, DDB2, CUL4A, CUL4B, RBX1);Ubiquitin E3 ligase (DET1, DDB1, CUL4A, RBX1, COP1)	1;1;1;1;1;1;1;1;1;1;1	8.011	0.166667	28	6	1	6.939;8.338;7.949;9.234;7.048;7.665;8.395	Q9UER7-3	O00425	P26196	P78347-2	Q8IV48	Q8WVB6	Q92499	Q9H0S4-2
1509	9	NaN	NaN	NaN			7.665	0.333333	36	6	2	6.939;6.406;8.475;8.132;7.737;9.356;9.234;8.011	Q92499	O00425	P23258	P23258	Q14694	Q3KQU3	Q6PKG0	Q8IV48	Q9UER7-3
1510	14	NaN	NaN	NaN			8.051	0.733333	91	15	11	6.939;8.995;7.878;6.994;8.754;6.677;9.731;9.102;7.084;8.312;8.382;8.372;7.729	Q7Z417	O00425	P16402	P36957	P55265-5	P61254	Q7L2E3	Q7L2E3	Q8NFC6	Q8NFC6	Q9BY77	Q9NZB2	Q9UNP9	Q9Y3C1
1511	18	CF IIAm complex (Cleavage factor IIAm complex)	1	0.055556	CF IIAm complex (Cleavage factor IIAm complex)	1	6.677	0.47619	153	21	10	6.939;8.135;5.822;8.23;4.965;6.994;7.949;5.204;7.737;8.051;8.634;7.707;8.499;8.312;8.226;8.23;7.729	Q7L2E3	O00425	O95793-2	P40937	P49711	P55265-5	P55265-5	P78347-2	Q13185	Q3KQU3	Q7Z417	Q92522	Q96JM3	Q9BXS6-2	Q9BY77	Q9NXV6	Q9ULR0	Q9Y3C1
1512	6	39S ribosomal subunit, mitochondrial	1	0.166667	39S ribosomal subunit, mitochondrial;55S ribosome, mitochondrial	1;1	7.378	0.2	15	10	2	6.939;5.973;6.406;8.475;7.762	Q5T4S7-3	O00425	O60783	P23258	P23258	Q16540
1513	20	CF IIAm complex (Cleavage factor IIAm complex)	1	0.05	CF IIAm complex (Cleavage factor IIAm complex);Frataxin complex	1;1	8.135	0.4	190	15	6	6.939;7.258;8.138;6.677;9.731;8.187;7.476;8.718;8.625;8.499;8.312;8.395;9.078;7.912;8.226;8.592;8.05;8.23;7.729	O95793-2	O00425	O43660-2	P61964	Q7L2E3	Q7L2E3	Q9BQ67	Q9BSJ2	Q9BVI4	Q9BVP2-2	Q9BXS6-2	Q9BY77	Q9H0S4-2	Q9H6F5	Q9NUL3-8	Q9NXV6	Q9NY93-2	Q9P2K5-2	Q9ULR0	Q9Y3C1
1514	18	NgR-TROY-LINGO1 complex	1	0.055556	NgR-TROY-LINGO1 complex;TAJ-NgR1-LINGO-1 signaling complex	1;1	7.729	0.571429	153	28	16	6.939;7.258;8.135;9.041;7.888;7.109;6.798;6.677;8.051;9.641;7.397;7.476;8.312;8.395;8.19;5.983;8.23	Q9Y3C1	O00425	O43660-2	O95793-2	P07305	P11387	P51532-5	Q5BKZ1	Q7L2E3	Q7Z417	Q86U42-2	Q92785	Q9BSJ2	Q9BY77	Q9H0S4-2	Q9NR30	Q9NR30	Q9ULR0
1515	18	ASF1-interacting protein complex	1	0.055556	ASF1-interacting protein complex;C complex spliceosome;CEN complex;DNA double-strand break end-joining complex;DNA ligase IV-XRCC4 complex;DNA ligase IV-XRCC4 complex (LX complex);DNA ligase IV-XRCC4-AHNK complex;DNA ligase IV-XRCC4-PNK complex;DNA ligase IV-XRCC4-XLF complex;Histone H3.3 complex;LARC complex (LCR-associated remodeling complex);Toposome	1;1;1;1;1;1;1;1;1;1;1;1	8.718	0.428571	153	21	9	6.939;9.26;10.105;9.159;7.418;7.949;8.108;8.33;7.425;9.026;10.059;9.142;9.641;9.234;10.394;8.395;8.752	Q9H0D6	O00425	O14979	O43390	P17026	P46976-2	P78347-2	Q12905	Q15717	Q1KMD3	Q5SW79-2	Q7L5Y9	Q7Z2W4	Q86U42-2	Q8IV48	Q92974-2	Q9H0S4-2	Q9H2U1-2
1516	3	NaN	NaN	NaN			48.043	NaN	3	NaN	NaN	47.973;46.127	P35269	O00418	Q9GZT8-2
1517	3	NaN	NaN	NaN			48.143	NaN	3	NaN	NaN	47.973;48.014	Q13107	O00418	Q08J23
1518	8	NaN	NaN	NaN			48.429	NaN	28	NaN	NaN	47.973;47.724;48.982;47.946;48.243;46.532;49.639	P10636-4	O00418	O43592	O94888	O94925-3	Q8TAP6	Q8WX93-4	Q9H974-4
1519	16	TBPIP/HOP2-MND1 complex	2	0.125	Prolactin (PRL) - PRL receptor (PRLR) complex;TBPIP/HOP2-MND1 complex	1;2	48.888	0	120	1	0	47.973;47.724;48.827;47.357;48.143;47.204;48.902;47.668;47.169;46.905;46.951;48.556;47.795;49.154;47.028	Q8NBJ5	O00418	O43592	O60711	P51948	Q13107	Q14166	Q5JTZ9	Q6NYC1	Q8N3F8	Q92973-2	Q969Y2-3	Q96S44	Q9HAV4	Q9NZL4	Q9NZL4
1520	15	DNA synthesome complex (13 subunits)	1	0.066667	DNA synthesome complex (13 subunits);DNA synthesome complex (15 subunits);DNA synthesome complex (17 subunits);DNA synthesome core complex;PCNA-DNA polymerase delta complex	1;1;1;1;1	47.946	NaN	105	NaN	NaN	47.973;47.724;48.603;49.426;46.286;48.473;48.243;46.532;46.951;49.789;47.576;49.639;47.035;49.856	O94925-3	O00418	O43592	O60664	P46934-4	Q53T59	Q86TI2	Q8TAP6	Q8WX93-4	Q969Y2-3	Q9BTE6	Q9BTE6	Q9H974-4	Q9UJU6	Q9UJU6
1521	6	NaN	NaN	NaN			45.92	NaN	15	NaN	NaN	45.627;47.204;47.576;46.231;47.309	Q96G46	O00418	Q14166	Q9BTE6	Q9NX55	Q9Y3C4
1522	3	NaN	NaN	NaN			43.96	NaN	3	NaN	NaN	45.627;45.567	P54727	O00418	O75312
1523	5	NaN	NaN	NaN			45.043	NaN	10	NaN	NaN	45.627;45.973;45.343;43.533	Q13107	O00418	O75143-2	Q08J23	Q9Y697-2
1524	5	NaN	NaN	NaN			44.685	0	10	1	0	45.627;43.02;45.991;46.127	P35269	O00418	O00418	Q99961	Q9GZT8-2
1525	5	NaN	NaN	NaN			37.836	NaN	10	NaN	NaN	38.375;39.581;37.424;39.461	O43175	O00410	Q9GZU8	Q9GZU8	Q9H0E2
1526	2	NaN	NaN	NaN			49.704	NaN	1	NaN	NaN	48.51	O75439	O00273
1527	4	NaN	NaN	NaN			46.805	NaN	6	NaN	NaN	48.51;46.086;47.876	P11177-2	O00273	P08559-3	Q13838
1528	15	Arp2/3 protein complex	1	0.066667	Arp2/3 protein complex	1	48.603	NaN	105	NaN	NaN	48.51;48.587;47.946;48.695;49.729;49.503;48.527;49.753;48.175;49.789;47.576;49.25;46.962;49.639	O60664	O00273	O43847	O94925-3	P30566	P34896-2	P57737	Q86Y56	Q96B54	Q9BPX5	Q9BTE6	Q9BTE6	Q9H3U1-2	Q9H3U1-2	Q9H974-4
1529	11	NaN	NaN	NaN			40.009	NaN	55	NaN	NaN	39.243;38.246;39.192;39.098;38.061;39.373;39.923;41.757;38.413;40.345	Q9NXH9-2	O00267-2	O00629	O94967-2	Q8TF05-2	Q8WUI4-3	Q92625	Q96RG2-4	Q9NTM9	Q9NTM9	Q9Y5B9
1530	12	PA700 complex	2	0.166667	26S proteasome;PA700 complex;PA700-20S-PA28 complex	1;2;2	12.594	0.777778	66	36	28	14.365;13.688;13.636;13.82;13.822;13.73;13.834;12.064;13.736;11.845;14.081	O00232	O00231	O15084	P51665	P62191	P62195	Q13200	Q15008	Q16186	Q9UNM6	R4GMR5	R4GMR5
1531	11	PA700 complex	2	0.181818	26S proteasome;PA700 complex;PA700-20S-PA28 complex	1;2;2	14.717	0.777778	55	36	28	14.365;13.688;13.636;13.82;13.822;13.73;13.834;15.27;13.736;14.081	O00232	O00231	O15084	P51665	P62191	P62195	Q13200	Q15008	Q16186	Q9UNM6	R4GMR5
1532	13	26S proteasome	2	0.153846	20S proteasome;26S proteasome;PA28-20S proteasome;PA28gamma-20S proteasome;PA700 complex;PA700-20S-PA28 complex	1;2;1;1;1;2	14.772	0.777778	78	36	28	14.365;13.688;12.8;13.82;13.822;13.116;13.73;15.27;13.067;13.849;13.736;14.081	O43242	O00231	O15084	P35658-2	P62191	P62195	P62333	Q13200	Q16186	Q4V328	Q99460	Q9UNM6	R4GMR5
1533	9	PA700-20S-PA28 complex	3	0.333333	20S proteasome;26S proteasome;PA28-20S proteasome;PA28gamma-20S proteasome;PA700 complex;PA700-20S-PA28 complex	1;2;1;1;2;3	13.664	1	36	36	36	14.365;12.594;14.717;13.82;13.822;13.834;13.849;13.736	O00487	O00231	O00232	O00232	P62191	P62195	Q15008	Q99460	Q9UNM6
1534	19	PA700-20S-PA28 complex	3	0.157895	20S proteasome;26S proteasome;PA28-20S proteasome;PA28gamma-20S proteasome;PA700 complex;PA700-20S-PA28 complex	1;2;1;1;2;3	13.05	1	171	78	78	14.365;12.594;14.717;14.772;12.8;13.325;13.79;13.636;13.822;13.116;13.73;13.834;12.064;13.849;11.762;11.845;14.081;13.629	P55036	O00231	O00232	O00232	O43242	P35658-2	P35998	P43686	P51665	P62195	P62333	Q13200	Q15008	Q16186	Q99460	Q9Y5K5-2	R4GMR5	R4GMR5	R4GNH3
1535	17	26S proteasome	2	0.117647	20S proteasome;26S proteasome;PA28-20S proteasome;PA28gamma-20S proteasome;PA700 complex;PA700-20S-PA28 complex	1;2;1;1;1;2	13.79	0.833333	136	66	55	14.365;12.594;14.717;13.688;14.772;12.8;13.325;13.822;13.116;13.73;15.27;12.064;13.849;13.736;11.845;14.081	P43686	O00231	O00232	O00232	O15084	O43242	P35658-2	P35998	P62195	P62333	Q13200	Q16186	Q16186	Q99460	Q9UNM6	R4GMR5	R4GMR5
1536	10	PA700-20S-PA28 complex	2	0.2	20S proteasome;26S proteasome;PA28-20S proteasome;PA28gamma-20S proteasome;PA700 complex;PA700-20S-PA28 complex	1;1;1;1;1;2	13.834	1	45	36	36	14.365;12.594;14.717;13.664;13.636;13.05;13.82;13.73;12.439	Q15008	O00231	O00232	O00232	O00487	P51665	P55036	P62191	Q13200	Q5VYK3
1537	13	PA700-20S-PA28 complex	3	0.230769	20S proteasome;26S proteasome;PA28-20S proteasome;PA28gamma-20S proteasome;PA700 complex;PA700-20S-PA28 complex	1;2;1;1;2;3	13.636	1	78	55	55	14.365;12.594;14.717;13.664;13.325;13.79;13.822;13.73;13.834;15.27;12.064;13.736	P51665	O00231	O00232	O00232	O00487	P35998	P43686	P62195	Q13200	Q15008	Q16186	Q16186	Q9UNM6
1538	18	PA700-20S-PA28 complex	4	0.222222	20S proteasome;26S proteasome;PA28-20S proteasome;PA28gamma-20S proteasome;PA700 complex;PA700-20S-PA28 complex	2;3;2;2;2;4	13.82	1	153	105	105	14.365;12.594;14.717;13.664;14.772;13.325;13.79;13.636;13.05;13.822;13.73;13.834;12.064;13.849;13.736;11.845;14.081	P62191	O00231	O00232	O00232	O00487	O43242	P35998	P43686	P51665	P55036	P62195	Q13200	Q15008	Q16186	Q99460	Q9UNM6	R4GMR5	R4GMR5
1539	16	26S proteasome	3	0.1875	20S proteasome;26S proteasome;PA28-20S proteasome;PA28gamma-20S proteasome;PA700 complex;PA700-20S-PA28 complex	2;3;2;2;1;3	13.822	1	120	66	66	14.365;12.594;14.717;13.664;14.772;12.8;13.325;13.79;13.636;13.05;13.82;12.064;13.849;11.845;14.081	P62195	O00231	O00232	O00232	O00487	O43242	P35658-2	P35998	P43686	P51665	P55036	P62191	Q16186	Q99460	R4GMR5	R4GMR5
1540	3	NaN	NaN	NaN			36.584	1	3	3	3	38.268;38.316	O00232	O00231	Q9UNM6
1541	3	20S proteasome	1	0.333333	20S proteasome;26S proteasome;PA28-20S proteasome;PA28gamma-20S proteasome;PA700-20S-PA28 complex	1;1;1;1;1	36.508	1	3	3	3	38.268;36.584	O00487	O00231	O00232
1542	3	NaN	NaN	NaN			50.504	NaN	3	NaN	NaN	48.789;49.585	P32119	O00178	Q06830
1543	9	Prolactin (PRL) - PRL receptor (PRLR) complex	1	0.111111	Prolactin (PRL) - PRL receptor (PRLR) complex;TBPIP/HOP2-MND1 complex	1;1	50.184	NaN	36	NaN	NaN	48.789;48.827;48.487;49.686;49.119;48.556;49.789;49.154	Q14166	O00178	O60711	O75312	P49591	Q92973-2	Q96S44	Q9BTE6	Q9NZL4
1544	23	TBPIP/HOP2-MND1 complex	2	0.086957	Prolactin (PRL) - PRL receptor (PRLR) complex;TBPIP/HOP2-MND1 complex	1;2	47.204	0.1	253	10	1	48.789;45.627;47.973;48.827;48.487;45.567;47.357;45.232;47.607;46.682;46.606;47.316;49.119;46.905;48.556;47.576;46.231;46.998;49.154;47.028;46.683;47.309	Q14166	O00178	O00418	O00418	O60711	O75312	O75312	P51948	P51948	Q15435	Q15527	Q7KZF4	Q8TEX9	Q92973-2	Q92973-2	Q96S44	Q9BTE6	Q9NX55	Q9NYB0	Q9NZL4	Q9NZL4	Q9UI30	Q9Y3C4
1545	4	Multisynthetase complex	1	0.25	Multisynthetase complex	1	35.007	0	6	3	0	33.567;35.269;34.721	P08107	O00170	O95433	Q9BQE3
1546	5	Multisynthetase complex	2	0.4	Multisynthetase complex	2	33.057	0.333333	10	6	2	31.403;33.567;31.708;35.007	P11142	O00170	O00170	P00492	P08107
1547	10	NaN	NaN	NaN			50.68	0	45	1	0	48.838;49.086;48.827;49.503;48.913;49.739;49.639;49.347;49.507	P54727	O00151	O43566	O60711	P57737	Q13492-3	Q8TEX9	Q9H974-4	Q9UL46	Q9Y3E2
1548	5	NaN	NaN	NaN			9.859	0.5	10	6	3	9.714;8.213;9.731;9.537	O14497	O00139-2	P61978	Q7L2E3	Q9NX58
1549	21	Ribosome, cytoplasmic	6	0.285714	40S ribosomal subunit, cytoplasmic;60S ribosomal subunit, cytoplasmic;ALL-1 supercomplex;ASCOM complex;MLL-HCF complex;MLL1-WDR5 complex;MOF complex;Menin-associated histone methyltransferase complex;Nop56p-associated pre-rRNA complex;PTIP-HMT complex;Parvulin-associated pre-rRNP complex;Ribosome, cytoplasmic;Set1A complex;Set1B complex;TRBP containing complex (DICER, RPL7A, EIF6, MOV10 and subun…	1;5;1;1;1;1;1;1;5;1;1;6;1;1;4;1;1	9.043	0.709091	210	55	39	9.714;8.37;8.594;8.869;8.735;8.983;8.213;9.243;7.442;8.736;8.132;9.336;9.133;7.067;9.641;7.672;8.736;9.403;7.861;9.066	P05198	O00139-2	P27635	P41091	P42766	P46776	P49458	P61978	P62829	P62861	P62899	Q14694	Q16666-2	Q52LJ0-2	Q52LJ0-2	Q86U42-2	Q86V81	Q92556	Q969Q0	Q9BWF3	Q9Y580
1550	3	NaN	NaN	NaN			8.733	NaN	3	NaN	NaN	9.714;8.63	P63167	O00139-2	P23527
1551	16	40S ribosomal subunit, cytoplasmic	2	0.125	40S ribosomal subunit, cytoplasmic;ALL-1 supercomplex;ASCOM complex;CEN complex;Exosome;MLL-HCF complex;MLL1-WDR5 complex;MOF complex;Menin-associated histone methyltransferase complex;Nop56p-associated pre-rRNA complex;PTIP-HMT complex;Parvulin-associated pre-rRNP complex;Ribosome, cytoplasmic;Rnase/Mrp complex;Set1A complex;Set1B complex;UTX-MLL2/3 complex;WDR5-ASH2L-RBBP5-MLL2 complex	2;1;1;1;1;1;1;1;1;2;1;1;2;1;1;1;1;1	8.32	0.666667	120	66	44	9.714;8.667;8.463;9.301;8.624;7.013;8.754;8.358;8.994;9.242;7.442;8.469;9.142;7.861;8.6	P11940	O00139-2	P14866	P35268	P46781	P47897	P56192	P61254	P62081	P62241	P62249	P62861	Q12906-7	Q7Z2W4	Q9BWF3	Q9NZI8
1552	12	NaN	NaN	NaN			10.625	0.619048	66	21	13	9.714;8.827;8.669;9.041;9.783;8.851;9.36;9.641;9.552;8.752;10.834	O96019	O00139-2	O60264	O75940	P07305	P62273	Q08211	Q14331	Q86U42-2	Q86UP2	Q9H2U1-2	Q9NZB2
1553	13	ASF1-interacting protein complex	1	0.076923	ASF1-interacting protein complex;DNA double-strand break end-joining complex;DNA ligase IV-XRCC4 complex;DNA ligase IV-XRCC4 complex (LX complex);DNA ligase IV-XRCC4-AHNK complex;DNA ligase IV-XRCC4-PNK complex;DNA ligase IV-XRCC4-XLF complex;Histone H3.3 complex	1;1;1;1;1;1;1;1	7.949	0.5	78	6	3	9.714;6.939;9.159;7.418;8.138;9.36;7.425;8.718;8.382;8.011;9.312;9.066	P78347-2	O00139-2	O00425	P17026	P46976-2	P61964	Q14331	Q1KMD3	Q9H0D6	Q9NZB2	Q9UER7-3	Q9ULX3	Q9Y580
1554	2	NaN	NaN	NaN			4.108	NaN	1	NaN	NaN	4.442	P63167	O00139-2
1555	3	NaN	NaN	NaN			3.232	1	3	1	1	4.442;4.961	O00571	O00139-2	Q9UN86
1556	3	NaN	NaN	NaN			2.887	NaN	3	NaN	NaN	4.442;3.538	P51532-5	O00139-2	Q9NR30
1557	4	ALL-1 supercomplex	1	0.25	ALL-1 supercomplex;ASCOM complex;MLL-HCF complex;MLL1-WDR5 complex;MOF complex;Menin-associated histone methyltransferase complex;PTIP-HMT complex;Set1A complex;Set1B complex;UTX-MLL2/3 complex;WDR5-ASH2L-RBBP5-MLL2 complex	1;1;1;1;1;1;1;1;1;1;1	4.357	0	6	1	0	4.442;4.163;4.961	P05198	O00139-2	Q9BWF3	Q9UN86
1558	4	CTF18-cohesion-RFC-POLH complex	1	0.25	CTF18-cohesion-RFC-POLH complex	1	4.334	0	6	3	0	4.442;4.348;5.77	O60216	O00139-2	Q99575	Q9H1A4
1559	5	17S U2 snRNP	1	0.2	17S U2 snRNP;ALL-1 supercomplex;ASCOM complex;C complex spliceosome;MLL-HCF complex;MLL1-WDR5 complex;MOF complex;Menin-associated histone methyltransferase complex;PTIP-HMT complex;SF3A1-SF3A2-SF3A3 complex;Set1A complex;Set1B complex;Spliceosome;UTX-MLL2/3 complex;WDR5-ASH2L-RBBP5-MLL2 complex	1;1;1;1;1;1;1;1;1;1;1;1;1;1;1	2.924	1	10	1	1	4.442;4.731;4.163;3.538	P23246	O00139-2	Q8NFW8	Q9BWF3	Q9NR30
1560	3	NaN	NaN	NaN			5.204	NaN	3	NaN	NaN	4.442;4.156	Q13185	O00139-2	Q59GN2
1561	3	GR-hnRNP U complex	1	0.333333	GR-hnRNP U complex	1	4.423	NaN	3	NaN	NaN	4.442;5.542	P78347-2	O00139-2	P35573
1562	6	17S U2 snRNP	1	0.166667	17S U2 snRNP;C complex spliceosome;SF3A1-SF3A2-SF3A3 complex;Spliceosome	1;1;1;1	3.853	0.333333	15	3	1	4.442;5.076;5.613;4.098;4.965	Q15717	O00139-2	P23246	P49916	P52272-2	P55265-5
1563	8	CTF18-cohesion-RFC-POLH complex	1	0.125	CTF18-cohesion-RFC-POLH complex;Sec6/8 exocyst complex	1;1	4.526	0	28	6	0	4.442;4.826;5.588;5.298;5.2;4.348;4.256	O14497	O00139-2	O60841	Q01082	Q01780	Q8NI36	Q99575	Q9NX58
1564	9	40S ribosomal subunit, cytoplasmic	1	0.111111	40S ribosomal subunit, cytoplasmic;C complex spliceosome;CHUK-ERC1-IKBKB-IKBKG;GR-hnRNP U complex;LARC complex (LCR-associated remodeling complex);Ribosome, cytoplasmic;Toposome	1;1;1;1;1;1;1	5.723	0.6	36	10	6	4.442;6.372;5.542;6.705;6.862;7.442;6.968;4.961	P51991-2	O00139-2	O43390	P35573	P38159	P49756	P62861	Q86TB9	Q9UN86
1565	3	NaN	NaN	NaN			4.013	NaN	3	NaN	NaN	4.442;4.863	P17026	O00139-2	O14979-3
1566	9	NaN	NaN	NaN			4.156	0.3	36	10	3	4.442;4.526;4.334;5.822;4.426;4.098;5.204;4.961	Q59GN2	O00139-2	O14497	O60216	P40937	P48634-2	P52272-2	Q13185	Q9UN86
1567	4	NaN	NaN	NaN			11.566	NaN	6	NaN	NaN	12.905;11.487;13.445	Q13033-2	M0R150	O43149	Q6ULP2-5
1568	4	Glucosidase 2	1	0.25	Glucosidase 2	1	17.027	NaN	6	NaN	NaN	17.581;18.741;15.128	Q13501	M0R150	Q6P2H3-2	Q92538
1569	10	NaN	NaN	NaN			18.741	NaN	45	NaN	NaN	17.581;17.262;19.404;17.949;16.987;17.411;17.657;20.495;17.85	Q6P2H3-2	M0R150	O43379	O43379	O95825	Q3YEC7	Q8N3D4	Q96CN9	Q96S55-2	Q9Y312
1570	10	NaN	NaN	NaN			17.411	NaN	45	NaN	NaN	17.581;17.262;19.404;17.949;16.781;16.987;18.741;17.657;16.662	Q8N3D4	M0R150	O43379	O43379	O95825	Q14161-8	Q3YEC7	Q6P2H3-2	Q96CN9	Q9Y6D9
1571	8	NaN	NaN	NaN			16.545	NaN	28	NaN	NaN	17.581;15.29;15.895;15.955;16.597;16.987;16.662	Q13033-2	M0R150	O43149	P26640	P29692-3	Q2M389	Q3YEC7	Q9Y6D9
1572	13	SEMA4A-PlexinD1 complex	1	0.076923	SEMA4A-PlexinD1 complex	1	15.955	0	78	6	0	17.581;14.216;16.294;15.895;16.167;16.545;16.597;16.987;17.657;16.293;16.77;16.662	P29692-3	M0R150	O14920	O43264	P26640	P51610-2	Q13033-2	Q2M389	Q3YEC7	Q96CN9	Q99719	Q9H270	Q9Y6D9
1573	3	Rnase/Mrp complex	1	0.333333	Rnase/Mrp complex	1	11.623	NaN	3	NaN	NaN	10.192;9.716	Q14103-3	M0R0F0	P62841
1574	8	40S ribosomal subunit, cytoplasmic	1	0.125	40S ribosomal subunit, cytoplasmic;CtBP complex;LSD1 complex;Nop56p-associated pre-rRNA complex;Ribosome, cytoplasmic	1;1;1;1;1	10.214	1	28	10	10	10.192;9.28;9.674;10.313;8.323;9.494;9.325	B4DQ14	M0R0F0	P23396	P25398	P39019	P46783	P60866	Q9BRP8-2
1575	3	40S ribosomal subunit, cytoplasmic	1	0.333333	40S ribosomal subunit, cytoplasmic;Nop56p-associated pre-rRNA complex;Ribosome, cytoplasmic	1;1;1	11.717	1	3	1	1	10.192;9.75	P62269	M0R0F0	P15880
1576	20	40S ribosomal subunit, cytoplasmic	2	0.1	40S ribosomal subunit, cytoplasmic;CtBP complex;Exosome;LSD1 complex;Nop56p-associated pre-rRNA complex;Oligosaccharyltransferase OSTC-I;Oligosaccharyltransferase OSTC-II;Oligosaccharyltransferase OSTC-III;Oligosaccharyltransferase complex (Stt3A variant);Oligosaccharyltransferase complex (Stt3B variant);Ribosome, cytoplasmic	2;1;1;1;1;1;1;1;1;1;2	8.276	0.583333	190	36	21	10.192;7.056;9.28;9.674;7.878;9.301;8.323;7.418;8.919;9.783;7.442;8.532;9.056;8.319;7.9;8.808;8.752;8.624;8.899	Q96GA3	M0R0F0	P12270	P23396	P25398	P36957	P46781	P46783	P46976-2	P62263	P62273	P62861	Q00577	Q00839-2	Q13151	Q13895	Q5JTH9-2	Q9H2U1-2	Q9P2M7	Q9Y6G9
1577	12	40S ribosomal subunit, cytoplasmic	3	0.25	40S ribosomal subunit, cytoplasmic;Nop56p-associated pre-rRNA complex;Ribosome, cytoplasmic;Rnase/Mrp complex	3;2;3;1	9.616	1	66	21	21	10.192;9.157;8.941;9.28;9.674;9.242;8.919;7.699;8.902;9.056;8.319	D6R9P3	M0R0F0	O60506	P0CW22	P23396	P25398	P62249	P62263	P62841	P62857	Q00839-2	Q13151
1578	15	Nop56p-associated pre-rRNA complex	4	0.266667	40S ribosomal subunit, cytoplasmic;60S ribosomal subunit, cytoplasmic;CtBP complex;LSD1 complex;NMI-POLR1B-RRN3 complex;Nop56p-associated pre-rRNA complex;POLR1B-RRN3 complex;Ribosome, cytoplasmic;Rnase/Mrp complex;TRBP containing complex (DICER, RPL7A, EIF6, MOV10 and subunits of the 60S ribosomal particle)	3;1;1;1;1;4;1;4;1;1	9.75	0.963636	105	55	53	10.192;9.26;9.28;9.674;8.323;9.081;9.242;8.919;9.716;9.627;8.736;9.056;8.319;8.737	P15880	M0R0F0	O14979	P23396	P25398	P46783	P61247	P62249	P62263	P62841	P62851	P62899	Q00839-2	Q13151	Q9BTD8-4
1579	27	Nop56p-associated pre-rRNA complex	5	0.185185	40S ribosomal subunit, cytoplasmic;60S ribosomal subunit, cytoplasmic;Exosome;Nop56p-associated pre-rRNA complex;Parvulin-associated pre-rRNP complex;Ribosome, cytoplasmic;Rnase/Mrp complex;TRBP containing complex (DICER, RPL7A, EIF6, MOV10 and subunits of the 60S ribosomal particle)	1;3;1;5;1;4;1;3	8.6	1	351	136	136	10.192;6.79;8.735;9.157;8.995;8.463;8.869;9.301;7.756;7.81;9.947;8.754;8.358;8.994;8.919;8.79;8.736;8.419;8.851;8.108;8.469;6.798;8.634;9.403;9.078;8.382	Q9NZI8	M0R0F0	O00571	O14979-3	O60506	P16402	P35268	P42766	P46781	P51991	P51991-2	P51991-2	P61254	P62081	P62241	P62263	P62750	P62899	P78362	Q08211	Q12905	Q12906-7	Q5BKZ1	Q92522	Q969Q0	Q9H6F5	Q9NZB2
1580	7	60S ribosomal subunit, cytoplasmic	1	0.142857	60S ribosomal subunit, cytoplasmic;Nop56p-associated pre-rRNA complex;Ribosome, cytoplasmic	1;1;1	8.021	NaN	21	NaN	NaN	6.506;6.038;7.451;7.89;8.718;7.837	P62987	M0QYH2	Q5JXX2	Q8N9T8	Q8NE71-2	Q9BVI4	Q9P0U4
1581	6	60S ribosomal subunit, cytoplasmic	1	0.166667	60S ribosomal subunit, cytoplasmic;CDC7-DBF7 complex;Nop56p-associated pre-rRNA complex;Ribosome, cytoplasmic	1;1;1;1	6.038	0	15	1	0	6.506;5.107;8.021;5.832;4.046	Q5JXX2	M0QYH2	P42695	P62987	Q8TDD1	Q9UJX3-2
1582	27	55S ribosome, mitochondrial	7	0.259259	28S ribosomal subunit, mitochondrial;39S ribosomal subunit, mitochondrial;55S ribosome, mitochondrial;60S ribosomal subunit, cytoplasmic;Nop56p-associated pre-rRNA complex;Ribosome, cytoplasmic;TRBP containing complex (DICER, RPL7A, EIF6, MOV10 and subunits of the 60S ribosomal particle)	3;4;7;3;3;3;1	11.225	0.904762	351	210	190	11.653;13.225;9.52;12.665;12.531;12.573;12.975;12.677;12.737;12.605;11.626;13.068;12.66;11.609;11.271;12.795;11.493;11.652;12.981;11.375;12.905;10.397;13.159;11.983;11.845;12.14	P82933	K7ES61	P49406	P49406	P51398-2	P82673	P82912-2	P82921	Q13405	Q14197	Q7Z7F7	Q8N983-4	Q8TAE8	Q92552	Q96A35	Q96DV4	Q96EY7	Q9BYD1	Q9H0U6	Q9H9J2	Q9P015	Q9P0M9	Q9Y291	Q9Y291	Q9Y2R9	Q9Y3B7	Q9Y3D3
1583	20	39S ribosomal subunit, mitochondrial	4	0.2	39S ribosomal subunit, mitochondrial;55S ribosome, mitochondrial;60S ribosomal subunit, cytoplasmic;Nop56p-associated pre-rRNA complex;Ribosome, cytoplasmic;TRBP containing complex (DICER, RPL7A, EIF6, MOV10 and subunits of the 60S ribosomal particle)	4;4;4;4;4;1	12.651	0.681818	190	66	45	11.653;14.216;12.758;12.573;12.677;12.737;12.862;13.445;11.626;13.068;13.347;11.493;14.386;11.693;11.652;14.059;12.209;12.981;13.711	Q9UKA4	K7ES61	O14920	O60783	P82912-2	Q13405	Q14197	Q16540	Q6ULP2-5	Q8N983-4	Q8TAE8	Q99567	Q9BYD1	Q9BYD1	Q9BYD6	Q9H0U6	Q9H0U6	Q9H2W6	Q9H9J2	Q9UP83-3
1584	2	NaN	NaN	NaN			5.973	NaN	1	NaN	NaN	4.238	O60783	K7ERF1
1585	4	NaN	NaN	NaN			14.796	0.333333	6	3	1	15.105;15.513;13.472	P60228	K7ERF1	P61163	Q14152
1586	8	NaN	NaN	NaN			15.513	0.2	28	10	2	15.105;14.613;14.666;15.673;17.057;14.64;15.302	P61163	K7ERF1	P42025	Q13561	Q14683	Q86YP4	Q8N163	Q9NZ32
1587	7	NaN	NaN	NaN			14.613	1	21	1	1	15.105;14.958;15.513;14.666;14.545;15.302	P42025	K7ERF1	O75935-3	P61163	Q13561	Q14203-3	Q9NZ32
1588	4	NaN	NaN	NaN			8.641	NaN	6	NaN	NaN	8.962;8.947;9.373	P42025	K7ERF1	O75935-3	Q14203-3
1589	3	NaN	NaN	NaN			34.327	NaN	3	NaN	NaN	34.467;35.904	O00629	K7EJL1	Q9NXH9-2
1590	9	Nop56p-associated pre-rRNA complex	4	0.444444	40S ribosomal subunit, cytoplasmic;60S ribosomal subunit, cytoplasmic;Nop56p-associated pre-rRNA complex;Parvulin-associated pre-rRNP complex;Ribosome, cytoplasmic;TNF-alpha/NF-kappa B signaling complex 6;TNF-alpha/Nf-kappa B signaling complex (RPL6, RPL30, RPS13, CHUK, DDX3X, NFKB2, NFKBIB, REL, IKBKG, NFKB1, MAP3K8, RELB, GLG1, NFKBIA, RELA, TNIP2, GTF2I);TRBP containing complex (DICER, RPL7A, …	1;3;4;1;4;1;1;2	8.935	1	36	21	21	9.047;8.37;8.735;8.896;9.226;9.243;8.685;9.109	P83731	J3QQT2	P27635	P46776	P62277	P62280	P62829	P62847-2	P62854
1591	18	Ribosome, cytoplasmic	6	0.333333	40S ribosomal subunit, cytoplasmic;60S ribosomal subunit, cytoplasmic;Nop56p-associated pre-rRNA complex;Parvulin-associated pre-rRNP complex;Ribosome, cytoplasmic;TNF-alpha/NF-kappa B signaling complex 6;TNF-alpha/Nf-kappa B signaling complex (RPL6, RPL30, RPS13, CHUK, DDX3X, NFKB2, NFKBIB, REL, IKBKG, NFKB1, MAP3K8, RELB, GLG1, NFKBIA, RELA, TNIP2, GTF2I);TRBP containing complex (DICER, RPL7A, …	2;4;5;1;6;1;1;4	9.226	1	153	55	55	9.047;8.291;8.352;9.464;8.37;8.735;8.896;9.126;8.839;8.685;9.109;8.736;8.935;8.93;9.336;8.634;9.403	P62280	J3QQT2	P10412	P16401	P16403	P27635	P46776	P62277	P62701	P62753	P62847-2	P62854	P62899	P83731	P84098	Q16666-2	Q92522	Q969Q0
1592	23	Ribosome, cytoplasmic	9	0.391304	40S ribosomal subunit, cytoplasmic;60S ribosomal subunit, cytoplasmic;Nop56p-associated pre-rRNA complex;Parvulin-associated pre-rRNP complex;Ribosome, cytoplasmic;TNF-alpha/NF-kappa B signaling complex 6;TNF-alpha/Nf-kappa B signaling complex (RPL6, RPL30, RPS13, CHUK, DDX3X, NFKB2, NFKBIB, REL, IKBKG, NFKB1, MAP3K8, RELB, GLG1, NFKBIA, RELA, TNIP2, GTF2I);TRBP containing complex (DICER, RPL7A, …	4;5;8;1;9;1;1;4	8.896	0.993464	253	153	152	9.047;8.291;8.352;8.995;9.464;8.37;8.869;8.735;9.081;8.754;8.994;9.226;9.126;8.839;9.243;8.685;9.109;8.736;8.905;8.935;8.93;8.634	P62277	J3QQT2	P10412	P16401	P16402	P16403	P27635	P42766	P46776	P61247	P61254	P62241	P62280	P62701	P62753	P62829	P62847-2	P62854	P62899	P62995	P83731	P84098	Q92522
1593	26	Ribosome, cytoplasmic	6	0.230769	40S ribosomal subunit, cytoplasmic;60S ribosomal subunit, cytoplasmic;Exosome;Nop56p-associated pre-rRNA complex;Oligosaccharyltransferase OSTC-I;Oligosaccharyltransferase OSTC-II;Oligosaccharyltransferase OSTC-III;Oligosaccharyltransferase complex (Stt3A variant);Oligosaccharyltransferase complex (Stt3B variant);Ribosome, cytoplasmic;Rnase/Mrp complex;TRBP containing complex (DICER, RPL7A, EIF6,…	4;2;1;5;1;1;1;1;1;6;2;2	9.081	0.831169	325	231	192	9.047;10.192;9.157;9.75;8.995;9.28;9.674;8.869;9.301;9.393;9.242;8.919;8.896;8.79;8.839;9.716;7.699;8.685;8.736;8.496;8.319;9.535;8.634;9.802;8.899	P61247	J3QQT2	M0R0F0	O60506	P15880	P16402	P23396	P25398	P42766	P46781	P62244	P62249	P62263	P62277	P62750	P62753	P62841	P62841	P62847-2	P62899	P67809	Q13151	Q14204	Q92522	Q9NP97	Q9Y6G9
1594	49	Ribosome, cytoplasmic	8	0.163265	40S ribosomal subunit, cytoplasmic;60S ribosomal subunit, cytoplasmic;Apoptosis- and splicing-associated protein complex (ASAP-L), SAP18-RNPS1-Acinus-L;Apoptosis- and splicing-associated protein complex (ASAP-S), SAP18-RNPS1-Acinus-S;Exon junction complex;Exosome;Nop56p-associated pre-rRNA complex;Parvulin-associated pre-rRNP complex;Postsplicing complex;Ribosome, cytoplasmic;Spliceosome;Splicing…	4;4;1;1;1;1;7;1;1;8;1;1;1;1;4	8.79	0.921839	1176	435	401	9.047;9.304;9.157;8.621;8.291;8.352;8.995;9.464;7.992;10.324;8.37;8.869;8.735;9.301;10.035;9.081;8.754;8.994;9.393;8.919;8.896;9.226;9.126;8.839;8.685;9.109;8.736;8.905;8.496;8.93;8.851;8.108;8.469;8.319;9.535;9.001;9.336;8.503;9.356;9.507;7.401;8.634;10.297;9.403;9.078;8.382;8.6;9.312	P62750	J3QQT2	M0QY97	O60506	P09651-2	P10412	P16401	P16402	P16403	P17844	P22626	P27635	P42766	P46776	P46781	P52732	P61247	P61254	P62241	P62244	P62263	P62277	P62280	P62701	P62753	P62847-2	P62854	P62899	P62995	P67809	P84098	Q08211	Q12905	Q12906-7	Q13151	Q14204	Q16629-3
1595	25	Ribosome, cytoplasmic	6	0.24	40S ribosomal subunit, cytoplasmic;60S ribosomal subunit, cytoplasmic;Exosome;Nop56p-associated pre-rRNA complex;Ribosome, cytoplasmic;TRBP containing complex (DICER, RPL7A, EIF6, MOV10 and subunits of the 60S ribosomal particle)	4;2;1;4;6;2	8.496	0.990476	300	105	104	9.047;9.304;10.192;9.157;8.621;8.941;8.291;8.352;8.995;8.869;9.301;9.081;9.393;9.242;8.919;8.79;8.839;8.685;8.902;8.736;8.319;9.535;9.001;8.634	P67809	J3QQT2	M0QY97	M0R0F0	O60506	P09651-2	P0CW22	P10412	P16401	P16402	P42766	P46781	P61247	P62244	P62249	P62263	P62750	P62753	P62847-2	P62857	P62899	Q13151	Q14204	Q16629-3	Q92522
1596	3	NaN	NaN	NaN			8.947	NaN	3	NaN	NaN	9.588;7.241	O75935-3	J3QLR8	Q13561
1597	6	NaN	NaN	NaN			7.849	0	15	1	0	9.588;9.198;9.234;8.734;8.011	Q9UJW0	J3QLR8	Q08380	Q8IV48	Q9BPX3	Q9UER7-3
1598	11	60S ribosomal subunit, cytoplasmic	3	0.272727	39S ribosomal subunit, mitochondrial;55S ribosome, mitochondrial;60S ribosomal subunit, cytoplasmic;Nop56p-associated pre-rRNA complex;Ribosome, cytoplasmic;TRBP containing complex (DICER, RPL7A, EIF6, MOV10 and subunits of the 60S ribosomal particle)	1;1;3;3;3;3	10.412	0.47619	55	21	10	9.588;9.198;9.234;8.734;12.209;10.121;11.081;11.375;11.845;12.134	Q9UJW0	J3QLR8	Q08380	Q8IV48	Q9BPX3	Q9H2W6	Q9H2W6	Q9HD33-2	Q9P015	Q9Y3B7	Q9Y676
1599	13	39S ribosomal subunit, mitochondrial	3	0.230769	39S ribosomal subunit, mitochondrial;40S ribosomal subunit, cytoplasmic;55S ribosome, mitochondrial;60S ribosomal subunit, cytoplasmic;Nop56p-associated pre-rRNA complex;Ribosome, cytoplasmic;TRBP containing complex (DICER, RPL7A, EIF6, MOV10 and subunits of the 60S ribosomal particle)	3;1;3;1;2;2;1	9.52	1	78	28	28	9.588;11.225;11.42;10.11;11.271;11.493;10.121;8.544;11.081;11.141;11.375;8.238	P49406	J3QLR8	P82933	Q5T4S7-3	Q6VMQ6-2	Q96DV4	Q9BYD1	Q9H2W6	Q9H7D7-2	Q9HD33-2	Q9NQ50	Q9P015	Q9Y2Q9
1600	10	28S ribosomal subunit, mitochondrial	3	0.3	28S ribosomal subunit, mitochondrial;40S ribosomal subunit, cytoplasmic;55S ribosome, mitochondrial;Nop56p-associated pre-rRNA complex;Ribosome, cytoplasmic	3;1;3;1;1	10.684	1	45	21	21	9.588;10.391;12.531;10.171;11.225;11.081;11.919;11.983;12.14	Q9BYN8	J3QLR8	P82663	P82673	P82930	P82933	Q9HD33-2	Q9P0J7	Q9Y2R9	Q9Y3D3
1601	8	40S ribosomal subunit, cytoplasmic	1	0.125	40S ribosomal subunit, cytoplasmic;Nop56p-associated pre-rRNA complex;Ribosome, cytoplasmic	1;1;1	8.962	0.166667	28	6	1	9.588;10.93;10.899;7.241;9.373;9.811;8.238	K7ERF1	J3QLR8	P60228	Q13561	Q13561	Q14203-3	Q9Y262-2	Q9Y2Q9
1602	6	28S ribosomal subunit, mitochondrial	1	0.166667	28S ribosomal subunit, mitochondrial;40S ribosomal subunit, cytoplasmic;55S ribosome, mitochondrial;Nop56p-associated pre-rRNA complex;Ribosome, cytoplasmic	1;1;1;1;1	9.032	1	15	3	3	9.588;9.52;10.171;8.544;8.238	P51398-2	J3QLR8	P49406	P82930	Q9H7D7-2	Q9Y2Q9
1603	10	Nop56p-associated pre-rRNA complex	2	0.2	40S ribosomal subunit, cytoplasmic;60S ribosomal subunit, cytoplasmic;Nop56p-associated pre-rRNA complex;Respiratory chain complex I (holoenzyme), mitochondrial;Respiratory chain complex I (incomplete intermediate), mitochondrial;Respiratory chain complex I (intermediate II/230kD), mitochondrial;Respiratory chain complex I (intermediate VII/650kD), mitochondrial;Respiratory chain complex I (lambd…	1;1;2;1;1;1;1;1;2;1	8.238	0.333333	45	3	1	9.588;7.878;9.198;6.968;9.456;10.121;8.544;6.364;7.849	Q9Y2Q9	J3QLR8	P36957	Q08380	Q86TB9	Q92979	Q9H2W6	Q9H7D7-2	Q9P0J7	Q9UJW0
1604	25	55S ribosome, mitochondrial	7	0.28	28S ribosomal subunit, mitochondrial;39S ribosomal subunit, mitochondrial;40S ribosomal subunit, cytoplasmic;55S ribosome, mitochondrial;60S ribosomal subunit, cytoplasmic;Nop56p-associated pre-rRNA complex;Ribosome, cytoplasmic;TNF-alpha/NF-kappa B signaling complex 6;TRBP containing complex (DICER, RPL7A, EIF6, MOV10 and subunits of the 60S ribosomal particle)	2;5;1;7;6;6;7;1;3	10.391	0.9	300	190	171	9.588;12.129;9.52;10.171;10.11;11.805;11.648;11.626;11.609;11.271;11.985;11.493;11.693;12.209;10.121;11.081;10.133;11.375;11.919;12.281;11.983;11.845;12.14;12.134	P82663	J3QLR8	P09001	P49406	P82930	Q6VMQ6-2	Q8IXM3	Q8N5N7	Q8N983-4	Q96A35	Q96DV4	Q96EL3	Q9BYD1	Q9BYD6	Q9H2W6	Q9H2W6	Q9HD33-2	Q9NWU2	Q9P015	Q9P0J7	Q9Y2R5	Q9Y2R9	Q9Y3B7	Q9Y3D3	Q9Y676
1605	7	39S ribosomal subunit, mitochondrial	2	0.285714	39S ribosomal subunit, mitochondrial;40S ribosomal subunit, cytoplasmic;55S ribosome, mitochondrial;Nop56p-associated pre-rRNA complex;Ribosome, cytoplasmic	2;1;2;1;1	7.762	0.6	21	10	6	9.588;5.973;9.52;7.426;8.125;8.238	Q16540	J3QLR8	O60783	P49406	Q8IUD2-2	Q9H871	Q9Y2Q9
1606	4	NaN	NaN	NaN			7.938	0.333333	6	3	1	9.588;7.735;9.52	Q96DV4	J3QLR8	O15372	P49406
1607	16	60S ribosomal subunit, cytoplasmic	5	0.3125	28S ribosomal subunit, mitochondrial;39S ribosomal subunit, mitochondrial;55S ribosome, mitochondrial;60S ribosomal subunit, cytoplasmic;Nop56p-associated pre-rRNA complex;Ribosome, cytoplasmic;TRBP containing complex (DICER, RPL7A, EIF6, MOV10 and subunits of the 60S ribosomal particle)	1;2;3;5;4;5;2	10.121	1	120	36	36	9.588;11.653;10.391;9.198;11.092;10.11;11.626;11.985;11.493;11.693;11.652;11.081;11.375;11.983;11.845	Q9H2W6	J3QLR8	K7ES61	P82663	Q08380	Q5T447	Q6VMQ6-2	Q8N983-4	Q96EL3	Q9BYD1	Q9BYD6	Q9H0U6	Q9HD33-2	Q9P015	Q9Y2R9	Q9Y3B7
1608	32	55S ribosome, mitochondrial	7	0.21875	28S ribosomal subunit, mitochondrial;39S ribosomal subunit, mitochondrial;40S ribosomal subunit, cytoplasmic;55S ribosome, mitochondrial;60S ribosomal subunit, cytoplasmic;Nop56p-associated pre-rRNA complex;Ribosome, cytoplasmic;TRBP containing complex (DICER, RPL7A, EIF6, MOV10 and subunits of the 60S ribosomal particle);TRBP containing complex (DICER, TRBP, AGO2, RPL7A, EIF6, MOV10)	2;5;1;7;6;7;7;4;1	11.081	0.913043	496	253	231	9.588;11.653;12.758;11.994;12.665;10.391;13.025;12.573;12.677;12.737;12.862;12.605;11.626;13.068;11.973;11.609;11.271;12.795;11.9;11.493;11.693;10.684;11.652;12.209;10.121;12.738;11.375;11.983;11.845;12.14;12.134	Q9HD33-2	J3QLR8	K7ES61	O60783	O76080	P51398-2	P82663	P82675	P82912-2	Q13405	Q14197	Q16540	Q7Z7F7	Q8N983-4	Q8TAE8	Q92665	Q96A35	Q96DV4	Q96EY7	Q9BRJ2	Q9BYD1	Q9BYD6	Q9BYN8	Q9H0U6	Q9H2W6	Q9H2W6	Q9NYK5	Q9P015	Q9Y2R9	Q9Y3B7	Q9Y3D3	Q9Y676
1609	3	NaN	NaN	NaN			14.677	NaN	3	NaN	NaN	13.124;14.577	Q6VMQ6-2	J3QLR8	Q9UJW0
1610	6	28S ribosomal subunit, mitochondrial	1	0.166667	28S ribosomal subunit, mitochondrial;55S ribosome, mitochondrial	1;1	11.994	1	15	3	3	13.124;13.025;12.66;11.081;11.983	O76080	J3QLR8	P82675	Q92552	Q9HD33-2	Q9Y2R9
1611	34	55S ribosome, mitochondrial	8	0.235294	28S ribosomal subunit, mitochondrial;39S ribosomal subunit, mitochondrial;40S ribosomal subunit, cytoplasmic;55S ribosome, mitochondrial;60S ribosomal subunit, cytoplasmic;Nop56p-associated pre-rRNA complex;Ribosome, cytoplasmic;TRBP containing complex (DICER, RPL7A, EIF6, MOV10 and subunits of the 60S ribosomal particle)	3;5;1;8;5;6;6;3	11.653	0.83004	561	253	210	13.124;12.665;13.025;12.573;12.975;13.418;10.171;11.225;12.677;12.737;12.862;13.067;12.605;11.626;13.068;11.609;11.271;12.795;13.347;11.493;11.693;11.652;12.209;10.121;12.981;11.081;11.375;11.919;12.651;13.149;11.845;12.14;12.134	K7ES61	J3QLR8	P51398-2	P82675	P82912-2	P82921	P82930	P82930	P82933	Q13405	Q14197	Q16540	Q4V328	Q7Z7F7	Q8N983-4	Q8TAE8	Q96A35	Q96DV4	Q96EY7	Q99567	Q9BYD1	Q9BYD6	Q9H0U6	Q9H2W6	Q9H2W6	Q9H9J2	Q9HD33-2	Q9P015	Q9P0J7	Q9UKA4	Q9Y2Q9	Q9Y3B7	Q9Y3D3	Q9Y676
1612	30	55S ribosome, mitochondrial	8	0.266667	28S ribosomal subunit, mitochondrial;39S ribosomal subunit, mitochondrial;55S ribosome, mitochondrial;60S ribosomal subunit, cytoplasmic;Nop56p-associated pre-rRNA complex;Ribosome, cytoplasmic;TRBP containing complex (DICER, RPL7A, EIF6, MOV10 and subunits of the 60S ribosomal particle);TRBP containing complex (DICER, TRBP, AGO2, RPL7A, EIF6, MOV10)	4;4;8;8;7;8;3;1	13.636	0.822511	435	231	190	13.124;12.665;12.531;13.025;12.573;12.975;14.317;12.737;12.862;12.605;13.068;11.985;12.795;13.347;13.774;11.9;14.527;14.386;11.693;11.652;14.059;12.209;12.738;11.919;12.905;13.159;11.983;11.845;12.14	F5H702	J3QLR8	P51398-2	P82673	P82675	P82912-2	P82921	P82933	Q14197	Q16540	Q7Z7F7	Q8TAE8	Q96EL3	Q96EY7	Q99567	Q9BQC6	Q9BRJ2	Q9BRJ2	Q9BYD1	Q9BYD6	Q9H0U6	Q9H0U6	Q9H2W6	Q9NYK5	Q9P0J7	Q9P0M9	Q9Y291	Q9Y2R9	Q9Y3B7	Q9Y3D3
1613	9	60S ribosomal subunit, cytoplasmic	2	0.222222	60S ribosomal subunit, cytoplasmic;Nop56p-associated pre-rRNA complex;Ribosome, cytoplasmic;TRBP containing complex (DICER, RPL7A, EIF6, MOV10 and subunits of the 60S ribosomal particle)	2;2;2;2	13.784	0.6	36	10	6	13.124;13.225;12.629;14.677;12.209;14.577;11.845;12.134	Q08380	J3QLR8	P49406	Q6VMQ6-2	Q6VMQ6-2	Q9H2W6	Q9UJW0	Q9Y3B7	Q9Y676
1614	7	28S ribosomal subunit, mitochondrial	3	0.428571	28S ribosomal subunit, mitochondrial;40S ribosomal subunit, cytoplasmic;55S ribosome, mitochondrial;Nop56p-associated pre-rRNA complex;Ribosome, cytoplasmic	3;1;3;1;1	14.399	1	21	15	15	13.124;13.225;13.601;12.531;13.418;14.317	Q9BYN8	J3QLR8	P49406	P82663	P82673	P82930	P82933
1615	9	60S ribosomal subunit, cytoplasmic	2	0.222222	60S ribosomal subunit, cytoplasmic;Nop56p-associated pre-rRNA complex;Ribosome, cytoplasmic;TRBP containing complex (DICER, RPL7A, EIF6, MOV10 and subunits of the 60S ribosomal particle)	2;2;2;2	12.629	0.5	36	6	3	13.124;11.08;12.573;12.209;11.081;14.577;11.845;12.134	Q6VMQ6-2	J3QLR8	O75616	P82912-2	Q9H2W6	Q9HD33-2	Q9UJW0	Q9Y3B7	Q9Y676
1616	14	55S ribosome, mitochondrial	4	0.285714	28S ribosomal subunit, mitochondrial;39S ribosomal subunit, mitochondrial;55S ribosome, mitochondrial;60S ribosomal subunit, cytoplasmic;Nop56p-associated pre-rRNA complex;Ribosome, cytoplasmic;TRBP containing complex (DICER, RPL7A, EIF6, MOV10 and subunits of the 60S ribosomal particle);TRBP containing complex (DICER, TRBP, AGO2, RPL7A, EIF6, MOV10)	2;2;4;3;3;3;2;1	11.141	0.8	91	45	36	13.124;11.08;12.531;13.025;12.573;12.605;12.795;11.693;11.081;12.738;11.375;11.983;11.845	Q9NQ50	J3QLR8	O75616	P82673	P82675	P82912-2	Q7Z7F7	Q96EY7	Q9BYD6	Q9HD33-2	Q9NYK5	Q9P015	Q9Y2R9	Q9Y3B7
1617	19	60S ribosomal subunit, cytoplasmic	3	0.157895	28S ribosomal subunit, mitochondrial;55S ribosome, mitochondrial;60S ribosomal subunit, cytoplasmic;Nop56p-associated pre-rRNA complex;Ribosome, cytoplasmic;TRBP containing complex (DICER, RPL7A, EIF6, MOV10 and subunits of the 60S ribosomal particle)	2;2;3;3;3;2	12.009	0.644444	171	45	29	13.124;11.08;13.225;12.665;12.531;13.025;13.784;12.677;11.849;10.11;11.146;11.693;12.209;10.121;10.133;11.919;11.5;12.134	Q9H7D7-2	J3QLR8	O75616	P49406	P51398-2	P82673	P82675	Q08380	Q13405	Q15751	Q6VMQ6-2	Q86X10-2	Q9BYD6	Q9H2W6	Q9H2W6	Q9NWU2	Q9P0J7	Q9UL63	Q9Y676
1618	22	60S ribosomal subunit, cytoplasmic	4	0.181818	28S ribosomal subunit, mitochondrial;39S ribosomal subunit, mitochondrial;55S ribosome, mitochondrial;60S ribosomal subunit, cytoplasmic;Nop56p-associated pre-rRNA complex;Ribosome, cytoplasmic;TRBP containing complex (DICER, RPL7A, EIF6, MOV10 and subunits of the 60S ribosomal particle);TRBP containing complex (DICER, TRBP, AGO2, RPL7A, EIF6, MOV10)	1;2;3;4;3;4;3;1	11.983	0.857143	231	91	78	13.124;11.08;11.994;12.665;12.531;12.573;12.737;12.605;11.626;12.66;11.973;11.609;11.985;12.795;12.209;11.081;12.738;11.375;11.845;12.14;12.134	Q9Y2R9	J3QLR8	O75616	O76080	P51398-2	P82673	P82912-2	Q14197	Q7Z7F7	Q8N983-4	Q92552	Q92665	Q96A35	Q96EL3	Q96EY7	Q9H2W6	Q9HD33-2	Q9NYK5	Q9P015	Q9Y3B7	Q9Y3D3	Q9Y676
1619	24	55S ribosome, mitochondrial	5	0.208333	28S ribosomal subunit, mitochondrial;39S ribosomal subunit, mitochondrial;55S ribosome, mitochondrial;60S ribosomal subunit, cytoplasmic;Nop56p-associated pre-rRNA complex;Ribosome, cytoplasmic;TRBP containing complex (DICER, RPL7A, EIF6, MOV10 and subunits of the 60S ribosomal particle)	1;4;5;5;5;5;2	13.418	1	276	105	105	13.124;11.653;12.665;12.573;12.975;12.862;11.42;12.605;11.648;11.626;13.068;11.973;11.493;14.386;11.693;11.652;14.059;12.209;11.919;12.095;11.845;12.14;12.134	P82930	J3QLR8	K7ES61	P51398-2	P82912-2	P82921	Q16540	Q5T4S7-3	Q7Z7F7	Q8N5N7	Q8N983-4	Q8TAE8	Q92665	Q9BYD1	Q9BYD1	Q9BYD6	Q9H0U6	Q9H0U6	Q9H2W6	Q9P0J7	Q9UL42	Q9Y3B7	Q9Y3D3	Q9Y676
1620	41	55S ribosome, mitochondrial	12	0.292683	28S ribosomal subunit, mitochondrial;39S ribosomal subunit, mitochondrial;55S ribosome, mitochondrial;60S ribosomal subunit, cytoplasmic;Nop56p-associated pre-rRNA complex;Ribosome, cytoplasmic;TRBP containing complex (DICER, RPL7A, EIF6, MOV10 and subunits of the 60S ribosomal particle);TRBP containing complex (DICER, TRBP, AGO2, RPL7A, EIF6, MOV10)	5;7;12;5;5;5;3;1	11.626	0.800493	820	406	325	13.124;11.653;12.758;13.225;12.665;13.601;10.391;13.025;12.573;13.418;10.171;11.225;12.677;12.737;12.862;13.445;12.605;11.377;11.805;11.648;13.068;11.973;11.609;12.795;13.347;11.493;11.693;11.254;11.652;12.209;12.981;11.081;12.738;11.375;11.919;12.095;11.983;11.845;12.14;12.134	Q8N983-4	J3QLR8	K7ES61	O60783	P49406	P51398-2	P82663	P82663	P82675	P82912-2	P82930	P82930	P82933	Q13405	Q14197	Q16540	Q6ULP2-5	Q7Z7F7	Q8IUD2-2	Q8IXM3	Q8N5N7	Q8TAE8	Q92665	Q96A35	Q96EY7	Q99567	Q9BYD1	Q9BYD6	Q9BZK7	Q9H0U6	Q9H2W6	Q9H9J2	Q9HD33-2	Q9NYK5	Q9P015	Q9P0J7	Q9UL42
1621	45	Ribosome, cytoplasmic	10	0.222222	28S ribosomal subunit, mitochondrial;39S ribosomal subunit, mitochondrial;40S ribosomal subunit, cytoplasmic;55S ribosome, mitochondrial;60S ribosomal subunit, cytoplasmic;Nop56p-associated pre-rRNA complex;Ribosome, cytoplasmic;TNF-alpha/NF-kappa B signaling complex 6;TRBP containing complex (DICER, RPL7A, EIF6, MOV10 and subunits of the 60S ribosomal particle)	2;7;3;9;7;9;10;1;2	13.225	0.775401	990	561	435	13.124;11.653;12.758;12.129;12.617;12.665;12.531;13.025;12.573;12.975;11.225;14.317;12.677;12.737;12.862;11.42;12.629;14.677;12.605;11.805;11.626;13.068;11.271;11.985;12.795;13.347;11.493;14.386;11.693;14.399;11.652;14.059;12.209;12.981;14.857;11.375;11.919;14.577;13.149;12.281;11.983;11.845;12.14;12.134	P49406	J3QLR8	K7ES61	O60783	P09001	P17980	P51398-2	P82673	P82675	P82912-2	P82921	P82933	P82933	Q13405	Q14197	Q16540	Q5T4S7-3	Q6VMQ6-2	Q6VMQ6-2	Q7Z7F7	Q8IXM3	Q8N983-4	Q8TAE8	Q96DV4	Q96EL3	Q96EY7	Q99567	Q9BYD1	Q9BYD1	Q9BYD6	Q9BYN8	Q9H0U6	Q9H0U6	Q9H2W6	Q9H9J2	Q9NQ50	Q9P015
1622	37	55S ribosome, mitochondrial	7	0.189189	28S ribosomal subunit, mitochondrial;39S ribosomal subunit, mitochondrial;40S ribosomal subunit, cytoplasmic;55S ribosome, mitochondrial;60S ribosomal subunit, cytoplasmic;Nop56p-associated pre-rRNA complex;Ribosome, cytoplasmic;TRBP containing complex (DICER, RPL7A, EIF6, MOV10 and subunits of the 60S ribosomal particle);TRBP containing complex (DICER, TRBP, AGO2, RPL7A, EIF6, MOV10)	3;4;1;7;6;7;7;4;1	11.845	0.713846	666	325	232	13.124;11.653;13.694;12.758;12.665;13.601;10.391;13.025;12.573;11.225;13.784;12.677;12.737;12.862;12.605;11.626;13.068;11.271;12.795;13.347;11.493;11.693;11.652;12.209;10.121;12.981;11.081;12.738;11.375;11.919;13.722;12.095;13.149;11.983;12.14;12.134	Q9Y3B7	J3QLR8	K7ES61	O15111	O60783	P51398-2	P82663	P82663	P82675	P82912-2	P82933	Q08380	Q13405	Q14197	Q16540	Q7Z7F7	Q8N983-4	Q8TAE8	Q96DV4	Q96EY7	Q99567	Q9BYD1	Q9BYD6	Q9H0U6	Q9H2W6	Q9H2W6	Q9H9J2	Q9HD33-2	Q9NYK5	Q9P015	Q9P0J7	Q9UBW7	Q9UL42	Q9Y2Q9	Q9Y2R9	Q9Y3D3	Q9Y676
1623	47	55S ribosome, mitochondrial	12	0.255319	28S ribosomal subunit, mitochondrial;39S ribosomal subunit, mitochondrial;40S ribosomal subunit, cytoplasmic;55S ribosome, mitochondrial;60S ribosomal subunit, cytoplasmic;Nop56p-associated pre-rRNA complex;Ribosome, cytoplasmic;TNF-alpha/NF-kappa B signaling complex 6;TRBP containing complex (DICER, RPL7A, EIF6, MOV10 and subunits of the 60S ribosomal particle);TRBP containing complex (DICER, TR…	5;7;3;12;9;11;12;1;3;1	12.14	0.838095	1081	630	528	13.124;11.653;13.694;12.758;12.129;12.665;10.391;12.531;13.025;12.573;12.975;11.225;12.677;12.737;11.849;12.862;13.067;12.605;11.805;11.648;11.626;13.068;11.609;11.271;11.985;12.795;13.347;11.493;11.693;10.684;11.652;14.059;12.209;12.981;11.081;12.738;11.375;11.919;12.905;10.397;13.159;13.149;12.281;11.983;11.845;12.134	Q9Y3D3	J3QLR8	K7ES61	O15111	O60783	P09001	P51398-2	P82663	P82673	P82675	P82912-2	P82921	P82933	Q13405	Q14197	Q15751	Q16540	Q4V328	Q7Z7F7	Q8IXM3	Q8N5N7	Q8N983-4	Q8TAE8	Q96A35	Q96DV4	Q96EL3	Q96EY7	Q99567	Q9BYD1	Q9BYD6	Q9BYN8	Q9H0U6	Q9H0U6	Q9H2W6	Q9H9J2	Q9HD33-2	Q9NYK5
1624	18	55S ribosome, mitochondrial	3	0.166667	20S proteasome;26S proteasome;28S ribosomal subunit, mitochondrial;39S ribosomal subunit, mitochondrial;55S ribosome, mitochondrial;60S ribosomal subunit, cytoplasmic;Nop56p-associated pre-rRNA complex;PA28-20S proteasome;PA28gamma-20S proteasome;PA700-20S-PA28 complex;Ribosome, cytoplasmic;TRBP containing complex (DICER, RPL7A, EIF6, MOV10 and subunits of the 60S ribosomal particle)	1;1;1;2;3;1;1;1;1;1;1;1	13.067	0.381818	153	55	21	13.124;11.653;13.694;14.772;14.431;12.8;12.665;13.601;12.975;14.128;12.862;11.271;12.209;12.981;12.14;11.845;14.081	Q4V328	J3QLR8	K7ES61	O15111	O43242	P19105	P35658-2	P51398-2	P82663	P82921	Q13501	Q16540	Q96DV4	Q9H2W6	Q9H9J2	Q9Y3D3	R4GMR5	R4GMR5
1625	32	55S ribosome, mitochondrial	6	0.1875	28S ribosomal subunit, mitochondrial;39S ribosomal subunit, mitochondrial;40S ribosomal subunit, cytoplasmic;55S ribosome, mitochondrial;60S ribosomal subunit, cytoplasmic;Nop56p-associated pre-rRNA complex;Ribosome, cytoplasmic;TNF-alpha/NF-kappa B signaling complex 6;TRBP containing complex (DICER, RPL7A, EIF6, MOV10 and subunits of the 60S ribosomal particle)	2;4;1;6;5;6;6;1;2	12.677	0.750988	496	253	190	13.124;11.653;14.216;12.758;13.225;12.665;12.531;13.025;12.573;11.225;14.317;12.737;11.849;12.605;11.626;13.068;11.609;12.795;13.347;11.493;11.693;11.652;14.059;12.209;12.981;11.081;11.375;12.281;11.845;12.14;12.134	Q13405	J3QLR8	K7ES61	O14920	O60783	P49406	P51398-2	P82673	P82675	P82912-2	P82933	P82933	Q14197	Q15751	Q7Z7F7	Q8N983-4	Q8TAE8	Q96A35	Q96EY7	Q99567	Q9BYD1	Q9BYD6	Q9H0U6	Q9H0U6	Q9H2W6	Q9H9J2	Q9HD33-2	Q9P015	Q9Y2R5	Q9Y3B7	Q9Y3D3	Q9Y676
1626	33	39S ribosomal subunit, mitochondrial	5	0.151515	39S ribosomal subunit, mitochondrial;55S ribosome, mitochondrial;60S ribosomal subunit, cytoplasmic;Nop56p-associated pre-rRNA complex;Ribosome, cytoplasmic;TRBP containing complex (DICER, RPL7A, EIF6, MOV10 and subunits of the 60S ribosomal particle)	5;5;5;5;5;1	12.981	0.692029	528	276	191	13.124;11.653;14.216;13.694;12.758;13.225;12.665;12.573;12.975;11.225;14.317;12.677;12.737;12.862;13.067;12.605;11.626;13.068;11.271;12.795;13.347;11.493;14.386;11.693;11.652;14.059;11.375;12.905;13.711;11.845;12.14;12.134	Q9H9J2	J3QLR8	K7ES61	O14920	O15111	O60783	P49406	P51398-2	P82912-2	P82921	P82933	P82933	Q13405	Q14197	Q16540	Q4V328	Q7Z7F7	Q8N983-4	Q8TAE8	Q96DV4	Q96EY7	Q99567	Q9BYD1	Q9BYD1	Q9BYD6	Q9H0U6	Q9H0U6	Q9P015	Q9P0M9	Q9UP83-3	Q9Y3B7	Q9Y3D3	Q9Y676
1627	39	55S ribosome, mitochondrial	12	0.307692	28S ribosomal subunit, mitochondrial;39S ribosomal subunit, mitochondrial;55S ribosome, mitochondrial;60S ribosomal subunit, cytoplasmic;Nop56p-associated pre-rRNA complex;Ribosome, cytoplasmic;TRBP containing complex (DICER, RPL7A, EIF6, MOV10 and subunits of the 60S ribosomal particle);TRBP containing complex (DICER, TRBP, AGO2, RPL7A, EIF6, MOV10)	4;8;12;6;5;6;3;1	11.493	0.859788	741	378	325	13.124;9.588;11.653;12.758;13.225;12.665;10.391;13.025;12.573;13.418;10.171;11.225;12.677;12.737;12.862;12.605;11.377;11.805;11.648;11.626;13.068;11.271;11.985;12.795;13.347;11.9;11.693;11.652;12.209;12.981;11.081;11.141;12.738;11.375;11.919;11.845;12.14;12.134	Q9BYD1	J3QLR8	J3QLR8	K7ES61	O60783	P49406	P51398-2	P82663	P82675	P82912-2	P82930	P82930	P82933	Q13405	Q14197	Q16540	Q7Z7F7	Q8IUD2-2	Q8IXM3	Q8N5N7	Q8N983-4	Q8TAE8	Q96DV4	Q96EL3	Q96EY7	Q99567	Q9BRJ2	Q9BYD6	Q9H0U6	Q9H2W6	Q9H9J2	Q9HD33-2	Q9NQ50	Q9NYK5	Q9P015	Q9P0J7	Q9Y3B7
1628	32	55S ribosome, mitochondrial	8	0.25	28S ribosomal subunit, mitochondrial;39S ribosomal subunit, mitochondrial;55S ribosome, mitochondrial;60S ribosomal subunit, cytoplasmic;Nop56p-associated pre-rRNA complex;Ribosome, cytoplasmic;TRBP containing complex (DICER, RPL7A, EIF6, MOV10 and subunits of the 60S ribosomal particle)	2;6;8;2;2;2;1	11.271	0.9	496	190	171	13.124;9.588;11.653;12.758;13.225;9.52;12.665;10.391;12.573;10.171;11.225;12.737;12.862;13.067;12.605;11.377;11.805;11.648;11.626;13.068;11.973;12.795;11.493;11.652;12.981;11.081;11.375;11.919;11.845;12.14;12.134	Q96DV4	J3QLR8	J3QLR8	K7ES61	O60783	P49406	P49406	P51398-2	P82663	P82912-2	P82930	P82933	Q14197	Q16540	Q4V328	Q7Z7F7	Q8IUD2-2	Q8IXM3	Q8N5N7	Q8N983-4	Q8TAE8	Q92665	Q96EY7	Q9BYD1	Q9H0U6	Q9H9J2	Q9HD33-2	Q9P015	Q9P0J7	Q9Y3B7	Q9Y3D3	Q9Y676
1629	34	55S ribosome, mitochondrial	7	0.205882	28S ribosomal subunit, mitochondrial;39S ribosomal subunit, mitochondrial;55S ribosome, mitochondrial;60S ribosomal subunit, cytoplasmic;Nop56p-associated pre-rRNA complex;Ribosome, cytoplasmic;TRBP containing complex (DICER, RPL7A, EIF6, MOV10 and subunits of the 60S ribosomal particle);TRBP containing complex (DICER, TRBP, AGO2, RPL7A, EIF6, MOV10)	2;5;7;6;6;6;4;1	11.375	0.836957	561	276	231	13.124;9.588;11.653;12.758;11.08;13.225;12.665;10.391;13.025;12.573;11.225;12.677;12.737;12.862;12.605;11.626;13.068;11.609;11.271;12.795;13.347;11.493;11.693;11.652;12.209;10.121;12.981;11.081;12.738;11.983;11.845;12.14;12.134	Q9P015	J3QLR8	J3QLR8	K7ES61	O60783	O75616	P49406	P51398-2	P82663	P82675	P82912-2	P82933	Q13405	Q14197	Q16540	Q7Z7F7	Q8N983-4	Q8TAE8	Q96A35	Q96DV4	Q96EY7	Q99567	Q9BYD1	Q9BYD6	Q9H0U6	Q9H2W6	Q9H2W6	Q9H9J2	Q9HD33-2	Q9NYK5	Q9Y2R9	Q9Y3B7	Q9Y3D3	Q9Y676
1630	2	DMAP1-associated complex	1	0.5	DMAP1-associated complex;INO80 chromatin remodeling complex;NuA4/Tip60 HAT complex;NuA4/Tip60-HAT complex A;NuA4/Tip60-HAT complex B;SRCAP-associated chromatin remodeling complex;TIP49-TIP48-BAF53 complex;TIP60 histone acetylase complex;URI complex (Unconventional prefoldin RPB5 Interactor);c-MYC-ATPase-helicase complex;cMYC-ATPase-helicase complex;p400-associated complex	1;1;1;1;1;1;1;1;1;1;1;1	27.655	NaN	1	NaN	NaN	28.551	P62306	J3QLI9
1631	2	NaN	NaN	NaN			48.245	NaN	1	NaN	NaN	48.513	O43175	J3QL05
1632	3	NaN	NaN	NaN			48.866	NaN	3	NaN	NaN	48.513;49.957	P33240-2	J3QL05	Q96RS6
1633	2	NaN	NaN	NaN			44.658	NaN	1	NaN	NaN	45.942	O43175	J3QL05
1634	4	NaN	NaN	NaN			46.212	NaN	6	NaN	NaN	45.942;47.729;45.392	P33316-2	J3QL05	P19623	Q9BS26
1635	2	NaN	NaN	NaN			4.793	NaN	1	NaN	NaN	5.482	B4DS61	J3KTC1
1636	8	NaN	NaN	NaN			4.903	NaN	28	NaN	NaN	5.482;5.897;5.107;3.868;4.731;3.456;4.046	E9PD90	J3KTC1	P19525-2	P42695	Q6F5E8	Q8NFW8	Q9NUL3-8	Q9UJX3-2
1637	19	NaN	NaN	NaN			6.557	0.142857	171	21	3	5.482;5.102;7.992;5.613;8.391;6.758;8.51;8.33;7.064;8.252;6.403;7.397;7.476;7.629;7.104;6.8;8.314;6.875	Q96I24	J3KTC1	O75400-2	P18583-5	P49916	P52272-2	Q12788	Q13242	Q15717	Q5JSZ5	Q6F5E8	Q86U42-2	Q92785	Q9BSJ2	Q9BVJ6	Q9BZJ0-2	Q9H0E3	Q9H147	Q9P2N5
1638	7	CEN complex	1	0.142857	CEN complex;CHUK-ERC1-IKBKB-IKBKG	1;1	5.635	0	21	1	0	5.482;7.258;5.102;6.705;7.013;4.405	E9PQ61	J3KTC1	O43660-2	O75400-2	P38159	P56192	Q7Z2W4
1639	5	NaN	NaN	NaN			4.965	0	10	1	0	5.482;6.939;5.613;4.596	P55265-5	J3KTC1	O00425	P49916	Q9NTI5-2
1640	14	60S ribosomal subunit, cytoplasmic	1	0.071429	60S ribosomal subunit, cytoplasmic;ALL-1 supercomplex;ASCOM complex;MLL-HCF complex;MLL1-WDR5 complex;MOF complex;Menin-associated histone methyltransferase complex;Nop56p-associated pre-rRNA complex;PTIP-HMT complex;Ribosome, cytoplasmic;Set1A complex;Set1B complex;UTX-MLL2/3 complex;WDR5-ASH2L-RBBP5-MLL2 complex	1;1;1;1;1;1;1;1;1;1;1;1;1;1	6.994	0.2	91	10	2	5.482;6.939;7.258;5.613;7.659;7.9;8.33;8.051;7.397;7.421;7.505;7.861;8.312	P55265-5	J3KTC1	O00425	O43660-2	P49916	P61353	Q13895	Q15717	Q7Z417	Q92785	Q96KR1	Q9BRZ2	Q9BWF3	Q9BY77
1641	2	NaN	NaN	NaN			14.759	NaN	1	NaN	NaN	16.633	Q6ZMI0	J3KSL8
1642	3	NaN	NaN	NaN			15.82	NaN	3	NaN	NaN	16.633;17.731	P0CAP2-3	J3KSL8	Q6AI12
1643	3	NaN	NaN	NaN			15.43	NaN	3	NaN	NaN	17.111;15.711	Q9Y4B6-2	J3KP36	Q9UH03-2
1644	3	NaN	NaN	NaN			18.78	NaN	3	NaN	NaN	17.111;18.217	Q9Y4B6-2	J3KP36	Q9UH03-2
1645	4	NaN	NaN	NaN			15.92	0	6	1	0	17.111;15.292;14.237	E9PK01	J3KP36	P26641	Q8N7H5
1646	3	NaN	NaN	NaN			8.781	NaN	3	NaN	NaN	8.93;7.9	Q0VDF9	J3KNL6	Q13895
1647	10	Nop56p-associated pre-rRNA complex	2	0.2	40S ribosomal subunit, cytoplasmic;60S ribosomal subunit, cytoplasmic;Nop56p-associated pre-rRNA complex;Ribosome, cytoplasmic;TRBP containing complex (DICER, RPL7A, EIF6, MOV10 and subunits of the 60S ribosomal particle)	1;1;2;2;1	8.544	0	45	1	0	8.93;9.588;8.975;9.198;8.781;7.9;10.11;10.121;10.133	Q9H7D7-2	J3KNL6	J3QLR8	O00442	Q08380	Q0VDF9	Q13895	Q6VMQ6-2	Q9H2W6	Q9NWU2
1648	3	NaN	NaN	NaN			33.077	NaN	3	NaN	NaN	33.147;33.266	Q9H2M9	J3KN67	Q86UE8-2
1649	5	CF IIAm complex (Cleavage factor IIAm complex)	1	0.2	CF IIAm complex (Cleavage factor IIAm complex);RNA endonuclease (SEN2deltaEx8, SEN54, CLP1);tRNA splicing endonuclease	1;1;1	31.682	NaN	10	NaN	NaN	33.147;32.873;33.608;33.053	Q9H6E5	J3KN67	O75153	Q06546	Q8N1F7
1650	6	CEN complex	1	0.166667	CEN complex	1	31.249	0.333333	15	3	1	33.147;32.657;32.962;31.301;33.015	O15066	J3KN67	O43747	Q15334	Q9P2A4-2	Q9UNS1-2
1651	4	CEN complex	1	0.25	CEN complex;RAF1-RAS complex, EGF induced	1;1	33.553	NaN	6	NaN	NaN	33.147;34.49;33.742	Q15042	J3KN67	O15066	Q9UBL0
1652	6	CEN complex	1	0.166667	CEN complex;DSS1 complex;Integrator complex;Integrator-RNAPII complex	1;1;1;1	33.483	0.333333	15	3	1	33.147;34.49;32.187;32.068;32.962	Q9BXB4	J3KN67	O15066	P23610	Q13576	Q15334
1653	4	NaN	NaN	NaN			37.978	NaN	6	NaN	NaN	36.126;36.735;36.941	Q5T0N5-3	J3KN67	Q16864	Q9UI12-2
1654	7	RAF1-RAS complex, EGF induced	1	0.142857	RAF1-RAS complex, EGF induced	1	37.214	0	21	1	0	36.126;35.285;36.408;36.735;36.269;35.244	Q9UBL0	J3KN67	O60879-2	Q15042	Q16864	Q9NRY4	Q9Y2I7
1655	3	CEN complex	1	0.333333	CEN complex;RAF1-RAS complex, EGF induced	1;1	36.408	NaN	3	NaN	NaN	36.126;34.49	Q15042	J3KN67	O15066
1656	8	CEN complex	1	0.125	CEN complex	1	36.269	0	28	3	0	36.126;34.49;35.285;36.735;34.308;36.941;35.244	Q9NRY4	J3KN67	O15066	O60879-2	Q16864	Q5T0N5-3	Q9UI12-2	Q9Y2I7
1657	6	NaN	NaN	NaN			34.308	0	15	1	0	36.126;33.147;35.133;34.854;33.742	Q5T0N5-3	J3KN67	J3KN67	P98170	Q96JP5	Q9UBL0
1658	13	CEN complex	1	0.076923	CEN complex	1	34.49	0.266667	78	15	4	36.126;33.147;35.241;32.657;35.285;32.962;35.812;34.351;33.483;36.269;33.547;33.015	O15066	J3KN67	J3KN67	O43747	O43747	O60879-2	Q15334	Q15334	Q8N9M5	Q9BXB4	Q9NRY4	Q9UDY2-3	Q9UNS1-2
1659	21	Nop56p-associated pre-rRNA complex	5	0.238095	28S ribosomal subunit, mitochondrial;39S ribosomal subunit, mitochondrial;40S ribosomal subunit, cytoplasmic;55S ribosome, mitochondrial;60S ribosomal subunit, cytoplasmic;Nop56p-associated pre-rRNA complex;Ribosome, cytoplasmic;TRBP containing complex (DICER, RPL7A, EIF6, MOV10 and subunits of the 60S ribosomal particle)	1;3;1;4;4;5;5;2	10.171	1	210	78	78	11.045;11.653;11.42;11.648;11.626;11.973;11.271;11.493;11.693;11.652;10.121;11.081;9.713;11.375;11.919;12.095;8.238;11.845;12.14;12.134	P82930	J3KMW7	K7ES61	Q5T4S7-3	Q8N5N7	Q8N983-4	Q92665	Q96DV4	Q9BYD1	Q9BYD6	Q9H0U6	Q9H2W6	Q9HD33-2	Q9NRR5	Q9P015	Q9P0J7	Q9UL42	Q9Y2Q9	Q9Y3B7	Q9Y3D3	Q9Y676
1660	12	NaN	NaN	NaN			13.688	0.47619	66	21	10	13.216;12.594;14.717;13.116;13.73;14.128;15.27;12.064;13.849;11.845;14.081	O15084	J3KMW7	O00232	O00232	P62333	Q13200	Q13501	Q16186	Q16186	Q99460	R4GMR5	R4GMR5
1661	8	NaN	NaN	NaN			16.298	0.1	28	10	1	15.645;14.431;15.955;15.527;14.652;15.72;14.598	Q6PD62	I3L1K6	P19105	P29692-3	P57740	Q15276	Q5T447	Q6P1J9
1662	4	NaN	NaN	NaN			37.736	NaN	6	NaN	NaN	36.414;37.728;36.795	Q96B36	H9ZYI9	Q6PJ69	Q7Z6J9
1663	5	NaN	NaN	NaN			36.327	0.333333	10	3	1	36.414;34.761;36.795;36.874	O43516	H9ZYI9	P42768	Q7Z6J9	Q9UNS1-2
1664	5	NaN	NaN	NaN			36.795	0	10	1	0	36.414;36.327;36.223;38.061	Q7Z6J9	H9ZYI9	O43516	P50542-2	Q8WUI4-3
1665	4	NaN	NaN	NaN			32.728	0	6	1	0	32.068;33.744;33.015	O43516	H9ZYI9	Q92558	Q9UNS1-2
1666	10	NaN	NaN	NaN			33.324	0.1	45	10	1	32.068;35.285;32.574;35.133;32.962;34.351;34.629;33.126;33.417	Q8WUI4-3	H9ZYI9	O60879-2	P62158	P98170	Q15334	Q8N9M5	Q8NEM2	Q9NYB9-2	Q9UBN7
1667	8	NaN	NaN	NaN			32.406	0.1	28	10	1	32.068;32.728;32.574;31.301;31.218;33.417;33.547	Q7Z6J9	H9ZYI9	O43516	P62158	Q9P2A4-2	Q9UBN7	Q9UBN7	Q9UDY2-3
1668	2	NaN	NaN	NaN			8.114	NaN	1	NaN	NaN	6.445	P08559-3	H7C128
1669	4	BCOR complex	1	0.25	BCOR complex;CEN complex;E2F-6 complex;MLL1-WDR5 complex;MOF complex;Polycomb repressive complex 1 (PRC1, hPRC-H);Respiratory chain complex I (holoenzyme), mitochondrial;Respiratory chain complex I (incomplete intermediate), mitochondrial;Respiratory chain complex I (intermediate II/230kD), mitochondrial;Respiratory chain complex I (intermediate VII/650kD), mitochondrial;Respiratory chain complex…	1;1;1;1;1;1;1;1;1;1;1;1	5.38	NaN	6	NaN	NaN	6.445;5.479;6.224	Q96BK5	H7C128	Q92979	Q9BVS4
1670	3	NaN	NaN	NaN			4.541	NaN	3	NaN	NaN	6.445;5.857	P08559-3	H7C128	Q75MG1
1671	5	NaN	NaN	NaN			7.708	NaN	10	NaN	NaN	6.445;5.897;7.737;5.77	Q12824-2	H7C128	P19525-2	Q3KQU3	Q9H1A4
1672	11	NaN	NaN	NaN			48.243	NaN	55	NaN	NaN	46.779;47.946;46.301;48.403;48.429;49.426;46.468;49.539;46.286;48.852	Q8TAP6	H7BZQ3	O94925-3	O95544	O95628-3	P10636-4	P46934-4	Q01543	Q01543	Q53T59	Q9UHW5
1673	4	NaN	NaN	NaN			34.553	NaN	6	NaN	NaN	34.895;33.879;36.097	P08047	H7BYY1	Q9H6E5	Q9H6E5
1674	5	NaN	NaN	NaN			35.649	NaN	10	NaN	NaN	34.895;34.239;33.879;36.097	Q9NXR1-2	H7BYY1	Q96FX7	Q9H6E5	Q9H6E5
1675	6	NaN	NaN	NaN			32.974	NaN	15	NaN	NaN	34.895;32.962;34.351;33.879;33.742	O60879-2	H7BYY1	Q15334	Q8N9M5	Q9H6E5	Q9UBL0
1676	5	NaN	NaN	NaN			36.04	0	10	1	0	34.895;34.972;35.365;35.562	E9PM46	H7BYY1	Q14566	Q8IZP0-10	Q96EB6
1677	8	NaN	NaN	NaN			32.929	0.5	28	6	3	34.895;33.333;33.92;32.254;31.53;30.983;33.483	E9PM46	H7BYY1	P33993	P49736	Q13162	Q14566	Q96EB6	Q9BXB4
1678	8	RAF1-RAS complex, EGF induced	1	0.125	RAF1-RAS complex, EGF induced	1	33.742	0	28	1	0	34.895;35.285;35.133;33.553;34.308;34.006;35.244	Q9UBL0	H7BYY1	O60879-2	P98170	Q15042	Q5T0N5-3	Q9UPY3	Q9Y2I7
1679	14	CF IIAm complex (Cleavage factor IIAm complex)	1	0.071429	CF IIAm complex (Cleavage factor IIAm complex);Hip1R-cortactin complex;RNA endonuclease (SEN2deltaEx8, SEN54, CLP1);tRNA splicing endonuclease	1;1;1;1	33.879	0.5	91	6	3	34.895;33.147;35.285;32.873;34.098;34.553;35.133;33.608;35.24;33.053;34.367;34.448;35.244	Q9H6E5	H7BYY1	J3KN67	O60879-2	O75153	O75170-6	P08047	P98170	Q06546	Q8N1F7	Q8N1F7	Q92619	Q9NZT2-2	Q9Y2I7
1680	13	DLP1-hFIS1 complex	1	0.076923	DLP1-hFIS1 complex;Hip1R-cortactin complex	1;1	36.097	0.333333	78	3	1	34.895;36.126;35.285;34.098;34.553;35.133;35.24;36.768;34.367;34.448;37.008;35.244	Q9H6E5	H7BYY1	J3KN67	O60879-2	O75170-6	P08047	P98170	Q8N1F7	Q8TB52	Q92619	Q9NZT2-2	Q9ULA0	Q9Y2I7
1681	24	Arp2/3 protein complex	1	0.041667	Arp2/3 protein complex;DNA synthesome complex (13 subunits);DNA synthesome complex (15 subunits);DNA synthesome complex (17 subunits);DNA synthesome core complex;PCNA-DNA polymerase delta complex	1;1;1;1;1;1	48.175	0	276	1	0	47.582;49.625;47.674;49.086;47.724;48.603;48.827;49.402;48.784;48.379;48.571;46.624;48.913;46.286;49.67;47.99;48.473;48.808;46.951;47.576;49.285;48.201;49.507	Q9BPX5	H7BYW5	H7BYW5	O43314-2	O43566	O43592	O60664	O60711	O95671-2	P21912	P54725	P54727	Q12792	Q13492-3	Q53T59	Q6P1R4	Q7Z2Z2	Q86TI2	Q93052	Q969Y2-3	Q9BTE6	Q9H3H1-4	Q9P265	Q9Y3E2
1682	6	NaN	NaN	NaN			33.013	0.333333	15	3	1	34.725;31.654;33.324;31.218;33.417	O94967-2	H3BRS1	O43318	Q8WUI4-3	Q9UBN7	Q9UBN7
1683	7	NaN	NaN	NaN			34.629	0	21	3	0	34.725;34.895;34.761;35.133;33.266;35.889	Q8NEM2	H3BRS1	H7BYY1	P42768	P98170	Q86UE8-2	Q8IVH4
1684	5	CDC5L complex	1	0.2	CDC5L complex;DNA-PK-Ku-eIF2-NF90-NF45 complex;Large Drosha complex;Nop56p-associated pre-rRNA complex	1;1;1;1	37.616	NaN	10	NaN	NaN	39.036;36.223;38.061;37.715	P52294	H3BRS1	P50542-2	Q8WUI4-3	Q96RF0-2
1685	9	NaN	NaN	NaN			39.06	NaN	36	NaN	NaN	39.036;37.507;38.73;38.061;39.373;37.715;38.413;40.407	O95155-2	H3BRS1	P32322	P42704	Q8WUI4-3	Q92625	Q96RF0-2	Q9NTM9	Q9Y5P4
1686	13	NaN	NaN	NaN			38.941	0	78	1	0	39.036;39.767;39.192;40.311;40.05;37.275;38.495;38.061;39.511;40.886;37.531;39.91	Q147X3-2	H3BRS1	O75113	O94967-2	P53805	Q13362-2	Q13952	Q6PJG6	Q8WUI4-3	Q96ER3	Q96RE7	Q96RE7	Q9H4L5-2
1687	16	NaN	NaN	NaN			37.259	NaN	120	NaN	NaN	39.036;35.285;39.192;39.06;36.212;36.223;38.941;35.812;35.879;38.061;37.531;37.715;35.61;37.539;35.904	Q92625	H3BRS1	O60879-2	O94967-2	O95155-2	O95155-2	P50542-2	Q147X3-2	Q15334	Q2NKX8	Q8WUI4-3	Q96RE7	Q96RF0-2	Q96RF0-2	Q96RG2-4	Q9NXH9-2
1688	13	NaN	NaN	NaN			39.373	NaN	78	NaN	NaN	39.036;40.644;39.192;39.06;40.311;38.941;38.061;39.511;40.886;37.531;37.715;37.539	Q92625	H3BRS1	O60333-2	O94967-2	O95155-2	P53805	Q147X3-2	Q8WUI4-3	Q96ER3	Q96RE7	Q96RE7	Q96RF0-2	Q96RG2-4
1689	2	NaN	NaN	NaN			48.972	NaN	1	NaN	NaN	48.747	O00303	H0YN26
1690	8	CEN complex	1	0.125	CEN complex	1	34.351	0.5	28	6	3	35.525;34.49;35.285;35.133;32.962;35.812;35.244	Q8N9M5	H0YK48	O15066	O60879-2	P98170	Q15334	Q15334	Q9Y2I7
1691	13	EXO1-MLH1-PMS2 complex	1	0.076923	EXO1-MLH1-PMS2 complex;MSH2-MLH1-PMS2 DNA-repair initiation complex;MSH2-MLH1-PMS2-PCNA DNA-repair initiation complex;MSH2-MSH6-PMS2-MLH1 complex;MutL-alpha complex;PCNA-MutS-alpha-MutL-alpha-DNA complex	1;1;1;1;1;1	35.894	0	78	1	0	35.525;36.126;35.285;35.905;35.133;36.735;36.083;35.533;35.84;35.685;36.941;35.244	B0I1T2	H0YK48	J3KN67	O60879-2	P49750	P98170	Q16864	Q8TF01	Q96RN5-3	Q9C0B0	Q9H2M9	Q9UI12-2	Q9Y2I7
1692	8	NgR-TROY-LINGO1 complex	1	0.125	NgR-TROY-LINGO1 complex;TAJ-NgR1-LINGO-1 signaling complex	1;1	4.073	0.666667	28	3	2	3.836;3.685;5.613;4.731;3.853;6.068;4.596	P11387	H0YIQ8	O43660-2	P49916	Q8NFW8	Q9H0E3	Q9H7E9	Q9NTI5-2
1693	4	NaN	NaN	NaN			6.921	NaN	6	NaN	NaN	6.941;7.064;6.8	Q14527-2	H0YIQ8	Q5JSZ5	Q9H0E3
1694	5	NgR-TROY-LINGO1 complex	1	0.2	NgR-TROY-LINGO1 complex;TAJ-NgR1-LINGO-1 signaling complex	1;1	6.068	1	10	1	1	6.941;7.888;7.109;6.8	Q9H7E9	H0YIQ8	P11387	P51532-5	Q9H0E3
1695	14	NaN	NaN	NaN			6.758	0	91	10	0	6.941;7.258;6.396;5.897;5.644;6.502;7.064;6.557;5.599;7.476;6.8;5.77;8.05	Q12788	H0YIQ8	O43660-2	P10515	P19525-2	P27448-8	Q13823	Q5JSZ5	Q96I24	Q9BRJ6	Q9BSJ2	Q9H0E3	Q9H1A4	Q9P2K5-2
1696	2	NaN	NaN	NaN			27.617	NaN	1	NaN	NaN	25.738	P14678-2	H0YH87
1697	3	NaN	NaN	NaN			27.612	NaN	3	NaN	NaN	25.738;26.945	Q13045	H0YH87	Q9H814
1698	2	NaN	NaN	NaN			7.526	NaN	1	NaN	NaN	5.758	Q9ULX6-2	H0YH87
1699	3	NaN	NaN	NaN			3.962	NaN	3	NaN	NaN	5.758;4.285	Q9ULX6-2	H0YH87	Q9NR50
1700	4	NaN	NaN	NaN			5.628	NaN	6	NaN	NaN	5.758;5.77;4.285	Q9UI10	H0YH87	Q5VU11	Q9NR50
1701	3	NaN	NaN	NaN			3.897	NaN	3	NaN	NaN	5.758;4.236	Q9UQE7	H0YH87	Q13045
1702	7	ALL-1 supercomplex	1	0.142857	ALL-1 supercomplex;ASCOM complex;MLL-HCF complex;MLL1-WDR5 complex;MOF complex;Menin-associated histone methyltransferase complex;PTIP-HMT complex;Set1A complex;Set1B complex;UTX-MLL2/3 complex;WDR5-ASH2L-RBBP5-MLL2 complex	1;1;1;1;1;1;1;1;1;1;1	4.372	0	21	1	0	5.758;5.822;4.408;5.285;4.163;4.86	C9JZI1	H0YH87	P40937	Q9BUJ2-2	Q9BW19	Q9BWF3	Q9UQ35
1703	7	ALL-1 supercomplex	1	0.142857	ALL-1 supercomplex;ASCOM complex;MLL-HCF complex;MLL1-WDR5 complex;MOF complex;Menin-associated histone methyltransferase complex;PTIP-HMT complex;Set1A complex;Set1B complex;UTX-MLL2/3 complex;WDR5-ASH2L-RBBP5-MLL2 complex	1;1;1;1;1;1;1;1;1;1;1	7.069	NaN	21	NaN	NaN	5.758;5.822;8.419;6.872;5.285;7.861	C9JZI1	H0YH87	P40937	P78362	Q9BUJ2-2	Q9BW19	Q9BWF3
1704	5	17S U2 snRNP	1	0.2	17S U2 snRNP;ALL-1 supercomplex;ASCOM complex;C complex spliceosome;CEN complex;MLL-HCF complex;MLL1-WDR5 complex;MOF complex;Menin-associated histone methyltransferase complex;PTIP-HMT complex;SF3A1-SF3A2-SF3A3 complex;Set1A complex;Set1B complex;Spliceosome;UTX-MLL2/3 complex;WDR5-ASH2L-RBBP5-MLL2 complex	1;1;1;1;1;1;1;1;1;1;1;1;1;1;1;1	4.163	0	10	1	0	5.758;5.076;4.405;4.961	Q9BWF3	H0YH87	P23246	Q7Z2W4	Q9UN86
1705	8	C complex spliceosome	1	0.125	C complex spliceosome;LARC complex (LCR-associated remodeling complex);Toposome	1;1;1	4.86	0.5	28	6	3	5.758;6.372;5.822;6.242;6.843;5.285;4.285	Q9UQ35	H0YH87	O43390	P40937	P46940	Q8IZ83	Q9BW19	Q9NR50
1706	12	C complex spliceosome	2	0.166667	17S U2 snRNP;C complex spliceosome;CEN complex;LARC complex (LCR-associated remodeling complex);Nop56p-associated pre-rRNA complex;P2X7 receptor signalling complex;SF3A1-SF3A2-SF3A3 complex;Spliceosome;Toposome	1;2;1;1;1;1;1;1;1	4.405	0.333333	66	6	2	5.758;6.372;5.076;5.613;4.098;4.965;4.156;3.868;5.669;5.798;4.961	Q7Z2W4	H0YH87	O43390	P23246	P49916	P52272-2	P55265-5	Q59GN2	Q6F5E8	Q71RC2	Q99878	Q9UN86
1707	14	ALL-1 supercomplex	1	0.071429	ALL-1 supercomplex;ASCOM complex;C complex spliceosome;CEN complex;CHUK-ERC1-IKBKB-IKBKG;LARC complex (LCR-associated remodeling complex);MKK4-ARRB2-ASK1 complex;MKK4-ARRB2-JNK3 complex;MLL-HCF complex;MLL1-WDR5 complex;MOF complex;Menin-associated histone methyltransferase complex;PTIP-HMT complex;Set1A complex;Set1B complex;Toposome;UTX-MLL2/3 complex;WDR5-ASH2L-RBBP5-MLL2 complex	1;1;1;1;1;1;1;1;1;1;1;1;1;1;1;1;1;1	4.961	0.47619	91	21	10	5.758;6.79;6.372;6.705;6.862;6.862;4.236;4.405;5.144;6.864;4.201;4.163;4.318	Q9UN86	H0YH87	O00571	O43390	P38159	P49756	Q08378	Q13045	Q7Z2W4	Q8IX12-2	Q8N163	Q96SI9	Q9BWF3	Q9NV56
1708	9	tBID-BCL2 complex	1	0.111111	tBID-BCL2 complex;tBID-BCL2xL complex	1;1	23.133	0.5	36	6	3	23.951;24.731;22.633;22.295;23.256;23.327;22.521;22.805	E7EUY3	H0YFS7	O95295	P05165-3	P61968	Q6QNY0	Q9H2J4	Q9NQ92	Q9NUP1
1709	2	RET-Rai complex	1	0.5	RET-Rai complex	1	46.498	NaN	1	NaN	NaN	46.946	P15927	H0Y9S9
1710	11	Arp2/3 protein complex	1	0.090909	Arp2/3 protein complex	1	47.674	NaN	55	NaN	NaN	46.946;47.973;46.286;46.162;49.586;45.968;46.097;48.175;46.034;48.132	O43314-2	H0Y9S9	O00418	Q53T59	Q5K651	Q96EY5-3	Q96GX5	Q99707	Q9BPX5	Q9NPQ8-4	Q9Y605
1711	3	F1F0-ATP synthase (EC 3.6.3.14), mitochondrial	1	0.333333	F1F0-ATP synthase (EC 3.6.3.14), mitochondrial	1	47.056	NaN	3	NaN	NaN	46.946;48.51	P06576	H0Y9S9	O00273
1712	3	NaN	NaN	NaN			38.674	NaN	3	NaN	NaN	36.952;37.539	Q6P1L5	H0Y760	Q96RG2-4
1713	4	NaN	NaN	NaN			36.201	NaN	6	NaN	NaN	36.952;37.539;36.089	Q6P1L5	H0Y760	Q96RG2-4	Q9Y5P4
1714	6	NaN	NaN	NaN			38.376	NaN	15	NaN	NaN	36.952;36.735;36.768;37.958;36.941	Q9Y2I7	H0Y760	Q16864	Q8TB52	Q96T76-9	Q9UI12-2
1715	7	NaN	NaN	NaN			37.896	NaN	21	NaN	NaN	36.952;36.223;38.495;38.061;37.958;38.064	Q6P3X3	H0Y760	P50542-2	Q6PJG6	Q8WUI4-3	Q96T76-9	Q9NQT8
1716	9	DLP1-hFIS1 complex	1	0.111111	DLP1-hFIS1 complex	1	37.958	NaN	36	NaN	NaN	36.952;36.223;37.192;37.896;36.768;38.061;37.887;37.008	Q96T76-9	H0Y760	P50542-2	Q13469-3	Q6P3X3	Q8TB52	Q8WUI4-3	Q96FX7	Q9ULA0
1717	10	NaN	NaN	NaN			35.762	NaN	45	NaN	NaN	36.952;37.542;36.223;36.008;36.735;37.728;35.889;34.946;37.539	Q96P48-3	H0Y760	P40337-3	P50542-2	Q07617	Q16864	Q6PJ69	Q8IVH4	Q8TF05-2	Q96RG2-4
1718	11	NaN	NaN	NaN			38.064	0	55	1	0	36.952;39.192;36.223;39.877;37.896;38.061;36.359;37.715;37.615;39.915	Q9NQT8	H0Y760	O94967-2	P50542-2	Q16740	Q6P3X3	Q8WUI4-3	Q92621	Q96RF0-2	Q9H3S7	Q9UPU7-2
1719	11	NaN	NaN	NaN			37.531	NaN	55	NaN	NaN	36.952;39.192;36.223;38.941;38.495;38.061;39.373;37.259;39.511;37.539	Q96RE7	H0Y760	O94967-2	P50542-2	Q147X3-2	Q6PJG6	Q8WUI4-3	Q92625	Q92625	Q96ER3	Q96RG2-4
1720	12	NaN	NaN	NaN			38.495	NaN	66	NaN	NaN	36.952;39.036;39.192;40.369;40.05;38.941;37.896;40.067;38.061;37.531;39.91	Q6PJG6	H0Y760	H3BRS1	O94967-2	P28482	Q13362-2	Q147X3-2	Q6P3X3	Q86W50	Q8WUI4-3	Q96RE7	Q9H4L5-2
1721	14	NaN	NaN	NaN			38.061	NaN	91	NaN	NaN	36.952;39.036;36.414;36.223;38.495;36.768;37.531;37.715;37.539;37.958;39.91;38.064;39.712	Q8WUI4-3	H0Y760	H3BRS1	H9ZYI9	P50542-2	Q6PJG6	Q8TB52	Q96RE7	Q96RF0-2	Q96RG2-4	Q96T76-9	Q9H4L5-2	Q9NQT8	Q9UBN7
1722	6	NaN	NaN	NaN			35.193	NaN	15	NaN	NaN	36.952;35.525;36.223;35.84;35.904	E9PK67	H0Y760	H0YK48	P50542-2	Q9C0B0	Q9NXH9-2
1723	11	NaN	NaN	NaN			37.236	NaN	55	NaN	NaN	36.952;35.525;36.223;35.879;37.896;38.495;36.768;37.958;35.84;38.064	B1AKD8	H0Y760	H0YK48	P50542-2	Q2NKX8	Q6P3X3	Q6PJG6	Q8TB52	Q96T76-9	Q9C0B0	Q9NQT8
1724	12	NaN	NaN	NaN			36.768	0	66	3	0	36.952;35.525;36.126;35.285;35.133;35.812;36.735;38.061;37.958;35.84;35.244	Q8TB52	H0Y760	H0YK48	J3KN67	O60879-2	P98170	Q15334	Q16864	Q8WUI4-3	Q96T76-9	Q9C0B0	Q9Y2I7
1725	3	NaN	NaN	NaN			20.974	NaN	3	NaN	NaN	20.989;22.521	Q15773	H0Y4R1	Q9NQ92
1726	2	ABI1-WASL complex	1	0.5	ABI1-WASL complex;N-WASp homomer	1;1	43.034	NaN	1	NaN	NaN	44.854	Q9Y2W2	H0Y3K7
1727	3	ABI1-WASL complex	1	0.333333	ABI1-WASL complex;N-WASp homomer	1;1	45.66	NaN	3	NaN	NaN	44.854;46.162	Q9Y2W2	H0Y3K7	Q5K651
1728	10	ABI1-WASL complex	1	0.1	ABI1-WASL complex;N-WASp homomer	1;1	46.162	NaN	45	NaN	NaN	44.854;47.674;45.213;46.286;46.236;44.853;45.05;45.484;45.66	Q5K651	H0Y3K7	O43314-2	O95486	Q53T59	Q9HD26-2	Q9NR46	Q9UI26	Q9Y2U5	Q9Y2W2
1729	21	ESCRT-I complex	1	0.047619	ESCRT-I complex;TSG101-VPS37B-VPS28 complex	1;1	44.356	1	210	3	3	44.854;44.266;45.036;42.464;45.973;43.069;44.063;45.213;42.468;45.302;44.388;46.286;44.365;43.894;43.619;44.119;44.853;45.484;43.533;45.063	Q8N3F8	H0Y3K7	O00754-2	O14981	O43716	O75143-2	O75436	O95352	O95486	O95486	Q14657	Q4G0F5	Q53T59	Q5JTZ9	Q5ST30	Q70J99	Q96QK1	Q9NR46	Q9Y2U5	Q9Y697-2	Q9Y6H1
1730	7	NaN	NaN	NaN			44.114	NaN	21	NaN	NaN	44.854;42.498;45.493;45.973;44.269;42.359	Q5JSP0	H0Y3K7	O00429-3	O75113	O75143-2	Q13362-2	Q9BUA3
1731	11	NaN	NaN	NaN			44.269	NaN	55	NaN	NaN	44.854;44.668;42.498;45.493;44.362;44.388;44.114;42.359;43.701;43.334	Q13362-2	H0Y3K7	M0QYH2	O00429-3	O75113	O95373	Q4G0F5	Q5JSP0	Q9BUA3	Q9BV44	Q9NVM9
1732	2	NaN	NaN	NaN			32.544	NaN	1	NaN	NaN	32.936	Q86X83	H0Y360
1733	3	NaN	NaN	NaN			22.408	NaN	3	NaN	NaN	23.379;23.032	O60232	H0Y360	Q9Y230
1734	3	NaN	NaN	NaN			34.718	NaN	3	NaN	NaN	35.075;32.936	Q86X83	H0Y360	H0Y360
1735	2	NaN	NaN	NaN			28.468	NaN	1	NaN	NaN	30.392	Q86X83	H0Y360
1736	3	NaN	NaN	NaN			29.321	NaN	3	NaN	NaN	30.392;29.7	O60232	H0Y360	Q9Y6A5
1737	10	NaN	NaN	NaN			45.627	NaN	45	NaN	NaN	46.038;44.685;47.204;45.92;45.968;46.097;44.107;45.05;45.063	O00418	G8JLL7	P35269	Q14166	Q96G46	Q96GX5	Q99707	Q9UBF8-2	Q9UI26	Q9Y6H1
1738	11	RIAM-VASP complex	1	0.090909	RIAM-VASP complex	1	42.194	0	55	1	0	41.643;43.069;42.468;42.495;43.894;40.889;43.381;42.486;42.022;43.533	Q96E09	G8JLL7	O75436	O95486	P23497-7	Q5ST30	Q8TBX8-3	Q8WUQ7	Q9BSB4	Q9BUR4	Q9Y697-2
1739	14	RIAM-VASP complex	1	0.071429	RIAM-VASP complex	1	42.535	0	91	1	0	41.643;42.464;41.001;43.88;41.503;42.27;42.954;40.771;44.401;43.381;44.011;42.833;42.022	Q9H0R6	G8JLL7	O43716	O75879	O75879	P50213	Q6VY07	Q7L8J4	Q8TC07-2	Q8TC07-2	Q8WUQ7	Q96HN2-2	Q96IV0-3	Q9BUR4
1740	11	RIAM-VASP complex	1	0.090909	RIAM-VASP complex	1	42.022	0	55	1	0	41.643;42.464;41.001;43.88;42.468;42.27;43.381;42.194;44.011;42.535	Q9BUR4	G8JLL7	O43716	O75879	O75879	O95486	Q6VY07	Q8WUQ7	Q96E09	Q96HN2-2	Q9H0R6
1741	9	RIAM-VASP complex	1	0.111111	RIAM-VASP complex	1	42.27	NaN	36	NaN	NaN	41.643;42.004;42.464;41.503;41.898;42.278;42.022;42.535	Q6VY07	G8JLL7	O14841	O43716	P50213	Q6PJ69	Q6ZVM7-2	Q9BUR4	Q9H0R6
1742	8	RIAM-VASP complex	1	0.125	RIAM-VASP complex	1	42.468	0	28	1	0	41.643;44.266;43.069;44.356;43.381;42.022;43.533	O95486	G8JLL7	O00754-2	O75436	Q8N3F8	Q8WUQ7	Q9BUR4	Q9Y697-2
1743	6	NaN	NaN	NaN			48.982	NaN	15	NaN	NaN	49.23;47.973;47.724;48.429;49.539	O94888	G8JLB3	O00418	O43592	P10636-4	Q01543
1744	18	Arp2/3 protein complex	1	0.055556	Arp2/3 protein complex;Prolactin (PRL) - PRL receptor (PRLR) complex	1;1	47.724	NaN	153	NaN	NaN	49.23;47.582;49.625;47.973;48.827;48.487;47.946;48.429;48.571;48.902;46.532;48.808;48.556;47.424;48.175;48.06;49.285	O43592	G8JLB3	H7BYW5	H7BYW5	O00418	O60711	O75312	O94925-3	P10636-4	P54727	Q5JTZ9	Q8WX93-4	Q93052	Q96S44	Q99714	Q9BPX5	Q9BQ52	Q9H3H1-4
1745	13	NaN	NaN	NaN			47.973	NaN	78	NaN	NaN	49.23;46.038;47.946;48.429;48.043;48.571;47.204;48.888;48.422;48.876;46.097;48.739	O00418	G8JLB3	G8JLL7	O94925-3	P10636-4	P35269	P54727	Q14166	Q8NBJ5	Q96G46	Q96GX5	Q99707	Q9H0K6
1746	3	NaN	NaN	NaN			45.368	NaN	3	NaN	NaN	43.579;45.762	P23368	G8JLB3	Q8WWH5
1747	3	NaN	NaN	NaN			41.649	NaN	3	NaN	NaN	43.579;40.565	P23368	G8JLB3	O43592
1748	7	NaN	NaN	NaN			43.658	0	21	1	0	43.579;42.498;42.175;42.271;43.625;43.701	P80217	G8JLB3	O00429-3	P13798	P16298	P53367-2	Q9BV44
1749	7	NaN	NaN	NaN			44.678	NaN	21	NaN	NaN	43.579;45.627;43.02;46.468;45.631;45.05	O94888	G8JLB3	O00418	O00418	Q01543	Q14137	Q9UI26
1750	6	NaN	NaN	NaN			44.009	NaN	15	NaN	NaN	43.579;45.627;43.02;45.562;45.063	O43592	G8JLB3	O00418	O00418	P32119	Q9Y6H1
1751	8	NaN	NaN	NaN			44.816	NaN	28	NaN	NaN	43.579;45.627;43.02;44.678;46.301;43.485;46.532	P10636-4	G8JLB3	O00418	O00418	O94888	O95544	Q8ND24	Q8WX93-4
1752	6	NaN	NaN	NaN			43.02	NaN	15	NaN	NaN	43.579;41.643;44.685;41.597;44.107	O00418	G8JLB3	G8JLL7	P35269	Q9H0K6	Q9UBF8-2
1753	3	28S ribosomal subunit, mitochondrial	1	0.333333	28S ribosomal subunit, mitochondrial;55S ribosome, mitochondrial	1;1	3.936	1	3	1	1	5.111;3.773	P82675	G5E9W7	O60783
1754	6	Nop56p-associated pre-rRNA complex	2	0.333333	28S ribosomal subunit, mitochondrial;40S ribosomal subunit, cytoplasmic;55S ribosome, mitochondrial;60S ribosomal subunit, cytoplasmic;Nop56p-associated pre-rRNA complex;Ribosome, cytoplasmic;TRBP containing complex (DICER, RPL7A, EIF6, MOV10 and subunits of the 60S ribosomal particle)	1;1;1;1;2;2;1	8.625	1	15	6	6	10.247;9.588;9.52;10.121;8.238	P82675	G5E9W7	J3QLR8	P49406	Q9H2W6	Q9Y2Q9
1755	7	28S ribosomal subunit, mitochondrial	1	0.142857	28S ribosomal subunit, mitochondrial;55S ribosome, mitochondrial	1;1	13.472	0.666667	21	15	10	12.53;12.531;12.66;11.973;11.983;12.134	Q14152	G5E9W7	P82673	Q92552	Q92665	Q9Y2R9	Q9Y676
1756	14	55S ribosome, mitochondrial	2	0.142857	28S ribosomal subunit, mitochondrial;39S ribosomal subunit, mitochondrial;55S ribosome, mitochondrial;60S ribosomal subunit, cytoplasmic;Nop56p-associated pre-rRNA complex;Ribosome, cytoplasmic;TRBP containing complex (DICER, RPL7A, EIF6, MOV10 and subunits of the 60S ribosomal particle);TRBP containing complex (DICER, TRBP, AGO2, RPL7A, EIF6, MOV10)	1;1;2;2;2;2;1;1	13.159	0.833333	91	66	55	12.53;12.779;12.975;11.225;14.317;12.605;12.66;11.609;12.795;12.426;12.738;12.905;12.14	Q9Y291	G5E9W7	P52815	P82921	P82933	P82933	Q7Z7F7	Q92552	Q96A35	Q96EY7	Q96F63	Q9NYK5	Q9P0M9	Q9Y3D3
1757	29	55S ribosome, mitochondrial	7	0.241379	28S ribosomal subunit, mitochondrial;39S ribosomal subunit, mitochondrial;40S ribosomal subunit, cytoplasmic;55S ribosome, mitochondrial;60S ribosomal subunit, cytoplasmic;Nop56p-associated pre-rRNA complex;Ribosome, cytoplasmic;TNF-alpha/NF-kappa B signaling complex 6;TRBP containing complex (DICER, RPL7A, EIF6, MOV10 and subunits of the 60S ribosomal particle);TRBP containing complex (DICER, TR…	5;2;1;7;4;5;5;1;1;1	11.609	0.904762	406	210	190	12.53;11.653;12.758;11.366;12.665;13.601;10.391;13.025;12.573;12.975;11.225;12.677;12.605;11.626;12.66;12.795;11.693;11.652;11.081;12.738;11.375;11.919;12.905;10.397;13.159;12.281;11.983;12.14	Q96A35	G5E9W7	K7ES61	O60783	P30622-1	P51398-2	P82663	P82663	P82675	P82912-2	P82921	P82933	Q13405	Q7Z7F7	Q8N983-4	Q92552	Q96EY7	Q9BYD6	Q9H0U6	Q9HD33-2	Q9NYK5	Q9P015	Q9P0J7	Q9P0M9	Q9Y291	Q9Y291	Q9Y2R5	Q9Y2R9	Q9Y3D3
1758	20	55S ribosome, mitochondrial	5	0.25	28S ribosomal subunit, mitochondrial;39S ribosomal subunit, mitochondrial;55S ribosome, mitochondrial;60S ribosomal subunit, cytoplasmic;Nop56p-associated pre-rRNA complex;Ribosome, cytoplasmic;TRBP containing complex (DICER, RPL7A, EIF6, MOV10 and subunits of the 60S ribosomal particle);TRBP containing complex (DICER, TRBP, AGO2, RPL7A, EIF6, MOV10)	3;2;5;1;1;1;1;1	11.42	0.846154	190	78	66	12.53;13.124;9.588;12.758;13.225;9.52;12.665;13.025;12.573;13.418;10.171;12.862;10.059;12.605;11.648;12.66;12.738;11.919;11.983	Q5T4S7-3	G5E9W7	J3QLR8	J3QLR8	O60783	P49406	P49406	P51398-2	P82675	P82912-2	P82930	P82930	Q16540	Q7L5Y9	Q7Z7F7	Q8N5N7	Q92552	Q9NYK5	Q9P0J7	Q9Y2R9
1759	3	NaN	NaN	NaN			40.567	NaN	3	NaN	NaN	40.499;38.646	P14735	G5E9A6	Q9UIA9
1760	3	NaN	NaN	NaN			44.959	NaN	3	NaN	NaN	44.096;44.562	F5H0B0	G3XAH6	Q7Z7F0
1761	10	NaN	NaN	NaN			43.678	0	45	1	0	44.096;43.67;43.698;43.381;43.747;44.393;44.952;42.334;44.728	P15104	G3XAH6	P36404	Q06210-2	Q8WUQ7	Q93034	Q9BTW9	Q9H8Y8	Q9H8Y8	Q9NQ48
1762	7	Emerin complex 24	1	0.142857	Emerin complex 24;Emerin complex 25;ING2 complex;SAP complex (Sin3-associated protein complex);SIN3-SAP25 complex	1;1;1;1;1	5.835	0.5	21	6	3	6.1;6.445;4.354;6.502;7.637;6.221	Q15075	G3XAA0	H7C128	Q13823	Q13823	Q8IY81	Q96DE5
1763	9	NaN	NaN	NaN			5.266	0.333333	36	3	1	6.1;6.445;7.052;7.211;6.968;5.38;4.256;4.961	F8WBJ6	G3XAA0	H7C128	P12277	P22626-2	Q86TB9	Q96BK5	Q9NX58	Q9UN86
1764	7	NaN	NaN	NaN			9.155	0.666667	21	6	4	9.22;8.736;8.419;8.24;10.329;7.561	Q9Y3I0	G3V529	P52597	P78362	Q13283	Q9BZE4	Q9BZE4
1765	26	Ribosome, cytoplasmic	7	0.269231	40S ribosomal subunit, cytoplasmic;60S ribosomal subunit, cytoplasmic;Nop56p-associated pre-rRNA complex;Parvulin-associated pre-rRNP complex;Ribosome, cytoplasmic;TNF-alpha/NF-kappa B signaling complex 6;TNF-alpha/Nf-kappa B signaling complex (RPL6, RPL30, RPS13, CHUK, DDX3X, NFKB2, NFKBIB, REL, IKBKG, NFKB1, MAP3K8, RELB, GLG1, NFKBIA, RELA, TNIP2, GTF2I);TRBP containing complex (DICER, RPL7A, …	3;4;5;1;7;1;1;3	9.403	0.65	325	120	78	9.22;9.159;7.457;8.37;10.438;8.869;8.735;8.994;9.226;9.126;8.839;8.685;9.109;8.419;8.931;9.336;9.026;8.81;9.331;8.634;8.736;8.382;8.6;8.23;9.066	Q969Q0	G3V529	P17026	P26373	P27635	P32969	P42766	P46776	P62241	P62280	P62701	P62753	P62847-2	P62854	P78362	Q14258	Q16666-2	Q5SW79-2	Q5VTL8	Q8TAQ2	Q92522	Q92556	Q9NZB2	Q9NZI8	Q9ULR0	Q9Y580
1766	20	Ribosome, cytoplasmic	8	0.4	40S ribosomal subunit, cytoplasmic;60S ribosomal subunit, cytoplasmic;Nop56p-associated pre-rRNA complex;Parvulin-associated pre-rRNP complex;Ribosome, cytoplasmic;TNF-alpha/NF-kappa B signaling complex 6;TNF-alpha/Nf-kappa B signaling complex (RPL6, RPL30, RPS13, CHUK, DDX3X, NFKB2, NFKBIB, REL, IKBKG, NFKB1, MAP3K8, RELB, GLG1, NFKBIA, RELA, TNIP2, GTF2I);TRBP containing complex (DICER, RPL7A, …	4;4;7;1;8;1;1;4	9.047	1	190	120	120	9.22;8.291;8.995;8.869;8.735;9.081;8.994;8.896;9.226;9.126;8.79;8.839;8.685;9.109;8.736;8.496;8.935;8.93;8.634	J3QQT2	G3V529	P10412	P16402	P42766	P46776	P61247	P62241	P62277	P62280	P62701	P62750	P62753	P62847-2	P62854	P62899	P67809	P83731	P84098	Q92522
1767	20	Nop56p-associated pre-rRNA complex	3	0.15	40S ribosomal subunit, cytoplasmic;60S ribosomal subunit, cytoplasmic;C complex spliceosome;CEN complex;Ecsit complex (ECSIT, MT-CO2, GAPDH, TRAF6, NDUFAF1);Ecsit complex (ECSIT, MT-CO2, NDUFA1, MT-ND1, TRAF6, NDUFAF1);Ecsit complex (ECSIT, NDUFS3, NDUFAF1);Ecsit complex (ECSIT, NDUFS3, TOM20);Exosome;LARC complex (LCR-associated remodeling complex);Nop56p-associated pre-rRNA complex;Ribosome, cy…	1;2;1;1;1;1;1;1;1;1;3;3;1;1;2;1	10.834	0.641026	190	78	50	9.22;10.105;8.995;9.159;8.869;9.301;9.393;9.783;9.126;9.109;8.851;9.026;10.071;9.142;10.002;9.403;10.291;11.263;9.066	Q9NZB2	G3V529	O43390	P16402	P17026	P42766	P46781	P62244	P62273	P62701	P62854	Q08211	Q5SW79-2	Q6P2E9	Q7Z2W4	Q8WXI9	Q969Q0	Q96GM5	Q9NR30	Q9Y580
1768	22	Ribosome, cytoplasmic	6	0.272727	40S ribosomal subunit, cytoplasmic;60S ribosomal subunit, cytoplasmic;Nop56p-associated pre-rRNA complex;Parvulin-associated pre-rRNP complex;Ribosome, cytoplasmic;TNF-alpha/NF-kappa B signaling complex 6;TNF-alpha/Nf-kappa B signaling complex (RPL6, RPL30, RPS13, CHUK, DDX3X, NFKB2, NFKBIB, REL, IKBKG, NFKB1, MAP3K8, RELB, GLG1, NFKBIA, RELA, TNIP2, GTF2I);TRBP containing complex (DICER, RPL7A, …	3;3;5;1;6;1;1;3	8.93	1	231	136	136	9.22;9.429;8.291;8.995;8.869;8.735;8.754;8.994;9.393;8.896;9.226;9.126;8.79;8.839;8.685;9.109;8.736;9.507;8.634;9.078;9.537	P84098	G3V529	O43143	P10412	P16402	P42766	P46776	P61254	P62241	P62244	P62277	P62280	P62701	P62750	P62753	P62847-2	P62854	P62899	Q8IWS0	Q92522	Q9H6F5	Q9NX58
1769	44	Nop56p-associated pre-rRNA complex	3	0.068182	40S ribosomal subunit, cytoplasmic;60S ribosomal subunit, cytoplasmic;C complex spliceosome;CEN complex;Ecsit complex (ECSIT, MT-CO2, GAPDH, TRAF6, NDUFAF1);Ecsit complex (ECSIT, MT-CO2, NDUFA1, MT-ND1, TRAF6, NDUFAF1);Ecsit complex (ECSIT, NDUFS3, NDUFAF1);Ecsit complex (ECSIT, NDUFS3, TOM20);Exosome;LARC complex (LCR-associated remodeling complex);Nop56p-associated pre-rRNA complex;Ribosome, cy…	1;2;1;1;1;1;1;1;1;1;3;3;1;1;2;1	8.382	0.623188	946	276	172	9.22;6.79;10.105;8.667;8.995;9.159;7.878;8.869;9.301;7.418;8.23;7.109;8.391;9.393;9.783;9.126;8.79;9.109;7.949;8.419;8.545;8.851;8.319;7.9;8.33;6.798;9.026;10.071;9.142;8.051;6.968;7.672;10.002;8.634;9.403;10.291;8.12;8.249;8.312;8.19;8.6;8.23;9.066	Q9NZB2	G3V529	O00571	O43390	P14866	P16402	P17026	P36957	P42766	P46781	P46976-2	P49711	P51532-5	P52272-2	P62244	P62273	P62701	P62750	P62854	P78347-2	P78362	Q07666	Q08211	Q13151	Q13895	Q15717	Q5BKZ1	Q5SW79-2	Q6P2E9	Q7Z2W4	Q7Z417	Q86TB9	Q86V81	Q8WXI9	Q92522	Q969Q0	Q96GM5
1770	17	60S ribosomal subunit, cytoplasmic	1	0.058824	60S ribosomal subunit, cytoplasmic;Nop56p-associated pre-rRNA complex;Ribosome, cytoplasmic;TRBP containing complex (DICER, RPL7A, EIF6, MOV10 and subunits of the 60S ribosomal particle)	1;1;1;1	8.931	0.666667	136	15	10	9.22;9.304;8.669;9.041;7.418;8.754;8.919;8.532;8.319;8.51;7.568;8.81;8.634;9.403;9.312;9.066	Q14258	G3V529	M0QY97	O75940	P07305	P46976-2	P61254	P62263	Q00577	Q13151	Q13242	Q2NL82	Q5VTL8	Q92522	Q969Q0	Q9ULX3	Q9Y580
1771	24	Ribosome, cytoplasmic	9	0.375	40S ribosomal subunit, cytoplasmic;60S ribosomal subunit, cytoplasmic;Nop56p-associated pre-rRNA complex;Parvulin-associated pre-rRNP complex;Ribosome, cytoplasmic;TNF-alpha/NF-kappa B signaling complex 6;TNF-alpha/Nf-kappa B signaling complex (RPL6, RPL30, RPS13, CHUK, DDX3X, NFKB2, NFKBIB, REL, IKBKG, NFKB1, MAP3K8, RELB, GLG1, NFKBIA, RELA, TNIP2, GTF2I);TRBP containing complex (DICER, RPL7A, …	3;6;8;1;9;1;1;5	8.735	0.992647	276	136	135	9.22;9.047;9.043;8.352;8.995;9.464;8.37;8.869;8.754;8.994;8.896;9.226;8.79;8.839;9.243;9.109;8.736;8.935;8.93;9.336;8.503;9.403;9.537	P46776	G3V529	J3QQT2	P05198	P16401	P16402	P16403	P27635	P42766	P61254	P62241	P62277	P62280	P62750	P62753	P62829	P62854	P62899	P83731	P84098	Q16666-2	Q5SSJ5	Q969Q0	Q9NX58
1772	37	Nop56p-associated pre-rRNA complex	6	0.162162	40S ribosomal subunit, cytoplasmic;60S ribosomal subunit, cytoplasmic;Exosome;Nop56p-associated pre-rRNA complex;Ribosome, cytoplasmic;TNF-alpha/NF-kappa B signaling complex 6;TNF-alpha/Nf-kappa B signaling complex (RPL6, RPL30, RPS13, CHUK, DDX3X, NFKB2, NFKBIB, REL, IKBKG, NFKB1, MAP3K8, RELB, GLG1, NFKBIA, RELA, TNIP2, GTF2I);TRBP containing complex (DICER, RPL7A, EIF6, MOV10 and subunits of t…	3;3;1;6;6;1;1;3	9.126	0.976608	666	171	167	9.22;9.047;9.157;8.291;8.352;8.995;9.159;8.869;9.301;8.754;8.994;9.393;8.919;8.896;9.226;8.839;8.685;9.109;8.736;8.905;8.93;8.532;8.469;9.535;8.503;9.641;9.507;7.401;8.634;9.403;7.421;10.373;9.89;9.271;9.078;8.382	P62701	G3V529	J3QQT2	O60506	P10412	P16401	P16402	P17026	P42766	P46781	P61254	P62241	P62244	P62263	P62277	P62280	P62753	P62847-2	P62854	P62899	P62995	P84098	Q00577	Q12906-7	Q14204	Q5SSJ5	Q86U42-2	Q8IWS0	Q8IWS0	Q92522	Q969Q0	Q96KR1	Q96KR1	Q99459	Q99878	Q9H6F5	Q9NZB2
1773	31	Ribosome, cytoplasmic	9	0.290323	40S ribosomal subunit, cytoplasmic;60S ribosomal subunit, cytoplasmic;Nop56p-associated pre-rRNA complex;Parvulin-associated pre-rRNP complex;Ribosome, cytoplasmic;TNF-alpha/NF-kappa B signaling complex 6;TNF-alpha/Nf-kappa B signaling complex (RPL6, RPL30, RPS13, CHUK, DDX3X, NFKB2, NFKBIB, REL, IKBKG, NFKB1, MAP3K8, RELB, GLG1, NFKBIA, RELA, TNIP2, GTF2I);TRBP containing complex (DICER, RPL7A, …	4;5;8;1;9;1;1;4	8.839	0.995238	465	210	209	9.22;9.047;9.157;8.291;8.352;8.995;9.464;8.37;8.869;8.735;9.081;8.754;8.994;9.393;8.896;9.226;9.126;8.79;9.243;8.685;9.109;8.736;8.905;8.496;8.93;8.532;9.336;8.503;8.634;9.403	P62753	G3V529	J3QQT2	O60506	P10412	P16401	P16402	P16403	P27635	P42766	P46776	P61247	P61254	P62241	P62244	P62277	P62280	P62701	P62750	P62829	P62847-2	P62854	P62899	P62995	P67809	P84098	Q00577	Q16666-2	Q5SSJ5	Q92522	Q969Q0
1774	48	Ribosome, cytoplasmic	8	0.166667	40S ribosomal subunit, cytoplasmic;60S ribosomal subunit, cytoplasmic;Apoptosis- and splicing-associated protein complex (ASAP-L), SAP18-RNPS1-Acinus-L;Apoptosis- and splicing-associated protein complex (ASAP-S), SAP18-RNPS1-Acinus-S;Exon junction complex;Exosome;Nop56p-associated pre-rRNA complex;Parvulin-associated pre-rRNP complex;Postsplicing complex;Ribosome, cytoplasmic;Spliceosome;Splicing…	5;3;1;1;1;1;7;1;1;8;1;1;1;1;3	8.736	0.905303	1128	528	478	9.22;9.047;9.429;9.157;9.043;8.621;8.291;7.115;9.75;8.352;8.995;10.324;8.37;8.869;8.735;9.301;8.23;10.035;9.081;8.754;8.994;9.393;8.919;8.896;9.226;9.126;8.79;8.839;8.685;9.109;8.905;8.496;8.93;8.532;8.851;8.469;8.319;9.535;8.503;9.507;8.634;10.297;9.078;9.537;8.592;8.6;9.312	P62899	G3V529	J3QQT2	O43143	O60506	P05198	P09651-2	P10412	P13807-2	P15880	P16401	P16402	P22626	P27635	P42766	P46776	P46781	P49711	P52732	P61247	P61254	P62241	P62244	P62263	P62277	P62280	P62701	P62750	P62753	P62847-2	P62854	P62995	P67809	P84098	Q00577	Q08211	Q12906-7
1775	46	Ribosome, cytoplasmic	7	0.152174	40S ribosomal subunit, cytoplasmic;60S ribosomal subunit, cytoplasmic;Exosome;Nop56p-associated pre-rRNA complex;Nsf-Stx1a-NAPG complex;Parvulin-associated pre-rRNP complex;Ribosome, cytoplasmic;TNF-alpha/NF-kappa B signaling complex 6;TNF-alpha/Nf-kappa B signaling complex (RPL6, RPL30, RPS13, CHUK, DDX3X, NFKB2, NFKBIB, REL, IKBKG, NFKB1, MAP3K8, RELB, GLG1, NFKBIA, RELA, TNIP2, GTF2I);TRBP con…	4;3;1;6;1;1;7;1;1;3	8.995	0.838624	1035	378	317	9.22;9.047;9.304;10.165;9.157;8.621;8.291;8.352;8.869;8.735;9.301;10.035;9.081;8.754;8.994;9.393;9.783;8.896;9.126;8.79;8.839;8.685;9.109;8.736;8.905;8.496;8.93;8.851;8.108;8.469;8.319;8.503;9.731;8.051;8.268;9.102;7.084;8.634;10.297;8.606;8.312;9.078;8.382;8.6;9.066	P16402	G3V529	J3QQT2	M0QY97	O43290	O60506	P09651-2	P10412	P16401	P42766	P46776	P46781	P52732	P61247	P61254	P62241	P62244	P62273	P62277	P62701	P62750	P62753	P62847-2	P62854	P62899	P62995	P67809	P84098	Q08211	Q12905	Q12906-7	Q13151	Q5SSJ5	Q7L2E3	Q7Z417	Q86YP4	Q8NFC6
1776	2	NaN	NaN	NaN			24.967	NaN	1	NaN	NaN	24.732	P53618	G3V4J7
1777	5	Retromer complex (SNX1, SNX2, VPS35, VPS29, VPS26A)	1	0.2	Retromer complex (SNX1, SNX2, VPS35, VPS29, VPS26A);Retromer complex (SNX1, SNX2, VPS35, VPS29, VPS26B);VPS35-VPS29-VPS26A complex	1;1;1	22.902	NaN	10	NaN	NaN	24.732;21.64;23.097;21.678	P25800	G3V4J7	Q53HC9	Q8N1B4	Q9C0C7-4
1778	2	NaN	NaN	NaN			19.422	NaN	1	NaN	NaN	20.555	Q14814-4	G3V4J7
1779	3	NaN	NaN	NaN			21.989	NaN	3	NaN	NaN	20.555;21.678	Q8TEQ6	G3V4J7	Q9C0C7-4
1780	4	LINGO-1-Nogo-66-p75 signaling complex	1	0.25	LINGO-1-Nogo-66-p75 signaling complex;NgR-TROY-LINGO1 complex;TAJ-NgR1-LINGO-1 signaling complex	1;1;1	20.477	NaN	6	NaN	NaN	20.555;20.526;20.774	P53618	G3V4J7	Q96T51	Q9UBF2
1781	3	NaN	NaN	NaN			19.699	NaN	3	NaN	NaN	20.555;20.145	Q9H3S7	G3V4J7	Q86SZ2-2
1782	6	NaN	NaN	NaN			22.097	NaN	15	NaN	NaN	20.555;20.145;21.989;21.678;22.854	Q96N67-4	G3V4J7	Q86SZ2-2	Q8TEQ6	Q9C0C7-4	Q9H9T3-2
1783	10	ABL2-HRAS-RIN1 complex	1	0.1	ABL2-HRAS-RIN1 complex;LINGO-1-Nogo-66-p75 signaling complex;NgR-TROY-LINGO1 complex;TAJ-NgR1-LINGO-1 signaling complex	1;1;1;1	20.526	NaN	45	NaN	NaN	20.555;19.151;20.477;21.9;20.345;19.788;22.009;22.521;20.38	Q96T51	G3V4J7	P25800	P53618	Q00653-4	Q13085	Q6ZMI0	Q86VS8	Q9NQ92	Q9P2R3
1784	6	LINGO-1-Nogo-66-p75 signaling complex	1	0.166667	LINGO-1-Nogo-66-p75 signaling complex;NgR-TROY-LINGO1 complex;TAJ-NgR1-LINGO-1 signaling complex	1;1;1	20.141	NaN	15	NaN	NaN	20.555;21.412;22.064;19.741;20.526	Q9H2J4	G3V4J7	O75145-2	Q8TD16	Q8TD16	Q96T51
1785	9	NaN	NaN	NaN			4.354	0	36	6	0	5.554;5.897;5.644;4.426;5.036;3.66;5.835;5.77	Q13823	G3V1S1	P19525-2	P27448-8	P48634-2	P49711	Q12824-2	Q15075	Q9H1A4
1786	3	NaN	NaN	NaN			5.172	0	3	1	0	5.266;6.677	O60934	F8WBJ6	Q7L2E3
1787	4	NaN	NaN	NaN			3.752	0	6	1	0	5.266;5.111;4.961	O15047	F8WBJ6	Q5JTH9-2	Q9UN86
1788	13	ALL-1 supercomplex	1	0.076923	ALL-1 supercomplex;ASCOM complex;MLL-HCF complex;MLL1-WDR5 complex;MOF complex;Menin-associated histone methyltransferase complex;PTIP-HMT complex;Set1A complex;Set1B complex;UTX-MLL2/3 complex;WDR5-ASH2L-RBBP5-MLL2 complex	1;1;1;1;1;1;1;1;1;1;1	4.442	0.380952	78	21	8	5.266;5.758;4.965;5.204;4.835;4.201;5.257;4.163;3.538;5.983;4.256;4.961	O00139-2	F8WBJ6	H0YH87	P55265-5	Q13185	Q92785	Q96SI9	Q99417	Q9BWF3	Q9NR30	Q9NR30	Q9NX58	Q9UN86
1789	4	NaN	NaN	NaN			11.479	NaN	6	NaN	NaN	9.707;10.394;9.537	Q59GN2	F8WBJ6	Q92974-2	Q9NX58
1790	3	NaN	NaN	NaN			9.732	0	3	1	0	9.707;9.731	O60934	F8WBJ6	Q7L2E3
1791	8	NaN	NaN	NaN			9.428	0	28	1	0	9.707;7.878;8.694;11.377;9.794;8.778;10.133	P16989	F8WBJ6	P36957	Q5VYS8-6	Q8IUD2-2	Q8N8E3	Q9BRU9	Q9NWU2
1792	12	40S ribosomal subunit, cytoplasmic	1	0.083333	40S ribosomal subunit, cytoplasmic;BCOR complex;CEN complex;E2F-6 complex;MLL1-WDR5 complex;MOF complex;Nop56p-associated pre-rRNA complex;Polycomb repressive complex 1 (PRC1, hPRC-H);Ribosome, cytoplasmic;hPRC1L complex	1;1;1;1;1;1;1;1;1;1	8.694	0.666667	66	3	2	9.707;9.428;9.28;7.878;9.783;9.198;6.968;8.237;8.778;9.961;8.624	Q5VYS8-6	F8WBJ6	P16989	P23396	P36957	P62273	Q08380	Q86TB9	Q9BQS8	Q9BRU9	Q9BVS4	Q9P2M7
1793	10	40S ribosomal subunit, cytoplasmic	1	0.1	40S ribosomal subunit, cytoplasmic;Nop56p-associated pre-rRNA complex;Parvulin-associated pre-rRNP complex;Ribosome, cytoplasmic	1;1;1;1	8.463	0.714286	45	21	15	9.707;8.32;8.475;8.494;7.442;8.851;8.606;9.395;8.6	P35268	F8WBJ6	P11940	P23258	P35250	P62861	Q08211	Q93077	Q96T88	Q9NZI8
1794	22	Nop56p-associated pre-rRNA complex	2	0.090909	40S ribosomal subunit, cytoplasmic;60S ribosomal subunit, cytoplasmic;Apoptosis- and splicing-associated protein complex (ASAP-L), SAP18-RNPS1-Acinus-L;Apoptosis- and splicing-associated protein complex (ASAP-S), SAP18-RNPS1-Acinus-S;Exon junction complex;Nop56p-associated pre-rRNA complex;Postsplicing complex;Ribosome, cytoplasmic;Spliceosome;Splicing-associated factors complex;TRBP containing c…	1;1;1;1;1;2;1;2;1;1;1	10.324	1	231	66	66	9.707;11.954;8.621;8.995;9.464;9.947;8.994;9.393;9.783;8.79;8.685;8.736;9.115;8.851;9.356;8.634;10.297;8.752;8.382;8.6;9.066	P22626	F8WBJ6	P09651-2	P09651-2	P16402	P16403	P51991-2	P62241	P62244	P62273	P62750	P62847-2	P62899	Q08170	Q08211	Q6PKG0	Q92522	Q92841	Q9H2U1-2	Q9NZB2	Q9NZI8	Q9Y580
1795	6	NaN	NaN	NaN			9.713	1	15	1	1	9.707;9.041;7.878;10.059;10.133	Q9NRR5	F8WBJ6	P07305	P36957	Q7L5Y9	Q9NWU2
1796	30	60S ribosomal subunit, cytoplasmic	2	0.066667	60S ribosomal subunit, cytoplasmic;CF IIAm complex (Cleavage factor IIAm complex);Exosome;Nop56p-associated pre-rRNA complex;Ribosome, cytoplasmic;TRBP containing complex (DICER, RPL7A, EIF6, MOV10 and subunits of the 60S ribosomal particle)	2;1;1;2;2;2	9.078	0.725275	435	91	66	9.707;8.135;8.291;8.352;8.995;9.159;8.869;9.301;8.391;8.919;9.126;8.79;8.736;8.93;8.851;8.469;9.026;8.425;9.731;9.507;8.634;7.175;10.303;8.312;8.395;8.226;8.592;8.6;9.312	Q9H6F5	F8WBJ6	O95793-2	P10412	P16401	P16402	P17026	P42766	P46781	P52272-2	P62263	P62701	P62750	P62899	P84098	Q08211	Q12906-7	Q5SW79-2	Q6P6C2	Q7L2E3	Q8IWS0	Q92522	Q92608	Q92608	Q9BY77	Q9H0S4-2	Q9NXV6	Q9NY93-2	Q9NZI8	Q9ULX3
1797	31	Ribosome, cytoplasmic	4	0.129032	40S ribosomal subunit, cytoplasmic;60S ribosomal subunit, cytoplasmic;CF IIAm complex (Cleavage factor IIAm complex);MKK4-ARRB2-ASK1 complex;MKK4-ARRB2-JNK3 complex;Nop56p-associated pre-rRNA complex;Parvulin-associated pre-rRNP complex;Ribosome, cytoplasmic;TRBP containing complex (DICER, RPL7A, EIF6, MOV10 and subunits of the 60S ribosomal particle)	1;3;1;1;1;3;1;4;2	9.537	0.653846	465	78	51	9.707;8.669;9.041;8.352;9.159;10.438;8.735;8.23;8.754;8.994;8.736;8.93;9.36;8.676;9.336;8.839;8.81;9.731;8.226;10.303;7.629;9.764;8.625;8.918;8.395;9.078;8.137;8.226;9.312;9.066	Q9NX58	F8WBJ6	O75940	P07305	P16401	P17026	P32969	P46776	P49711	P61254	P62241	P62899	P84098	Q14331	Q14692	Q16666-2	Q59GN2	Q5VTL8	Q7L2E3	Q8IY37	Q92608	Q9BVJ6	Q9BVJ6	Q9BVP2-2	Q9BX40	Q9H0S4-2	Q9H6F5	Q9NV56	Q9NXV6	Q9ULX3	Q9Y580
1798	17	39S ribosomal subunit, mitochondrial	1	0.058824	39S ribosomal subunit, mitochondrial;40S ribosomal subunit, cytoplasmic;55S ribosome, mitochondrial;Respiratory chain complex I (holoenzyme), mitochondrial;Respiratory chain complex I (incomplete intermediate), mitochondrial;Respiratory chain complex I (intermediate II/230kD), mitochondrial;Respiratory chain complex I (intermediate VII/650kD), mitochondrial;Respiratory chain complex I (lambda sub…	1;1;1;1;1;1;1;1;1	8.125	0.222222	136	36	8	9.707;8.088;10.035;8.213;9.783;7.442;8.48;9.308;9.535;9.356;10.059;6.968;8.3;9.456;8.249;8.544	Q9H871	F8WBJ6	O15047	P52732	P61978	P62273	P62861	Q00341	Q13409-3	Q14204	Q6PKG0	Q7L5Y9	Q86TB9	Q92614-4	Q92979	Q96PK6	Q9H7D7-2
1799	56	Ribosome, cytoplasmic	6	0.107143	40S ribosomal subunit, cytoplasmic;60S ribosomal subunit, cytoplasmic;CEN complex;CHUK-ERC1-IKBKB-IKBKG;Exosome;MKK4-ARRB2-ASK1 complex;MKK4-ARRB2-JNK3 complex;Nop56p-associated pre-rRNA complex;Parvulin-associated pre-rRNP complex;Ribosome, cytoplasmic;TNF-alpha/NF-kappa B signaling complex 6;TNF-alpha/Nf-kappa B signaling complex (RPL6, RPL30, RPS13, CHUK, DDX3X, NFKB2, NFKBIB, REL, IKBKG, NFKB…	3;3;1;1;1;1;1;5;1;6;1;1;3	8.352	0.770161	1540	496	382	9.707;8.088;9.157;8.621;8.291;8.995;7.992;8.37;6.705;8.869;8.735;9.301;7.756;7.81;9.947;10.035;8.754;8.994;9.393;8.919;9.783;8.896;9.226;9.126;8.79;8.839;8.685;9.109;8.736;8.905;8.496;8.419;8.851;8.108;8.469;8.319;8.503;9.026;9.356;9.142;8.268;9.507;7.401;9.102;7.084;8.634;10.297;8.718;8.312;8.395;9.078;8.137;9.537;9.312;9.066	P16401	F8WBJ6	O15047	O60506	P09651-2	P10412	P16402	P17844	P27635	P38159	P42766	P46776	P46781	P51991	P51991-2	P51991-2	P52732	P61254	P62241	P62244	P62263	P62273	P62277	P62280	P62701	P62750	P62753	P62847-2	P62854	P62899	P62995	P67809	P78362	Q08211	Q12905	Q12906-7	Q13151
1800	40	60S ribosomal subunit, cytoplasmic	2	0.05	60S ribosomal subunit, cytoplasmic;Exosome;MKK4-ARRB2-ASK1 complex;MKK4-ARRB2-JNK3 complex;Nop56p-associated pre-rRNA complex;Ribosome, cytoplasmic;TRBP containing complex (DICER, RPL7A, EIF6, MOV10 and subunits of the 60S ribosomal particle)	2;1;1;1;2;2;2	8.621	0.647368	780	190	123	9.707;9.26;8.088;8.095;8.352;8.995;7.992;8.869;9.301;7.756;7.81;9.947;10.035;9.393;8.919;9.783;8.79;8.685;8.736;8.496;9.115;8.851;8.319;7.9;8.453;9.356;6.968;10.297;8.737;8.718;8.499;8.395;8.752;9.078;8.137;8.382;8.6;9.312;9.066	P09651-2	F8WBJ6	O14979	O15047	O60814	P16401	P16402	P17844	P42766	P46781	P51991	P51991-2	P51991-2	P52732	P62244	P62263	P62273	P62750	P62847-2	P62899	P67809	Q08170	Q08211	Q13151	Q13895	Q15046	Q6PKG0	Q86TB9	Q92841	Q9BTD8-4	Q9BVI4	Q9BXS6-2	Q9H0S4-2	Q9H2U1-2	Q9H6F5	Q9NV56	Q9NZB2
1801	13	28S ribosomal subunit, mitochondrial	1	0.076923	28S ribosomal subunit, mitochondrial;40S ribosomal subunit, cytoplasmic;55S ribosome, mitochondrial;Nop56p-associated pre-rRNA complex;Ribosome, cytoplasmic	1;1;1;1;1	10.133	0	78	3	0	9.707;8.975;9.428;10.391;10.431;9.308;11.092;11.146;9.794;8.544;12.009;9.713	Q9NWU2	F8WBJ6	O00442	P16989	P82663	Q08AM6	Q13409-3	Q5T447	Q86X10-2	Q8N8E3	Q9H7D7-2	Q9H7D7-2	Q9NRR5
1802	37	Ribosome, cytoplasmic	2	0.054054	40S ribosomal subunit, cytoplasmic;60S ribosomal subunit, cytoplasmic;C complex spliceosome;CHUK-ERC1-IKBKB-IKBKG;LARC complex (LCR-associated remodeling complex);Nop56p-associated pre-rRNA complex;Ribosome, cytoplasmic;TRBP containing complex (DICER, RPL7A, EIF6, MOV10 and subunits of the 60S ribosomal particle);Toposome	1;1;1;1;1;1;2;1;1	7.756	0.742647	666	136	101	9.707;9.714;6.939;6.79;9.26;8.735;8.088;6.372;9.157;8.621;8.291;8.667;9.624;8.352;9.464;7.992;7.878;6.705;8.869;7.442;8.419;8.851;8.108;8.469;8.319;8.24;7.9;9.356;6.968;9.047;8.249;8.737;8.752;8.6;8.047;9.066	P51991	F8WBJ6	O00139-2	O00425	O00571	O14979	O14979-3	O15047	O43390	O60506	P09651-2	P10412	P14866	P14868	P16401	P16403	P17844	P36957	P38159	P42766	P62861	P78362	Q08211	Q12905	Q12906-7	Q13151	Q13283	Q13895	Q6PKG0	Q86TB9	Q8IX12-2	Q96PK6	Q9BTD8-4	Q9H2U1-2	Q9NZI8	Q9Y295	Q9Y580
1803	47	Ribosome, cytoplasmic	5	0.106383	40S ribosomal subunit, cytoplasmic;60S ribosomal subunit, cytoplasmic;Apoptosis- and splicing-associated protein complex (ASAP-L), SAP18-RNPS1-Acinus-L;Apoptosis- and splicing-associated protein complex (ASAP-S), SAP18-RNPS1-Acinus-S;Exon junction complex;Exosome;Nop56p-associated pre-rRNA complex;Postsplicing complex;Ribosome, cytoplasmic;Rnase/Mrp complex;Spliceosome;Splicing-associated factors…	3;2;1;1;1;1;4;1;5;2;1;1;2	9.301	0.83908	1081	435	365	9.707;10.192;9.157;7.92;8.621;8.291;8.32;8.352;8.995;9.464;7.992;10.324;8.475;8.869;10.035;9.081;8.754;8.994;9.393;9.242;8.919;9.783;9.126;8.79;9.716;7.699;8.685;7.442;8.736;8.496;8.851;8.469;8.319;7.9;9.535;9.001;9.356;9.913;8.634;10.297;8.276;9.078;8.382;8.6;9.312;8.372	P46781	F8WBJ6	M0R0F0	O60506	O60832	P09651-2	P10412	P11940	P16401	P16402	P16403	P17844	P22626	P23258	P42766	P52732	P61247	P61254	P62241	P62244	P62249	P62263	P62273	P62701	P62750	P62841	P62841	P62847-2	P62861	P62899	P67809	Q08211	Q12906-7	Q13151	Q13895	Q14204	Q16629-3
1804	57	Ribosome, cytoplasmic	8	0.140351	40S ribosomal subunit, cytoplasmic;60S ribosomal subunit, cytoplasmic;MKK4-ARRB2-ASK1 complex;MKK4-ARRB2-JNK3 complex;Nop56p-associated pre-rRNA complex;Parvulin-associated pre-rRNP complex;Respiratory chain complex I (holoenzyme), mitochondrial;Respiratory chain complex I (incomplete intermediate), mitochondrial;Respiratory chain complex I (intermediate II/230kD), mitochondrial;Respiratory chain…	4;4;1;1;7;1;1;1;1;1;1;8;1;1;4	8.869	0.840909	1596	528	444	9.707;9.047;9.429;9.157;9.043;8.621;8.291;8.352;8.995;9.464;7.992;8.37;8.735;7.756;10.035;9.081;8.754;8.994;9.393;8.919;8.896;9.126;8.79;8.839;8.685;9.109;8.736;8.905;8.496;8.419;8.93;8.851;8.108;8.469;8.319;9.535;8.503;9.731;9.234;9.507;7.401;8.634;10.297;9.456;9.403;8.718;8.499;8.312;8.395;9.078;8.137;8.382;8.6;8.23;9.312;9.066	P42766	F8WBJ6	J3QQT2	O43143	O60506	P05198	P09651-2	P10412	P16401	P16402	P16403	P17844	P27635	P46776	P51991	P52732	P61247	P61254	P62241	P62244	P62263	P62277	P62701	P62750	P62753	P62847-2	P62854	P62899	P62995	P67809	P78362	P84098	Q08211	Q12905	Q12906-7	Q13151	Q14204
1805	47	Ribosome, cytoplasmic	5	0.106383	40S ribosomal subunit, cytoplasmic;60S ribosomal subunit, cytoplasmic;CEN complex;CHUK-ERC1-IKBKB-IKBKG;Exosome;MKK4-ARRB2-ASK1 complex;MKK4-ARRB2-JNK3 complex;Nop56p-associated pre-rRNA complex;Ribosome, cytoplasmic;TRBP containing complex (DICER, RPL7A, EIF6, MOV10 and subunits of the 60S ribosomal particle)	2;3;1;1;1;1;1;4;5;3	8.291	0.803419	1081	351	282	9.707;9.047;8.088;9.157;8.621;8.352;8.995;7.992;6.705;8.869;9.301;7.756;7.81;9.947;10.035;8.754;8.994;9.393;8.919;8.864;8.896;9.226;9.126;8.79;8.839;8.685;8.736;8.905;8.496;8.93;8.851;8.108;8.469;8.319;8.503;9.356;9.142;9.507;7.401;8.634;9.403;8.737;9.078;8.137;9.312;9.066	P10412	F8WBJ6	J3QQT2	O15047	O60506	P09651-2	P16401	P16402	P17844	P38159	P42766	P46781	P51991	P51991-2	P51991-2	P52732	P61254	P62241	P62244	P62263	P62266	P62277	P62280	P62701	P62750	P62753	P62847-2	P62899	P62995	P67809	P84098	Q08211	Q12905	Q12906-7	Q13151	Q5SSJ5	Q6PKG0
1806	41	40S ribosomal subunit, cytoplasmic	1	0.02439	40S ribosomal subunit, cytoplasmic;Emerin complex 24;Emerin complex 25;Exosome;ING2 complex;Respiratory chain complex I (holoenzyme), mitochondrial;Respiratory chain complex I (incomplete intermediate), mitochondrial;Respiratory chain complex I (intermediate II/230kD), mitochondrial;Respiratory chain complex I (intermediate VII/650kD), mitochondrial;Respiratory chain complex I (lambda subunit) mi…	1;1;1;1;1;1;1;1;1;1;1;1;1	7.9	0.593407	820	91	54	9.707;8.93;9.714;9.26;8.735;8.088;7.92;8.669;8.621;7.056;7.992;7.211;7.878;9.301;7.418;7.756;8.391;6.994;9.783;7.442;9.056;8.851;8.781;8.319;6.502;8.808;9.356;6.968;7.637;8.634;9.456;8.276;8.718;8.499;8.752;8.382;7.837;8.624;8.047;9.066	Q13895	F8WBJ6	J3KNL6	O00139-2	O14979	O14979-3	O15047	O60832	O75940	P09651-2	P12270	P17844	P22626-2	P36957	P46781	P46976-2	P51991	P52272-2	P55265-5	P62273	P62861	Q00839-2	Q08211	Q0VDF9	Q13151	Q13823	Q5JTH9-2	Q6PKG0	Q86TB9	Q8IY81	Q92522	Q92979	Q96GA3	Q9BVI4	Q9BXS6-2	Q9H2U1-2	Q9NZB2
1807	2	NaN	NaN	NaN			40.676	NaN	1	NaN	NaN	40.699	O14980	F8W543
1808	4	Exosome	1	0.25	Exosome	1	40.478	NaN	6	NaN	NaN	40.699;40.973;40.806	P15311	F8W543	O95373	Q9Y303
1809	2	NaN	NaN	NaN			46.081	NaN	1	NaN	NaN	44.256	O14980	F8W543
1810	3	NaN	NaN	NaN			45.564	NaN	3	NaN	NaN	44.256;44.17	Q8TCS8	F8W543	Q13952
1811	4	NaN	NaN	NaN			42.318	1	6	1	1	44.256;44.17;41.872	Q8TCS8	F8W543	Q13952	Q13952
1812	7	Exosome	1	0.142857	Exosome	1	42.856	NaN	21	NaN	NaN	44.256;42.498;44.362;40.973;42.965;44.201	P15311	F8W543	O00429-3	O95373	O95373	Q8IUI8	Q99543
1813	8	NaN	NaN	NaN			43.579	NaN	28	NaN	NaN	44.256;44.096;43.658;42.132;44.201;41.597;44.728	G8JLB3	F8W543	G3XAH6	P80217	Q8WWH5	Q99543	Q9H0K6	Q9NQ48
1814	2	NaN	NaN	NaN			11.327	NaN	1	NaN	NaN	12.864	Q7Z6Z7-2	F8VPD4
1815	12	Nop56p-associated pre-rRNA complex	2	0.166667	40S ribosomal subunit, cytoplasmic;60S ribosomal subunit, cytoplasmic;Nop56p-associated pre-rRNA complex;Ribosome, cytoplasmic;TRBP containing complex (DICER, RPL7A, EIF6, MOV10 and subunits of the 60S ribosomal particle)	1;1;2;2;1	12.185	0.047619	66	21	1	12.864;14.128;13.067;13.563;13.445;13.068;13.849;13.347;13.711;13.149;11.845	P19105	F8VPD4	Q13501	Q4V328	Q6PD62	Q6ULP2-5	Q8TAE8	Q99460	Q99567	Q9UP83-3	Q9Y2Q9	Q9Y3B7
1816	5	28S ribosomal subunit, mitochondrial	1	0.2	28S ribosomal subunit, mitochondrial;55S ribosome, mitochondrial	1;1	11.045	0	10	1	0	12.864;12.665;10.171;10.059	J3KMW7	F8VPD4	P51398-2	P82930	Q7L5Y9
1817	4	39S ribosomal subunit, mitochondrial	1	0.25	39S ribosomal subunit, mitochondrial;55S ribosome, mitochondrial	1;1	12.845	0	6	1	0	12.864;13.428;11.898	P61978	F8VPD4	O95816	Q9H871
1818	9	40S ribosomal subunit, cytoplasmic	1	0.111111	40S ribosomal subunit, cytoplasmic;Nop56p-associated pre-rRNA complex;Ribosome, cytoplasmic	1;1;1	11.356	0.3	36	10	3	12.864;12.675;10.059;11.973;10.23;11.919;13.149;12.134	C9JE98	F8VPD4	O75376	Q7L5Y9	Q92665	Q9NZN8-4	Q9P0J7	Q9Y2Q9	Q9Y676
1819	8	40S ribosomal subunit, cytoplasmic	1	0.125	40S ribosomal subunit, cytoplasmic;Nop56p-associated pre-rRNA complex;Ribosome, cytoplasmic	1;1;1	13.516	0.5	28	6	3	12.864;12.675;14.368;11.973;11.919;13.149;12.134	C9JE98	F8VPD4	O75376	Q14687-3	Q92665	Q9P0J7	Q9Y2Q9	Q9Y676
1820	7	NaN	NaN	NaN			14.442	0.333333	21	3	1	12.864;15.29;13.428;14.431;15.895;15.803	Q15003	F8VPD4	O43149	O95816	P19105	P26640	Q15021
1821	14	26S proteasome	1	0.071429	26S proteasome;PA700 complex;PA700-20S-PA28 complex	1;1;1	12.064	0.777778	91	36	28	12.864;13.688;12.8;13.79;13.636;13.05;13.82;13.822;13.116;13.73;13.849;11.762;11.845	Q16186	F8VPD4	O15084	P35658-2	P43686	P51665	P55036	P62191	P62195	P62333	Q13200	Q99460	Q9Y5K5-2	R4GMR5
1822	7	NaN	NaN	NaN			13.116	0.1	21	10	1	12.864;14.216;13.689;14.368;14.598;14.577	Q9BPX3	F8VPD4	O14920	O15294	Q14687-3	Q6P1J9	Q9UJW0
1823	17	26S proteasome	3	0.176471	20S proteasome;26S proteasome;PA28-20S proteasome;PA28gamma-20S proteasome;PA700 complex;PA700-20S-PA28 complex	2;3;2;2;1;3	13.849	0.461538	136	78	36	12.864;13.664;13.688;14.772;14.431;13.79;13.05;13.82;13.822;13.116;13.73;15.27;12.064;14.598;13.347;14.081	Q99460	F8VPD4	O00487	O15084	O43242	P19105	P43686	P55036	P62191	P62195	P62333	Q13200	Q16186	Q16186	Q6P1J9	Q99567	R4GMR5
1824	16	PA700-20S-PA28 complex	3	0.1875	20S proteasome;26S proteasome;PA28-20S proteasome;PA28gamma-20S proteasome;PA700 complex;PA700-20S-PA28 complex	1;2;1;1;2;3	13.325	0.833333	120	66	55	12.864;14.365;12.594;14.717;14.772;13.82;13.822;13.116;13.73;14.128;13.834;15.27;12.064;12.439;13.849	P35998	F8VPD4	O00231	O00232	O00232	O43242	P62191	P62195	P62333	Q13200	Q13501	Q15008	Q16186	Q16186	Q5VYK3	Q99460
1825	18	26S proteasome	2	0.111111	20S proteasome;26S proteasome;PA28-20S proteasome;PA28gamma-20S proteasome;PA700 complex;PA700-20S-PA28 complex	1;2;1;1;1;2	13.73	0.742857	153	105	78	12.864;14.365;12.594;14.717;13.688;14.772;13.325;13.79;13.636;13.05;13.82;13.822;13.116;14.128;13.849;11.845;14.081	Q13200	F8VPD4	O00231	O00232	O00232	O15084	O43242	P35998	P43686	P51665	P55036	P62191	P62195	P62333	Q13501	Q99460	R4GMR5	R4GMR5
1826	6	NaN	NaN	NaN			11.191	0	15	1	0	12.864;12.905;12.185;13.067;11.626	Q13501	F8VPD4	M0R150	P19105	Q4V328	Q8N983-4
1827	10	28S ribosomal subunit, mitochondrial	1	0.1	28S ribosomal subunit, mitochondrial;55S ribosome, mitochondrial;60S ribosomal subunit, cytoplasmic;Nop56p-associated pre-rRNA complex;Ribosome, cytoplasmic;TRBP containing complex (DICER, RPL7A, EIF6, MOV10 and subunits of the 60S ribosomal particle)	1;1;1;1;1;1	11.092	0.166667	45	6	1	12.864;12.905;12.617;10.391;10.431;12.629;10.11;12.209;10.133	Q5T447	F8VPD4	M0R150	P17980	P82663	Q08AM6	Q6VMQ6-2	Q6VMQ6-2	Q9H2W6	Q9NWU2
1828	11	Glucosidase 2	1	0.090909	Glucosidase 2	1	14.128	0.142857	55	21	3	12.864;12.905;14.216;13.688;14.431;12.185;13.325;13.73;13.067;15.128	Q13501	F8VPD4	M0R150	O14920	O15084	P19105	P19105	P35998	Q13200	Q4V328	Q92538
1829	4	NaN	NaN	NaN			13.428	NaN	6	NaN	NaN	12.864;13.216;15.411	O95816	F8VPD4	J3KMW7	Q9BPX3
1830	3	ITGA6-ITGB4-Laminin10/12 complex	1	0.333333	ITGA6-ITGB4-Laminin10/12 complex	1	50.963	NaN	3	NaN	NaN	49.524;49.753	P06239	F6T1Q0	Q96B54
1831	4	NaN	NaN	NaN			50.628	NaN	6	NaN	NaN	49.524;49.942;49.753	G3V3R7	F6T1Q0	Q6FI81-3	Q96B54
1832	3	NaN	NaN	NaN			50.044	NaN	3	NaN	NaN	49.524;49.716	Q13131	F6T1Q0	P46926
1833	7	NaN	NaN	NaN			49.417	NaN	21	NaN	NaN	49.524;47.472;49.503;49.413;49.299;49.285	P22033	F6T1Q0	P21953	P57737	P61244-2	Q8TEA8	Q9H3H1-4
1834	8	NaN	NaN	NaN			49.413	NaN	28	NaN	NaN	49.524;49.402;49.417;49.503;49.299;49.08;49.285	P61244-2	F6T1Q0	O95671-2	P22033	P57737	Q8TEA8	Q9BR76	Q9H3H1-4
1835	3	NaN	NaN	NaN			49.716	NaN	3	NaN	NaN	49.524;48.487	P46926	F6T1Q0	O75312
1836	10	NaN	NaN	NaN			49.931	0	45	1	0	49.524;49.231;49.402;48.784;48.261;49.299;49.049;49.957;49.066	Q9H496	F6T1Q0	O75155	O95671-2	P21912	Q53EL6-2	Q8TEA8	Q96EK5	Q96RS6	Q9BW27
1837	22	Arp2/3 protein complex	1	0.045455	Arp2/3 protein complex	1	49.402	0.333333	231	3	1	49.524;49.231;48.487;48.403;48.784;49.018;49.503;49.413;48.913;47.865;49.014;49.299;49.049;48.175;49.08;49.477;49.066;49.931;49.639;48.201;49.865	O95671-2	F6T1Q0	O75155	O75312	O95628-3	P21912	P45974-2	P57737	P61244-2	Q13492-3	Q86VY4	Q8NFH3	Q8TEA8	Q96EK5	Q9BPX5	Q9BR76	Q9BUH6	Q9BW27	Q9H496	Q9H974-4	Q9P265	Q9Y5L4
1838	12	NaN	NaN	NaN			49.347	0	66	3	0	49.524;48.827;48.487;48.571;49.503;49.585;48.913;49.014;48.808;48.06;49	Q9UL46	F6T1Q0	O60711	O75312	P54727	P57737	Q06830	Q13492-3	Q8NFH3	Q93052	Q9BQ52	Q9HCN4-3
1839	14	Arp2/3 protein complex	1	0.071429	Arp2/3 protein complex	1	48.967	NaN	91	NaN	NaN	49.524;47.724;48.827;48.487;48.164;48.902;48.527;48.808;49.753;48.175;49.285;49;49.507	O75995	F6T1Q0	O43592	O60711	O75312	Q01658	Q5JTZ9	Q86Y56	Q93052	Q96B54	Q9BPX5	Q9H3H1-4	Q9HCN4-3	Q9Y3E2
1840	6	CALM1-FKBP38-BCL2 complex	1	0.166667	CALM1-FKBP38-BCL2 complex;H2AX complex, isolated from cells without IR exposure;HSP90-FKBP38-CAM-Ca(2+) complex;TGM2-HD-CALM1 complex;TNF-alpha/NF-kappa B signaling complex 5;YWHAQ-CALM1-CABIN1 complex	1;1;1;1;1;1	7.99	NaN	15	NaN	NaN	7.91;8.428;8.657;8.808;9.234	P07384	F5H897	O15116	O15160	Q5JTH9-2	Q8IV48
1841	18	Nop56p-associated pre-rRNA complex	3	0.166667	40S ribosomal subunit, cytoplasmic;60S ribosomal subunit, cytoplasmic;Nop56p-associated pre-rRNA complex;Respiratory chain complex I (holoenzyme), mitochondrial;Respiratory chain complex I (incomplete intermediate), mitochondrial;Respiratory chain complex I (intermediate II/230kD), mitochondrial;Respiratory chain complex I (intermediate VII/650kD), mitochondrial;Respiratory chain complex I (lambd…	2;1;3;1;1;1;1;1;3;1	9.198	0.190476	153	21	4	8.295;9.707;9.588;8.975;7.878;9.52;9.783;8.694;10.11;10.059;10.002;9.456;8.237;8.778;10.121;7.803;8.238	Q08380	F5H801	F8WBJ6	J3QLR8	O00442	P36957	P49406	P62273	Q5VYS8-6	Q6VMQ6-2	Q7L5Y9	Q8WXI9	Q92979	Q9BQS8	Q9BRU9	Q9H2W6	Q9UL63	Q9Y2Q9
1842	6	55S ribosome, mitochondrial	3	0.5	28S ribosomal subunit, mitochondrial;39S ribosomal subunit, mitochondrial;55S ribosome, mitochondrial;60S ribosomal subunit, cytoplasmic;Nop56p-associated pre-rRNA complex;Ribosome, cytoplasmic;TRBP containing complex (DICER, RPL7A, EIF6, MOV10 and subunits of the 60S ribosomal particle);TRBP containing complex (DICER, TRBP, AGO2, RPL7A, EIF6, MOV10)	2;1;3;1;1;1;1;1	14.527	1	15	6	6	13.636;13.025;12.605;13.774;12.738	Q9BRJ2	F5H702	P82675	Q7Z7F7	Q9BQC6	Q9NYK5
1843	12	55S ribosome, mitochondrial	5	0.416667	28S ribosomal subunit, mitochondrial;39S ribosomal subunit, mitochondrial;55S ribosome, mitochondrial;60S ribosomal subunit, cytoplasmic;Nop56p-associated pre-rRNA complex;Ribosome, cytoplasmic;TRBP containing complex (DICER, RPL7A, EIF6, MOV10 and subunits of the 60S ribosomal particle);TRBP containing complex (DICER, TRBP, AGO2, RPL7A, EIF6, MOV10)	2;3;5;2;2;2;1;1	11.9	1	66	21	21	13.636;13.025;11.849;12.605;11.377;11.609;13.774;11.652;11.081;11.141;12.738	Q9BRJ2	F5H702	P82675	Q15751	Q7Z7F7	Q8IUD2-2	Q96A35	Q9BQC6	Q9H0U6	Q9HD33-2	Q9NQ50	Q9NYK5
1844	15	55S ribosome, mitochondrial	4	0.266667	28S ribosomal subunit, mitochondrial;39S ribosomal subunit, mitochondrial;40S ribosomal subunit, cytoplasmic;55S ribosome, mitochondrial;60S ribosomal subunit, cytoplasmic;Nop56p-associated pre-rRNA complex;Ribosome, cytoplasmic;TNF-alpha/NF-kappa B signaling complex 6;TRBP containing complex (DICER, RPL7A, EIF6, MOV10 and subunits of the 60S ribosomal particle);TRBP containing complex (DICER, TR…	1;3;1;4;2;3;3;1;1;1	12.905	0.846154	105	78	66	13.636;12.779;12.975;11.225;14.317;12.737;12.862;11.609;12.795;12.981;12.738;13.159;12.281;12.14	Q9P0M9	F5H702	P52815	P82921	P82933	P82933	Q14197	Q16540	Q96A35	Q96EY7	Q9H9J2	Q9NYK5	Q9Y291	Q9Y2R5	Q9Y3D3
1845	13	55S ribosome, mitochondrial	4	0.307692	28S ribosomal subunit, mitochondrial;39S ribosomal subunit, mitochondrial;55S ribosome, mitochondrial;60S ribosomal subunit, cytoplasmic;Nop56p-associated pre-rRNA complex;Ribosome, cytoplasmic;TRBP containing complex (DICER, RPL7A, EIF6, MOV10 and subunits of the 60S ribosomal particle)	2;2;4;4;3;4;1	11.985	1	78	55	55	13.636;12.129;13.225;13.601;10.391;12.737;11.805;11.648;11.693;12.209;11.983;12.14	Q96EL3	F5H702	P09001	P49406	P82663	P82663	Q14197	Q8IXM3	Q8N5N7	Q9BYD6	Q9H2W6	Q9Y2R9	Q9Y3D3
1846	21	55S ribosome, mitochondrial	4	0.190476	28S ribosomal subunit, mitochondrial;39S ribosomal subunit, mitochondrial;55S ribosome, mitochondrial;60S ribosomal subunit, cytoplasmic;Nop56p-associated pre-rRNA complex;Ribosome, cytoplasmic	3;1;4;2;2;2	14.317	0.604396	210	91	55	13.636;13.694;13.225;12.665;12.531;12.573;12.975;12.677;12.737;12.605;13.068;12.66;12.795;13.347;13.774;14.059;12.981;12.905;13.711;13.159	P82933	F5H702	O15111	P49406	P51398-2	P82673	P82912-2	P82921	Q13405	Q14197	Q7Z7F7	Q8TAE8	Q92552	Q96EY7	Q99567	Q9BQC6	Q9H0U6	Q9H9J2	Q9P0M9	Q9UP83-3	Q9Y291
1847	12	55S ribosome, mitochondrial	2	0.166667	28S ribosomal subunit, mitochondrial;39S ribosomal subunit, mitochondrial;55S ribosome, mitochondrial	1;1;2	13.774	0.285714	66	21	6	13.636;13.694;14.958;12.975;14.317;12.862;14.107;12.605;12.795;13.347;13.711	Q9BQC6	F5H702	O15111	O75935-3	P82921	P82933	Q16540	Q5SRE5-2	Q7Z7F7	Q96EY7	Q99567	Q9UP83-3
1848	42	55S ribosome, mitochondrial	10	0.238095	28S ribosomal subunit, mitochondrial;39S ribosomal subunit, mitochondrial;40S ribosomal subunit, cytoplasmic;55S ribosome, mitochondrial;60S ribosomal subunit, cytoplasmic;Nop56p-associated pre-rRNA complex;Ribosome, cytoplasmic;TRBP containing complex (DICER, RPL7A, EIF6, MOV10 and subunits of the 60S ribosomal particle);TRBP containing complex (DICER, TRBP, AGO2, RPL7A, EIF6, MOV10)	3;7;2;10;6;8;8;3;1	13.124	0.800493	861	406	325	13.636;11.653;11.994;12.665;12.531;13.025;12.573;12.975;13.418;12.677;12.737;12.862;13.067;11.42;12.629;14.677;12.605;11.626;12.66;11.271;12.795;13.347;11.493;14.386;11.693;14.399;11.652;14.059;12.209;12.981;11.141;14.857;12.738;11.375;11.919;14.577;13.149;11.983;11.845;12.14;12.134	J3QLR8	F5H702	K7ES61	O76080	P51398-2	P82673	P82675	P82912-2	P82921	P82930	Q13405	Q14197	Q16540	Q4V328	Q5T4S7-3	Q6VMQ6-2	Q6VMQ6-2	Q7Z7F7	Q8N983-4	Q92552	Q96DV4	Q96EY7	Q99567	Q9BYD1	Q9BYD1	Q9BYD6	Q9BYN8	Q9H0U6	Q9H0U6	Q9H2W6	Q9H9J2	Q9NQ50	Q9NQ50	Q9NYK5	Q9P015	Q9P0J7	Q9UJW0
1849	38	55S ribosome, mitochondrial	8	0.210526	28S ribosomal subunit, mitochondrial;39S ribosomal subunit, mitochondrial;55S ribosome, mitochondrial;60S ribosomal subunit, cytoplasmic;Nop56p-associated pre-rRNA complex;Ribosome, cytoplasmic;TRBP containing complex (DICER, RPL7A, EIF6, MOV10 and subunits of the 60S ribosomal particle)	3;5;8;4;4;4;2	13.068	0.507937	703	378	192	13.636;11.653;14.216;13.694;12.758;12.617;14.431;13.225;13.601;12.573;13.418;11.225;14.317;12.677;12.737;12.862;13.563;13.445;12.605;11.805;11.626;12.795;13.347;11.493;11.693;11.652;12.209;12.981;11.081;13.054;11.375;13.722;12.095;13.711;11.845;12.14;12.134	Q8TAE8	F5H702	K7ES61	O14920	O15111	O60783	P17980	P19105	P49406	P82663	P82912-2	P82930	P82933	P82933	Q13405	Q14197	Q16540	Q6PD62	Q6ULP2-5	Q7Z7F7	Q8IXM3	Q8N983-4	Q96EY7	Q99567	Q9BYD1	Q9BYD6	Q9H0U6	Q9H2W6	Q9H9J2	Q9HD33-2	Q9NP92	Q9P015	Q9UBW7	Q9UL42	Q9UP83-3	Q9Y3B7	Q9Y3D3
1850	5	55S ribosome, mitochondrial	2	0.4	28S ribosomal subunit, mitochondrial;39S ribosomal subunit, mitochondrial;55S ribosome, mitochondrial	1;1;2	14.857	0.333333	10	3	1	13.636;13.124;13.025;13.347	Q9NQ50	F5H702	J3QLR8	P82675	Q99567
1851	11	55S ribosome, mitochondrial	2	0.181818	28S ribosomal subunit, mitochondrial;39S ribosomal subunit, mitochondrial;55S ribosome, mitochondrial	1;1;2	14.958	0.1	55	10	1	13.636;13.124;14.613;14.666;14.652;15.643;13.347;13.774;14.386;13.722	O75935-3	F5H702	J3QLR8	P42025	Q13561	Q15276	Q15811-9	Q99567	Q9BQC6	Q9BYD1	Q9UBW7
1852	18	55S ribosome, mitochondrial	4	0.222222	28S ribosomal subunit, mitochondrial;39S ribosomal subunit, mitochondrial;55S ribosome, mitochondrial;60S ribosomal subunit, cytoplasmic;Nop56p-associated pre-rRNA complex;Ribosome, cytoplasmic;TRBP containing complex (DICER, RPL7A, EIF6, MOV10 and subunits of the 60S ribosomal particle);TRBP containing complex (DICER, TRBP, AGO2, RPL7A, EIF6, MOV10)	3;1;4;2;2;2;2;1	12.66	0.857143	153	91	78	13.636;13.124;11.994;12.531;13.025;12.573;12.975;11.225;12.605;11.973;11.609;12.795;12.209;12.738;13.159;11.983;12.14	Q92552	F5H702	J3QLR8	O76080	P82673	P82675	P82912-2	P82921	P82933	Q7Z7F7	Q92665	Q96A35	Q96EY7	Q9H2W6	Q9NYK5	Q9Y291	Q9Y2R9	Q9Y3D3
1853	29	55S ribosome, mitochondrial	8	0.275862	28S ribosomal subunit, mitochondrial;39S ribosomal subunit, mitochondrial;40S ribosomal subunit, cytoplasmic;55S ribosome, mitochondrial;60S ribosomal subunit, cytoplasmic;Nop56p-associated pre-rRNA complex;Ribosome, cytoplasmic;TNF-alpha/NF-kappa B signaling complex 6;TRBP containing complex (DICER, RPL7A, EIF6, MOV10 and subunits of the 60S ribosomal particle);TRBP containing complex (DICER, TR…	2;6;1;8;5;6;6;1;2;1	12.738	0.822511	406	231	190	13.636;13.124;12.758;12.665;13.025;12.573;12.975;11.42;12.605;11.626;12.66;11.609;12.795;13.347;11.9;14.527;11.493;14.386;11.652;14.059;11.081;11.375;12.905;13.159;12.281;11.983;11.845;12.14	Q9NYK5	F5H702	J3QLR8	O60783	P51398-2	P82675	P82912-2	P82921	Q5T4S7-3	Q7Z7F7	Q8N983-4	Q92552	Q96A35	Q96EY7	Q99567	Q9BRJ2	Q9BRJ2	Q9BYD1	Q9BYD1	Q9H0U6	Q9H0U6	Q9HD33-2	Q9P015	Q9P0M9	Q9Y291	Q9Y2R5	Q9Y2R9	Q9Y3B7	Q9Y3D3
1854	32	Ribosome, cytoplasmic	8	0.25	28S ribosomal subunit, mitochondrial;39S ribosomal subunit, mitochondrial;40S ribosomal subunit, cytoplasmic;55S ribosome, mitochondrial;60S ribosomal subunit, cytoplasmic;Nop56p-associated pre-rRNA complex;Ribosome, cytoplasmic;TNF-alpha/NF-kappa B signaling complex 6;TRBP containing complex (DICER, RPL7A, EIF6, MOV10 and subunits of the 60S ribosomal particle)	2;5;3;7;5;7;8;1;2	13.601	0.909091	496	231	210	13.636;13.124;12.758;12.129;13.225;12.665;12.573;13.418;12.862;13.067;12.629;14.677;12.605;11.805;11.648;11.626;13.068;11.609;11.985;12.795;14.386;11.693;14.399;12.209;11.919;13.149;12.281;11.983;11.845;12.14;12.134	P82663	F5H702	J3QLR8	O60783	P09001	P49406	P51398-2	P82912-2	P82930	Q16540	Q4V328	Q6VMQ6-2	Q6VMQ6-2	Q7Z7F7	Q8IXM3	Q8N5N7	Q8N983-4	Q8TAE8	Q96A35	Q96EL3	Q96EY7	Q9BYD1	Q9BYD6	Q9BYN8	Q9H2W6	Q9P0J7	Q9Y2Q9	Q9Y2R5	Q9Y2R9	Q9Y3B7	Q9Y3D3	Q9Y676
1855	30	55S ribosome, mitochondrial	6	0.2	28S ribosomal subunit, mitochondrial;39S ribosomal subunit, mitochondrial;55S ribosome, mitochondrial;60S ribosomal subunit, cytoplasmic;Nop56p-associated pre-rRNA complex;Ribosome, cytoplasmic;TRBP containing complex (DICER, RPL7A, EIF6, MOV10 and subunits of the 60S ribosomal particle);TRBP containing complex (DICER, TRBP, AGO2, RPL7A, EIF6, MOV10)	2;4;6;3;3;3;2;1	14.059	0.528139	435	231	122	13.636;13.124;14.216;13.694;12.758;13.225;12.665;13.025;12.573;12.975;14.317;12.677;12.737;12.862;13.563;12.605;13.068;12.795;13.347;13.774;14.527;14.386;12.209;12.981;12.738;13.722;13.711;12.14;12.134	Q9H0U6	F5H702	J3QLR8	O14920	O15111	O60783	P49406	P51398-2	P82675	P82912-2	P82921	P82933	Q13405	Q14197	Q16540	Q6PD62	Q7Z7F7	Q8TAE8	Q96EY7	Q99567	Q9BQC6	Q9BRJ2	Q9BYD1	Q9H2W6	Q9H9J2	Q9NYK5	Q9UBW7	Q9UP83-3	Q9Y3D3	Q9Y676
1856	28	55S ribosome, mitochondrial	8	0.285714	28S ribosomal subunit, mitochondrial;39S ribosomal subunit, mitochondrial;55S ribosome, mitochondrial;60S ribosomal subunit, cytoplasmic;Nop56p-associated pre-rRNA complex;Ribosome, cytoplasmic;TRBP containing complex (DICER, RPL7A, EIF6, MOV10 and subunits of the 60S ribosomal particle);TRBP containing complex (DICER, TRBP, AGO2, RPL7A, EIF6, MOV10)	4;4;8;1;1;1;1;1	14.386	0.467836	378	171	80	13.636;13.124;14.216;13.694;12.758;14.958;15.309;13.225;12.665;13.601;13.025;12.573;13.418;14.317;12.677;12.737;12.862;12.605;13.068;12.795;13.347;13.774;14.527;12.981;12.738;13.722;13.711	Q9BYD1	F5H702	J3QLR8	O14920	O15111	O60783	O75935-3	P17980	P49406	P51398-2	P82663	P82675	P82912-2	P82930	P82933	Q13405	Q14197	Q16540	Q7Z7F7	Q8TAE8	Q96EY7	Q99567	Q9BQC6	Q9BRJ2	Q9H9J2	Q9NYK5	Q9UBW7	Q9UP83-3
1857	34	55S ribosome, mitochondrial	7	0.205882	28S ribosomal subunit, mitochondrial;39S ribosomal subunit, mitochondrial;55S ribosome, mitochondrial;60S ribosomal subunit, cytoplasmic;Nop56p-associated pre-rRNA complex;Ribosome, cytoplasmic;TRBP containing complex (DICER, RPL7A, EIF6, MOV10 and subunits of the 60S ribosomal particle);TRBP containing complex (DICER, TRBP, AGO2, RPL7A, EIF6, MOV10)	1;6;7;5;5;5;3;1	11.652	0.76087	561	276	210	13.636;13.124;11.653;12.758;13.225;12.665;13.025;12.573;12.975;11.225;12.677;12.737;12.862;13.563;12.605;11.626;13.068;11.609;11.271;12.795;13.347;11.9;11.493;11.693;12.209;12.981;11.081;12.738;11.375;11.919;11.845;12.14;12.134	Q9H0U6	F5H702	J3QLR8	K7ES61	O60783	P49406	P51398-2	P82675	P82912-2	P82921	P82933	Q13405	Q14197	Q16540	Q6PD62	Q7Z7F7	Q8N983-4	Q8TAE8	Q96A35	Q96DV4	Q96EY7	Q99567	Q9BRJ2	Q9BYD1	Q9BYD6	Q9H2W6	Q9H9J2	Q9HD33-2	Q9NYK5	Q9P015	Q9P0J7	Q9Y3B7	Q9Y3D3	Q9Y676
1858	38	55S ribosome, mitochondrial	13	0.342105	28S ribosomal subunit, mitochondrial;39S ribosomal subunit, mitochondrial;55S ribosome, mitochondrial;60S ribosomal subunit, cytoplasmic;Nop56p-associated pre-rRNA complex;Ribosome, cytoplasmic;TRBP containing complex (DICER, RPL7A, EIF6, MOV10 and subunits of the 60S ribosomal particle)	6;7;13;5;4;5;2	11.693	0.92	703	300	276	13.636;13.124;11.653;12.758;11.366;13.225;12.665;13.601;10.391;12.531;13.025;12.573;13.418;10.171;12.677;12.737;11.849;12.862;12.605;11.805;11.648;11.626;13.068;11.609;11.985;12.795;11.493;11.652;12.209;12.981;11.081;11.375;11.919;12.095;11.845;12.14;12.134	Q9BYD6	F5H702	J3QLR8	K7ES61	O60783	P30622-1	P49406	P51398-2	P82663	P82663	P82673	P82675	P82912-2	P82930	P82930	Q13405	Q14197	Q15751	Q16540	Q7Z7F7	Q8IXM3	Q8N5N7	Q8N983-4	Q8TAE8	Q96A35	Q96EL3	Q96EY7	Q9BYD1	Q9H0U6	Q9H2W6	Q9H9J2	Q9HD33-2	Q9P015	Q9P0J7	Q9UL42	Q9Y3B7	Q9Y3D3
1859	37	60S ribosomal subunit, cytoplasmic	7	0.189189	28S ribosomal subunit, mitochondrial;39S ribosomal subunit, mitochondrial;55S ribosome, mitochondrial;60S ribosomal subunit, cytoplasmic;Nop56p-associated pre-rRNA complex;Ribosome, cytoplasmic;TRBP containing complex (DICER, RPL7A, EIF6, MOV10 and subunits of the 60S ribosomal particle)	2;3;5;7;6;7;2	12.737	0.723647	666	351	254	13.636;13.124;11.653;14.216;13.694;12.758;13.225;12.665;12.531;13.025;12.573;12.975;11.225;14.317;12.677;12.605;11.626;13.068;11.271;11.985;12.795;13.347;11.493;11.693;11.652;14.059;12.209;12.981;11.081;11.375;12.905;13.711;11.983;11.845;12.14;12.134	Q14197	F5H702	J3QLR8	K7ES61	O14920	O15111	O60783	P49406	P51398-2	P82673	P82675	P82912-2	P82921	P82933	P82933	Q13405	Q7Z7F7	Q8N983-4	Q8TAE8	Q96DV4	Q96EL3	Q96EY7	Q99567	Q9BYD1	Q9BYD6	Q9H0U6	Q9H0U6	Q9H2W6	Q9H9J2	Q9HD33-2	Q9P015	Q9P0M9	Q9UP83-3	Q9Y2R9	Q9Y3B7	Q9Y3D3	Q9Y676
1860	48	55S ribosome, mitochondrial	12	0.25	28S ribosomal subunit, mitochondrial;39S ribosomal subunit, mitochondrial;40S ribosomal subunit, cytoplasmic;55S ribosome, mitochondrial;60S ribosomal subunit, cytoplasmic;Nop56p-associated pre-rRNA complex;Ribosome, cytoplasmic;TNF-alpha/NF-kappa B signaling complex 6;TRBP containing complex (DICER, RPL7A, EIF6, MOV10 and subunits of the 60S ribosomal particle)	4;8;1;12;7;8;8;1;2	12.862	0.72549	1128	561	407	13.636;13.124;11.653;14.216;13.694;12.758;12.129;13.225;12.665;13.601;13.025;12.573;12.975;13.418;11.225;14.317;12.677;12.737;11.42;12.605;11.377;11.805;11.648;11.626;13.068;11.271;12.795;13.347;13.774;11.493;11.693;11.652;14.059;12.209;12.981;11.081;11.141;14.857;11.375;11.919;12.905;11.5;13.711;12.281;11.845;12.14;12.134	Q16540	F5H702	J3QLR8	K7ES61	O14920	O15111	O60783	P09001	P49406	P51398-2	P82663	P82675	P82912-2	P82921	P82930	P82933	P82933	Q13405	Q14197	Q5T4S7-3	Q7Z7F7	Q8IUD2-2	Q8IXM3	Q8N5N7	Q8N983-4	Q8TAE8	Q96DV4	Q96EY7	Q99567	Q9BQC6	Q9BYD1	Q9BYD6	Q9H0U6	Q9H0U6	Q9H2W6	Q9H9J2	Q9HD33-2
1861	37	55S ribosome, mitochondrial	5	0.135135	28S ribosomal subunit, mitochondrial;39S ribosomal subunit, mitochondrial;55S ribosome, mitochondrial;60S ribosomal subunit, cytoplasmic;Nop56p-associated pre-rRNA complex;Ribosome, cytoplasmic;TRBP containing complex (DICER, RPL7A, EIF6, MOV10 and subunits of the 60S ribosomal particle);TRBP containing complex (DICER, TRBP, AGO2, RPL7A, EIF6, MOV10)	2;3;5;4;4;4;3;1	13.347	0.335385	666	325	109	13.636;13.124;11.653;14.216;13.694;12.758;14.958;14.431;13.225;12.665;13.116;13.025;12.573;14.317;12.677;12.737;12.862;14.598;13.563;12.605;11.626;13.068;12.795;13.849;13.774;11.652;12.209;12.981;12.738;11.375;13.722;14.577;13.711;11.845;12.14;12.134	Q99567	F5H702	J3QLR8	K7ES61	O14920	O15111	O60783	O75935-3	P19105	P49406	P51398-2	P62333	P82675	P82912-2	P82933	Q13405	Q14197	Q16540	Q6P1J9	Q6PD62	Q7Z7F7	Q8N983-4	Q8TAE8	Q96EY7	Q99460	Q9BQC6	Q9H0U6	Q9H2W6	Q9H9J2	Q9NYK5	Q9P015	Q9UBW7	Q9UJW0	Q9UP83-3	Q9Y3B7	Q9Y3D3	Q9Y676
1862	49	55S ribosome, mitochondrial	12	0.244898	28S ribosomal subunit, mitochondrial;39S ribosomal subunit, mitochondrial;55S ribosome, mitochondrial;60S ribosomal subunit, cytoplasmic;Nop56p-associated pre-rRNA complex;Ribosome, cytoplasmic;TRBP containing complex (DICER, RPL7A, EIF6, MOV10 and subunits of the 60S ribosomal particle);TRBP containing complex (DICER, TRBP, AGO2, RPL7A, EIF6, MOV10)	5;7;12;6;6;6;3;1	12.573	0.72549	1176	561	407	13.636;13.124;11.653;12.905;14.216;13.694;12.758;12.617;13.225;12.665;13.601;12.531;13.025;12.975;13.418;11.225;12.677;12.737;11.849;12.862;11.42;12.629;12.605;11.626;13.068;12.66;11.609;11.271;12.795;13.347;11.493;14.386;11.693;11.652;14.059;12.209;12.981;11.081;13.054;11.141;12.738;11.375;11.919;12.095;11.983;11.845;12.14;12.134	P82912-2	F5H702	J3QLR8	K7ES61	M0R150	O14920	O15111	O60783	P17980	P49406	P51398-2	P82663	P82673	P82675	P82921	P82930	P82933	Q13405	Q14197	Q15751	Q16540	Q5T4S7-3	Q6VMQ6-2	Q7Z7F7	Q8N983-4	Q8TAE8	Q92552	Q96A35	Q96DV4	Q96EY7	Q99567	Q9BYD1	Q9BYD1	Q9BYD6	Q9H0U6	Q9H0U6	Q9H2W6
1863	41	55S ribosome, mitochondrial	9	0.219512	28S ribosomal subunit, mitochondrial;39S ribosomal subunit, mitochondrial;40S ribosomal subunit, cytoplasmic;55S ribosome, mitochondrial;60S ribosomal subunit, cytoplasmic;Nop56p-associated pre-rRNA complex;Ribosome, cytoplasmic;TNF-alpha/NF-kappa B signaling complex 6;TRBP containing complex (DICER, RPL7A, EIF6, MOV10 and subunits of the 60S ribosomal particle);TRBP containing complex (DICER, TR…	3;6;2;9;5;7;7;1;2;1	12.665	0.859788	820	378	325	13.636;11.045;13.124;11.653;12.758;13.225;12.531;13.025;12.573;12.975;13.418;11.225;12.677;12.737;11.849;12.862;13.067;11.42;12.605;11.626;11.609;11.271;12.795;13.347;11.493;14.386;11.693;11.652;14.059;12.981;11.081;12.738;11.375;11.919;13.149;12.281;11.983;11.845;12.14;12.134	P51398-2	F5H702	J3KMW7	J3QLR8	K7ES61	O60783	P49406	P82673	P82675	P82912-2	P82921	P82930	P82933	Q13405	Q14197	Q15751	Q16540	Q4V328	Q5T4S7-3	Q7Z7F7	Q8N983-4	Q96A35	Q96DV4	Q96EY7	Q99567	Q9BYD1	Q9BYD1	Q9BYD6	Q9H0U6	Q9H0U6	Q9H9J2	Q9HD33-2	Q9NYK5	Q9P015	Q9P0J7	Q9Y2Q9	Q9Y2R5
1864	24	55S ribosome, mitochondrial	3	0.125	28S ribosomal subunit, mitochondrial;39S ribosomal subunit, mitochondrial;40S ribosomal subunit, cytoplasmic;55S ribosome, mitochondrial;60S ribosomal subunit, cytoplasmic;Nop56p-associated pre-rRNA complex;Ribosome, cytoplasmic;TNF-alpha/NF-kappa B signaling complex 6	2;1;1;3;1;2;2;1	12.531	0.846154	276	78	66	13.636;12.53;13.124;11.08;12.382;13.225;12.665;10.93;13.025;12.573;11.225;12.677;12.737;11.849;12.605;11.146;12.66;11.693;11.141;11.919;12.281;11.983;12.14	P82673	F5H702	G5E9W7	J3QLR8	O75616	P21333-2	P49406	P51398-2	P60228	P82675	P82912-2	P82933	Q13405	Q14197	Q15751	Q7Z7F7	Q86X10-2	Q92552	Q9BYD6	Q9NQ50	Q9P0J7	Q9Y2R5	Q9Y2R9	Q9Y3D3
1865	27	55S ribosome, mitochondrial	6	0.222222	28S ribosomal subunit, mitochondrial;39S ribosomal subunit, mitochondrial;40S ribosomal subunit, cytoplasmic;55S ribosome, mitochondrial;60S ribosomal subunit, cytoplasmic;Nop56p-associated pre-rRNA complex;Ribosome, cytoplasmic;TNF-alpha/NF-kappa B signaling complex 6;TRBP containing complex (DICER, RPL7A, EIF6, MOV10 and subunits of the 60S ribosomal particle);TRBP containing complex (DICER, TR…	3;3;1;6;4;5;5;1;1;1	12.975	0.784314	351	153	120	13.636;12.53;13.124;11.653;12.617;13.225;12.665;12.573;13.418;11.225;12.737;12.862;13.067;12.605;12.66;11.609;12.795;13.774;11.652;14.059;12.981;12.738;12.905;13.159;12.281;12.14	P82921	F5H702	G5E9W7	J3QLR8	K7ES61	P17980	P49406	P51398-2	P82912-2	P82930	P82933	Q14197	Q16540	Q4V328	Q7Z7F7	Q92552	Q96A35	Q96EY7	Q9BQC6	Q9H0U6	Q9H0U6	Q9H9J2	Q9NYK5	Q9P0M9	Q9Y291	Q9Y2R5	Q9Y3D3
1866	41	55S ribosome, mitochondrial	9	0.219512	28S ribosomal subunit, mitochondrial;39S ribosomal subunit, mitochondrial;40S ribosomal subunit, cytoplasmic;55S ribosome, mitochondrial;60S ribosomal subunit, cytoplasmic;Nop56p-associated pre-rRNA complex;Ribosome, cytoplasmic;TNF-alpha/NF-kappa B signaling complex 6;TRBP containing complex (DICER, RPL7A, EIF6, MOV10 and subunits of the 60S ribosomal particle);TRBP containing complex (DICER, TR…	2;7;2;9;6;8;8;1;3;1	13.025	0.854701	820	351	300	13.636;12.53;13.124;11.653;12.758;11.08;11.994;13.225;12.665;12.531;12.573;12.677;12.737;11.849;12.862;11.42;12.605;11.626;12.66;11.609;12.795;13.347;11.493;14.386;11.693;11.652;14.059;12.209;11.081;11.141;14.857;12.738;11.375;11.919;13.149;12.281;11.983;11.845;12.14;12.134	P82675	F5H702	G5E9W7	J3QLR8	K7ES61	O60783	O75616	O76080	P49406	P51398-2	P82673	P82912-2	Q13405	Q14197	Q15751	Q16540	Q5T4S7-3	Q7Z7F7	Q8N983-4	Q92552	Q96A35	Q96EY7	Q99567	Q9BYD1	Q9BYD1	Q9BYD6	Q9H0U6	Q9H0U6	Q9H2W6	Q9HD33-2	Q9NQ50	Q9NQ50	Q9NYK5	Q9P015	Q9P0J7	Q9Y2Q9	Q9Y2R5
1867	40	55S ribosome, mitochondrial	9	0.225	28S ribosomal subunit, mitochondrial;39S ribosomal subunit, mitochondrial;55S ribosome, mitochondrial;60S ribosomal subunit, cytoplasmic;Nop56p-associated pre-rRNA complex;Ribosome, cytoplasmic;TRBP containing complex (DICER, RPL7A, EIF6, MOV10 and subunits of the 60S ribosomal particle);TRBP containing complex (DICER, TRBP, AGO2, RPL7A, EIF6, MOV10)	4;5;9;5;5;5;2;1	12.795	0.793651	780	378	300	13.636;12.53;13.124;11.653;13.694;12.758;13.225;12.665;13.601;13.025;12.573;12.975;11.225;14.317;12.677;12.737;12.862;12.605;11.626;13.068;12.66;11.609;11.271;13.347;13.774;11.693;11.652;12.981;11.081;11.141;12.738;11.375;11.919;12.905;13.159;11.983;11.845;12.14;12.134	Q96EY7	F5H702	G5E9W7	J3QLR8	K7ES61	O15111	O60783	P49406	P51398-2	P82663	P82675	P82912-2	P82921	P82933	P82933	Q13405	Q14197	Q16540	Q7Z7F7	Q8N983-4	Q8TAE8	Q92552	Q96A35	Q96DV4	Q99567	Q9BQC6	Q9BYD6	Q9H0U6	Q9H9J2	Q9HD33-2	Q9NQ50	Q9NYK5	Q9P015	Q9P0J7	Q9P0M9	Q9Y291	Q9Y2R9
1868	49	55S ribosome, mitochondrial	14	0.285714	28S ribosomal subunit, mitochondrial;39S ribosomal subunit, mitochondrial;55S ribosome, mitochondrial;60S ribosomal subunit, cytoplasmic;Nop56p-associated pre-rRNA complex;Ribosome, cytoplasmic;TRBP containing complex (DICER, RPL7A, EIF6, MOV10 and subunits of the 60S ribosomal particle);TRBP containing complex (DICER, TRBP, AGO2, RPL7A, EIF6, MOV10)	6;8;14;6;6;6;3;1	12.605	0.828877	1176	561	465	13.636;12.53;13.124;11.653;12.905;12.758;12.129;12.617;13.225;12.665;13.601;12.531;13.025;12.573;12.975;13.418;11.225;14.317;12.677;12.737;12.862;11.42;11.377;11.805;11.648;11.626;13.068;12.66;11.609;11.271;12.795;13.347;13.774;11.493;11.693;11.652;12.209;12.981;11.081;11.141;12.738;11.375;11.919;13.159;11.983;11.845;12.14;12.134	Q7Z7F7	F5H702	G5E9W7	J3QLR8	K7ES61	M0R150	O60783	P09001	P17980	P49406	P51398-2	P82663	P82673	P82675	P82912-2	P82921	P82930	P82933	P82933	Q13405	Q14197	Q16540	Q5T4S7-3	Q8IUD2-2	Q8IXM3	Q8N5N7	Q8N983-4	Q8TAE8	Q92552	Q96A35	Q96DV4	Q96EY7	Q99567	Q9BQC6	Q9BYD1	Q9BYD6	Q9H0U6
1869	34	55S ribosome, mitochondrial	6	0.176471	28S ribosomal subunit, mitochondrial;39S ribosomal subunit, mitochondrial;55S ribosome, mitochondrial;60S ribosomal subunit, cytoplasmic;Nop56p-associated pre-rRNA complex;Ribosome, cytoplasmic;TRBP containing complex (DICER, RPL7A, EIF6, MOV10 and subunits of the 60S ribosomal particle)	3;3;6;6;5;6;2	12.209	0.904762	561	210	190	13.636;12.864;13.124;11.653;12.758;13.225;13.601;10.391;13.025;12.573;13.784;12.677;12.737;12.862;13.067;11.092;12.629;12.605;11.626;13.068;12.66;11.985;13.347;11.493;11.693;11.652;14.059;11.081;11.375;11.983;11.845;12.14;12.134	Q9H2W6	F5H702	F8VPD4	J3QLR8	K7ES61	O60783	P49406	P82663	P82663	P82675	P82912-2	Q08380	Q13405	Q14197	Q16540	Q4V328	Q5T447	Q6VMQ6-2	Q7Z7F7	Q8N983-4	Q8TAE8	Q92552	Q96EL3	Q99567	Q9BYD1	Q9BYD6	Q9H0U6	Q9H0U6	Q9HD33-2	Q9P015	Q9Y2R9	Q9Y3B7	Q9Y3D3	Q9Y676
1870	4	40S ribosomal subunit, cytoplasmic	1	0.25	40S ribosomal subunit, cytoplasmic;Nop56p-associated pre-rRNA complex;Ribosome, cytoplasmic	1;1;1	7.369	NaN	6	NaN	NaN	8.601;6.862;8.238	Q14687-3	F5H5U2	Q08378	Q9Y2Q9
1871	16	CEN complex	1	0.0625	CEN complex;Emerin complex 24;Emerin complex 25;ING2 complex;MKK4-ARRB2-ASK1 complex;MKK4-ARRB2-JNK3 complex;P2X7 receptor signalling complex;SAP complex (Sin3-associated protein complex);SIN3-SAP25 complex	1;1;1;1;1;1;1;1;1	7.637	0.2	120	15	3	8.601;8.23;8.391;6.502;7.9;5.835;7.064;8.808;5.669;9.142;8.226;8.499;8.395;8.137;8.372	Q8IY81	F5H5U2	P49711	P52272-2	Q13823	Q13895	Q15075	Q5JSZ5	Q5JTH9-2	Q71RC2	Q7Z2W4	Q8IY37	Q9BXS6-2	Q9H0S4-2	Q9NV56	Q9UNP9
1872	8	BCOR complex	1	0.125	BCOR complex;CEN complex;E2F-6 complex;MLL1-WDR5 complex;MOF complex;Polycomb repressive complex 1 (PRC1, hPRC-H);Respiratory chain complex I (holoenzyme), mitochondrial;Respiratory chain complex I (incomplete intermediate), mitochondrial;Respiratory chain complex I (intermediate II/230kD), mitochondrial;Respiratory chain complex I (intermediate VII/650kD), mitochondrial;Respiratory chain complex…	1;1;1;1;1;1;1;1;1;1;1;1	9.961	NaN	28	NaN	NaN	8.601;8.669;8.694;9.456;8.409;8.237;8.778	Q9BVS4	F5H5U2	O75940	Q5VYS8-6	Q92979	Q96BK5	Q9BQS8	Q9BRU9
1873	10	CS-MAP3K7IP1-MAP3K7IP2 complex	1	0.1	CS-MAP3K7IP1-MAP3K7IP2 complex;TNF-alpha/NF-kappa B signaling complex 7;TRIKA2 protein kinase complex (TAK1, TAB1, TAB2);Ubiquitin ligase complex (TRAF6, TAB2, MALT1, UEV1A, BCL10)	1;1;1;1	9.113	0.333333	45	3	1	8.601;8.669;9.041;8.23;8.51;8.676;8.226;8.409;8.918	Q9P031	F5H5U2	O75940	P07305	P49711	Q13242	Q14692	Q8IY37	Q96BK5	Q9BX40
1874	23	26S proteasome	1	0.043478	26S proteasome;40S ribosomal subunit, cytoplasmic;CS-MAP3K7IP1-MAP3K7IP2 complex;DA complex;DAB complex;Emerin complex 24;Emerin complex 25;ING2 complex;Nop56p-associated pre-rRNA complex;PA700 complex;PA700-20S-PA28 complex;Ribosome, cytoplasmic;SAP complex (Sin3-associated protein complex);SIN3-SAP25 complex;TFIIA complex;TFIIA-TRF2 complex;TNF-alpha/NF-kappa B signaling complex 7;TRIKA2 protei…	1;1;1;1;1;1;1;1;1;1;1;1;1;1;1;1;1;1;1	8.226	0.714286	253	21	15	8.601;9.636;8.669;9.041;7.211;8.434;8.26;6.862;8.51;9.36;9.336;8.808;8.463;7.637;7.89;8.217;7.476;8.918;8.395;8.217;9.537;9.113	Q8IY37	F5H5U2	O75475	O75940	P07305	P22626-2	P48634-2	P98175-2	Q08378	Q13242	Q14331	Q16666-2	Q5JTH9-2	Q5VWQ0	Q8IY81	Q8NE71-2	Q8WVM0	Q9BSJ2	Q9BX40	Q9H0S4-2	Q9NVP1	Q9NX58	Q9P031
1875	15	Emerin complex 24	1	0.066667	Emerin complex 24;Emerin complex 25;ING2 complex;MKK4-ARRB2-ASK1 complex;MKK4-ARRB2-JNK3 complex;SAP complex (Sin3-associated protein complex);SIN3-SAP25 complex	1;1;1;1;1;1;1	8.808	0.166667	105	6	1	8.601;8.088;7.211;7.878;8.434;8.532;8.51;7.9;9.234;7.637;8.276;8.137;7.837;8.624	Q5JTH9-2	F5H5U2	O15047	P22626-2	P36957	P48634-2	Q00577	Q13242	Q13895	Q8IV48	Q8IY81	Q96GA3	Q9NV56	Q9P0U4	Q9P2M7
1876	26	60S ribosomal subunit, cytoplasmic	1	0.038462	60S ribosomal subunit, cytoplasmic;CF IIAm complex (Cleavage factor IIAm complex);Emerin complex 24;Emerin complex 25;ING2 complex;MKK4-ARRB2-ASK1 complex;MKK4-ARRB2-JNK3 complex;Nop56p-associated pre-rRNA complex;Respiratory chain complex I (holoenzyme), mitochondrial;Respiratory chain complex I (incomplete intermediate), mitochondrial;Respiratory chain complex I (intermediate II/230kD), mitocho…	1;1;1;1;1;1;1;1;1;1;1;1;1;1;1;1;1	8.137	0.527778	325	36	19	8.601;8.088;9.041;8.291;8.352;9.159;8.869;8.23;8.851;8.51;8.808;9.507;7.637;8.108;8.634;9.456;8.409;8.718;8.625;8.499;8.312;8.395;9.078;8.226;8.372	Q9NV56	F5H5U2	O15047	P07305	P10412	P16401	P17026	P42766	P49711	Q08211	Q13242	Q5JTH9-2	Q8IWS0	Q8IY81	Q8NFW8	Q92522	Q92979	Q96BK5	Q9BVI4	Q9BVP2-2	Q9BXS6-2	Q9BY77	Q9H0S4-2	Q9H6F5	Q9NXV6	Q9UNP9
1877	6	40S ribosomal subunit, cytoplasmic	1	0.166667	40S ribosomal subunit, cytoplasmic;Nop56p-associated pre-rRNA complex;Ribosome, cytoplasmic	1;1;1	8.295	NaN	15	NaN	NaN	8.601;8.975;7.878;8.237;8.918	F5H801	F5H5U2	O00442	P36957	Q9BQS8	Q9BX40
1878	13	40S ribosomal subunit, cytoplasmic	2	0.153846	40S ribosomal subunit, cytoplasmic;Nop56p-associated pre-rRNA complex;Respiratory chain complex I (holoenzyme), mitochondrial;Respiratory chain complex I (incomplete intermediate), mitochondrial;Respiratory chain complex I (intermediate II/230kD), mitochondrial;Respiratory chain complex I (intermediate VII/650kD), mitochondrial;Respiratory chain complex I (lambda subunit) mitochondrial;Ribosome, …	2;2;1;1;1;1;1;2	8.778	0	78	1	0	8.601;8.975;9.428;9.28;7.878;9.198;8.694;6.968;8.3;9.456;9.201;8.237	Q9BRU9	F5H5U2	O00442	P16989	P23396	P36957	Q08380	Q5VYS8-6	Q86TB9	Q92614-4	Q92979	Q96CW5-2	Q9BQS8
1879	16	ALL-1 supercomplex	1	0.0625	ALL-1 supercomplex;ASCOM complex;CEN complex;MLL-HCF complex;MLL1-WDR5 complex;MOF complex;Menin-associated histone methyltransferase complex;PTIP-HMT complex;Set1A complex;Set1B complex;UTX-MLL2/3 complex;WDR5-ASH2L-RBBP5-MLL2 complex	1;1;1;1;1;1;1;1;1;1;1;1	7.861	1	120	6	6	8.601;6.939;8.391;8.213;9.535;8.839;9.026;9.142;6.403;9.641;7.672;9.395;8.718;8.752;8.047	Q9BWF3	F5H5U2	O00425	P52272-2	P61978	Q14204	Q59GN2	Q5SW79-2	Q7Z2W4	Q86U42-2	Q86U42-2	Q86V81	Q96T88	Q9BVI4	Q9H2U1-2	Q9Y295
1880	34	40S ribosomal subunit, cytoplasmic	2	0.058824	40S ribosomal subunit, cytoplasmic;C complex spliceosome;DNA double-strand break end-joining complex;DNA ligase IV-XRCC4 complex;DNA ligase IV-XRCC4 complex (LX complex);DNA ligase IV-XRCC4-AHNK complex;DNA ligase IV-XRCC4-PNK complex;DNA ligase IV-XRCC4-XLF complex;LARC complex (LCR-associated remodeling complex);Nop56p-associated pre-rRNA complex;Ribosome, cytoplasmic;TNF-alpha/NF-kappa B signa…	2;1;1;1;1;1;1;1;1;1;2;1;1;1	8.752	0.495238	561	105	52	8.601;6.939;9.26;8.088;10.105;8.827;8.669;9.159;7.211;7.878;7.756;7.81;9.783;9.109;7.442;8.851;8.319;8.51;7.9;9.36;9.026;9.356;10.059;6.968;8.3;8.276;8.249;7.629;9.764;8.918;8.718;9.312;8.047	Q9H2U1-2	F5H5U2	O00425	O14979	O15047	O43390	O60264	O75940	P17026	P22626-2	P36957	P51991	P51991-2	P62273	P62854	P62861	Q08211	Q13151	Q13242	Q13895	Q14331	Q5SW79-2	Q6PKG0	Q7L5Y9	Q86TB9	Q92614-4	Q96GA3	Q96PK6	Q9BVJ6	Q9BVJ6	Q9BX40	Q9H0D6	Q9ULX3	Q9Y295
1881	19	17S U2 snRNP	1	0.052632	17S U2 snRNP;ALL-1 supercomplex;ASCOM complex;C complex spliceosome;MLL-HCF complex;MLL1-WDR5 complex;MOF complex;Menin-associated histone methyltransferase complex;PTIP-HMT complex;SF3A1-SF3A2-SF3A3 complex;Set1A complex;Set1B complex;Spliceosome;UTX-MLL2/3 complex;WDR5-ASH2L-RBBP5-MLL2 complex	1;1;1;1;1;1;1;1;1;1;1;1;1;1;1	8.034	0.3	171	10	3	8.601;9.714;8.135;7.109;6.994;8.33;6.798;9.552;8.249;7.427;7.476;7.861;8.312;8.395;8.19;8.382;8.05;7.729	P23246	F5H5U2	O00139-2	O95793-2	P51532-5	P55265-5	Q15717	Q5BKZ1	Q86UP2	Q96PK6	Q96SI9	Q9BSJ2	Q9BWF3	Q9BY77	Q9H0S4-2	Q9NR30	Q9NZB2	Q9P2K5-2	Q9Y3C1
1882	15	NaN	NaN	NaN			9.201	0.333333	105	3	1	8.601;9.707;9.041;9.159;8.51;9.36;9.731;8.3;8.778;7.629;9.764;8.918;9.312;9.066	Q96CW5-2	F5H5U2	F8WBJ6	P07305	P17026	Q13242	Q14331	Q7L2E3	Q92614-4	Q9BRU9	Q9BVJ6	Q9BVJ6	Q9BX40	Q9ULX3	Q9Y580
1883	24	C complex spliceosome	1	0.041667	C complex spliceosome;CEN complex;LARC complex (LCR-associated remodeling complex);Toposome	1;1;1;1	10.259	0.5	276	10	5	8.601;9.707;10.105;8.291;8.352;9.947;8.391;8.419;8.851;8.469;10.163;8.839;9.356;9.142;9.047;10.852;10.394;8.395;8.752;10.834;8.382;8.6;9.066	Q9UN86	F5H5U2	F8WBJ6	O43390	P10412	P16401	P51991-2	P52272-2	P78362	Q08211	Q12906-7	Q13045	Q59GN2	Q6PKG0	Q7Z2W4	Q8IX12-2	Q8N163	Q92974-2	Q9H0S4-2	Q9H2U1-2	Q9NZB2	Q9NZB2	Q9NZI8	Q9Y580
1884	29	Nop56p-associated pre-rRNA complex	3	0.103448	40S ribosomal subunit, cytoplasmic;60S ribosomal subunit, cytoplasmic;BCOR complex;CEN complex;E2F-6 complex;MKK4-ARRB2-ASK1 complex;MKK4-ARRB2-JNK3 complex;MLL1-WDR5 complex;MOF complex;Nop56p-associated pre-rRNA complex;P2X7 receptor signalling complex;Polycomb repressive complex 1 (PRC1, hPRC-H);Respiratory chain complex I (holoenzyme), mitochondrial;Respiratory chain complex I (incomplete int…	2;1;1;1;1;1;1;1;1;3;1;1;1;1;1;1;1;3;1;1	9.456	0.511111	406	45	23	8.601;9.707;8.975;8.088;8.827;7.976;8.669;9.041;7.878;8.869;8.851;9.198;8.51;7.9;8.808;8.463;8.694;10.311;10.059;9.913;8.634;8.237;8.778;9.961;8.918;8.752;8.137;8.624	Q92979	F5H5U2	F8WBJ6	O00442	O15047	O60264	O60306	O75940	P07305	P36957	P42766	Q08211	Q08380	Q13242	Q13895	Q5JTH9-2	Q5VWQ0	Q5VYS8-6	Q71RC2	Q7L5Y9	Q8WU90	Q92522	Q9BQS8	Q9BRU9	Q9BVS4	Q9BX40	Q9H2U1-2	Q9NV56	Q9P2M7
1885	46	Nop56p-associated pre-rRNA complex	3	0.065217	40S ribosomal subunit, cytoplasmic;60S ribosomal subunit, cytoplasmic;AFF1-MLLT1-CBX8 complex;CEN complex;Emerin complex 24;Emerin complex 25;ING2 complex;MKK4-ARRB2-ASK1 complex;MKK4-ARRB2-JNK3 complex;Nop56p-associated pre-rRNA complex;Ribosome, cytoplasmic;SAP complex (Sin3-associated protein complex);SIN3-SAP25 complex;TRBP containing complex (DICER, RPL7A, EIF6, MOV10 and subunits of the 60S…	1;2;1;1;1;1;1;1;1;3;3;1;1;1	8.718	0.461538	1035	78	36	8.601;9.707;6.939;8.735;8.088;7.976;7.92;8.135;9.041;7.052;8.352;9.159;7.992;7.878;8.869;8.391;8.213;8.021;7.9;9.36;8.132;9.026;8.463;8.252;9.142;6.968;9.641;7.672;8.226;7.637;7.89;8.249;7.505;7.629;9.764;8.499;7.104;8.395;8.314;8.752;8.137;8.05;6.875;7.505;9.066	Q9BVI4	F5H5U2	F8WBJ6	O00425	O14979-3	O15047	O60306	O60832	O95793-2	P07305	P12277	P16401	P17026	P18583-5	P36957	P42766	P52272-2	P61978	P62987	Q13895	Q14331	Q14694	Q5SW79-2	Q5VWQ0	Q6F5E8	Q7Z2W4	Q86TB9	Q86U42-2	Q86V81	Q8IY37	Q8IY81	Q8NE71-2	Q96PK6	Q9BRZ2	Q9BVJ6	Q9BVJ6	Q9BXS6-2
1886	38	40S ribosomal subunit, cytoplasmic	2	0.052632	39S ribosomal subunit, mitochondrial;40S ribosomal subunit, cytoplasmic;55S ribosome, mitochondrial;CS-MAP3K7IP1-MAP3K7IP2 complex;DA complex;DAB complex;MKK4-ARRB2-ASK1 complex;MKK4-ARRB2-JNK3 complex;NgR-TROY-LINGO1 complex;Nop56p-associated pre-rRNA complex;Respiratory chain complex I (holoenzyme), mitochondrial;Respiratory chain complex I (incomplete intermediate), mitochondrial;Respiratory c…	1;2;1;1;1;1;1;1;1;2;1;1;1;1;1;2;1;1;1;1;1;1	9.041	0.485714	703	105	51	8.601;9.707;9.714;8.975;8.827;7.976;8.669;8.479;7.888;8.51;8.931;9.36;8.676;8.81;8.463;7.959;8.217;10.002;7.397;9.456;9.201;10.291;8.12;8.237;8.718;8.918;8.499;8.395;8.314;9.713;8.137;9.537;9.113;9.312;8.372;7.729;9.066	P07305	F5H5U2	F8WBJ6	O00139-2	O00442	O60264	O60306	O75940	O94763	P11387	Q13242	Q14258	Q14331	Q14692	Q5VTL8	Q5VWQ0	Q6PCB5	Q8WVM0	Q8WXI9	Q92785	Q92979	Q96CW5-2	Q96GM5	Q96GM5	Q9BQS8	Q9BVI4	Q9BX40	Q9BXS6-2	Q9H0S4-2	Q9H147	Q9NRR5	Q9NV56	Q9NX58	Q9P031	Q9ULX3	Q9UNP9	Q9Y3C1
1887	21	40S ribosomal subunit, cytoplasmic	1	0.047619	40S ribosomal subunit, cytoplasmic;BCOR complex;CEN complex;CS-MAP3K7IP1-MAP3K7IP2 complex;E2F-6 complex;MKK4-ARRB2-ASK1 complex;MKK4-ARRB2-JNK3 complex;MLL1-WDR5 complex;MOF complex;Nop56p-associated pre-rRNA complex;Polycomb repressive complex 1 (PRC1, hPRC-H);Respiratory chain complex I (holoenzyme), mitochondrial;Respiratory chain complex I (incomplete intermediate), mitochondrial;Respiratory…	1;1;1;1;1;1;1;1;1;1;1;1;1;1;1;1;1;1;1;1;1	8.409	0.6	210	10	6	8.601;9.707;6.445;8.735;8.827;7.976;8.669;9.041;8.51;8.676;8.278;8.463;9.456;8.237;9.961;8.918;8.314;8.137;9.113;8.624	Q96BK5	F5H5U2	F8WBJ6	H7C128	O14979-3	O60264	O60306	O75940	P07305	Q13242	Q14692	Q49A26-5	Q5VWQ0	Q92979	Q9BQS8	Q9BVS4	Q9BX40	Q9H147	Q9NV56	Q9P031	Q9P2M7
1888	43	Nop56p-associated pre-rRNA complex	4	0.093023	40S ribosomal subunit, cytoplasmic;60S ribosomal subunit, cytoplasmic;CEN complex;Exosome;Nop56p-associated pre-rRNA complex;Ribosome, cytoplasmic;TNF-alpha/NF-kappa B signaling complex 6;TNF-alpha/Nf-kappa B signaling complex (RPL6, RPL30, RPS13, CHUK, DDX3X, NFKB2, NFKBIB, REL, IKBKG, NFKB1, MAP3K8, RELB, GLG1, NFKBIA, RELA, TNIP2, GTF2I);TRBP containing complex (DICER, RPL7A, EIF6, MOV10 and s…	2;2;1;1;4;4;1;1;2	9.312	0.745098	903	153	114	8.601;9.707;9.22;8.827;7.976;8.669;9.041;8.291;8.352;9.159;8.869;9.301;7.81;9.947;8.919;9.783;8.79;9.109;8.736;7.949;8.851;8.51;8.931;9.36;8.676;8.839;8.463;9.731;9.142;9.641;10.002;8.634;9.201;7.629;9.764;8.918;8.499;7.666;8.752;9.078;9.537;9.066	Q9ULX3	F5H5U2	F8WBJ6	G3V529	O60264	O60306	O75940	P07305	P10412	P16401	P17026	P42766	P46781	P51991-2	P51991-2	P62263	P62273	P62750	P62854	P62899	P78347-2	Q08211	Q13242	Q14258	Q14331	Q14692	Q59GN2	Q5VWQ0	Q7L2E3	Q7Z2W4	Q86U42-2	Q8WXI9	Q92522	Q96CW5-2	Q9BVJ6	Q9BVJ6	Q9BX40
1889	22	40S ribosomal subunit, cytoplasmic	1	0.045455	40S ribosomal subunit, cytoplasmic;Nop56p-associated pre-rRNA complex;Respiratory chain complex I (holoenzyme), mitochondrial;Respiratory chain complex I (incomplete intermediate), mitochondrial;Respiratory chain complex I (intermediate II/230kD), mitochondrial;Respiratory chain complex I (intermediate VII/650kD), mitochondrial;Respiratory chain complex I (lambda subunit) mitochondrial;Ribosome, …	1;1;1;1;1;1;1;1	8.827	0.904762	231	21	19	8.601;9.707;9.22;9.714;7.976;8.669;9.041;8.51;9.36;8.676;8.278;8.81;8.463;10.002;9.456;8.237;8.918;7.666;8.752;8.19;9.312	O60264	F5H5U2	F8WBJ6	G3V529	O00139-2	O60306	O75940	P07305	Q13242	Q14331	Q14692	Q49A26-5	Q5VTL8	Q5VWQ0	Q8WXI9	Q92979	Q9BQS8	Q9BX40	Q9H2P0	Q9H2U1-2	Q9NR30	Q9ULX3
1890	13	40S ribosomal subunit, cytoplasmic	1	0.076923	40S ribosomal subunit, cytoplasmic;BCOR complex;CEN complex;E2F-6 complex;MLL1-WDR5 complex;MOF complex;Nop56p-associated pre-rRNA complex;Polycomb repressive complex 1 (PRC1, hPRC-H);Ribosome, cytoplasmic;hPRC1L complex	1;1;1;1;1;1;1;1;1;1	8.237	1	78	1	1	8.601;8.295;8.975;8.827;8.669;9.041;7.878;8.694;6.968;8.778;9.961;8.918	Q9BQS8	F5H5U2	F5H801	O00442	O60264	O75940	P07305	P36957	Q5VYS8-6	Q86TB9	Q9BRU9	Q9BVS4	Q9BX40
1891	14	40S ribosomal subunit, cytoplasmic	1	0.071429	40S ribosomal subunit, cytoplasmic;Nop56p-associated pre-rRNA complex;Respiratory chain complex I (holoenzyme), mitochondrial;Respiratory chain complex I (incomplete intermediate), mitochondrial;Respiratory chain complex I (intermediate II/230kD), mitochondrial;Respiratory chain complex I (intermediate VII/650kD), mitochondrial;Respiratory chain complex I (lambda subunit) mitochondrial;Ribosome, …	1;1;1;1;1;1;1;1	8.975	NaN	91	NaN	NaN	8.601;8.295;9.707;9.041;7.878;9.456;8.237;9.325;8.778;8.918;8.544;10.133;9.573	O00442	F5H5U2	F5H801	F8WBJ6	P07305	P36957	Q92979	Q9BQS8	Q9BRP8-2	Q9BRU9	Q9BX40	Q9H7D7-2	Q9NWU2	Q9UHY1
1892	28	40S ribosomal subunit, cytoplasmic	2	0.071429	40S ribosomal subunit, cytoplasmic;Nop56p-associated pre-rRNA complex;Respiratory chain complex I (holoenzyme), mitochondrial;Respiratory chain complex I (incomplete intermediate), mitochondrial;Respiratory chain complex I (intermediate II/230kD), mitochondrial;Respiratory chain complex I (intermediate VII/650kD), mitochondrial;Respiratory chain complex I (lambda subunit) mitochondrial;Ribosome, …	2;2;1;1;1;1;1;2	8.918	0.619048	378	21	13	8.601;8.295;9.707;8.975;8.827;7.976;8.669;9.041;7.878;8.23;8.51;9.36;8.676;8.463;8.226;8.847;10.002;9.456;8.409;9.201;8.237;7.629;9.764;8.499;8.752;9.312;9.066	Q9BX40	F5H5U2	F5H801	F8WBJ6	O00442	O60264	O60306	O75940	P07305	P36957	P49711	Q13242	Q14331	Q14692	Q5VWQ0	Q8IY37	Q8N5L8	Q8WXI9	Q92979	Q96BK5	Q96CW5-2	Q9BQS8	Q9BVJ6	Q9BVJ6	Q9BXS6-2	Q9H2U1-2	Q9ULX3	Q9Y580
1893	43	40S ribosomal subunit, cytoplasmic	5	0.116279	40S ribosomal subunit, cytoplasmic;BCOR complex;CEN complex;E2F-6 complex;MLL1-WDR5 complex;MOF complex;Nop56p-associated pre-rRNA complex;Polycomb repressive complex 1 (PRC1, hPRC-H);Respiratory chain complex I (holoenzyme), mitochondrial;Respiratory chain complex I (incomplete intermediate), mitochondrial;Respiratory chain complex I (intermediate II/230kD), mitochondrial;Respiratory chain compl…	5;1;1;1;1;1;4;1;1;1;1;1;1;5;1	7.878	0.6	903	105	63	8.601;8.295;9.707;6.445;8.975;8.088;7.976;7.052;9.428;7.992;7.211;9.28;7.756;7.81;9.783;7.442;8.851;8.319;8.51;8.24;7.9;8.808;8.463;8.694;8.051;6.968;7.672;9.234;8.634;9.456;8.276;8.237;8.778;8.718;6.224;8.918;8.395;8.752;9.713;8.382;8.624;8.238	P36957	F5H5U2	F5H801	F8WBJ6	H7C128	O00442	O15047	O60306	P12277	P16989	P17844	P22626-2	P23396	P51991	P51991-2	P62273	P62861	Q08211	Q13151	Q13242	Q13283	Q13895	Q5JTH9-2	Q5VWQ0	Q5VYS8-6	Q7Z417	Q86TB9	Q86V81	Q8IV48	Q92522	Q92979	Q96GA3	Q9BQS8	Q9BRU9	Q9BVI4	Q9BVS4	Q9BX40
1894	2	NaN	NaN	NaN			48.377	NaN	1	NaN	NaN	48.725	P40763	F5H5P2
1895	4	NaN	NaN	NaN			47.945	NaN	6	NaN	NaN	48.725;48.36;49.075	Q6IBS0	F5H5P2	P52907	Q13363-2
1896	10	Scrib-beta-PIX-GIT1 complex	2	0.2	Arp2/3 protein complex;Scrib-beta-PIX-GIT1 complex	1;2	48.379	NaN	45	NaN	NaN	48.725;47.472;49.014;49.299;48.175;49.508;49.285;47.78;49.985	P54725	F5H5P2	P21953	Q8NFH3	Q8TEA8	Q9BPX5	Q9C0E2	Q9H3H1-4	Q9Y4X5	Q9Y4X5
1897	6	NaN	NaN	NaN			49.08	NaN	15	NaN	NaN	48.725;48.487;49.402;49.503;49.413	Q9BR76	F5H5P2	O75312	O95671-2	P57737	P61244-2
1898	7	NaN	NaN	NaN			49.996	NaN	21	NaN	NaN	48.725;48.789;48.75;48.527;49.753;48.06	Q8N6H7	F5H5P2	O00178	P36915	Q86Y56	Q96B54	Q9BQ52
1899	3	NaN	NaN	NaN			49.753	NaN	3	NaN	NaN	48.725;49.524	Q96B54	F5H5P2	F6T1Q0
1900	18	Scrib-beta-PIX-GIT1 complex	2	0.111111	Scrib-beta-PIX-GIT1 complex	2	49.503	0	153	1	0	48.725;49.524;48.603;48.827;48.487;48.403;49.402;49.417;49.018;48.571;49.413;48.176;49.299;49.08;49.347;47.78;49.985	P57737	F5H5P2	F6T1Q0	O60664	O60711	O75312	O95628-3	O95671-2	P22033	P45974-2	P54727	P61244-2	Q5QNY5	Q8TEA8	Q9BR76	Q9UL46	Q9Y4X5	Q9Y4X5
1901	15	APP-FE65-LRP complex	1	0.066667	APP-FE65-LRP complex;APP-TIMM23 complex;APP-TOMM40 complex;Amyloid beta protein oligomer;DMAP1-associated complex;INO80 chromatin remodeling complex;NuA4/Tip60 HAT complex;NuA4/Tip60-HAT complex A;NuA4/Tip60-HAT complex B;RUNX1-CBF-beta-DNA complex;SRCAP-associated chromatin remodeling complex;TIP49-TIP48-BAF53 complex;TIP60 histone acetylase complex;URI complex (Unconventional prefoldin RPB5 Int…	1;1;1;1;1;1;1;1;1;1;1;1;1;1;1;1;1;1	41.069	0.1	105	10	1	39.324;42.71;40.111;42.118;42.481;41.943;42.266;40.511;41.843;39.151;40.427;40.771;41.877;40.806	Q9NXV2	F5H365	O75794	O95487-2	P62140	P62304	P62306	P63261	Q15750	Q16626	Q16626	Q6PD74	Q8TC07-2	Q9BW71	Q9Y303
1902	8	NaN	NaN	NaN			44.256	NaN	28	NaN	NaN	42.541;44.388;44.579;42.318;44.011;44.201;43.336	F8W543	F5H365	Q4G0F5	Q86VQ1	Q8TCS8	Q96HN2-2	Q99543	Q9NXV2
1903	7	NaN	NaN	NaN			40.699	NaN	21	NaN	NaN	42.541;39.324;39.155;42.318;40.133;41.069	F8W543	F5H365	F5H365	Q86VQ1	Q8TCS8	Q99543	Q9NXV2
1904	5	NaN	NaN	NaN			40.546	NaN	10	NaN	NaN	42.541;39.324;39.642;39.426	Q14C86-5	F5H365	F5H365	O60684	O75643
1905	11	NaN	NaN	NaN			10.303	0.333333	55	6	2	8.761;8.391;8.33;9.336;8.839;9.731;8.625;9.078;9.537;8.592	Q92608	F5H315	P52272-2	Q15717	Q16666-2	Q59GN2	Q7L2E3	Q9BVP2-2	Q9H6F5	Q9NX58	Q9NY93-2
1906	7	NaN	NaN	NaN			8.26	NaN	21	NaN	NaN	8.761;8.434;8.839;7.064;7.344;8.411	P98175-2	F5H315	P48634-2	Q59GN2	Q5JSZ5	Q6UXN9	Q9NYZ3
1907	32	Ribosome, cytoplasmic	6	0.1875	40S ribosomal subunit, cytoplasmic;60S ribosomal subunit, cytoplasmic;CF IIAm complex (Cleavage factor IIAm complex);Nop56p-associated pre-rRNA complex;Ribosome, cytoplasmic;TNF-alpha/NF-kappa B signaling complex 6;TNF-alpha/Nf-kappa B signaling complex (RPL6, RPL30, RPS13, CHUK, DDX3X, NFKB2, NFKBIB, REL, IKBKG, NFKB1, MAP3K8, RELB, GLG1, NFKBIA, RELA, TNIP2, GTF2I);TRBP containing complex (DICE…	2;4;1;5;6;1;1;3	9.731	0.790476	496	105	83	8.761;9.732;8.135;8.995;9.159;10.438;8.869;8.23;8.754;8.994;8.864;8.685;9.109;8.736;7.949;9.36;9.336;7.737;8.839;8.051;8.634;9.403;9.201;8.499;8.312;9.078;9.537;8.226;8.23;9.312;9.066	Q7L2E3	F5H315	O60934	O95793-2	P16402	P17026	P32969	P42766	P49711	P61254	P62241	P62266	P62847-2	P62854	P62899	P78347-2	Q14331	Q16666-2	Q3KQU3	Q59GN2	Q7Z417	Q92522	Q969Q0	Q96CW5-2	Q9BXS6-2	Q9BY77	Q9H6F5	Q9NX58	Q9NXV6	Q9ULR0	Q9ULX3	Q9Y580
1908	24	Ribosome, cytoplasmic	6	0.25	40S ribosomal subunit, cytoplasmic;60S ribosomal subunit, cytoplasmic;Nop56p-associated pre-rRNA complex;Parvulin-associated pre-rRNP complex;Ribosome, cytoplasmic;TNF-alpha/NF-kappa B signaling complex 6;TNF-alpha/Nf-kappa B signaling complex (RPL6, RPL30, RPS13, CHUK, DDX3X, NFKB2, NFKBIB, REL, IKBKG, NFKB1, MAP3K8, RELB, GLG1, NFKBIA, RELA, TNIP2, GTF2I);TRBP containing complex (DICER, RPL7A, …	3;3;5;1;6;1;1;3	9.22	0.807692	276	78	63	8.761;8.827;8.995;9.159;8.735;8.754;8.994;9.126;8.839;9.109;8.736;8.93;8.532;8.51;8.931;8.503;8.634;9.403;10.834;8.382;9.312;9.155;9.066	G3V529	F5H315	O60264	P16402	P17026	P46776	P61254	P62241	P62701	P62753	P62854	P62899	P84098	Q00577	Q13242	Q14258	Q5SSJ5	Q92522	Q969Q0	Q9NZB2	Q9NZB2	Q9ULX3	Q9Y3I0	Q9Y580
1909	9	NaN	NaN	NaN			7.505	1	36	3	3	8.761;6.939;6.994;8.532;6.502;7.104;8.314;8.372	Q9BRZ2	F5H315	O00425	P55265-5	Q00577	Q13823	Q9BZJ0-2	Q9H147	Q9UNP9
1910	14	Ribosome, cytoplasmic	2	0.142857	40S ribosomal subunit, cytoplasmic;60S ribosomal subunit, cytoplasmic;Nop56p-associated pre-rRNA complex;Ribosome, cytoplasmic;TRBP containing complex (DICER, RPL7A, EIF6, MOV10 and subunits of the 60S ribosomal particle)	1;1;1;2;1	8.532	0.714286	91	21	15	8.761;9.22;7.115;9.393;9.126;8.839;8.736;8.51;8.931;8.808;8.634;8.276;7.505	Q00577	F5H315	G3V529	P13807-2	P62244	P62701	P62753	P62899	Q13242	Q14258	Q5JTH9-2	Q92522	Q96GA3	Q9BRZ2
1911	57	Ribosome, cytoplasmic	9	0.157895	40S ribosomal subunit, cytoplasmic;60S ribosomal subunit, cytoplasmic;Exosome;MKK4-ARRB2-ASK1 complex;MKK4-ARRB2-JNK3 complex;Nop56p-associated pre-rRNA complex;Ribosome, cytoplasmic;TNF-alpha/NF-kappa B signaling complex 6;TNF-alpha/Nf-kappa B signaling complex (RPL6, RPL30, RPS13, CHUK, DDX3X, NFKB2, NFKBIB, REL, IKBKG, NFKB1, MAP3K8, RELB, GLG1, NFKBIA, RELA, TNIP2, GTF2I);TRBP containing comp…	6;3;1;1;1;6;9;1;1;3	8.634	0.835294	1596	595	497	8.761;9.22;9.157;8.291;8.352;8.995;7.878;9.589;8.869;9.301;9.081;8.754;8.994;9.393;9.242;8.919;9.783;8.896;9.226;9.126;8.79;8.839;8.685;9.109;7.442;8.736;8.905;8.496;8.93;8.532;8.851;8.108;8.469;8.319;8.51;7.9;9.535;8.931;8.676;8.503;6.677;9.731;9.234;9.507;9.913;9.403;8.148;8.312;9.078;8.137;8.382;8.6;8.624;9.312;8.372;9.066	Q92522	F5H315	G3V529	O60506	P10412	P16401	P16402	P36957	P42677	P42766	P46781	P61247	P61254	P62241	P62244	P62249	P62263	P62273	P62277	P62280	P62701	P62750	P62753	P62847-2	P62854	P62861	P62899	P62995	P67809	P84098	Q00577	Q08211	Q12905	Q12906-7	Q13151	Q13242	Q13895
1912	36	Ribosome, cytoplasmic	8	0.222222	40S ribosomal subunit, cytoplasmic;60S ribosomal subunit, cytoplasmic;Nop56p-associated pre-rRNA complex;Parvulin-associated pre-rRNP complex;Ribosome, cytoplasmic;TNF-alpha/NF-kappa B signaling complex 6;TNF-alpha/Nf-kappa B signaling complex (RPL6, RPL30, RPS13, CHUK, DDX3X, NFKB2, NFKBIB, REL, IKBKG, NFKB1, MAP3K8, RELB, GLG1, NFKBIA, RELA, TNIP2, GTF2I);TRBP containing complex (DICER, RPL7A, …	2;6;7;1;8;1;1;5	9.109	0.959064	630	171	164	8.761;9.22;9.047;8.352;8.995;9.464;9.159;8.37;8.869;8.735;9.783;8.896;9.226;9.126;8.79;8.839;9.243;8.685;8.736;8.935;8.93;9.535;9.36;8.503;9.026;9.731;9.641;8.634;9.403;7.421;10.373;8.752;8.382;9.312;9.066	P62854	F5H315	G3V529	J3QQT2	P16401	P16402	P16403	P17026	P27635	P42766	P46776	P62273	P62277	P62280	P62701	P62750	P62753	P62829	P62847-2	P62899	P83731	P84098	Q14204	Q14331	Q5SSJ5	Q5SW79-2	Q7L2E3	Q86U42-2	Q92522	Q969Q0	Q96KR1	Q96KR1	Q9H2U1-2	Q9NZB2	Q9ULX3	Q9Y580
1913	15	40S ribosomal subunit, cytoplasmic	1	0.066667	40S ribosomal subunit, cytoplasmic;Nop56p-associated pre-rRNA complex;Ribosome, cytoplasmic	1;1;1	10.612	0.833333	105	6	5	8.761;9.707;8.827;8.669;9.041;9.36;8.676;8.839;10.002;8.718;9.764;8.918;8.752;9.312	Q5VWQ0	F5H315	F8WBJ6	O60264	O75940	P07305	Q14331	Q14692	Q59GN2	Q8WXI9	Q9BVI4	Q9BVJ6	Q9BX40	Q9H2U1-2	Q9ULX3
1914	21	40S ribosomal subunit, cytoplasmic	1	0.047619	40S ribosomal subunit, cytoplasmic;CEN complex;Nop56p-associated pre-rRNA complex;Ribosome, cytoplasmic	1;1;1;1	7.629	1	210	6	6	8.761;8.601;8.669;9.159;8.51;9.36;8.676;9.336;8.463;8.252;9.142;8.3;9.201;6.557;8.718;8.918;8.752;9.537;9.312;9.066	Q9BVJ6	F5H315	F5H5U2	O75940	P17026	Q13242	Q14331	Q14692	Q16666-2	Q5VWQ0	Q6F5E8	Q7Z2W4	Q92614-4	Q96CW5-2	Q96I24	Q9BVI4	Q9BX40	Q9H2U1-2	Q9NX58	Q9ULX3	Q9Y580
1915	15	40S ribosomal subunit, cytoplasmic	1	0.066667	40S ribosomal subunit, cytoplasmic;Nop56p-associated pre-rRNA complex;Ribosome, cytoplasmic	1;1;1	8.005	0.5	105	6	3	8.761;8.601;7.976;8.669;6.906;7.992;8.23;6.502;8.676;8.463;7.959;8.257;8.314;8.411	B4DPY8	F5H315	F5H5U2	O60306	O75940	P09496-2	P18583-5	P49711	Q13823	Q14692	Q5VWQ0	Q6PCB5	Q7Z478	Q9H147	Q9NYZ3
1916	21	40S ribosomal subunit, cytoplasmic	1	0.047619	40S ribosomal subunit, cytoplasmic;Emerin complex 24;Emerin complex 25;Exosome;ING2 complex;MKK4-ARRB2-ASK1 complex;MKK4-ARRB2-JNK3 complex;Nop56p-associated pre-rRNA complex;Ribosome, cytoplasmic;SAP complex (Sin3-associated protein complex);SIN3-SAP25 complex	1;1;1;1;1;1;1;1;1;1;1	8.372	0.6	210	45	27	8.761;8.601;6.939;9.041;7.211;9.301;8.23;8.391;8.754;8.994;8.051;7.637;9.102;7.084;8.634;7.397;7.505;8.499;8.395;8.137	Q9UNP9	F5H315	F5H5U2	O00425	P07305	P22626-2	P46781	P49711	P52272-2	P61254	P62241	Q7Z417	Q8IY81	Q8NFC6	Q8NFC6	Q92522	Q92785	Q9BRZ2	Q9BXS6-2	Q9H0S4-2	Q9NV56
1917	34	Nop56p-associated pre-rRNA complex	3	0.088235	40S ribosomal subunit, cytoplasmic;60S ribosomal subunit, cytoplasmic;Nop56p-associated pre-rRNA complex;Ribosome, cytoplasmic;TNF-alpha/NF-kappa B signaling complex 6;TNF-alpha/Nf-kappa B signaling complex (RPL6, RPL30, RPS13, CHUK, DDX3X, NFKB2, NFKBIB, REL, IKBKG, NFKB1, MAP3K8, RELB, GLG1, NFKBIA, RELA, TNIP2, GTF2I);TRBP containing complex (DICER, RPL7A, EIF6, MOV10 and subunits of the 60S r…	1;2;3;3;1;1;2	9.066	0.757576	561	66	50	8.761;8.601;9.22;8.669;9.041;8.352;8.995;8.869;7.756;7.81;8.213;9.783;9.109;7.949;8.851;8.51;7.9;8.931;9.36;8.676;8.81;8.634;9.403;9.201;9.738;7.421;7.629;9.764;8.918;8.752;8.382;9.312;8.047	Q9Y580	F5H315	F5H5U2	G3V529	O75940	P07305	P16401	P16402	P42766	P51991	P51991-2	P61978	P62273	P62854	P78347-2	Q08211	Q13242	Q13895	Q14258	Q14331	Q14692	Q5VTL8	Q92522	Q969Q0	Q96CW5-2	Q96EV2	Q96KR1	Q9BVJ6	Q9BVJ6	Q9BX40	Q9H2U1-2	Q9NZB2	Q9ULX3	Q9Y295
1918	13	P2X7 receptor signalling complex	1	0.076923	P2X7 receptor signalling complex	1	10.311	1	78	1	1	8.761;8.601;9.707;8.434;8.391;8.51;9.535;9.913;8.718;8.625;8.499;8.395	Q71RC2	F5H315	F5H5U2	F8WBJ6	P48634-2	P52272-2	Q13242	Q14204	Q8WU90	Q9BVI4	Q9BVP2-2	Q9BXS6-2	Q9H0S4-2
1919	22	40S ribosomal subunit, cytoplasmic	1	0.045455	40S ribosomal subunit, cytoplasmic;CEN complex;Nop56p-associated pre-rRNA complex;Ribosome, cytoplasmic	1;1;1;1	9.764	1	231	6	6	8.761;8.601;9.707;8.669;9.159;8.51;9.36;8.676;9.336;8.463;8.252;9.142;8.3;9.201;9.738;8.718;8.918;8.752;9.537;9.312;9.066	Q9BVJ6	F5H315	F5H5U2	F8WBJ6	O75940	P17026	Q13242	Q14331	Q14692	Q16666-2	Q5VWQ0	Q6F5E8	Q7Z2W4	Q92614-4	Q96CW5-2	Q96EV2	Q9BVI4	Q9BX40	Q9H2U1-2	Q9NX58	Q9ULX3	Q9Y580
1920	45	40S ribosomal subunit, cytoplasmic	1	0.022222	40S ribosomal subunit, cytoplasmic;ALL-1 supercomplex;ASCOM complex;CEN complex;MLL-HCF complex;MLL1-WDR5 complex;MOF complex;Menin-associated histone methyltransferase complex;Nop56p-associated pre-rRNA complex;PTIP-HMT complex;Ribosome, cytoplasmic;Set1A complex;Set1B complex;UTX-MLL2/3 complex;WDR5-ASH2L-RBBP5-MLL2 complex	1;1;1;1;1;1;1;1;1;1;1;1;1;1;1	9.714	0.575758	990	66	38	8.761;8.601;9.707;8.827;7.976;8.669;9.041;9.159;7.756;7.81;9.947;10.299;8.733;7.949;8.419;8.51;7.9;9.36;8.33;9.336;9.026;8.463;8.252;9.142;9.641;11.273;9.201;10.373;8.249;10.404;8.718;9.764;7.861;8.918;8.395;8.314;8.752;9.078;8.19;9.537;9.312;7.729;9.155;9.066	O00139-2	F5H315	F5H5U2	F8WBJ6	O60264	O60306	O75940	P07305	P17026	P51991	P51991-2	P51991-2	P55265-5	P63167	P78347-2	P78362	Q13242	Q13895	Q14331	Q15717	Q16666-2	Q5SW79-2	Q5VWQ0	Q6F5E8	Q7Z2W4	Q86U42-2	Q92785	Q96CW5-2	Q96KR1	Q96PK6	Q99417	Q9BVI4	Q9BVJ6	Q9BWF3	Q9BX40	Q9H0S4-2	Q9H147
1921	35	40S ribosomal subunit, cytoplasmic	2	0.057143	40S ribosomal subunit, cytoplasmic;Nop56p-associated pre-rRNA complex;Ribosome, cytoplasmic;TNF-alpha/NF-kappa B signaling complex 6;TNF-alpha/Nf-kappa B signaling complex (RPL6, RPL30, RPS13, CHUK, DDX3X, NFKB2, NFKBIB, REL, IKBKG, NFKB1, MAP3K8, RELB, GLG1, NFKBIA, RELA, TNIP2, GTF2I)	2;2;2;1;1	9.36	0.745455	595	55	41	8.761;8.601;9.707;9.714;8.827;7.976;8.669;9.041;9.159;7.992;9.109;7.949;8.51;9.026;8.463;9.641;7.672;10.002;7.397;9.201;7.421;10.373;8.718;7.629;9.764;8.918;8.499;8.314;7.666;8.752;8.19;9.537;9.312;9.066	Q14331	F5H315	F5H5U2	F8WBJ6	O00139-2	O60264	O60306	O75940	P07305	P17026	P18583-5	P62854	P78347-2	Q13242	Q5SW79-2	Q5VWQ0	Q86U42-2	Q86V81	Q8WXI9	Q92785	Q96CW5-2	Q96KR1	Q96KR1	Q9BVI4	Q9BVJ6	Q9BVJ6	Q9BX40	Q9BXS6-2	Q9H147	Q9H2P0	Q9H2U1-2	Q9NR30	Q9NX58	Q9ULX3	Q9Y580
1922	6	NaN	NaN	NaN			6.773	NaN	15	NaN	NaN	6.69;6.367;8.252;7.104;6.875	B1AMU7	F5H2U2	Q09666	Q6F5E8	Q9BZJ0-2	Q9P2N5
1923	2	NaN	NaN	NaN			51.53	NaN	1	NaN	NaN	49.969	P09211	F5H2R5
1924	3	NaN	NaN	NaN			51.257	NaN	3	NaN	NaN	49.969;49.856	Q8NEC7	F5H2R5	Q9UJU6
1925	4	NaN	NaN	NaN			50.77	NaN	6	NaN	NaN	49.969;49.508;49.285	O95396	F5H2R5	Q9C0E2	Q9H3H1-4
1926	5	NaN	NaN	NaN			50.524	NaN	10	NaN	NaN	49.969;49.508;49.285;49.965	B0QY16	F5H2R5	Q9C0E2	Q9H3H1-4	Q9ULR3
1927	5	NaN	NaN	NaN			50.983	NaN	10	NaN	NaN	49.969;49.299;49.477;49.508	Q4KMP7	F5H2R5	Q8TEA8	Q9BUH6	Q9C0E2
1928	3	NaN	NaN	NaN			50.558	NaN	3	NaN	NaN	49.969;49.633	Q6P3X3	F5H2R5	Q8IX90-3
1929	5	NaN	NaN	NaN			50.813	NaN	10	NaN	NaN	49.969;49.891;49.285;49.965	Q9UPW0-2	F5H2R5	Q8IU81	Q9H3H1-4	Q9ULR3
1930	12	NaN	NaN	NaN			48.852	NaN	66	NaN	NaN	49.969;49.426;47.176;48.902;48.322;48.243;49.299;48.876;49.066;49.508;48.478	Q9UHW5	F5H2R5	P46934-4	Q147X3-2	Q5JTZ9	Q7Z309	Q8TAP6	Q8TEA8	Q96GX5	Q9BW27	Q9C0E2	Q9Y5Y2
1931	9	NaN	NaN	NaN			48.322	NaN	36	NaN	NaN	49.969;49.426;49.962;46.624;47.176;49.57;48.902;48.852	Q7Z309	F5H2R5	P46934-4	Q12792	Q12792	Q147X3-2	Q53T59	Q5JTZ9	Q9UHW5
1932	9	NaN	NaN	NaN			49.508	NaN	36	NaN	NaN	49.969;49.033;49.426;48.379;47.865;49.299;49.285;48.852	Q9C0E2	F5H2R5	P16455	P46934-4	P54725	Q86VY4	Q8TEA8	Q9H3H1-4	Q9UHW5
1933	16	NaN	NaN	NaN			49.066	0.333333	120	3	1	49.969;49.231;49.402;48.784;48.913;49.633;49.014;49.299;49.049;49.477;49.508;49.285;49.931;48.728;48.852	Q9BW27	F5H2R5	O75155	O95671-2	P21912	Q13492-3	Q8IX90-3	Q8NFH3	Q8TEA8	Q96EK5	Q9BUH6	Q9C0E2	Q9H3H1-4	Q9H496	Q9NZ09-2	Q9UHW5
1934	7	RIAM-VASP complex	1	0.142857	RIAM-VASP complex	1	41.001	NaN	21	NaN	NaN	42.922;42.464;42.222;42.954;42.022;42.535	O75879	F5H2H5	O43716	Q5XPI4	Q7L8J4	Q9BUR4	Q9H0R6
1935	9	RIAM-VASP complex	1	0.111111	RIAM-VASP complex	1	43.88	0	36	1	0	42.922;42.464;42.222;42.954;43.381;44.011;42.022;42.535	O75879	F5H2H5	O43716	Q5XPI4	Q7L8J4	Q8WUQ7	Q96HN2-2	Q9BUR4	Q9H0R6
1936	8	NaN	NaN	NaN			42.954	NaN	28	NaN	NaN	42.922;42.464;41.001;43.88;42.222;43.142;42.535	Q7L8J4	F5H2H5	O43716	O75879	O75879	Q5XPI4	Q7Z4Q2	Q9H0R6
1937	2	NaN	NaN	NaN			3.836	NaN	1	NaN	NaN	5.519	H0YIQ8	F5H1R7
1938	6	AFF1-MLLT1-CBX8 complex	1	0.166667	AFF1-MLLT1-CBX8 complex;CDC7-DBF7 complex	1;1	5.755	1	15	1	1	5.519;5.832;7.425;6.875;7.505	O00567	F5H1R7	Q8TDD1	Q9BQ39	Q9P2N5	Q9UKV8
1939	6	NaN	NaN	NaN			4.269	NaN	15	NaN	NaN	5.519;4.731;4.862;5.599;3.355	Q9P2K5-2	F5H1R7	Q8NFW8	Q8TAP9	Q9BRJ6	Q9BRJ6
1940	3	NaN	NaN	NaN			6.055	NaN	3	NaN	NaN	5.519;7.344	Q9H4A3-5	F5H1R7	Q6UXN9
1941	5	CEN complex	1	0.2	CEN complex;Respiratory chain complex I (holoenzyme), mitochondrial;Respiratory chain complex I (incomplete intermediate), mitochondrial;Respiratory chain complex I (intermediate II/230kD), mitochondrial;Respiratory chain complex I (intermediate VII/650kD), mitochondrial;Respiratory chain complex I (lambda subunit) mitochondrial	1;1;1;1;1;1	3.538	NaN	10	NaN	NaN	5.519;3.868;4.405;5.479	Q9NR30	F5H1R7	Q6F5E8	Q7Z2W4	Q92979
1942	3	NaN	NaN	NaN			3.813	NaN	3	NaN	NaN	5.519;4.426	Q12986	F5H1R7	P48634-2
1943	6	DA complex	1	0.166667	DA complex;DAB complex;TFIIA complex;TFIIA-TRF2 complex	1;1;1;1	4.182	NaN	15	NaN	NaN	5.519;4.426;4.45;4.731;4.862	Q8WVM0	F5H1R7	P48634-2	Q8IY37	Q8NFW8	Q8TAP9
1944	6	NaN	NaN	NaN			5.77	1	15	1	1	5.519;4.426;7.344;5.113;5.628	Q5VU11	F5H1R7	P48634-2	Q6UXN9	Q6UXN9	Q9UI10
1945	8	P2X7 receptor signalling complex	1	0.125	P2X7 receptor signalling complex	1	4.45	NaN	28	NaN	NaN	5.519;4.426;3.628;6.088;5.111;5.77;5.669	Q8IY37	F5H1R7	P48634-2	P98175-2	Q12986	Q5JTH9-2	Q5VU11	Q71RC2
1946	10	CEN complex	1	0.1	CEN complex;Emerin complex 24;Emerin complex 25;ING2 complex;P2X7 receptor signalling complex;SAP complex (Sin3-associated protein complex);SIN3-SAP25 complex	1;1;1;1;1;1;1	4.199	0.333333	45	3	1	5.519;4.426;4.098;4.354;5.835;5.111;5.669;4.405;4.45	Q8IY81	F5H1R7	P48634-2	P52272-2	Q13823	Q15075	Q5JTH9-2	Q71RC2	Q7Z2W4	Q8IY37
1947	10	CEN complex	1	0.1	CEN complex;P2X7 receptor signalling complex	1;1	4.563	0	45	1	0	5.519;5.107;4.426;5.669;4.405;4.45;4.731;4.862;4.961	Q9H0S4-2	F5H1R7	P42695	P48634-2	Q71RC2	Q7Z2W4	Q8IY37	Q8NFW8	Q8TAP9	Q9UN86
1948	7	NaN	NaN	NaN			3.628	0	21	1	0	5.519;5.107;4.426;4.156;5.113;4.046	P98175-2	F5H1R7	P42695	P48634-2	Q59GN2	Q6UXN9	Q9UJX3-2
1949	9	CDC7-DBF7 complex	1	0.111111	CDC7-DBF7 complex	1	4.031	0	36	3	0	5.519;5.107;4.426;3.628;5.113;5.832;3.853;4.046	Q5JSZ5	F5H1R7	P42695	P48634-2	P98175-2	Q6UXN9	Q8TDD1	Q9H0E3	Q9UJX3-2
1950	10	GR-hnRNP U complex	1	0.1	GR-hnRNP U complex;MKK4-ARRB2-ASK1 complex;MKK4-ARRB2-JNK3 complex;P2X7 receptor signalling complex;Respiratory chain complex I (holoenzyme), mitochondrial;Respiratory chain complex I (incomplete intermediate), mitochondrial;Respiratory chain complex I (intermediate II/230kD), mitochondrial;Respiratory chain complex I (intermediate VII/650kD), mitochondrial;Respiratory chain complex I (lambda sub…	1;1;1;1;1;1;1;1;1	4.318	0	45	3	0	5.519;5.542;5.107;5.111;5.669;4.731;5.479;5.38;4.961	Q9NV56	F5H1R7	P35573	P42695	Q5JTH9-2	Q71RC2	Q8NFW8	Q92979	Q96BK5	Q9UN86
[truncated: 641 more rows]
[truncated: 24 more columns]

## Sheet: Cytoplasmic 60%
Table EV 16C, Markov clustering result of the cytoplasmic binary interactions at a local precision of 60%
[truncated: 3,521 more rows]
[truncated: 74 more columns]

## Sheet: Cytoplasmic 50%
Table EV 16D, Markov clustering result of the cytoplasmic binary interactions at a local precision of 50%
[truncated: 4,399 more rows]
[truncated: 121 more columns]

[truncated: 4 more sheets: Organelle 70%, Organelle 60%, Organelle 50%, Legend]
