# Supplementary material for: Interactome disassembly during apoptosis occurs independent of caspase cleavage
Source: Mol Syst Biol. 2017 Jan 12;13(1):906. doi: 10.15252/msb.20167067 (PMC5293159; doi:10.15252/msb.20167067)
Supplement: Supplementary file 19 — Table EV17 [file MSB-13-906-s019.xlsx]

## Sheet: EV 17
Table EV 17, Enrichment analysis of Gaussian features observed to change in response to 4 hour FAS treatment in the cytoplasmic and organelle interactomes.
Mitochondrial enrichment analysis
Category column	Category value	Total size	Selection size	Category size	Intersection size	Enrichment factor	P value	Benj. Hoch. FDR
P1 Asp site in Degrabase	+	1809	118	231	23	1.5264	0.0099506	0.0099506
Cytoplasmic enrichment analysis
Category column	Category value	Total size	Selection size	Category size	Intersection size	Enrichment factor	P value	Benj. Hoch. FDR
P1 Asp site in Degrabase	+	2401	255	418	70	1.5768	7.6779e-06	7.6779e-06
GOBP name	telomere organization	2401	255	27	14	4.8822	8.4056e-08	0.00021792
GOBP name	telomere maintenance	2401	255	26	14	5.07	4.5042e-08	0.00023354
GOMF name	DNA binding	2401	255	317	59	1.7524	1.5988e-06	0.0022176
Corum	DNA synthesome complex (17 subunits)	2401	255	10	7	6.591	1.2229e-05	0.0042272
Corum	DNA synthesome complex (13 subunits)	2401	255	9	7	7.3233	4.0931e-06	0.0042446
Corum	DNA synthesome core complex	2401	255	7	6	8.0706	8.5368e-06	0.0044263
GOBP name	chromosome organization	2401	255	166	37	2.0987	2.7187e-06	0.0046988
GOBP name	telomere maintenance via semi-conservative replication	2401	255	15	9	5.6494	3.9459e-06	0.0051149
Pfam	Histone	2401	255	9	7	7.3233	4.0931e-06	0.0067823
GOBP name	organelle organization	2401	255	420	70	1.5693	9.0934e-06	0.0078582
GOBP name	telomere maintenance via recombination	2401	255	16	9	5.2963	8.0894e-06	0.0083887
GOBP name	anatomical structure homeostasis	2401	255	39	14	3.38	1.7441e-05	0.011304
GOBP name	mitotic recombination	2401	255	17	9	4.9848	1.5417e-05	0.011419
GOBP name	DNA recombination	2401	255	50	16	3.013	2.2547e-05	0.012989
GOBP name	DNA-dependent DNA replication	2401	255	18	9	4.7078	2.7652e-05	0.013034
GOBP name	biological regulation	2401	255	1135	150	1.2444	2.5808e-05	0.013381
Corum	RC complex during G2/M-phase of cell cycle	2401	255	9	6	6.2771	8.2236e-05	0.014213
Corum	Vigilin-DNA-PK-Ku antigen complex	2401	255	4	4	9.4157	0.00012457	0.014353
Corum	NCOA6-DNA-PK-Ku-PARP1 complex	2401	255	4	4	9.4157	0.00012457	0.016147
Corum	DNA synthesome complex (15 subunits)	2401	255	9	6	6.2771	8.2236e-05	0.017056
Corum	CDC5L core complex	2401	255	6	5	7.8464	7.0099e-05	0.018173
Corum	DNA polymerase alpha-primase complex	2401	255	4	4	9.4157	0.00012457	0.018454
Corum	RC complex during S-phase of cell cycle	2401	255	10	6	5.6494	0.00018419	0.0191

## Sheet: Legend
Table EV 17, Enrichment analysis of Gaussian features observed to change in response to 4 hour FAS treatment in the cytoplasmic and organelle/membrane interactomes. Using Perseus the proteins corresponding Gaussian features observed to changes were assessed for enrichment of GOBP, GOMF GOCC, CORUM, Pfam and P1 Asp site in Degrabase (Crawford et al, 2013) against all other proteins in which Gaussi…
