# Supplementary material for: Interactome disassembly during apoptosis occurs independent of caspase cleavage
Source: Mol Syst Biol. 2017 Jan 12;13(1):906. doi: 10.15252/msb.20167067 (PMC5293159; doi:10.15252/msb.20167067)
Supplement: Supplementary file 20 — Table EV18 [file MSB-13-906-s020.xlsx]

## Sheet: Loss of Gain, Organelle
Table EV 18A, loss and Gain of interactions observed within the organelle/membrane interactome
Unique interactions	Loss / Gain of interaction in condition	Protein A	Protein B	Center A	Center B	Isotoplogue channel	Delta Height	Delta Center	Delta Width	Delta EucDist	Both proteins in Corum	Interaction in Corum
B4DDY8_P50148	+	B4DDY8	P50148	52.800 ; 53.001	52.768 ; 52.862	5 ; 6	0.139 ; 0.573	0.032 ; 0.139	0.006 ; 0.181	1.543 ; 1.891	0	0
C9J2U4_Q15125	+	C9J2U4	Q15125	52.238 ; 52.772	52.240 ; 52.230	5 ; 6	2.221 ; 0.122	0.002 ; 0.542	0.000 ; 0.094	3.582 ; 2.317	0	0
E9PIC0_Q99643-5	+	E9PIC0	Q99643-5	46.454 ; 45.158	46.529 ; 45.132	5 ; 6	0.636 ; 0.558	0.075 ; 0.026	0.056 ; 0.128	1.441 ; 2.341	1	1
F5GXX5_P04844	+	F5GXX5	P04844	21.696 ; 20.491 ; 20.491 ; 20.491	22.242 ; 30.504 ; 24.935 ; 13.134	4 ; 6 ; 6 ; 6	0.488 ; 1.438 ; 0.777 ; 0.397	0.546 ; 10.013 ; 4.444 ; 7.357	0.443 ; 10.621 ; 8.042 ; 5.973	2.232 ; 2.075 ; 2.075 ; 2.075	1	1
H7BXZ6_Q7L8L6	+	H7BXZ6	Q7L8L6	52.059 ; 52.399	52.061 ; 52.713	5 ; 6	0.862 ; 0.227	0.002 ; 0.314	0.035 ; 0.047	3.600 ; 1.967	0	0
O60783_P82933	+	O60783	P82933	10.682 ; 11.350 ; 11.350	11.034 ; 11.246 ; 18.345	4 ; 6 ; 6	0.167 ; 0.043 ; 0.480	0.351 ; 0.104 ; 6.995	0.001 ; 0.221 ; 7.143	2.603 ; 1.284 ; 1.284	1	1
O75439_Q02978	+	O75439	Q02978	51.662 ; 52.990	51.731 ; 52.524	5 ; 6	0.409 ; 0.227	0.069 ; 0.466	0.085 ; 0.285	1.668 ; 1.669	0	0
P04181_Q86U42-2	+	P04181	Q86U42-2	52.592 ; 52.956	52.563 ; 52.722	5 ; 6	0.501 ; 0.336	0.028 ; 0.234	0.030 ; 0.002	2.280 ; 2.097	0	0
P08670_P50570	+	P08670	P50570	43.533 ; 45.062	43.598 ; 45.053	4 ; 6	0.321 ; 0.795	0.066 ; 0.009	0.310 ; 0.081	2.267 ; 1.872	1	0
P13995_Q8IVS2	+	P13995	Q8IVS2	52.554 ; 52.461	52.471 ; 52.728	5 ; 6	0.538 ; 0.162	0.083 ; 0.267	0.146 ; 0.696	0.909 ; 2.263	0	0
P31943_P06239	+	P31943	P06239	52.056 ; 52.057 ; 52.057	52.035 ; 52.098 ; 45.171	5 ; 6 ; 6	0.507 ; 0.265 ; 0.876	0.020 ; 0.041 ; 6.886	0.061 ; 0.352 ; 4.147	1.604 ; 2.161 ; 2.161	1	0
P62136_Q8IVS2	+	P62136	Q8IVS2	52.472 ; 52.547	52.471 ; 52.728	5 ; 6	0.283 ; 0.306	0.002 ; 0.181	0.025 ; 0.075	0.700 ; 1.636	0	0
Q8WVM8_Q9H3G5	+	Q8WVM8	Q9H3G5	52.053 ; 52.928	52.142 ; 52.242	5 ; 6	0.126 ; 0.109	0.089 ; 0.686	0.100 ; 0.487	1.005 ; 2.441	0	0
Q969Y2-3_Q8WVM8	+	Q969Y2-3	Q8WVM8	51.995 ; 52.521	52.053 ; 52.928	5 ; 6	0.631 ; 0.125	0.058 ; 0.407	0.009 ; 0.002	1.430 ; 1.603	0	0
Q969Y2-3_Q9H3G5	+	Q969Y2-3	Q9H3G5	51.995 ; 52.521	52.142 ; 52.242	5 ; 6	0.505 ; 0.234	0.147 ; 0.279	0.108 ; 0.485	0.996 ; 2.261	0	0
Q99798_P62136	+	Q99798	P62136	52.370 ; 52.996	52.472 ; 52.547	5 ; 6	0.238 ; 0.003	0.103 ; 0.449	0.181 ; 0.321	1.487 ; 1.945	0	0
Q99798_Q8IVS2	+	Q99798	Q8IVS2	52.370 ; 52.996	52.471 ; 52.728	5 ; 6	0.045 ; 0.309	0.101 ; 0.268	0.156 ; 0.396	1.488 ; 1.979	0	0
Q99798_Q99714	+	Q99798	Q99714	52.370 ; 52.996 ; 52.996	52.273 ; 53.140 ; 45.200	5 ; 6 ; 6	0.459 ; 0.949 ; 2.723	0.097 ; 0.144 ; 7.796	0.038 ; 0.181 ; 5.836	1.502 ; 2.028 ; 2.028	0	0
Q9NX63_Q16891-2	+	Q9NX63	Q16891-2	23.844 ; 25.341 ; 25.341	23.992 ; 25.090 ; 9.547	4 ; 6 ; 6	0.300 ; 0.504 ; 0.885	0.148 ; 0.251 ; 15.794	0.214 ; 0.584 ; 3.168	1.610 ; 1.999 ; 1.999	0	0
P17987_Q99832	-	P17987	Q99832	20.164 ; 21.921 ; 21.921	20.234 ; 53.035 ; 22.100	1 ; 3 ; 3	0.141 ; 1.518 ; 0.399	0.070 ; 31.114 ; 0.179	0.203 ; 0.009 ; 0.276	3.470 ; 1.394 ; 1.394	1	1
P31939_P67775	-	P31939	P67775	52.589 ; 52.266	52.394 ; 52.134	2 ; 3	0.158 ; 0.526	0.195 ; 0.132	0.077 ; 0.050	1.127 ; 1.707	0	0
P31939_Q15125	-	P31939	Q15125	52.589 ; 52.266	52.642 ; 52.515	2 ; 3	0.037 ; 0.316	0.054 ; 0.249	0.051 ; 0.384	0.976 ; 1.461	0	0
P31939_Q9UBM7	-	P31939	Q9UBM7	53.813 ; 52.266	53.900 ; 52.391	1 ; 3	0.792 ; 0.272	0.087 ; 0.125	0.041 ; 0.251	3.235 ; 1.376	0	0
P31943_P17844	-	P31943	P17844	51.754 ; 51.337	51.937 ; 51.884	2 ; 3	0.146 ; 0.486	0.183 ; 0.547	0.122 ; 0.649	1.289 ; 1.411	1	1
P40227_Q99832	-	P40227	Q99832	20.298 ; 22.201	20.234 ; 22.100	1 ; 3	0.010 ; 0.220	0.064 ; 0.101	0.010 ; 0.223	3.009 ; 1.604	1	1
P43403_P49189	-	P43403	P49189	52.433 ; 52.196	52.471 ; 52.211	2 ; 3	0.451 ; 0.615	0.037 ; 0.015	0.170 ; 0.007	1.655 ; 3.430	0	0
P62136_Q15125	-	P62136	Q15125	52.462 ; 52.739	52.642 ; 52.515	2 ; 3	0.281 ; 0.029	0.181 ; 0.224	0.296 ; 0.041	0.706 ; 1.344	0	0
P62136_Q9NQR4	-	P62136	Q9NQR4	52.462 ; 52.739	52.588 ; 52.761	2 ; 3	0.473 ; 0.155	0.126 ; 0.022	0.218 ; 0.246	0.391 ; 1.273	0	0
P62136_Q9P2X0	-	P62136	Q9P2X0	52.462 ; 52.739	52.368 ; 52.482	2 ; 3	0.463 ; 0.404	0.094 ; 0.257	0.069 ; 0.081	1.150 ; 1.555	1	0
Q01082_Q13813	-	Q01082	Q13813	10.814 ; 11.198	10.891 ; 11.091	2 ; 3	0.140 ; 0.107	0.077 ; 0.107	0.451 ; 0.221	1.272 ; 1.643	0	0
Q15125_Q9NQR4	-	Q15125	Q9NQR4	52.642 ; 52.515	52.588 ; 52.761	2 ; 3	0.191 ; 0.126	0.055 ; 0.246	0.078 ; 0.205	0.590 ; 1.243	0	0
Q96I59_Q9P2X0	-	Q96I59	Q9P2X0	52.361 ; 52.573	52.368 ; 52.482	2 ; 3	0.642 ; 0.314	0.007 ; 0.091	0.112 ; 0.008	1.465 ; 1.383	0	0
Q99798_Q9P2X0	-	Q99798	Q9P2X0	53.373 ; 52.478	53.575 ; 52.368	1 ; 2	0.207 ; 0.627	0.203 ; 0.110	0.161 ; 0.048	1.708 ; 0.897	0	0
Q9H3G5_Q9P2X0	-	Q9H3G5	Q9P2X0	52.372 ; 52.723	52.368 ; 52.482	2 ; 3	0.198 ; 0.182	0.004 ; 0.241	0.083 ; 0.286	1.189 ; 1.536	0	0

## Sheet: Loss or Gain, Cytoplasmic
Table EV 18B, loss and Gain of interactions observed within the cytoplasmic interactome
Unique interactions	Loss / Gain of interaction	Protein A	Protein B	Center A	Center B	Isotoplogue channel	Delta Height	Delta Center	Delta Width	Delta EucDist	Both proteins in Corum	Interaction in Corum
A8MV29_Q9NR28-2	+	A8MV29	Q9NR28-2	50.594 ; 50.274	51.038 ; 50.373	5 ; 6	0.016 ; 0.360	0.444 ; 0.099	0.032 ; 0.001	3.570 ; 4.320	0	0
B4DP21_C9J9K3	+	B4DP21	C9J9K3	54.323 ; 55.594	54.331 ; 55.332	4 ; 6	0.716 ; 0.872	0.008 ; 0.262	0.449 ; 0.040	2.521 ; 3.807	1	0
B4DP21_P11586	+	B4DP21	P11586	54.323 ; 55.594	54.338 ; 55.572	4 ; 6	0.557 ; 1.715	0.015 ; 0.023	0.531 ; 0.021	1.892 ; 4.977	0	0
B4DQ14_Q9BRP8-2	-	B4DQ14	Q9BRP8-2	9.449 ; 9.344	9.462 ; 9.368	1 ; 2	2.558 ; 0.687	0.012 ; 0.024	0.015 ; 0.152	5.767 ; 3.094	0	0
B7Z2S5_P51858	+	B7Z2S5	P51858	54.174 ; 53.102	54.089 ; 54.088	5 ; 6	1.319 ; 1.356	0.085 ; 0.986	0.087 ; 0.112	3.815 ; 3.059	0	0
B8ZZQ6_P31939	-	B8ZZQ6	P31939	53.571 ; 53.381 ; 52.775	53.375 ; 53.350 ; 52.715	1 ; 2 ; 3	2.209 ; 1.051 ; 0.028	0.196 ; 0.031 ; 0.060	0.098 ; 0.095 ; 0.013	2.750 ; 3.411 ; 1.679	0	0
C9JRJ5_Q5JTZ9	+	C9JRJ5	Q5JTZ9	46.877 ; 46.437	47.236 ; 46.477	5 ; 6	0.660 ; 0.197	0.359 ; 0.040	0.126 ; 0.326	3.073 ; 3.944	0	0
C9K0U0_P04040	+	C9K0U0	P04040	50.008 ; 50.795	50.015 ; 51.183	5 ; 6	0.963 ; 0.369	0.007 ; 0.388	0.414 ; 0.385	3.140 ; 3.892	0	0
E9PK01_J3KP36	-	E9PK01	J3KP36	15.665 ; 15.943	15.404 ; 16.304	2 ; 3	0.302 ; 1.329	0.261 ; 0.361	0.323 ; 0.291	3.845 ; 3.901	0	0
E9PLK3_Q13177	+	E9PLK3	Q13177	53.876 ; 54.145	54.338 ; 54.002	4 ; 5	0.847 ; 1.270	0.462 ; 0.143	0.095 ; 0.246	1.017 ; 3.845	0	0
E9PLK3_P26038	+	E9PLK3	P26038	53.876 ; 54.316	53.752 ; 54.331	4 ; 6	0.573 ; 0.682	0.124 ; 0.015	0.121 ; 0.308	2.613 ; 4.029	0	0
F5H1R7_Q8IY37	+	F5H1R7	Q8IY37	5.719 ; 5.138	6.204 ; 8.976	5 ; 6	0.096 ; 0.769	0.485 ; 3.838	0.239 ; 1.321	1.330 ; 2.703	0	0
F5H5U2_Q8IY37	+	F5H5U2	Q8IY37	6.679 ; 8.260	6.204 ; 8.976	5 ; 6	0.555 ; 0.613	0.475 ; 0.715	0.949 ; 0.620	2.524 ; 3.093	0	0
F5H5U2_Q13242	-	F5H5U2	Q13242	6.688 ; 8.374	6.922 ; 9.087	2 ; 3	0.496 ; 0.212	0.234 ; 0.712	0.358 ; 0.644	3.206 ; 2.168	0	0
F5H702_Q9P015	+	F5H702	Q9P015	11.821 ; 12.350	11.600 ; 12.382	5 ; 6	0.440 ; 1.016	0.221 ; 0.032	0.262 ; 0.240	3.489 ; 3.142	1	1
F8WBJ6_Q86TB9	+	F8WBJ6	Q86TB9	7.730 ; 7.860	8.550 ; 8.355	5 ; 6	0.090 ; 0.681	0.820 ; 0.495	0.249 ; 0.234	1.580 ; 3.149	0	0
F8WBJ6_P62273	-	F8WBJ6	P62273	9.450 ; 9.400	8.853 ; 8.378	2 ; 3	0.582 ; 0.352	0.597 ; 1.022	2.120 ; 2.756	2.651 ; 2.817	0	0
F8WBJ6_Q13242	-	F8WBJ6	Q13242	9.450 ; 9.400	6.922 ; 9.087	2 ; 3	0.056 ; 0.039	2.528 ; 0.313	1.048 ; 0.630	2.081 ; 3.307	0	0
F8WBJ6_Q9ULX3	-	F8WBJ6	Q9ULX3	9.450 ; 9.400	9.383 ; 9.010	2 ; 3	0.744 ; 0.449	0.067 ; 0.390	0.049 ; 0.246	2.872 ; 2.829	0	0
F8WBJ6_Q9Y580	-	F8WBJ6	Q9Y580	9.450 ; 9.400	8.227 ; 9.236	2 ; 3	0.097 ; 0.684	1.223 ; 0.163	3.972 ; 0.030	2.680 ; 2.934	0	0
G3V3R7_Q8TDP1-2	+	G3V3R7	Q8TDP1-2	50.312 ; 50.158	50.513 ; 50.594	5 ; 6	0.474 ; 0.128	0.201 ; 0.436	0.246 ; 0.143	2.309 ; 2.051	0	0
G3V3R7_Q96B54	+	G3V3R7	Q96B54	50.312 ; 50.158	50.631 ; 49.909	5 ; 6	0.470 ; 0.297	0.319 ; 0.250	0.553 ; 0.150	2.694 ; 2.373	0	0
G3V3R7_P19174-2	+	G3V3R7	P19174-2	50.312 ; 50.312 ; 50.158 ; 50.158	37.938 ; 51.302 ; 49.862 ; 39.577	5 ; 5 ; 6 ; 6	1.846 ; 0.184 ; 0.302 ; 2.226	12.374 ; 0.990 ; 0.296 ; 10.582	11.086 ; 0.545 ; 2.247 ; 10.136	2.400 ; 2.400 ; 2.889 ; 2.889	0	0
G5E9W7_Q9Y2R9	-	G5E9W7	Q9Y2R9	12.013 ; 12.179	11.790 ; 11.640	2 ; 3	0.467 ; 0.453	0.223 ; 0.539	0.474 ; 0.443	3.224 ; 3.788	1	1
J3QLR8_P82912-2	+	J3QLR8	P82912-2	13.102 ; 11.523	12.905 ; 12.099	5 ; 6	0.593 ; 0.265	0.197 ; 0.576	0.006 ; 0.577	4.059 ; 1.952	1	1
J3QLR8_Q9Y2Q9	+	J3QLR8	Q9Y2Q9	13.102 ; 11.523 ; 11.523	13.634 ; 7.984 ; 12.879	5 ; 6 ; 6	1.398 ; 1.538 ; 0.621	0.532 ; 3.539 ; 1.356	0.046 ; 0.117 ; 1.229	3.150 ; 1.694 ; 1.694	1	1
J3QQT2_P62899	+	J3QQT2	P62899	9.334 ; 9.031 ; 8.699	9.234 ; 9.125 ; 8.393	4 ; 5 ; 6	0.467 ; 0.486 ; 0.032	0.100 ; 0.094 ; 0.306	0.026 ; 0.016 ; 0.054	2.599 ; 3.600 ; 3.609	1	1
M0R150_Q13501	+	M0R150	Q13501	15.851 ; 17.074	14.128 ; 14.594	5 ; 6	0.147 ; 0.154	1.723 ; 2.481	4.344 ; 3.024	2.483 ; 2.815	0	0
M0R150_Q96CN9	+	M0R150	Q96CN9	15.851 ; 17.074	18.082 ; 17.293	5 ; 6	0.273 ; 0.949	2.231 ; 0.218	0.229 ; 0.252	2.412 ; 4.234	0	0
M0R150_Q5T447	+	M0R150	Q5T447	15.851 ; 17.074 ; 17.074	14.188 ; 15.152 ; 9.914	5 ; 6 ; 6	0.046 ; 0.266 ; 0.669	1.663 ; 1.923 ; 7.161	0.018 ; 0.300 ; 0.669	2.209 ; 2.856 ; 2.856	0	0
O00139-2_Q7Z2W4	+	O00139-2	Q7Z2W4	6.443 ; 6.026	6.486 ; 5.883	5 ; 6	0.179 ; 0.076	0.043 ; 0.143	0.448 ; 0.354	2.169 ; 1.848	0	0
O00410_O43175	+	O00410	O43175	51.996 ; 52.103	52.081 ; 52.479	4 ; 5	0.869 ; 0.186	0.084 ; 0.376	0.329 ; 0.100	3.073 ; 3.040	0	0
O00418_Q99707	+	O00418	Q99707	46.347 ; 47.426	47.039 ; 46.871	5 ; 6	0.269 ; 0.023	0.692 ; 0.555	0.521 ; 0.451	3.352 ; 3.423	0	0
O00418_O94888	+	O00418	O94888	46.347 ; 47.426 ; 47.426	46.234 ; 48.377 ; 43.261	5 ; 6 ; 6	0.324 ; 0.076 ; 0.317	0.113 ; 0.951 ; 4.165	0.674 ; 0.417 ; 3.736	3.162 ; 2.708 ; 2.708	0	0
O00429-3_Q13043	+	O00429-3	Q13043	42.225 ; 42.324	42.362 ; 44.323	4 ; 5	0.703 ; 0.135	0.136 ; 1.999	0.331 ; 4.166	2.294 ; 2.237	0	0
O00571_P38159	-	O00571	P38159	7.575 ; 6.527	6.770 ; 5.772	2 ; 3	0.241 ; 0.416	0.805 ; 0.755	0.425 ; 0.323	3.192 ; 3.004	1	0
O14579-3_P53621	-	O14579-3	P53621	20.953 ; 20.985	20.710 ; 20.755	2 ; 3	1.671 ; 1.075	0.243 ; 0.230	0.573 ; 0.016	3.217 ; 3.437	1	1
O14979_P51991	-	O14979	P51991	8.999 ; 7.794	7.673 ; 7.581	2 ; 3	0.529 ; 0.272	1.326 ; 0.213	0.660 ; 0.567	2.662 ; 4.352	1	0
O14979_P62273	-	O14979	P62273	8.999 ; 7.794	8.853 ; 8.378	2 ; 3	0.489 ; 0.871	0.146 ; 0.583	0.491 ; 0.802	2.183 ; 3.710	1	0
O14979_Q08211	-	O14979	Q08211	8.999 ; 7.794	8.851 ; 7.129	2 ; 3	0.666 ; 0.533	0.148 ; 0.665	0.471 ; 0.490	3.568 ; 3.321	1	0
O14979_Q13895	-	O14979	Q13895	8.999 ; 7.794	8.025 ; 7.363	2 ; 3	0.216 ; 0.387	0.974 ; 0.431	0.133 ; 1.258	2.901 ; 3.214	0	0
O15355_P63151	+	O15355	P63151	43.915 ; 43.861	43.820 ; 42.658	5 ; 6	0.727 ; 0.092	0.095 ; 1.203	0.843 ; 0.790	3.347 ; 3.014	1	0
O43242_P62191	+	O43242	P62191	13.888 ; 13.848	13.780 ; 13.581	5 ; 6	0.209 ; 0.294	0.108 ; 0.267	0.082 ; 0.020	3.138 ; 3.741	1	1
O43242_Q99460	+	O43242	Q99460	14.356 ; 13.888	14.544 ; 14.060	4 ; 5	0.187 ; 1.072	0.188 ; 0.172	0.611 ; 0.919	1.247 ; 3.136	1	1
O43242_P55036	+	O43242	P55036	14.356 ; 13.888 ; 13.848	13.764 ; 13.342 ; 13.305	4 ; 5 ; 6	0.347 ; 0.689 ; 0.281	0.591 ; 0.546 ; 0.543	0.607 ; 0.242 ; 0.736	1.716 ; 3.523 ; 3.301	1	1
O43252_Q9BRT9	+	O43252	Q9BRT9	53.299 ; 53.994	53.251 ; 53.753	5 ; 6	1.029 ; 0.829	0.048 ; 0.241	0.248 ; 0.408	3.611 ; 4.062	0	0
O43390_Q7Z2W4	-	O43390	Q7Z2W4	8.152 ; 8.877	8.267 ; 6.395	2 ; 3	0.585 ; 0.515	0.115 ; 2.482	0.411 ; 1.561	3.091 ; 3.238	0	0
O43716_Q96HN2-2	+	O43716	Q96HN2-2	43.070 ; 41.421 ; 41.421	42.698 ; 43.135 ; 37.938	5 ; 6 ; 6	0.738 ; 0.141 ; 0.488	0.372 ; 1.714 ; 3.483	0.578 ; 0.493 ; 1.261	2.337 ; 2.641 ; 2.641	0	0
O43865_P30153	+	O43865	P30153	44.271 ; 45.050	43.780 ; 45.834	5 ; 6	0.474 ; 0.807	0.491 ; 0.784	0.552 ; 0.324	2.777 ; 3.053	0	0
O60256_Q9NT62-2	+	O60256	Q9NT62-2	53.498 ; 54.766 ; 54.766	53.664 ; 54.840 ; 45.390	5 ; 6 ; 6	0.326 ; 0.499 ; 4.057	0.166 ; 0.075 ; 9.376	0.027 ; 0.232 ; 8.971	3.422 ; 2.704 ; 2.704	0	0
O60506_P46781	-	O60506	P46781	9.157 ; 7.236	9.301 ; 7.252	2 ; 3	0.570 ; 0.385	0.144 ; 0.016	0.183 ; 0.841	3.810 ; 3.334	1	0
O60506_P62899	-	O60506	P62899	9.157 ; 7.236	9.097 ; 8.407	2 ; 3	0.440 ; 0.428	0.060 ; 1.171	0.156 ; 2.234	3.261 ; 3.203	1	0
O60506_Q92522	-	O60506	Q92522	9.157 ; 7.236	9.287 ; 6.895	2 ; 3	0.097 ; 0.276	0.130 ; 0.341	0.260 ; 0.412	2.294 ; 3.838	1	0
O60925_P61758	+	O60925	P61758	47.043 ; 45.706	47.273 ; 46.024	5 ; 6	0.481 ; 0.723	0.230 ; 0.318	0.452 ; 0.028	2.995 ; 3.869	1	1
O75436_Q4G0F5	-	O75436	Q4G0F5	43.685 ; 43.511	44.509 ; 43.979	2 ; 3	0.635 ; 1.076	0.824 ; 0.468	0.309 ; 0.449	2.920 ; 3.718	1	0
O75616_P82673	+	O75616	P82673	11.472 ; 10.556	11.410 ; 11.283	5 ; 6	2.184 ; 0.102	0.062 ; 0.727	0.499 ; 0.500	3.808 ; 2.652	0	0
O94967-2_P50542-2	+	O94967-2	P50542-2	38.655 ; 38.206	37.441 ; 35.918	5 ; 6	0.030 ; 0.030	1.214 ; 2.288	1.573 ; 1.733	2.615 ; 1.908	0	0
O95155-2_Q92625	+	O95155-2	Q92625	35.743 ; 35.743 ; 37.171	39.800 ; 34.235 ; 36.481	5 ; 5 ; 6	0.038 ; 0.561 ; 0.539	4.057 ; 1.508 ; 0.689	0.556 ; 0.455 ; 0.662	1.566 ; 1.566 ; 3.196	0	0
O95721_Q9HD47	+	O95721	Q9HD47	39.098 ; 37.725	53.844 ; 55.028	5 ; 6	1.444 ; 1.264	14.746 ; 17.303	0.906 ; 0.293	2.383 ; 2.779	0	0
P00338_P27348	+	P00338	P27348	54.623 ; 54.082	54.484 ; 54.056	4 ; 5	3.051 ; 0.993	0.139 ; 0.026	0.191 ; 0.044	1.861 ; 3.972	0	0
P04075_P07195	-	P04075	P07195	53.992 ; 53.711	54.203 ; 53.755	1 ; 2	4.672 ; 0.781	0.212 ; 0.044	0.183 ; 0.067	3.677 ; 3.542	0	0
P07384_Q96G28	+	P07384	Q96G28	53.604 ; 54.729	53.198 ; 54.470	5 ; 6	0.006 ; 1.174	0.406 ; 0.259	0.798 ; 0.428	3.218 ; 2.711	0	0
P07814_P54136	-	P07814	P54136	8.062 ; 6.850 ; 6.850 ; 6.850	8.264 ; 54.258 ; 22.332 ; 7.382	1 ; 2 ; 2 ; 2	0.332 ; 2.657 ; 2.967 ; 0.433	0.202 ; 47.408 ; 15.482 ; 0.532	0.005 ; 1.456 ; 16.555 ; 0.747	1.326 ; 2.509 ; 2.509 ; 2.509	1	1
P07814_Q15046	-	P07814	Q15046	8.062 ; 8.722	8.356 ; 8.759	1 ; 3	0.445 ; 0.285	0.294 ; 0.037	0.192 ; 0.065	2.544 ; 5.444	1	1
P08107_P68371	+	P08107	P68371	36.907 ; 37.108	36.920 ; 35.594	4 ; 5	0.427 ; 0.335	0.013 ; 1.514	0.429 ; 3.387	2.906 ; 2.914	0	0
P09972_Q6PL24	+	P09972	Q6PL24	53.107 ; 52.979	53.819 ; 52.386	5 ; 6	1.735 ; 0.198	0.712 ; 0.594	0.704 ; 0.486	3.031 ; 3.188	0	0
P09972_P31937	-	P09972	P31937	53.120 ; 52.960	52.815 ; 53.051	2 ; 3	0.564 ; 1.346	0.305 ; 0.091	0.164 ; 0.421	2.250 ; 3.965	0	0
P10253_Q9UHJ6	+	P10253	Q9UHJ6	53.325 ; 54.413	53.718 ; 54.560	5 ; 6	0.601 ; 0.784	0.393 ; 0.147	0.203 ; 0.546	3.178 ; 3.208	0	0
P10412_Q12905	-	P10412	Q12905	7.614 ; 9.151	7.655 ; 8.455	1 ; 2	0.268 ; 0.429	0.041 ; 0.696	0.334 ; 0.368	2.368 ; 2.679	0	0
P10412_P16402	-	P10412	P16402	9.151 ; 8.204	9.047 ; 8.490	2 ; 3	0.008 ; 0.664	0.104 ; 0.286	0.302 ; 0.647	1.791 ; 2.664	0	0
P10412_P42766	-	P10412	P42766	9.151 ; 8.204	9.093 ; 8.688	2 ; 3	0.176 ; 0.307	0.058 ; 0.485	0.352 ; 0.555	1.160 ; 2.925	0	0
P10412_P62241	-	P10412	P62241	9.151 ; 8.204	8.836 ; 8.796	2 ; 3	0.157 ; 0.902	0.315 ; 0.592	0.389 ; 0.320	2.810 ; 3.473	0	0
P10412_P62899	-	P10412	P62899	9.151 ; 8.204	9.097 ; 8.407	2 ; 3	0.699 ; 0.537	0.054 ; 0.203	0.237 ; 0.597	2.247 ; 3.587	0	0
P10412_P67809	-	P10412	P67809	9.151 ; 8.204	9.109 ; 7.813	2 ; 3	1.257 ; 0.233	0.042 ; 0.391	0.032 ; 1.048	3.625 ; 3.510	0	0
P10412_Q13151	-	P10412	Q13151	9.151 ; 8.204	8.571 ; 8.032	2 ; 3	0.634 ; 1.854	0.580 ; 0.171	1.015 ; 0.117	2.913 ; 4.526	0	0
P10412_P61254	-	P10412	P61254	9.151 ; 8.204 ; 8.204	8.754 ; 8.323 ; 53.880	2 ; 3 ; 3	0.239 ; 0.499 ; 4.061	0.397 ; 0.120 ; 45.676	0.432 ; 0.517 ; 0.382	2.950 ; 3.208 ; 3.208	0	0
P10412_P62750	-	P10412	P62750	9.151 ; 9.151 ; 8.204 ; 8.204	9.102 ; 41.968 ; 8.496 ; 41.075	2 ; 2 ; 3 ; 3	0.382 ; 2.151 ; 0.119 ; 4.113	0.049 ; 32.817 ; 0.292 ; 32.871	0.036 ; 1.661 ; 0.312 ; 1.415	1.829 ; 1.829 ; 2.555 ; 2.555	0	0
P11586_P13639	+	P11586	P13639	54.338 ; 55.572	54.543 ; 55.274	4 ; 6	2.357 ; 0.786	0.205 ; 0.297	0.160 ; 0.223	1.400 ; 3.636	0	0
P12956_P13010	+	P12956	P13010	11.265 ; 11.265 ; 11.265 ; 9.892 ; 9.892 ; 9.892	5.139 ; 10.404 ; 19.272 ; 5.202 ; 9.482 ; 17.439	5 ; 5 ; 5 ; 6 ; 6 ; 6	0.493 ; 0.157 ; 0.229 ; 0.879 ; 0.287 ; 1.589	6.126 ; 0.861 ; 8.007 ; 4.689 ; 0.410 ; 7.548	3.214 ; 0.364 ; 5.004 ; 2.248 ; 0.124 ; 4.736	1.621 ; 1.621 ; 1.621 ; 2.835 ; 2.835 ; 2.835	1	1
P13667_P62258	-	P13667	P62258	53.206 ; 53.145	53.156 ; 53.291	1 ; 2	0.632 ; 0.097	0.050 ; 0.146	0.286 ; 0.025	2.507 ; 3.423	1	0
P14866_Q12906-7	-	P14866	Q12906-7	7.893 ; 7.943	7.948 ; 8.532	1 ; 2	0.562 ; 0.036	0.055 ; 0.589	0.121 ; 1.449	2.391 ; 2.714	1	1
P15923-2_Q96RG2-4	+	P15923-2	Q96RG2-4	38.907 ; 37.918	38.854 ; 36.069	5 ; 6	0.719 ; 0.244	0.053 ; 1.850	0.269 ; 0.744	3.363 ; 2.346	0	0
P16219_Q9NR28-2	+	P16219	Q9NR28-2	51.313 ; 49.569	51.038 ; 50.373	5 ; 6	1.031 ; 0.598	0.275 ; 0.804	0.080 ; 0.358	3.824 ; 3.191	0	0
P16401_P16402	-	P16401	P16402	9.106 ; 8.065	9.047 ; 8.490	2 ; 3	0.083 ; 0.348	0.059 ; 0.425	0.306 ; 0.859	1.992 ; 2.251	0	0
P16401_P67809	-	P16401	P67809	9.106 ; 8.065	9.109 ; 7.813	2 ; 3	1.332 ; 0.549	0.003 ; 0.252	0.028 ; 0.836	3.830 ; 3.885	0	0
P16401_Q13151	-	P16401	Q13151	9.106 ; 8.065	8.571 ; 8.032	2 ; 3	0.709 ; 2.170	0.535 ; 0.032	1.019 ; 0.329	2.747 ; 4.505	0	0
P16401_P62753	-	P16401	P62753	9.119 ; 8.065	9.105 ; 8.545	1 ; 3	0.005 ; 0.848	0.014 ; 0.480	0.062 ; 0.891	1.760 ; 3.404	0	0
P16401_Q92522	-	P16401	Q92522	9.119 ; 9.106	9.087 ; 9.287	1 ; 2	0.228 ; 1.117	0.033 ; 0.181	0.473 ; 0.337	1.291 ; 2.982	0	0
P16401_P42766	-	P16401	P42766	9.119 ; 9.106 ; 8.065	8.955 ; 9.093 ; 8.688	1 ; 2 ; 3	0.290 ; 0.251 ; 0.623	0.165 ; 0.013 ; 0.624	0.163 ; 0.348 ; 0.767	1.289 ; 1.280 ; 3.811	0	0
P16401_P62899	-	P16401	P62899	9.119 ; 9.106 ; 8.065	9.058 ; 9.097 ; 8.407	1 ; 2 ; 3	0.263 ; 0.774 ; 0.853	0.061 ; 0.009 ; 0.342	0.008 ; 0.233 ; 0.809	1.169 ; 2.420 ; 2.736	0	0
P16401_P62750	-	P16401	P62750	9.119 ; 9.106 ; 9.106 ; 8.065 ; 8.065	9.192 ; 9.102 ; 41.968 ; 8.496 ; 41.075	1 ; 2 ; 2 ; 3 ; 3	0.398 ; 0.457 ; 2.076 ; 0.197 ; 3.797	0.072 ; 0.004 ; 32.862 ; 0.431 ; 33.011	0.049 ; 0.032 ; 1.665 ; 0.524 ; 1.203	1.461 ; 2.042 ; 2.042 ; 2.521 ; 2.521	0	0
P16402_P16403	-	P16402	P16403	9.047 ; 8.490 ; 8.490	7.458 ; 8.271 ; 40.519	2 ; 3 ; 3	0.025 ; 0.509 ; 3.405	1.589 ; 0.219 ; 32.029	1.610 ; 0.575 ; 0.614	2.165 ; 2.410 ; 2.410	0	0
P16403_Q13151	-	P16403	Q13151	7.458 ; 8.271	8.571 ; 8.032	2 ; 3	0.601 ; 2.009	1.113 ; 0.238	0.897 ; 0.045	2.860 ; 4.764	0	0
P16403_P62750	-	P16403	P62750	9.052 ; 7.458 ; 7.458 ; 8.271 ; 8.271	9.192 ; 9.102 ; 41.968 ; 8.496 ; 41.075	1 ; 2 ; 2 ; 3 ; 3	0.632 ; 0.349 ; 2.184 ; 0.036 ; 3.958	0.140 ; 1.644 ; 34.510 ; 0.226 ; 32.805	0.133 ; 1.948 ; 0.251 ; 0.240 ; 1.487	2.035 ; 1.953 ; 1.953 ; 2.166 ; 2.166	0	0
P16403_P42766	-	P16403	P42766	9.052 ; 7.458 ; 8.271	8.955 ; 9.093 ; 8.688	1 ; 2 ; 3	0.056 ; 0.143 ; 0.462	0.097 ; 1.635 ; 0.418	0.247 ; 2.264 ; 0.483	1.475 ; 1.774 ; 3.335	0	0
P16403_P62899	-	P16403	P62899	9.052 ; 7.458 ; 8.271	9.058 ; 9.097 ; 8.407	1 ; 2 ; 3	0.029 ; 0.666 ; 0.692	0.006 ; 1.639 ; 0.136	0.092 ; 2.149 ; 0.525	1.602 ; 2.734 ; 3.317	0	0
P16403_P62753	-	P16403	P62753	9.052 ; 8.271 ; 8.271	9.105 ; 8.545 ; 39.933	1 ; 3 ; 3	0.239 ; 0.687 ; 4.397	0.053 ; 0.274 ; 31.663	0.146 ; 0.607 ; 0.450	2.280 ; 2.986 ; 2.986	0	0
P17026_Q9NX58	+	P17026	Q9NX58	9.281 ; 9.469	9.537 ; 9.088	5 ; 6	0.043 ; 0.459	0.256 ; 0.381	0.356 ; 0.568	3.557 ; 2.696	0	0
P17844_P51991	-	P17844	P51991	8.184 ; 7.710	7.673 ; 7.581	2 ; 3	0.171 ; 0.775	0.511 ; 0.129	0.867 ; 0.271	2.650 ; 5.136	1	1
P17844_Q12906-7	-	P17844	Q12906-7	8.184 ; 7.710	8.532 ; 7.844	2 ; 3	0.171 ; 0.469	0.348 ; 0.134	0.443 ; 0.700	2.675 ; 4.025	1	1
P19174-2_Q9NR28-2	+	P19174-2	Q9NR28-2	51.302 ; 49.862	51.038 ; 50.373	5 ; 6	0.190 ; 1.240	0.264 ; 0.511	0.525 ; 0.131	3.032 ; 3.548	0	0
P23396_Q14204	-	P23396	Q14204	9.280 ; 8.704	9.286 ; 9.230	2 ; 3	0.768 ; 0.426	0.006 ; 0.526	0.266 ; 0.210	4.068 ; 3.794	1	0
P25789_P28074	-	P25789	P28074	12.319 ; 12.268	12.383 ; 12.532	1 ; 2	0.367 ; 0.586	0.064 ; 0.264	0.169 ; 0.258	3.852 ; 3.931	1	1
P26373_P27635	+	P26373	P27635	8.627 ; 7.457	8.908 ; 8.370	4 ; 5	0.768 ; 0.596	0.281 ; 0.913	0.388 ; 0.170	2.586 ; 3.171	1	1
P27348_P63104	-	P27348	P63104	54.155 ; 53.614	54.195 ; 53.172	2 ; 3	0.773 ; 0.911	0.040 ; 0.442	0.061 ; 0.049	4.449 ; 3.951	1	1
P28070_P28072	-	P28070	P28072	24.096 ; 23.405	24.129 ; 23.583	2 ; 3	1.901 ; 0.172	0.033 ; 0.178	0.270 ; 0.139	3.700 ; 4.461	1	1
P29590_Q9UQ35	+	P29590	Q9UQ35	22.024 ; 22.468 ; 22.468	28.181 ; 5.112 ; 31.089	5 ; 6 ; 6	0.095 ; 0.886 ; 0.187	6.157 ; 17.356 ; 8.622	4.161 ; 15.281 ; 0.719	1.607 ; 2.797 ; 2.797	1	0
P29692-3_Q13033-2	-	P29692-3	Q13033-2	15.955 ; 16.242	15.989 ; 16.133	2 ; 3	0.227 ; 0.687	0.034 ; 0.108	0.789 ; 0.209	3.186 ; 3.611	0	0
P30566_Q9BXR0	+	P30566	Q9BXR0	49.169 ; 47.743	49.542 ; 48.041	5 ; 6	0.841 ; 1.819	0.373 ; 0.298	0.338 ; 0.087	3.546 ; 4.345	0	0
P31937_Q96G28	-	P31937	Q96G28	52.815 ; 53.051	52.575 ; 53.811	2 ; 3	1.436 ; 0.383	0.240 ; 0.759	0.243 ; 0.055	2.920 ; 3.700	0	0
P31943_Q15365	-	P31943	Q15365	28.417 ; 28.417 ; 26.678 ; 26.678	48.858 ; 23.050 ; 16.845 ; 46.533	2 ; 2 ; 3 ; 3	0.268 ; 0.057 ; 0.481 ; 0.674	20.441 ; 5.367 ; 9.833 ; 19.855	7.316 ; 5.198 ; 3.664 ; 5.391	2.434 ; 2.434 ; 2.552 ; 2.552	0	0
P31943_Q15365	-	P31943	Q15365	48.185 ; 48.185 ; 49.645 ; 49.645	48.858 ; 23.050 ; 16.845 ; 46.533	2 ; 2 ; 3 ; 3	0.020 ; 0.345 ; 0.079 ; 0.114	0.673 ; 25.135 ; 32.800 ; 3.112	0.604 ; 13.118 ; 5.307 ; 3.580	2.434 ; 2.434 ; 2.552 ; 2.552	0	0
P31943_Q15365	-	P31943	Q15365	8.508 ; 8.508 ; 6.576 ; 6.576	48.858 ; 23.050 ; 16.845 ; 46.533	2 ; 2 ; 3 ; 3	0.055 ; 0.270 ; 0.669 ; 0.476	40.350 ; 14.542 ; 10.269 ; 39.957	3.776 ; 16.290 ; 9.939 ; 8.212	2.434 ; 2.434 ; 2.552 ; 2.552	0	0
P34932_Q92598-2	-	P34932	Q92598-2	33.362 ; 33.362 ; 31.654 ; 31.654 ; 31.654	39.159 ; 34.235 ; 39.432 ; 30.945 ; 36.053	2 ; 2 ; 3 ; 3 ; 3	3.291 ; 0.213 ; 4.037 ; 0.061 ; 2.343	5.797 ; 0.873 ; 7.779 ; 0.708 ; 4.399	3.812 ; 2.228 ; 5.037 ; 3.374 ; 4.007	1.435 ; 1.435 ; 2.624 ; 2.624 ; 2.624	1	0
P34932_Q92598-2	-	P34932	Q92598-2	38.949 ; 38.949 ; 37.849 ; 37.849 ; 37.849	39.159 ; 34.235 ; 39.432 ; 30.945 ; 36.053	2 ; 2 ; 3 ; 3 ; 3	0.353 ; 3.431 ; 1.553 ; 5.651 ; 3.247	0.210 ; 4.714 ; 1.584 ; 6.903 ; 1.796	0.587 ; 5.453 ; 1.183 ; 7.228 ; 0.153	1.435 ; 1.435 ; 2.624 ; 2.624 ; 2.624	1	0
P35268_P62081	+	P35268	P62081	8.276 ; 7.508	8.476 ; 8.251	4 ; 5	1.098 ; 0.712	0.199 ; 0.743	0.163 ; 0.054	3.650 ; 2.880	1	1
P35998_P62333	+	P35998	P62333	13.643 ; 14.000	13.306 ; 13.168	4 ; 5	0.757 ; 0.665	0.337 ; 0.832	0.293 ; 1.544	3.030 ; 2.832	1	1
P35998_P43686	+	P35998	P43686	14.000 ; 13.634	14.105 ; 13.981	5 ; 6	0.807 ; 1.187	0.105 ; 0.347	0.711 ; 0.397	2.788 ; 4.131	1	1
P38646_P54687	+	P38646	P54687	54.295 ; 54.333	54.457 ; 53.964	4 ; 5	1.016 ; 0.196	0.162 ; 0.369	0.462 ; 0.192	1.733 ; 3.488	0	0
P41252_P56192	+	P41252	P56192	6.709 ; 6.709 ; 5.678	14.696 ; 7.224 ; 13.227	4 ; 4 ; 5	0.586 ; 0.282 ; 1.352	7.987 ; 0.515 ; 7.549	4.406 ; 0.378 ; 7.004	1.280 ; 1.280 ; 2.538	1	1
P42765_Q9BRT9	-	P42765	Q9BRT9	52.937 ; 54.603	52.902 ; 53.522	2 ; 3	0.414 ; 2.651	0.035 ; 1.081	0.037 ; 0.814	3.985 ; 2.684	0	0
P42766_Q13151	+	P42766	Q13151	9.079 ; 8.524	8.608 ; 8.169	5 ; 6	0.831 ; 0.768	0.471 ; 0.356	0.949 ; 0.240	3.099 ; 3.512	0	0
P42766_P84098	+	P42766	P84098	9.206 ; 9.079 ; 8.524	9.457 ; 9.413 ; 8.585	4 ; 5 ; 6	0.447 ; 0.632 ; 0.817	0.251 ; 0.334 ; 0.060	0.308 ; 0.403 ; 0.275	2.250 ; 3.579 ; 4.319	1	1
P43686_P55036	+	P43686	P55036	14.684 ; 14.105	13.764 ; 13.342	4 ; 5	0.266 ; 0.604	0.919 ; 0.763	0.236 ; 0.209	1.761 ; 2.600	1	1
P43686_P62195	-	P43686	P62195	44.681 ; 44.681 ; 43.420 ; 43.420	13.734 ; 39.586 ; 13.452 ; 43.400	2 ; 2 ; 3 ; 3	2.948 ; 0.228 ; 3.899 ; 0.006	30.947 ; 5.095 ; 29.968 ; 0.020	0.098 ; 8.479 ; 2.255 ; 0.292	0.878 ; 0.878 ; 1.313 ; 1.313	1	1
P46781_Q14204	-	P46781	Q14204	8.653 ; 9.301	8.950 ; 9.286	1 ; 2	0.189 ; 0.684	0.297 ; 0.015	0.394 ; 0.167	1.744 ; 3.560	1	0
P46781_Q9NZI8	+	P46781	Q9NZI8	8.732 ; 8.237	8.425 ; 7.180	4 ; 5	0.745 ; 0.346	0.307 ; 1.057	0.056 ; 0.614	2.831 ; 2.876	1	1
P47897_P56192	-	P47897	P56192	7.151 ; 7.151 ; 8.077	22.640 ; 8.318 ; 8.400	2 ; 2 ; 3	2.006 ; 0.793 ; 0.433	15.489 ; 1.167 ; 0.323	16.118 ; 1.069 ; 0.029	2.131 ; 2.131 ; 4.521	1	1
P47914_P62913	-	P47914	P62913	7.861 ; 7.700	7.936 ; 7.556	1 ; 2	0.269 ; 0.110	0.075 ; 0.144	0.160 ; 0.214	2.767 ; 2.813	1	1
P48634-2_Q9H0S4-2	+	P48634-2	Q9H0S4-2	6.199 ; 8.096	8.257 ; 8.058	5 ; 6	1.177 ; 0.850	2.058 ; 0.038	0.502 ; 0.323	2.442 ; 3.870	0	0
P48637_Q8TBC4	-	P48637	Q8TBC4	53.263 ; 52.838	52.838 ; 53.150	2 ; 3	0.522 ; 1.450	0.425 ; 0.312	0.331 ; 0.529	2.964 ; 3.813	0	0
P49321_P63151	+	P49321	P63151	43.103 ; 42.249	43.820 ; 42.658	5 ; 6	1.020 ; 1.042	0.717 ; 0.409	0.117 ; 0.474	3.452 ; 3.938	1	0
P49406_Q9Y3D3	+	P49406	Q9Y3D3	12.171 ; 12.813	12.060 ; 12.218	5 ; 6	0.436 ; 0.849	0.111 ; 0.596	0.346 ; 0.144	3.507 ; 2.648	1	1
P49411_P61981	-	P49411	P61981	53.475 ; 53.269	53.715 ; 53.263	1 ; 3	0.556 ; 1.330	0.240 ; 0.006	0.167 ; 0.196	2.604 ; 4.332	1	0
P50542-2_Q92625	+	P50542-2	Q92625	37.441 ; 37.441 ; 35.918	39.800 ; 34.235 ; 36.481	5 ; 5 ; 6	0.220 ; 0.303 ; 0.804	2.359 ; 3.206 ; 0.564	1.119 ; 1.018 ; 0.333	2.352 ; 2.352 ; 3.201	0	0
P50749_Q9Y3D8	+	P50749	Q9Y3D8	50.050 ; 50.050 ; 49.723	50.840 ; 47.472 ; 50.136	5 ; 5 ; 6	0.582 ; 0.649 ; 0.107	0.790 ; 2.578 ; 0.413	0.948 ; 0.602 ; 0.096	2.241 ; 2.241 ; 2.859	0	0
P51398-2_Q8N983-4	+	P51398-2	Q8N983-4	12.665 ; 11.772	11.626 ; 12.486	5 ; 6	0.279 ; 1.208	1.039 ; 0.714	0.866 ; 0.537	2.940 ; 2.698	1	1
P51398-2_Q9BYD1	+	P51398-2	Q9BYD1	12.665 ; 11.772	11.923 ; 12.783	5 ; 6	0.246 ; 0.727	0.742 ; 1.012	0.124 ; 0.519	3.276 ; 2.863	1	1
P51398-2_Q9Y2Q9	+	P51398-2	Q9Y2Q9	12.665 ; 11.772 ; 11.772	13.634 ; 7.984 ; 12.879	5 ; 6 ; 6	0.608 ; 2.038 ; 1.121	0.969 ; 3.788 ; 1.107	0.419 ; 1.163 ; 0.051	2.961 ; 2.583 ; 2.583	1	1
P51665_Q13200	+	P51665	Q13200	14.698 ; 13.817	14.610 ; 13.734	4 ; 5	0.018 ; 0.264	0.087 ; 0.083	0.016 ; 0.461	4.084 ; 2.915	1	1
P51991_Q08211	-	P51991	Q08211	7.673 ; 7.581	8.851 ; 7.129	2 ; 3	0.137 ; 0.261	1.178 ; 0.452	1.131 ; 0.077	1.708 ; 3.662	1	0
P52597_Q9Y3I0	+	P52597	Q9Y3I0	8.173 ; 7.722	7.433 ; 7.570	5 ; 6	0.175 ; 1.089	0.740 ; 0.152	0.155 ; 0.119	2.861 ; 4.688	0	0
P55036_R4GMR5	+	P55036	R4GMR5	13.342 ; 13.305	13.718 ; 13.632	5 ; 6	0.695 ; 0.625	0.376 ; 0.327	0.480 ; 0.286	3.105 ; 4.043	1	1
P55036_Q13200	+	P55036	Q13200	13.342 ; 13.342 ; 13.305	13.734 ; 39.219 ; 13.635	5 ; 5 ; 6	0.058 ; 1.160 ; 0.573	0.392 ; 25.877 ; 0.330	0.464 ; 3.132 ; 1.057	2.082 ; 2.082 ; 3.516	1	1
P55036_Q99460	+	P55036	Q99460	13.764 ; 13.342	14.544 ; 14.060	4 ; 5	0.160 ; 0.383	0.780 ; 0.718	0.004 ; 1.161	1.562 ; 2.500	1	1
P55036_P62195	+	P55036	P62195	13.764 ; 13.342 ; 13.305	14.360 ; 14.053 ; 13.935	4 ; 5 ; 6	0.154 ; 0.752 ; 0.650	0.595 ; 0.711 ; 0.630	0.209 ; 0.262 ; 0.521	1.574 ; 2.964 ; 3.536	1	1
P55265-5_O00139-2	+	P55265-5	O00139-2	5.632 ; 6.678	6.443 ; 6.026	5 ; 6	0.823 ; 0.708	0.811 ; 0.652	0.147 ; 0.668	3.182 ; 3.546	0	0
P55265-5_Q7L2E3	+	P55265-5	Q7L2E3	5.632 ; 6.678	8.551 ; 9.373	5 ; 6	0.213 ; 0.825	2.919 ; 2.695	1.731 ; 2.007	2.617 ; 2.527	1	0
P60510_Q9NY27	-	P60510	Q9NY27	21.598 ; 21.912 ; 21.912 ; 21.912	22.417 ; 21.790 ; 30.025 ; 9.540	2 ; 3 ; 3 ; 3	0.317 ; 0.148 ; 2.035 ; 2.259	0.819 ; 0.122 ; 8.114 ; 12.371	0.382 ; 1.002 ; 7.195 ; 1.210	3.122 ; 2.896 ; 2.896 ; 2.896	1	1
P60953_P46940	+	P60953	P46940	6.467 ; 5.905	7.207 ; 6.516	5 ; 6	0.051 ; 0.312	0.740 ; 0.610	0.325 ; 0.319	3.480 ; 2.933	1	1
P62195_Q99460	+	P62195	Q99460	14.360 ; 14.053	14.544 ; 14.060	4 ; 5	0.006 ; 1.135	0.184 ; 0.007	0.205 ; 0.899	1.444 ; 3.078	1	1
P62241_P84098	+	P62241	P84098	8.728 ; 8.647	9.413 ; 8.585	5 ; 6	0.546 ; 1.356	0.685 ; 0.062	1.118 ; 0.557	1.780 ; 3.258	1	1
P62241_P62899	+	P62241	P62899	8.800 ; 8.728 ; 8.647	9.234 ; 9.125 ; 8.393	4 ; 5 ; 6	0.423 ; 0.365 ; 1.005	0.435 ; 0.397 ; 0.254	1.627 ; 0.838 ; 0.352	1.284 ; 2.936 ; 3.616	1	1
P62263_Q96GA3	+	P62263	Q96GA3	9.270 ; 7.763	8.276 ; 7.548	5 ; 6	0.371 ; 2.503	0.994 ; 0.215	1.191 ; 0.569	2.754 ; 3.460	0	0
P62273_Q9ULX3	-	P62273	Q9ULX3	8.853 ; 8.378	9.383 ; 9.010	2 ; 3	0.162 ; 0.097	0.530 ; 0.632	2.071 ; 2.510	2.466 ; 3.137	0	0
P62277_P62701	+	P62277	P62701	9.248 ; 9.159	9.714 ; 9.126	4 ; 5	0.613 ; 0.800	0.466 ; 0.033	0.037 ; 0.269	2.833 ; 4.021	1	1
P62333_Q9Y5K5-2	+	P62333	Q9Y5K5-2	13.306 ; 13.168	13.110 ; 13.181	4 ; 5	0.371 ; 0.127	0.197 ; 0.013	0.584 ; 0.112	1.857 ; 3.618	0	0
P62333_R4GNH3	+	P62333	R4GNH3	52.984 ; 52.482	53.126 ; 52.533	5 ; 6	1.695 ; 1.644	0.142 ; 0.051	0.201 ; 0.098	3.525 ; 3.764	0	0
P62701_Q12906-7	-	P62701	Q12906-7	9.284 ; 9.024 ; 9.024	8.532 ; 7.844 ; 40.642	2 ; 3 ; 3	0.643 ; 0.167 ; 3.198	0.752 ; 1.180 ; 31.617	0.637 ; 1.231 ; 11.833	2.843 ; 3.321 ; 3.321	1	0
P62750_P67809	-	P62750	P67809	41.968 ; 41.968 ; 41.075 ; 41.075	9.109 ; 40.787 ; 42.207 ; 7.813	2 ; 2 ; 3 ; 3	3.408 ; 0.146 ; 0.146 ; 4.346	32.859 ; 1.181 ; 1.132 ; 33.262	1.693 ; 1.254 ; 1.613 ; 0.367	2.419 ; 2.419 ; 3.069 ; 3.069	1	1
P62750_P84098	+	P62750	P84098	9.121 ; 9.122	9.457 ; 9.413	4 ; 5	0.088 ; 0.268	0.336 ; 0.291	0.636 ; 0.486	1.231 ; 3.426	1	1
P62750_Q13151	+	P62750	Q13151	9.122 ; 8.363	8.608 ; 8.169	5 ; 6	0.467 ; 0.763	0.514 ; 0.195	0.866 ; 0.021	3.010 ; 3.321	0	0
P62847-2_Q12906-7	-	P62847-2	Q12906-7	9.192 ; 8.294	8.532 ; 7.844	2 ; 3	1.303 ; 0.084	0.660 ; 0.450	0.719 ; 0.629	3.126 ; 3.654	1	1
P62847-2_P16401	-	P62847-2	P16401	9.342 ; 9.192 ; 8.294	9.119 ; 9.106 ; 8.065	1 ; 2 ; 3	0.542 ; 1.235 ; 1.093	0.223 ; 0.086 ; 0.230	0.255 ; 0.358 ; 0.115	1.326 ; 2.721 ; 3.854	0	0
P62861_P51991	-	P62861	P51991	8.522 ; 7.427	7.673 ; 7.581	2 ; 3	0.744 ; 0.324	0.849 ; 0.154	0.306 ; 0.076	3.142 ; 4.782	1	0
P62861_Q7Z2W4	-	P62861	Q7Z2W4	8.522 ; 7.427	8.267 ; 6.395	2 ; 3	0.125 ; 0.603	0.255 ; 1.032	0.624 ; 0.357	3.457 ; 3.527	0	0
P62861_Q14204	+	P62861	Q14204	8.676 ; 8.528	8.981 ; 9.754	4 ; 5	0.558 ; 0.509	0.304 ; 1.226	0.352 ; 2.002	1.766 ; 2.576	1	0
P62899_Q5SSJ5	-	P62899	Q5SSJ5	9.097 ; 8.407	8.900 ; 8.772	2 ; 3	0.399 ; 1.135	0.197 ; 0.365	0.270 ; 0.086	3.193 ; 4.372	0	0
P62899_P84098	+	P62899	P84098	9.234 ; 9.125	9.457 ; 9.413	4 ; 5	0.305 ; 0.181	0.223 ; 0.288	0.238 ; 0.280	1.376 ; 2.653	1	1
P67809_Q92522	-	P67809	Q92522	9.316 ; 9.109	9.087 ; 9.287	1 ; 2	0.804 ; 0.215	0.230 ; 0.178	0.300 ; 0.309	3.120 ; 2.896	1	1
P68371_Q9BQE3	+	P68371	Q9BQE3	52.901 ; 54.690	50.892 ; 54.469	5 ; 6	0.627 ; 0.985	2.009 ; 0.221	2.350 ; 0.425	2.135 ; 3.152	0	0
P82912-2_Q96DV4	+	P82912-2	Q96DV4	12.905 ; 12.099	12.350 ; 13.219	5 ; 6	0.081 ; 0.667	0.555 ; 1.120	0.109 ; 0.359	3.494 ; 2.873	1	1
Q00839-2_Q13151	-	Q00839-2	Q13151	8.202 ; 7.784	8.571 ; 8.032	2 ; 3	0.618 ; 0.070	0.369 ; 0.249	0.281 ; 0.541	2.038 ; 3.672	0	0
Q00839-2_Q96GA3	-	Q00839-2	Q96GA3	8.202 ; 7.784	8.172 ; 8.201	2 ; 3	0.498 ; 0.009	0.030 ; 0.417	0.316 ; 0.623	2.532 ; 3.415	0	0
Q08211_Q92522	+	Q08211	Q92522	7.723 ; 7.084	9.222 ; 8.293	5 ; 6	0.137 ; 0.278	1.499 ; 1.208	2.444 ; 1.933	1.235 ; 2.643	1	1
Q08211_Q12906-7	-	Q08211	Q12906-7	8.415 ; 8.851 ; 7.129 ; 7.129	7.948 ; 8.532 ; 7.844 ; 40.642	1 ; 2 ; 3 ; 3	0.400 ; 0.137 ; 0.567 ; 3.598	0.467 ; 0.319 ; 0.715 ; 33.513	0.163 ; 0.179 ; 1.048 ; 9.554	1.878 ; 2.085 ; 3.248 ; 3.248	1	1
Q12905_Q9NR30	-	Q12905	Q9NR30	7.655 ; 8.455	7.844 ; 8.464	1 ; 2	1.590 ; 1.792	0.189 ; 0.009	0.321 ; 0.062	3.805 ; 5.297	1	1
Q13085_Q9BQA1	+	Q13085	Q9BQA1	23.537 ; 23.188 ; 23.188	24.515 ; 22.917 ; 6.416	5 ; 6 ; 6	0.272 ; 0.092 ; 1.109	0.978 ; 0.271 ; 16.772	8.210 ; 2.847 ; 0.321	2.597 ; 2.715 ; 2.715	0	0
Q13085_Q9NS87	+	Q13085	Q9NS87	23.706 ; 23.188 ; 23.188	24.287 ; 23.472 ; 11.874	4 ; 6 ; 6	0.186 ; 1.022 ; 0.625	0.581 ; 0.284 ; 11.315	0.205 ; 0.659 ; 4.738	1.827 ; 2.764 ; 2.764	0	0
Q13151_Q92522	+	Q13151	Q92522	8.608 ; 8.169	9.222 ; 8.293	5 ; 6	0.587 ; 1.473	0.614 ; 0.124	0.931 ; 0.086	2.532 ; 3.463	0	0
Q13405_Q9Y3B7	+	Q13405	Q9Y3B7	11.676 ; 12.155	11.845 ; 12.163	5 ; 6	0.042 ; 0.467	0.169 ; 0.007	0.217 ; 1.522	3.881 ; 2.278	1	1
Q13561_P61163	+	Q13561	P61163	7.396 ; 6.921 ; 6.921	6.606 ; 14.112 ; 6.208	5 ; 6 ; 6	0.369 ; 1.831 ; 0.454	0.790 ; 7.191 ; 0.713	0.726 ; 2.287 ; 0.495	3.225 ; 2.477 ; 2.477	1	1
Q15003_Q15021	-	Q15003	Q15021	28.498 ; 28.498 ; 28.498 ; 27.182 ; 27.182 ; 27.182	15.391 ; 5.963 ; 26.744 ; 16.037 ; 6.189 ; 28.160	2 ; 2 ; 2 ; 3 ; 3 ; 3	2.809 ; 0.269 ; 0.021 ; 3.854 ; 0.432 ; 0.086	13.107 ; 22.535 ; 1.754 ; 11.146 ; 20.994 ; 0.977	11.696 ; 9.166 ; 5.461 ; 8.648 ; 5.780 ; 4.140	2.035 ; 2.035 ; 2.035 ; 2.033 ; 2.033 ; 2.033	1	1
Q15717_Q9NR30	-	Q15717	Q9NR30	8.330 ; 9.828	8.464 ; 5.238	2 ; 3	0.274 ; 0.758	0.134 ; 4.590	1.658 ; 0.374	2.813 ; 3.251	1	0
Q16186_R4GMR5	+	Q16186	R4GMR5	13.538 ; 14.267	13.718 ; 13.632	5 ; 6	0.706 ; 0.614	0.180 ; 0.635	0.345 ; 0.230	3.012 ; 3.703	0	0
Q2NKX8_Q9NXH9-2	+	Q2NKX8	Q9NXH9-2	37.360 ; 36.938	37.840 ; 35.815	4 ; 6	0.250 ; 0.502	0.480 ; 1.123	0.427 ; 0.310	1.749 ; 2.774	0	0
Q2TAM5_Q9ULT8	+	Q2TAM5	Q9ULT8	27.825 ; 26.632	27.467 ; 26.426	5 ; 6	0.312 ; 0.529	0.358 ; 0.206	0.165 ; 0.954	2.590 ; 2.603	0	0
Q53H96_Q9ULA0	-	Q53H96	Q9ULA0	37.536 ; 37.879	37.848 ; 37.753	2 ; 3	0.213 ; 0.776	0.312 ; 0.126	0.054 ; 0.202	3.406 ; 3.729	0	0
Q59GN2_Q7Z2W4	+	Q59GN2	Q7Z2W4	5.179 ; 6.887	8.934 ; 6.486	4 ; 5	0.100 ; 0.103	3.755 ; 0.401	0.959 ; 0.122	1.036 ; 2.591	0	0
Q5JRX3_P11216	+	Q5JRX3	P11216	53.673 ; 55.540	53.736 ; 55.794	5 ; 6	0.295 ; 0.047	0.063 ; 0.254	0.471 ; 0.374	3.123 ; 3.398	0	0
Q5TAQ9_Q2TAM5	+	Q5TAQ9	Q2TAM5	26.908 ; 26.453	27.825 ; 26.632	5 ; 6	0.180 ; 0.386	0.917 ; 0.179	2.050 ; 0.186	2.808 ; 2.406	0	0
Q5TAQ9_Q99627	+	Q5TAQ9	Q99627	26.908 ; 26.453	27.378 ; 27.662	5 ; 6	0.201 ; 0.158	0.470 ; 1.209	2.089 ; 0.440	3.053 ; 3.022	0	0
Q5TAQ9_Q9ULT8	+	Q5TAQ9	Q9ULT8	26.908 ; 26.453	27.467 ; 26.426	5 ; 6	0.132 ; 0.143	0.559 ; 0.027	1.885 ; 0.768	3.070 ; 2.690	0	0
Q7L2E3_Q92522	+	Q7L2E3	Q92522	8.551 ; 9.373	9.222 ; 8.293	5 ; 6	0.049 ; 1.161	0.671 ; 1.080	0.259 ; 1.085	3.130 ; 2.724	1	0
Q7L5Y9_Q9H871	+	Q7L5Y9	Q9H871	9.559 ; 8.717 ; 8.717	9.226 ; 10.345 ; 5.274	5 ; 6 ; 6	0.456 ; 0.492 ; 0.302	0.333 ; 1.628 ; 3.443	0.954 ; 3.554 ; 4.201	2.338 ; 2.758 ; 2.758	1	1
Q7L5Y9_P35573	+	Q7L5Y9	P35573	9.559 ; 9.559 ; 8.717	5.569 ; 10.786 ; 7.834	5 ; 5 ; 6	0.640 ; 0.446 ; 0.480	3.990 ; 1.227 ; 0.883	2.946 ; 1.114 ; 0.983	2.587 ; 2.587 ; 3.078	0	0
Q7Z2W4_Q9BWF3	+	Q7Z2W4	Q9BWF3	6.486 ; 6.486 ; 5.883	6.088 ; 41.150 ; 7.531	5 ; 5 ; 6	0.023 ; 1.400 ; 0.571	0.398 ; 34.664 ; 1.648	0.325 ; 12.993 ; 0.565	2.203 ; 2.203 ; 2.995	0	0
Q7Z2W4_Q9NR30	-	Q7Z2W4	Q9NR30	8.267 ; 6.395	8.464 ; 5.238	2 ; 3	0.601 ; 0.802	0.197 ; 1.156	0.919 ; 0.146	3.196 ; 3.752	0	0
Q7Z7F7_Q9P0J7	+	Q7Z7F7	Q9P0J7	11.769 ; 12.273	11.271 ; 12.337	5 ; 6	0.512 ; 0.296	0.498 ; 0.064	0.058 ; 0.318	2.692 ; 3.009	0	0
Q86TB9_Q92979	+	Q86TB9	Q92979	8.550 ; 8.355	9.456 ; 7.694	5 ; 6	0.132 ; 0.532	0.906 ; 0.661	1.338 ; 0.532	2.630 ; 2.866	0	0
Q86TB9_Q9UL63	+	Q86TB9	Q9UL63	8.550 ; 8.550 ; 8.355 ; 8.355	11.094 ; 6.247 ; 11.021 ; 7.441	5 ; 5 ; 6 ; 6	0.325 ; 0.528 ; 0.149 ; 0.264	2.544 ; 2.303 ; 2.666 ; 0.914	2.205 ; 2.291 ; 1.907 ; 1.673	2.498 ; 2.498 ; 2.873 ; 2.873	0	0
Q86V81_Q9BWF3	+	Q86V81	Q9BWF3	49.241 ; 49.241 ; 47.246 ; 47.246	6.088 ; 41.150 ; 7.531 ; 46.876	5 ; 5 ; 6 ; 6	0.774 ; 0.603 ; 1.242 ; 0.247	43.153 ; 8.091 ; 39.715 ; 0.370	0.698 ; 12.620 ; 3.884 ; 3.950	2.285 ; 2.285 ; 2.626 ; 2.626	0	0
Q86V81_Q9BWF3	+	Q86V81	Q9BWF3	8.903 ; 8.903 ; 8.107 ; 8.107	6.088 ; 41.150 ; 7.531 ; 46.876	5 ; 5 ; 6 ; 6	0.705 ; 0.672 ; 0.632 ; 0.363	2.815 ; 32.247 ; 0.576 ; 38.768	0.996 ; 14.314 ; 0.312 ; 0.246	2.285 ; 2.285 ; 2.626 ; 2.626	0	0
Q86X76-2_Q96G28	+	Q86X76-2	Q96G28	53.801 ; 54.262	53.198 ; 54.470	5 ; 6	0.248 ; 0.204	0.603 ; 0.208	1.137 ; 0.014	2.652 ; 4.219	0	0
Q86YP4_Q13330-3	-	Q86YP4	Q13330-3	17.057 ; 18.193	18.185 ; 18.298	2 ; 3	0.599 ; 1.462	1.128 ; 0.105	0.436 ; 0.532	2.750 ; 4.123	1	0
Q86YP4_Q92974-2	-	Q86YP4	Q92974-2	17.057 ; 18.193	10.183 ; 11.708	2 ; 3	0.825 ; 0.819	6.874 ; 6.485	3.953 ; 3.634	2.697 ; 2.901	0	0
Q86YP4_Q15717	-	Q86YP4	Q15717	8.759 ; 9.447	8.330 ; 9.828	2 ; 3	0.516 ; 1.027	0.429 ; 0.382	1.225 ; 0.111	3.098 ; 4.346	1	0
Q86YP4_Q92974-2	-	Q86YP4	Q92974-2	8.759 ; 9.447	10.183 ; 11.708	2 ; 3	0.083 ; 0.185	1.424 ; 2.262	2.661 ; 0.062	2.697 ; 2.901	0	0
Q8N3F8_Q96E09	+	Q8N3F8	Q96E09	44.059 ; 44.059 ; 45.007	46.412 ; 42.149 ; 43.911	5 ; 5 ; 6	0.250 ; 0.856 ; 0.355	2.353 ; 1.910 ; 1.096	0.501 ; 1.493 ; 0.196	2.255 ; 2.255 ; 2.703	0	0
Q8N983-4_Q9HD33-2	+	Q8N983-4	Q9HD33-2	11.626 ; 12.486	11.081 ; 12.031	5 ; 6	0.665 ; 0.734	0.545 ; 0.455	0.689 ; 0.867	3.244 ; 2.678	1	1
Q8N983-4_Q9P0J7	+	Q8N983-4	Q9P0J7	11.626 ; 12.486	11.271 ; 12.337	5 ; 6	0.825 ; 0.907	0.355 ; 0.149	1.068 ; 0.113	3.159 ; 4.140	0	0
Q8N983-4_Q9Y3D3	+	Q8N983-4	Q9Y3D3	11.626 ; 12.486	12.060 ; 12.218	5 ; 6	0.677 ; 1.211	0.434 ; 0.268	1.020 ; 0.528	2.683 ; 2.753	1	1
Q8TAE8_Q9Y3D3	+	Q8TAE8	Q9Y3D3	12.389 ; 12.676	12.060 ; 12.218	5 ; 6	1.224 ; 1.446	0.329 ; 0.459	0.079 ; 0.551	3.870 ; 3.259	0	0
Q8WUI4-3_P50542-2	+	Q8WUI4-3	P50542-2	37.599 ; 37.273	37.441 ; 35.918	5 ; 6	0.420 ; 1.008	0.158 ; 1.355	1.722 ; 2.831	1.907 ; 2.783	0	0
Q92522_Q9NZB2	+	Q92522	Q9NZB2	9.222 ; 8.293	8.382 ; 8.242	5 ; 6	0.086 ; 0.218	0.840 ; 0.051	1.510 ; 1.614	2.249 ; 2.977	0	0
Q92522_Q9NZI8	+	Q92522	Q9NZI8	9.222 ; 8.293	7.180 ; 8.056	5 ; 6	0.458 ; 0.723	2.042 ; 0.236	2.075 ; 0.661	2.097 ; 3.532	1	1
Q92522_Q9ULX3	+	Q92522	Q9ULX3	9.222 ; 8.293	9.300 ; 9.073	5 ; 6	0.249 ; 0.446	0.078 ; 0.781	0.442 ; 0.809	3.049 ; 2.988	0	0
Q92552_P82675	+	Q92552	P82675	12.660 ; 11.860	12.771 ; 11.694	5 ; 6	0.534 ; 1.242	0.111 ; 0.166	0.115 ; 0.383	3.642 ; 3.748	1	1
Q92696_Q9UI30	+	Q92696	Q9UI30	51.133 ; 49.711	51.291 ; 45.863	4 ; 6	0.865 ; 0.173	0.158 ; 3.848	0.073 ; 5.786	2.398 ; 2.915	0	0
Q969Q0_P61254	+	Q969Q0	P61254	8.515 ; 8.970	8.012 ; 8.289	4 ; 6	0.173 ; 0.411	0.503 ; 0.681	0.108 ; 0.031	0.891 ; 3.190	1	1
Q96B54_P36915	+	Q96B54	P36915	50.631 ; 49.909	50.027 ; 50.212	5 ; 6	0.666 ; 0.054	0.604 ; 0.303	1.415 ; 1.852	2.032 ; 3.041	0	0
Q96B54_Q8TDP1-2	+	Q96B54	Q8TDP1-2	50.631 ; 49.909	50.513 ; 50.594	5 ; 6	0.004 ; 0.169	0.118 ; 0.685	0.307 ; 0.007	2.073 ; 1.841	0	0
Q96C86_Q9GZZ9	+	Q96C86	Q9GZZ9	52.309 ; 52.218	52.665 ; 51.747	5 ; 6	0.522 ; 0.518	0.356 ; 0.471	0.198 ; 2.021	2.880 ; 2.891	0	0
Q96G28_Q9HD47	+	Q96G28	Q9HD47	53.198 ; 54.470	53.844 ; 55.028	5 ; 6	0.070 ; 0.306	0.646 ; 0.557	0.941 ; 0.610	1.976 ; 1.992	0	0
Q96G28_Q9UHJ6	+	Q96G28	Q9UHJ6	53.198 ; 54.470	53.718 ; 54.560	5 ; 6	0.976 ; 0.184	0.520 ; 0.089	0.798 ; 0.205	2.183 ; 2.926	0	0
Q99460_R4GMR5	+	Q99460	R4GMR5	14.544 ; 14.060	14.221 ; 13.718	4 ; 5	0.470 ; 1.078	0.323 ; 0.342	0.643 ; 0.681	1.886 ; 3.237	1	1
Q99627_Q9ULT8	+	Q99627	Q9ULT8	27.378 ; 27.662	27.467 ; 26.426	5 ; 6	0.333 ; 0.015	0.089 ; 1.236	0.204 ; 0.328	2.402 ; 3.179	0	0
Q9BYD1_Q9P0J7	+	Q9BYD1	Q9P0J7	11.923 ; 11.923 ; 12.783	11.271 ; 5.907 ; 12.337	5 ; 5 ; 6	0.300 ; 1.710 ; 0.426	0.652 ; 6.016 ; 0.446	0.326 ; 1.541 ; 0.095	2.407 ; 2.407 ; 3.958	0	0
Q9BYD1_Q9Y3D3	+	Q9BYD1	Q9Y3D3	11.923 ; 12.783	12.060 ; 12.218	5 ; 6	1.202 ; 0.730	0.137 ; 0.566	0.278 ; 0.510	2.687 ; 2.560	1	1
Q9H2U1-2_Q13242	-	Q9H2U1-2	Q13242	7.932 ; 7.283	6.922 ; 9.087	2 ; 3	0.061 ; 0.160	1.010 ; 1.804	1.035 ; 3.913	2.530 ; 2.944	0	0
Q9H2U1-2_Q9Y580	-	Q9H2U1-2	Q9Y580	7.932 ; 7.283	8.227 ; 9.236	2 ; 3	0.102 ; 0.485	0.295 ; 1.954	1.889 ; 3.313	2.819 ; 2.343	0	0
Q9H2U1-2_F8WBJ6	-	Q9H2U1-2	F8WBJ6	7.932 ; 7.283 ; 7.283	9.450 ; 9.400 ; 5.026	2 ; 3 ; 3	0.005 ; 0.199 ; 0.882	1.518 ; 2.117 ; 2.256	2.083 ; 3.283 ; 3.515	1.912 ; 2.869 ; 2.869	0	0
Q9H871_Q9UL63	-	Q9H871	Q9UL63	11.561 ; 11.557	11.740 ; 11.165	2 ; 3	1.136 ; 0.198	0.179 ; 0.392	0.208 ; 0.199	3.025 ; 3.854	1	1
Q9NR46_O95486	+	Q9NR46	O95486	45.286 ; 44.088	46.426 ; 43.490	5 ; 6	0.086 ; 0.071	1.140 ; 0.599	0.341 ; 0.221	2.511 ; 1.805	0	0
Q9NR46_Q96E09	+	Q9NR46	Q96E09	45.286 ; 44.088	46.412 ; 43.911	5 ; 6	0.185 ; 0.208	1.126 ; 0.178	0.587 ; 1.176	2.977 ; 2.324	0	0
Q9NR46_Q9Y2U5	+	Q9NR46	Q9Y2U5	45.286 ; 44.088	46.698 ; 44.814	5 ; 6	0.102 ; 0.655	1.412 ; 0.726	0.280 ; 1.357	2.599 ; 2.602	0	0
Q9Y580_Q92522	+	Q9Y580	Q92522	8.805 ; 8.718	9.222 ; 8.293	5 ; 6	1.058 ; 1.240	0.417 ; 0.425	1.608 ; 0.622	2.954 ; 2.788	0	0

## Sheet: Enrichment anaysis Cytoplasmic
Table EV 18C, Enrichment analysis of unique to FAS treatment or untreated replicates in the cytoplasmic interactomes.
Selection column	Selection value	Category column	Category value	Total size	Selection size	Category size	Intersection size	Enrichment factor	P value	Benj. Hoch. FDR
Loss / Gain of interaction	-	GOBP name	nucleosome positioning	237	96	15	15	2.4688	6.4327e-07	9.9563e-05
Loss / Gain of interaction	-	GOBP name	chromatin assembly or disassembly	237	96	15	15	2.4688	6.4327e-07	0.00010542
Loss / Gain of interaction	-	GOBP name	chromatin assembly	237	96	15	15	2.4688	6.4327e-07	0.00011201
Loss / Gain of interaction	-	GOCC name	nuclear chromatin	237	96	9	9	2.4688	0.00023259	0.0095361
Loss / Gain of interaction	-	GOCC name	chromatin	237	96	9	9	2.4688	0.00023259	0.010596
Loss / Gain of interaction	-	Corum	Large Drosha complex	237	96	13	13	2.4688	4.7212e-06	0.0011236
Loss / Gain of interaction	-	GOBP name	protein-DNA complex subunit organization	237	96	26	23	2.1839	1.186e-07	4.7201e-05
Loss / Gain of interaction	-	GOBP name	protein-DNA complex assembly	237	96	26	23	2.1839	1.186e-07	5.5068e-05
Loss / Gain of interaction	-	GOBP name	nucleosome assembly	237	96	26	23	2.1839	1.186e-07	6.6082e-05
Loss / Gain of interaction	-	GOBP name	nucleosome organization	237	96	27	23	2.103	5.2356e-07	0.0001326
Loss / Gain of interaction	-	GOCC name	nucleosome	237	96	27	23	2.103	5.2356e-07	0.00021466
Loss / Gain of interaction	-	GOCC name	spliceosomal complex	237	96	20	17	2.0984	2.5302e-05	0.001482
Loss / Gain of interaction	-	GOCC name	protein-DNA complex	237	96	28	23	2.0279	1.9128e-06	0.00026141
Loss / Gain of interaction	-	GOBP name	chromatin organization	237	96	29	23	1.958	6.0159e-06	0.00088212
Loss / Gain of interaction	-	GOMF name	DNA binding	237	96	51	40	1.9363	5.0174e-10	1.0737e-07
Loss / Gain of interaction	-	GOBP name	chromosome organization	237	96	31	24	1.9113	7.6225e-06	0.0010112
Loss / Gain of interaction	-	GOCC name	chromosomal part	237	96	31	24	1.9113	7.6225e-06	0.00062504
Loss / Gain of interaction	-	GOBP name	cellular macromolecular complex assembly	237	96	37	26	1.7348	5.4988e-05	0.0066607
Loss / Gain of interaction	-	GOBP name	regulation of macromolecule biosynthetic process	237	96	33	23	1.7206	0.00020475	0.015011
Loss / Gain of interaction	-	GOBP name	regulation of cellular macromolecule biosynthetic process	237	96	33	23	1.7206	0.00020475	0.015417
Loss / Gain of interaction	-	GOBP name	regulation of cellular biosynthetic process	237	96	33	23	1.7206	0.00020475	0.015845
Loss / Gain of interaction	-	GOBP name	regulation of biosynthetic process	237	96	33	23	1.7206	0.00020475	0.016298
Loss / Gain of interaction	+	GOBP name	translation	237	141	15	15	1.6809	0.00030089	0.017836
Loss / Gain of interaction	-	GOBP name	regulation of RNA metabolic process	237	96	40	27	1.6664	0.00011528	0.011896
Loss / Gain of interaction	-	GOBP name	regulation of nucleobase-containing compound metabolic process	237	96	42	28	1.6458	0.00011584	0.011129
Loss / Gain of interaction	-	GOBP name	cellular component assembly at cellular level	237	96	39	26	1.6458	0.00022011	0.014261
Loss / Gain of interaction	-	GOMF name	nucleic acid binding	237	96	104	68	1.6142	3.1811e-12	2.0423e-09
Loss / Gain of interaction	-	GOBP name	macromolecular complex assembly	237	96	47	30	1.5758	0.00020446	0.016754
Loss / Gain of interaction	+	GOBP name	protein metabolic process	237	141	57	53	1.5629	2.1728e-10	3.0268e-07
Loss / Gain of interaction	+	GOBP name	cellular protein metabolic process	237	141	51	47	1.549	8.9499e-09	6.2336e-06
Loss / Gain of interaction	+	GOBP name	protein modification process	237	141	31	28	1.5182	6.1609e-05	0.0066017
Loss / Gain of interaction	-	GOBP name	cellular macromolecular complex subunit organization	237	96	61	37	1.4974	0.00013497	0.01213
Loss / Gain of interaction	-	GOMF name	RNA binding	237	96	69	41	1.4669	9.4511e-05	0.008668
Loss / Gain of interaction	-	GOBP name	macromolecular complex subunit organization	237	96	71	41	1.4256	0.00024355	0.014751
Loss / Gain of interaction	-	GOMF name	binding	237	96	163	81	1.2268	8.3809e-06	0.00089675
Loss / Gain of interaction	-	GOCC name	organelle part	237	96	154	74	1.1863	0.00057016	0.016698
Loss / Gain of interaction	-	GOCC name	intracellular organelle part	237	96	154	74	1.1863	0.00057016	0.017982
Loss / Gain of interaction	+	GOCC name	organelle part	237	141	154	80	0.87317	0.00057016	0.01461
Loss / Gain of interaction	+	GOCC name	intracellular organelle part	237	141	154	80	0.87317	0.00057016	0.015584
Loss / Gain of interaction	+	GOMF name	binding	237	141	163	82	0.84558	8.3809e-06	0.0010761
Loss / Gain of interaction	+	GOBP name	macromolecular complex subunit organization	237	141	71	30	0.71022	0.00024355	0.015079
Loss / Gain of interaction	+	GOMF name	RNA binding	237	141	69	28	0.68208	9.4511e-05	0.0075845
Loss / Gain of interaction	+	GOBP name	cellular macromolecular complex subunit organization	237	141	61	24	0.66132	0.00013497	0.01175
Loss / Gain of interaction	+	GOBP name	macromolecular complex assembly	237	141	47	17	0.60797	0.00020446	0.017261
Loss / Gain of interaction	+	GOMF name	nucleic acid binding	237	141	104	36	0.58183	3.1811e-12	1.0211e-09
Loss / Gain of interaction	+	GOBP name	regulation of nucleobase-containing compound metabolic process	237	141	42	14	0.56028	0.00011584	0.010758
Loss / Gain of interaction	+	GOBP name	cellular component assembly at cellular level	237	141	39	13	0.56028	0.00022011	0.013937
Loss / Gain of interaction	+	GOBP name	regulation of RNA metabolic process	237	141	40	13	0.54628	0.00011528	0.011471
Loss / Gain of interaction	+	GOBP name	regulation of macromolecule biosynthetic process	237	141	33	10	0.50935	0.00020475	0.013582
Loss / Gain of interaction	+	GOBP name	regulation of cellular macromolecule biosynthetic process	237	141	33	10	0.50935	0.00020475	0.013913
Loss / Gain of interaction	+	GOBP name	regulation of cellular biosynthetic process	237	141	33	10	0.50935	0.00020475	0.014261
Loss / Gain of interaction	+	GOBP name	regulation of biosynthetic process	237	141	33	10	0.50935	0.00020475	0.014627
Loss / Gain of interaction	+	GOBP name	cellular macromolecular complex assembly	237	141	37	11	0.49971	5.4988e-05	0.0063832
Loss / Gain of interaction	+	GOBP name	chromosome organization	237	141	31	7	0.37955	7.6225e-06	0.00096528
Loss / Gain of interaction	+	GOCC name	chromosomal part	237	141	31	7	0.37955	7.6225e-06	0.00052087
Loss / Gain of interaction	+	GOMF name	DNA binding	237	141	51	11	0.36254	5.0174e-10	8.0528e-08
Loss / Gain of interaction	+	GOBP name	chromatin organization	237	141	29	6	0.34776	6.0159e-06	0.00083801
Loss / Gain of interaction	+	GOCC name	protein-DNA complex	237	141	28	5	0.30015	1.9128e-06	0.00019606
Loss / Gain of interaction	+	GOCC name	spliceosomal complex	237	141	20	3	0.25213	2.5302e-05	0.0012968
Loss / Gain of interaction	+	GOBP name	nucleosome organization	237	141	27	4	0.24901	5.2356e-07	0.00012155
Loss / Gain of interaction	+	GOCC name	nucleosome	237	141	27	4	0.24901	5.2356e-07	0.00010733
Loss / Gain of interaction	-	GOBP name	protein modification process	237	96	31	3	0.23891	6.1609e-05	0.0068657
Loss / Gain of interaction	+	GOBP name	protein-DNA complex subunit organization	237	141	26	3	0.19394	1.186e-07	3.3041e-05
Loss / Gain of interaction	+	GOBP name	protein-DNA complex assembly	237	141	26	3	0.19394	1.186e-07	3.6712e-05
Loss / Gain of interaction	+	GOBP name	nucleosome assembly	237	141	26	3	0.19394	1.186e-07	4.1301e-05
Loss / Gain of interaction	-	GOBP name	cellular protein metabolic process	237	96	51	4	0.19363	8.9499e-09	8.3115e-06
Loss / Gain of interaction	-	GOBP name	protein metabolic process	237	96	57	4	0.17325	2.1728e-10	6.0535e-07
Loss / Gain of interaction	+	GOBP name	nucleosome positioning	237	141	15	0	0	6.4327e-07	0.00011948
Loss / Gain of interaction	+	GOBP name	chromatin assembly or disassembly	237	141	15	0	0	6.4327e-07	0.00012801
Loss / Gain of interaction	+	GOBP name	chromatin assembly	237	141	15	0	0	6.4327e-07	0.00013786
Loss / Gain of interaction	-	GOBP name	translation	237	96	15	0	0	0.00030089	0.017464
Loss / Gain of interaction	+	GOCC name	nuclear chromatin	237	141	9	0	0	0.00023259	0.0079467
Loss / Gain of interaction	+	GOCC name	chromatin	237	141	9	0	0	0.00023259	0.0086692
Loss / Gain of interaction	+	Corum	Large Drosha complex	237	141	13	0	0	4.7212e-06	0.00056182

## Sheet: Legend
Table EV 18, Analysis of Loss and Gain of interactions observed within the interactome. A) organelle/membrane and B) cytoplasmic interactome. Interactions Observed in two or more biological replicates of the same biological condition yet absent from the alternative treatment conditions were identified. For these interactions the Unique interaction combination is provides, if the interaction was g…
