# Supplementary material for: Interactome disassembly during apoptosis occurs independent of caspase cleavage
Source: Mol Syst Biol. 2017 Jan 12;13(1):906. doi: 10.15252/msb.20167067 (PMC5293159; doi:10.15252/msb.20167067)
Supplement: Supplementary file 21 — Table EV19 [file MSB-13-906-s021.xlsx]

## Sheet: Cytoplasmic interactome
Table EV 19A: Shannon measurements of peptide profile consistency of Proteins observed within the Cytoplasmic interactome
Protein	Isotopic channel	Replicate	Contains peptide which differ based on stdev	Shannon diversity index(H)	Evenness
A0AVT1	HvsM	1		0.8255	0.1823
A0AVT1	HvsM	2	+	0.6058	0.4817
A0AVT1	HvsM	3	+	0.3632	0.7336
H7BXI1	HvsM	1		NaN	NaN
H7BXI1	HvsM	2		0.4927	0.1989
H7BXI1	HvsM	3		1.5753	0.2564
A0MZ66-5	HvsM	1		1.6498	0.3607
A0MZ66-5	HvsM	2		0.2894	0.154
A0MZ66-5	HvsM	3		0.303	0.3152
Q86X10-2	HvsM	1		NaN	NaN
Q86X10-2	HvsM	2		0.1665	0.141
Q86X10-2	HvsM	3		0.121	0.0694
Q9Y312	HvsM	1		0.0468	0.3194
Q9Y312	HvsM	2		0.1665	0.1025
Q9Y312	HvsM	3		0.0501	0.0041
A2IDC6	HvsM	1		NaN	NaN
A2IDC6	HvsM	2		0.5262	0.4393
A2IDC6	HvsM	3		0.9681	0.2171
A2VDF0	HvsM	1		NaN	NaN
A2VDF0	HvsM	2		0.308	0.4191
A2VDF0	HvsM	3		0.1007	0.1444
A3KN83	HvsM	1		2.0858	0.2024
A3KN83	HvsM	2		0.8022	7.5963
A3KN83	HvsM	3		0.8907	4.3559
A5YKK6	HvsM	1		0.3844	0.231
A5YKK6	HvsM	2		1.1047	0.2556
A5YKK6	HvsM	3		0.0045	0.1799
A6NC98	HvsM	1		NaN	NaN
A6NC98	HvsM	2		NaN	NaN
A6NC98	HvsM	3		0.214	0.0583
H3BTL1	HvsM	1		NaN	NaN
H3BTL1	HvsM	2		0.1082	0.0377
H3BTL1	HvsM	3		0.4105	0.0851
Q13564-2	HvsM	1		0.8997	0.2806
Q13564-2	HvsM	2		0.3545	0.3316
Q13564-2	HvsM	3		0.0852	1.0534
A6NCS9	HvsM	1		NaN	NaN
A6NCS9	HvsM	2		0.0983	0.0638
A6NCS9	HvsM	3		0.196	0.2015
A6NDG6	HvsM	1		0.525	0.2059
A6NDG6	HvsM	2		0.2078	0.377
A6NDG6	HvsM	3		0.3986	1.3255
A6NED2	HvsM	1		NaN	NaN
A6NED2	HvsM	2		0.3517	0.1961
A6NED2	HvsM	3		0.4539	0.1174
P51610-4	HvsM	1	+	0.5105	0.1299
P51610-4	HvsM	2	+	0.8839	0.3118
P51610-4	HvsM	3	+	0.9814	0.2453
Q92599-2	HvsM	1		0.1165	0.2041
Q92599-2	HvsM	2		0.0306	0.1202
Q92599-2	HvsM	3		0.5569	0.0067
Q96EV8-2	HvsM	1		0.799	0.2379
Q96EV8-2	HvsM	2		0.988	0.2692
Q96EV8-2	HvsM	3		0.2374	0.0234
A6NG79	HvsM	1		0.4674	1.0681
A6NG79	HvsM	2		0.5134	0.2626
A6NG79	HvsM	3		0.0032	0.031
Q14202-2	HvsM	1		NaN	NaN
Q14202-2	HvsM	2		0.6729	0.2456
Q14202-2	HvsM	3		0.3449	0.0729
A6NHL2-2	HvsM	1	+	1.6057	0.1371
A6NHL2-2	HvsM	2		0.3975	0.0521
A6NHL2-2	HvsM	3	+	0.1919	0.0063
A6NHR9	HvsM	1		0.5177	0.0869
A6NHR9	HvsM	2		1.161	0.1999
A6NHR9	HvsM	3		0.5193	0.1519
A6NIH7	HvsM	1		1.4225	0.3065
A6NIH7	HvsM	2		0.6179	4.7505
A6NIH7	HvsM	3		0.4888	0.1478
P46020-3	HvsM	1		NaN	NaN
P46020-3	HvsM	2		0.8209	0.3112
P46020-3	HvsM	3		0.3926	0.2183
A6NJ78	HvsM	1		NaN	NaN
A6NJ78	HvsM	2		0.1772	0.0526
A6NJ78	HvsM	3		0.3018	1.1239
A6NKB8	HvsM	1		NaN	NaN
A6NKB8	HvsM	2		0.7688	1.6838
A6NKB8	HvsM	3		0.4098	4.4211
A6NL66	HvsM	1		NaN	NaN
A6NL66	HvsM	2		0.4441	0.2848
A6NL66	HvsM	3		NaN	NaN
O60879-2	HvsM	1		0.2834	0.1163
O60879-2	HvsM	2		2.275	0.1094
O60879-2	HvsM	3		0.5431	0.2711
P09884	HvsM	1		1.1277	0.8724
P09884	HvsM	2	+	0.5693	1.4144
P09884	HvsM	3		0.0637	0.7567
A6NN80	HvsM	1		0.4843	2.6184
A6NN80	HvsM	2		0.2346	0.0637
A6NN80	HvsM	3	+	2.813	3.6745
A6PVV8	HvsM	1		2.8617	50.0576
A6PVV8	HvsM	2		NaN	NaN
A6PVV8	HvsM	3		NaN	NaN
A6QL64	HvsM	1		0.0519	0.049
A6QL64	HvsM	2		NaN	NaN
A6QL64	HvsM	3		4.4894	848.926
Q96HA1-2	HvsM	1		NaN	NaN
Q96HA1-2	HvsM	2		0.7172	1.4692
Q96HA1-2	HvsM	3		NaN	NaN
A8K7Q2	HvsM	1	+	3.0077	0.1062
A8K7Q2	HvsM	2	+	2.3577	0.0744
A8K7Q2	HvsM	3	+	2.6819	0.0932
A8MQB8	HvsM	1		NaN	NaN
A8MQB8	HvsM	2		0.4619	0.232
A8MQB8	HvsM	3		0.8512	0.3009
Q9BY42	HvsM	1		NaN	NaN
Q9BY42	HvsM	2		0.2877	0.2733
Q9BY42	HvsM	3		0.2171	0.353
Q5JTW2	HvsM	1		NaN	NaN
Q5JTW2	HvsM	2		0.8999	0.3349
Q5JTW2	HvsM	3		0.242	0.1067
A8MT40	HvsM	1		NaN	NaN
A8MT40	HvsM	2		0.5351	0.1492
A8MT40	HvsM	3		1.0761	0.2781
Q9BYQ2	HvsM	1		NaN	NaN
Q9BYQ2	HvsM	2		NaN	NaN
Q9BYQ2	HvsM	3		NaN	NaN
A8MTY9	HvsM	1		0.3256	0.2223
A8MTY9	HvsM	2		0.6418	0.3064
A8MTY9	HvsM	3		0.7546	0.2189
A8MUB1	HvsM	1	+	5.0656	0.1793
A8MUB1	HvsM	2	+	1.3878	0.0632
A8MUB1	HvsM	3	+	1.3614	0.0576
Q53HC9	HvsM	1		NaN	NaN
Q53HC9	HvsM	2		0.5572	0.2293
Q53HC9	HvsM	3		0.0528	0.0068
A8MV29	HvsM	1		1.9591	0.3566
A8MV29	HvsM	2		0.6632	0.1141
A8MV29	HvsM	3		0.507	0.4909
A8MVZ6	HvsM	1		0.9862	0.3311
A8MVZ6	HvsM	2		0.1181	2.605
A8MVZ6	HvsM	3		0.1227	2.0158
Q9UMZ2-6	HvsM	1		NaN	NaN
Q9UMZ2-6	HvsM	2		0.0921	0.305
Q9UMZ2-6	HvsM	3		0.3386	0.3164
P43243	HvsM	1		1.9306	33.7768
P43243	HvsM	2		2.078	14.3357
P43243	HvsM	3	+	1.3466	14.8655
Q9Y608-2	HvsM	1		0.1454	4.9217
Q9Y608-2	HvsM	2		0.7215	2.5271
Q9Y608-2	HvsM	3		0.5319	2.0091
A8MYT4	HvsM	1		NaN	NaN
A8MYT4	HvsM	2		0.4111	0.1955
A8MYT4	HvsM	3		0.1134	0.1068
Q8IYB3-2	HvsM	1		NaN	NaN
Q8IYB3-2	HvsM	2		0.1236	0.1306
Q8IYB3-2	HvsM	3		0.1628	0.0486
B0QY16	HvsM	1		NaN	NaN
B0QY16	HvsM	2		0.0858	0.1196
B0QY16	HvsM	3		0.608	0.2174
B0I1T2	HvsM	1		1.9264	4.539
B0I1T2	HvsM	2		0.1476	0.0404
B0I1T2	HvsM	3		0.3835	0.3333
E7ER32	HvsM	1		0.3297	0.2371
E7ER32	HvsM	2		0.1711	0.0951
E7ER32	HvsM	3		0.3995	0.0085
H7BY36	HvsM	1		NaN	NaN
H7BY36	HvsM	2		0.7398	0.353
H7BY36	HvsM	3		0.3025	0.8809
H3BQQ9	HvsM	1		0.5884	2.0495
H3BQQ9	HvsM	2		1.6023	3.9123
H3BQQ9	HvsM	3		0.9879	3.2793
F2Z2V0	HvsM	1		NaN	NaN
F2Z2V0	HvsM	2		0.2043	3.3145
F2Z2V0	HvsM	3		0.3132	0.0714
P46379-2	HvsM	1		0.4666	0.0825
P46379-2	HvsM	2	+	0.5157	0.8919
P46379-2	HvsM	3	+	0.276	0.546
B1AH77	HvsM	1		0.0399	0.3996
B1AH77	HvsM	2		0.3312	0.2229
B1AH77	HvsM	3		0.7085	0.5402
B1AJQ6	HvsM	1		NaN	NaN
B1AJQ6	HvsM	2		0.5912	0.1845
B1AJQ6	HvsM	3		1.0629	0.3433
B1AJY7	HvsM	1		0.3409	0.1362
B1AJY7	HvsM	2		0.0969	0.0616
B1AJY7	HvsM	3		0.0716	0.1849
B1AKD8	HvsM	1		0.5831	0.3255
B1AKD8	HvsM	2		0.1609	0.2237
B1AKD8	HvsM	3		0.7277	9.8142
O43847	HvsM	1		0.599	4.8626
O43847	HvsM	2		0.4864	0.4343
O43847	HvsM	3		0.0497	0.562
B1AL69	HvsM	1		0.3722	0.2543
B1AL69	HvsM	2		0.3795	0.1715
B1AL69	HvsM	3		0.4946	0.1098
Q14155-1	HvsM	1		0.9056	0.3624
Q14155-1	HvsM	2		0.7254	0.103
Q14155-1	HvsM	3	+	0.1656	0.1386
Q12926-2	HvsM	1		0.3556	23.5237
Q12926-2	HvsM	2		0.208	0.33
Q12926-2	HvsM	3		0.0848	0.1913
B1AMU7	HvsM	1		NaN	NaN
B1AMU7	HvsM	2		0.0543	0.0307
B1AMU7	HvsM	3		0.291	0.2858
B1ANR0	HvsM	1		1.3055	0.2762
B1ANR0	HvsM	2		0.196	0.3739
B1ANR0	HvsM	3	+	1.0418	0.0472
B1AP46	HvsM	1		NaN	NaN
B1AP46	HvsM	2		1.0719	0.367
B1AP46	HvsM	3		0.4322	0.2648
B1AT46	HvsM	1		1.3471	0.3502
B1AT46	HvsM	2		0.5337	0.164
B1AT46	HvsM	3		1.4691	0.2694
P07602	HvsM	1		0.1232	0.1702
P07602	HvsM	2		0.0908	0.1237
P07602	HvsM	3		0.2724	0.1792
P35609	HvsM	1	+	0.3446	0.5369
P35609	HvsM	2	+	0.1496	0.1183
P35609	HvsM	3		0.0486	0.3313
B3KNT8	HvsM	1	+	0.0191	0.3486
B3KNT8	HvsM	2	+	0.1674	0.0764
B3KNT8	HvsM	3		0.7484	0.0141
F5H5N2	HvsM	1		NaN	NaN
F5H5N2	HvsM	2		0.1096	0.1421
F5H5N2	HvsM	3		0.5813	0.1436
B3KRS5	HvsM	1		0.3444	0.0373
B3KRS5	HvsM	2		0.1844	0.0102
B3KRS5	HvsM	3		0.1974	0.0141
O15372	HvsM	1		0.2102	0.3947
O15372	HvsM	2		0.3266	0.5661
O15372	HvsM	3		0.5028	0.37
O00303	HvsM	1		0.4343	1.8986
O00303	HvsM	2	+	0.2245	0.4005
O00303	HvsM	3	+	0.2823	0.1971
F8W7U8	HvsM	1		0.4035	0.2695
F8W7U8	HvsM	2		0.3782	0.1969
F8W7U8	HvsM	3		0.087	1.0564
B3KWW1	HvsM	1		NaN	NaN
B3KWW1	HvsM	2		NaN	NaN
B3KWW1	HvsM	3		0.8337	0.2788
B3KXE0	HvsM	1		NaN	NaN
B3KXE0	HvsM	2		0.2625	0.2019
B3KXE0	HvsM	3		0.3958	0.2242
B4DDF4	HvsM	1		NaN	NaN
B4DDF4	HvsM	2		0.0234	0.0443
B4DDF4	HvsM	3		0.0955	0.0431
B4DEB8	HvsM	1		NaN	NaN
B4DEB8	HvsM	2		0.2036	0.153
B4DEB8	HvsM	3		0.4487	0.2822
K7EJL1	HvsM	1		0.2562	0.1233
K7EJL1	HvsM	2		0.3926	1.4544
K7EJL1	HvsM	3		0.7611	15.1552
K7EK58	HvsM	1		NaN	NaN
K7EK58	HvsM	2		0.3379	0.2401
K7EK58	HvsM	3		1.0945	0.3663
B4DFA2	HvsM	1		NaN	NaN
B4DFA2	HvsM	2		0.864	0.0404
B4DFA2	HvsM	3		0.6137	0.0002
H3BM67	HvsM	1		0.4056	0.2703
H3BM67	HvsM	2		0.0433	0.0314
H3BM67	HvsM	3		0.5223	0.1076
B4DFL2	HvsM	1		0.1329	0.11
B4DFL2	HvsM	2		0.2589	0.0642
B4DFL2	HvsM	3		0.1694	1.4603
P27824	HvsM	1		NaN	NaN
P27824	HvsM	2		0.3459	0.0394
P27824	HvsM	3		1.715	0.3109
Q9ULH7-4	HvsM	1		0.7712	0.2989
Q9ULH7-4	HvsM	2		0.4857	1.5188
Q9ULH7-4	HvsM	3		0.1932	3.108
B4DGU4	HvsM	1		NaN	NaN
B4DGU4	HvsM	2		0.9669	4.5417
B4DGU4	HvsM	3		2.2285	4.6547
B4DH53	HvsM	1		0.5156	0.8635
B4DH53	HvsM	2		0.4273	0.0684
B4DH53	HvsM	3		0.4621	0.1848
B4DIL8	HvsM	1		0.1883	0.2273
B4DIL8	HvsM	2		1.0543	0.3034
B4DIL8	HvsM	3		0.343	0.1143
B4DIR7	HvsM	1		1.6824	0.3631
B4DIR7	HvsM	2		0.531	0.1923
B4DIR7	HvsM	3		0.4908	0.0943
B4DJE5	HvsM	1		NaN	NaN
B4DJE5	HvsM	2		0.4587	0.8519
B4DJE5	HvsM	3		0.2741	0.0572
Q96SY0-4	HvsM	1		0.609	0.2851
Q96SY0-4	HvsM	2		0.076	0.032
Q96SY0-4	HvsM	3		0.394	0.1511
B4DJP7	HvsM	1		0.0121	0.0819
B4DJP7	HvsM	2		0.595	0.3995
B4DJP7	HvsM	3		0.1073	0.1595
B4DJV2	HvsM	1		0.1242	0.1406
B4DJV2	HvsM	2		0.1167	0.7482
B4DJV2	HvsM	3	+	1.6028	2.3321
E9PGZ4	HvsM	1		NaN	NaN
E9PGZ4	HvsM	2		0.6301	0.304
E9PGZ4	HvsM	3		0.8917	0.1412
B4DL14	HvsM	1		NaN	NaN
B4DL14	HvsM	2		0.1183	0.1127
B4DL14	HvsM	3		0.8104	0.2954
B4DL54	HvsM	1		0.1159	0.0773
B4DL54	HvsM	2		0.3447	0.0746
B4DL54	HvsM	3		0.2208	0.1664
B4DL79	HvsM	1		NaN	NaN
B4DL79	HvsM	2		0.9202	6.9069
B4DL79	HvsM	3		0.4006	0.6291
B4DL80	HvsM	1		0.3913	0.2646
B4DL80	HvsM	2		0.2525	0.1088
B4DL80	HvsM	3		0.7596	1.7655
B4DLQ9	HvsM	1		NaN	NaN
B4DLQ9	HvsM	2		NaN	NaN
B4DLQ9	HvsM	3		NaN	NaN
Q7Z721	HvsM	1		NaN	NaN
Q7Z721	HvsM	2		0.5665	0.3215
Q7Z721	HvsM	3		0.9905	0.1843
P62491-2	HvsM	1		0.1638	0.0595
P62491-2	HvsM	2		0.5512	0.1889
P62491-2	HvsM	3		0.3329	0.0218
F5H702	HvsM	1		0.2996	0.4042
F5H702	HvsM	2		0.7848	2.2511
F5H702	HvsM	3		1.4773	0.0559
J3QL05	HvsM	1		0.1829	0.8854
J3QL05	HvsM	2	+	0.2339	0.4277
J3QL05	HvsM	3		0.3952	0.0857
C9K0J2	HvsM	1		NaN	NaN
C9K0J2	HvsM	2		NaN	NaN
C9K0J2	HvsM	3		NaN	NaN
Q9Y3F4	HvsM	1		0.8062	0.0624
Q9Y3F4	HvsM	2	+	0.4538	0.0464
Q9Y3F4	HvsM	3	+	1.0773	0.2573
B4DP21	HvsM	1		1.2457	0.0794
B4DP21	HvsM	2		0.5651	2.05
B4DP21	HvsM	3		1.4163	0.1262
B4DPY8	HvsM	1		0.2647	0.2031
B4DPY8	HvsM	2		0.1094	0.2857
B4DPY8	HvsM	3		0.2116	0.0736
B4DQ14	HvsM	1	+	0.3842	0.1245
B4DQ14	HvsM	2		0.6452	0.8257
B4DQ14	HvsM	3		0.1597	0.309
B4DQ47	HvsM	1		1.2827	0.3546
B4DQ47	HvsM	2		NaN	NaN
B4DQ47	HvsM	3		0.5251	0.2352
B4DQH9	HvsM	1		0.1295	0.0816
B4DQH9	HvsM	2		0.4085	0.0237
B4DQH9	HvsM	3		0.3107	0.2227
B4DQJ8	HvsM	1		0.4575	2.3415
B4DQJ8	HvsM	2		0.4175	1.7375
B4DQJ8	HvsM	3		0.7606	0.8356
Q9HCN4-3	HvsM	1		0.5895	0.3269
Q9HCN4-3	HvsM	2		0.5762	0.1813
Q9HCN4-3	HvsM	3		0.6304	0.0774
F5H2C9	HvsM	1		NaN	NaN
F5H2C9	HvsM	2		0.4612	0.198
F5H2C9	HvsM	3		NaN	NaN
P61619-3	HvsM	1		NaN	NaN
P61619-3	HvsM	2		NaN	NaN
P61619-3	HvsM	3		1.5083	0.3575
B4DRE9	HvsM	1		NaN	NaN
B4DRE9	HvsM	2		NaN	NaN
B4DRE9	HvsM	3		0.3354	0.1396
Q92552	HvsM	1		0.6131	0.1916
Q92552	HvsM	2		0.0557	0.0457
Q92552	HvsM	3		0.7817	2.4408
B4DS61	HvsM	1		0.314	0.1973
B4DS61	HvsM	2		0.2445	0.2634
B4DS61	HvsM	3		0.7005	0.0229
B4DT35	HvsM	1		1.6596	0.3133
B4DT35	HvsM	2		0.4734	0.1818
B4DT35	HvsM	3	+	0.6066	0.7126
B4DVY1	HvsM	1		0.0535	0.7133
B4DVY1	HvsM	2	+	0.4259	0.1909
B4DVY1	HvsM	3	+	0.092	0.2081
B4DWI1	HvsM	1		NaN	NaN
B4DWI1	HvsM	2		1.0554	0.6234
B4DWI1	HvsM	3		0.198	0.0879
Q96KB5	HvsM	1		NaN	NaN
Q96KB5	HvsM	2		0.3684	0.1921
Q96KB5	HvsM	3		0.2222	0.2423
B4DXZ6	HvsM	1		NaN	NaN
B4DXZ6	HvsM	2		0.5871	0.1931
B4DXZ6	HvsM	3		1.3899	0.2724
G3V4W0	HvsM	1		4.0701	7.6591
G3V4W0	HvsM	2	+	3.7612	3.5744
G3V4W0	HvsM	3		2.8878	1.5449
H7C3P4	HvsM	1		0.036	0.0374
H7C3P4	HvsM	2		0.345	0.1402
H7C3P4	HvsM	3		1.0256	0.0616
Q9UBN7	HvsM	1		0.9403	0.3672
Q9UBN7	HvsM	2		0.3942	0.0255
Q9UBN7	HvsM	3		0.611	0.087
Q9UJ41-2	HvsM	1		2.0346	0.3331
Q9UJ41-2	HvsM	2		0.2929	0.5319
Q9UJ41-2	HvsM	3		0.3714	1.563
B4DZP4	HvsM	1		0.6049	0.2474
B4DZP4	HvsM	2		0.4811	0.132
B4DZP4	HvsM	3		0.4256	0.1648
B4E022	HvsM	1		0.0126	0.5929
B4E022	HvsM	2		0.063	0.3148
B4E022	HvsM	3		0.3132	0.47
Q8NBY1	HvsM	1		NaN	NaN
Q8NBY1	HvsM	2		0.1226	0.0838
Q8NBY1	HvsM	3		0.3844	0.0075
Q08AF3-2	HvsM	1		NaN	NaN
Q08AF3-2	HvsM	2		NaN	NaN
Q08AF3-2	HvsM	3		0.3717	0.2563
B4E1K7	HvsM	1		NaN	NaN
B4E1K7	HvsM	2		0.0614	0.0577
B4E1K7	HvsM	3		0.4699	0.0256
B4E1Q4	HvsM	1		NaN	NaN
B4E1Q4	HvsM	2		0.4052	0.2702
B4E1Q4	HvsM	3		0.9476	0.3328
B4E241	HvsM	1		0.5069	1.1684
B4E241	HvsM	2		0.0747	0.0152
B4E241	HvsM	3		0.3165	0.0586
B4E2W0	HvsM	1		0.1184	0.1333
B4E2W0	HvsM	2		0.5028	0.2309
B4E2W0	HvsM	3		1.7045	0.3276
B4E2Z0	HvsM	1		0.5597	0.9795
B4E2Z0	HvsM	2		NaN	NaN
B4E2Z0	HvsM	3		NaN	NaN
Q86YP4	HvsM	1		0.9556	1.7202
Q86YP4	HvsM	2	+	1.9214	2.2047
Q86YP4	HvsM	3		2.7847	2.2114
B5MCF9	HvsM	1		0.3817	0.0173
B5MCF9	HvsM	2		0.3952	0.604
B5MCF9	HvsM	3		0.3808	0.3879
B7Z254	HvsM	1		0.7479	1.0341
B7Z254	HvsM	2		1.7571	0.6854
B7Z254	HvsM	3	+	1.1066	0.16
B5MD17	HvsM	1		0.6436	1.4878
B5MD17	HvsM	2		0.998	4.94
B5MD17	HvsM	3		0.1945	0.3068
P62826	HvsM	1		0.2856	0.3878
P62826	HvsM	2		0.5958	0.2921
P62826	HvsM	3		0.6476	2.7239
Q9HCG8	HvsM	1		NaN	NaN
Q9HCG8	HvsM	2		0.4439	0.2779
Q9HCG8	HvsM	3		0.1162	0.0271
Q32P44	HvsM	1		NaN	NaN
Q32P44	HvsM	2		0.0681	0.0545
Q32P44	HvsM	3		0.1696	0.1056
B7Z2S5	HvsM	1		0.2292	1.296
B7Z2S5	HvsM	2	+	2.1143	3.9266
B7Z2S5	HvsM	3	+	1.9496	32.322
F5H1E5	HvsM	1		0.3504	0.2468
F5H1E5	HvsM	2		NaN	NaN
F5H1E5	HvsM	3		0.043	0.1119
B7Z367	HvsM	1		NaN	NaN
B7Z367	HvsM	2		0.0167	0.004
B7Z367	HvsM	3		0.2223	0.1464
B7Z3I9	HvsM	1		0.4784	0.0844
B7Z3I9	HvsM	2		0.2795	0.9892
B7Z3I9	HvsM	3		0.0082	2.4777
Q15813	HvsM	1		1.8928	249.441
Q15813	HvsM	2		0.0164	0.4237
Q15813	HvsM	3		0.0251	0.7015
P20810-9	HvsM	1		0.339	0.6789
P20810-9	HvsM	2		0.4604	0.3456
P20810-9	HvsM	3		0.1873	0.1221
B7Z4M2	HvsM	1		NaN	NaN
B7Z4M2	HvsM	2		NaN	NaN
B7Z4M2	HvsM	3		0.8969	0.0091
Q16773-2	HvsM	1		0.1322	0.1158
Q16773-2	HvsM	2		NaN	NaN
Q16773-2	HvsM	3		0.0701	0.2536
B7Z6B8	HvsM	1		NaN	NaN
B7Z6B8	HvsM	2		0.067	0.0305
B7Z6B8	HvsM	3		1.9229	0.3618
B7Z7F3	HvsM	1		2.2528	0.056
B7Z7F3	HvsM	2		0.2344	2.1816
B7Z7F3	HvsM	3	+	0.4121	6.97
Q8NHH9-3	HvsM	1		NaN	NaN
Q8NHH9-3	HvsM	2		0.4884	0.2198
Q8NHH9-3	HvsM	3		1.8343	11.4834
B7Z815	HvsM	1		0.3966	0.0036
B7Z815	HvsM	2		0.2696	0.2262
B7Z815	HvsM	3	+	0.4907	0.0038
B7Z860	HvsM	1		0.4501	0.2547
B7Z860	HvsM	2		0.2137	9.0859
B7Z860	HvsM	3		0.7187	0.1317
Q9NR46	HvsM	1		0.8859	0.3653
Q9NR46	HvsM	2		0.4777	0.0209
Q9NR46	HvsM	3		1.0697	0.1739
B7ZKK9	HvsM	1		0.3601	0.3207
B7ZKK9	HvsM	2		0.0694	2.7433
B7ZKK9	HvsM	3		0.2102	0.7683
O95487-2	HvsM	1		0.4838	0.2802
O95487-2	HvsM	2		0.3617	0.1596
O95487-2	HvsM	3		0.0326	0.3547
B7ZKP8	HvsM	1		NaN	NaN
B7ZKP8	HvsM	2		NaN	NaN
B7ZKP8	HvsM	3		0.2767	0.0975
Q9BQS8	HvsM	1		NaN	NaN
Q9BQS8	HvsM	2		0.7951	0.2517
Q9BQS8	HvsM	3		0.045	0.0699
Q6NZ67	HvsM	1		NaN	NaN
Q6NZ67	HvsM	2		0.6207	0.2418
Q6NZ67	HvsM	3		0.1133	0.1428
B8ZZQ6	HvsM	1		0.1609	0.832
B8ZZQ6	HvsM	2		0.0638	0.7868
B8ZZQ6	HvsM	3		0.2657	0.8429
B9A018	HvsM	1		NaN	NaN
B9A018	HvsM	2		0.0574	0.0021
B9A018	HvsM	3		0.4614	0.1189
B9A069	HvsM	1		NaN	NaN
B9A069	HvsM	2		0.5689	0.3221
B9A069	HvsM	3		0.2479	0.1935
Q8TCN5	HvsM	1		NaN	NaN
Q8TCN5	HvsM	2		0.6551	0.3113
Q8TCN5	HvsM	3		0.3629	1.0572
C4AMC7	HvsM	1		0.8582	0.3326
C4AMC7	HvsM	2		0.1815	1.4148
C4AMC7	HvsM	3		0.0793	4.7266
C6GKU9	HvsM	1		0.8649	0.0421
C6GKU9	HvsM	2		0.2647	2.8413
C6GKU9	HvsM	3		0.2548	0.0045
C9IZ80	HvsM	1		NaN	NaN
C9IZ80	HvsM	2		0.2371	0.3199
C9IZ80	HvsM	3		0.1385	0.1094
C9J050	HvsM	1		NaN	NaN
C9J050	HvsM	2		1.4223	0.2783
C9J050	HvsM	3		0.913	0.19
C9J0I9	HvsM	1		NaN	NaN
C9J0I9	HvsM	2		0.5948	0.1782
C9J0I9	HvsM	3		0.4502	0.1876
C9JE98	HvsM	1		NaN	NaN
C9JE98	HvsM	2		1.9117	0.2755
C9JE98	HvsM	3	+	1.9738	0.243
C9J167	HvsM	1		1.227	0.3568
C9J167	HvsM	2		NaN	NaN
C9J167	HvsM	3		0.3078	0.1478
Q9NY65-2	HvsM	1	+	3.1953	0.0904
Q9NY65-2	HvsM	2	+	1.1163	0.0737
Q9NY65-2	HvsM	3	+	0.6366	0.0366
C9J2Y9	HvsM	1		0.2143	1.8394
C9J2Y9	HvsM	2		0.4128	0.0046
C9J2Y9	HvsM	3	+	1.5288	0.2678
Q9BWE0	HvsM	1		0.095	0.0965
Q9BWE0	HvsM	2		0.3516	0.1129
Q9BWE0	HvsM	3		0.622	0.1217
C9J4Z3	HvsM	1		0.6052	0.2386
C9J4Z3	HvsM	2		0.5156	0.1741
C9J4Z3	HvsM	3		0.1397	0.1156
Q96Q89-3	HvsM	1		0.1012	0.0752
Q96Q89-3	HvsM	2		1.2167	0.3005
Q96Q89-3	HvsM	3		0.3863	0.1663
C9J712	HvsM	1		NaN	NaN
C9J712	HvsM	2		1.8277	1.8649
C9J712	HvsM	3		1.7977	1.8306
C9J719	HvsM	1		NaN	NaN
C9J719	HvsM	2		NaN	NaN
C9J719	HvsM	3		0.5093	0.3054
Q9Y5L0-3	HvsM	1		1.5558	0.2763
Q9Y5L0-3	HvsM	2		0.3933	0.133
Q9Y5L0-3	HvsM	3		0.327	0.0986
C9JBT4	HvsM	1		1.0012	0.3679
C9JBT4	HvsM	2		0.1138	0.1966
C9JBT4	HvsM	3		0.4835	0.2661
C9J8Q5	HvsM	1		0.0949	0.1056
C9J8Q5	HvsM	2		0.7084	0.949
C9J8Q5	HvsM	3		0.3841	0.0874
C9J9K3	HvsM	1	+	0.8412	4.8026
C9J9K3	HvsM	2	+	2.1907	31.1348
C9J9K3	HvsM	3	+	0.911	0.9824
Q96D46	HvsM	1		NaN	NaN
Q96D46	HvsM	2		NaN	NaN
Q96D46	HvsM	3		0.9712	0.2696
C9JA69	HvsM	1		NaN	NaN
C9JA69	HvsM	2		0.97	0.3514
C9JA69	HvsM	3		0.5357	0.2566
Q16629-3	HvsM	1		0.6797	0.8896
Q16629-3	HvsM	2		0.2083	0.0876
Q16629-3	HvsM	3		0.2213	0.1118
Q6XQN6	HvsM	1		0.1852	0.1098
Q6XQN6	HvsM	2		0.1171	0.0274
Q6XQN6	HvsM	3		0.1856	0.0611
E9PNC7	HvsM	1		0.565	0.0355
E9PNC7	HvsM	2		1.1966	0.2834
E9PNC7	HvsM	3		0.5738	0.013
C9JG97	HvsM	1		0.0525	0.3707
C9JG97	HvsM	2		0.2344	0.2538
C9JG97	HvsM	3		0.2457	0.4205
C9JEH7	HvsM	1		0.245	0.1467
C9JEH7	HvsM	2		0.9741	1.5819
C9JEH7	HvsM	3	+	0.9537	1.5961
C9JF58	HvsM	1		NaN	NaN
C9JF58	HvsM	2		NaN	NaN
C9JF58	HvsM	3		0.3504	3.9759
F2Z2G7	HvsM	1		NaN	NaN
F2Z2G7	HvsM	2		0.1195	0.165
F2Z2G7	HvsM	3		0.3959	0.0194
P13798	HvsM	1		0.1485	0.258
P13798	HvsM	2	+	2.1367	2.1538
P13798	HvsM	3	+	1.73	7.133
P82930	HvsM	1		0.2823	0.457
P82930	HvsM	2		0.0358	0.1882
P82930	HvsM	3		2.3662	0.2761
C9JLU1	HvsM	1		0.0101	0.0147
C9JLU1	HvsM	2		0.0066	0.0252
C9JLU1	HvsM	3		0.1317	0.0981
I3L2L5	HvsM	1		NaN	NaN
I3L2L5	HvsM	2		0.9244	0.9731
I3L2L5	HvsM	3		0.0737	0.6705
C9JP00	HvsM	1		0.0238	0.1644
C9JP00	HvsM	2		0.3314	0.0479
C9JP00	HvsM	3		0.271	0.003
G3V3R7	HvsM	1		0.8753	0.1864
G3V3R7	HvsM	2		0.0458	0.7279
G3V3R7	HvsM	3		0.0647	0.4094
C9JRJ5	HvsM	1		NaN	NaN
C9JRJ5	HvsM	2		0.343	0.0549
C9JRJ5	HvsM	3		0.7732	0.0197
Q5JRX3	HvsM	1		NaN	NaN
Q5JRX3	HvsM	2	+	1.0242	1.7561
Q5JRX3	HvsM	3		0.5626	2.0033
C9JYM0	HvsM	1		0.5109	0.278
C9JYM0	HvsM	2		0.2206	0.0858
C9JYM0	HvsM	3		0.5727	0.1855
C9JZI1	HvsM	1		1.2578	0.3141
C9JZI1	HvsM	2	+	1.7653	0.2045
C9JZI1	HvsM	3		0.8187	0.0475
C9JZR4	HvsM	1		NaN	NaN
C9JZR4	HvsM	2		0.7819	0.2508
C9JZR4	HvsM	3		0.5229	0.0322
C9K0U0	HvsM	1		NaN	NaN
C9K0U0	HvsM	2		0.0665	0.512
C9K0U0	HvsM	3		0.2069	1.0853
Q96NX8	HvsM	1		NaN	NaN
Q96NX8	HvsM	2		0.5773	0.3146
Q96NX8	HvsM	3		0.2191	0.1751
D3YTB1	HvsM	1		0.7649	0.1424
D3YTB1	HvsM	2		0.8324	20.8993
D3YTB1	HvsM	3		0.2865	0.0699
Q8N9T8	HvsM	1		0.2329	0.1845
Q8N9T8	HvsM	2		0.4059	4.5851
Q8N9T8	HvsM	3		0.5262	7.6236
D3YTK1	HvsM	1		NaN	NaN
D3YTK1	HvsM	2		0.6247	1.1733
D3YTK1	HvsM	3		0.9403	1.0704
D6R9P3	HvsM	1	+	2.0849	1.305
D6R9P3	HvsM	2	+	3.0983	0.735
D6R9P3	HvsM	3	+	1.6515	0.438
Q8N205-2	HvsM	1		0.3818	0.2606
Q8N205-2	HvsM	2		NaN	NaN
Q8N205-2	HvsM	3		NaN	NaN
D6RB01	HvsM	1		0.747	0.2508
D6RB01	HvsM	2		1.7797	0.3365
D6RB01	HvsM	3		0.5848	0.2906
P06730	HvsM	1		0.9847	0.3165
P06730	HvsM	2		0.1642	0.2661
P06730	HvsM	3		0.5274	0.0462
D6RDJ6	HvsM	1		0.0482	0.4641
D6RDJ6	HvsM	2		0.2138	0.7133
D6RDJ6	HvsM	3		0.6608	0.1845
D6RGI3	HvsM	1		0.1795	0.1216
D6RGI3	HvsM	2	+	1.1548	4.8047
D6RGI3	HvsM	3	+	0.0277	0.8822
O94979-4	HvsM	1		0.7596	4.0946
O94979-4	HvsM	2	+	0.6488	0.052
O94979-4	HvsM	3	+	0.5162	0.2442
D6RF62	HvsM	1	+	1.4672	3.8997
D6RF62	HvsM	2	+	2.9841	0.8148
D6RF62	HvsM	3	+	2.8074	0.9535
P27707	HvsM	1		0.4795	1.1505
P27707	HvsM	2		0.5161	0.3528
P27707	HvsM	3		0.8752	2.966
D6RFH4	HvsM	1		NaN	NaN
D6RFH4	HvsM	2		0.6622	0.3415
D6RFH4	HvsM	3		0.5668	0.2832
E2QRE5	HvsM	1		NaN	NaN
E2QRE5	HvsM	2		0.0344	0.0389
E2QRE5	HvsM	3		0.0821	0.2323
E2QRF9	HvsM	1		0.3734	0.257
E2QRF9	HvsM	2		0.7486	2.7797
E2QRF9	HvsM	3		0.3018	0.6687
Q9NYP7-3	HvsM	1		NaN	NaN
Q9NYP7-3	HvsM	2		NaN	NaN
Q9NYP7-3	HvsM	3		0.3293	0.1541
E3W994	HvsM	1		0.5603	0.3192
E3W994	HvsM	2		0.3795	0.1396
E3W994	HvsM	3		0.2619	0.0805
E9PK26	HvsM	1		NaN	NaN
E9PK26	HvsM	2		0.8175	0.2608
E9PK26	HvsM	3		NaN	NaN
E5RFU2	HvsM	1		NaN	NaN
E5RFU2	HvsM	2		0.3179	0.1059
E5RFU2	HvsM	3		1.3403	0.2871
E5RG13	HvsM	1		NaN	NaN
E5RG13	HvsM	2		0.5209	0.9351
E5RG13	HvsM	3		0.4877	0.1382
E5RGQ3	HvsM	1		1.0657	0.3641
E5RGQ3	HvsM	2		1.0516	0.249
E5RGQ3	HvsM	3		0.2565	0.833
E5RH97	HvsM	1		0.8388	0.358
E5RH97	HvsM	2		0.7541	0.3035
E5RH97	HvsM	3		0.562	0.2405
E5RIW3	HvsM	1		NaN	NaN
E5RIW3	HvsM	2		NaN	NaN
E5RIW3	HvsM	3		0.3591	0.1706
E5RHG8	HvsM	1		1.6372	0.2682
E5RHG8	HvsM	2		1.0873	0.1414
E5RHG8	HvsM	3		0.9561	0.1496
Q9NPA8-2	HvsM	1		NaN	NaN
Q9NPA8-2	HvsM	2		0.1798	0.3095
Q9NPA8-2	HvsM	3		0.2237	0.4852
E5RI56	HvsM	1		0.1932	0.0843
E5RI56	HvsM	2		0.3255	0.0715
E5RI56	HvsM	3		0.0811	0.0239
E5RI99	HvsM	1		0.9934	0.1453
E5RI99	HvsM	2		1.0643	0.1579
E5RI99	HvsM	3		0.7971	0.1994
E5RJ36	HvsM	1		NaN	NaN
E5RJ36	HvsM	2		0.3895	0.2416
E5RJ36	HvsM	3		0.3611	0.2445
E7EM64	HvsM	1		1.0976	0.1121
E7EM64	HvsM	2	+	0.6113	0.0344
E7EM64	HvsM	3		0.5357	2.7829
Q32M88	HvsM	1		NaN	NaN
Q32M88	HvsM	2		1.0143	0.485
Q32M88	HvsM	3		0.2051	0.0407
E7EMP6	HvsM	1		NaN	NaN
E7EMP6	HvsM	2		0.0876	0.1671
E7EMP6	HvsM	3		0.0674	0.1153
E7EN19	HvsM	1		0.3625	0.5209
E7EN19	HvsM	2	+	1.0432	0.1441
E7EN19	HvsM	3		1.3857	0.0964
E7EN68	HvsM	1		NaN	NaN
E7EN68	HvsM	2		0.0108	0.1271
E7EN68	HvsM	3		0.6147	0.1648
P52747-2	HvsM	1		NaN	NaN
P52747-2	HvsM	2		1.2398	0.3042
P52747-2	HvsM	3		0.0364	0.5613
E9PGW7	HvsM	1		0.1869	0.3854
E9PGW7	HvsM	2		0.6926	0.2318
E9PGW7	HvsM	3		0.4922	0.1988
E7ENF1	HvsM	1		NaN	NaN
E7ENF1	HvsM	2		0.2792	0.1438
E7ENF1	HvsM	3		0.554	0.2398
P19367-4	HvsM	1		0.8809	0.3651
P19367-4	HvsM	2		0.4777	0.1926
P19367-4	HvsM	3		0.3289	0.1233
P55265-5	HvsM	1		1.3304	1.3014
P55265-5	HvsM	2		0.5242	0.3281
P55265-5	HvsM	3		0.296	0.1911
Q9NYB9-2	HvsM	1		1.0769	0.3565
Q9NYB9-2	HvsM	2	+	1.0265	0.0581
Q9NYB9-2	HvsM	3		1.9226	0.1941
E7EPB3	HvsM	1		0.2697	0.6249
E7EPB3	HvsM	2		0.1577	0.2133
E7EPB3	HvsM	3		0.7469	0.9907
E7EPL4	HvsM	1		2.3732	0.3038
E7EPL4	HvsM	2		1.5014	0.2699
E7EPL4	HvsM	3	+	0.9537	0.0246
Q9Y520-4	HvsM	1		0.5489	0.317
Q9Y520-4	HvsM	2	+	1.282	2.6239
Q9Y520-4	HvsM	3	+	0.9776	5.1662
Q9NUL3-8	HvsM	1		1.1993	0.3652
Q9NUL3-8	HvsM	2		2.0332	0.2577
Q9NUL3-8	HvsM	3		0.8329	0.1865
E7EPY1	HvsM	1		NaN	NaN
E7EPY1	HvsM	2		0.7414	0.2627
E7EPY1	HvsM	3		0.6067	0.2137
P16278-2	HvsM	1		0.0302	0.0312
P16278-2	HvsM	2		0.2151	0.106
P16278-2	HvsM	3		0.7331	0.1678
E7EQ69	HvsM	1		0.0267	0.0276
E7EQ69	HvsM	2		0.1791	0.0349
E7EQ69	HvsM	3		0.3471	0.7762
E7EQL8	HvsM	1		NaN	NaN
E7EQL8	HvsM	2		0.1206	0.0916
E7EQL8	HvsM	3		0.4054	0.181
P20839	HvsM	1		1.0992	0.2154
P20839	HvsM	2	+	0.7569	0.6287
P20839	HvsM	3		0.9122	0.156
E9PES6	HvsM	1		0.5711	0.1695
E9PES6	HvsM	2		0.6414	0.2773
E9PES6	HvsM	3		0.0227	0.0039
Q16637-4	HvsM	1		1.1611	0.3325
Q16637-4	HvsM	2		1.0336	0.3335
Q16637-4	HvsM	3		0.0335	0.0117
Q8NEM7-2	HvsM	1		NaN	NaN
Q8NEM7-2	HvsM	2		0.2848	0.182
Q8NEM7-2	HvsM	3		0.1615	0.0805
Q86VM9	HvsM	1		NaN	NaN
Q86VM9	HvsM	2		0.2024	0.2678
Q86VM9	HvsM	3		0.0304	0.2422
Q7L5Y9	HvsM	1		0.6149	0.2735
Q7L5Y9	HvsM	2		0.5879	0.0446
Q7L5Y9	HvsM	3		0.4043	0.0918
E7ESU4	HvsM	1		0.8991	0.5014
E7ESU4	HvsM	2		0.0872	0.0229
E7ESU4	HvsM	3		0.1376	0.0529
O15042-2	HvsM	1		NaN	NaN
O15042-2	HvsM	2		0.1258	0.0196
O15042-2	HvsM	3		0.2388	0.3097
E7ETA6	HvsM	1		NaN	NaN
E7ETA6	HvsM	2		0.2265	2.1319
E7ETA6	HvsM	3		1.1037	0.113
P62847-2	HvsM	1		0.1099	0.1694
P62847-2	HvsM	2		0.1349	0.9135
P62847-2	HvsM	3		0.1588	1.3536
P60953	HvsM	1		0.7427	0.2124
P60953	HvsM	2		0.531	0.2074
P60953	HvsM	3		0.9097	0.1449
P09001	HvsM	1		0.4244	0.6487
P09001	HvsM	2		0.3858	0.1944
P09001	HvsM	3		0.8805	0.3273
Q75MG1	HvsM	1		0.6405	1.3
Q75MG1	HvsM	2		0.1311	0.1478
Q75MG1	HvsM	3		0.0656	0.0113
P50395	HvsM	1		NaN	NaN
P50395	HvsM	2		0.4505	2.2101
P50395	HvsM	3		0.5062	0.7247
E7EU96	HvsM	1		0.2511	0.1924
E7EU96	HvsM	2	+	0.3708	0.1606
E7EU96	HvsM	3	+	0.5661	1.1564
P23497-7	HvsM	1		0.9454	0.3673
P23497-7	HvsM	2		0.6022	0.1744
P23497-7	HvsM	3		0.8301	0.2522
E7EUY3	HvsM	1		0.1839	0.2416
E7EUY3	HvsM	2		0.6531	0.2312
E7EUY3	HvsM	3		1.356	0.3217
E7EV84	HvsM	1		NaN	NaN
E7EV84	HvsM	2		NaN	NaN
E7EV84	HvsM	3		0.5379	0.3141
E7EVA0	HvsM	1		0.0394	1.0579
E7EVA0	HvsM	2		1.1706	1.9982
E7EVA0	HvsM	3	+	0.6903	1.7107
Q676U5-3	HvsM	1		NaN	NaN
Q676U5-3	HvsM	2		1.2152	0.2881
Q676U5-3	HvsM	3		0.4302	0.656
E7EVJ5	HvsM	1	+	1.0334	1.102
E7EVJ5	HvsM	2		1.2401	0.1515
E7EVJ5	HvsM	3		1.9323	0.1662
H0YFS7	HvsM	1		NaN	NaN
H0YFS7	HvsM	2		0.265	0.1717
H0YFS7	HvsM	3		0.4362	0.2592
P23588	HvsM	1		1.0637	0.4975
P23588	HvsM	2	+	0.8058	1.4923
P23588	HvsM	3	+	0.5344	0.8808
E7EX73	HvsM	1	+	0.9031	0.0626
E7EX73	HvsM	2	+	0.4363	1.0863
E7EX73	HvsM	3	+	0.2468	0.8493
Q14203-3	HvsM	1	+	1.6864	0.0745
Q14203-3	HvsM	2	+	0.5724	0.6781
Q14203-3	HvsM	3	+	1.4036	3.3725
H0YHX9	HvsM	1		0.7336	1.2664
H0YHX9	HvsM	2	+	1.8523	2.0976
H0YHX9	HvsM	3	+	2.0986	13.3726
E9PB90	HvsM	1		1.7228	0.3645
E9PB90	HvsM	2		0.6072	0.0765
E9PB90	HvsM	3		0.6309	0.0938
Q15032-2	HvsM	1		NaN	NaN
Q15032-2	HvsM	2		NaN	NaN
Q15032-2	HvsM	3		0.5055	0.2296
E9PBJ4	HvsM	1	+	3.555	0.3241
E9PBJ4	HvsM	2	+	0.6105	0.0404
E9PBJ4	HvsM	3	+	1.2967	0.0843
E9PC26	HvsM	1		1.0668	0.367
E9PC26	HvsM	2		0.3584	0.2036
E9PC26	HvsM	3		0.4738	1.0981
P08575-2	HvsM	1		0.9474	2.4435
P08575-2	HvsM	2		0.0746	0.0367
P08575-2	HvsM	3		0.442	0.441
Q8NDF8	HvsM	1		NaN	NaN
Q8NDF8	HvsM	2		0.3209	0.773
Q8NDF8	HvsM	3		0.1317	0.098
E9PC62	HvsM	1		0.3019	1.1617
E9PC62	HvsM	2		0.1666	0.1486
E9PC62	HvsM	3		0.5465	0.2648
Q7KZI7-14	HvsM	1		NaN	NaN
Q7KZI7-14	HvsM	2		0.0299	0.0071
Q7KZI7-14	HvsM	3		0.5135	0.273
E9PC74	HvsM	1		0.199	0.1047
E9PC74	HvsM	2		0.4655	0.1551
E9PC74	HvsM	3		0.34	0.098
Q8IWS0	HvsM	1		0.0089	0.0192
Q8IWS0	HvsM	2		0.2364	0.0064
Q8IWS0	HvsM	3		0.6645	0.2131
F5H801	HvsM	1		0.0742	0.0125
F5H801	HvsM	2		0.1984	0.3587
F5H801	HvsM	3		0.7733	1.1548
E9PCV0	HvsM	1		NaN	NaN
E9PCV0	HvsM	2		0.2624	0.4059
E9PCV0	HvsM	3		0.8422	0.2958
K7EJC8	HvsM	1		NaN	NaN
K7EJC8	HvsM	2		0.5006	0.201
K7EJC8	HvsM	3		0.3464	0.3081
E9PD68	HvsM	1		0.0241	0.4027
E9PD68	HvsM	2		0.497	0.8915
E9PD68	HvsM	3		0.2495	0.365
E9PD90	HvsM	1		NaN	NaN
E9PD90	HvsM	2		0.1797	0.138
E9PD90	HvsM	3		0.1945	0.0654
E9PDL6	HvsM	1		NaN	NaN
E9PDL6	HvsM	2		0.2472	0.0615
E9PDL6	HvsM	3		0.4036	2.1731
O95243-3	HvsM	1		NaN	NaN
O95243-3	HvsM	2		0.529	0.3086
O95243-3	HvsM	3		0.6853	0.2843
Q9UIA9	HvsM	1	+	0.8584	0.4923
Q9UIA9	HvsM	2		0.2411	1.2745
Q9UIA9	HvsM	3		0.1884	0.1266
Q9Y496	HvsM	1		1.0651	0.3416
Q9Y496	HvsM	2		0.4635	0.1254
Q9Y496	HvsM	3	+	0.8587	0.1486
E9PET8	HvsM	1	+	0.1976	0.4622
E9PET8	HvsM	2		0.3412	0.3719
E9PET8	HvsM	3	+	0.2696	0.6956
E9PEZ3	HvsM	1		2.8736	0.4654
E9PEZ3	HvsM	2	+	1.9328	1.6922
E9PEZ3	HvsM	3	+	1.3441	1.0156
E9PFH7	HvsM	1		0.7345	0.2821
E9PFH7	HvsM	2		0.3078	0.0121
E9PFH7	HvsM	3		0.0697	1.272
E9PFI8	HvsM	1		NaN	NaN
E9PFI8	HvsM	2		0.0489	0.9303
E9PFI8	HvsM	3		0.2446	0.0344
E9PFR3	HvsM	1		0.4672	0.0555
E9PFR3	HvsM	2		1.0418	0.0834
E9PFR3	HvsM	3		0.2325	0.2129
Q96CW1-2	HvsM	1		0.5031	0.3751
Q96CW1-2	HvsM	2		0.781	0.591
Q96CW1-2	HvsM	3		0.8847	0.4698
O94868	HvsM	1		1.3244	0.3522
O94868	HvsM	2		0.2852	0.6434
O94868	HvsM	3		0.338	0.086
E9PGC8	HvsM	1	+	1.8366	9.1482
E9PGC8	HvsM	2	+	4.5144	8.202
E9PGC8	HvsM	3	+	3.1079	12.1945
E9PGF9	HvsM	1		0.9977	0.3065
E9PGF9	HvsM	2		0.8867	0.0219
E9PGF9	HvsM	3		0.3362	0.3124
E9PGM1	HvsM	1	+	0.9031	0.0626
E9PGM1	HvsM	2	+	0.427	1.0823
E9PGM1	HvsM	3	+	0.2415	0.8468
E9PGQ4	HvsM	1		2.933	0.3278
E9PGQ4	HvsM	2		0.4604	0.4143
E9PGQ4	HvsM	3	+	0.1974	0.9112
E9PGT1	HvsM	1		0.2351	1.9273
E9PGT1	HvsM	2	+	0.7031	0.9402
E9PGT1	HvsM	3	+	0.8416	1.1282
E9PH29	HvsM	1		0.2801	1.8443
E9PH29	HvsM	2	+	0.8184	0.6301
E9PH29	HvsM	3	+	2.6019	0.0128
E9PHF7	HvsM	1		NaN	NaN
E9PHF7	HvsM	2		0.0553	0.0776
E9PHF7	HvsM	3		1.9667	0.2965
E9PHH9	HvsM	1		0.4273	0.6551
E9PHH9	HvsM	2		0.4074	0.1282
E9PHH9	HvsM	3		0.0543	0.1035
Q13428	HvsM	1		2.8754	3.0985
Q13428	HvsM	2	+	3.5865	2.4306
Q13428	HvsM	3		4.8141	2.4905
O60610-2	HvsM	1		2.7432	0.466
O60610-2	HvsM	2	+	1.8043	1.7229
O60610-2	HvsM	3	+	1.334	1.0341
O43491-4	HvsM	1		NaN	NaN
O43491-4	HvsM	2		1.8477	7.6899
O43491-4	HvsM	3		1.1946	6.7714
E9PIP3	HvsM	1		NaN	NaN
E9PIP3	HvsM	2		0.4706	0.2937
E9PIP3	HvsM	3		0.6842	0.2746
E9PJ04	HvsM	1		1.3468	18.3304
E9PJ04	HvsM	2	+	2.4298	5.5211
E9PJ04	HvsM	3	+	1.3191	4.5977
E9PJ24	HvsM	1		NaN	NaN
E9PJ24	HvsM	2		0.0364	0.02
E9PJ24	HvsM	3		0.4103	0.218
Q9NUJ3	HvsM	1		NaN	NaN
Q9NUJ3	HvsM	2		0.812	0.3381
Q9NUJ3	HvsM	3		0.1732	0.054
E9PJD7	HvsM	1		NaN	NaN
E9PJD7	HvsM	2		0.3255	0.1971
E9PJD7	HvsM	3		0.4872	0.2754
E9PKY8	HvsM	1		NaN	NaN
E9PKY8	HvsM	2		0.0949	0.1078
E9PKY8	HvsM	3		0.0095	0.0336
Q9UK99-3	HvsM	1		0.617	0.3138
Q9UK99-3	HvsM	2		0.0122	0.0054
Q9UK99-3	HvsM	3		0.1033	2.4452
E9PK01	HvsM	1	+	1.5243	1.1886
E9PK01	HvsM	2	+	3.0039	0.7217
E9PK01	HvsM	3	+	1.3405	1.0279
E9PK67	HvsM	1		1.778	0.3416
E9PK67	HvsM	2		1.585	1.4822
E9PK67	HvsM	3		1.3452	0.0877
H7BXH2	HvsM	1		1.4896	0.247
H7BXH2	HvsM	2		0.3223	1.0831
H7BXH2	HvsM	3	+	0.4145	2.1305
E9PL22	HvsM	1	+	0.2681	0.4581
E9PL22	HvsM	2	+	1.6909	1.5709
E9PL22	HvsM	3	+	0.3536	2.8885
E9PL24	HvsM	1		NaN	NaN
E9PL24	HvsM	2		2.859	0.356
E9PL24	HvsM	3		0.4171	0.2439
E9PQD0	HvsM	1		NaN	NaN
E9PQD0	HvsM	2		0.3679	0.5574
E9PQD0	HvsM	3		0.302	0.7279
E9PLK3	HvsM	1		0.516	1.5719
E9PLK3	HvsM	2	+	2.9286	25.9071
E9PLK3	HvsM	3	+	1.878	5.515
E9PM46	HvsM	1	+	2.139	0.1589
E9PM46	HvsM	2	+	1.1245	0.0527
E9PM46	HvsM	3	+	1.4521	0.107
E9PM90	HvsM	1		0.5124	0.2007
E9PM90	HvsM	2		0.413	0.2278
E9PM90	HvsM	3		0.436	0.1154
E9PMI6	HvsM	1		0.3215	1.483
E9PMI6	HvsM	2		0.1157	0.018
E9PMI6	HvsM	3		0.0081	0.6065
E9PNL0	HvsM	1		0.4572	0.2894
E9PNL0	HvsM	2		0.4193	0.2192
E9PNL0	HvsM	3		0.1885	0.0931
E9PPM8	HvsM	1		0.0358	0.1335
E9PPM8	HvsM	2		0.2864	0.4739
E9PPM8	HvsM	3		0.0889	0.068
F2Z3M0	HvsM	1		NaN	NaN
F2Z3M0	HvsM	2		0.1567	0.134
F2Z3M0	HvsM	3		0.7576	0.3149
E9PQ61	HvsM	1		NaN	NaN
E9PQ61	HvsM	2		0.5575	0.3865
E9PQ61	HvsM	3		0.9615	1.1572
Q96EY5-3	HvsM	1		0.4603	0.2702
Q96EY5-3	HvsM	2		0.1715	0.2033
Q96EY5-3	HvsM	3		0.3828	0.1055
E9PQC4	HvsM	1		NaN	NaN
E9PQC4	HvsM	2		0.7141	0.2425
E9PQC4	HvsM	3		0.0781	0.0372
P62861	HvsM	1		0.1166	0.0486
P62861	HvsM	2		0.1422	0.6943
P62861	HvsM	3		0.0976	0.9747
Q9H7C9	HvsM	1		NaN	NaN
Q9H7C9	HvsM	2		4.2222	127.602
Q9H7C9	HvsM	3		0.0288	0.0106
E9PRQ7	HvsM	1		0.4523	0.2218
E9PRQ7	HvsM	2		0.4374	1.2234
E9PRQ7	HvsM	3	+	1.1379	1.9785
P29692-2	HvsM	1	+	1.3022	1.3008
P29692-2	HvsM	2	+	2.5849	0.7405
P29692-2	HvsM	3	+	0.9343	0.484
F2Z2Q4	HvsM	1		NaN	NaN
F2Z2Q4	HvsM	2		0.1174	0.0024
F2Z2Q4	HvsM	3		1.4601	0.2174
F2Z2T2	HvsM	1		NaN	NaN
F2Z2T2	HvsM	2		0.2805	0.2022
F2Z2T2	HvsM	3		1.2211	0.3589
Q7Z406	HvsM	1		0.6751	1.849
Q7Z406	HvsM	2		1.7682	3.2385
Q7Z406	HvsM	3		1.3451	3.1323
Q9C0E2	HvsM	1		0.3534	0.213
Q9C0E2	HvsM	2		0.2732	0.1179
Q9C0E2	HvsM	3		0.0026	0.0495
F2Z2Y6	HvsM	1		0.6914	0.279
F2Z2Y6	HvsM	2		0.0539	0.2432
F2Z2Y6	HvsM	3		0.0417	0.0776
F5GWI9	HvsM	1		1.5174	0.3327
F5GWI9	HvsM	2		0.2112	0.0435
F5GWI9	HvsM	3		0.5238	0.0228
F5GWX5	HvsM	1		0.1213	0.9938
F5GWX5	HvsM	2	+	0.5984	0.691
F5GWX5	HvsM	3		2.1802	6.588
Q6VMQ6-2	HvsM	1		1.9324	0.3628
Q6VMQ6-2	HvsM	2		0.4961	2.2585
Q6VMQ6-2	HvsM	3		0.0725	0.5807
F5GXE4	HvsM	1		0.3193	0.2126
F5GXE4	HvsM	2		0.2445	0.1366
F5GXE4	HvsM	3		0.7992	0.0563
F5H7R9	HvsM	1		NaN	NaN
F5H7R9	HvsM	2		NaN	NaN
F5H7R9	HvsM	3		0.4208	1.9444
F5GY37	HvsM	1		NaN	NaN
F5GY37	HvsM	2		0.1326	0.0627
F5GY37	HvsM	3		2.4937	0.3516
O75448-2	HvsM	1		NaN	NaN
O75448-2	HvsM	2		0.0606	0.0564
O75448-2	HvsM	3		0.3057	0.1203
F5GZ90	HvsM	1		0.7496	0.3542
F5GZ90	HvsM	2		0.1555	0.1793
F5GZ90	HvsM	3		0.2796	0.0394
F5GZI3	HvsM	1		NaN	NaN
F5GZI3	HvsM	2		0.3428	0.1906
F5GZI3	HvsM	3		0.959	5.0302
Q08431-2	HvsM	1		NaN	NaN
Q08431-2	HvsM	2		0.5337	0.3127
Q08431-2	HvsM	3		0.0058	0.0246
F5GZQ0	HvsM	1		NaN	NaN
F5GZQ0	HvsM	2		0.1823	0.1344
F5GZQ0	HvsM	3		0.2279	0.1814
Q9H2U1-2	HvsM	1		0.288	0.3022
Q9H2U1-2	HvsM	2		0.7683	6.0014
Q9H2U1-2	HvsM	3	+	0.2278	0.3752
P19474	HvsM	1		0.6435	0.1364
P19474	HvsM	2		0.192	0.0724
P19474	HvsM	3		0.2086	0.1441
Q49AN9	HvsM	1		0.0053	0.1856
Q49AN9	HvsM	2		0.4064	0.353
Q49AN9	HvsM	3		0.0729	0.0825
F5H070	HvsM	1		0.7338	0.3523
F5H070	HvsM	2		0.8674	0.3112
F5H070	HvsM	3		0.2935	0.0065
F5H0B0	HvsM	1		1.0642	0.1624
F5H0B0	HvsM	2	+	0.3672	0.4842
F5H0B0	HvsM	3	+	1.4698	5.7226
F5H0L8	HvsM	1		0.3901	0.0417
F5H0L8	HvsM	2		0.4759	0.1559
F5H0L8	HvsM	3		0.8688	1.0177
Q8N1K5	HvsM	1		0.8003	0.0651
Q8N1K5	HvsM	2		0.9224	0.2563
Q8N1K5	HvsM	3		0.5357	0.1018
F5H1P7	HvsM	1		NaN	NaN
F5H1P7	HvsM	2		0.0997	0.0785
F5H1P7	HvsM	3		0.2907	0.0976
F5H1R7	HvsM	1		NaN	NaN
F5H1R7	HvsM	2		0.1553	0.1508
F5H1R7	HvsM	3		0.2416	0.2057
P50851-2	HvsM	1		2.2654	0.0996
P50851-2	HvsM	2	+	0.6597	0.1354
P50851-2	HvsM	3	+	0.5096	3.303
Q9HD26-2	HvsM	1		1.9789	0.3658
Q9HD26-2	HvsM	2		0.3449	0.1069
Q9HD26-2	HvsM	3		0.7676	0.2333
F5H2H5	HvsM	1		NaN	NaN
F5H2H5	HvsM	2		0.8501	0.2193
F5H2H5	HvsM	3		2.0744	0.3127
Q9H4A3-5	HvsM	1		0.446	0.1323
Q9H4A3-5	HvsM	2		0.3916	4.2626
Q9H4A3-5	HvsM	3		0.2533	2.2261
F5H2R5	HvsM	1		NaN	NaN
F5H2R5	HvsM	2		0.3944	0.8153
F5H2R5	HvsM	3		0.446	0.7835
Q13561	HvsM	1		0.1765	0.7767
Q13561	HvsM	2	+	0.5105	0.1595
Q13561	HvsM	3	+	0.7308	0.0031
F5H2U2	HvsM	1		NaN	NaN
F5H2U2	HvsM	2		1.3035	0.6325
F5H2U2	HvsM	3	+	0.1479	0.0399
F5H315	HvsM	1		0.5376	0.201
F5H315	HvsM	2		0.4431	0.02
F5H315	HvsM	3		0.5528	0.0624
F5H365	HvsM	1	+	0.1968	0.7173
F5H365	HvsM	2		0.5725	0.0799
F5H365	HvsM	3		0.7215	0.0142
F5H4C2	HvsM	1		2.0705	0.0616
F5H4C2	HvsM	2	+	0.0635	2.1733
F5H4C2	HvsM	3	+	0.2667	8.1838
F5H4E1	HvsM	1		NaN	NaN
F5H4E1	HvsM	2		NaN	NaN
F5H4E1	HvsM	3		0.9444	2.4282
F5H523	HvsM	1		0.575	0.3129
F5H523	HvsM	2		0.3668	0.1498
F5H523	HvsM	3		0.7583	0.2767
Q76I76	HvsM	1		0.7731	0.3564
Q76I76	HvsM	2		0.5924	0.4595
Q76I76	HvsM	3		0.9924	0.0699
F5H564	HvsM	1		0.594	0.3234
F5H564	HvsM	2		0.2263	0.8091
F5H564	HvsM	3	+	0.1798	0.2235
Q8WUW1	HvsM	1		1.2032	0.3595
Q8WUW1	HvsM	2		0.6204	0.1083
Q8WUW1	HvsM	3		0.6769	0.1478
F5H5P2	HvsM	1		0.0867	0.1041
F5H5P2	HvsM	2		1.2348	10.0794
F5H5P2	HvsM	3	+	0.3928	1.415
F5H5U2	HvsM	1		0.4886	0.2998
F5H5U2	HvsM	2		0.4101	0.1783
F5H5U2	HvsM	3		0.3566	0.1622
Q15572-2	HvsM	1		NaN	NaN
Q15572-2	HvsM	2		NaN	NaN
Q15572-2	HvsM	3		0.0584	0.0466
F5H6N1	HvsM	1		NaN	NaN
F5H6N1	HvsM	2		0.4208	0.0307
F5H6N1	HvsM	3		0.0744	1.0586
F5H721	HvsM	1		NaN	NaN
F5H721	HvsM	2		2.5894	14.2558
F5H721	HvsM	3		0.7947	7.9735
F5H777	HvsM	1		NaN	NaN
F5H777	HvsM	2		NaN	NaN
F5H777	HvsM	3		1.1288	0.3651
F5H7B0	HvsM	1		0.1056	0.0722
F5H7B0	HvsM	2		0.3104	0.1933
F5H7B0	HvsM	3		0.4241	0.2107
F5H897	HvsM	1		0.2494	0.1743
F5H897	HvsM	2		0.1395	0.0369
F5H897	HvsM	3	+	1.1436	0.2068
F5H8F7	HvsM	1		NaN	NaN
F5H8F7	HvsM	2		0.1391	0.1827
F5H8F7	HvsM	3		0.3548	0.1249
F5H8H2	HvsM	1		NaN	NaN
F5H8H2	HvsM	2		0.0223	0.7572
F5H8H2	HvsM	3		1.1255	0.1252
Q99733	HvsM	1	+	0.0314	0.8408
Q99733	HvsM	2		0.0809	0.15
Q99733	HvsM	3	+	0.6053	0.1216
F6RU81	HvsM	1		NaN	NaN
F6RU81	HvsM	2		0.8241	0.2741
F6RU81	HvsM	3		0.8008	0.235
O60341	HvsM	1		0.0698	0.0883
O60341	HvsM	2		0.3211	0.0633
O60341	HvsM	3		0.2355	0.2941
F6T1Q0	HvsM	1		1.0978	12.9037
F6T1Q0	HvsM	2		0.5218	1.1751
F6T1Q0	HvsM	3		0.0095	0.6182
F6XY72	HvsM	1		0.9434	2.8357
F6XY72	HvsM	2		0.2143	0.1157
F6XY72	HvsM	3		0.2336	0.1311
F8VPD4	HvsM	1	+	6.5356	0.2247
F8VPD4	HvsM	2	+	0.4731	1.6525
F8VPD4	HvsM	3	+	1.0159	1.9251
Q13838	HvsM	1		0.8271	1.9252
Q13838	HvsM	2		0.8322	0.4336
Q13838	HvsM	3	+	1.1351	0.367
F8VV59	HvsM	1	+	0.1469	0.369
F8VV59	HvsM	2	+	0.1238	0.0791
F8VV59	HvsM	3	+	0.4767	0.0366
P61923	HvsM	1		0.0527	0.8434
P61923	HvsM	2		0.9039	11.0473
P61923	HvsM	3	+	0.8596	1.1302
F8VVM2	HvsM	1		NaN	NaN
F8VVM2	HvsM	2		0.1831	3.3193
F8VVM2	HvsM	3		0.0727	0.2449
H0YIQ8	HvsM	1		NaN	NaN
H0YIQ8	HvsM	2		0.1373	0.0667
H0YIQ8	HvsM	3		0.0596	0.1526
Q99590-2	HvsM	1		NaN	NaN
Q99590-2	HvsM	2		1.5919	12.7408
Q99590-2	HvsM	3		0.5111	3.0178
Q9UBQ0-2	HvsM	1		0.1617	0.3483
Q9UBQ0-2	HvsM	2	+	0.3034	0.2825
Q9UBQ0-2	HvsM	3	+	0.2568	0.4349
Q12888	HvsM	1		1.9252	0.3598
Q12888	HvsM	2		0.3771	1.3289
Q12888	HvsM	3		0.03	1.2241
F8VYE8	HvsM	1		0.3909	0.4041
F8VYE8	HvsM	2		0.7043	0.6845
F8VYE8	HvsM	3		0.0891	0.0461
F8VZX2	HvsM	1		0.6986	0.3115
F8VZX2	HvsM	2	+	0.7538	0.0829
F8VZX2	HvsM	3	+	0.3908	0.1141
F8W1I5	HvsM	1		0.3757	0.6172
F8W1I5	HvsM	2		0.6489	0.4574
F8W1I5	HvsM	3		0.1395	0.4946
F8W543	HvsM	1	+	0.2173	0.4385
F8W543	HvsM	2	+	0.2068	0.0169
F8W543	HvsM	3	+	0.485	0.0167
F8W6N3	HvsM	1		NaN	NaN
F8W6N3	HvsM	2		0.0507	0.2816
F8W6N3	HvsM	3		1.0456	0.2873
F8W7S5	HvsM	1		NaN	NaN
F8W7S5	HvsM	2		0.802	0.4318
F8W7S5	HvsM	3		0.2794	0.6875
F8W7U3	HvsM	1		1.3499	1.5128
F8W7U3	HvsM	2		0.5278	2.7978
F8W7U3	HvsM	3		0.1409	4.0162
F8W840	HvsM	1		0.0143	0.0141
F8W840	HvsM	2		0.2688	0.1498
F8W840	HvsM	3		0.2585	0.1748
H0Y3K7	HvsM	1		NaN	NaN
H0Y3K7	HvsM	2		0.6076	0.3188
H0Y3K7	HvsM	3		0.4504	0.2477
Q9UPN3-3	HvsM	1		0.0028	3.8554
Q9UPN3-3	HvsM	2		1.1138	10.0202
Q9UPN3-3	HvsM	3		2.8029	20.6234
Q13627-3	HvsM	1		NaN	NaN
Q13627-3	HvsM	2		0.5527	0.2121
Q13627-3	HvsM	3		0.4912	0.1991
F8W9X7	HvsM	1		0.3011	0.1991
F8W9X7	HvsM	2		0.1294	2.3852
F8W9X7	HvsM	3		0.1303	1.0877
Q9NWZ5-4	HvsM	1		0.6619	0.3256
Q9NWZ5-4	HvsM	2		0.6918	0.26
Q9NWZ5-4	HvsM	3		0.4864	0.197
F8WAK8	HvsM	1		0.2669	0.3485
F8WAK8	HvsM	2		0.0859	0.048
F8WAK8	HvsM	3		0.0504	0.2396
F8WBJ6	HvsM	1		0.3112	0.228
F8WBJ6	HvsM	2		0.2051	0.0288
F8WBJ6	HvsM	3		0.4746	0.1787
F8WBK5	HvsM	1		0.2136	0.2216
F8WBK5	HvsM	2		0.6369	0.5373
F8WBK5	HvsM	3		0.7041	0.3024
J3QRU4	HvsM	1		NaN	NaN
J3QRU4	HvsM	2		0.5637	0.1943
J3QRU4	HvsM	3		1.1588	0.21
Q7Z4S6-6	HvsM	1		NaN	NaN
Q7Z4S6-6	HvsM	2		0.3576	0.2085
Q7Z4S6-6	HvsM	3		0.4038	0.2533
Q14257	HvsM	1		NaN	NaN
Q14257	HvsM	2		0.3011	0.0881
Q14257	HvsM	3		0.6207	0.2522
F8WE65	HvsM	1		0.4629	0.8193
F8WE65	HvsM	2		0.9903	0.2671
F8WE65	HvsM	3		0.9927	0.2662
F8WEF7	HvsM	1		NaN	NaN
F8WEF7	HvsM	2		0.1836	0.2218
F8WEF7	HvsM	3		NaN	NaN
Q01804	HvsM	1		0.912	0.3664
Q01804	HvsM	2		0.4739	0.4327
Q01804	HvsM	3		1.7312	9.9942
Q96RN5-3	HvsM	1		0.1204	0.0625
Q96RN5-3	HvsM	2		0.1383	0.2207
Q96RN5-3	HvsM	3		0.0212	0.5188
G3V1R3	HvsM	1		0.0071	0.0396
G3V1R3	HvsM	2		0.009	0.581
G3V1R3	HvsM	3		0.2474	1.0524
G3V1S1	HvsM	1		NaN	NaN
G3V1S1	HvsM	2		0.1633	0.1387
G3V1S1	HvsM	3		0.2375	0.1672
G3V1S6	HvsM	1		1.1721	3.7847
G3V1S6	HvsM	2		1.5024	1.0309
G3V1S6	HvsM	3		2.5765	2.64
P11586	HvsM	1	+	0.9305	2.0806
P11586	HvsM	2	+	4.2913	0.4745
P11586	HvsM	3	+	0.7229	0.1523
G3V2C9	HvsM	1		NaN	NaN
G3V2C9	HvsM	2		0.0042	0.0465
G3V2C9	HvsM	3		0.0115	0.0095
G3V2W9	HvsM	1		NaN	NaN
G3V2W9	HvsM	2		0.1222	0.0319
G3V2W9	HvsM	3		0.1991	0.106
G3V325	HvsM	1		NaN	NaN
G3V325	HvsM	2		0.0157	0.0079
G3V325	HvsM	3		0.5431	0.3105
G3V368	HvsM	1		NaN	NaN
G3V368	HvsM	2		0.0468	0.0491
G3V368	HvsM	3		0.0509	0.0368
Q8NHV4-2	HvsM	1		NaN	NaN
Q8NHV4-2	HvsM	2		0.0616	0.0304
Q8NHV4-2	HvsM	3		0.4551	0.1847
Q5TAQ9	HvsM	1		0.7866	0.3511
Q5TAQ9	HvsM	2		0.763	0.1893
Q5TAQ9	HvsM	3		0.7039	0.1388
G3V439	HvsM	1		0.944	0.3397
G3V439	HvsM	2		0.1721	0.1662
G3V439	HvsM	3		0.3647	0.1736
G3V4J7	HvsM	1		1.2835	0.3445
G3V4J7	HvsM	2		0.1223	0.2166
G3V4J7	HvsM	3		1.121	0.1725
Q9H9C1	HvsM	1		0.372	0.2564
Q9H9C1	HvsM	2		0.5229	1.8924
Q9H9C1	HvsM	3		0.0784	0.6399
G3V529	HvsM	1		0.0594	0.0275
G3V529	HvsM	2	+	0.1453	0.2043
G3V529	HvsM	3		0.3937	0.0754
O75909-1	HvsM	1		NaN	NaN
O75909-1	HvsM	2		0.405	0.2209
O75909-1	HvsM	3		0.0221	0.4045
P24941-2	HvsM	1		0.2591	0.058
P24941-2	HvsM	2		0.3753	0.1588
P24941-2	HvsM	3		0.5727	0.1765
P60900	HvsM	1		1.4483	0.2696
P60900	HvsM	2	+	0.6396	0.4612
P60900	HvsM	3	+	0.7162	1.0973
G3XAA0	HvsM	1		NaN	NaN
G3XAA0	HvsM	2		1.0901	2.9717
G3XAA0	HvsM	3		1.1049	2.0928
Q9HCJ0	HvsM	1		NaN	NaN
Q9HCJ0	HvsM	2		0.0989	0.7371
Q9HCJ0	HvsM	3		1.0512	0.2541
G3XAC6	HvsM	1		1.2092	6.377
G3XAC6	HvsM	2		0.9294	1.2759
G3XAC6	HvsM	3		0.8037	0.356
Q96ME7-3	HvsM	1		NaN	NaN
Q96ME7-3	HvsM	2		0.0821	0.0708
Q96ME7-3	HvsM	3		0.3089	0.0917
Q99719	HvsM	1		0.1596	0.2077
Q99719	HvsM	2		0.2464	0.1935
Q99719	HvsM	3		0.2142	0.0156
G3XAH6	HvsM	1		0.9303	0.3326
G3XAH6	HvsM	2		0.1593	0.0326
G3XAH6	HvsM	3		0.7629	0.1505
P07942	HvsM	1		NaN	NaN
P07942	HvsM	2		0.0613	0.0299
P07942	HvsM	3		1.998	0.3357
G3XAL9	HvsM	1		NaN	NaN
G3XAL9	HvsM	2		NaN	NaN
G3XAL9	HvsM	3		1.5174	23.7593
Q12824-2	HvsM	1		0.2265	0.2699
Q12824-2	HvsM	2		1.665	1.7087
Q12824-2	HvsM	3		1.3353	1.2467
G5E9A6	HvsM	1	+	1.9133	0.4058
G5E9A6	HvsM	2	+	0.6804	0.2413
G5E9A6	HvsM	3		0.9577	0.027
Q9HB58-2	HvsM	1		NaN	NaN
Q9HB58-2	HvsM	2		0.2699	0.1993
Q9HB58-2	HvsM	3		0.1701	0.0361
Q96EB1	HvsM	1		0.1044	0.1158
Q96EB1	HvsM	2		0.2277	0.1067
Q96EB1	HvsM	3		0.1327	0.043
H7BZQ3	HvsM	1		NaN	NaN
H7BZQ3	HvsM	2		0.2858	0.213
H7BZQ3	HvsM	3		0.9101	0.2376
O75534	HvsM	1	+	1.3256	0.0025
O75534	HvsM	2	+	1.4133	0.0636
O75534	HvsM	3	+	1.9033	0.0042
G5E9U9	HvsM	1		NaN	NaN
G5E9U9	HvsM	2		NaN	NaN
G5E9U9	HvsM	3		0.2698	0.206
G5E9W7	HvsM	1		0.2178	0.3998
G5E9W7	HvsM	2		0.196	0.5506
G5E9W7	HvsM	3		1.3976	0.6351
H0YAJ5	HvsM	1		NaN	NaN
H0YAJ5	HvsM	2		0.9183	0.3418
H0YAJ5	HvsM	3		0.8015	0.2668
Q92879-2	HvsM	1		0.3701	0.2556
Q92879-2	HvsM	2		0.0831	0.1522
Q92879-2	HvsM	3		0.1884	0.1144
G5EA42	HvsM	1		NaN	NaN
G5EA42	HvsM	2		0.4217	0.7371
G5EA42	HvsM	3		0.2862	0.142
G5EA52	HvsM	1		0.5381	0.433
G5EA52	HvsM	2	+	0.3033	0.5231
G5EA52	HvsM	3	+	1.4525	0.5913
G8JLB3	HvsM	1		0.7461	0.1967
G8JLB3	HvsM	2		0.1618	0.0429
G8JLB3	HvsM	3		1.1165	0.6238
P31943	HvsM	1	+	2.4218	0.8081
P31943	HvsM	2	+	1.8602	0.2588
P31943	HvsM	3	+	0.3208	0.0618
Q8IUD2-2	HvsM	1		NaN	NaN
Q8IUD2-2	HvsM	2		0.121	0.1159
Q8IUD2-2	HvsM	3		0.3156	0.0564
G8JLL7	HvsM	1		NaN	NaN
G8JLL7	HvsM	2		0.0823	0.0456
G8JLL7	HvsM	3		0.1973	0.0626
Q5SW79-2	HvsM	1		NaN	NaN
Q5SW79-2	HvsM	2		0.2291	0.3778
Q5SW79-2	HvsM	3		1.0501	0.1224
H0Y360	HvsM	1		0.4974	0.0137
H0Y360	HvsM	2		0.5074	0.6413
H0Y360	HvsM	3	+	0.6688	0.3111
H0Y4R1	HvsM	1	+	5.9116	0.1736
H0Y4R1	HvsM	2	+	2.4696	0.3388
H0Y4R1	HvsM	3	+	1.1083	1.1243
H0Y760	HvsM	1		0.8266	0.3617
H0Y760	HvsM	2		0.983	0.2811
H0Y760	HvsM	3		0.8227	1.0334
P62158	HvsM	1		0.542	0.0592
P62158	HvsM	2		0.2601	0.0993
P62158	HvsM	3		0.6137	0.2775
H0Y7P1	HvsM	1		NaN	NaN
H0Y7P1	HvsM	2		0.153	0.3924
H0Y7P1	HvsM	3		0.4726	0.1298
H0Y7Y8	HvsM	1		NaN	NaN
H0Y7Y8	HvsM	2		0.7929	3.6719
H0Y7Y8	HvsM	3		0.2091	6.1666
O15381-3	HvsM	1		NaN	NaN
O15381-3	HvsM	2		1.2503	8.0412
O15381-3	HvsM	3		1.1188	4.4302
H0Y9P1	HvsM	1		NaN	NaN
H0Y9P1	HvsM	2		0.2907	0.095
H0Y9P1	HvsM	3		0.2713	0.5832
H0Y9S9	HvsM	1		NaN	NaN
H0Y9S9	HvsM	2		1.0628	0.1404
H0Y9S9	HvsM	3		1.5547	0.2912
Q96EY4	HvsM	1		NaN	NaN
Q96EY4	HvsM	2		0.223	0.1103
Q96EY4	HvsM	3		0.2517	0.2279
H9KV67	HvsM	1		NaN	NaN
H9KV67	HvsM	2		NaN	NaN
H9KV67	HvsM	3		0.101	0.0913
H0YDU8	HvsM	1		0.1043	0.0518
H0YDU8	HvsM	2		0.3581	0.3913
H0YDU8	HvsM	3		0.1211	0.2394
H0YH87	HvsM	1		NaN	NaN
H0YH87	HvsM	2		0.4372	0.1709
H0YH87	HvsM	3		0.5087	0.1766
H0YHS6	HvsM	1		NaN	NaN
H0YHS6	HvsM	2		0.1727	0.107
H0YHS6	HvsM	3		0.7196	0.2781
H0YIN8	HvsM	1		NaN	NaN
H0YIN8	HvsM	2		0.5433	0.2855
H0YIN8	HvsM	3		0.6019	0.2003
O43716	HvsM	1		0.1137	0.0337
O43716	HvsM	2		0.2177	0.8243
O43716	HvsM	3		1.6787	0.0158
H0YK48	HvsM	1		0.4216	1.0491
H0YK48	HvsM	2	+	1.9363	1.8673
H0YK48	HvsM	3	+	1.4581	0.932
H0YKT4	HvsM	1		NaN	NaN
H0YKT4	HvsM	2		NaN	NaN
H0YKT4	HvsM	3		0.2334	0.6509
H0YLB5	HvsM	1		0.6661	0.2921
H0YLB5	HvsM	2		0.0046	0.0488
H0YLB5	HvsM	3		0.0517	0.0575
H0YLH9	HvsM	1		NaN	NaN
H0YLH9	HvsM	2		0.4048	1.4485
H0YLH9	HvsM	3		0.854	0.3636
H0YMB3	HvsM	1		0.8093	0.2823
H0YMB3	HvsM	2		0.1491	3.5129
H0YMB3	HvsM	3		0.2993	2.0718
Q71UM5	HvsM	1		0.0712	0.2735
Q71UM5	HvsM	2		0.0546	0.0906
Q71UM5	HvsM	3		0.1407	0.15
H0YN26	HvsM	1		0.2119	0.8364
H0YN26	HvsM	2		2.3109	10.3256
H0YN26	HvsM	3	+	1.732	4.2634
H0YN78	HvsM	1		NaN	NaN
H0YN78	HvsM	2		0.1301	0.0151
H0YN78	HvsM	3		1.3383	0.351
Q8N4P3-2	HvsM	1		NaN	NaN
Q8N4P3-2	HvsM	2		0.668	0.2694
Q8N4P3-2	HvsM	3		0.1769	0.1482
H0YNU5	HvsM	1		0.4837	0.1852
H0YNU5	HvsM	2		0.0196	0.4727
H0YNU5	HvsM	3		0.8027	0.2677
Q9Y5A7-2	HvsM	1		0.8487	0.3632
Q9Y5A7-2	HvsM	2		0.6675	0.2557
Q9Y5A7-2	HvsM	3		1.0453	0.2469
H3BM38	HvsM	1		NaN	NaN
H3BM38	HvsM	2		0.1667	0.0418
H3BM38	HvsM	3		0.0731	0.0059
H3BR38	HvsM	1		NaN	NaN
H3BR38	HvsM	2		NaN	NaN
H3BR38	HvsM	3		0.1743	0.0388
H3BV80	HvsM	1		NaN	NaN
H3BV80	HvsM	2		0.4716	0.2972
H3BV80	HvsM	3		0.4468	0.1243
H3BN64	HvsM	1		NaN	NaN
H3BN64	HvsM	2		0.2481	4.922
H3BN64	HvsM	3		0.2752	0.4915
H3BN98	HvsM	1		0.1097	0.3528
H3BN98	HvsM	2		0.705	1.6866
H3BN98	HvsM	3		0.1155	0.02
H3BSB3	HvsM	1		0.566	0.3763
H3BSB3	HvsM	2		0.1594	0.112
H3BSB3	HvsM	3		0.5664	0.4744
P06865	HvsM	1		0.2621	0.3747
P06865	HvsM	2		0.5507	0.0546
P06865	HvsM	3		0.9995	0.3743
P35637-2	HvsM	1		1.5212	0.3323
P35637-2	HvsM	2		0.0055	0.0292
P35637-2	HvsM	3		0.3184	0.1355
H3BPK3	HvsM	1		NaN	NaN
H3BPK3	HvsM	2		0.0424	0.0206
H3BPK3	HvsM	3		0.2822	0.2088
H3BRL3	HvsM	1		0.3951	0.1218
H3BRL3	HvsM	2		0.2109	0.0087
H3BRL3	HvsM	3		0.1416	24.8841
H3BRQ0	HvsM	1		NaN	NaN
H3BRQ0	HvsM	2		NaN	NaN
H3BRQ0	HvsM	3		0.0297	0.7395
H3BRS1	HvsM	1		NaN	NaN
H3BRS1	HvsM	2		0.3661	0.1668
H3BRS1	HvsM	3		1.1337	0.3273
H3BTM3	HvsM	1		NaN	NaN
H3BTM3	HvsM	2		0.1487	0.2727
H3BTM3	HvsM	3		0.2395	0.1246
H3BTX0	HvsM	1		NaN	NaN
H3BTX0	HvsM	2		0.2392	0.1285
H3BTX0	HvsM	3		NaN	NaN
I3L3J4	HvsM	1		NaN	NaN
I3L3J4	HvsM	2		0.0905	0.0824
I3L3J4	HvsM	3		0.5026	0.2172
Q9H0E3	HvsM	1		0.0382	0.0396
Q9H0E3	HvsM	2		0.382	2.5622
Q9H0E3	HvsM	3		0.0634	2.7675
P22061	HvsM	1		NaN	NaN
P22061	HvsM	2		1.1362	1.0082
P22061	HvsM	3		0.8874	1.5014
Q9Y5Q8-2	HvsM	1		1.4636	0.1821
Q9Y5Q8-2	HvsM	2		0.7278	0.1665
Q9Y5Q8-2	HvsM	3		0.2273	0.1484
Q5JRG1	HvsM	1		0.6823	0.2931
Q5JRG1	HvsM	2		0.622	0.1346
Q5JRG1	HvsM	3		0.0653	1.0088
H7BYW5	HvsM	1		0.0046	1.2461
H7BYW5	HvsM	2		0.336	1.0075
H7BYW5	HvsM	3		0.2225	0.5792
H7BYY1	HvsM	1		0.4214	1.0574
H7BYY1	HvsM	2	+	1.9227	1.869
H7BYY1	HvsM	3	+	1.4741	0.936
H7BZJ3	HvsM	1		0.6293	0.4204
H7BZJ3	HvsM	2		0.2953	0.0329
H7BZJ3	HvsM	3		1.1167	0.2712
P61956-2	HvsM	1		0.2211	1.3387
P61956-2	HvsM	2		0.1951	0.0183
P61956-2	HvsM	3		0.1477	0.7983
H7C0N4	HvsM	1		NaN	NaN
H7C0N4	HvsM	2		NaN	NaN
H7C0N4	HvsM	3		NaN	NaN
Q9ULU4-3	HvsM	1		NaN	NaN
Q9ULU4-3	HvsM	2		0.1612	0.1209
Q9ULU4-3	HvsM	3		0.7763	6.7182
H7C128	HvsM	1		0.8401	1.9636
H7C128	HvsM	2		0.5731	2.8401
H7C128	HvsM	3		0.0658	1.4584
P61966	HvsM	1		0.2739	0.1504
P61966	HvsM	2		0.0855	0.0785
P61966	HvsM	3		0.086	0.0214
H7C2D2	HvsM	1		NaN	NaN
H7C2D2	HvsM	2		NaN	NaN
H7C2D2	HvsM	3		0.2988	0.1294
Q99848	HvsM	1		1.3667	2.7115
Q99848	HvsM	2		1.3647	0.6894
Q99848	HvsM	3		1.4453	0.8668
H7C469	HvsM	1		0.6751	0.3369
H7C469	HvsM	2		0.1703	0.1253
H7C469	HvsM	3		0.4578	0.228
H7C4H2	HvsM	1		NaN	NaN
H7C4H2	HvsM	2		0.2599	0.2004
H7C4H2	HvsM	3		1.1762	0.2659
H7C560	HvsM	1		NaN	NaN
H7C560	HvsM	2		0.0964	0.0682
H7C560	HvsM	3		0.3394	0.0883
H9KV75	HvsM	1	+	1.4923	3.274
H9KV75	HvsM	2	+	2.1389	1.0836
H9KV75	HvsM	3	+	1.8041	0.9863
H9ZYI9	HvsM	1		0.839	0.1168
H9ZYI9	HvsM	2		0.0051	10.1548
H9ZYI9	HvsM	3		0.0518	1.843
Q6ZSR9	HvsM	1		1.0887	0.3665
Q6ZSR9	HvsM	2		0.7014	0.1277
Q6ZSR9	HvsM	3		0.2586	0.4177
Q9Y2R5	HvsM	1		0.0525	0.0404
Q9Y2R5	HvsM	2		0.0434	0.0594
Q9Y2R5	HvsM	3		1.8545	0.3398
I3L0H8	HvsM	1		NaN	NaN
I3L0H8	HvsM	2		0.3004	0.1349
I3L0H8	HvsM	3		0.6515	0.3165
I3L159	HvsM	1		NaN	NaN
I3L159	HvsM	2		0.7732	0.2918
I3L159	HvsM	3		1.1109	0.2762
I3L1K6	HvsM	1		0.1997	0.111
I3L1K6	HvsM	2		0.9465	2.9301
I3L1K6	HvsM	3		0.1398	0.4033
Q02978-2	HvsM	1		NaN	NaN
Q02978-2	HvsM	2		0.0238	0.018
Q02978-2	HvsM	3		0.733	0.3448
Q96CP2	HvsM	1		NaN	NaN
Q96CP2	HvsM	2		0.2585	0.7416
Q96CP2	HvsM	3		0.0336	0.0576
I3L2B0	HvsM	1		1.0672	0.0533
I3L2B0	HvsM	2	+	0.1765	0.7148
I3L2B0	HvsM	3	+	0.8824	2.433
I3L2Z5	HvsM	1		0.0305	0.0523
I3L2Z5	HvsM	2		0.1966	0.1753
I3L2Z5	HvsM	3		0.2696	0.2428
I3L397	HvsM	1		1.3232	8.3902
I3L397	HvsM	2		1.1143	1.3852
I3L397	HvsM	3		1.5434	2.5578
Q5TC12	HvsM	1		0.6286	0.3352
Q5TC12	HvsM	2		0.8381	0.3412
Q5TC12	HvsM	3		0.634	0.318
J3KMW7	HvsM	1		2.6231	0.2482
J3KMW7	HvsM	2		2.8621	0.2585
J3KMW7	HvsM	3	+	4.1477	0.1561
Q8WUQ7	HvsM	1		NaN	NaN
Q8WUQ7	HvsM	2		0.2557	0.3161
Q8WUQ7	HvsM	3		0.1847	12.561
J3KMX2	HvsM	1		NaN	NaN
J3KMX2	HvsM	2		0.4686	0.681
J3KMX2	HvsM	3		1.1181	1.3059
Q92785	HvsM	1		0.6136	1.0031
Q92785	HvsM	2		1.2045	1.4721
Q92785	HvsM	3		1.9841	2.3106
J3KN29	HvsM	1		0.3716	0.4662
J3KN29	HvsM	2		0.3857	1.642
J3KN29	HvsM	3		0.109	0.4983
J3KN32	HvsM	1		0.0359	0.0606
J3KN32	HvsM	2		0.2359	0.6696
J3KN32	HvsM	3		0.1429	0.3268
J3KN67	HvsM	1		1.1087	1.6712
J3KN67	HvsM	2	+	2.1641	2.1342
J3KN67	HvsM	3	+	1.7541	4.3172
Q96GX9	HvsM	1		0.2451	0.1918
Q96GX9	HvsM	2		0.3674	0.2315
Q96GX9	HvsM	3		0.5791	2.0502
Q9H9E3	HvsM	1		NaN	NaN
Q9H9E3	HvsM	2		1.6948	0.3112
Q9H9E3	HvsM	3		0.3414	0.2112
J3KNL6	HvsM	1		1.9856	0.3212
J3KNL6	HvsM	2		0.1102	1.8322
J3KNL6	HvsM	3	+	0.039	2.1095
P15735-2	HvsM	1		0.7172	0.2724
P15735-2	HvsM	2		1.9576	0.2482
P15735-2	HvsM	3		0.4267	0.0679
J3KNN7	HvsM	1		NaN	NaN
J3KNN7	HvsM	2		0.5241	0.2057
J3KNN7	HvsM	3		0.6002	0.2386
Q6P2D0-2	HvsM	1		0.5056	0.3025
Q6P2D0-2	HvsM	2		0.4394	0.2638
Q6P2D0-2	HvsM	3		0.2653	0.8316
P27448-8	HvsM	1		NaN	NaN
P27448-8	HvsM	2		0.3559	0.0971
P27448-8	HvsM	3		0.4688	0.1538
J3KNU8	HvsM	1		NaN	NaN
J3KNU8	HvsM	2		0.0441	0.0246
J3KNU8	HvsM	3		0.5596	1.5042
Q92614-4	HvsM	1		0.5658	0.0467
Q92614-4	HvsM	2	+	0.2363	0.9347
Q92614-4	HvsM	3		0.1523	0.4099
J3KP36	HvsM	1		1.3697	1.5107
J3KP36	HvsM	2		0.4559	2.8059
J3KP36	HvsM	3		0.084	3.8176
P47736	HvsM	1		0.5203	0.0965
P47736	HvsM	2		0.5324	0.2508
P47736	HvsM	3		0.4274	0.1276
Q9Y580	HvsM	1		NaN	NaN
Q9Y580	HvsM	2		0.235	0.7549
Q9Y580	HvsM	3		0.0188	0.1478
Q8WUI4-3	HvsM	1		NaN	NaN
Q8WUI4-3	HvsM	2		0.8393	0.0844
Q8WUI4-3	HvsM	3		0.9948	0.1003
O95232	HvsM	1		NaN	NaN
O95232	HvsM	2		1.0284	2.9321
O95232	HvsM	3		0.2756	0.5112
Q9NTK5	HvsM	1		0.5129	2.9856
Q9NTK5	HvsM	2		1.3473	1.4311
Q9NTK5	HvsM	3	+	1.6188	1.6426
Q9Y3E5	HvsM	1		NaN	NaN
Q9Y3E5	HvsM	2		0.2716	0.207
Q9Y3E5	HvsM	3		0.4461	0.2809
Q9BQE5	HvsM	1		NaN	NaN
Q9BQE5	HvsM	2		0.2851	0.2015
Q9BQE5	HvsM	3		0.3394	0.2356
Q969Q0	HvsM	1		0.6175	0.1971
Q969Q0	HvsM	2		1.225	11.7977
Q969Q0	HvsM	3		0.197	1.3343
Q9NWV8	HvsM	1		0.5619	0.2181
Q9NWV8	HvsM	2		0.2499	0.0136
Q9NWV8	HvsM	3		0.1789	0.0012
O43747	HvsM	1		0.6473	0.259
O43747	HvsM	2		0.5431	0.2673
O43747	HvsM	3		0.0443	0.0739
Q8WUD4	HvsM	1		0.0562	0.0455
Q8WUD4	HvsM	2		0.3746	0.5889
Q8WUD4	HvsM	3		0.7137	0.2947
P26440	HvsM	1		NaN	NaN
P26440	HvsM	2		0.3012	0.3863
P26440	HvsM	3		0.7931	0.026
P49848	HvsM	1		NaN	NaN
P49848	HvsM	2		0.4072	0.1977
P49848	HvsM	3		0.2611	0.8035
Q9BTW9	HvsM	1		0.8956	0.536
Q9BTW9	HvsM	2		0.3671	1.5848
Q9BTW9	HvsM	3	+	1.134	1.885
J3KRJ2	HvsM	1		NaN	NaN
J3KRJ2	HvsM	2		0.0265	0.0273
J3KRJ2	HvsM	3		0.458	0.2425
J3KRP6	HvsM	1		NaN	NaN
J3KRP6	HvsM	2		0.8622	2.2199
J3KRP6	HvsM	3		1.0754	2.0454
J3QQT2	HvsM	1		0.8602	0.1416
J3QQT2	HvsM	2	+	0.1036	0.3042
J3QQT2	HvsM	3		0.2251	2.3241
J3KSL8	HvsM	1		0.0191	0.0187
J3KSL8	HvsM	2		0.1567	27.9795
J3KSL8	HvsM	3		0.5112	0.0591
J3KT51	HvsM	1		NaN	NaN
J3KT51	HvsM	2		0.1188	0.0123
J3KT51	HvsM	3		0.513	1.038
P17844	HvsM	1	+	0.6108	0.2908
P17844	HvsM	2	+	1.652	1.4865
P17844	HvsM	3	+	0.3252	0.1657
J3KTC1	HvsM	1		0.3631	0.2495
J3KTC1	HvsM	2		0.4818	0.219
J3KTC1	HvsM	3		0.6997	0.232
Q07955	HvsM	1		0.5936	0.6067
Q07955	HvsM	2		0.4894	0.1485
Q07955	HvsM	3	+	0.0353	0.1612
Q8IWX8	HvsM	1		0.1531	0.2826
Q8IWX8	HvsM	2		0.8262	3.1605
Q8IWX8	HvsM	3		1.2629	3.1018
J3QKQ5	HvsM	1		0.5419	0.1277
J3QKQ5	HvsM	2		0.4795	0.0864
J3QKQ5	HvsM	3		0.0329	0.0509
Q9UQ88-4	HvsM	1		NaN	NaN
Q9UQ88-4	HvsM	2		0.5265	0.1779
Q9UQ88-4	HvsM	3		0.6712	0.096
J3QKT5	HvsM	1		0.3631	0.2495
J3QKT5	HvsM	2		0.418	0.1849
J3QKT5	HvsM	3		0.7288	0.2243
J3QL06	HvsM	1		0.2473	0.0524
J3QL06	HvsM	2		0.4308	1.6938
J3QL06	HvsM	3		0.7004	0.9903
J3QLI9	HvsM	1		0.3163	0.4341
J3QLI9	HvsM	2		0.2642	0.7099
J3QLI9	HvsM	3		0.0502	0.1603
J3QLR8	HvsM	1		0.3651	0.1946
J3QLR8	HvsM	2		0.1696	0.4012
J3QLR8	HvsM	3		1.622	1.4335
Q9Y2R9	HvsM	1		0.038	0.0222
Q9Y2R9	HvsM	2		0.0834	0.0429
Q9Y2R9	HvsM	3		1.2711	0.0295
Q07020	HvsM	1	+	0.0571	1.2227
Q07020	HvsM	2		0.5315	0.4032
Q07020	HvsM	3		0.3823	0.102
J3QQW9	HvsM	1		0.2127	0.2828
J3QQW9	HvsM	2		0.3403	0.0616
J3QQW9	HvsM	3		1.0452	0.1563
Q96MU7-2	HvsM	1		NaN	NaN
Q96MU7-2	HvsM	2		2.2474	33.076
Q96MU7-2	HvsM	3		0.7105	2.5589
J3QRM9	HvsM	1		NaN	NaN
J3QRM9	HvsM	2		NaN	NaN
J3QRM9	HvsM	3		NaN	NaN
P19105	HvsM	1		0.612	1.2772
P19105	HvsM	2		0.2586	1.5128
P19105	HvsM	3		0.4425	1.8781
O43670-3	HvsM	1		NaN	NaN
O43670-3	HvsM	2		0.4272	0.5357
O43670-3	HvsM	3		0.0952	0.2265
Q5T0N5-3	HvsM	1		1.2358	0.3591
Q5T0N5-3	HvsM	2		0.6195	0.164
Q5T0N5-3	HvsM	3		0.5669	0.5657
Q9Y570	HvsM	1		0.0947	0.2001
Q9Y570	HvsM	2		0.1139	0.4126
Q9Y570	HvsM	3		0.1447	0.1643
Q8WXC6	HvsM	1		NaN	NaN
Q8WXC6	HvsM	2		NaN	NaN
Q8WXC6	HvsM	3		NaN	NaN
J3QT87	HvsM	1		0.3841	0.2585
J3QT87	HvsM	2		0.4847	0.2259
J3QT87	HvsM	3		0.0152	0.0314
K4DI93	HvsM	1		0.2236	0.255
K4DI93	HvsM	2		0.2323	0.1721
K4DI93	HvsM	3		0.0174	0.1679
K7EIG1	HvsM	1		1.3468	0.0436
K7EIG1	HvsM	2	+	0.1739	0.6602
K7EIG1	HvsM	3	+	0.9053	2.6612
K7EIU8	HvsM	1		NaN	NaN
K7EIU8	HvsM	2		NaN	NaN
K7EIU8	HvsM	3		0.6405	0.1988
K7ENZ6	HvsM	1		NaN	NaN
K7ENZ6	HvsM	2		NaN	NaN
K7ENZ6	HvsM	3		0.2121	0.1716
K7EJE8	HvsM	1		0.0165	0.0779
K7EJE8	HvsM	2		0.4213	0.3991
K7EJE8	HvsM	3		1.7442	0.0363
K7EK07	HvsM	1		4.01	43.797
K7EK07	HvsM	2		6.4553	12.8017
K7EK07	HvsM	3		5.6664	21.0757
K7EL68	HvsM	1		0.1974	0.3991
K7EL68	HvsM	2		0.8021	2.1152
K7EL68	HvsM	3		0.0721	0.5114
P62841	HvsM	1		0.0429	0.0288
P62841	HvsM	2		0.7893	1.2107
P62841	HvsM	3		0.5206	1.4444
K7ELL7	HvsM	1	+	1.794	1.4967
K7ELL7	HvsM	2	+	0.983	0.1331
K7ELL7	HvsM	3	+	1.605	0.3191
K7ENI5	HvsM	1		NaN	NaN
K7ENI5	HvsM	2		0.2736	0.0989
K7ENI5	HvsM	3		0.963	0.2513
K7ELW0	HvsM	1		NaN	NaN
K7ELW0	HvsM	2		1.3909	0.975
K7ELW0	HvsM	3		0.9271	1.5948
P17706-2	HvsM	1		NaN	NaN
P17706-2	HvsM	2		0.2856	0.4414
P17706-2	HvsM	3		0.1576	0.2784
Q9BTD8-4	HvsM	1		NaN	NaN
Q9BTD8-4	HvsM	2		0.0737	0.0758
Q9BTD8-4	HvsM	3		0.3075	0.0227
K7EQW8	HvsM	1		NaN	NaN
K7EQW8	HvsM	2		0.0263	0.411
K7EQW8	HvsM	3		0.1876	0.1033
K7ER15	HvsM	1		NaN	NaN
K7ER15	HvsM	2		0.4887	0.8125
K7ER15	HvsM	3		0.7606	2.146
K7ERF1	HvsM	1		0.4421	1.0176
K7ERF1	HvsM	2		0.2702	0.2523
K7ERF1	HvsM	3		0.1668	0.3342
P04183	HvsM	1		NaN	NaN
P04183	HvsM	2		0.0997	0.1313
P04183	HvsM	3		0.3758	0.8182
K7ES61	HvsM	1		0.472	0.9887
K7ES61	HvsM	2		0.4847	0.2193
K7ES61	HvsM	3		1.7876	0.2933
Q9NP81	HvsM	1		0.0651	0.3035
Q9NP81	HvsM	2		0.8708	0.5405
Q9NP81	HvsM	3	+	1.6032	0.1591
Q6UUV9-3	HvsM	1		NaN	NaN
Q6UUV9-3	HvsM	2		0.1224	0.0784
Q6UUV9-3	HvsM	3		0.0337	0.0703
O14579-3	HvsM	1		1.1105	0.0844
O14579-3	HvsM	2		0.6638	1.4383
O14579-3	HvsM	3	+	1.1373	2.529
M0QXN5	HvsM	1		0.617	0.1829
M0QXN5	HvsM	2		0.0078	0.4784
M0QXN5	HvsM	3		0.2482	0.0679
Q96B54	HvsM	1		0.1665	0.1373
Q96B54	HvsM	2		0.1816	0.531
Q96B54	HvsM	3		0.3466	0.5947
M0QY01	HvsM	1		NaN	NaN
M0QY01	HvsM	2		0.4039	0.2396
M0QY01	HvsM	3		0.9448	0.3051
M0QY25	HvsM	1		NaN	NaN
M0QY25	HvsM	2		0.6329	0.2859
M0QY25	HvsM	3		0.5937	0.3164
M0QY97	HvsM	1		1.7156	11.2355
M0QY97	HvsM	2		2.2592	4.2007
M0QY97	HvsM	3		1.2083	1.8812
M0QYH2	HvsM	1		NaN	NaN
M0QYH2	HvsM	2		0.4355	0.7178
M0QYH2	HvsM	3		0.4138	0.5424
M0QYM7	HvsM	1		0.2616	1.5464
M0QYM7	HvsM	2		0.4353	0.0603
M0QYM7	HvsM	3	+	0.6047	0.0836
M0QZC7	HvsM	1		NaN	NaN
M0QZC7	HvsM	2		0.1263	0.1696
M0QZC7	HvsM	3		0.2702	0.1683
M0QZM1	HvsM	1		4.2499	0.2499
M0QZM1	HvsM	2	+	2.2921	0.0002
M0QZM1	HvsM	3	+	1.7609	0.1694
M0R2T8	HvsM	1		NaN	NaN
M0R2T8	HvsM	2		0.351	0.0817
M0R2T8	HvsM	3		0.5225	0.2652
Q92888	HvsM	1		0.7103	1.4453
Q92888	HvsM	2		1.5215	0.1622
Q92888	HvsM	3	+	0.758	0.001
M0R019	HvsM	1		3.0173	0.297
M0R019	HvsM	2		0.8398	0.4957
M0R019	HvsM	3	+	1.2226	0.1903
M0R0F0	HvsM	1	+	0.0282	0.1451
M0R0F0	HvsM	2	+	1.2186	10.1618
M0R0F0	HvsM	3	+	0.8822	0.809
Q13459-2	HvsM	1		NaN	NaN
Q13459-2	HvsM	2		1.1053	2.4798
Q13459-2	HvsM	3		1.1656	0.2411
M0R150	HvsM	1		NaN	NaN
M0R150	HvsM	2		1.4557	0.3211
M0R150	HvsM	3		0.5439	0.2005
P28340	HvsM	1		2.0077	0.2061
P28340	HvsM	2	+	1.2697	0.0511
P28340	HvsM	3	+	0.9008	0.1781
Q8IX01-4	HvsM	1		NaN	NaN
Q8IX01-4	HvsM	2		0.0618	0.0508
Q8IX01-4	HvsM	3		0.2727	0.1066
M0R3A4	HvsM	1		NaN	NaN
M0R3A4	HvsM	2		0.1492	2.883
M0R3A4	HvsM	3		1.1536	8.0532
O00139-2	HvsM	1		0.3328	0.1067
O00139-2	HvsM	2		0.1543	0.3645
O00139-2	HvsM	3		0.0455	0.2105
O00151	HvsM	1		0.1241	0.8604
O00151	HvsM	2	+	1.1053	1.9591
O00151	HvsM	3	+	1.4329	1.587
O00154-4	HvsM	1		0.1958	0.5516
O00154-4	HvsM	2		1.0677	5.7704
O00154-4	HvsM	3		1.5962	19.0535
O00170	HvsM	1		0.4066	0.017
O00170	HvsM	2	+	2.1642	0.2487
O00170	HvsM	3	+	1.019	0.1091
O00178	HvsM	1		0.1218	0.1704
O00178	HvsM	2		0.2218	0.0459
O00178	HvsM	3		0.4886	0.0552
Q8WYQ7	HvsM	1		NaN	NaN
Q8WYQ7	HvsM	2		NaN	NaN
Q8WYQ7	HvsM	3		0.085	0.0329
O00193	HvsM	1		NaN	NaN
O00193	HvsM	2		0.1754	0.5817
O00193	HvsM	3		0.6162	1.1556
O00221	HvsM	1		0.7274	0.3436
O00221	HvsM	2		0.8677	0.3065
O00221	HvsM	3		0.0969	0.0777
O00231	HvsM	1	+	2.855	0.0173
O00231	HvsM	2		1.1106	0.1569
O00231	HvsM	3		0.0235	0.7372
O00232	HvsM	1		1.0168	0.153
O00232	HvsM	2		0.9663	0.0211
O00232	HvsM	3		0.5153	0.0269
O00257	HvsM	1		NaN	NaN
O00257	HvsM	2		1.0663	0.3512
O00257	HvsM	3		0.8069	0.3601
O00267-2	HvsM	1		0.6237	0.0194
O00267-2	HvsM	2	+	0.4606	0.3726
O00267-2	HvsM	3		0.4653	0.0991
Q5TBP5	HvsM	1		NaN	NaN
Q5TBP5	HvsM	2		0.2043	0.7031
Q5TBP5	HvsM	3		0.3366	0.6541
O00273	HvsM	1		1.2662	0.2633
O00273	HvsM	2		0.8318	1.0643
O00273	HvsM	3		0.7228	0.4451
O00273-2	HvsM	1		1.2662	0.2633
O00273-2	HvsM	2		0.9069	0.4045
O00273-2	HvsM	3		0.6962	0.5405
O00287	HvsM	1		NaN	NaN
O00287	HvsM	2		0.0073	0.0584
O00287	HvsM	3		0.0336	0.0105
O00330	HvsM	1		0.2835	0.1017
O00330	HvsM	2		0.5589	8.9769
O00330	HvsM	3		0.827	127.221
O00410	HvsM	1	+	0.9	0.4263
O00410	HvsM	2	+	0.1001	3.5626
O00410	HvsM	3	+	2.0892	0.7778
O00418	HvsM	1		1.0127	0.3673
O00418	HvsM	2		1.112	0.1434
O00418	HvsM	3		2.0982	0.1415
O00425	HvsM	1		1.0081	0.2588
O00425	HvsM	2		0.8828	0.0089
O00425	HvsM	3		1.6052	0.1077
O00429-3	HvsM	1		4.054	0.0455
O00429-3	HvsM	2		1.6065	0.1832
O00429-3	HvsM	3	+	0.5345	0.3048
O00429-4	HvsM	1		4.0243	0.0455
O00429-4	HvsM	2		1.5085	0.1832
O00429-4	HvsM	3		0.5007	0.3236
O00442	HvsM	1		0.4719	0.1007
O00442	HvsM	2		0.0697	0.1508
O00442	HvsM	3		0.0903	0.0285
O00443	HvsM	1		NaN	NaN
O00443	HvsM	2		0.5866	0.2226
O00443	HvsM	3		0.0953	0.2046
O00487	HvsM	1		0.938	0.1459
O00487	HvsM	2		0.6347	0.1514
O00487	HvsM	3	+	0.37	0.0157
[truncated: 7,650 more rows]

## Sheet: Organelle interactome
Table EV 19B: Shannon measurements of peptide profile consistency of Proteins observed within the Organelle interactome
Protein	Isotopic channel	Replicate	Contains peptide which differ based on stdev	Shannon diversity index(H)	Evenness
P01850	HvsM	1		0.2942	0.0555
P01850	HvsM	2		0.5018	0.8114
P01850	HvsM	3		1.0037	2.6722
A0AVT1	HvsM	1		0.4028	0.0406
A0AVT1	HvsM	2		0.3598	0.1651
A0AVT1	HvsM	3		0.0015	0.0636
B7Z7Z9	HvsM	1		0.7953	0.359
B7Z7Z9	HvsM	2		NaN	NaN
B7Z7Z9	HvsM	3		NaN	NaN
A0PJW6	HvsM	1		0.7321	0.351
A0PJW6	HvsM	2		NaN	NaN
A0PJW6	HvsM	3		NaN	NaN
A1L0T0	HvsM	1		0.2015	0.6515
A1L0T0	HvsM	2		0.5328	1.0205
A1L0T0	HvsM	3		1.1155	6.2183
A1L188	HvsM	1		0.1454	0.1692
A1L188	HvsM	2		NaN	NaN
A1L188	HvsM	3		NaN	NaN
Q99798	HvsM	1	+	2.4622	1.4623
Q99798	HvsM	2	+	2.102	1.6072
Q99798	HvsM	3	+	3.8197	1.3542
A2A2D0	HvsM	1		0.1712	0.0511
A2A2D0	HvsM	2		NaN	NaN
A2A2D0	HvsM	3		0.7222	1.7243
Q9Y672	HvsM	1		0.1806	0.2093
Q9Y672	HvsM	2		NaN	NaN
Q9Y672	HvsM	3		0.9963	1.4427
A2A2N2	HvsM	1		0.0632	0.0673
A2A2N2	HvsM	2		NaN	NaN
A2A2N2	HvsM	3		NaN	NaN
P35611-2	HvsM	1		0.6759	0.0252
P35611-2	HvsM	2		0.91	3.885
P35611-2	HvsM	3		2.563	28.2012
O15533-2	HvsM	1		0.2685	0.1259
O15533-2	HvsM	2		0.4767	0.4319
O15533-2	HvsM	3		1.0637	0.9653
A2ABK4	HvsM	1		0.114	0.1323
A2ABK4	HvsM	2		NaN	NaN
A2ABK4	HvsM	3		NaN	NaN
A2ACR1	HvsM	1		0.2318	0.1706
A2ACR1	HvsM	2		0.9276	0.9441
A2ACR1	HvsM	3		0.5768	0.671
A2RRF3	HvsM	1		1.1763	0.0119
A2RRF3	HvsM	2		0.1324	1.1326
A2RRF3	HvsM	3		0.1337	0.8123
A2RRP1	HvsM	1		0.8554	0.1659
A2RRP1	HvsM	2	+	1.3796	21.7152
A2RRP1	HvsM	3	+	0.0124	0.2718
A2RU67	HvsM	1		0.1199	0.1223
A2RU67	HvsM	2		0.5513	0.6254
A2RU67	HvsM	3		1.7928	2.5444
A2VDJ0-3	HvsM	1		0.0044	0.1231
A2VDJ0-3	HvsM	2		0.1482	0.1627
A2VDJ0-3	HvsM	3		0.4638	0.6645
A3KFL4	HvsM	1		0.341	0.0257
A3KFL4	HvsM	2		NaN	NaN
A3KFL4	HvsM	3		0.6179	1.1463
E2QRD0	HvsM	1		0.9551	1.4247
E2QRD0	HvsM	2	+	0.4499	0.4307
E2QRD0	HvsM	3	+	0.6579	0.2821
A3KN83-3	HvsM	1		0.272	0.112
A3KN83-3	HvsM	2		0.4339	0.742
A3KN83-3	HvsM	3		0.8202	1.336
A4D1E9	HvsM	1		0.5247	0.6555
A4D1E9	HvsM	2		0.8194	0.2867
A4D1E9	HvsM	3		0.2416	0.1435
A4D1P6-2	HvsM	1		0.1716	0.0689
A4D1P6-2	HvsM	2		NaN	NaN
A4D1P6-2	HvsM	3		NaN	NaN
Q9UM22	HvsM	1		0.6815	1.3117
Q9UM22	HvsM	2		NaN	NaN
Q9UM22	HvsM	3		1.1144	4.5333
A4QN19	HvsM	1		0.5519	0.1766
A4QN19	HvsM	2		0.9517	0.9485
A4QN19	HvsM	3		1.0232	0.2969
A5YKK6	HvsM	1	+	1.2321	0.5521
A5YKK6	HvsM	2		0.3094	0.0274
A5YKK6	HvsM	3		1.0147	0.1568
A6H8Z7	HvsM	1		0.0004	0.0875
A6H8Z7	HvsM	2		NaN	NaN
A6H8Z7	HvsM	3		0.6358	0.3297
Q9Y6G3	HvsM	1		0.27	0.4156
Q9Y6G3	HvsM	2		0.1484	0.0906
Q9Y6G3	HvsM	3		0.1733	0.2061
A8MU28	HvsM	1		0.4429	0.1986
A8MU28	HvsM	2		NaN	NaN
A8MU28	HvsM	3		NaN	NaN
A6NCN2	HvsM	1		0.0113	0.0751
A6NCN2	HvsM	2		1.0212	0.4229
A6NCN2	HvsM	3		1.376	5.1799
Q9BWM7	HvsM	1		0.0766	0.2238
Q9BWM7	HvsM	2		0.074	0.4657
Q9BWM7	HvsM	3		0.4671	3.1569
A6NDG6	HvsM	1		0.0384	0.0491
A6NDG6	HvsM	2		NaN	NaN
A6NDG6	HvsM	3		0.2213	0.1774
A6NDJ8	HvsM	1		0.5184	6.722
A6NDJ8	HvsM	2		NaN	NaN
A6NDJ8	HvsM	3		NaN	NaN
A6NDY9	HvsM	1	+	2.2006	4.5443
A6NDY9	HvsM	2	+	6.7377	3.265
A6NDY9	HvsM	3	+	8.5802	4.0436
A6NEC2	HvsM	1		0.3108	0.049
A6NEC2	HvsM	2		NaN	NaN
A6NEC2	HvsM	3		0.3953	0.256
A6NED0	HvsM	1		1.1135	0.3657
A6NED0	HvsM	2		NaN	NaN
A6NED0	HvsM	3		NaN	NaN
A6NEM2	HvsM	1	+	0.1558	0.1885
A6NEM2	HvsM	2		1.9076	0.7166
A6NEM2	HvsM	3		0.9595	0.68
A6NEM5	HvsM	1		0.0758	0.0187
A6NEM5	HvsM	2		0.6443	1.8063
A6NEM5	HvsM	3		0.8948	0.5941
Q8IZP0-10	HvsM	1		0.2757	0.0158
Q8IZP0-10	HvsM	2		0.0843	0.2195
Q8IZP0-10	HvsM	3		0.4465	0.7668
Q92599-2	HvsM	1		0.0243	0.2775
Q92599-2	HvsM	2		0.3764	0.7479
Q92599-2	HvsM	3		0.8973	0.8507
A6NG10	HvsM	1		0.4003	0.1705
A6NG10	HvsM	2		NaN	NaN
A6NG10	HvsM	3		NaN	NaN
A6NG79	HvsM	1		0.3596	0.1994
A6NG79	HvsM	2		NaN	NaN
A6NG79	HvsM	3		NaN	NaN
B7Z9S8	HvsM	1		0.678	0.1979
B7Z9S8	HvsM	2		0.2047	0.2636
B7Z9S8	HvsM	3		0.1229	0.2405
Q7Z7H8	HvsM	1		0.8596	2.8698
Q7Z7H8	HvsM	2		0.2162	0.9003
Q7Z7H8	HvsM	3		0.5377	0.6425
H3BU16	HvsM	1		0.5303	1.276
H3BU16	HvsM	2		NaN	NaN
H3BU16	HvsM	3		NaN	NaN
A6NGS4	HvsM	1		0.2748	0.0072
A6NGS4	HvsM	2		1.9673	1.774
A6NGS4	HvsM	3		NaN	NaN
B2REB8	HvsM	1		0.3587	0.1383
B2REB8	HvsM	2		0.4169	0.6386
B2REB8	HvsM	3		0.7962	1.7821
A6NGW1	HvsM	1		0.1837	0.1396
A6NGW1	HvsM	2		0.294	0.3919
A6NGW1	HvsM	3		0.4944	0.6943
A6NHQ2	HvsM	1		0.3361	0.0002
A6NHQ2	HvsM	2		0.772	1.6707
A6NHQ2	HvsM	3		0.357	0.6261
A6NHR9-2	HvsM	1		0.1793	1.5624
A6NHR9-2	HvsM	2		NaN	NaN
A6NHR9-2	HvsM	3		0.1044	0.1158
P63092-3	HvsM	1		0.6401	0.3549
P63092-3	HvsM	2		0.3822	0.5318
P63092-3	HvsM	3		0.9502	0.6692
Q5JRG1	HvsM	1		0.1631	0.246
Q5JRG1	HvsM	2		0.1037	0.145
Q5JRG1	HvsM	3		0.0101	0.0131
A8MVU1	HvsM	1		0.7026	1.4184
A8MVU1	HvsM	2		0.2484	0.1938
A8MVU1	HvsM	3		NaN	NaN
Q969Y2-3	HvsM	1		0.3905	0.1624
Q969Y2-3	HvsM	2		1.2523	0.7176
Q969Y2-3	HvsM	3		0.1121	0.3098
A6NIH7	HvsM	1		0.6266	0.3349
A6NIH7	HvsM	2		NaN	NaN
A6NIH7	HvsM	3		NaN	NaN
A6NIW1	HvsM	1		0.2178	0.1861
A6NIW1	HvsM	2		0.147	0.1225
A6NIW1	HvsM	3		0.1585	0.2405
Q5JSL3	HvsM	1		0.1374	0.086
Q5JSL3	HvsM	2		NaN	NaN
Q5JSL3	HvsM	3		0.1897	0.2644
A6NIZ0	HvsM	1		0.7	0.3383
A6NIZ0	HvsM	2		0.3223	0.4456
A6NIZ0	HvsM	3		NaN	NaN
A6NJ78	HvsM	1		0.2002	0.2153
A6NJ78	HvsM	2		2.1593	18.7093
A6NJ78	HvsM	3		0.1194	0.1059
A6NJA2	HvsM	1		0.2546	0.0562
A6NJA2	HvsM	2		NaN	NaN
A6NJA2	HvsM	3		0.8777	1.0779
Q14156-3	HvsM	1		NaN	NaN
Q14156-3	HvsM	2		0.482	0.2977
Q14156-3	HvsM	3		NaN	NaN
A6NJM0	HvsM	1		0.5549	0.2231
A6NJM0	HvsM	2		0.0793	0.0733
A6NJM0	HvsM	3		0.7264	0.3513
P32189-1	HvsM	1		0.3198	0.0472
P32189-1	HvsM	2		0.1825	0.1237
P32189-1	HvsM	3		0.0085	0.0044
Q8WTT2	HvsM	1		0.5535	0.0375
Q8WTT2	HvsM	2		NaN	NaN
Q8WTT2	HvsM	3		NaN	NaN
A6NKB8	HvsM	1		0.7635	0.0884
A6NKB8	HvsM	2		NaN	NaN
A6NKB8	HvsM	3		NaN	NaN
Q13596-2	HvsM	1		0.4324	0.0296
Q13596-2	HvsM	2		0.4912	0.627
Q13596-2	HvsM	3		0.8094	2.4343
A6NKT7	HvsM	1	+	2.5843	0.2728
A6NKT7	HvsM	2		0.3364	0.8359
A6NKT7	HvsM	3		0.7632	0.1829
A6NLH6	HvsM	1		NaN	NaN
A6NLH6	HvsM	2		NaN	NaN
A6NLH6	HvsM	3		0.3703	0.5362
A6NM69	HvsM	1		1.013	0.2107
A6NM69	HvsM	2		NaN	NaN
A6NM69	HvsM	3		1.1728	3.3551
O60879-2	HvsM	1		0.2247	0.1047
O60879-2	HvsM	2		0.2153	0.1167
O60879-2	HvsM	3		0.2992	0.5952
A6NMN3	HvsM	1		0.0157	0.0155
A6NMN3	HvsM	2		NaN	NaN
A6NMN3	HvsM	3		1.7229	0.3076
P09884	HvsM	1		0.1513	0.0332
P09884	HvsM	2		0.5623	1.5089
P09884	HvsM	3		0.7184	1.8113
H3BQ52	HvsM	1		0.378	0.2589
H3BQ52	HvsM	2		NaN	NaN
H3BQ52	HvsM	3		NaN	NaN
A6NN80	HvsM	1		1.1135	0.1134
A6NN80	HvsM	2		1.2133	0.7676
A6NN80	HvsM	3		3.271	0.7839
A6NNK5	HvsM	1		0.0004	0.2093
A6NNK5	HvsM	2		1.3875	0.3465
A6NNK5	HvsM	3		NaN	NaN
A6NNL5	HvsM	1		0.037	0.0356
A6NNL5	HvsM	2		NaN	NaN
A6NNL5	HvsM	3		0.2312	0.3061
A6NNV8	HvsM	1		0.235	0.3348
A6NNV8	HvsM	2		NaN	NaN
A6NNV8	HvsM	3		0.5774	1.0286
A6NNY8	HvsM	1		0.345	0.1923
A6NNY8	HvsM	2		NaN	NaN
A6NNY8	HvsM	3		NaN	NaN
Q15257-2	HvsM	1		0.3584	0.1033
Q15257-2	HvsM	2		NaN	NaN
Q15257-2	HvsM	3		NaN	NaN
Q99755-2	HvsM	1		0.5192	0.5943
Q99755-2	HvsM	2		0.0785	0.0247
Q99755-2	HvsM	3		0.1887	0.5054
A6XMV5	HvsM	1		NaN	NaN
A6XMV5	HvsM	2		NaN	NaN
A6XMV5	HvsM	3		1.0698	1.6762
A7E2V4-3	HvsM	1		0.5635	6.0097
A7E2V4-3	HvsM	2		1.2752	4.5647
A7E2V4-3	HvsM	3		1.4063	11.706
Q9ULV4	HvsM	1		0.7559	0.1243
Q9ULV4	HvsM	2		0.3199	1.825
Q9ULV4	HvsM	3		1.0161	5.2348
P35241	HvsM	1	+	0.5305	0.1472
P35241	HvsM	2	+	1.2177	0.9443
P35241	HvsM	3	+	0.8627	0.2148
Q96HA1-2	HvsM	1		0.6539	0.2715
Q96HA1-2	HvsM	2		0.2453	0.3183
Q96HA1-2	HvsM	3		0.6378	0.337
Q15811-4	HvsM	1		0.4022	0.2435
Q15811-4	HvsM	2		NaN	NaN
Q15811-4	HvsM	3		1.4052	0.3431
A8K092	HvsM	1	+	0.3443	0.5471
A8K092	HvsM	2	+	0.8557	0.6054
A8K092	HvsM	3	+	2.1158	0.3546
A8K0M9	HvsM	1		0.2068	0.1098
A8K0M9	HvsM	2		1.5941	7.8487
A8K0M9	HvsM	3		NaN	NaN
A8K3Z3	HvsM	1	+	0.5922	30.499
A8K3Z3	HvsM	2		1.1883	1.2437
A8K3Z3	HvsM	3		1.9438	1.9543
H3BMU1	HvsM	1		0.7866	0.1151
H3BMU1	HvsM	2		0.5475	1.2439
H3BMU1	HvsM	3		0.8967	2.1983
A8MQB8	HvsM	1		0.7695	0.1673
A8MQB8	HvsM	2		0.8695	0.3115
A8MQB8	HvsM	3		0.6157	28.1932
Q9BY42	HvsM	1		0.5721	0.2228
Q9BY42	HvsM	2		0.0434	0.0415
Q9BY42	HvsM	3		NaN	NaN
A8MUU7	HvsM	1		0.49	0.3002
A8MUU7	HvsM	2		NaN	NaN
A8MUU7	HvsM	3		NaN	NaN
A8MT37	HvsM	1		0.5416	0.2451
A8MT37	HvsM	2		0.3955	0.2663
A8MT37	HvsM	3		0.4034	0.6038
A8MTG3	HvsM	1		0.5805	0.0713
A8MTG3	HvsM	2		0.4009	0.8069
A8MTG3	HvsM	3		0.2337	0.3787
A8MTM6	HvsM	1		1.5268	0.3385
A8MTM6	HvsM	2		1.0608	0.3672
A8MTM6	HvsM	3		NaN	NaN
A8MTP9	HvsM	1		0.6125	0.2699
A8MTP9	HvsM	2		NaN	NaN
A8MTP9	HvsM	3		NaN	NaN
H7C5I8	HvsM	1		0.7492	0.3058
H7C5I8	HvsM	2		1.3647	0.3486
H7C5I8	HvsM	3		NaN	NaN
A8MWW0	HvsM	1		0.061	0.0729
A8MWW0	HvsM	2		0.2446	0.3126
A8MWW0	HvsM	3		0.7145	1.1705
A8MUB1	HvsM	1	+	1.4553	0.0572
A8MUB1	HvsM	2	+	2.123	0.6143
A8MUB1	HvsM	3	+	3.9082	0.47
A8MUW5	HvsM	1		0.0895	0.7309
A8MUW5	HvsM	2		0.1492	0.778
A8MUW5	HvsM	3		0.4416	0.918
A8MV37	HvsM	1		0.3627	0.0176
A8MV37	HvsM	2		NaN	NaN
A8MV37	HvsM	3		NaN	NaN
Q16643	HvsM	1		0.2079	1.138
Q16643	HvsM	2		1.1298	3.2116
Q16643	HvsM	3		0.426	1.4849
A8MVD5	HvsM	1		0.1738	0.0304
A8MVD5	HvsM	2		0.0487	0.0702
A8MVD5	HvsM	3		0.5811	0.9413
A8MVZ6	HvsM	1		0.9182	0.3459
A8MVZ6	HvsM	2		0.2108	0.152
A8MVZ6	HvsM	3		NaN	NaN
O43660-2	HvsM	1		0.3004	0.0884
O43660-2	HvsM	2		1.0403	2.9444
O43660-2	HvsM	3		NaN	NaN
B4DVY1	HvsM	1		0.2093	0.1768
B4DVY1	HvsM	2		0.0956	0.2287
B4DVY1	HvsM	3		1.3338	0.7435
Q49AN9	HvsM	1		0.6142	0.1474
Q49AN9	HvsM	2		0.1297	0.2341
Q49AN9	HvsM	3		0.001	0.4264
Q96HR9	HvsM	1		0.2358	0.1687
Q96HR9	HvsM	2		NaN	NaN
Q96HR9	HvsM	3		1.082	1.6423
E9PFS5	HvsM	1	+	0.1685	0.9208
E9PFS5	HvsM	2		1.587	9.4341
E9PFS5	HvsM	3		1.739	1.2049
P43243	HvsM	1	+	3.0802	0.4658
P43243	HvsM	2	+	0.5036	0.5358
P43243	HvsM	3		0.9553	1.3085
O95399	HvsM	1		0.0884	0.057
O95399	HvsM	2		0.4311	0.8252
O95399	HvsM	3		0.7816	2.4839
A8MXQ1	HvsM	1		0.1769	0.1482
A8MXQ1	HvsM	2		0.0183	0.0187
A8MXQ1	HvsM	3		0.3518	0.5001
E9PKT0	HvsM	1		0.0395	0.0083
E9PKT0	HvsM	2		NaN	NaN
E9PKT0	HvsM	3		NaN	NaN
A8MYT4	HvsM	1		0.7943	0.3586
A8MYT4	HvsM	2		3.3149	122.729
A8MYT4	HvsM	3		3.4819	117.921
C9J7Y4	HvsM	1		0.4788	0.2929
C9J7Y4	HvsM	2		1.5254	7.0125
C9J7Y4	HvsM	3		0.4905	0.801
B8ZZ10	HvsM	1		0.1385	0.0246
B8ZZ10	HvsM	2		0.427	0.6545
B8ZZ10	HvsM	3		1.6593	1.8167
Q99733	HvsM	1		0.4391	0.0031
Q99733	HvsM	2		0.0777	0.0632
Q99733	HvsM	3		0.6151	0.7365
G3V235	HvsM	1		1.1879	0.3387
G3V235	HvsM	2		0.6967	0.3471
G3V235	HvsM	3		NaN	NaN
Q8IYB3-2	HvsM	1		0.0882	0.1187
Q8IYB3-2	HvsM	2		NaN	NaN
Q8IYB3-2	HvsM	3		NaN	NaN
B0AZS9	HvsM	1		0.8601	0.3102
B0AZS9	HvsM	2		0.2664	0.4016
B0AZS9	HvsM	3		1.0557	25.3618
B0I1T2	HvsM	1	+	0.2842	0.3038
B0I1T2	HvsM	2		0.2978	0.3427
B0I1T2	HvsM	3		0.3162	0.4039
Q9UH99	HvsM	1		0.7589	0.2594
Q9UH99	HvsM	2		0.1596	0.197
Q9UH99	HvsM	3		0.0987	0.0715
Q9Y262	HvsM	1	+	1.1176	0.1745
Q9Y262	HvsM	2		1.187	1.1374
Q9Y262	HvsM	3		1.5712	1.5199
Q9NQG6	HvsM	1		0.6074	0.2714
Q9NQG6	HvsM	2		NaN	NaN
Q9NQG6	HvsM	3		0.0692	1.4557
B0QYK1	HvsM	1		0.2265	0.0838
B0QYK1	HvsM	2		1.3316	1.4805
B0QYK1	HvsM	3		0.803	4.7375
H3BQQ9	HvsM	1		0.2506	0.1274
H3BQQ9	HvsM	2		NaN	NaN
H3BQQ9	HvsM	3		NaN	NaN
F8VR27	HvsM	1		0.2107	0.0355
F8VR27	HvsM	2		2.2595	21.6435
F8VR27	HvsM	3		NaN	NaN
P25440	HvsM	1		1.2856	0.331
P25440	HvsM	2		NaN	NaN
P25440	HvsM	3		0.4697	0.2936
Q9UMR5	HvsM	1		0.1864	0.1139
Q9UMR5	HvsM	2		0.2017	0.2858
Q9UMR5	HvsM	3		NaN	NaN
P46379-2	HvsM	1		0.1818	9.2808
P46379-2	HvsM	2		0.6609	3.368
P46379-2	HvsM	3		1.1995	4.6785
O15213	HvsM	1		0.5517	0.2088
O15213	HvsM	2		NaN	NaN
O15213	HvsM	3		NaN	NaN
P26640	HvsM	1	+	0.7906	6.5731
P26640	HvsM	2	+	0.7325	0.3406
P26640	HvsM	3		1.9587	1.4312
B1AH86	HvsM	1		0.7481	0.2799
B1AH86	HvsM	2		NaN	NaN
B1AH86	HvsM	3		NaN	NaN
B1AH89	HvsM	1		0.8897	0.2145
B1AH89	HvsM	2		0.343	0.1855
B1AH89	HvsM	3		0.5597	2.1063
P55769	HvsM	1		0.2502	0.1337
P55769	HvsM	2		NaN	NaN
P55769	HvsM	3		0.3095	0.2271
B7Z686	HvsM	1		0.3713	0.2341
B7Z686	HvsM	2		0.0293	0.0224
B7Z686	HvsM	3		NaN	NaN
B1AJQ6	HvsM	1		0.8191	0.3073
B1AJQ6	HvsM	2		0.0694	0.8251
B1AJQ6	HvsM	3		1.2429	0.3389
B1AJY6	HvsM	1		0.1083	0.0972
B1AJY6	HvsM	2		0.4146	0.6275
B1AJY6	HvsM	3		0.5822	1.0422
B1AK13	HvsM	1		0.2782	0.2274
B1AK13	HvsM	2		NaN	NaN
B1AK13	HvsM	3		0.9409	1.7119
Q6P587	HvsM	1		0.4616	0.6376
Q6P587	HvsM	2		NaN	NaN
Q6P587	HvsM	3		0.2931	0.393
B1AKD8	HvsM	1		0.125	0.1876
B1AKD8	HvsM	2		0.1594	0.0454
B1AKD8	HvsM	3		0.048	0.0258
O43847	HvsM	1		0.3536	0.0461
O43847	HvsM	2		1.9049	0.9488
O43847	HvsM	3		1.3702	0.557
Q96SU4-7	HvsM	1		0.563	2.6397
Q96SU4-7	HvsM	2		0.6295	0.6109
Q96SU4-7	HvsM	3		0.9898	2.1519
Q9NP97	HvsM	1		0.4336	0.2802
Q9NP97	HvsM	2		NaN	NaN
Q9NP97	HvsM	3		NaN	NaN
B1AKY9	HvsM	1	+	0.4296	0.8863
B1AKY9	HvsM	2	+	1.4958	1.0384
B1AKY9	HvsM	3	+	2.5304	0.9313
B1AL05	HvsM	1		0.9631	2.0576
B1AL05	HvsM	2		1.4622	3.1925
B1AL05	HvsM	3		1.5861	2.6777
Q14155-6	HvsM	1		0.0306	0.0909
Q14155-6	HvsM	2		0.2582	0.5046
Q14155-6	HvsM	3		0.7979	2.637
Q9P0T7	HvsM	1		0.0833	0.181
Q9P0T7	HvsM	2		0.4539	0.9514
Q9P0T7	HvsM	3		0.6489	1.2541
B1AMN7	HvsM	1		2.3071	30.9414
B1AMN7	HvsM	2		NaN	NaN
B1AMN7	HvsM	3		NaN	NaN
Q14141-2	HvsM	1	+	0.6447	0.6113
Q14141-2	HvsM	2	+	0.6074	0.5258
Q14141-2	HvsM	3		1.1806	0.6244
B1AMU7	HvsM	1		1.2263	0.3431
B1AMU7	HvsM	2		NaN	NaN
B1AMU7	HvsM	3		NaN	NaN
H0YDI1	HvsM	1		0.1176	0.0198
H0YDI1	HvsM	2		0.1477	0.1274
H0YDI1	HvsM	3		0.3089	0.4466
B1AN99	HvsM	1		0.6713	1.1907
B1AN99	HvsM	2		0.2655	0.3463
B1AN99	HvsM	3		0.3293	0.0829
B1ANH0	HvsM	1		0.0936	0.319
B1ANH0	HvsM	2		0.5286	0.3019
B1ANH0	HvsM	3		0.0485	0.0659
B1AUU8	HvsM	1		1.6709	0.3334
B1AUU8	HvsM	2		0.808	0.3557
B1AUU8	HvsM	3		NaN	NaN
P07602	HvsM	1		0.2364	0.2316
P07602	HvsM	2		0.1474	0.3035
P07602	HvsM	3		1.5222	1.653
Q03518	HvsM	1		0.1525	0.0463
Q03518	HvsM	2		1.0408	0.8976
Q03518	HvsM	3		1.5419	1.142
B2CI53	HvsM	1		0.589	0.1475
B2CI53	HvsM	2		0.248	0.0821
B2CI53	HvsM	3		0.6605	16.6799
B2R5P6	HvsM	1		0.1182	0.3075
B2R5P6	HvsM	2		0.7514	0.4683
B2R5P6	HvsM	3		1.9589	10.3613
B2R603	HvsM	1	+	0.2518	0.3812
B2R603	HvsM	2	+	2.7978	2.8972
B2R603	HvsM	3	+	2.5121	1.7803
B2RAX6	HvsM	1		0.1017	0.6037
B2RAX6	HvsM	2		NaN	NaN
B2RAX6	HvsM	3		1.6387	0.3297
P35609	HvsM	1		0.8834	0.1204
P35609	HvsM	2		1.0356	0.1531
P35609	HvsM	3		0.6254	1.4319
B3FL70	HvsM	1		0.7277	0.1924
B3FL70	HvsM	2		0.1953	0.2842
B3FL70	HvsM	3		NaN	NaN
B3KMG4	HvsM	1		1.5068	3.297
B3KMG4	HvsM	2		NaN	NaN
B3KMG4	HvsM	3		1.3471	5.1809
F5GXX7	HvsM	1		0.1175	0.0601
F5GXX7	HvsM	2		1.0801	2.9129
F5GXX7	HvsM	3		1.1279	2.475
F8VY35	HvsM	1		0.1507	0.4137
F8VY35	HvsM	2		0.1791	0.7272
F8VY35	HvsM	3		0.4534	0.3496
F5H5I6	HvsM	1		0.2845	0.2436
F5H5I6	HvsM	2		0.1016	0.1182
F5H5I6	HvsM	3		1.5503	0.738
B3KP61	HvsM	1		0.5286	0.2241
B3KP61	HvsM	2		0.3396	0.2418
B3KP61	HvsM	3		NaN	NaN
B3KQC5	HvsM	1		0.8737	0.3606
B3KQC5	HvsM	2		NaN	NaN
B3KQC5	HvsM	3		0.6927	0.2808
B3KQT9	HvsM	1	+	0.4361	0.3771
B3KQT9	HvsM	2	+	2.0655	0.6884
B3KQT9	HvsM	3	+	4.6668	3.2972
B3KR00	HvsM	1		0.2612	0.5925
B3KR00	HvsM	2		NaN	NaN
B3KR00	HvsM	3		NaN	NaN
B3KR41	HvsM	1		0.7008	0.2369
B3KR41	HvsM	2		0.0198	0.034
B3KR41	HvsM	3		1.6685	2.3059
B3KRJ9	HvsM	1		0.8382	0.2209
B3KRJ9	HvsM	2		NaN	NaN
B3KRJ9	HvsM	3		NaN	NaN
B3KRS5	HvsM	1		0.4048	0.067
B3KRS5	HvsM	2		0.5976	0.9563
B3KRS5	HvsM	3		0.8538	0.8781
B3KS31	HvsM	1	+	1.413	0.096
B3KS31	HvsM	2		1.3449	0.8354
B3KS31	HvsM	3	+	2.2099	0.4973
B3KS61	HvsM	1		0.0769	0.1176
B3KS61	HvsM	2		0.6571	1.269
B3KS61	HvsM	3		0.7425	1.7634
B4DMT5	HvsM	1		0.4133	2.5556
B4DMT5	HvsM	2		0.2825	0.4111
B4DMT5	HvsM	3		1.2011	1.3377
B3KSI9	HvsM	1		0.0529	0.0557
B3KSI9	HvsM	2		0.9589	0.6181
B3KSI9	HvsM	3		2.864	10.8985
P49959-2	HvsM	1		0.6317	0.2701
P49959-2	HvsM	2		NaN	NaN
P49959-2	HvsM	3		NaN	NaN
B3KTM6	HvsM	1	+	1.802	0.2094
B3KTM6	HvsM	2		0.6481	0.1406
B3KTM6	HvsM	3		0.9438	0.8766
B3KUK2	HvsM	1		0.4864	4.9632
B3KUK2	HvsM	2		0.3052	0.6305
B3KUK2	HvsM	3		0.2837	0.0351
E9PNF5	HvsM	1		0.2381	0.1877
E9PNF5	HvsM	2		NaN	NaN
E9PNF5	HvsM	3		NaN	NaN
B3KW52	HvsM	1		0.3951	0.1632
B3KW52	HvsM	2		NaN	NaN
B3KW52	HvsM	3		NaN	NaN
B7Z3F7	HvsM	1		0.3799	0.2598
B7Z3F7	HvsM	2		0.2925	0.7275
B7Z3F7	HvsM	3		0.0254	0.3199
B3KXS5	HvsM	1	+	2.452	16.6903
B3KXS5	HvsM	2	+	0.666	0.8898
B3KXS5	HvsM	3	+	3.3224	1.4438
D6RER8	HvsM	1		NaN	NaN
D6RER8	HvsM	2		NaN	NaN
D6RER8	HvsM	3		NaN	NaN
C9JPJ8	HvsM	1		0.4198	0.2741
C9JPJ8	HvsM	2		NaN	NaN
C9JPJ8	HvsM	3		NaN	NaN
O43747	HvsM	1		0.3708	43.753
O43747	HvsM	2		0.2734	0.4978
O43747	HvsM	3		0.5352	0.7318
H3BTV1	HvsM	1		0.0104	0.0082
H3BTV1	HvsM	2		0.2443	0.792
H3BTV1	HvsM	3		1.0188	1.1276
Q13188	HvsM	1		1.3751	0.3343
Q13188	HvsM	2		0.5428	0.3154
Q13188	HvsM	3		NaN	NaN
B4DDD2	HvsM	1		0.6398	0.7735
B4DDD2	HvsM	2		2.4403	68.8844
B4DDD2	HvsM	3		2.418	27.1368
B4DDF4	HvsM	1		0.2902	0.042
B4DDF4	HvsM	2		0.5778	1.0297
B4DDF4	HvsM	3		0.6722	1.3166
B4DDF9	HvsM	1		0.1301	0.0523
B4DDF9	HvsM	2		1.1615	11.1061
B4DDF9	HvsM	3		0.506	0.8567
B4DEB8	HvsM	1		0.3064	0.2191
B4DEB8	HvsM	2		0.0588	0.0244
B4DEB8	HvsM	3		0.4361	0.2555
B4DDG1	HvsM	1		0.7504	0.2049
B4DDG1	HvsM	2		NaN	NaN
B4DDG1	HvsM	3		NaN	NaN
Q10469	HvsM	1		0.8202	0.3461
Q10469	HvsM	2		NaN	NaN
Q10469	HvsM	3		0.0896	0.098
B4DDM3	HvsM	1		0.4195	0.8199
B4DDM3	HvsM	2		0.0167	0.001
B4DDM3	HvsM	3		0.2417	0.3096
F8W9D1	HvsM	1		0.2256	0.1317
F8W9D1	HvsM	2		0.825	1.2285
F8W9D1	HvsM	3		0.6517	2.5742
B4DDY8	HvsM	1	+	0.4643	0.228
B4DDY8	HvsM	2		0.3723	0.885
B4DDY8	HvsM	3		1.0401	2.4581
B4DEC5	HvsM	1		0.0212	0.0521
B4DEC5	HvsM	2		NaN	NaN
B4DEC5	HvsM	3		0.0771	0.1674
B4DEI4	HvsM	1		0.5724	0.4588
B4DEI4	HvsM	2		1.0333	0.1828
B4DEI4	HvsM	3		0.4838	1.8822
B4DEK4	HvsM	1		0.2776	0.0236
B4DEK4	HvsM	2		0.0729	0.3255
B4DEK4	HvsM	3		0.4037	1.0116
B4DEM1	HvsM	1		0.286	0.2028
B4DEM1	HvsM	2		0.4088	0.2716
B4DEM1	HvsM	3		0.1423	0.0778
B4DER1	HvsM	1		0.1311	0.2054
B4DER1	HvsM	2		1.234	1.5734
B4DER1	HvsM	3		1.7928	3.1524
B4DF47	HvsM	1		0.2014	0.0699
B4DF47	HvsM	2		NaN	NaN
B4DF47	HvsM	3		0.3559	0.2493
H3BLZ9	HvsM	1		1.2842	0.3301
H3BLZ9	HvsM	2		0.6045	0.3303
H3BLZ9	HvsM	3		1.7216	9.6303
B4DHT5	HvsM	1		1.1086	0.5404
B4DHT5	HvsM	2		NaN	NaN
B4DHT5	HvsM	3		0.189	0.1564
C9JJV6	HvsM	1		0.4238	0.2263
C9JJV6	HvsM	2		0.1249	0.025
C9JJV6	HvsM	3		0.3505	0.5712
B4DG62	HvsM	1	+	0.6572	1.5196
B4DG62	HvsM	2	+	0.5764	0.5035
B4DG62	HvsM	3	+	1.251	0.3858
F8WBG3	HvsM	1		1.459	0.3287
F8WBG3	HvsM	2		0.4583	0.0892
F8WBG3	HvsM	3		0.8219	0.3489
E9PC43	HvsM	1		0.1786	0.5002
E9PC43	HvsM	2		NaN	NaN
E9PC43	HvsM	3		2.7183	0.1794
Q969G3-2	HvsM	1		0.0871	0.24
Q969G3-2	HvsM	2		0.8483	1.795
Q969G3-2	HvsM	3		NaN	NaN
B4DGU4	HvsM	1		0.8914	0.0556
B4DGU4	HvsM	2		NaN	NaN
B4DGU4	HvsM	3		NaN	NaN
B4DGX2	HvsM	1		0.3862	0.2045
B4DGX2	HvsM	2		0.4722	0.6416
B4DGX2	HvsM	3		NaN	NaN
P78347-2	HvsM	1		0.3491	0.1427
P78347-2	HvsM	2		0.291	0.9843
P78347-2	HvsM	3		0.1899	0.2332
B4DHA4	HvsM	1		0.1873	0.0928
B4DHA4	HvsM	2		NaN	NaN
B4DHA4	HvsM	3		NaN	NaN
Q96DH6-2	HvsM	1		0.5804	0.0336
Q96DH6-2	HvsM	2		1.2673	4.5006
Q96DH6-2	HvsM	3		NaN	NaN
B4DHR0	HvsM	1		0.3598	0.2361
B4DHR0	HvsM	2		NaN	NaN
B4DHR0	HvsM	3		NaN	NaN
B4DT77	HvsM	1		0.4989	0.0487
B4DT77	HvsM	2		NaN	NaN
B4DT77	HvsM	3		NaN	NaN
B4DI03	HvsM	1		0.1878	0.0839
B4DI03	HvsM	2		0.0944	0.5864
B4DI03	HvsM	3		0.9923	1.9241
B4DIF5	HvsM	1		0.3341	0.1386
B4DIF5	HvsM	2		0.1135	0.0216
B4DIF5	HvsM	3		0.018	0.1918
B4DIL8	HvsM	1		0.7364	0.348
B4DIL8	HvsM	2		1.354	2.298
B4DIL8	HvsM	3		NaN	NaN
B4DIZ2	HvsM	1		0.8294	0.2277
B4DIZ2	HvsM	2		NaN	NaN
B4DIZ2	HvsM	3		NaN	NaN
B4DJ85	HvsM	1		1.1752	2.6337
B4DJ85	HvsM	2		NaN	NaN
B4DJ85	HvsM	3		NaN	NaN
B4DJA5	HvsM	1		0.2831	0.2778
B4DJA5	HvsM	2		0.6613	1.1578
B4DJA5	HvsM	3		1.7734	2.8956
B4DJG8	HvsM	1		0.1794	0.28
B4DJG8	HvsM	2		0.7736	1.6767
B4DJG8	HvsM	3		NaN	NaN
B4DJP7	HvsM	1		0.3127	0.1293
B4DJP7	HvsM	2		0.8725	0.7076
B4DJP7	HvsM	3		1.2844	1.401
B4DJV2	HvsM	1	+	2.9963	67.7555
B4DJV2	HvsM	2	+	0.9772	19.8066
B4DJV2	HvsM	3	+	1.7923	0.6515
B4DJV5	HvsM	1		0.4156	0.0535
B4DJV5	HvsM	2		NaN	NaN
B4DJV5	HvsM	3		NaN	NaN
B4DK30	HvsM	1	+	0.8431	0.0069
B4DK30	HvsM	2		1.1687	1.5043
B4DK30	HvsM	3		1.7304	2.6561
B4DK44	HvsM	1		0.1427	0.0938
B4DK44	HvsM	2		NaN	NaN
B4DK44	HvsM	3		0.5687	1.4272
B4DK85	HvsM	1		0.0852	0.1024
B4DK85	HvsM	2		0.1996	0.2849
B4DK85	HvsM	3		0.1102	0.0665
B4DKB2	HvsM	1		0.6133	0.5292
B4DKB2	HvsM	2		0.3656	0.5841
B4DKB2	HvsM	3		1.3267	2.1424
B4DKJ2	HvsM	1		1.567	62.8105
B4DKJ2	HvsM	2		3.8728	869.192
B4DKJ2	HvsM	3		2.4947	76.1384
O75995	HvsM	1		0.4665	0.2058
O75995	HvsM	2		0.0488	0.2098
O75995	HvsM	3		0.2399	0.1089
Q9BV36-3	HvsM	1		2.7025	40.3132
Q9BV36-3	HvsM	2		NaN	NaN
Q9BV36-3	HvsM	3		NaN	NaN
B4DKX7	HvsM	1		0.3164	0.4389
B4DKX7	HvsM	2		0.2618	0.4696
B4DKX7	HvsM	3		NaN	NaN
P49589-2	HvsM	1		0.5112	0.0664
P49589-2	HvsM	2		0.5055	0.6677
P49589-2	HvsM	3		1.3615	2.7312
B4DKZ1	HvsM	1		0.0034	3.9834
B4DKZ1	HvsM	2		0.2352	0.2976
B4DKZ1	HvsM	3		0.6348	0.8287
B4DL38	HvsM	1		0.9179	0.3615
B4DL38	HvsM	2		NaN	NaN
B4DL38	HvsM	3		NaN	NaN
B4DL87	HvsM	1		2.2178	20.3748
B4DL87	HvsM	2		0.2876	0.4798
B4DL87	HvsM	3		NaN	NaN
B4DLG2	HvsM	1		1.2529	0.1394
B4DLG2	HvsM	2		0.1354	0.2229
B4DLG2	HvsM	3		0.2053	0.7519
B4DLH2	HvsM	1		0.0371	0.0588
B4DLH2	HvsM	2		0.9064	0.1915
B4DLH2	HvsM	3		0.59	0.1339
B4DLN1	HvsM	1	+	1.169	1.2944
B4DLN1	HvsM	2	+	0.4672	1.0738
B4DLN1	HvsM	3		1.0295	2.5602
O15117	HvsM	1		1.7561	16.2839
O15117	HvsM	2		0.2041	1.5058
O15117	HvsM	3		3.4156	56.2568
Q7KYR7-3	HvsM	1		0.4481	0.187
Q7KYR7-3	HvsM	2		NaN	NaN
Q7KYR7-3	HvsM	3		0.9708	0.3585
B4DLU3	HvsM	1		0.0545	0.0486
B4DLU3	HvsM	2		0.1947	0.284
B4DLU3	HvsM	3		0.0063	0.0223
Q9BSC4-2	HvsM	1		0.8398	0.3082
Q9BSC4-2	HvsM	2		NaN	NaN
Q9BSC4-2	HvsM	3		NaN	NaN
F5H6Y7	HvsM	1		0.6339	20.8473
F5H6Y7	HvsM	2		0.3003	0.4055
F5H6Y7	HvsM	3		NaN	NaN
B4DM50	HvsM	1		1.3543	0.3494
B4DM50	HvsM	2		0.3678	0.2546
B4DM50	HvsM	3		0.8619	0.364
B4DMI6	HvsM	1		0.5269	0.3111
B4DMI6	HvsM	2		3.4474	0.1175
B4DMI6	HvsM	3		1.3528	0.3497
B4DMQ3	HvsM	1		0.4316	0.1476
B4DMQ3	HvsM	2		NaN	NaN
B4DMQ3	HvsM	3		0.3268	0.4531
F5H702	HvsM	1		0.2835	0.2156
F5H702	HvsM	2		0.0085	0.3658
F5H702	HvsM	3		0.2856	0.6662
F8VRN8	HvsM	1		0.0238	0.0225
F8VRN8	HvsM	2		0.3097	0.2235
F8VRN8	HvsM	3		NaN	NaN
Q8NBN3-3	HvsM	1		0.1813	0.1016
Q8NBN3-3	HvsM	2		NaN	NaN
Q8NBN3-3	HvsM	3		0.1352	0.155
B4DNI9	HvsM	1		0.3749	0.1918
B4DNI9	HvsM	2		0.2912	14.8042
B4DNI9	HvsM	3		0.3668	0.5437
Q9Y3F4	HvsM	1		0.7296	0.2933
Q9Y3F4	HvsM	2		0.6721	2.4194
Q9Y3F4	HvsM	3		0.7668	0.9505
B4DNM1	HvsM	1		1.0347	0.0472
B4DNM1	HvsM	2	+	0.2145	0.3601
B4DNM1	HvsM	3	+	0.8354	0.6436
B4DNM4	HvsM	1		0.6226	0.2406
B4DNM4	HvsM	2		1.7274	9.7181
B4DNM4	HvsM	3		0.2354	0.186
B4DP11	HvsM	1		1.049	0.7682
B4DP11	HvsM	2		NaN	NaN
B4DP11	HvsM	3		1.103	4.5335
B4DP24	HvsM	1		0.1383	0.1073
B4DP24	HvsM	2		NaN	NaN
B4DP24	HvsM	3		0.5305	0.9016
B4DP27	HvsM	1		0.0262	0.0136
B4DP27	HvsM	2		0.601	0.4723
B4DP27	HvsM	3		2.0845	2.0489
B4DP36	HvsM	1		0.0276	0.0506
B4DP36	HvsM	2		0.2464	0.1876
B4DP36	HvsM	3		0.0429	0.3685
B4DPI2	HvsM	1		NaN	NaN
B4DPI2	HvsM	2		NaN	NaN
B4DPI2	HvsM	3		0.677	0.3237
F6TTN0	HvsM	1		0.4116	0.2475
F6TTN0	HvsM	2		0.0712	0.0663
F6TTN0	HvsM	3		0.0814	0.0747
B4DQ14	HvsM	1		0.1726	0.1009
B4DQ14	HvsM	2		1.271	0.7829
B4DQ14	HvsM	3		1.1662	0.7018
B4DQI6	HvsM	1		1.4488	0.2805
B4DQI6	HvsM	2		NaN	NaN
B4DQI6	HvsM	3		0.1958	0.2382
B4DQI8	HvsM	1		0.1929	0.4672
B4DQI8	HvsM	2		0.5556	1.8488
B4DQI8	HvsM	3		1.3408	2.5136
Q96DI7	HvsM	1		0.5848	0.2245
Q96DI7	HvsM	2		0.6205	1.1541
Q96DI7	HvsM	3		0.6937	0.3467
B4DQJ8	HvsM	1		0.3395	5.8593
B4DQJ8	HvsM	2		1.433	1.1563
B4DQJ8	HvsM	3		3.0592	1.1415
F5GWH3	HvsM	1		0.3538	0.1785
F5GWH3	HvsM	2		0.4218	0.2657
F5GWH3	HvsM	3		0.5232	0.2411
G3V2V8	HvsM	1		0.0178	0.0515
G3V2V8	HvsM	2		0.4294	1.1768
G3V2V8	HvsM	3		0.6435	1.7215
P61619	HvsM	1		0.5253	0.6871
P61619	HvsM	2		1.1932	0.3827
P61619	HvsM	3		2.3464	0.7489
B4DR70	HvsM	1	+	0.0105	0.3977
B4DR70	HvsM	2		0.1272	0.217
B4DR70	HvsM	3		0.0345	0.1533
B4DR80	HvsM	1		0.4311	0.0982
B4DR80	HvsM	2		0.1076	1.1695
B4DR80	HvsM	3		0.222	0.194
Q02809	HvsM	1		0.6478	0.2629
Q02809	HvsM	2		1.4886	0.385
Q02809	HvsM	3		1.0045	0.4597
Q86YS7	HvsM	1		0.5968	0.2478
Q86YS7	HvsM	2		0.1532	0.1559
Q86YS7	HvsM	3		0.34	0.2235
B4DRN8	HvsM	1		0.3621	0.2511
B4DRN8	HvsM	2		0.4896	0.1819
B4DRN8	HvsM	3		0.273	0.1441
G5EA06	HvsM	1	+	0.9173	1.7693
G5EA06	HvsM	2		0.5739	0.786
G5EA06	HvsM	3	+	0.8738	0.6538
P48454-2	HvsM	1		0.4756	0.2031
P48454-2	HvsM	2		NaN	NaN
P48454-2	HvsM	3		NaN	NaN
O14773-2	HvsM	1		0.4603	0.3021
O14773-2	HvsM	2		0.4189	0.7039
O14773-2	HvsM	3		0.446	0.8556
B4DSM5	HvsM	1		1.5628	0.3382
B4DSM5	HvsM	2		NaN	NaN
B4DSM5	HvsM	3		NaN	NaN
B4DT23	HvsM	1		0.1228	1.1876
B4DT23	HvsM	2		0.6256	0.3313
B4DT23	HvsM	3		0.3129	0.2978
E7EUM5	HvsM	1		0.596	0.3199
E7EUM5	HvsM	2		0.3234	0.8573
E7EUM5	HvsM	3		0.6679	0.4592
I3L295	HvsM	1		0.0578	0.031
I3L295	HvsM	2		1.3359	2.0251
I3L295	HvsM	3		1.4443	4.2816
B4DTE8	HvsM	1		0.4435	0.229
B4DTE8	HvsM	2		0.0529	0.0071
B4DTE8	HvsM	3		0.0999	0.0629
B4DTG6	HvsM	1		0.2619	0.2747
B4DTG6	HvsM	2		0.555	0.3186
B4DTG6	HvsM	3		0.1631	0.4763
P20936-2	HvsM	1		0.6597	0.3411
P20936-2	HvsM	2		NaN	NaN
P20936-2	HvsM	3		NaN	NaN
B4DTT0	HvsM	1		0.5642	1.1661
B4DTT0	HvsM	2		0.7786	5.1368
B4DTT0	HvsM	3		0.7987	2.2799
B4DTU0	HvsM	1		1.4325	0.236
B4DTU0	HvsM	2		0.307	0.1918
B4DTU0	HvsM	3		NaN	NaN
B4DTU4	HvsM	1		1.1217	0.037
B4DTU4	HvsM	2		0.1213	0.0831
B4DTU4	HvsM	3		0.1665	0.3318
B4DTY9	HvsM	1		0.1227	0.1388
B4DTY9	HvsM	2		0.5164	0.8654
B4DTY9	HvsM	3		0.1851	0.2231
B4DTZ7	HvsM	1		0.0463	0.0177
B4DTZ7	HvsM	2		0.2651	0.3455
B4DTZ7	HvsM	3		0.6226	1.2045
B4DU58	HvsM	1		0.3169	0.0963
B4DU58	HvsM	2		1.3545	2.7757
B4DU58	HvsM	3		0.7354	0.7835
E9PID8	HvsM	1		0.4511	0.1145
E9PID8	HvsM	2		1.0264	4.1481
E9PID8	HvsM	3		1.0268	2.0156
B4DUE9	HvsM	1		0.6075	4.0918
B4DUE9	HvsM	2		NaN	NaN
B4DUE9	HvsM	3		NaN	NaN
D6RAN6	HvsM	1		0.1938	0.1383
D6RAN6	HvsM	2		NaN	NaN
D6RAN6	HvsM	3		NaN	NaN
B4DUS9	HvsM	1		0.0361	0.143
B4DUS9	HvsM	2		NaN	NaN
B4DUS9	HvsM	3		NaN	NaN
B4DV79	HvsM	1	+	0.345	0.2608
B4DV79	HvsM	2		1.2315	0.7376
B4DV79	HvsM	3	+	1.9732	1.762
B4DVE1	HvsM	1		0.7304	0.0443
B4DVE1	HvsM	2		0.3238	0.4106
B4DVE1	HvsM	3		1.2019	0.6769
E9PDK5	HvsM	1		0.0242	0.0522
E9PDK5	HvsM	2		1.018	1.4323
E9PDK5	HvsM	3		1.5882	0.95
Q8NBI6-3	HvsM	1		NaN	NaN
Q8NBI6-3	HvsM	2		NaN	NaN
Q8NBI6-3	HvsM	3		NaN	NaN
B4DVQ5	HvsM	1	+	0.0196	0.6318
B4DVQ5	HvsM	2		1.4643	1.1187
B4DVQ5	HvsM	3		2.4101	2.078
B4DWB0	HvsM	1		0.0017	0.029
B4DWB0	HvsM	2		0.5551	0.2396
B4DWB0	HvsM	3		0.2035	0.1653
B4DWI1	HvsM	1		1.2011	3.7347
B4DWI1	HvsM	2		0.1565	0.1263
B4DWI1	HvsM	3		1.8164	1.286
B4DWN1	HvsM	1		0.1517	0.3262
B4DWN1	HvsM	2		0.5814	1.0871
B4DWN1	HvsM	3		1.4738	1.227
B4DWW1	HvsM	1		0.0159	0.5942
B4DWW1	HvsM	2		NaN	NaN
B4DWW1	HvsM	3		0.7048	0.8854
Q96KB5	HvsM	1		0.5174	0.1969
Q96KB5	HvsM	2		0.557	0.3191
Q96KB5	HvsM	3		NaN	NaN
P51114-2	HvsM	1		0.3967	1.7255
P51114-2	HvsM	2		0.4956	0.7378
P51114-2	HvsM	3		0.235	1.0117
G3V4W0	HvsM	1	+	0.233	0.381
G3V4W0	HvsM	2	+	2.7978	2.8972
G3V4W0	HvsM	3	+	2.5121	1.7803
B4DYB4	HvsM	1		0.3952	0.0684
B4DYB4	HvsM	2		0.974	3.585
B4DYB4	HvsM	3		0.6884	0.3458
B4DYH1	HvsM	1		0.4497	5.7928
B4DYH1	HvsM	2		1.3119	5.1243
B4DYH1	HvsM	3	+	2.2367	2.603
B4DZG6	HvsM	1		0.2765	0.1774
B4DZG6	HvsM	2		0.5858	3.6056
B4DZG6	HvsM	3		0.9223	3.0661
B4DZI8	HvsM	1		0.1314	29.2629
B4DZI8	HvsM	2		1.3652	1.9475
B4DZI8	HvsM	3		1.8762	1.5941
B4DZM8	HvsM	1		0.1467	0.0344
B4DZM8	HvsM	2		1.0248	1.8551
B4DZM8	HvsM	3		1.2721	1.3207
B4DZP4	HvsM	1		0.5192	0.1892
B4DZP4	HvsM	2		0.6849	0.1627
B4DZP4	HvsM	3		NaN	NaN
P11234	HvsM	1		0.8076	0.2098
P11234	HvsM	2		NaN	NaN
P11234	HvsM	3		0.4176	0.9538
Q2TAM5	HvsM	1		0.3543	0.0907
Q2TAM5	HvsM	2		0.0162	0.0015
Q2TAM5	HvsM	3		0.9661	2.2827
Q5JRC6	HvsM	1		0.5459	0.1869
Q5JRC6	HvsM	2		0.0107	0.0135
Q5JRC6	HvsM	3		0.1001	0.1258
B4E0H8	HvsM	1		0.3342	0.1845
B4E0H8	HvsM	2		NaN	NaN
B4E0H8	HvsM	3		0.7927	3.4557
G3XAN4	HvsM	1		0.1833	0.249
G3XAN4	HvsM	2		0.1807	0.2099
G3XAN4	HvsM	3		0.4315	0.6293
B4E0K9	HvsM	1		0.1605	0.0477
B4E0K9	HvsM	2		0.3525	0.2325
B4E0K9	HvsM	3	+	1.6853	0.7116
B4E0X8	HvsM	1	+	0.0925	3.1044
B4E0X8	HvsM	2	+	0.7712	4.1533
B4E0X8	HvsM	3		1.218	0.848
Q9P289-2	HvsM	1		0.6332	0.1142
Q9P289-2	HvsM	2		0.0163	0.9819
Q9P289-2	HvsM	3		0.4215	1.2223
B4E100	HvsM	1	+	0.1877	0.5969
B4E100	HvsM	2		0.7218	0.8257
B4E100	HvsM	3	+	1.3035	1.3936
B4E1D7	HvsM	1		0.0747	0.0548
B4E1D7	HvsM	2		NaN	NaN
B4E1D7	HvsM	3		NaN	NaN
B4E1G1	HvsM	1		0.1115	0.2218
B4E1G1	HvsM	2		0.5219	0.8215
B4E1G1	HvsM	3		1.1889	4.4819
F5H6Z1	HvsM	1		0.0367	0.5348
F5H6Z1	HvsM	2		0.2928	0.4106
F5H6Z1	HvsM	3		NaN	NaN
B4E1M2	HvsM	1		0.1904	0.1924
B4E1M2	HvsM	2		0.2241	0.2804
B4E1M2	HvsM	3		0.5761	1.0824
B4E1V6	HvsM	1		0.2353	0.1691
B4E1V6	HvsM	2		NaN	NaN
B4E1V6	HvsM	3		NaN	NaN
B4E241	HvsM	1		0.4687	0.2248
B4E241	HvsM	2		0.0963	0.1735
B4E241	HvsM	3		0.3332	0.1874
G3XAM7	HvsM	1		0.4187	0.0947
G3XAM7	HvsM	2		0.1508	0.1879
G3XAM7	HvsM	3		0.8316	0.3617
C9JA28	HvsM	1		0.1033	0.066
C9JA28	HvsM	2		0.1402	0.1561
C9JA28	HvsM	3		0.3106	0.2633
B4E2S7	HvsM	1		0.0957	0.1109
B4E2S7	HvsM	2		0.1554	0.0918
B4E2S7	HvsM	3		0.7738	1.5727
B4E2V5	HvsM	1		NaN	NaN
B4E2V5	HvsM	2		1.8796	1.1202
B4E2V5	HvsM	3		NaN	NaN
B4E2W0	HvsM	1	+	2.7312	2.1523
B4E2W0	HvsM	2	+	1.0122	0.3266
B4E2W0	HvsM	3	+	2.0766	1.1981
C9J050	HvsM	1		1.4766	0.2979
C9J050	HvsM	2		2.8557	49.6525
C9J050	HvsM	3		NaN	NaN
B5MCW9	HvsM	1		0.9026	0.3656
B5MCW9	HvsM	2		NaN	NaN
B5MCW9	HvsM	3		NaN	NaN
Q86YP4-2	HvsM	1		0.0869	0.1444
Q86YP4-2	HvsM	2		0.596	0.869
Q86YP4-2	HvsM	3		NaN	NaN
B5MC72	HvsM	1		0.2115	0.0068
B5MC72	HvsM	2		0.4302	0.5741
B5MC72	HvsM	3		2.1551	1.1676
B5MCD7	HvsM	1		0.2199	0.1081
B5MCD7	HvsM	2		NaN	NaN
B5MCD7	HvsM	3		NaN	NaN
B5MCF9	HvsM	1		1.2497	0.2257
B5MCF9	HvsM	2		0.3574	1.0401
B5MCF9	HvsM	3		0.326	0.1189
O15016-2	HvsM	1		1.8407	0.254
O15016-2	HvsM	2		2.2554	0.2364
O15016-2	HvsM	3		NaN	NaN
B7Z254	HvsM	1		0.1417	0.1302
B7Z254	HvsM	2		0.5289	0.6298
B7Z254	HvsM	3	+	2.8188	2.4259
C9JR33	HvsM	1		0.1121	0.0557
C9JR33	HvsM	2		NaN	NaN
C9JR33	HvsM	3		NaN	NaN
B5MCT7	HvsM	1		0.41	0.2171
B5MCT7	HvsM	2		0.4264	0.6635
B5MCT7	HvsM	3		0.5523	0.7742
B5MCW2	HvsM	1		0.8515	0.5124
B5MCW2	HvsM	2	+	0.7056	0.3114
B5MCW2	HvsM	3	+	1.5825	0.6228
B5MDE0	HvsM	1		1.4752	16.322
B5MDE0	HvsM	2		1.1695	1.9139
B5MDE0	HvsM	3		1.7747	2.9178
P62826	HvsM	1		1.2247	0.1624
P62826	HvsM	2		0.4159	0.6234
P62826	HvsM	3		2.1	1.6989
B5MDQ0	HvsM	1		1.9235	0.2745
B5MDQ0	HvsM	2		0.4595	0.0142
B5MDQ0	HvsM	3		0.9087	2.2544
Q9H6V9	HvsM	1		0.1148	0.3428
Q9H6V9	HvsM	2		NaN	NaN
Q9H6V9	HvsM	3		NaN	NaN
B5ME91	HvsM	1		0.2715	0.1852
B5ME91	HvsM	2		0.0634	0.0697
B5ME91	HvsM	3		0.6212	1.1562
E7EST9	HvsM	1		0.4733	0.2023
E7EST9	HvsM	2		NaN	NaN
E7EST9	HvsM	3		NaN	NaN
B5MEH6	HvsM	1		0.8723	0.1245
B5MEH6	HvsM	2		NaN	NaN
B5MEH6	HvsM	3		0.3267	0.1951
B7WP74	HvsM	1		0.8473	0.298
B7WP74	HvsM	2		0.112	0.1001
B7WP74	HvsM	3		0.2297	0.1768
E9PDA8	HvsM	1		0.7305	0.2769
E9PDA8	HvsM	2		0.0104	0.1178
E9PDA8	HvsM	3		0.3152	0.5541
B7Z1K2	HvsM	1		0.5623	0.2289
B7Z1K2	HvsM	2		0.0424	0.0813
B7Z1K2	HvsM	3		NaN	NaN
B7Z1R5	HvsM	1		0.3253	0.0377
B7Z1R5	HvsM	2		1.1114	3.1303
B7Z1R5	HvsM	3		1.2196	5.5723
H7BYE5	HvsM	1		0.261	0.3388
H7BYE5	HvsM	2		0.0009	0.0893
H7BYE5	HvsM	3		0.0904	0.1769
B7Z3F4	HvsM	1		0.6568	0.2549
B7Z3F4	HvsM	2		0.0743	0.05
B7Z3F4	HvsM	3		NaN	NaN
F5H7G8	HvsM	1		1.0595	0.2733
F5H7G8	HvsM	2		NaN	NaN
F5H7G8	HvsM	3		0.3003	0.1249
E9PC07	HvsM	1	+	0.682	0.7388
E9PC07	HvsM	2	+	1.4541	0.9528
E9PC07	HvsM	3	+	2.6874	0.9831
B7Z2X9	HvsM	1		0.125	0.043
B7Z2X9	HvsM	2		0.4703	0.9157
B7Z2X9	HvsM	3		0.6376	1.2452
B7Z341	HvsM	1		0.4749	0.7802
B7Z341	HvsM	2		1.7586	13.5328
B7Z341	HvsM	3		1.3721	5.876
B7Z382	HvsM	1		0.6247	0.2138
B7Z382	HvsM	2		NaN	NaN
B7Z382	HvsM	3		NaN	NaN
B7Z3K1	HvsM	1		0.0438	0.2283
B7Z3K1	HvsM	2		NaN	NaN
B7Z3K1	HvsM	3		NaN	NaN
B7Z3K8	HvsM	1		0.1084	0.0215
B7Z3K8	HvsM	2		0.58	0.261
B7Z3K8	HvsM	3		0.3731	0.1981
Q15813	HvsM	1		0.241	0.0799
Q15813	HvsM	2		NaN	NaN
Q15813	HvsM	3		0.7624	1.877
B7Z3Z9	HvsM	1		0.3864	0.1423
B7Z3Z9	HvsM	2		0.0318	0.0308
B7Z3Z9	HvsM	3		0.3122	0.4322
H0Y7F0	HvsM	1		0.8512	0.3334
H0Y7F0	HvsM	2		NaN	NaN
H0Y7F0	HvsM	3		NaN	NaN
B7Z475	HvsM	1		1.5698	3.7851
B7Z475	HvsM	2		1.1056	0.293
B7Z475	HvsM	3		2.4241	0.3089
Q9BUJ2-4	HvsM	1		1.932	0.3195
Q9BUJ2-4	HvsM	2		0.1302	0.8567
Q9BUJ2-4	HvsM	3		0.1327	0.3576
B7Z4K6	HvsM	1		0.5248	0.586
B7Z4K6	HvsM	2		0.4406	0.4036
B7Z4K6	HvsM	3		0.9136	1.048
E5RGX5	HvsM	1		0.0347	0.0074
E5RGX5	HvsM	2		0.5062	1.1392
E5RGX5	HvsM	3		0.7222	1.7243
B7Z4Q3	HvsM	1		0.3192	1.7547
B7Z4Q3	HvsM	2		0.427	0.6545
B7Z4Q3	HvsM	3		1.4883	1.9268
H0YJN9	HvsM	1		0.3911	0.2645
H0YJN9	HvsM	2		NaN	NaN
H0YJN9	HvsM	3		NaN	NaN
B7Z4V2	HvsM	1	+	5.901	0.6922
B7Z4V2	HvsM	2	+	1.5935	1.2497
B7Z4V2	HvsM	3	+	2.9022	1.4554
C9JZB0	HvsM	1		0.0759	0.0453
C9JZB0	HvsM	2		NaN	NaN
C9JZB0	HvsM	3		0.617	1.4543
E7EMV7	HvsM	1		0.0924	2.3067
E7EMV7	HvsM	2		NaN	NaN
E7EMV7	HvsM	3		NaN	NaN
B7Z5P7	HvsM	1		0.8644	0.2319
B7Z5P7	HvsM	2		NaN	NaN
B7Z5P7	HvsM	3		NaN	NaN
B7Z5S1	HvsM	1		0.5549	0.22
B7Z5S1	HvsM	2		0.2388	0.056
B7Z5S1	HvsM	3		0.2499	1.624
Q9H4Z3	HvsM	1		0.629	0.1899
Q9H4Z3	HvsM	2		NaN	NaN
Q9H4Z3	HvsM	3		NaN	NaN
Q5JXI0	HvsM	1		0.1439	0.1225
Q5JXI0	HvsM	2		NaN	NaN
Q5JXI0	HvsM	3		NaN	NaN
B7Z941	HvsM	1		0.2452	0.1568
B7Z941	HvsM	2		NaN	NaN
B7Z941	HvsM	3		NaN	NaN
B7Z5X7	HvsM	1		NaN	NaN
B7Z5X7	HvsM	2		0.0809	0.0746
B7Z5X7	HvsM	3		NaN	NaN
P62070	HvsM	1		1.0076	0.2505
P62070	HvsM	2		NaN	NaN
P62070	HvsM	3		NaN	NaN
B7Z6B8	HvsM	1		0.6228	0.863
B7Z6B8	HvsM	2		0.3552	0.0616
B7Z6B8	HvsM	3		1.1415	0.7527
B7Z6V0	HvsM	1		0.1538	0.347
B7Z6V0	HvsM	2		0.2483	0.0714
B7Z6V0	HvsM	3		0.0571	0.0963
E5RIJ3	HvsM	1		0.0954	0.0852
E5RIJ3	HvsM	2		NaN	NaN
E5RIJ3	HvsM	3		NaN	NaN
B7Z7G5	HvsM	1		0.413	0.1779
B7Z7G5	HvsM	2		0.7253	0.3144
B7Z7G5	HvsM	3		0.5378	0.2345
B7Z7M6	HvsM	1		0.6032	0.2922
B7Z7M6	HvsM	2		1.302	7.5192
B7Z7M6	HvsM	3		NaN	NaN
B7Z7N6	HvsM	1		0.2349	0.4272
B7Z7N6	HvsM	2		0.0205	0.01
B7Z7N6	HvsM	3		0.1518	0.0799
B7Z7X8	HvsM	1		0.3697	0.1484
B7Z7X8	HvsM	2		0.1625	0.2032
B7Z7X8	HvsM	3		0.0662	0.2172
H7C284	HvsM	1		NaN	NaN
H7C284	HvsM	2		NaN	NaN
H7C284	HvsM	3		NaN	NaN
F5H8E5	HvsM	1		0.795	0.167
F5H8E5	HvsM	2		0.5022	0.8297
F5H8E5	HvsM	3		NaN	NaN
B7Z817	HvsM	1		0.1032	0.5168
B7Z817	HvsM	2		0.4538	1.0475
B7Z817	HvsM	3		1.0601	1.241
B7Z8C9	HvsM	1		0.3501	0.7717
B7Z8C9	HvsM	2		NaN	NaN
B7Z8C9	HvsM	3		1.1048	3.592
B7Z8G2	HvsM	1		0.6862	0.1397
B7Z8G2	HvsM	2		NaN	NaN
B7Z8G2	HvsM	3		2.3804	0.8203
B7Z972	HvsM	1		0.3112	0.1338
B7Z972	HvsM	2		NaN	NaN
B7Z972	HvsM	3		1.0767	5.2348
F8VQW0	HvsM	1		0.4385	0.3925
F8VQW0	HvsM	2		NaN	NaN
F8VQW0	HvsM	3		0.4354	0.673
B7Z9I3	HvsM	1		0.6163	0.1853
B7Z9I3	HvsM	2		0.6068	0.2917
B7Z9I3	HvsM	3		0.9745	0.6675
Q13409-3	HvsM	1		0.7869	0.0166
Q13409-3	HvsM	2		1.1281	1.9952
Q13409-3	HvsM	3		0.7339	2.5023
B7ZAM9	HvsM	1		0.1135	0.5455
B7ZAM9	HvsM	2		NaN	NaN
B7ZAM9	HvsM	3		1.4598	19.6773
B7ZAQ6-2	HvsM	1		0.9215	0.0388
B7ZAQ6-2	HvsM	2		0.1846	0.1421
B7ZAQ6-2	HvsM	3		0.949	0.1834
B7ZAS8	HvsM	1		0.9387	0.3671
B7ZAS8	HvsM	2		NaN	NaN
B7ZAS8	HvsM	3		0.0152	0.0154
B7ZB80	HvsM	1		0.7876	0.9219
B7ZB80	HvsM	2		0.0395	0.1227
B7ZB80	HvsM	3		0.3142	1.4306
Q7Z3K3-5	HvsM	1		0.2297	8.7966
Q7Z3K3-5	HvsM	2		1.3125	44.1915
Q7Z3K3-5	HvsM	3		0.901	63.6641
B7ZC39	HvsM	1		0.3756	1.1936
B7ZC39	HvsM	2		0.32	0.1915
B7ZC39	HvsM	3		1.1747	3.415
B7ZKK9	HvsM	1		0.373	0.2548
B7ZKK9	HvsM	2		0.1911	0.1579
B7ZKK9	HvsM	3		NaN	NaN
B7ZKM0	HvsM	1		0.1608	0.0414
B7ZKM0	HvsM	2		1.6332	8.3623
B7ZKM0	HvsM	3		0.8782	2.1978
O95487-2	HvsM	1		0.3026	1.2319
O95487-2	HvsM	2		0.3306	0.1917
O95487-2	HvsM	3		0.1569	0.985
Q92859-3	HvsM	1		1.1465	0.3016
Q92859-3	HvsM	2		NaN	NaN
Q92859-3	HvsM	3		0.9218	0.3667
Q8WTV0-4	HvsM	1		0.0952	0.0217
Q8WTV0-4	HvsM	2		0.0418	0.0722
Q8WTV0-4	HvsM	3		0.5367	1.0517
Q86UV5-3	HvsM	1		1.3039	0.3526
Q86UV5-3	HvsM	2		NaN	NaN
Q86UV5-3	HvsM	3		NaN	NaN
B7ZKW8	HvsM	1		0.8114	0.2261
B7ZKW8	HvsM	2		0.961	0.3439
B7ZKW8	HvsM	3		0.7981	0.3587
E7EPA1	HvsM	1		0.045	0.3305
E7EPA1	HvsM	2		0.3683	0.5328
E7EPA1	HvsM	3		0.6739	1.4692
O94979-6	HvsM	1		0.6299	0.1959
O94979-6	HvsM	2		0.4238	0.0763
O94979-6	HvsM	3		0.1302	0.3058
Q8N8Q8	HvsM	1		0.1683	0.3196
Q8N8Q8	HvsM	2		NaN	NaN
Q8N8Q8	HvsM	3		0.0431	0.3063
F5H2Q7	HvsM	1		0.0943	0.0224
F5H2Q7	HvsM	2		0.7824	14.7474
F5H2Q7	HvsM	3		1.0432	5.3698
F5H2E2	HvsM	1		0.4563	0.2648
F5H2E2	HvsM	2		2.8854	5.19
F5H2E2	HvsM	3		NaN	NaN
B7ZLZ2	HvsM	1		1.0387	0.1675
B7ZLZ2	HvsM	2		0.1695	0.7525
B7ZLZ2	HvsM	3		0.3238	2.4106
Q15262	HvsM	1		2.0781	0.3476
Q15262	HvsM	2		NaN	NaN
Q15262	HvsM	3		NaN	NaN
B8X2Z3	HvsM	1		0.4786	4.6553
B8X2Z3	HvsM	2		1.2779	4.5863
B8X2Z3	HvsM	3		NaN	NaN
B8ZZL3	HvsM	1		1.3813	0.3616
B8ZZL3	HvsM	2		NaN	NaN
B8ZZL3	HvsM	3		NaN	NaN
P63165	HvsM	1		0.999	0.2322
P63165	HvsM	2		NaN	NaN
P63165	HvsM	3		NaN	NaN
B8ZZT7	HvsM	1		0.2833	0.1456
B8ZZT7	HvsM	2		4.985	728.803
B8ZZT7	HvsM	3		NaN	NaN
F8WCK7	HvsM	1		0.316	0.4378
F8WCK7	HvsM	2		0.0244	0.0252
F8WCK7	HvsM	3		0.264	0.3779
B9A018	HvsM	1		0.9367	0.1042
B9A018	HvsM	2		0.0972	0.268
B9A018	HvsM	3		0.3353	0.1461
B9EGJ9	HvsM	1		0.2689	0.1556
B9EGJ9	HvsM	2		0.2308	0.2743
B9EGJ9	HvsM	3		2.0469	2.426
F8W1Z6	HvsM	1		0.4419	0.1656
F8W1Z6	HvsM	2		0.4762	1.1522
F8W1Z6	HvsM	3		NaN	NaN
B9ZVN9	HvsM	1		0.1085	3.7612
B9ZVN9	HvsM	2		2.7904	62.3848
B9ZVN9	HvsM	3		NaN	NaN
C9IZD2	HvsM	1		0.014	0.0138
C9IZD2	HvsM	2		NaN	NaN
C9IZD2	HvsM	3		NaN	NaN
Q15008	HvsM	1		0.0412	0.6652
Q15008	HvsM	2		0.7609	0.8567
Q15008	HvsM	3	+	2.0601	1.7142
C9J3L8	HvsM	1		0.3001	0.2961
C9J3L8	HvsM	2		1.6937	6.3215
C9J3L8	HvsM	3		1.7953	5.434
C9J0I9	HvsM	1		0.6853	0.3454
C9J0I9	HvsM	2		NaN	NaN
C9J0I9	HvsM	3		NaN	NaN
C9JE98	HvsM	1		1.864	0.3403
C9JE98	HvsM	2		1.2107	0.3608
C9JE98	HvsM	3		NaN	NaN
C9J177	HvsM	1		0.0777	0.0442
C9J177	HvsM	2		0.8828	2.4202
C9J177	HvsM	3		1.0162	2.3471
Q16864	HvsM	1		0.2054	0.1622
Q16864	HvsM	2		NaN	NaN
Q16864	HvsM	3		0.4766	0.2496
C9J2U4	HvsM	1	+	0.1228	0.1252
C9J2U4	HvsM	2		0.3799	0.7275
C9J2U4	HvsM	3		0.4447	0.7645
C9J2Y9	HvsM	1		0.6557	0.478
C9J2Y9	HvsM	2		0.6343	0.9174
C9J2Y9	HvsM	3		0.8234	0.7293
P20839-2	HvsM	1		0.5217	0.1385
P20839-2	HvsM	2		0.4423	0.8744
P20839-2	HvsM	3		0.5236	1.0644
C9J3D7	HvsM	1		0.6079	0.6428
C9J3D7	HvsM	2		NaN	NaN
C9J3D7	HvsM	3		0.6539	0.8334
Q9NQ55-2	HvsM	1		0.5618	0.203
Q9NQ55-2	HvsM	2		NaN	NaN
Q9NQ55-2	HvsM	3		0.4824	0.2978
Q9BWE0	HvsM	1		0.5422	0.233
Q9BWE0	HvsM	2		0.2677	0.1996
Q9BWE0	HvsM	3		0.1575	0.1345
C9J3N5	HvsM	1		NaN	NaN
C9J3N5	HvsM	2		NaN	NaN
C9J3N5	HvsM	3		NaN	NaN
C9J406	HvsM	1	+	0.676	0.8555
C9J406	HvsM	2	+	0.2644	1.087
C9J406	HvsM	3	+	2.096	0.6811
Q96M27	HvsM	1		0.0033	0.0261
Q96M27	HvsM	2		0.7129	0.1704
Q96M27	HvsM	3		0.7902	0.9289
Q9GZZ1-2	HvsM	1		0.2489	0.1648
Q9GZZ1-2	HvsM	2		NaN	NaN
Q9GZZ1-2	HvsM	3		0.5345	0.3132
H7C2A6	HvsM	1		0.0611	0.0575
H7C2A6	HvsM	2		NaN	NaN
H7C2A6	HvsM	3		NaN	NaN
Q9BTE6	HvsM	1		0.1252	0.0717
Q9BTE6	HvsM	2		NaN	NaN
Q9BTE6	HvsM	3		NaN	NaN
P11388	HvsM	1		2.5335	1.5236
P11388	HvsM	2		2.3343	8.1025
P11388	HvsM	3		1.4352	4.5865
C9J5X1	HvsM	1		0.0143	0.0074
C9J5X1	HvsM	2		0.019	0.0187
C9J5X1	HvsM	3		NaN	NaN
Q6PIF6	HvsM	1		0.2978	0.2199
Q6PIF6	HvsM	2		0.146	0.436
Q6PIF6	HvsM	3		0.5964	0.219
C9J712	HvsM	1		0.1441	0.1044
C9J712	HvsM	2		NaN	NaN
C9J712	HvsM	3		0.1261	0.1431
C9J7X7	HvsM	1		0.4104	0.2644
C9J7X7	HvsM	2		NaN	NaN
C9J7X7	HvsM	3		NaN	NaN
Q14061	HvsM	1		0.4966	0.3022
Q14061	HvsM	2		NaN	NaN
Q14061	HvsM	3		NaN	NaN
Q8WVV9-4	HvsM	1		0.9953	0.3021
Q8WVV9-4	HvsM	2		NaN	NaN
Q8WVV9-4	HvsM	3		0.849	2.3577
C9J9I1	HvsM	1		0.4221	0.1188
C9J9I1	HvsM	2		0.6326	0.7459
C9J9I1	HvsM	3		0.7578	0.849
C9J9K3	HvsM	1	+	1.2121	2.8802
C9J9K3	HvsM	2		0.8713	0.5781
C9J9K3	HvsM	3	+	2.7575	3.5118
C9JA05	HvsM	1		NaN	NaN
C9JA05	HvsM	2		NaN	NaN
C9JA05	HvsM	3		0.0714	0.0353
C9JA07	HvsM	1		0.6969	0.2217
C9JA07	HvsM	2		0.1819	0.0001
C9JA07	HvsM	3		0.3289	0.326
Q16629-3	HvsM	1	+	1.1323	1.5986
Q16629-3	HvsM	2		0.1405	0.5536
Q16629-3	HvsM	3		0.1239	0.9561
C9JAS4	HvsM	1		0.0137	0.0121
C9JAS4	HvsM	2		0.0684	0.2299
C9JAS4	HvsM	3		0.0946	0.1372
H7C613	HvsM	1		0.2947	0.2193
H7C613	HvsM	2		NaN	NaN
H7C613	HvsM	3		NaN	NaN
C9JB13	HvsM	1		0.668	0.2276
C9JB13	HvsM	2		0.1808	0.1224
C9JB13	HvsM	3		0.036	0.0374
C9JBI3	HvsM	1		0.1573	0.0668
C9JBI3	HvsM	2		NaN	NaN
C9JBI3	HvsM	3		0.8137	6.9085
C9JBL1	HvsM	1		0.0299	0.029
C9JBL1	HvsM	2		0.5075	0.9693
C9JBL1	HvsM	3		NaN	NaN
E9PNC7	HvsM	1		0.7709	0.346
E9PNC7	HvsM	2		NaN	NaN
E9PNC7	HvsM	3		NaN	NaN
C9JE12	HvsM	1		0.4089	1.0749
C9JE12	HvsM	2		0.597	1.1242
C9JE12	HvsM	3		0.7088	1.2209
C9JD53	HvsM	1		0.0497	0.0161
C9JD53	HvsM	2		NaN	NaN
C9JD53	HvsM	3		NaN	NaN
C9JF66	HvsM	1		0.6417	0.3352
C9JF66	HvsM	2		0.4695	0.2903
C9JF66	HvsM	3		0.4046	0.2506
C9JFR7	HvsM	1		0.118	1.7726
C9JFR7	HvsM	2		0.7096	0.1724
C9JFR7	HvsM	3		1.0465	0.2433
Q6PHW0-7	HvsM	1		0.0415	0.0433
Q6PHW0-7	HvsM	2		NaN	NaN
Q6PHW0-7	HvsM	3		NaN	NaN
O95299	HvsM	1		0.2226	0.1072
O95299	HvsM	2		0.3188	0.4515
O95299	HvsM	3		0.2319	0.1484
P13798	HvsM	1		0.4874	0.2278
P13798	HvsM	2		0.8503	1.0608
P13798	HvsM	3		0.6438	2.0628
Q6IQ49-3	HvsM	1		0.2469	0.1617
Q6IQ49-3	HvsM	2		NaN	NaN
Q6IQ49-3	HvsM	3		0.0515	0.049
P82930	HvsM	1		1.14	1.3136
P82930	HvsM	2	+	0.4102	0.8
P82930	HvsM	3	+	0.6269	0.5911
Q5T2R2-3	HvsM	1		0.2457	0.2057
Q5T2R2-3	HvsM	2		NaN	NaN
Q5T2R2-3	HvsM	3		NaN	NaN
C9JJU9	HvsM	1		0.2105	17.9811
C9JJU9	HvsM	2		0.0643	0.0603
C9JJU9	HvsM	3		NaN	NaN
Q5VU11	HvsM	1		0.4942	0.1954
Q5VU11	HvsM	2		1.0281	2.8742
Q5VU11	HvsM	3		NaN	NaN
P23229-4	HvsM	1		1.5719	0.2754
P23229-4	HvsM	2		0.4842	0.2677
P23229-4	HvsM	3		0.0086	0.0035
Q01196-11	HvsM	1		NaN	NaN
Q01196-11	HvsM	2		6.4515	22.4345
Q01196-11	HvsM	3		NaN	NaN
C9JPX5	HvsM	1		0.6534	2.6624
C9JPX5	HvsM	2		NaN	NaN
C9JPX5	HvsM	3		0.8925	1.9754
C9JLU1	HvsM	1		0.0267	0.8235
C9JLU1	HvsM	2		1.0272	9.7884
C9JLU1	HvsM	3		1.0119	4.4577
I3L2L5	HvsM	1		0.1327	0.2561
I3L2L5	HvsM	2		NaN	NaN
I3L2L5	HvsM	3		NaN	NaN
C9JLZ0	HvsM	1		0.7193	0.1636
C9JLZ0	HvsM	2		0.4627	0.877
C9JLZ0	HvsM	3		NaN	NaN
F8WEG8	HvsM	1		0.508	0.2678
F8WEG8	HvsM	2		NaN	NaN
F8WEG8	HvsM	3		1.2947	4.7255
C9JXB8	HvsM	1		0.8506	0.1751
C9JXB8	HvsM	2		0.5046	0.2407
C9JXB8	HvsM	3		1.5569	0.6477
E9PBW7	HvsM	1		0.7335	0.3095
E9PBW7	HvsM	2		0.1598	4.8071
E9PBW7	HvsM	3		0.9165	2.3868
C9JP16	HvsM	1		0.1746	0.9208
C9JP16	HvsM	2		0.0064	0.4063
C9JP16	HvsM	3		0.4397	0.9392
Q92609	HvsM	1		0.1579	0.0893
Q92609	HvsM	2		0.4811	0.295
Q92609	HvsM	3		0.0694	0.0202
C9JP85	HvsM	1		NaN	NaN
C9JP85	HvsM	2		NaN	NaN
C9JP85	HvsM	3		NaN	NaN
C9JQV0	HvsM	1		0.1275	0.2425
C9JQV0	HvsM	2		NaN	NaN
C9JQV0	HvsM	3		NaN	NaN
C9JQV3	HvsM	1		0.7476	0.1595
C9JQV3	HvsM	2		NaN	NaN
C9JQV3	HvsM	3		NaN	NaN
G3V3A6	HvsM	1		0.4774	0.2962
G3V3A6	HvsM	2		NaN	NaN
G3V3A6	HvsM	3		NaN	NaN
H7C0X4	HvsM	1		0.0991	0.0116
H7C0X4	HvsM	2		0.2863	1.8597
H7C0X4	HvsM	3		0.7245	1.8625
C9JRD2	HvsM	1		0.0993	0.0438
C9JRD2	HvsM	2		2.7948	13.4847
C9JRD2	HvsM	3		2.2555	21.5177
Q9NX63	HvsM	1		0.9945	0.087
Q9NX63	HvsM	2	+	1.2067	0.0657
Q9NX63	HvsM	3	+	1.4049	0.0289
Q92890	HvsM	1		0.7898	0.1886
Q92890	HvsM	2		0.1487	0.024
Q92890	HvsM	3		0.8149	0.67
C9JS55	HvsM	1		0.521	0.2975
C9JS55	HvsM	2		NaN	NaN
C9JS55	HvsM	3		NaN	NaN
C9JTA6	HvsM	1		0.1429	0.0948
C9JTA6	HvsM	2		0.7491	2.4116
C9JTA6	HvsM	3		0.4993	0.8227
C9JTN7	HvsM	1		0.5112	0.1017
C9JTN7	HvsM	2		NaN	NaN
C9JTN7	HvsM	3		NaN	NaN
Q9Y508-2	HvsM	1		0.1823	0.102
Q9Y508-2	HvsM	2		NaN	NaN
Q9Y508-2	HvsM	3		NaN	NaN
C9JU95	HvsM	1		0.4408	0.1263
C9JU95	HvsM	2		4.8576	10.6037
C9JU95	HvsM	3		2.4039	2.5514
C9JV95	HvsM	1		0.6726	0.2463
C9JV95	HvsM	2		0.5657	2.8182
C9JV95	HvsM	3		1.5021	0.1705
E5RIL0	HvsM	1		NaN	NaN
E5RIL0	HvsM	2		NaN	NaN
E5RIL0	HvsM	3		0.5746	1.0207
Q9H9P8-2	HvsM	1		0.44	0.0882
Q9H9P8-2	HvsM	2		0.2425	0.1903
Q9H9P8-2	HvsM	3		0.7167	1.4694
Q9UM00-2	HvsM	1		0.3329	0.4827
Q9UM00-2	HvsM	2		1.7503	19.9707
Q9UM00-2	HvsM	3		1.6368	4.5505
C9JX83	HvsM	1		0.9688	0.0047
C9JX83	HvsM	2		NaN	NaN
C9JX83	HvsM	3		NaN	NaN
Q0VGL1	HvsM	1		0.318	0.4371
Q0VGL1	HvsM	2		0.4738	0.9035
Q0VGL1	HvsM	3		0.7198	1.9768
C9JYI4	HvsM	1		0.3882	0.1829
C9JYI4	HvsM	2		0.6335	1.1936
C9JYI4	HvsM	3		0.5207	1.1048
Q8IUH4	HvsM	1		0.6098	0.2956
Q8IUH4	HvsM	2		0.2902	0.3879
Q8IUH4	HvsM	3		1.8821	12.3705
C9JYQ9	HvsM	1		0.0914	0.0369
C9JYQ9	HvsM	2		NaN	NaN
C9JYQ9	HvsM	3		NaN	NaN
C9JZP6	HvsM	1		NaN	NaN
C9JZP6	HvsM	2		0.152	0.1305
C9JZP6	HvsM	3		NaN	NaN
C9JZR4	HvsM	1		0.8242	0.3117
C9JZR4	HvsM	2		0.127	0.8699
C9JZR4	HvsM	3		0.1705	0.9412
H7C0G4	HvsM	1		NaN	NaN
H7C0G4	HvsM	2		NaN	NaN
H7C0G4	HvsM	3		0.1052	0.0947
Q15599-2	HvsM	1		2.8086	0.1693
Q15599-2	HvsM	2		NaN	NaN
Q15599-2	HvsM	3		NaN	NaN
D3DWF9	HvsM	1		0.041	1.7757
D3DWF9	HvsM	2		1.8568	11.8886
D3DWF9	HvsM	3		NaN	NaN
D3YTB1	HvsM	1		0.5068	0.1636
D3YTB1	HvsM	2		0.6649	6.0821
D3YTB1	HvsM	3		0.4621	0.4155
D3YTD8	HvsM	1		0.7284	0.3078
D3YTD8	HvsM	2		0.005	0.706
D3YTD8	HvsM	3		NaN	NaN
F5H1L4	HvsM	1		0.0508	0.0141
F5H1L4	HvsM	2		0.2773	0.0337
F5H1L4	HvsM	3		0.1041	0.2503
D3YTK1	HvsM	1		NaN	NaN
D3YTK1	HvsM	2		3.553	20.2665
D3YTK1	HvsM	3		NaN	NaN
D6R9P3	HvsM	1		0.9395	0.0744
D6R9P3	HvsM	2		0.2807	0.4042
D6R9P3	HvsM	3		0.6578	4.7103
D6R9S7	HvsM	1		0.1126	0.0799
D6R9S7	HvsM	2		0.2774	0.3855
D6R9S7	HvsM	3		0.4603	0.7318
D6RD48	HvsM	1		0.889	0.2842
D6RD48	HvsM	2		NaN	NaN
D6RD48	HvsM	3		NaN	NaN
D6RCD9	HvsM	1		0.2069	0.2704
D6RCD9	HvsM	2		NaN	NaN
D6RCD9	HvsM	3		0.3225	0.4645
P06730	HvsM	1		0.5194	0.0296
P06730	HvsM	2		0.4634	0.1158
P06730	HvsM	3		1.0322	0.9839
D6RC04	HvsM	1		0.0651	0.0695
D6RC04	HvsM	2		NaN	NaN
D6RC04	HvsM	3		NaN	NaN
D6RC49	HvsM	1		0.056	0.0248
D6RC49	HvsM	2		0.1152	0.551
D6RC49	HvsM	3		0.161	0.3214
D6RCD0	HvsM	1		1.6305	0.2924
D6RCD0	HvsM	2		0.936	0.174
D6RCD0	HvsM	3		0.7049	0.2347
D6RDI3	HvsM	1		1.1583	0.3191
D6RDI3	HvsM	2		NaN	NaN
D6RDI3	HvsM	3		NaN	NaN
D6RDJ6	HvsM	1		0.3752	1.789
D6RDJ6	HvsM	2		0.6439	0.7478
D6RDJ6	HvsM	3		0.7257	0.5794
D6RIZ4	HvsM	1		0.0192	0.0316
D6RIZ4	HvsM	2		0.5764	1.0475
D6RIZ4	HvsM	3		0.6475	1.2895
D6REA0	HvsM	1		0.1839	1.0574
D6REA0	HvsM	2		0.4761	0.1259
D6REA0	HvsM	3		0.3149	0.1499
Q9H173	HvsM	1		0.2127	0.1423
Q9H173	HvsM	2		NaN	NaN
Q9H173	HvsM	3		0.53	0.9017
D6RGI4	HvsM	1		0.0904	1.8557
D6RGI4	HvsM	2		1.2369	0.3581
D6RGI4	HvsM	3		1.9446	0.2782
D6REN6	HvsM	1	+	0.1706	0.0774
D6REN6	HvsM	2		0.9013	1.0028
D6REN6	HvsM	3		1.0917	1.1918
D6RGI3	HvsM	1		0.3702	1.0334
D6RGI3	HvsM	2	+	0.3984	0.4012
D6RGI3	HvsM	3		1.141	0.8831
D6RF48	HvsM	1		0.4835	0.0636
D6RF48	HvsM	2		1.63	30.8759
D6RF48	HvsM	3		0.2102	3.8684
Q9NR12-3	HvsM	1		0.4836	0.2508
Q9NR12-3	HvsM	2		0.002	0.002
Q9NR12-3	HvsM	3		0.2356	0.2983
Q5H8A4-5	HvsM	1		0.1909	0.0522
Q5H8A4-5	HvsM	2		0.3078	0.6168
Q5H8A4-5	HvsM	3		0.3714	0.4289
D6RFZ8	HvsM	1		NaN	NaN
D6RFZ8	HvsM	2		1.9124	12.9462
D6RFZ8	HvsM	3		NaN	NaN
D6RHD5	HvsM	1		3.3115	132.719
D6RHD5	HvsM	2		0.6715	18.0379
D6RHD5	HvsM	3		3.3686	119.966
Q86VE9-3	HvsM	1		0.2741	0.1939
Q86VE9-3	HvsM	2		0.0438	0.0419
Q86VE9-3	HvsM	3		0.082	0.0895
D6RHH4	HvsM	1		0.4007	0.2161
D6RHH4	HvsM	2		0.756	1.5323
D6RHH4	HvsM	3		0.8467	0.4059
D6RIB9	HvsM	1		0.2652	0.7062
D6RIB9	HvsM	2		0.0506	0.0199
D6RIB9	HvsM	3		0.3173	0.1346
D6RIY6	HvsM	1		0.4849	0.2118
D6RIY6	HvsM	2		0.5478	1.0007
D6RIY6	HvsM	3		0.4725	0.8337
D6RJA6	HvsM	1		0.3705	0.1222
D6RJA6	HvsM	2		0.4404	0.883
D6RJA6	HvsM	3		1.4445	6.1245
E1B6X3	HvsM	1		0.0694	0.0098
E1B6X3	HvsM	2		NaN	NaN
E1B6X3	HvsM	3		NaN	NaN
O75600	HvsM	1		0.0129	0.1315
O75600	HvsM	2		0.3259	0.2352
O75600	HvsM	3		0.5227	0.884
E2QRH7	HvsM	1		0.1167	0.0356
E2QRH7	HvsM	2		0.5292	0.7599
E2QRH7	HvsM	3		0.8907	1.1779
E2QRL8	HvsM	1		0.388	0.372
E2QRL8	HvsM	2		1.2058	0.2455
E2QRL8	HvsM	3		0.2442	0.0667
E5RFF9	HvsM	1		NaN	NaN
E5RFF9	HvsM	2		NaN	NaN
E5RFF9	HvsM	3		0.6119	1.1284
E5RHV2	HvsM	1		0.1647	0.1149
E5RHV2	HvsM	2		NaN	NaN
E5RHV2	HvsM	3		NaN	NaN
E5RFP0	HvsM	1		0.648	8.2129
E5RFP0	HvsM	2		NaN	NaN
E5RFP0	HvsM	3		3.0313	62.8205
E5RFY7	HvsM	1		0.1299	0.1435
E5RFY7	HvsM	2		NaN	NaN
E5RFY7	HvsM	3		0.8252	2.8012
E5RJA0	HvsM	1		0.221	0.3096
E5RJA0	HvsM	2		NaN	NaN
E5RJA0	HvsM	3		0.0932	0.0849
E5RGS4	HvsM	1		2.1195	174.55
E5RGS4	HvsM	2		1.4802	0.655
E5RGS4	HvsM	3		1.4946	6.1601
E5RH53	HvsM	1		1.1515	0.2778
E5RH53	HvsM	2		0.0753	0.0698
E5RH53	HvsM	3		1.4407	0.3541
E5RIW3	HvsM	1		0.5593	0.1144
E5RIW3	HvsM	2		NaN	NaN
E5RIW3	HvsM	3		0.2624	0.5419
E5RIW9	HvsM	1		0.061	0.0145
E5RIW9	HvsM	2		NaN	NaN
E5RIW9	HvsM	3		1.1218	0.3654
E5RJN7	HvsM	1		0.7858	0.296
E5RJN7	HvsM	2		5.4768	18.7343
E5RJN7	HvsM	3		1.3495	5.2032
P63208	HvsM	1		0.2505	0.1379
P63208	HvsM	2		NaN	NaN
P63208	HvsM	3		NaN	NaN
H0YBZ4	HvsM	1		0.441	0.2803
H0YBZ4	HvsM	2		0.2735	0.1941
H0YBZ4	HvsM	3		0.7081	0.3488
P51398-2	HvsM	1	+	1.1372	0.6189
P51398-2	HvsM	2	+	0.3642	0.4823
P51398-2	HvsM	3	+	0.0283	0.1004
E7EM64	HvsM	1		0.2865	0.0826
E7EM64	HvsM	2		0.5587	0.5243
E7EM64	HvsM	3		0.8296	1.9648
E7EM68	HvsM	1		0.0519	0.0325
E7EM68	HvsM	2		2.1203	0.2544
E7EM68	HvsM	3		0.6297	0.1889
E9PFX6	HvsM	1		NaN	NaN
E9PFX6	HvsM	2		1.099	7.2836
E9PFX6	HvsM	3		0.2247	0.136
Q9H0R3-2	HvsM	1		0.1948	0.2411
Q9H0R3-2	HvsM	2		NaN	NaN
Q9H0R3-2	HvsM	3		NaN	NaN
E9PBD8	HvsM	1		NaN	NaN
E9PBD8	HvsM	2		5.6138	768.168
E9PBD8	HvsM	3		NaN	NaN
O14617-3	HvsM	1		0.2145	0.067
O14617-3	HvsM	2		0.0828	0.0762
O14617-3	HvsM	3		NaN	NaN
E7ERV9	HvsM	1		0.4425	0.17
E7ERV9	HvsM	2		NaN	NaN
E7ERV9	HvsM	3		0.5322	0.9062
E7EMN6	HvsM	1		0.1904	0.1196
E7EMN6	HvsM	2		NaN	NaN
E7EMN6	HvsM	3		NaN	NaN
E7EMW7	HvsM	1		0.0416	0.0434
E7EMW7	HvsM	2		0.6622	1.284
E7EMW7	HvsM	3		NaN	NaN
E7EN05	HvsM	1		0.4356	0.45
E7EN05	HvsM	2		NaN	NaN
E7EN05	HvsM	3		NaN	NaN
E7EN19	HvsM	1		0.6643	0.7194
E7EN19	HvsM	2		0.4662	0.0586
E7EN19	HvsM	3		0.1574	0.0615
E7ENA9	HvsM	1		0.343	0.0994
E7ENA9	HvsM	2		0.9294	0.616
E7ENA9	HvsM	3		0.2922	0.4431
E7END2	HvsM	1		0.3616	0.0085
E7END2	HvsM	2		1.8759	0.2167
E7END2	HvsM	3		0.8463	3.0203
P53396	HvsM	1		1.2711	2.2989
P53396	HvsM	2	+	3.3542	1.4654
P53396	HvsM	3	+	6.1053	4.7929
P14678-2	HvsM	1		0.7486	0.1392
P14678-2	HvsM	2		0.6909	0.8447
P14678-2	HvsM	3		1.0305	1.42
E9PPH6	HvsM	1		0.1954	0.2623
E9PPH6	HvsM	2		0.0421	0.0404
E9PPH6	HvsM	3		NaN	NaN
P55265-5	HvsM	1		2.0263	0.1795
P55265-5	HvsM	2		0.1989	0.3194
P55265-5	HvsM	3		0.1016	0.05
E7EP00	HvsM	1		0.332	7.6205
E7EP00	HvsM	2		0.1541	1.2731
E7EP00	HvsM	3	+	2.1392	1.5281
H0YFD3	HvsM	1		0.4117	0.1582
H0YFD3	HvsM	2		NaN	NaN
H0YFD3	HvsM	3		NaN	NaN
Q9NYB9-2	HvsM	1		0.5426	0.2158
Q9NYB9-2	HvsM	2		0.8011	0.3596
Q9NYB9-2	HvsM	3		NaN	NaN
Q14789	HvsM	1	+	3.2625	11.8046
Q14789	HvsM	2		0.4012	2.1789
Q14789	HvsM	3		0.584	2.8544
P29401	HvsM	1		0.1146	0.3116
P29401	HvsM	2		5.152	1.7672
P29401	HvsM	3		9.0633	2.3492
Q6N021-2	HvsM	1		NaN	NaN
Q6N021-2	HvsM	2		NaN	NaN
Q6N021-2	HvsM	3		2.6048	0.1925
E7EPD0	HvsM	1		1.2492	0.3434
E7EPD0	HvsM	2		NaN	NaN
E7EPD0	HvsM	3		NaN	NaN
G3V3Q0	HvsM	1		0.6078	0.33
G3V3Q0	HvsM	2		NaN	NaN
G3V3Q0	HvsM	3		NaN	NaN
Q10589	HvsM	1		0.108	0.3371
Q10589	HvsM	2		0.2819	0.4351
Q10589	HvsM	3		NaN	NaN
P62847-2	HvsM	1		0.1758	0.1738
P62847-2	HvsM	2		NaN	NaN
P62847-2	HvsM	3		0.1946	0.2801
Q9Y520-6	HvsM	1		0.798	0.1113
Q9Y520-6	HvsM	2		0.021	0.6833
Q9Y520-6	HvsM	3		0.7822	1.5368
Q16666-3	HvsM	1		0.2204	0.4146
Q16666-3	HvsM	2		1.2919	1.8165
Q16666-3	HvsM	3		0.5409	1.739
P19404	HvsM	1		0.086	0.1192
P19404	HvsM	2		0.2517	0.0223
P19404	HvsM	3		0.0286	0.1507
Q14643-4	HvsM	1		0.2809	0.7061
Q14643-4	HvsM	2		1.0147	0.8316
Q14643-4	HvsM	3	+	4.0427	1.974
P16278-2	HvsM	1		0.7586	0.2197
P16278-2	HvsM	2		0.2298	0.1237
P16278-2	HvsM	3		0.0955	0.0514
E7EQ61	HvsM	1		0.3223	0.1806
E7EQ61	HvsM	2		1.1503	3.6337
E7EQ61	HvsM	3		1.678	9.029
E7EQ95	HvsM	1		0.2064	0.2537
E7EQ95	HvsM	2		NaN	NaN
E7EQ95	HvsM	3		NaN	NaN
E7EQB2	HvsM	1		0.2	0.846
E7EQB2	HvsM	2		1.48	5.8892
E7EQB2	HvsM	3		0.8661	6.8671
P22570	HvsM	1		0.7525	0.4042
P22570	HvsM	2		0.1944	6.447
P22570	HvsM	3		0.2077	0.9879
Q8NBI5	HvsM	1		0.7097	0.2729
Q8NBI5	HvsM	2		0.3216	3.1737
Q8NBI5	HvsM	3		0.2104	0.3635
Q15833-2	HvsM	1		0.4218	0.0962
Q15833-2	HvsM	2		NaN	NaN
Q15833-2	HvsM	3		0.8126	0.6228
Q8NF91-4	HvsM	1		0.3749	2.1738
Q8NF91-4	HvsM	2		0.4333	0.2721
Q8NF91-4	HvsM	3		1.0719	0.3001
E7EQT4	HvsM	1		1.6471	0.2434
E7EQT4	HvsM	2		NaN	NaN
E7EQT4	HvsM	3		1.6409	8.5346
E7ES08	HvsM	1		0.227	0.1889
E7ES08	HvsM	2		NaN	NaN
E7ES08	HvsM	3		NaN	NaN
Q96RT1-5	HvsM	1		1.3959	0.0424
Q96RT1-5	HvsM	2		1.2968	0.1081
Q96RT1-5	HvsM	3		0.0652	1.2681
Q16637-4	HvsM	1		0.7433	0.3027
Q16637-4	HvsM	2		0.2803	0.1673
Q16637-4	HvsM	3		0.2387	0.188
E7ER01	HvsM	1		1.6283	0.5079
E7ER01	HvsM	2		0.0527	0.767
E7ER01	HvsM	3		0.3635	1.1947
E7EWI9	HvsM	1	+	2.4861	0.0412
E7EWI9	HvsM	2		0.8358	4.0899
E7EWI9	HvsM	3		0.9694	4.8321
F5H6W1	HvsM	1		0.5573	0.2217
F5H6W1	HvsM	2		NaN	NaN
F5H6W1	HvsM	3		0.4338	0.6694
Q86VM9	HvsM	1		1.9717	0.3407
Q86VM9	HvsM	2		0.4433	0.2844
Q86VM9	HvsM	3		0.8994	0.3485
E7ERY7	HvsM	1		1.3678	0.3414
E7ERY7	HvsM	2		0.0526	0.1591
E7ERY7	HvsM	3		NaN	NaN
E7ES04	HvsM	1		0.9897	21.2749
E7ES04	HvsM	2		NaN	NaN
E7ES04	HvsM	3		NaN	NaN
E7ES17	HvsM	1		0.1203	0.0921
E7ES17	HvsM	2		0.2541	0.3345
E7ES17	HvsM	3		0.3505	0.567
O95757	HvsM	1		0.2586	1.5397
O95757	HvsM	2		0.3542	1.0513
O95757	HvsM	3		0.8509	1.8859
E7ES96	HvsM	1		0.2387	0.4378
E7ES96	HvsM	2		0.4002	0.3688
E7ES96	HvsM	3		1.9078	34.7646
Q5SNT6	HvsM	1		0.5934	0.6048
Q5SNT6	HvsM	2		NaN	NaN
Q5SNT6	HvsM	3		NaN	NaN
E7ESG6	HvsM	1		0.3017	0.0975
E7ESG6	HvsM	2		0.4138	1.2246
E7ESG6	HvsM	3		0.6848	2.2616
Q9NWU5	HvsM	1		0.701	2.1488
Q9NWU5	HvsM	2		1.0519	1.2877
Q9NWU5	HvsM	3	+	0.7167	0.6769
E7ESR6	HvsM	1		0.2938	0.2074
E7ESR6	HvsM	2		1.043	2.9595
E7ESR6	HvsM	3		0.0375	0.0389
Q71RG4-3	HvsM	1		0.566	0.2613
Q71RG4-3	HvsM	2		NaN	NaN
Q71RG4-3	HvsM	3		NaN	NaN
Q13330-3	HvsM	1		0.0684	0.1855
Q13330-3	HvsM	2		0.4627	0.7974
Q13330-3	HvsM	3		0.8843	2.4377
Q07666-2	HvsM	1		0.622	0.0903
Q07666-2	HvsM	2		0.7256	0.6268
Q07666-2	HvsM	3		0.5707	0.7524
E7ETA6	HvsM	1		2.5973	0.2831
E7ETA6	HvsM	2		2.148	0.2044
E7ETA6	HvsM	3		0.727	0.568
Q9ULA0	HvsM	1		0.3208	0.0559
Q9ULA0	HvsM	2		0.3397	1.3876
Q9ULA0	HvsM	3		0.9124	6.0552
P09001	HvsM	1		0.5696	0.474
P09001	HvsM	2		0.6959	1.3571
P09001	HvsM	3		1.2871	2.2609
E7ETX0	HvsM	1		0.0963	0.0855
E7ETX0	HvsM	2		NaN	NaN
E7ETX0	HvsM	3		0.232	0.3705
Q8IWA5-3	HvsM	1		0.5927	0.2583
Q8IWA5-3	HvsM	2		NaN	NaN
Q8IWA5-3	HvsM	3		0.2314	0.2917
E7ETZ4	HvsM	1		0.8657	0.1221
E7ETZ4	HvsM	2		NaN	NaN
E7ETZ4	HvsM	3		0.4033	0.9769
P50395	HvsM	1		0.4637	1.6687
P50395	HvsM	2		0.9116	0.7241
P50395	HvsM	3		1.3206	2.2839
E7EU96	HvsM	1		0.0464	0.1909
E7EU96	HvsM	2		0.4652	0.318
E7EU96	HvsM	3		1.5457	1.7601
P28288	HvsM	1	+	0.3407	0.3182
P28288	HvsM	2	+	1.92	1.7021
P28288	HvsM	3	+	3.0951	4.7659
E7EUG6	HvsM	1		NaN	NaN
E7EUG6	HvsM	2		0.6289	1.1795
E7EUG6	HvsM	3		NaN	NaN
F5H7R2	HvsM	1		0.4341	0.2781
F5H7R2	HvsM	2		1.3595	5.2941
F5H7R2	HvsM	3		NaN	NaN
E7EUT7	HvsM	1		0.3609	0.1876
E7EUT7	HvsM	2		NaN	NaN
E7EUT7	HvsM	3		NaN	NaN
E7EUU4	HvsM	1	+	0.6741	3.8097
E7EUU4	HvsM	2		0.5926	5.4677
E7EUU4	HvsM	3	+	0.483	5.2257
E7EX01	HvsM	1		0.7294	0.244
E7EX01	HvsM	2		1.195	0.2968
E7EX01	HvsM	3		1.1038	0.3223
P27816-6	HvsM	1		0.2625	8.1959
P27816-6	HvsM	2		1.2884	1.405
P27816-6	HvsM	3		1.4041	2.8927
Q676U5-3	HvsM	1		1.6627	0.3348
Q676U5-3	HvsM	2		NaN	NaN
Q676U5-3	HvsM	3		NaN	NaN
E7EVD1	HvsM	1		0.809	0.24
E7EVD1	HvsM	2		0.5277	0.6171
E7EVD1	HvsM	3		0.6756	1.3328
E7EVJ5	HvsM	1		0.2428	1.2473
E7EVJ5	HvsM	2		0.2476	0.4277
E7EVJ5	HvsM	3		1.3065	3.4716
E7EVH0	HvsM	1		0.0213	0.0218
E7EVH0	HvsM	2		NaN	NaN
E7EVH0	HvsM	3		NaN	NaN
G5E9S8	HvsM	1		0.2247	0.0257
G5E9S8	HvsM	2		0.4963	0.9076
G5E9S8	HvsM	3		0.7032	1.4407
E7EVW7	HvsM	1		1.2384	0.173
E7EVW7	HvsM	2		1.4104	0.0206
E7EVW7	HvsM	3		0.2954	1.5086
E7EVX8	HvsM	1		0.6393	0.2485
E7EVX8	HvsM	2		0.3523	0.2377
E7EVX8	HvsM	3		0.2173	0.3155
Q9NVU7-2	HvsM	1		1.2552	0.2848
Q9NVU7-2	HvsM	2		0.2256	0.2996
Q9NVU7-2	HvsM	3		0.2522	0.3246
E7EW84	HvsM	1		0.0555	0.7123
E7EW84	HvsM	2		0.1853	0.1539
E7EW84	HvsM	3		NaN	NaN
E7EW96	HvsM	1		0.1411	0.1539
E7EW96	HvsM	2		NaN	NaN
E7EW96	HvsM	3		2.5911	7.4982
E7EWF1	HvsM	1	+	2.119	0.6087
E7EWF1	HvsM	2	+	2.7782	2.5438
E7EWF1	HvsM	3	+	3.0119	0.507
E7EWK3	HvsM	1		0.745	0.2525
E7EWK3	HvsM	2		0.1172	0.1317
E7EWK3	HvsM	3		NaN	NaN
E7EWM1	HvsM	1		0.1079	7.9928
E7EWM1	HvsM	2		NaN	NaN
E7EWM1	HvsM	3		3.2571	176.925
E7EWR0	HvsM	1		0.1716	0.0854
E7EWR0	HvsM	2		0.063	0.081
E7EWR0	HvsM	3		0.4605	1.2553
E7EWZ6	HvsM	1		0.1844	0.1302
E7EWZ6	HvsM	2		0.2879	0.3854
E7EWZ6	HvsM	3		0.902	1.1327
P23588	HvsM	1		1.0415	4.9043
P23588	HvsM	2		0.0232	0.7298
P23588	HvsM	3		0.9421	2.9104
Q96ST2-2	HvsM	1		1.3147	0.2215
Q96ST2-2	HvsM	2		NaN	NaN
Q96ST2-2	HvsM	3		NaN	NaN
P05166	HvsM	1		0.0279	0.033
P05166	HvsM	2		0.1535	1.8344
P05166	HvsM	3		0.4585	0.8306
E9PAL9	HvsM	1		0.6504	0.2361
E9PAL9	HvsM	2	+	0.6155	1.4465
E9PAL9	HvsM	3	+	2.6485	14.4148
E9PAM4	HvsM	1		0.0716	0.0356
E9PAM4	HvsM	2		0.2161	0.1921
E9PAM4	HvsM	3		0.1306	0.3346
Q8IY67-2	HvsM	1		0.2195	0.5274
Q8IY67-2	HvsM	2		0.4874	0.4952
Q8IY67-2	HvsM	3		1.5512	0.3237
F8VZJ2	HvsM	1		0.4377	1.316
F8VZJ2	HvsM	2		0.4753	1.9468
F8VZJ2	HvsM	3		1.2116	1.6284
E9PB14	HvsM	1		0.1998	0.0583
E9PB14	HvsM	2		2.1826	16.8687
E9PB14	HvsM	3		1.6977	0.1061
E9PB30	HvsM	1		1.088	0.0632
E9PB30	HvsM	2		0.3259	0.0267
E9PB30	HvsM	3	+	0.6361	0.2909
O00139-2	HvsM	1		0.9376	0.2564
O00139-2	HvsM	2		0.0884	0.1512
O00139-2	HvsM	3		0.4028	0.7239
E9PBB0	HvsM	1		1.3019	0.3416
E9PBB0	HvsM	2		1.4892	6.6026
E9PBB0	HvsM	3		NaN	NaN
[truncated: 10,086 more rows]

## Sheet: Enrichment analysis Cytoplasmic
Table EV 19C, Enrichment analysis of Shannon measurements of peptide profile in response to 4 hour FAS treatment
C) cytoplasmic interactomes
Selection column	Selection value	Category column	Category value	Total size	Selection size	Category size	Intersection size	Enrichment factor	P value	Benj. Hoch. FDR
consistent uneveness	+	Alteration observed in Gaussian	Uneveness across PCP SEC gradient	3216	84	255	39	5.8555	3.8582e-22	3.8582e-22
consistent uneveness	+	Keywords	Nucleosomecore	3216	84	14	14	38.286	2.2483e-23	1.0837e-20
consistent uneveness	+	GOCC name	nucleosome	3216	84	22	15	26.104	7.1955e-20	6.0227e-17
consistent uneveness	+	GOCC name	protein-DNA complex	3216	84	26	15	22.088	2.987e-18	1.2501e-15
consistent uneveness	+	GOBP name	protein-DNA complex subunit organization	3216	84	56	17	11.622	9.6161e-15	2.742e-11
consistent uneveness	+	GOBP name	nucleosome assembly	3216	84	41	15	14.007	1.7653e-14	3.3558e-11
consistent uneveness	+	Keywords	Chromosome	3216	84	111	21	7.2432	1.4939e-13	3.6002e-11
consistent uneveness	+	GOBP name	nucleosome organization	3216	84	55	17	11.834	6.8419e-15	3.902e-11
consistent uneveness	+	Keywords	Methylation	3216	84	108	20	7.0899	9.5525e-13	1.1511e-10
consistent uneveness	+	GOBP name	protein-DNA complex assembly	3216	84	45	15	12.762	8.7895e-14	1.2532e-10
consistent uneveness	+	Keywords	Isopeptidebond	3216	84	149	23	5.9099	7.8898e-13	1.2676e-10
consistent uneveness	+	Keywords	Acetylation	3216	84	1232	62	1.9267	1.8497e-11	1.7832e-09
consistent uneveness	+	GOCC name	contractile fiber part	3216	84	35	12	13.127	2.229e-11	6.2188e-09
consistent uneveness	+	Keywords	Directproteinsequencing	3216	84	915	51	2.134	3.2387e-10	2.6018e-08
consistent uneveness	+	Keywords	Ublconjugation	3216	84	298	27	3.4688	1.9195e-09	1.3217e-07
consistent uneveness	+	Keywords	Actin-binding	3216	84	89	15	6.4526	3.6699e-09	2.2111e-07
consistent uneveness	+	GOCC name	organelle part	3216	84	1616	68	1.611	2.8313e-09	5.9245e-07
consistent uneveness	+	GOCC name	intracellular organelle part	3216	84	1605	67	1.5982	8.1594e-09	1.3659e-06
consistent uneveness	+	GOBP name	organelle organization	3216	84	544	36	2.5336	9.7115e-09	1.1077e-05
consistent uneveness	+	Corum	H2AX complex, isolated from cells without IR exposure	3216	84	13	7	20.615	9.578e-09	1.1369e-05
consistent uneveness	+	GOCC name	chromosomal part	3216	84	206	20	3.7171	1.2303e-07	1.7162e-05
consistent uneveness	+	Keywords	DNA-binding	3216	84	263	22	3.2026	3.5898e-07	1.9225e-05
consistent uneveness	+	GOBP name	chromatin organization	3216	84	150	18	4.5943	2.2626e-08	2.1506e-05
consistent uneveness	+	GOCC name	cytoskeleton	3216	84	154	17	4.2263	2.0137e-07	2.4078e-05
consistent uneveness	+	GOCC name	cell cortex part	3216	84	38	9	9.0677	3.0036e-07	3.1426e-05
consistent uneveness	+	GOCC name	non-membrane-bounded organelle	3216	84	633	36	2.1774	5.2168e-07	3.9695e-05
consistent uneveness	+	GOCC name	cuticular plate	3216	84	4	4	38.286	4.3371e-07	4.0335e-05
consistent uneveness	+	GOCC name	intracellular non-membrane-bounded organelle	3216	84	633	36	2.1774	5.2168e-07	4.3664e-05
consistent uneveness	+	GOBP name	chromosome organization	3216	84	208	20	3.6813	1.4433e-07	0.00010289
consistent uneveness	+	GOBP name	cellular component organization at cellular level	3216	84	779	42	2.0642	1.3639e-07	0.00011112
consistent uneveness	+	GOCC name	Z disc	3216	84	16	6	14.357	1.6636e-06	0.00011603
consistent uneveness	+	GOBP name	cellular component organization or biogenesis at cellular level	3216	84	792	42	2.0303	2.2205e-07	0.0001407
consistent uneveness	+	GOCC name	intracellular organelle	3216	84	1551	61	1.5058	2.495e-06	0.00016064
consistent uneveness	+	GOCC name	organelle	3216	84	1560	61	1.4971	3.1541e-06	0.00018857
consistent uneveness	+	GOBP name	cellular component assembly at cellular level	3216	84	278	22	3.0298	9.294e-07	0.00053004
consistent uneveness	+	Keywords	Nucleus	3216	84	1194	50	1.6033	1.2625e-05	0.00060853
consistent uneveness	+	Corum	H2AX complex II	3216	84	9	5	21.27	1.2319e-06	0.00073116
consistent uneveness	+	Keywords	Intermediatefilament	3216	84	3	3	38.286	1.7204e-05	0.00075385
consistent uneveness	+	GOCC name	spectrin	3216	84	7	4	21.878	1.4073e-05	0.0007853
consistent uneveness	+	GOMF name	nucleic acid binding	3216	84	875	43	1.8815	1.3131e-06	0.0010551
consistent uneveness	+	GOCC name	extracellular vesicular exosome	3216	84	24	6	9.5714	2.2947e-05	0.001067
consistent uneveness	+	GOCC name	extracellular organelle	3216	84	24	6	9.5714	2.2947e-05	0.0011298
consistent uneveness	+	GOMF name	actin binding	3216	84	54	10	7.0899	7.3016e-07	0.0011734
consistent uneveness	+	GOCC name	extracellular membrane-bounded organelle	3216	84	24	6	9.5714	2.2947e-05	0.0012004
consistent uneveness	+	Keywords	Cytoskeleton	3216	84	271	19	2.6842	3.2119e-05	0.0012901
consistent uneveness	+	Keywords	Phosphoprotein	3216	84	1874	66	1.3484	3.8736e-05	0.0014362
consistent uneveness	+	GOCC name	cortical cytoskeleton	3216	84	16	5	11.964	3.586e-05	0.0015797
consistent uneveness	+	Keywords	Glycoprotein	3216	84	106	11	3.973	5.9714e-05	0.0020559
consistent uneveness	+	Corum	Toposome	3216	84	6	4	25.524	6.1856e-06	0.0024474
consistent uneveness	+	GOBP name	cellular component disassembly involved in apoptosis	3216	84	19	6	12.09	5.2341e-06	0.0024875
consistent uneveness	+	Keywords	Actincapping	3216	84	10	4	15.314	7.8279e-05	0.0025154
consistent uneveness	+	GOBP name	actin filament-based process	3216	84	115	13	4.328	4.852e-06	0.0025156
consistent uneveness	+	GOCC name	secretory granule lumen	3216	84	4	3	28.714	6.7081e-05	0.0026737
consistent uneveness	+	GOCC name	platelet alpha granule lumen	3216	84	4	3	28.714	6.7081e-05	0.0028073
consistent uneveness	+	GOCC name	chromosome	3216	84	43	7	6.2326	8.6384e-05	0.0032865
consistent uneveness	+	GOCC name	cell-cell adherens junction	3216	84	11	4	13.922	0.00011994	0.0043648
consistent uneveness	+	Keywords	Citrullination	3216	84	5	3	22.971	0.00016347	0.0049246
consistent uneveness	+	GOCC name	stress fiber	3216	84	21	5	9.1156	0.00014742	0.0049356
consistent uneveness	+	GOCC name	vesicle lumen	3216	84	5	3	22.971	0.00016347	0.0050677
consistent uneveness	+	Corum	Emerin complex 1	3216	84	3	3	38.286	1.7204e-05	0.0051053
consistent uneveness	+	GOCC name	actin filament bundle	3216	84	21	5	9.1156	0.00014742	0.0051412
consistent uneveness	+	GOCC name	nuclear matrix	3216	84	34	6	6.7563	0.00017897	0.0051655
consistent uneveness	+	GOCC name	adherens junction	3216	84	48	7	5.5833	0.00017455	0.0052179
consistent uneveness	+	GOCC name	cytoplasmic membrane-bounded vesicle lumen	3216	84	5	3	22.971	0.00016347	0.0052626
consistent uneveness	+	GOCC name	anchoring junction	3216	84	49	7	5.4694	0.00019869	0.0055436
consistent uneveness	+	GOBP name	cellular macromolecular complex assembly	3216	84	190	16	3.2241	1.6342e-05	0.0071693
consistent uneveness	+	GOBP name	cellular component organization	3216	84	963	43	1.7095	1.8277e-05	0.0074452
consistent uneveness	+	GOCC name	cytoskeletal part	3216	84	348	20	2.2003	0.00028748	0.0077618
consistent uneveness	+	GOBP name	cellular component assembly	3216	84	389	24	2.3621	2.0787e-05	0.0079034
consistent uneveness	+	GOCC name	fascia adherens	3216	84	6	3	19.143	0.0003187	0.008336
consistent uneveness	+	GOMF name	DNA binding	3216	84	409	25	2.3402	1.5694e-05	0.0084069
consistent uneveness	+	GOBP name	cellular component organization or biogenesis	3216	84	976	43	1.6868	2.5938e-05	0.0087013
consistent uneveness	+	GOBP name	cellular macromolecular complex subunit organization	3216	84	290	20	2.6404	2.4442e-05	0.0087121
consistent uneveness	+	GOCC name	actomyosin	3216	84	25	5	7.6571	0.0003482	0.0088317
consistent uneveness	+	GOBP name	regulation of protein complex disassembly	3216	84	25	6	9.1886	2.9455e-05	0.0093324
consistent uneveness	+	GOBP name	cytoskeleton organization	3216	84	179	15	3.2083	3.2542e-05	0.0097677
consistent uneveness	+	GOMF name	cytoskeletal protein binding	3216	84	97	11	4.3417	2.6449e-05	0.010626
consistent uneveness	+	GOCC name	sex chromosome	3216	84	7	3	16.408	0.00054365	0.013001
consistent uneveness	+	GOCC name	nuclear inner membrane	3216	84	7	3	16.408	0.00054365	0.013383
consistent uneveness	+	GOBP name	regulation of actin filament depolymerization	3216	84	17	5	11.261	4.9547e-05	0.013456
consistent uneveness	+	GOBP name	platelet degranulation	3216	84	17	5	11.261	4.9547e-05	0.014128
consistent uneveness	+	GOCC name	neuron projection membrane	3216	84	2	2	38.286	0.00067431	0.015254
consistent uneveness	+	GOCC name	nucleoplasm	3216	84	318	18	2.1671	0.00069806	0.015376
consistent uneveness	+	GOCC name	axolemma	3216	84	2	2	38.286	0.00067431	0.015678
consistent uneveness	+	Corum	Emerin architectural complex	3216	84	4	3	28.714	6.7081e-05	0.015925
consistent uneveness	+	GOCC name	extracellular region part	3216	84	61	7	4.3934	0.00075066	0.01611
consistent uneveness	+	GOCC name	actin cytoskeleton	3216	84	45	6	5.1048	0.00082458	0.017254
consistent uneveness	+	GOCC name	nuclear part	3216	84	887	36	1.5539	0.0008734	0.01783

## Sheet: Enrichment analysis Organelle
Table EV 19D, Enrichment analysis of Shannon measurements of peptide profile in response to 4 hour FAS treatment
D) Organelle interactomes
Selection column	Selection value	Category column	Category value	Total size	Selection size	Category size	Intersection size	Enrichment factor	P value	Benj. Hoch. FDR
consistent uneveness	+	Alteration observed in Gaussian	Uneveness across PCP BN gradient	4028	77	120	18	7.8468	3.2798e-12	3.2798e-12
consistent uneveness	+	GOCC name	protein-DNA complex	4028	77	22	10	23.778	1.8916e-12	1.6836e-09
consistent uneveness	+	Keywords	Nucleosomecore	4028	77	9	7	40.687	2.4615e-11	1.3637e-08
consistent uneveness	+	Keywords	Chromosome	4028	77	68	13	10.001	2.0455e-10	3.7774e-08
consistent uneveness	+	Keywords	Acetylation	4028	77	1263	51	2.1123	1.7837e-10	4.9408e-08
consistent uneveness	+	GOCC name	nucleosome	4028	77	17	8	24.617	2.5642e-10	1.1411e-07
consistent uneveness	+	Keywords	Ublconjugation	4028	77	246	21	4.4656	2.1387e-09	2.9621e-07
consistent uneveness	+	GOCC name	chromosomal part	4028	77	142	16	5.8943	4.6876e-09	1.3907e-06
consistent uneveness	+	KEGG name	Systemic lupus erythematosus	4028	77	16	7	22.886	6.9161e-09	1.7567e-06
consistent uneveness	+	GOCC name	organelle part	4028	77	2002	61	1.5939	5.3716e-08	1.1952e-05
consistent uneveness	+	GOCC name	intracellular organelle part	4028	77	1987	60	1.5796	1.4311e-07	2.5474e-05
consistent uneveness	+	Keywords	DNA-binding	4028	77	175	15	4.4839	5.6998e-07	5.2628e-05
consistent uneveness	+	Keywords	Directproteinsequencing	4028	77	1087	41	1.9731	5.2314e-07	5.7964e-05
consistent uneveness	+	Keywords	Isopeptidebond	4028	77	133	13	5.1132	8.0035e-07	6.3342e-05
consistent uneveness	+	GOCC name	cuticular plate	4028	77	5	4	41.849	6.066e-07	8.998e-05
consistent uneveness	+	Keywords	Citrullination	4028	77	6	4	34.874	1.7868e-06	0.00012374
consistent uneveness	+	GOBP name	nucleosome assembly	4028	77	28	8	14.946	2.7081e-08	0.00017121
consistent uneveness	+	GOBP name	protein-DNA complex assembly	4028	77	31	8	13.5	6.5239e-08	0.00020622
consistent uneveness	+	GOBP name	nucleosome organization	4028	77	34	8	12.309	1.425e-07	0.0003003
consistent uneveness	+	GOCC name	contractile fiber part	4028	77	34	7	10.77	2.3675e-06	0.00030102
consistent uneveness	+	GOBP name	protein-DNA complex subunit organization	4028	77	36	8	11.625	2.2937e-07	0.00036252
consistent uneveness	+	Keywords	Intermediatefilament	4028	77	8	4	26.156	8.0384e-06	0.00049481
consistent uneveness	+	GOCC name	intracellular part	4028	77	3132	74	1.236	5.7359e-06	0.00063812
consistent uneveness	+	GOCC name	spectrin	4028	77	8	4	26.156	8.0384e-06	0.00079491
consistent uneveness	+	Keywords	Actincapping	4028	77	10	4	20.925	2.3247e-05	0.0012879
consistent uneveness	+	GOCC name	intermediate filament	4028	77	18	5	14.531	1.5182e-05	0.0013512
consistent uneveness	+	Keywords	Actin-binding	4028	77	87	9	5.4116	2.8305e-05	0.0014256
consistent uneveness	+	Keywords	3D-structure	4028	77	1315	42	1.6708	3.2225e-05	0.0014877
consistent uneveness	+	GOCC name	cytoskeleton	4028	77	183	13	3.7161	2.6098e-05	0.0021116
consistent uneveness	+	GOCC name	non-membrane-bounded organelle	4028	77	646	26	2.1054	5.7436e-05	0.0039322
consistent uneveness	+	GOBP name	organelle organization	4028	77	512	25	2.5543	3.1138e-06	0.0039371
consistent uneveness	+	GOCC name	intracellular non-membrane-bounded organelle	4028	77	646	26	2.1054	5.7436e-05	0.0042598
consistent uneveness	+	GOCC name	cytoskeletal part	4028	77	300	16	2.79	9.2094e-05	0.0058545
consistent uneveness	+	GOCC name	membrane-bounded vesicle	4028	77	180	12	3.4874	9.8988e-05	0.0058733
consistent uneveness	+	GOMF name	DNA binding	4028	77	274	17	3.2456	7.9765e-06	0.0080642
consistent uneveness	+	GOBP name	chromosome organization	4028	77	139	12	4.5161	7.9575e-06	0.0083846
consistent uneveness	+	GOCC name	cell part	4028	77	3410	75	1.1506	0.00023643	0.012378
consistent uneveness	+	GOCC name	vesicle	4028	77	200	12	3.1387	0.00025878	0.012795
consistent uneveness	+	GOCC name	Z disc	4028	77	17	4	12.309	0.00023171	0.012889
consistent uneveness	+	GOCC name	neuron projection membrane	4028	77	2	2	52.312	0.00036077	0.013379
consistent uneveness	+	Keywords	Antioxidant	4028	77	8	3	19.617	0.000343	0.013573
consistent uneveness	+	GOMF name	thioredoxin peroxidase activity	4028	77	3	3	52.312	6.7208e-06	0.013589
consistent uneveness	+	Keywords	Cytoskeleton	4028	77	236	13	2.8816	0.00032131	0.013693
consistent uneveness	+	GOCC name	Ku70:Ku80 complex	4028	77	2	2	52.312	0.00036077	0.01396
consistent uneveness	+	GOBP name	cellular component organization at cellular level	4028	77	796	31	2.0373	1.5819e-05	0.014287
consistent uneveness	+	GOCC name	intracellular organelle	4028	77	1797	49	1.4264	0.00030862	0.014457
consistent uneveness	+	GOCC name	glucosidase II complex	4028	77	2	2	52.312	0.00036077	0.014595
consistent uneveness	+	Keywords	Methylation	4028	77	124	9	3.7968	0.00041002	0.015144
consistent uneveness	+	GOCC name	axolemma	4028	77	2	2	52.312	0.00036077	0.01529
consistent uneveness	+	GOCC name	organelle	4028	77	1805	49	1.4201	0.00034777	0.015476
consistent uneveness	+	Keywords	Peroxidase	4028	77	9	3	17.437	0.00050503	0.017487
consistent uneveness	+	GOCC name	nucleoplasm	4028	77	249	13	2.7311	0.00052622	0.018733
consistent uneveness	+	GOCC name	cytoplasmic membrane-bounded vesicle	4028	77	158	10	3.3109	0.00056652	0.019392

## Sheet: Legend
Table EV 19, Analysis of Shannon measurements of peptide profile consistency. For proteins observed within the A) Cytoplasmic interactome and B) organelle/membrane interactome. For each proteins and replicate the HvsM ratios were measured using the Shannon index to assess the evenness of peptide measurements across the observed peptide profiles. Proteins observed to contain peptide which showed p…
