# Supplementary material for: Interactome disassembly during apoptosis occurs independent of caspase cleavage
Source: Mol Syst Biol. 2017 Jan 12;13(1):906. doi: 10.15252/msb.20167067 (PMC5293159; doi:10.15252/msb.20167067)
Supplement: Supplementary file 22 — Table EV20 [file MSB-13-906-s022.xlsx]

## Sheet: Single_peptide_unique_Scaffold_
Table EV 20: Unique N-terminal enriched peptide identified peptides across three biological replicates
Protein group	Protein accession number	Uniprot Terms	Uniprot Mapping	Protein name	Protein identification probability	Protein percentage of total spectra	Protein molecular weight (AMU)	Number of unique peptides	Number of unique spectra	Number of total spectra	Peptide sequence	Peptide Sequence(with modifications)	Peptide identification probability	Mascot Ion score	Mascot Identity score	Mascot Delta Ion score	Modifications identified by spectrum	Actual peptide mass (AMU)	Spectrum charge	Actual minus calculated peptide mass (AMU)	Actual minus calculated peptide mass (PPM)	Peptide start index	Peptide stop index	Replicate 1 HvsL	Replicate 1 MvsL	Replicate 1 MvsH	Replicate 2 HvsL	Replicate 2 MvsL	Replicate 2 MvsH	Replicate 3 HvsL	Replicate 3 MvsL	Replicate 3 MvsH	Replicate 1 Normalized HvsL	Replicate 1 Normalized MvsL	Replicate 1 Normalized MvsH	Replicate 2 Normalized HvsL	Replicate 2 Normalized MvsL	Replicate 2 Normalized MvsH	Replicate 3 Normalized HvsL	Replicate 3 Normalized MvsL	Replicate 3 Normalized MvsH	Average Normalized HvsL	Average Normalized MvsL	ttest p-value HvsL	ttest p-value MvsL	Benjamini-Hochberg corrected p-value HvsL (ttest)	Benjamini-Hochberg corrected p-value MvsL (ttest)	MWW test p-value HvsL	MWW test p-value MvsL
Isoform 2 of Polyadenylate-binding protein 2 OS=Homo sapiens GN=PABPN1	sp|Q86U42-2|PABP2_HUMAN	PABP2_HUMAN	Q86U42	Isoform 2 of Polyadenylate-binding protein 2 OS=Homo sapiens GN=PABPN1	100	0.0237	31479	2	18	54	AAAAAAAAAAGAAGGR	A[+42]AAAAAAAAAGAAGGR	99.7	89.9	49.3	47	Acetyl (+42), Label:13C(6) (+6)	1245.65	2	-0.00012	-0.095	2	17	0.353867	0.785633	2.2446	0.67485	0.8398	1.2408	NaN	2.86489	NaN	0.444724	1.13981	3.90297	0.785052	1.14034	1.85485	NaN	1.22013	NaN	0.614888	1.16676	0.17188	0.00052269	1	0.2591	1	1
Isoform 2 of Polyadenylate-binding protein 2 OS=Homo sapiens GN=PABPN1	sp|Q86U42-2|PABP2_HUMAN	PABP2_HUMAN	Q86U42	Isoform 2 of Polyadenylate-binding protein 2 OS=Homo sapiens GN=PABPN1	100	0.0175	31479	3	5	7	AAAAAAAAAGAAGGR	A[+42]AAAAAAAAGAAGGR	99.7	62.2	51.9	20.7	Acetyl (+42)	1168.6	2	0.00078	0.67	3	17	1.53953	2.464	1.74867	1.6548	0.65475	0.643	NaN	4.85556	NaN	1.93482	3.57481	3.04063	1.92502	0.889062	0.961208	NaN	2.06794	NaN	1.92992	2.17727	0.0016148	0.10731	0.35022	1	0.16667	0.1
Eukaryotic translation initiation factor 3 subunit J OS=Homo sapiens GN=EIF3J PE=1 SV=2	EIF3J_HUMAN	EIF3J_HUMAN	O75822	Eukaryotic translation initiation factor 3 subunit J OS=Homo sapiens GN=EIF3J PE=1 SV=2	100	0.0125	29045.3	2	15	15	AAAAAAAGDSDSWDADAFSVEDPVR	A[+42]AAAAAAGDSDSWDADAFSVEDPVR	99.7	124	49.1	124	Acetyl (+42), Label:13C(6) (+6)	2512.11	2	-0.001	-0.4	2	26	NaN	NaN	NaN	0.8874	0.5243	0.5913	NaN	NaN	NaN	NaN	NaN	NaN	1.03231	0.711929	0.883923	NaN	NaN	NaN	1.03231	0.711929	NaN	NaN	NaN	NaN	1	1
Mitogen-activated protein kinase 1 OS=Homo sapiens GN=MAPK1 PE=1 SV=3	MK01_HUMAN	MK01_HUMAN	P28482	Mitogen-activated protein kinase 1 OS=Homo sapiens GN=MAPK1 PE=1 SV=3	98.9	0.00751	41373.9	1	15	15	AAAAAAGAGPEMVR	A[+42]AAAAAGAGPEMVR	99.7	76.8	50.7	47.1	Acetyl (+42), Oxidation (+16)	1299.63	2	0.0013	1	2	15	0.645967	1.949	2.4067	0.56915	3.27015	4.4045	NaN	NaN	NaN	0.811822	2.82764	4.18484	0.662091	4.44042	6.5842	NaN	NaN	NaN	0.736956	3.63403	0.064451	0.13901	1	1	1	1
Dihydropteridine reductase OS=Homo sapiens GN=QDPR PE=1 SV=2	DHPR_HUMAN	DHPR_HUMAN	P09417	Dihydropteridine reductase OS=Homo sapiens GN=QDPR PE=1 SV=2	97.4	0.00576	25771.5	1	6	7	AAAAAAGEAR	A[+42]AAAAAGEAR	99.7	80.1	49.5	50.4	Acetyl (+42), Label:13C(6)15N(4) (+10)	909.45	2	0.00055	0.6	2	11	0.387433	1.15987	3.62067	0.62745	1.8934	12.0602	NaN	NaN	NaN	0.486909	1.68276	6.29572	0.729911	2.57098	18.0286	NaN	NaN	NaN	0.60841	2.12687	0.12548	0.13105	1	1	1	1
Isoform 2 of ATPase WRNIP1 OS=Homo sapiens GN=WRNIP1	sp|Q96S55-2|WRIP1_HUMAN	WRIP1_HUMAN	Q96S55	Isoform 2 of ATPase WRNIP1 OS=Homo sapiens GN=WRNIP1	96.4	0.00288	69442.2	1	1	1	AAAAAAGSASPR	NaN	99.6	56.2	50.4	9.14	Acetyl (+42), Label:13C(6)15N(4) (+10)	1051.53	2	-0.0021	-2	144	155	NaN	NaN	NaN	NaN	NaN	NaN	NaN	NaN	NaN	NaN	NaN	NaN	NaN	NaN	NaN	NaN	NaN	NaN	NaN	NaN	NaN	NaN	NaN	NaN	NaN	0
DNA polymerase epsilon subunit 4 OS=Homo sapiens GN=POLE4 PE=1 SV=2	DPOE4_HUMAN	DPOE4_HUMAN	Q9NR33	DNA polymerase epsilon subunit 4 OS=Homo sapiens GN=POLE4 PE=1 SV=2	96	0.00231	12191.1	1	2	2	AAAAAAGSGTPR	A[+42]AAAAAGSGTPR	99.7	80.6	51.3	14.4	Acetyl (+42), Label:13C(6) (+6)	1047.54	2	0.00067	0.64	2	13	0.889767	0.320333	0.3252	0.39185	0.1715	1.57	NaN	NaN	NaN	1.11822	0.464745	0.565467	0.455838	0.232874	2.34696	NaN	NaN	NaN	0.787029	0.34881	0.25358	0.20428	1	1	0.66667	0.66667
Sec1 family domain-containing protein 1 OS=Homo sapiens GN=SCFD1 PE=1 SV=4	SCFD1_HUMAN	SCFD1_HUMAN	Q8WVM8	Sec1 family domain-containing protein 1 OS=Homo sapiens GN=SCFD1 PE=1 SV=4	98.9	0.00751	72364.3	1	4	6	AAAAAATAAAAASIR	A[+42]AAAAATAAAAASIR	99.7	85.5	54.3	57.5	Acetyl (+42), Label:13C(6) (+6)	1304.71	2	-0.0088	-6.8	2	16	0.825367	0.765733	0.9466	0.4351	0.9523	2.21285	NaN	NaN	NaN	1.03728	1.11094	1.64597	0.506151	1.2931	3.30795	NaN	NaN	NaN	0.771717	1.20202	0.211	0.048145	1	1	0.66667	0.66667
Importin-5 OS=Homo sapiens GN=IPO5 PE=1 SV=4	sp|O00410|IPO5_HUMAN	IPO5_HUMAN	O00410	Importin-5 OS=Homo sapiens GN=IPO5 PE=1 SV=4	100	0.0179	123614	4	4	4	AAAAAEQQQFYLLLGN	A[+42]AAAAEQQQFYLLLGN	99.7	64.3	54.7	58.6	Acetyl (+42)	1748.87	2	-0.00067	-0.38	2	17	NaN	NaN	NaN	NaN	NaN	NaN	NaN	NaN	NaN	NaN	NaN	NaN	NaN	NaN	NaN	NaN	NaN	NaN	NaN	NaN	NaN	NaN	NaN	NaN	NaN	0
Importin-5 OS=Homo sapiens GN=IPO5 PE=1 SV=4	sp|O00410|IPO5_HUMAN	IPO5_HUMAN	O00410	Importin-5 OS=Homo sapiens GN=IPO5 PE=1 SV=4	100	0.0179	123614	4	4	4	AAAAAEQQQFYLLLGNLLSPDNVVR	A[+42]AAAAEQQQFYLLLGNLLSPDNVVR	99.4	88.9	60.9	73.5	Acetyl (+42)	2742.43	3	-0.0018	-0.67	2	26	1.1277	0.3556	0.3153	0.4741	0.29945	0.63545	NaN	NaN	NaN	1.41724	0.515911	0.548252	0.55152	0.406613	0.949922	NaN	NaN	NaN	0.984381	0.461262	0.26374	0.075075	1	1	0.66667	0.66667
Isoform 2 of Suppressor of G2 allele of SKP1 homolog OS=Homo sapiens GN=SUGT1	sp|Q9Y2Z0-2|SUGT1_HUMAN	SUGT1_HUMAN	Q9Y2Z0	Isoform 2 of Suppressor of G2 allele of SKP1 homolog OS=Homo sapiens GN=SUGT1	100	0.0303	37787.1	3	18	69	AAAAAGTATSQR	A[+42]AAAAGTATSQR	99.7	95.6	47.3	55.9	Acetyl (+42), Label:13C(6)15N(4) (+10)	1126.56	2	-0.00058	-0.51	2	13	0.5518	0.394967	0.7325	0.61145	0.3248	0.53185	0.688714	0.495686	1.04296	0.693477	0.573024	1.27369	0.711299	0.441035	0.795052	0.460632	0.211108	0.499788	0.621803	0.408389	0.016449	0.060976	0.53849	1	1	1
Golgi to ER traffic protein 4 homolog OS=Homo sapiens GN=GET4 PE=1 SV=1	sp|Q7L5D6|GET4_HUMAN	GET4_HUMAN	Q7L5D6	Golgi to ER traffic protein 4 homolog OS=Homo sapiens GN=GET4 PE=1 SV=1	98.9	0.0179	36486.8	1	17	23	AAAAAMAEQESAR	A[+42]AAAAMAEQESAR	99.7	91.7	46.7	80.4	Acetyl (+42), Oxidation (+16)	1333.59	2	-0.0014	-1.1	2	14	0.645467	0.643433	1.36847	0.4425	0.3484	0.7805	NaN	NaN	NaN	0.811193	0.933504	2.37953	0.514759	0.47308	1.16675	NaN	NaN	NaN	0.662976	0.703292	0.14002	0.20139	1	1	1	1
Isoform 3 of Mitogen-activated protein kinase 3 OS=Homo sapiens GN=MAPK3	sp|P27361-3|MK03_HUMAN	MK03_HUMAN	P27361	Isoform 3 of Mitogen-activated protein kinase 3 OS=Homo sapiens GN=MAPK3	97.7	0.00233	40071.4	1	1	1	AAAAAQGGGGGEPR	A[+42]AAAAQGGGGGEPR	99.7	68.4	48.9	54.9	Acetyl (+42)	1210.57	2	-0.0013	-1.1	2	15	0.504067	0.1818	0.3507	1.1292	0.33855	0.30285	0.641329	2.54647	8.73491	0.633488	0.263759	0.609807	1.3136	0.459705	0.452724	0.428939	1.08452	4.18579	0.792008	0.602661	0.097586	0.13525	1	1	0.8	0.8
E3 ubiquitin-protein ligase TRIM32 OS=Homo sapiens GN=TRIM32 PE=1 SV=2	TRI32_HUMAN	TRI32_HUMAN	Q13049	E3 ubiquitin-protein ligase TRIM32 OS=Homo sapiens GN=TRIM32 PE=1 SV=2	99.5	0.00896	71970.7	1	4	4	AAAAASHLNLDALR	A[+42]AAAASHLNLDALR	99.7	85.2	54.8	69.8	Acetyl (+42)	1434.76	2	0.0035	2.4	2	15	0.3453	0.4225	1.69847	0.5741	0.17435	0.304	NaN	NaN	NaN	0.433958	0.61297	2.95334	0.667849	0.236744	0.454444	NaN	NaN	NaN	0.550903	0.424857	0.13317	0.26536	1	1	1	1
DnaJ homolog subfamily C member 7 OS=Homo sapiens GN=DNAJC7 PE=1 SV=2	DNJC7_HUMAN	DNJC7_HUMAN	Q99615	DnaJ homolog subfamily C member 7 OS=Homo sapiens GN=DNAJC7 PE=1 SV=2	98.2	0.00448	56424.9	1	1	1	AAAAECDVVMAATEPELLDDQEAKR	A[+42]AAAEC[+57]DVVM[+16]AATEPELLDDQEAKR	98.8	75.4	53.9	75.4	Acetyl (+42), Carbamidomethyl (+57), Oxidation (+16), Label:13C(6)15N(2)+Dimethyl (+36), Label:13C(6)15N(4) (+10)	2806.3	3	-0.014	-5	2	26	NaN	NaN	1.2077	75.0366	28.6671	0.3958	NaN	NaN	NaN	NaN	NaN	2.09998	87.2899	38.9261	0.591674	NaN	NaN	NaN	87.2899	38.9261	NaN	NaN	NaN	NaN	1	1
Biogenesis of lysosome-related organelles complex 1 subunit 2 OS=Homo sapiens GN=BLOC1S2 PE=1 SV=1	sp|Q6QNY1|BL1S2_HUMAN	BL1S2_HUMAN	Q6QNY1	Biogenesis of lysosome-related organelles complex 1 subunit 2 OS=Homo sapiens GN=BLOC1S2 PE=1 SV=1	97.4	0.00576	15944.1	1	5	7	AAAAEGVLATR	A[+42]AAAEGVLATR	99.7	71.2	52.3	44	Acetyl (+42)	1070.57	2	0.00075	0.7	2	12	0.934533	1.27743	1.1954	0.5876	0.36565	0.62285	1.29296	0.820871	0.832186	1.17448	1.85332	2.07859	0.683554	0.496503	0.931086	0.864768	0.349601	0.398786	0.9076	0.899809	0.024043	0.20087	0.51499	1	0.8	0.8
Eukaryotic translation elongation factor 1 epsilon-1 OS=Homo sapiens GN=EEF1E1 PE=1 SV=1	MCA3_HUMAN	MCA3_HUMAN	O43324	Eukaryotic translation elongation factor 1 epsilon-1 OS=Homo sapiens GN=EEF1E1 PE=1 SV=1	100	0.00132	19793.1	1	1	1	AAAAELSLLEK	A[+42]AAAELSLLEK	99.7	74.6	49.7	50.5	Acetyl (+42), Label:13C(6)15N(2)+Dimethyl (+36)	1192.68	2	-0.0011	-0.91	2	12	10.8852	3.7061	5.3727	94.8008	53.7229	0.56285	NaN	NaN	NaN	13.68	5.37687	9.3422	110.282	72.9484	0.841393	NaN	NaN	NaN	61.9808	39.1626	0	0	0	0	0.16667	0.16667
Eukaryotic translation elongation factor 1 epsilon-1 OS=Homo sapiens GN=EEF1E1 PE=1 SV=1	MCA3_HUMAN	MCA3_HUMAN	O43324	Eukaryotic translation elongation factor 1 epsilon-1 OS=Homo sapiens GN=EEF1E1 PE=1 SV=1	100	0.00864	19793.1	2	4	4	AAAAELSLLEKSLGL	A[+42]AAAELSLLEKSLGL	99.7	64.7	56.2	45.8	Acetyl (+42), Label:13C(6)15N(2)+Dimethyl (+36)	1562.9	2	-0.0011	-0.71	2	16	313.036	103.903	9.2063	135.958	72.1025	0.48965	NaN	NaN	NaN	393.41	150.745	16.0082	158.16	97.9054	0.731968	NaN	NaN	NaN	275.785	124.325	0	0	0	0	0.16667	0.16667
Eukaryotic translation elongation factor 1 epsilon-1 OS=Homo sapiens GN=EEF1E1 PE=1 SV=1	MCA3_HUMAN	MCA3_HUMAN	O43324	Eukaryotic translation elongation factor 1 epsilon-1 OS=Homo sapiens GN=EEF1E1 PE=1 SV=1	100	0.0224	19793.1	2	10	10	AAAAELSLLEKSLGLSKGN	A[+42]AAAELSLLEKSLGLSKGN	99.7	89.9	58.4	81	Acetyl (+42), Label:13C(6)15N(2)+Dimethyl (+36), Label:13C(6)15N(2)+Dimethyl (+36)	1985.13	2	-0.0031	-1.6	2	20	5.60603	3.7377	0.241267	101.642	46.9579	0.42385	NaN	NaN	NaN	7.04541	5.42272	0.419521	118.24	63.7624	0.633605	NaN	NaN	NaN	62.6426	34.5926	0	0	0	0	0.16667	0.16667
Ankyrin repeat domain 54 OS=Homo sapiens GN=ANKRD54 PE=4 SV=1	D3YTC9_HUMAN	D3YTC9_HUMAN	D3YTC9	Ankyrin repeat domain 54 OS=Homo sapiens GN=ANKRD54 PE=4 SV=1	99.4	0.0108	30732.8	1	1	1	AAAAGDADDEPR	A[+42]AAAGDADDEPR	99.7	63.5	42.8	55.5	Acetyl (+42)	1199.51	2	-0.00019	-0.16	2	13	1.8498	3.3998	0.594367	NaN	NaN	1.26595	NaN	NaN	NaN	2.32475	4.93249	1.0335	NaN	NaN	1.89244	NaN	NaN	NaN	2.32475	4.93249	NaN	NaN	NaN	NaN	1	1
Poly(ADP-ribose) glycohydrolase ARH3 OS=Homo sapiens GN=ADPRHL2 PE=1 SV=1	ARHL2_HUMAN	ARHL2_HUMAN	Q9NX46	Poly(ADP-ribose) glycohydrolase ARH3 OS=Homo sapiens GN=ADPRHL2 PE=1 SV=1	100	0.00236	38929.3	1	1	1	AAAAGGGAGAAR	A[+42]AAAGGGAGAAR	98.9	55	49.6	27.1	Acetyl (+42)	941.47	2	0.0014	1.5	7	18	0.794667	0.327	0.428933	1.45595	NaN	NaN	NaN	NaN	1.64363	0.998701	0.474417	0.745841	1.6937	NaN	NaN	NaN	NaN	0.787631	1.3462	0.474417	0.16082	NaN	1	NaN	0.66667	1
Isoform 2 of Nucleoporin NUP188 homolog OS=Homo sapiens GN=NUP188	sp|Q5SRE5-2|NU188_HUMAN	NU188_HUMAN	Q5SRE5	Isoform 2 of Nucleoporin NUP188 homolog OS=Homo sapiens GN=NUP188	97.4	0.00448	182280	1	1	1	AAAAGGPCVR	A[+42]AAAGGPC[+57]VR	99.4	52.5	48.4	24.7	Acetyl (+42), Carbamidomethyl (+57)	970.47	2	-5.4e-05	-0.056	2	11	1.0145	0.954867	0.9027	0.53545	0.2391	0.4512	NaN	1.35206	NaN	1.27498	1.38534	1.56964	0.622888	0.324666	0.67449	NaN	0.575828	NaN	0.948933	0.761944	0.21069	0.14023	1	1	0.66667	0.6
Isoform 2 of Suppressor of G2 allele of SKP1 homolog OS=Homo sapiens GN=SUGT1	sp|Q9Y2Z0-2|SUGT1_HUMAN	SUGT1_HUMAN	Q9Y2Z0	Isoform 2 of Suppressor of G2 allele of SKP1 homolog OS=Homo sapiens GN=SUGT1	100	0.0303	37787.1	3	12	46	AAAAGTATSQR	A[+42]AAAGTATSQR	99.7	90.7	46.8	58.6	Acetyl (+42), Label:13C(6)15N(4) (+10)	1055.52	2	0.00052	0.49	3	13	1.0693	1.74597	2.45123	NaN	2.49765	NaN	NaN	NaN	NaN	1.34385	2.53308	4.26227	NaN	3.39147	NaN	NaN	NaN	NaN	1.34385	2.96228	NaN	0.091601	NaN	1	1	1
Sorbitol dehydrogenase OS=Homo sapiens GN=SORD PE=1 SV=4	DHSO_HUMAN	DHSO_HUMAN	Q00796	Sorbitol dehydrogenase OS=Homo sapiens GN=SORD PE=1 SV=4	100	0.0184	38306.6	4	23	35	AAAAKPNNLSLVVH	A[+42]AAAKPNNLSLVVH	99.7	95.6	51.4	75.5	Acetyl (+42), Label:13C(6)15N(2)+Dimethyl (+36)	1481.84	2	-0.0018	-1.2	2	15	53.7347	26.4892	0.484967	NaN	NaN	NaN	NaN	NaN	NaN	67.5313	38.431	0.843274	NaN	NaN	NaN	NaN	NaN	NaN	67.5313	38.431	NaN	NaN	NaN	NaN	1	1
Sorbitol dehydrogenase OS=Homo sapiens GN=SORD PE=1 SV=4	DHSO_HUMAN	DHSO_HUMAN	Q00796	Sorbitol dehydrogenase OS=Homo sapiens GN=SORD PE=1 SV=4	100	0.0184	38306.6	4	22	32	AAAAKPNNLSLVVHGPGDLR	A[+42]AAAKPNNLSLVVHGPGDLR	99.7	82.2	53.7	73.3	Acetyl (+42), Dimethyl:2H(4) (+32), Label:13C(6) (+6)	2079.18	3	-0.0018	-0.86	2	21	153.726	83.3286	0.533067	NaN	0.8447	NaN	NaN	NaN	NaN	193.196	120.895	0.926911	NaN	1.14699	NaN	NaN	NaN	NaN	193.196	61.0208	NaN	0.35644	NaN	1	1	1
Rab GTPase-binding effector protein 2 OS=Homo sapiens GN=RABEP2 PE=2 SV=1	B4DHR0_HUMAN	B4DHR0_HUMAN	B4DHR0	Rab GTPase-binding effector protein 2 OS=Homo sapiens GN=RABEP2 PE=2 SV=1	99.8	0.00501	56094.3	1	4	4	AAAAPVAADDDER	A[+42]AAAPVAADDDER	99.7	59.4	46.7	52.8	Acetyl (+42)	1312.59	2	-0.0042	-3.2	2	14	0.1373	1.07503	NaN	0.5297	0.30365	0.5869	NaN	NaN	NaN	0.172552	1.55968	NaN	0.616199	0.412316	0.877345	NaN	NaN	NaN	0.394376	0.985996	0.3002	0.33547	1	1	1	1
Leucine-rich repeat-containing protein 47 OS=Homo sapiens GN=LRRC47 PE=1 SV=1	LRC47_HUMAN	LRC47_HUMAN	Q8N1G4	Leucine-rich repeat-containing protein 47 OS=Homo sapiens GN=LRRC47 PE=1 SV=1	100	0.0275	63456.7	3	26	47	AAAAVSESWPELELAER	A[+42]AAAVSESWPELELAER	99.7	104	54.3	80.9	Acetyl (+42), Label:13C(6)15N(4) (+10)	1879.92	2	-0.0011	-0.56	2	18	1.0145	0.366167	0.397	1.1259	0.3958	0.3621	NaN	NaN	NaN	1.27498	0.531241	0.690315	1.30976	0.537443	0.541296	NaN	NaN	NaN	1.29237	0.534342	0.0085656	0.0036946	0.12232	0.042452	0.16667	0.16667
Isoform 2 of E3 ubiquitin-protein ligase ZFP91 OS=Homo sapiens GN=ZFP91	sp|Q96JP5-2|ZFP91_HUMAN	ZFP91_HUMAN	Q96JP5	Isoform 2 of E3 ubiquitin-protein ligase ZFP91 OS=Homo sapiens GN=ZFP91	97.4	0.00288	59553	1	1	1	AAAAVSRRR	NaN	99.7	65.5	52.1	0	Acetyl (+42), Label:13C(6) (+6), Label:13C(6) (+6)	1010.61	2	-0.0023	-2.3	64	72	NaN	NaN	NaN	NaN	NaN	NaN	NaN	NaN	NaN	NaN	NaN	NaN	NaN	NaN	NaN	NaN	NaN	NaN	NaN	NaN	NaN	NaN	NaN	NaN	NaN	0
5-formyltetrahydrofolate cyclo-ligase OS=Homo sapiens GN=MTHFS PE=1 SV=2	MTHFS_HUMAN	MTHFS_HUMAN	P49914	5-formyltetrahydrofolate cyclo-ligase OS=Homo sapiens GN=MTHFS PE=1 SV=2	98.3	0.0025	23238.4	1	1	1	AAAAVSSAKR	A[+42]AAAVSSAKR	99.6	55.3	52.5	27.1	Acetyl (+42), Dimethyl (+28)	1000.57	2	-0.00099	-0.99	2	11	22.5737	12.4379	0.5447	6.5294	2.31145	0.34955	5.71699	NaN	0.8416	28.3696	18.0451	0.94714	7.59564	3.13864	0.522535	3.82369	NaN	0.403297	13.263	10.5919	0.0071633	0.14314	0.097096	1	0.05	1
26S proteasome non-ATPase regulatory subunit 11 OS=Homo sapiens GN=PSMD11 PE=1 SV=3	PSD11_HUMAN	PSD11_HUMAN	O00231	26S proteasome non-ATPase regulatory subunit 11 OS=Homo sapiens GN=PSMD11 PE=1 SV=3	100	0.0171	47448.3	3	11	27	AAAAVVEFQR	A[+42]AAAVVEFQR	99.7	76.4	48.6	44.5	Acetyl (+42), Label:13C(6)15N(4) (+10)	1112.59	2	0.00048	0.43	2	11	0.689667	0.213467	0.310533	0.6266	0.31085	0.4962	1.77049	3.9654	1.08704	0.866742	0.309701	0.539964	0.728922	0.422092	0.741759	1.18415	1.68883	0.520914	0.926606	0.806873	0.020508	0.20958	0.27477	1	0.8	0.8
Isoform 2 of Probable ATP-dependent RNA helicase DDX31 OS=Homo sapiens GN=DDX31	sp|Q9H8H2-2|DDX31_HUMAN	DDX31_HUMAN	Q9H8H2	Isoform 2 of Probable ATP-dependent RNA helicase DDX31 OS=Homo sapiens GN=DDX31	99.8	0.00132	85799.1	1	1	1	AAADGSLFDNPR	A[+42]AADGSLFDNPR	99.7	74.3	44.8	58.4	Acetyl (+42)	1274.59	2	-0.0034	-2.7	107	118	0.581567	1.20093	1.44543	1.8257	0.17215	0.2256	NaN	NaN	NaN	0.730887	1.74233	2.51336	2.12383	0.233757	0.337245	NaN	NaN	NaN	1.42736	0.988046	0.289	0.4151	1	1	0.66667	0.66667
Phosphoglycolate phosphatase OS=Homo sapiens GN=PGP PE=1 SV=1	PGP_HUMAN	PGP_HUMAN	A6NDG6	Phosphoglycolate phosphatase OS=Homo sapiens GN=PGP PE=1 SV=1	100	0.0184	33988.6	5	20	30	AAAEAGGDDAR	A[+42]AAEAGGDDAR	99.7	106	40.6	68.5	Acetyl (+42), Label:13C(6)15N(4) (+10)	1054.46	2	-0.00056	-0.53	2	12	0.5637	0.284133	0.504067	0.68315	0.68905	1.01655	4.21569	1.63477	1.57736	0.708433	0.412226	0.876485	0.794707	0.935637	1.51962	2.81957	0.696234	0.755874	1.44091	0.681365	0.17192	0.045925	1	0.48	0.8	0.8
Peroxisomal biogenesis factor 19 OS=Homo sapiens GN=PEX19 PE=4 SV=1	E9PPB4_HUMAN	E9PPB4_HUMAN	E9PPB4	Peroxisomal biogenesis factor 19 OS=Homo sapiens GN=PEX19 PE=4 SV=1	98.8	0.0079	4459	1	4	12	AAAEEGCSVGAEADR	A[+42]AAEEGC[+57]SVGAEADR	99.7	104	38.8	83.2	Acetyl (+42), Carbamidomethyl (+57)	1533.64	2	-0.00051	-0.33	2	16	0.810267	0.720333	0.3767	0.4102	0.05555	0.1306	NaN	NaN	NaN	1.01831	1.04507	0.655017	0.477185	0.075429	0.195231	NaN	NaN	NaN	0.747746	0.560251	0.22102	0.37962	1	1	0.66667	0.66667
Pyrroline-5-carboxylate reductase 3 OS=Homo sapiens GN=PYCRL PE=1 SV=2	P5CR3_HUMAN	P5CR3_HUMAN	Q53H96	Pyrroline-5-carboxylate reductase 3 OS=Homo sapiens GN=PYCRL PE=1 SV=2	95.7	0.00395	28630.4	1	4	6	AAAEPSPR	A[+42]AAEPSPR	99	64.1	45	28.7	Acetyl (+42)	839.41	2	5.1e-05	0.061	2	9	0.7269	3.91263	5.33423	0.7619	0.42275	0.5543	NaN	NaN	NaN	0.913535	5.67652	9.27531	0.886317	0.574038	0.828612	NaN	NaN	NaN	0.899926	3.12528	0.0096266	0.42723	0.10988	1	1	1
Serine/threonine-protein kinase PRP4 homolog OS=Homo sapiens GN=PRPF4B PE=1 SV=3	PRP4B_HUMAN	PRP4B_HUMAN	Q13523	Serine/threonine-protein kinase PRP4 homolog OS=Homo sapiens GN=PRPF4B PE=1 SV=3	99.1	0.0079	116975	1	6	10	AAAETQSLR	A[+42]AAETQSLR	99.7	86.9	47.9	48.7	Acetyl (+42), Label:13C(6) (+6)	993.52	2	0.00066	0.67	2	10	0.3097	0.2036	0.6695	0.8565	0.36915	0.4311	0.771014	1.26293	1.81939	0.389217	0.295386	1.16414	0.996365	0.501256	0.644443	0.515677	0.537869	0.871854	0.633753	0.444837	0.075627	0.027597	0.83575	0.27757	1	1
Isoform Cytoplasmic of Fumarate hydratase, mitochondrial OS=Homo sapiens GN=FH	sp|P07954-2|FUMH_HUMAN	FUMH_HUMAN	P07954	Isoform Cytoplasmic of Fumarate hydratase, mitochondrial OS=Homo sapiens GN=FH	100	0.00231	50195.3	1	1	1	AAAEVNQDYGLD	A[+28]AAEVNQDYGLD	99.1	52.1	47.6	39.4	Dimethyl (+28)	1292.59	2	-0.0031	-2.4	59	70	NaN	NaN	NaN	NaN	NaN	NaN	NaN	NaN	NaN	NaN	NaN	NaN	NaN	NaN	NaN	NaN	NaN	NaN	NaN	NaN	NaN	NaN	NaN	NaN	NaN	0
Nuclear pore complex protein Nup160 OS=Homo sapiens GN=NUP160 PE=1 SV=3	sp|Q12769|NU160_HUMAN	NU160_HUMAN	Q12769	Nuclear pore complex protein Nup160 OS=Homo sapiens GN=NUP160 PE=1 SV=3	96.1	0.00501	162107	1	3	3	AAAGALER	A[+42]AAGALER	99	74.2	49.7	37.3	Acetyl (+42), Label:13C(6)15N(4) (+10)	809.43	2	-0.0017	-2	36	43	4.11893	1.74927	2.03037	0.6038	0.1878	0.31205	0.592714	4.01477	6.39839	5.17649	2.53787	3.53046	0.702399	0.255007	0.466477	0.396425	1.70985	3.06612	2.09177	1.50091	0.30476	0.15341	1	1	0.8	0.8
Isoform 2 of Zinc finger protein 598 OS=Homo sapiens GN=ZNF598	sp|Q86UK7-2|ZN598_HUMAN	ZN598_HUMAN	Q86UK7	Isoform 2 of Zinc finger protein 598 OS=Homo sapiens GN=ZNF598	98.9	0.0025	97788.3	1	1	1	AAAGGAEGR	A[+42]AAGGAEGR	99.7	82.1	47.3	37.1	Acetyl (+42), Label:13C(6)15N(4) (+10)	810.39	2	-0.00056	-0.69	2	10	0.986467	0.6726	0.775133	0.78395	0.5686	1.3025	NaN	NaN	NaN	1.23975	0.97582	1.34782	0.911967	0.772082	1.94708	NaN	NaN	NaN	1.07586	0.873951	0.096239	0.073872	1	0.7303	0.66667	0.66667
Ras-related protein Rab-21 OS=Homo sapiens GN=RAB21 PE=1 SV=3	RAB21_HUMAN	RAB21_HUMAN	Q9UL25	Ras-related protein Rab-21 OS=Homo sapiens GN=RAB21 PE=1 SV=3	97.4	0.00576	24329.9	1	3	4	AAAGGGGGGAAAAGR	A[+42]AAGGGGGGAAAAGR	99.7	113	49.6	83.4	Acetyl (+42), Label:13C(6)15N(4) (+10)	1122.54	2	0.00031	0.27	2	16	0.5467	0.2529	0.4662	0.69865	0.4746	0.67165	NaN	NaN	5.91099	0.687068	0.366912	0.810642	0.812738	0.644443	1.00404	NaN	NaN	2.83256	0.749903	0.505677	0.053219	0.1705	0.54155	1	1	1
Isoform 2 of Zinc finger protein AEBP2 OS=Homo sapiens GN=AEBP2	sp|Q6ZN18|AEBP2_HUMAN	AEBP2_HUMAN	Q6ZN18	Zinc finger protein AEBP2 OS=Homo sapiens GN=AEBP2 PE=1 SV=2	98.9	0.0134	54448.8	1	27	42	AAAITDMADLEELSR	A[+42]AAITDMADLEELSR	99.7	97.4	51.9	91	Acetyl (+42), Label:13C(6)15N(4) (+10)	1656.79	2	-0.0019	-1.2	2	16	0.6001	0.9159	1.5263	0.67745	0.68465	1.00815	NaN	NaN	NaN	0.754179	1.3288	2.65397	0.788076	0.929663	1.50706	NaN	NaN	NaN	0.771127	1.12923	0.01399	0.11136	0.1395	0.89449	1	1
Short transient receptor potential channel 4-associated protein OS=Homo sapiens GN=TRPC4AP PE=1 SV=2	sp|Q8TEL6-3|TP4AP_HUMAN	TP4AP_HUMAN	Q8TEL6	Isoform 3 of Short transient receptor potential channel 4-associated protein OS=Homo sapiens GN=TRPC4AP	96.9	0.0025	0	1	1	1	AAAPVAAGSGAGR	A[+42]AAPVAAGSGAGR	99.2	53.6	51.5	40.3	Acetyl (+42)	1096.56	2	-0.0035	-3.2	0	0	0.819667	0.5634	0.688567	0.90055	0.3018	0.3314	NaN	NaN	NaN	1.03012	0.81739	1.1973	1.04761	0.409804	0.495403	NaN	NaN	NaN	1.03886	0.613597	0.0053581	0.20414	0.053274	1	0.16667	0.16667
Isoform 2 of Lysophospholipase-like protein 1 OS=Homo sapiens GN=LYPLAL1	sp|Q5VWZ2-2|LYPL1_HUMAN	LYPL1_HUMAN	Q5VWZ2	Isoform 2 of Lysophospholipase-like protein 1 OS=Homo sapiens GN=LYPLAL1	97.4	0.00576	24458.9	1	3	3	AAASGSVLQR	A[+42]AASGSVLQR	99.7	68.5	51.8	49.3	Acetyl (+42), Label:13C(6)15N(4) (+10)	1010.54	2	0.0012	1.2	2	11	0.582933	0.3252	0.560467	0.6915	1.0095	1.45145	4.08584	12.3726	4.926	0.732604	0.471806	0.974555	0.804421	1.37077	2.16974	2.73273	5.26938	2.36055	1.42325	2.37065	0.1619	0.24114	1	1	0.8	0.8
40S ribosomal protein SA (Fragment) OS=Homo sapiens GN=RPSA PE=3 SV=1	C9J9K3_HUMAN	C9J9K3_HUMAN	C9J9K3	40S ribosomal protein SA (Fragment) OS=Homo sapiens GN=RPSA PE=3 SV=1	100	0.0395	29487.9	8	54	90	AAATGATPIAGR	AAATGATPIAGR	99.6	67	49.2	44.7	Dimethyl (+28), Label:13C(6)15N(4) (+10)	1093.61	2	0.00073	0.67	91	102	5.80057	10.5964	0.5154	NaN	2.0585	NaN	NaN	NaN	NaN	7.28989	15.3735	0.896192	NaN	2.79517	NaN	NaN	NaN	NaN	7.28989	9.08433	NaN	0.17548	NaN	1	1	1
Interferon regulatory factor 2-binding protein 2 OS=Homo sapiens GN=IRF2BP2 PE=1 SV=2	sp|Q7Z5L9|I2BP2_HUMAN	I2BP2_HUMAN	Q7Z5L9	Interferon regulatory factor 2-binding protein 2 OS=Homo sapiens GN=IRF2BP2 PE=1 SV=2	99.9	0.00751	61006.2	1	4	6	AAAVAVAAASR	A[+42]AAVAVAAASR	99.7	63.6	52.2	37.1	Acetyl (+42)	998.55	2	0.0028	2.8	2	12	3.16107	2.67057	0.8498	0.84985	0.42825	0.504	0.679086	0.903043	1.4136	3.97269	3.8745	1.47766	0.988629	0.581506	0.75342	0.454192	0.384597	0.677401	1.80517	1.61354	0.24092	0.29009	1	1	0.8	0.8
Alkylated DNA repair protein alkB homolog 1 OS=Homo sapiens GN=ALKBH1 PE=1 SV=2	ALKB1_HUMAN	ALKB1_HUMAN	Q13686	Alkylated DNA repair protein alkB homolog 1 OS=Homo sapiens GN=ALKBH1 PE=1 SV=2	98.8	0.00263	43814.6	1	4	4	AAAVGSVATLATEPGEDAFR	A[+42]AAVGSVATLATEPGEDAFR	99.7	93.5	50.8	78.2	Acetyl (+42)	1973.97	2	-0.0024	-1.2	5	24	NaN	NaN	NaN	0.7923	0.30015	0.36105	NaN	NaN	NaN	NaN	NaN	NaN	0.921681	0.407563	0.539726	NaN	NaN	NaN	0.921681	0.407563	NaN	NaN	NaN	NaN	1	1
UPF0600 protein C5orf51 OS=Homo sapiens GN=C5orf51 PE=1 SV=1	CE051_HUMAN	CE051_HUMAN	A6NDU8	UPF0600 protein C5orf51 OS=Homo sapiens GN=C5orf51 PE=1 SV=1	98.9	0.0025	33603.4	1	2	2	AAAVSSVVR	A[+42]AAVSSVVR	99.7	68.1	51.6	36	Acetyl (+42), Label:13C(6)15N(4) (+10)	910.51	2	-0.0056	-6.1	2	10	1.41723	0.789333	0.544433	0.5211	0.57105	1.0575	NaN	NaN	NaN	1.78112	1.14518	0.946676	0.606195	0.775409	1.58084	NaN	NaN	NaN	1.19365	0.960294	0.29116	0.12109	1	0.85227	0.66667	0.66667
26S proteasome non-ATPase regulatory subunit 11 OS=Homo sapiens GN=PSMD11 PE=1 SV=3	PSD11_HUMAN	PSD11_HUMAN	O00231	26S proteasome non-ATPase regulatory subunit 11 OS=Homo sapiens GN=PSMD11 PE=1 SV=3	100	0.0171	47448.3	3	5	13	AAAVVEFQR	A[+42]AAVVEFQR	99	51.3	48.1	26.8	Acetyl (+42), Label:13C(6)15N(4) (+10)	1041.55	2	-0.00062	-0.59	3	11	0.5078	0.218933	0.633067	0.0531	0.8693	27.4718	3.5745	NaN	NaN	0.63818	0.317632	1.10079	0.061771	1.18039	41.067	2.39073	NaN	NaN	1.03023	0.749012	0.24906	0.33266	1	1	0.8	0.4
Isoform 2 of Nuclear mitotic apparatus protein 1 OS=Homo sapiens GN=NUMA1	sp|Q14980-2|NUMA1_HUMAN	NUMA1_HUMAN	Q14980	Isoform 2 of Nuclear mitotic apparatus protein 1 OS=Homo sapiens GN=NUMA1	100	0.0079	236498	6	6	6	AADALEEQQR	A[+28]ADALEEQQR	99.4	59.1	47.9	23.1	Dimethyl (+28), Label:13C(6) (+6)	1163.59	2	-0.0018	-1.5	725	734	NaN	NaN	NaN	NaN	NaN	NaN	NaN	NaN	NaN	NaN	NaN	NaN	NaN	NaN	NaN	NaN	NaN	NaN	NaN	NaN	NaN	NaN	NaN	NaN	NaN	0
Density-regulated protein OS=Homo sapiens GN=DENR PE=1 SV=2	DENR_HUMAN	DENR_HUMAN	O43583	Density-regulated protein OS=Homo sapiens GN=DENR PE=1 SV=2	99.3	0.00132	22074.4	1	1	1	AADISESSGADCKGDPR	A[+42]ADISESSGADC[+57]KGDPR	98.7	45.6	44.4	27.5	Acetyl (+42), Carbamidomethyl (+57), Label:13C(6)15N(2)+Dimethyl (+36), Label:13C(6)15N(4) (+10)	1822.81	2	-0.0018	-1	2	18	NaN	NaN	NaN	NaN	NaN	NaN	NaN	NaN	NaN	NaN	NaN	NaN	NaN	NaN	NaN	NaN	NaN	NaN	NaN	NaN	NaN	NaN	NaN	NaN	NaN	0
Translational activator GCN1 OS=Homo sapiens GN=GCN1L1 PE=1 SV=6	GCN1L_HUMAN	GCN1L_HUMAN	Q92616	Translational activator GCN1 OS=Homo sapiens GN=GCN1L1 PE=1 SV=6	99.8	0.00896	292746	1	4	4	AADTQVSETLKR	A[+42]ADTQVSETLKR	99.7	81.2	54.8	62.8	Acetyl (+42), Label:13C(6)15N(2)+Dimethyl (+36), Label:13C(6)15N(4) (+10)	1405.75	2	-0.0011	-0.75	2	13	6.26727	0.523867	0.194867	15.4421	3.73105	0.24625	62.4881	NaN	NaN	7.87642	0.760035	0.33884	17.9637	5.06626	0.368114	41.7939	NaN	NaN	22.5447	2.91315	0	0.40396	0	1	0.05	1
Isoform 3 of General transcription factor 3C polypeptide 5 OS=Homo sapiens GN=GTF3C5	sp|Q9Y5Q8-3|TF3C5_HUMAN	TF3C5_HUMAN	Q9Y5Q8	Isoform 3 of General transcription factor 3C polypeptide 5 OS=Homo sapiens GN=GTF3C5	97.4	0.00288	60352.5	1	3	3	AAEAADLGLGAAVPVELR	A[+42]AEAADLGLGAAVPVELR	99.7	104	57	89	Acetyl (+42)	1763.94	2	0.0012	0.67	2	19	0.6048	0.1931	0.3192	0.55515	0.18585	0.3366	NaN	NaN	NaN	0.760085	0.280153	0.555034	0.645805	0.252359	0.503177	NaN	NaN	NaN	0.702945	0.266256	0.051635	0.033197	0.37173	0.22368	1	1
ATP-dependent RNA helicase A OS=Homo sapiens GN=DHX9 PE=1 SV=4	sp|Q08211|DHX9_HUMAN	DHX9_HUMAN	Q08211	ATP-dependent RNA helicase A OS=Homo sapiens GN=DHX9 PE=1 SV=4	100	0.0329	140944	9	51	75	AAECNIVVTQPR	A[+28]AEC[+57]NIVVTQPR	99.7	84.4	50.5	57.4	Dimethyl (+28), Carbamidomethyl (+57), Label:13C(6) (+6)	1390.73	2	-0.00022	-0.16	435	446	5.35457	6.76713	0.818267	NaN	NaN	1.15355	NaN	NaN	NaN	6.72938	9.81787	1.42283	NaN	NaN	1.72442	NaN	NaN	NaN	6.72938	9.81787	NaN	NaN	NaN	NaN	1	1
Immunoglobulin-binding protein 1 OS=Homo sapiens GN=IGBP1 PE=1 SV=1	IGBP1_HUMAN	IGBP1_HUMAN	P78318	Immunoglobulin-binding protein 1 OS=Homo sapiens GN=IGBP1 PE=1 SV=1	98.8	0.00395	39204.5	1	4	6	AAEDELQLPR	A[+42]AEDELQLPR	99.7	89.9	48	34.7	Acetyl (+42), Label:13C(6)15N(4) (+10)	1192.6	2	0.00052	0.44	2	11	1.67663	0.297733	0.230267	0.8058	0.38375	0.4766	0.437471	0.663629	1.67781	2.10712	0.431957	0.400394	0.937385	0.521081	0.71246	0.292594	0.282633	0.804013	1.11237	0.41189	0.17122	0.027357	1	0.17979	0.8	0.8
Platelet-activating factor acetylhydrolase IB subunit beta OS=Homo sapiens GN=PAFAH1B2 PE=1 SV=1	sp|P68402|PA1B2_HUMAN	PA1B2_HUMAN	P68402	Platelet-activating factor acetylhydrolase IB subunit beta OS=Homo sapiens GN=PAFAH1B2 PE=1 SV=1	100	0.0145	25551.5	4	37	37	AAEDIQGDDR	AAEDIQGDDR	99.7	70.1	43.5	46	Dimethyl (+28)	1116.5	2	-0.0012	-1.1	14	23	0.5657	1.40803	3.0013	13.07	0.54505	1.2053	NaN	NaN	NaN	0.710946	2.0428	5.21875	15.2042	0.740105	1.80178	NaN	NaN	NaN	7.9576	1.39145	0.41008	0.27872	1	1	0.66667	0.66667
Isoform Non-brain of Clathrin light chain A OS=Homo sapiens GN=CLTA	sp|P09496|CLCA_HUMAN	CLCA_HUMAN	P09496	Clathrin light chain A OS=Homo sapiens GN=CLTA PE=1 SV=1	100	0.00395	27058.7	2	6	6	AAEEAFVNDIDESSPGTEWER	A[+28]AEEAFVNDIDESSPGTEWER	99.7	80.5	44.2	68.4	Dimethyl (+28)	2379.04	3	-0.0066	-2.8	193	213	NaN	NaN	NaN	NaN	NaN	NaN	NaN	NaN	NaN	NaN	NaN	NaN	NaN	NaN	NaN	NaN	NaN	NaN	NaN	NaN	NaN	NaN	NaN	NaN	NaN	0
Far upstream element-binding protein 1 OS=Homo sapiens GN=FUBP1 PE=4 SV=1	E9PEB5_HUMAN	E9PEB5_HUMAN	E9PEB5	Far upstream element-binding protein 1 OS=Homo sapiens GN=FUBP1 PE=4 SV=1	100	0.00925	68886.1	3	9	9	AAEIITDLLR	A[+28]AEIITDLLR	99.6	69.5	53.4	38.8	Dimethyl (+28), Label:13C(6) (+6)	1147.69	2	-0.0056	-4.8	335	344	4.63333	1.65443	0.446667	0.44845	0.1715	2.30365	NaN	NaN	NaN	5.82296	2.40028	0.776677	0.521681	0.232874	3.44368	NaN	NaN	NaN	3.17232	1.31658	0.43382	0.43843	1	1	0.66667	0.66667
Transcription elongation factor B polypeptide 3 OS=Homo sapiens GN=TCEB3 PE=1 SV=2	ELOA1_HUMAN	ELOA1_HUMAN	Q14241	Transcription elongation factor B polypeptide 3 OS=Homo sapiens GN=TCEB3 PE=1 SV=2	98.9	0.00896	89892.3	1	4	6	AAESALQVVEKLQAR	A[+42]AESALQVVEKLQAR	99.7	97.4	57.1	83.4	Acetyl (+42), Label:13C(6)15N(2)+Dimethyl (+36), Label:13C(6)15N(4) (+10)	1699.96	2	-0.0024	-1.4	28	42	2.3055	1.772	0.7394	27.3151	1.87795	0.0774	NaN	NaN	NaN	2.89745	2.57085	1.28569	31.7756	2.55	0.115704	NaN	NaN	NaN	17.3365	2.56043	0.16565	0.0025914	1	0.01553	0.16667	0.16667
Isoform 3 of Mediator of RNA polymerase II transcription subunit 12 OS=Homo sapiens GN=MED12	sp|Q93074-2|MED12_HUMAN	MED12_HUMAN	Q93074	Isoform 2 of Mediator of RNA polymerase II transcription subunit 12 OS=Homo sapiens GN=MED12	98.9	0.0025	243376	1	1	1	AAFGILSYEHR	A[+42]AFGILSYEHR	99.7	81.1	51.9	61.5	Acetyl (+42)	1304.65	2	-0.0028	-2.1	2	12	0.908167	0.953967	1.67297	1.04145	0.2809	0.24785	NaN	NaN	NaN	1.14134	1.38403	2.909	1.21152	0.381424	0.370506	NaN	NaN	NaN	1.17643	0.882728	0.018981	0.3288	0.12546	1	0.16667	0.16667
Glutaredoxin-3 OS=Homo sapiens GN=GLRX3 PE=1 SV=2	GLRX3_HUMAN	GLRX3_HUMAN	O76003	Glutaredoxin-3 OS=Homo sapiens GN=GLRX3 PE=1 SV=2	100	0.0171	37414.8	3	7	13	AAGAAEAAVAAVEEVG	A[+42]AGAAEAAVAAVEEVG	99.7	68.3	48	42.7	Acetyl (+42)	1426.69	2	-0.00023	-0.16	2	17	NaN	NaN	NaN	NaN	NaN	NaN	NaN	NaN	NaN	NaN	NaN	NaN	NaN	NaN	NaN	NaN	NaN	NaN	NaN	NaN	NaN	NaN	NaN	NaN	NaN	0
Glutaredoxin-3 OS=Homo sapiens GN=GLRX3 PE=1 SV=2	GLRX3_HUMAN	GLRX3_HUMAN	O76003	Glutaredoxin-3 OS=Homo sapiens GN=GLRX3 PE=1 SV=2	100	0.0173	37414.8	1	11	19	AAGAAEAAVAAVEEVGSAGQFEELLR	A[+42]AGAAEAAVAAVEEVGSAGQFEELLR	99.7	125	58.5	112	Acetyl (+42), Label:13C(6)15N(4) (+10)	2567.29	2	0.011	4.3	2	27	4.06437	0.788767	0.3626	0.69305	0.34775	0.5166	NaN	NaN	NaN	5.10791	1.14436	0.630499	0.806224	0.472198	0.772255	NaN	NaN	NaN	2.95707	0.808277	0.39822	0.25086	1	1	0.66667	0.66667
DNA-directed RNA polymerase I subunit RPA43 OS=Homo sapiens GN=TWISTNB PE=1 SV=1	RPA43_HUMAN	RPA43_HUMAN	Q3B726	DNA-directed RNA polymerase I subunit RPA43 OS=Homo sapiens GN=TWISTNB PE=1 SV=1	98.8	0.00263	37414.9	1	1	2	AAGCSEAPR	A[+42]AGC[+57]SEAPR	99.7	73	40.7	55	Acetyl (+42), Carbamidomethyl (+57)	959.41	2	0.00033	0.34	2	10	0.6053	1.53293	3.5885	0.70325	0.48075	0.6869	NaN	NaN	NaN	0.760714	2.22401	6.23978	0.818089	0.652794	1.02683	NaN	NaN	NaN	0.789402	1.4384	0.023125	0.31824	0.14778	1	1	1
Oligoribonuclease, mitochondrial (Fragment) OS=Homo sapiens GN=REXO2 PE=4 SV=1	H0YGR4_HUMAN	H0YGR4_HUMAN	H0YGR4	Oligoribonuclease, mitochondrial (Fragment) OS=Homo sapiens GN=REXO2 PE=4 SV=1	100	0.0145	22099.8	3	40	55	AAGESMAQR	A[+42]AGESMAQR	99.7	76	42.6	55.8	Acetyl (+42), Oxidation (+16), Label:13C(6) (+6)	983.44	2	-0.00039	-0.4	17	25	0.561133	1.2043	1.67413	0.58035	0.3238	0.618	NaN	NaN	NaN	0.705207	1.74722	2.91103	0.67512	0.439677	0.923836	NaN	NaN	NaN	0.690164	1.09345	0.013874	0.34306	0.086746	1	1	1
Exosome complex component RRP43 OS=Homo sapiens GN=EXOSC8 PE=1 SV=1	EXOS8_HUMAN	EXOS8_HUMAN	Q96B26	Exosome complex component RRP43 OS=Homo sapiens GN=EXOSC8 PE=1 SV=1	98.9	0.00751	30022	1	4	6	AAGFKTVEPLEYYR	A[+42]AGFKTVEPLEYYR	99.7	79.3	56	69.1	Acetyl (+42), Label:13C(6)15N(2)+Dimethyl (+36), Label:13C(6)15N(4) (+10)	1730.9	2	-0.0018	-1	2	15	7.561	5.0546	9.8097	55.5969	35.3894	0.63685	NaN	NaN	NaN	9.50233	7.3333	17.0574	64.6758	48.054	0.952014	NaN	NaN	NaN	37.089	27.6937	0	0	0	0	0.16667	0.16667
Muskelin OS=Homo sapiens GN=MKLN1 PE=4 SV=1	F8WEY7_HUMAN	F8WEY7_HUMAN	F8WEY7	Muskelin OS=Homo sapiens GN=MKLN1 PE=4 SV=1	98.8	0.00395	19490.2	1	4	5	AAGGAVAAAPECR	A[+42]AGGAVAAAPEC[+57]R	99.7	101	45.9	76.1	Acetyl (+42), Carbamidomethyl (+57), Label:13C(6)15N(4) (+10)	1251.59	2	-0.00026	-0.21	2	14	8.05943	1.4971	0.3051	0.67055	0.35425	0.5507	NaN	NaN	NaN	10.1287	2.17202	0.530516	0.780049	0.481024	0.82323	NaN	NaN	NaN	5.45439	1.32652	0.40148	0.36125	1	1	0.66667	0.66667
Adenylosuccinate lyase OS=Homo sapiens GN=ADSL PE=1 SV=2	sp|P30566|PUR8_HUMAN	PUR8_HUMAN	P30566	Adenylosuccinate lyase OS=Homo sapiens GN=ADSL PE=1 SV=2	100	0.0119	54872.5	1	9	27	AAGGDHGSPDSYR	A[+42]AGGDHGSPDSYR	99.7	92.1	38.7	74.5	Acetyl (+42)	1330.55	2	-0.00037	-0.28	2	14	0.553167	0.2926	0.5296	0.6859	0.47525	0.6929	0.862957	1.87619	2.06956	0.695195	0.424509	0.920883	0.797906	0.645326	1.0358	0.577171	0.79905	0.991737	0.690091	0.622961	0.0084319	0.029122	0.050273	0.16015	1	1
Histone H1.5 OS=Homo sapiens GN=HIST1H1B PE=1 SV=3	H15_HUMAN	H15_HUMAN	P16401	Histone H1.5 OS=Homo sapiens GN=HIST1H1B PE=1 SV=3	100	0.00659	22563.7	4	5	5	AAGGYDVEKNNSR	A[+28]AGGYDVEKNNSR	99.7	54.5	50.3	35.4	Dimethyl (+28), Dimethyl:2H(4) (+32), Label:13C(6) (+6)	1445.75	3	-0.00015	-0.11	70	82	NaN	1.13793	NaN	NaN	NaN	NaN	NaN	NaN	NaN	NaN	1.65093	NaN	NaN	NaN	NaN	NaN	NaN	NaN	NaN	1.65093	NaN	NaN	NaN	NaN	NaN	1
Splicing factor 3B subunit 4 OS=Homo sapiens GN=SF3B4 PE=1 SV=1	SF3B4_HUMAN	SF3B4_HUMAN	Q15427	Splicing factor 3B subunit 4 OS=Homo sapiens GN=SF3B4 PE=1 SV=1	99.4	0.0527	44368.5	1	8	21	AAGPISER	A[+42]AGPISER	99	74.3	50.3	35	Acetyl (+42), Label:13C(6) (+6)	847.45	2	0.00015	0.17	2	9	0.5253	0.302467	0.587633	0.71235	0.51885	0.7286	0.471529	0.540414	1.49957	0.660173	0.438824	1.02179	0.828675	0.704528	1.08917	0.315372	0.230157	0.718599	0.601407	0.457837	0.057687	0.079341	0.34277	0.43425	1	1
Nucleoplasmin-3 OS=Homo sapiens GN=NPM3 PE=1 SV=3	NPM3_HUMAN	NPM3_HUMAN	O75607	Nucleoplasmin-3 OS=Homo sapiens GN=NPM3 PE=1 SV=3	100	0.0275	19325.1	2	3	11	AAGTAAALAF	A[+42]AGTAAALAF	99.5	51.7	50	42.5	Acetyl (+42)	904.47	2	1.9e-05	0.021	2	11	NaN	NaN	NaN	NaN	NaN	NaN	NaN	NaN	NaN	NaN	NaN	NaN	NaN	NaN	NaN	NaN	NaN	NaN	NaN	NaN	NaN	NaN	NaN	NaN	NaN	0
Nucleoplasmin-3 OS=Homo sapiens GN=NPM3 PE=1 SV=3	NPM3_HUMAN	NPM3_HUMAN	O75607	Nucleoplasmin-3 OS=Homo sapiens GN=NPM3 PE=1 SV=3	100	0.0275	19325.1	2	10	28	AAGTAAALAFLSQESR	A[+42]AGTAAALAFLSQESR	99.7	121	54.6	102	Acetyl (+42)	1604.82	2	-0.00049	-0.31	2	17	0.4489	0.252233	0.561767	0.943	0.37245	0.39535	NaN	NaN	NaN	0.564157	0.365944	0.976816	1.09699	0.505737	0.591001	NaN	NaN	NaN	0.830574	0.435841	0.1976	0.10123	1	0.54631	0.66667	0.66667
Elongation factor 1-gamma OS=Homo sapiens GN=EEF1G PE=1 SV=3	EF1G_HUMAN	EF1G_HUMAN	P26641	Elongation factor 1-gamma OS=Homo sapiens GN=EEF1G PE=1 SV=3	100	0.0476	50101.4	3	27	45	AAGTLYTYPENWR	A[+42]AGTLYTYPENWR	99.7	83.7	50.7	76.3	Acetyl (+42)	1582.74	2	-0.0005	-0.32	2	14	0.419367	0.212767	0.507367	0.87275	0.44745	0.51345	0.980386	13.4357	8.29941	0.527041	0.308686	0.882223	1.01527	0.607577	0.767546	0.655711	5.72214	3.9771	0.732673	2.2128	0.037537	0.32311	0.2061	1	0.8	0.8
Ribonuclease H2 subunit B OS=Homo sapiens GN=RNASEH2B PE=1 SV=1	sp|Q5TBB1-2|RNH2B_HUMAN	RNH2B_HUMAN	Q5TBB1	Isoform 2 of Ribonuclease H2 subunit B OS=Homo sapiens GN=RNASEH2B	100	0.0119	0	2	6	18	AAGVDCGDGVGAR	A[+42]AGVDC[+57]GDGVGAR	99.7	86.9	41.9	64.8	Acetyl (+42), Carbamidomethyl (+57), Label:13C(6)15N(4) (+10)	1255.55	2	-0.00058	-0.46	0	0	0.614667	0.153933	0.251067	0.6908	0.13295	0.19245	1.39474	NaN	NaN	0.772485	0.223329	0.436562	0.803606	0.180528	0.28769	0.932845	NaN	NaN	0.836312	0.201929	0.0034285	0.035048	0.018735	0.18624	1	0.1
Alpha- and gamma-adaptin-binding protein p34 OS=Homo sapiens GN=AAGAB PE=1 SV=1	AAGAB_HUMAN	AAGAB_HUMAN	Q6PD74	Alpha- and gamma-adaptin-binding protein p34 OS=Homo sapiens GN=AAGAB PE=1 SV=1	98.9	0.0025	34575.2	1	1	1	AAGVPCALVTSCSSVFSGDQLVQH	A[+42]AGVPC[+57]ALVTSC[+57]SSVFSGDQLVQH	99.7	67.4	54.2	65.8	Acetyl (+42), Carbamidomethyl (+57), Carbamidomethyl (+57)	2531.19	2	0.0069	2.7	2	25	NaN	NaN	NaN	NaN	NaN	NaN	NaN	NaN	NaN	NaN	NaN	NaN	NaN	NaN	NaN	NaN	NaN	NaN	NaN	NaN	NaN	NaN	NaN	NaN	NaN	0
N-acetyl-D-glucosamine kinase (Fragment) OS=Homo sapiens GN=NAGK PE=4 SV=1	H7C3G9_HUMAN	H7C3G9_HUMAN	H7C3G9	N-acetyl-D-glucosamine kinase (Fragment) OS=Homo sapiens GN=NAGK PE=4 SV=1	99.9	0.0079	38990.5	1	8	14	AAIYGGVEGGGTR	A[+42]AIYGGVEGGGTR	99.7	74.8	47.8	40.4	Acetyl (+42), Label:13C(6)15N(4) (+10)	1258.62	2	-0.00018	-0.14	24	36	3.2593	1.91967	0.431233	0.72505	0.44445	0.61385	1.33796	1.14847	1.93147	4.09614	2.78509	0.749841	0.843449	0.603503	0.917632	0.894865	0.489123	0.925566	1.94482	1.29257	0.21236	0.2257	1	1	0.8	0.8
Vacuolar protein sorting-associated protein VTA1 homolog OS=Homo sapiens GN=VTA1 PE=1 SV=1	VTA1_HUMAN	VTA1_HUMAN	Q9NP79	Vacuolar protein sorting-associated protein VTA1 homolog OS=Homo sapiens GN=VTA1 PE=1 SV=1	99.9	0.0108	33861.9	1	1	1	AALAPLPPLPAQFK	A[+42]ALAPLPPLPAQFK	99.7	71.5	55.7	23.1	Acetyl (+42), Dimethyl (+28)	1502.88	2	-0.0024	-1.6	2	15	0.6472	NaN	NaN	37.285	NaN	NaN	NaN	NaN	NaN	0.813372	NaN	NaN	43.3735	NaN	NaN	NaN	NaN	NaN	22.0934	NaN	0.39734	NaN	1	NaN	NaN	0
Proteasome subunit beta type-10 OS=Homo sapiens GN=PSMB10 PE=1 SV=1	PSB10_HUMAN	PSB10_HUMAN	P40306	Proteasome subunit beta type-10 OS=Homo sapiens GN=PSMB10 PE=1 SV=1	100	0.00501	28918	2	2	2	AALAVLEDR	A[+28]ALAVLEDR	99.7	70.4	52.5	44.3	Dimethyl (+28)	984.57	2	0.005	5.1	172	180	0.426133	0.3036	0.918633	0.7343	0.3343	0.45475	NaN	NaN	NaN	0.535545	0.440468	1.59735	0.85421	0.453934	0.679797	NaN	NaN	NaN	0.694877	0.447201	0.14349	0.0095843	0.7684	0.050238	1	1
Glutamine--tRNA ligase OS=Homo sapiens GN=QARS PE=1 SV=1	sp|P47897-2|SYQ_HUMAN	SYQ_HUMAN	P47897	Isoform 2 of Glutamine--tRNA ligase OS=Homo sapiens GN=QARS	100	0.00576	0	2	2	2	AALDSLSLFTSLGLSEQKAR	A[+42]ALDSLSLFTSLGLSEQKAR	99.7	96.5	59.2	87.1	Acetyl (+42), Dimethyl (+28)	2176.17	2	0.00032	0.15	0	0	12.0772	2.5426	0.3259	335.68	152.122	0.44105	NaN	NaN	NaN	15.1781	3.68885	0.566684	390.496	206.561	0.659317	NaN	NaN	NaN	202.837	105.125	0	0.095347	0	0.49903	0.16667	0.16667
General transcription factor IIF subunit 1 OS=Homo sapiens GN=GTF2F1 PE=1 SV=2	T2FA_HUMAN	T2FA_HUMAN	P35269	General transcription factor IIF subunit 1 OS=Homo sapiens GN=GTF2F1 PE=1 SV=2	99.8	0.0105	58223.9	1	14	20	AALGPSSQNVTEYVVR	A[+42]ALGPSSQNVTEYVVR	99.7	115	51.3	87.3	Acetyl (+42), Label:13C(6)15N(4) (+10)	1741.89	2	-0.0017	-0.97	2	17	0.734533	0.3778	0.530633	0.9212	0.296	0.32175	NaN	NaN	NaN	0.923128	0.548119	0.92268	1.07163	0.401928	0.480978	NaN	NaN	NaN	0.997379	0.475023	0.047306	0.097199	0.25138	0.50795	0.66667	0.66667
40S ribosomal protein S25 OS=Homo sapiens GN=RPS25 PE=1 SV=1	RS25_HUMAN	RS25_HUMAN	P62851	40S ribosomal protein S25 OS=Homo sapiens GN=RPS25 PE=1 SV=1	97.4	0.00576	13725	1	2	2	AALQELLSKGL	A[+28]ALQELLSKGL	99.7	68.7	52.9	34	Dimethyl (+28), Label:13C(6)15N(2)+Dimethyl (+36)	1205.75	2	-2.5e-05	-0.021	86	96	33.1705	12.7496	0.386	NaN	NaN	NaN	NaN	NaN	NaN	41.6872	18.4974	0.671188	NaN	NaN	NaN	NaN	NaN	NaN	41.6872	18.4974	NaN	NaN	NaN	NaN	1	1
Cytosolic non-specific dipeptidase OS=Homo sapiens GN=CNDP2 PE=1 SV=2	sp|Q96KP4|CNDP2_HUMAN	CNDP2_HUMAN	Q96KP4	Cytosolic non-specific dipeptidase OS=Homo sapiens GN=CNDP2 PE=1 SV=2	100	0.0421	52861.7	8	45	89	AALTTLFK	A[+42]ALTTLFK	99	65.5	47.4	40.6	Acetyl (+42), Label:13C(6)15N(2)+Dimethyl (+36)	941.57	2	-0.00029	-0.3	2	9	NaN	NaN	0.0189	23.8315	16.0735	0.6105	NaN	NaN	NaN	NaN	NaN	0.032864	27.7231	21.8256	0.912624	NaN	NaN	NaN	27.7231	21.8256	NaN	NaN	NaN	NaN	1	1
Cytosolic non-specific dipeptidase OS=Homo sapiens GN=CNDP2 PE=1 SV=2	sp|Q96KP4|CNDP2_HUMAN	CNDP2_HUMAN	Q96KP4	Cytosolic non-specific dipeptidase OS=Homo sapiens GN=CNDP2 PE=1 SV=2	100	0.0578	52861.7	7	42	82	AALTTLFKY	A[+42]ALTTLFKY	99.7	77.4	53.3	51.7	Acetyl (+42), Label:13C(6)15N(2)+Dimethyl (+36)	1104.63	2	0.00019	0.17	2	10	6.5275	4.2713	0.7076	4.9081	5.74825	1.22565	NaN	NaN	NaN	8.20347	6.19688	1.23039	5.70958	7.80535	1.8322	NaN	NaN	NaN	6.95653	7.00111	0	0	0	0	0.16667	0.16667
Cytosolic non-specific dipeptidase OS=Homo sapiens GN=CNDP2 PE=1 SV=2	sp|Q96KP4|CNDP2_HUMAN	CNDP2_HUMAN	Q96KP4	Cytosolic non-specific dipeptidase OS=Homo sapiens GN=CNDP2 PE=1 SV=2	100	0.0288	52861.7	3	22	39	AALTTLFKYIDENQDR	A[+42]ALTTLFKYIDENQDR	99.7	92.2	57.2	80.8	Acetyl (+42), Label:13C(6)15N(2)+Dimethyl (+36), Label:13C(6)15N(4) (+10)	1985.03	2	0.0027	1.4	2	17	77.5046	36.3072	0.456167	381.337	244.562	0.6458	NaN	NaN	NaN	97.4043	52.6752	0.793195	443.608	332.083	0.965394	NaN	NaN	NaN	270.506	192.379	0	0	0	0	0.16667	0.16667
CAD protein OS=Homo sapiens GN=CAD PE=1 SV=3	PYR1_HUMAN	PYR1_HUMAN	P27708	CAD protein OS=Homo sapiens GN=CAD PE=1 SV=3	100	0.0211	242964	6	26	34	AALVLEDGSVLR	A[+42]ALVLEDGSVLR	99.7	119	50.6	82.8	Acetyl (+42), Label:13C(6)15N(4) (+10)	1293.72	2	-0.00026	-0.2	2	13	0.630667	0.0874	0.140533	0.6673	0.14685	0.2202	765.783	3.14223	1.17804	0.792594	0.126801	0.244363	0.776269	0.199403	0.329173	512.178	1.33824	0.564521	171.249	0.554816	0.2595	0.26629	1	1	0.8	0.8
Diphthamide biosynthesis protein 1 OS=Homo sapiens GN=DPH1 PE=1 SV=2	sp|Q9BZG8|DPH1_HUMAN	DPH1_HUMAN	Q9BZG8	Diphthamide biosynthesis protein 1 OS=Homo sapiens GN=DPH1 PE=1 SV=2	99.4	0.00527	48787.6	1	4	8	AALVVSGAAEQGGR	A[+42]ALVVSGAAEQGGR	99.7	84	49.8	44.7	Acetyl (+42)	1326.69	2	0.0014	1.1	7	20	0.851033	0.335767	0.489	0.6302	0.30645	0.47485	NaN	NaN	NaN	1.06954	0.487136	0.850287	0.73311	0.416118	0.709844	NaN	NaN	NaN	0.901325	0.451627	0.11746	0.049951	0.54637	0.22137	0.66667	0.66667
U6 snRNA-associated Sm-like protein LSm5 OS=Homo sapiens GN=LSM5 PE=4 SV=1	B8ZZF8_HUMAN	B8ZZF8_HUMAN	B8ZZF8	U6 snRNA-associated Sm-like protein LSm5 OS=Homo sapiens GN=LSM5 PE=4 SV=1	98	0.00472	7002.5	1	7	7	AANATTNPSQLLPLELVDKCIGSR	A[+42]ANATTNPSQLLPLELVDKC[+57]IGSR	99.7	100	60.5	99.7	Acetyl (+42), Dimethyl (+28), Carbamidomethyl (+57)	2637.38	2	-0.00023	-0.088	2	25	15.3253	8.64513	0.6421	100.856	60.1457	0.59735	NaN	NaN	NaN	19.2601	12.5425	1.1165	117.326	81.6698	0.892967	NaN	NaN	NaN	68.2932	47.1061	0	0	0	0	0.16667	0.16667
60S ribosomal protein L22 OS=Homo sapiens GN=RPL22 PE=1 SV=2	RL22_HUMAN	RL22_HUMAN	P35268	60S ribosomal protein L22 OS=Homo sapiens GN=RPL22 PE=1 SV=2	100	0.0288	14769.3	3	28	36	AANFEQFLQER	A[+28]ANFEQFLQER	99.7	92.1	52.2	75.2	Dimethyl (+28)	1379.68	2	-0.00074	-0.54	36	46	0.4743	0.176267	0.371633	0.82765	0.3399	0.4107	NaN	NaN	NaN	0.596079	0.255731	0.646206	0.962804	0.461538	0.613947	NaN	NaN	NaN	0.779441	0.358635	0.14709	0.17789	0.64854	0.7784	1	1
Isoform P of Kinesin light chain 1 OS=Homo sapiens GN=KLC1	sp|Q07866-7|KLC1_HUMAN	KLC1_HUMAN	Q07866	Isoform P of Kinesin light chain 1 OS=Homo sapiens GN=KLC1	100	0.00896	66274.9	2	2	2	AANLLNDALAIR	A[+28]ANLLNDALAIR	99.7	76.2	54.6	36.3	Dimethyl (+28), Label:13C(6)15N(4) (+10)	1291.75	2	0.0012	0.94	274	285	0.161567	0.034933	0.1803	0.6242	0.2485	0.3981	NaN	NaN	NaN	0.20305	0.050682	0.313511	0.726131	0.33743	0.595112	NaN	NaN	NaN	0.46459	0.194056	0.32641	0.15938	1	0.68025	1	1
THUMP domain-containing protein 1 OS=Homo sapiens GN=THUMPD1 PE=4 SV=1	H3BNW0_HUMAN	H3BNW0_HUMAN	H3BNW0	THUMP domain-containing protein 1 OS=Homo sapiens GN=THUMPD1 PE=4 SV=1	98.8	0.0079	15743.7	1	9	15	AAPAQQTTQPGGGKR	A[+42]APAQQTTQPGGGKR	99.7	78.2	51.3	60.1	Acetyl (+42), Label:13C(6)15N(2)+Dimethyl (+36), Label:13C(6)15N(4) (+10)	1554.82	2	-0.0016	-1	2	16	112.058	61.8648	0.5376	56.2902	35.574	0.63595	NaN	NaN	NaN	140.829	89.7546	0.934794	65.4823	48.3048	0.950669	NaN	NaN	NaN	103.156	69.0297	0	0	0	0	0.16667	0.16667
Trifunctional enzyme subunit beta, mitochondrial OS=Homo sapiens GN=HADHB PE=1 SV=3	ECHB_HUMAN	ECHB_HUMAN	P55084	Trifunctional enzyme subunit beta, mitochondrial OS=Homo sapiens GN=HADHB PE=1 SV=3	100	0.0119	51278	2	6	18	AAPAVQTK	A[+28]APAVQTK	99	61.2	45.2	30.4	Dimethyl (+28), Dimethyl:2H(4) (+32)	844.53	2	0.00031	0.37	34	41	1.86517	0.601333	0.3827	24.4982	17.3632	0.702	NaN	NaN	NaN	2.34406	0.872425	0.665449	28.4987	23.5769	1.04941	NaN	NaN	NaN	15.4214	12.2247	0.22091	0.39003	0.92918	1	0.16667	0.16667
Phosphoglucomutase-2 OS=Homo sapiens GN=PGM2 PE=1 SV=4	PGM2_HUMAN	PGM2_HUMAN	Q96G03	Phosphoglucomutase-2 OS=Homo sapiens GN=PGM2 PE=1 SV=4	100	0.00467	68267.7	1	8	11	AAPEGSGLGEDAR	A[+42]APEGSGLGEDAR	99.7	87.3	47.6	56	Acetyl (+42)	1270.58	2	-0.0025	-2	2	14	0.543	0.356667	0.658767	1.37125	3.50175	0.92	NaN	1.72543	NaN	0.682418	0.517458	1.14548	1.59517	4.7549	1.37529	NaN	0.734844	NaN	1.1388	2.0024	0.24265	0.28328	1	1	0.66667	0.6
Phosphomannomutase 2 OS=Homo sapiens GN=PMM2 PE=1 SV=1	PMM2_HUMAN	PMM2_HUMAN	O15305	Phosphomannomutase 2 OS=Homo sapiens GN=PMM2 PE=1 SV=1	98.8	0.00922	28065.4	1	10	16	AAPGPALCLFDVDGTLTAPR	A[+42]APGPALC[+57]LFDVDGTLTAPR	99.7	85.8	52	73.6	Acetyl (+42), Carbamidomethyl (+57)	2083.04	2	-0.003	-1.4	2	21	0.642633	0.425967	0.664033	0.58325	0.4617	0.90695	NaN	NaN	NaN	0.807633	0.618	1.15464	0.678494	0.626926	1.35578	NaN	NaN	NaN	0.743063	0.622463	0.055181	0.0045648	0.22822	0.018857	1	1
1,4-alpha-glucan-branching enzyme OS=Homo sapiens GN=GBE1 PE=1 SV=3	GLGB_HUMAN	GLGB_HUMAN	Q04446	1,4-alpha-glucan-branching enzyme OS=Homo sapiens GN=GBE1 PE=1 SV=3	100	0.00527	80459.1	2	8	8	AAPMTPAARPEDYEAALNAALADVPELAR	A[+42]APM[+16]TPAARPEDYEAALNAALADVPELAR	99.7	68.7	55.3	61	Acetyl (+42), Oxidation (+16), Label:13C(6) (+6), Label:13C(6) (+6)	3063.53	3	-0.0054	-1.8	2	30	0.3783	2.307	6.3944	NaN	NaN	NaN	NaN	NaN	NaN	0.47543	3.34703	11.1188	NaN	NaN	NaN	NaN	NaN	NaN	0.47543	3.34703	NaN	NaN	NaN	NaN	1	1
Isoform 2 of Protein LSM12 homolog OS=Homo sapiens GN=LSM12	tr|K7ELG9|K7ELG9_HUMAN	K7ELG9_HUMAN	K7ELG9	Protein LSM12 homolog OS=Homo sapiens GN=LSM12 PE=1 SV=1	98.9	0.00751	0	1	5	6	AAPPGEYFSVGSQVSCR	A[+42]APPGEYFSVGSQVSC[+57]R	99.7	81.3	50	73.9	Acetyl (+42), Carbamidomethyl (+57)	1852.85	2	0.004	2.2	0	0	0.236633	0.1522	0.6332	1.37815	0.75605	0.50815	NaN	NaN	NaN	0.29739	0.220814	1.10103	1.6032	1.02661	0.759623	NaN	NaN	NaN	0.950295	0.623714	0.38324	0.36512	1	1	0.66667	0.66667
Isoform 2 of Coiled-coil domain-containing protein 43 OS=Homo sapiens GN=CCDC43	tr|Q86WV7|Q86WV7_HUMAN	Q86WV7_HUMAN	Q86WV7	CCDC43 protein OS=Homo sapiens GN=CCDC43 PE=1 SV=1	99.9	0.00659	0	1	6	10	AAPSEVAAIAPGEGDGGGGGFGSWLDGR	A[+42]APSEVAAIAPGEGDGGGGGFGSWLDGR	99.7	97.2	48.1	84.2	Acetyl (+42)	2599.19	3	-0.0049	-1.9	0	0	NaN	1.8594	NaN	0.6554	0.3126	0.47545	NaN	NaN	NaN	NaN	2.69765	NaN	0.762425	0.424469	0.710741	NaN	NaN	NaN	0.762425	1.56106	NaN	0.40064	NaN	1	1	1
Prefoldin subunit 1 OS=Homo sapiens GN=PFDN1 PE=4 SV=1	E5RGS4_HUMAN	E5RGS4_HUMAN	E5RGS4	Prefoldin subunit 1 OS=Homo sapiens GN=PFDN1 PE=4 SV=1	98.8	0.0215	13448.3	1	3	3	AAPVDLELKKAF	A[+42]APVDLELKKAF	99.5	59.9	54.2	45.9	Acetyl (+42), Dimethyl:2H(4) (+32), Dimethyl:2H(4) (+32)	1406.86	2	-0.00078	-0.55	2	13	54.8999	20.9496	0.3779	65.8123	35.6535	0.5401	NaN	NaN	NaN	68.9957	30.394	0.657103	76.5593	48.4127	0.807385	NaN	NaN	NaN	72.7775	39.4033	0	0	0	0	0.16667	0.16667
Translation initiation factor eIF-2B subunit epsilon OS=Homo sapiens GN=EIF2B5 PE=4 SV=1	E9PC74_HUMAN	E9PC74_HUMAN	E9PC74	Translation initiation factor eIF-2B subunit epsilon OS=Homo sapiens GN=EIF2B5 PE=4 SV=1	98.6	0.00501	78328.7	1	1	2	AAPVVAPPGVVVSR	A[+42]APVVAPPGVVVSR	99.6	59.1	55	43.8	Acetyl (+42)	1359.79	2	-0.002	-1.5	2	15	NaN	1.01103	NaN	0.45355	0.1751	0.4087	NaN	NaN	17.9554	NaN	1.46683	NaN	0.527614	0.237762	0.610957	NaN	NaN	8.60427	0.527614	0.852293	NaN	0.3977	NaN	1	1	1
Isoform 2 of Pre-mRNA-processing factor 6 OS=Homo sapiens GN=PRPF6	sp|O94906-2|PRP6_HUMAN	PRP6_HUMAN	O94906	Isoform 2 of Pre-mRNA-processing factor 6 OS=Homo sapiens GN=PRPF6	100	0.00527	102414	2	6	8	AAQDLCEEALR	A[+28]AQDLC[+57]EEALR	99.4	67.1	46.9	36.2	Dimethyl (+28), Carbamidomethyl (+57), Label:13C(6)15N(4) (+10)	1312.63	2	-0.0038	-2.9	653	663	NaN	NaN	NaN	NaN	NaN	NaN	NaN	NaN	NaN	NaN	NaN	NaN	NaN	NaN	NaN	NaN	NaN	NaN	NaN	NaN	NaN	NaN	NaN	NaN	NaN	0
GTP-binding nuclear protein Ran OS=Homo sapiens GN=RAN PE=1 SV=3	RAN_HUMAN	RAN_HUMAN	P62826	GTP-binding nuclear protein Ran OS=Homo sapiens GN=RAN PE=1 SV=3	100	0.00864	24405.1	1	4	5	AAQGEPQVQFK	A[+42]AQGEPQVQFK	99.7	66	52.8	53.9	Acetyl (+42), Dimethyl (+28)	1271.65	2	-0.0011	-0.88	2	12	19.5543	18.416	0.7878	1.3885	4.3485	2.91495	NaN	NaN	NaN	24.5749	26.7183	1.36985	1.61524	5.90468	4.3575	NaN	NaN	NaN	13.0951	16.3115	0.30108	0	1	0	0.16667	0.16667
ATP synthase subunit beta, mitochondrial OS=Homo sapiens GN=ATP5B PE=1 SV=3	ATPB_HUMAN	ATPB_HUMAN	P06576	ATP synthase subunit beta, mitochondrial OS=Homo sapiens GN=ATP5B PE=1 SV=3	100	0.00659	56542.5	3	5	5	AAQTSPSPKAGAATGR	A[+28]AQTSPSPKAGAATGR	98.5	33.5	51.7	12.8	Dimethyl (+28), Dimethyl:2H(4) (+32), Label:13C(6) (+6)	1535.87	3	0.0013	0.88	47	62	468.84	189.078	0.406567	NaN	NaN	NaN	NaN	NaN	NaN	589.217	274.318	0.70695	NaN	NaN	NaN	NaN	NaN	NaN	589.217	274.318	NaN	NaN	NaN	NaN	1	1
Transcription intermediary factor 1-beta OS=Homo sapiens GN=TRIM28 PE=1 SV=5	sp|Q13263|TIF1B_HUMAN	TIF1B_HUMAN	Q13263	Transcription intermediary factor 1-beta OS=Homo sapiens GN=TRIM28 PE=1 SV=5	100	0.0132	88531	1	13	13	AASAAAASAAAASAASGSPGPGEGSAGGEKR	A[+42]ASAAAASAAAASAASGSPGPGEGSAGGEKR	99.7	91.7	55.3	91.7	Acetyl (+42), Dimethyl (+28)	2612.24	3	-0.0038	-1.5	2	32	62.2103	39.0749	0.7123	616.702	289.312	0.507	NaN	NaN	NaN	78.1831	56.6905	1.23857	717.409	392.846	0.757904	NaN	NaN	NaN	397.796	224.768	0	0	0	0	0.16667	0.16667
Kelch-like protein 7 OS=Homo sapiens GN=KLHL7 PE=4 SV=1	E5RFN1_HUMAN	E5RFN1_HUMAN	E5RFN1	Kelch-like protein 7 OS=Homo sapiens GN=KLHL7 PE=4 SV=1	99.4	0.0108	4380.4	1	1	1	AASGVEKSSK	A[+42]ASGVEKSSK	99.7	62.1	52.4	29.6	Acetyl (+42), Dimethyl (+28), Dimethyl (+28)	1060.58	2	0.00016	0.15	2	11	0.592267	0.2168	0.552433	1.2736	6.21875	0.1469	NaN	NaN	NaN	0.744334	0.314537	0.960587	1.48158	8.44423	0.219598	NaN	NaN	NaN	1.11295	4.37938	0.20361	0.46	0.79655	1	0.66667	0.66667
Thimet oligopeptidase OS=Homo sapiens GN=THOP1 PE=1 SV=2	THOP1_HUMAN	THOP1_HUMAN	P52888	Thimet oligopeptidase OS=Homo sapiens GN=THOP1 PE=1 SV=2	100	0.0119	78822.6	5	8	9	AASPCSVVNDLR	A[+28]ASPC[+57]SVVNDLR	99.7	81.1	49.3	65.9	Dimethyl (+28), Carbamidomethyl (+57), Label:13C(6) (+6)	1321.67	2	-0.0014	-1.1	14	25	0.5547	1.5091	5.47143	0.7406	0.5734	0.8551	NaN	NaN	NaN	0.697122	2.18943	9.51388	0.861538	0.7786	1.27827	NaN	NaN	NaN	0.77933	1.48401	0.066907	0.28249	0.26145	1	1	1
Isoform 2 of Dual specificity mitogen-activated protein kinase kinase 7 OS=Homo sapiens GN=MAP2K7	sp|O14733-2|MP2K7_HUMAN	MP2K7_HUMAN	O14733	Isoform 2 of Dual specificity mitogen-activated protein kinase kinase 7 OS=Homo sapiens GN=MAP2K7	96	0.0025	51864.4	1	1	1	AASSLEQKLSR	A[+42]ASSLEQKLSR	99	53.7	54.1	32.5	Acetyl (+42), Dimethyl (+28)	1258.69	2	-0.0027	-2.1	2	12	2.0573	2.26053	1.60233	9.8968	3.1574	0.30545	85.9345	NaN	NaN	2.58552	3.27962	2.78618	11.5129	4.28732	0.456611	57.4755	NaN	NaN	23.858	3.78347	0.03489	0.084284	0.13618	0.32935	0.05	1
Isoform 3 of Crooked neck-like protein 1 OS=Homo sapiens GN=CRNKL1	sp|Q9BZJ0-3|CRNL1_HUMAN	CRNL1_HUMAN	Q9BZJ0	Isoform 3 of Crooked neck-like protein 1 OS=Homo sapiens GN=CRNKL1	98.1	0.0025	99058.5	1	3	3	AASTAAGKQR	A[+42]ASTAAGKQR	99.5	65.6	52.8	40.7	Acetyl (+42), Label:13C(6)15N(2)+Dimethyl (+36), Label:13C(6)15N(4) (+10)	1047.59	2	0.0062	6	151	160	1.65807	1.19163	0.448033	NaN	NaN	0.24145	NaN	NaN	NaN	2.08378	1.72884	0.779053	NaN	NaN	0.360939	NaN	NaN	NaN	2.08378	1.72884	NaN	NaN	NaN	NaN	1	1
Protein phosphatase inhibitor 2 (Fragment) OS=Homo sapiens GN=PPP1R2 PE=4 SV=1	E7EMN6_HUMAN	E7EMN6_HUMAN	E7EMN6	Protein phosphatase inhibitor 2 (Fragment) OS=Homo sapiens GN=PPP1R2 PE=4 SV=1	95.7	0.00659	19227.8	1	9	15	AASTASHR	A[+42]ASTASHR	99	74	45.6	39.2	Acetyl (+42), Label:13C(6) (+6)	847.42	2	2.2e-05	0.026	2	9	1.17147	12.9485	5.78983	0.28515	0.7951	0.3906	NaN	NaN	NaN	1.47225	18.7859	10.0675	0.331714	1.07964	0.5839	NaN	NaN	NaN	0.901981	9.93275	0.35892	0.36461	1	1	0.66667	0.66667
Isoform 3 of T-cell activation Rho GTPase-activating protein OS=Homo sapiens GN=TAGAP	sp|Q8N103-3|TAGAP_HUMAN	TAGAP_HUMAN	Q8N103	Isoform 3 of T-cell activation Rho GTPase-activating protein OS=Homo sapiens GN=TAGAP	99.9	0.00751	56900.9	1	4	6	AATAAAVVAEEDTELR	A[+42]ATAAAVVAEEDTELR	99.7	108	53.5	85.8	Acetyl (+42)	1657.81	2	-0.0011	-0.66	2	17	0.790067	1.20577	1.0593	0.67445	0.32105	0.48105	NaN	NaN	NaN	0.99292	1.74935	1.84194	0.784586	0.435943	0.719112	NaN	NaN	NaN	0.888753	1.09265	0.074277	0.34452	0.28046	1	1	1
Hypoxia-inducible factor 1-alpha inhibitor OS=Homo sapiens GN=HIF1AN PE=1 SV=2	HIF1N_HUMAN	HIF1N_HUMAN	Q9NWT6	Hypoxia-inducible factor 1-alpha inhibitor OS=Homo sapiens GN=HIF1AN PE=1 SV=2	100	0.0184	40268.1	2	15	42	AATAAEAVASGSGEPR	A[+42]ATAAEAVASGSGEPR	99.7	117	48.4	85	Acetyl (+42), Label:13C(6) (+6)	1491.73	2	-0.00088	-0.59	2	17	0.480367	0.225333	0.4791	0.7436	0.4464	0.6014	0.885014	NaN	NaN	0.603703	0.326917	0.833073	0.865028	0.606151	0.899021	0.591923	NaN	NaN	0.686885	0.466534	0.016426	0.18512	0.061488	0.68555	1	0.1
Isoform 2 of Proteasome assembly chaperone 1 OS=Homo sapiens GN=PSMG1	sp|O95456|PSMG1_HUMAN	PSMG1_HUMAN	O95456	Proteasome assembly chaperone 1 OS=Homo sapiens GN=PSMG1 PE=1 SV=1	98.9	0.025	32836.1	1	9	22	AATFFGEVVKAPCR	A[+42]ATFFGEVVKAPC[+57]R	99.7	110	54.8	96.9	Acetyl (+42), Dimethyl (+28), Carbamidomethyl (+57)	1621.83	2	-0.0012	-0.72	2	15	14.9763	7.5514	0.503333	19.1927	12.1851	0.63655	NaN	NaN	1.17006	18.8215	10.9557	0.87521	22.3268	16.5457	0.951566	NaN	NaN	0.560694	20.5742	13.7507	0	0	0	0	0.16667	0.16667
mRNA-decapping enzyme 1B OS=Homo sapiens GN=DCP1B PE=4 SV=1	F5H4R4_HUMAN	F5H4R4_HUMAN	F5H4R4	mRNA-decapping enzyme 1B OS=Homo sapiens GN=DCP1B PE=4 SV=1	97.8	0.00896	13526.5	1	4	4	AAVAAGGLVGKGR	A[+42]AVAAGGLVGKGR	99.5	59.1	53.9	44.7	Acetyl (+42), Label:13C(6)15N(2)+Dimethyl (+36), Label:13C(6)15N(4) (+10)	1213.73	2	-0.00033	-0.27	2	14	NaN	NaN	NaN	32.2307	6.15725	0.19435	NaN	NaN	NaN	NaN	NaN	NaN	37.4939	8.36072	0.29053	NaN	NaN	NaN	37.4939	8.36072	NaN	NaN	NaN	NaN	1	1
Heterogeneous nuclear ribonucleoproteins C1/C2 OS=Homo sapiens GN=HNRNPC PE=2 SV=1	B4DY08_HUMAN	B4DY08_HUMAN	B4DY08	Heterogeneous nuclear ribonucleoproteins C1/C2 OS=Homo sapiens GN=HNRNPC PE=2 SV=1	99.9	0.00576	31953.9	1	4	4	AAVAGEDGR	A[+28]AVAGEDGR	99.7	65.8	49.3	34.2	Dimethyl (+28)	872.44	2	-0.00019	-0.21	65	73	0.244267	1.58347	10.9017	NaN	1.49315	6.41175	NaN	NaN	NaN	0.306983	2.29732	18.9561	NaN	2.0275	9.5848	NaN	NaN	NaN	0.306983	2.16241	NaN	0.039667	NaN	0.14535	1	1
Isoform 3 of Translation initiation factor eIF-2B subunit delta OS=Homo sapiens GN=EIF2B4	sp|Q9UI10|EI2BD_HUMAN	EI2BD_HUMAN	Q9UI10	Translation initiation factor eIF-2B subunit delta OS=Homo sapiens GN=EIF2B4 PE=1 SV=2	100	0.00395	57538.9	2	6	6	AAVAVAVR	A[+42]AVAVAVR	99	68.6	46.7	1.55	Acetyl (+42), Label:13C(6)15N(4) (+10)	807.48	2	-0.00024	-0.29	2	9	NaN	NaN	NaN	NaN	NaN	NaN	NaN	NaN	NaN	NaN	NaN	NaN	NaN	NaN	NaN	NaN	NaN	NaN	NaN	NaN	NaN	NaN	NaN	NaN	NaN	0
Programmed cell death protein 2-like OS=Homo sapiens GN=PDCD2L PE=1 SV=1	PDD2L_HUMAN	PDD2L_HUMAN	Q9BRP1	Programmed cell death protein 2-like OS=Homo sapiens GN=PDCD2L PE=1 SV=1	100	0.00751	39398.8	2	6	6	AAVLKPVLLGLR	A[+42]AVLKPVLLGLR	99.7	65	50.8	49.1	Acetyl (+42), Dimethyl (+28)	1318.87	2	-0.00065	-0.5	2	13	NaN	NaN	0.3654	NaN	NaN	0.67035	NaN	NaN	NaN	NaN	NaN	0.635368	NaN	NaN	1.00209	NaN	NaN	NaN	NaN	NaN	NaN	NaN	NaN	NaN	NaN	0
Sorting nexin-5 OS=Homo sapiens GN=SNX5 PE=1 SV=1	SNX5_HUMAN	SNX5_HUMAN	Q9Y5X3	Sorting nexin-5 OS=Homo sapiens GN=SNX5 PE=1 SV=1	98.8	0.00922	46799.8	1	9	21	AAVPELLQQQEEDR	A[+42]AVPELLQQQEEDR	99.7	75.8	49.5	61.2	Acetyl (+42), Label:13C(6)15N(4) (+10)	1676.82	2	-0.003	-1.8	2	15	1.06077	0.366933	0.340933	0.6574	0.36775	0.5452	NaN	NaN	2.16011	1.33312	0.532353	0.592824	0.764752	0.499355	0.815009	NaN	NaN	1.03513	1.04894	0.515854	0.16843	0.020355	0.597	0.072591	0.66667	0.66667
Profilin-1 OS=Homo sapiens GN=PFN1 PE=1 SV=2	PROF1_HUMAN	PROF1_HUMAN	P07737	Profilin-1 OS=Homo sapiens GN=PFN1 PE=1 SV=2	100	0.162	15036.3	9	52	246	AAVPGKTFVNITPAEVGVLVGKDR	A[+28]AVPGKTFVNITPAEVGVLVGKDR	99.7	38.8	53.6	27.8	Dimethyl (+28), Label:13C(6)15N(2)+Dimethyl (+36), Label:13C(6)15N(2)+Dimethyl (+36), Label:13C(6)15N(4) (+10)	2547.5	4	0.002	0.79	33	56	12.6578	8.16293	0.931733	13.5091	7.65985	0.62685	NaN	NaN	NaN	15.9078	11.8429	1.62012	15.7151	10.401	0.937066	NaN	NaN	NaN	15.8115	11.122	0	0	0	0	0.16667	0.16667
Proteasome subunit beta type (Fragment) OS=Homo sapiens GN=PSMB7 PE=2 SV=1	Q5TBG5_HUMAN	Q5TBG5_HUMAN	Q5TBG5	Proteasome subunit beta type (Fragment) OS=Homo sapiens GN=PSMB7 PE=2 SV=1	100	0.00132	22761.2	1	1	1	AAVSVYAPPVGGF	A[+42]AVSVYAPPVGGF	98.5	50.1	48.9	32.1	Acetyl (+42)	1275.65	2	0.00043	0.34	2	14	NaN	NaN	NaN	NaN	NaN	NaN	NaN	NaN	NaN	NaN	NaN	NaN	NaN	NaN	NaN	NaN	NaN	NaN	NaN	NaN	NaN	NaN	NaN	NaN	NaN	0
Proteasome subunit beta type (Fragment) OS=Homo sapiens GN=PSMB7 PE=2 SV=1	Q5TBG5_HUMAN	Q5TBG5_HUMAN	Q5TBG5	Proteasome subunit beta type (Fragment) OS=Homo sapiens GN=PSMB7 PE=2 SV=1	100	0.00501	22761.2	2	2	2	AAVSVYAPPVGGFSFDNCR	A[+42]AVSVYAPPVGGFSFDNC[+57]R	99.6	58.6	51.4	57.9	Acetyl (+42), Carbamidomethyl (+57)	2054.95	2	-0.0066	-3.2	2	20	0.1458	0.299	1.5336	0.99275	0.5999	0.60295	NaN	NaN	NaN	0.183235	0.433794	2.66667	1.15486	0.814583	0.901338	NaN	NaN	NaN	0.669049	0.624189	0.39083	0.18848	1	0.66264	0.66667	0.66667
Zinc finger protein ubi-d4 OS=Homo sapiens GN=DPF2 PE=1 SV=2	REQU_HUMAN	REQU_HUMAN	Q92785	Zinc finger protein ubi-d4 OS=Homo sapiens GN=DPF2 PE=1 SV=2	94.8	0.0025	44138.4	1	1	1	AAVVENVVKLLGEQY	A[+42]AVVENVVKLLGEQY	98.7	57.9	57.1	52.7	Acetyl (+42), Dimethyl:2H(4) (+32)	1704.97	2	0.0054	3.2	2	16	NaN	NaN	NaN	NaN	NaN	1.11505	NaN	NaN	NaN	NaN	NaN	NaN	NaN	NaN	1.66687	NaN	NaN	NaN	NaN	NaN	NaN	NaN	NaN	NaN	NaN	0
Phosphoglycerate mutase 1 OS=Homo sapiens GN=PGAM1 PE=1 SV=2	PGAM1_HUMAN	PGAM1_HUMAN	P18669	Phosphoglycerate mutase 1 OS=Homo sapiens GN=PGAM1 PE=1 SV=2	100	0.0329	28786.8	10	21	25	AAYKLVLI	NaN	98.6	46.8	45.9	15.9	Acetyl (+42), Label:13C(6)15N(2)+Dimethyl (+36)	967.62	2	-0.00097	-1	2	9	NaN	NaN	NaN	NaN	NaN	NaN	NaN	NaN	NaN	NaN	NaN	NaN	NaN	NaN	NaN	NaN	NaN	NaN	NaN	NaN	NaN	NaN	NaN	NaN	NaN	0
Phosphoglycerate mutase 1 OS=Homo sapiens GN=PGAM1 PE=1 SV=2	PGAM1_HUMAN	PGAM1_HUMAN	P18669	Phosphoglycerate mutase 1 OS=Homo sapiens GN=PGAM1 PE=1 SV=2	100	0.00933	28786.8	3	34	39	AAYKLVLIR	A[+42]AYKLVLIR	99.5	62.8	51.5	34.9	Acetyl (+42), Dimethyl (+28)	1115.71	2	0.00081	0.73	2	10	55.8156	38.2873	0.647533	0.40445	0.4548	1.3939	NaN	NaN	NaN	70.1466	55.5479	1.12595	0.470496	0.617557	2.08371	NaN	NaN	NaN	35.3085	28.0827	0.44027	0.42177	1	1	0.66667	0.66667
Galectin-1 OS=Homo sapiens GN=LGALS1 PE=4 SV=1	LEG1_HUMAN	LEG1_HUMAN	P09382	Galectin-1 OS=Homo sapiens GN=LGALS1 PE=1 SV=2	97.4	0.00288	14697.8	1	1	1	ACGLVASNLNLKPGECLR	A[+42]C[+57]GLVASNLNLKPGEC[+57]LR	99.7	75	57.7	73.1	Acetyl (+42), Carbamidomethyl (+57), Label:13C(6)15N(2)+Dimethyl (+36), Carbamidomethyl (+57), Label:13C(6)15N(4) (+10)	2059.07	2	-0.0021	-1	2	19	5.07803	2.78687	0.4985	40.9982	41.6073	7.2414	NaN	NaN	NaN	6.38184	4.04323	0.866806	47.6931	56.4972	10.825	NaN	NaN	NaN	27.0375	30.2702	0	0.067104	0	0.23449	0.16667	0.16667
Quinone oxidoreductase OS=Homo sapiens GN=CRYZ PE=1 SV=1	sp|Q08257|QOR_HUMAN	QOR_HUMAN	Q08257	Quinone oxidoreductase OS=Homo sapiens GN=CRYZ PE=1 SV=1	100	0.00231	35189.3	1	1	1	ACGVNPVETYIR	A[+28]C[+57]GVNPVETYIR	99.3	61.2	52.8	44.2	Dimethyl (+28), Carbamidomethyl (+57), Label:13C(6)15N(4) (+10)	1415.71	2	-0.0053	-3.7	44	55	10.5793	9.81597	1.14003	0.85105	1.42225	6.94675	NaN	NaN	NaN	13.2956	14.2412	1.98232	0.990025	1.93122	10.3846	NaN	NaN	NaN	7.14281	8.0862	0.37556	0.26535	1	0.92445	0.66667	0.66667
m7GpppX diphosphatase OS=Homo sapiens GN=DCPS PE=1 SV=2	DCPS_HUMAN	DCPS_HUMAN	Q96C86	m7GpppX diphosphatase OS=Homo sapiens GN=DCPS PE=1 SV=2	100	0.00463	38591.8	2	9	11	ADAAPQLGKR	A[+42]DAAPQLGKR	99.6	63.8	52.9	46.3	Acetyl (+42), Dimethyl (+28)	1095.6	2	-1.4e-05	-0.013	2	11	311.947	163.614	0.5242	9.28815	6.4421	0.68535	61.4288	64.7431	1.76056	392.041	237.374	0.911494	10.8049	8.74751	1.02452	41.0853	27.5735	0.843664	147.977	91.2317	0	0	0	0	0.05	0.05
Isoform 2B of Cytoplasmic dynein 1 intermediate chain 2 OS=Homo sapiens GN=DYNC1I2	sp|Q13409-2|DC1I2_HUMAN	DC1I2_HUMAN	Q13409	Isoform 2B of Cytoplasmic dynein 1 intermediate chain 2 OS=Homo sapiens GN=DYNC1I2	100	0.0132	70625.9	1	2	2	ADAEEEAATR	A[+28]DAEEEAATR	99.6	71.5	47.3	48.5	Dimethyl (+28), Label:13C(6)15N(4) (+10)	1099.51	2	0.0033	3	620	629	0.4187	0.1297	0.299067	0.45365	0.02785	43.4174	NaN	NaN	NaN	0.526203	0.188171	0.520026	0.52773	0.037817	64.9038	NaN	NaN	NaN	0.526967	0.112994	0.00092223	0	0.003156	0	1	1
Moesin OS=Homo sapiens GN=MSN PE=1 SV=3	MOES_HUMAN	MOES_HUMAN	P26038	Moesin OS=Homo sapiens GN=MSN PE=1 SV=3	100	0.0948	67803.8	19	49	72	ADAMAKDR	NaN	99	37.6	47.3	16	Dimethyl (+28), Oxidation (+16), Label:13C(6)15N(2)+Dimethyl (+36), Label:13C(6)15N(4) (+10)	966.49	3	-0.00041	-0.42	496	503	NaN	NaN	NaN	NaN	NaN	NaN	NaN	NaN	NaN	NaN	NaN	NaN	NaN	NaN	NaN	NaN	NaN	NaN	NaN	NaN	NaN	NaN	NaN	NaN	NaN	0
Staphylococcal nuclease domain-containing protein 1 OS=Homo sapiens GN=SND1 PE=1 SV=1	SND1_HUMAN	SND1_HUMAN	Q7KZF4	Staphylococcal nuclease domain-containing protein 1 OS=Homo sapiens GN=SND1 PE=1 SV=1	100	0.00694	101980	2	3	3	ADDADEFGYSR	A[+28]DDADEFGYSR	99.7	56.9	44.1	37.1	Dimethyl (+28), Label:13C(6) (+6)	1278.55	2	-0.00065	-0.51	900	910	NaN	NaN	NaN	NaN	NaN	NaN	NaN	NaN	NaN	NaN	NaN	NaN	NaN	NaN	NaN	NaN	NaN	NaN	NaN	NaN	NaN	NaN	NaN	NaN	NaN	0
40S ribosomal protein S2 OS=Homo sapiens GN=RPS2 PE=1 SV=2	RS2_HUMAN	RS2_HUMAN	P15880	40S ribosomal protein S2 OS=Homo sapiens GN=RPS2 PE=1 SV=2	100	0.029	31307.2	7	30	44	ADDAGAAGGPGGPGGPGMGN	A[+42]DDAGAAGGPGGPGGPGM[+16]GN	99.7	68.2	36.4	68.2	Acetyl (+42)	1623.66	2	-0.0032	-2	2	21	NaN	NaN	NaN	NaN	NaN	NaN	NaN	NaN	NaN	NaN	NaN	NaN	NaN	NaN	NaN	NaN	NaN	NaN	NaN	NaN	NaN	NaN	NaN	NaN	NaN	0
Eukaryotic translation initiation factor 5A-1 (Fragment) OS=Homo sapiens GN=EIF5A PE=4 SV=1	I3L397_HUMAN	I3L397_HUMAN	I3L397	Eukaryotic translation initiation factor 5A-1 (Fragment) OS=Homo sapiens GN=EIF5A PE=4 SV=1	100	0.0327	16100.7	5	11	14	ADDLDFETGDAGASATFPMQC	A[+42]DDLDFETGDAGASATFPMQC[+57]	99.7	57.3	36.6	57.3	Acetyl (+42), Oxidation (+16), Carbamidomethyl (+57)	2275.88	2	-0.0076	-3.4	2	22	NaN	NaN	NaN	NaN	NaN	NaN	NaN	NaN	NaN	NaN	NaN	NaN	NaN	NaN	NaN	NaN	NaN	NaN	NaN	NaN	NaN	NaN	NaN	NaN	NaN	0
Eukaryotic translation initiation factor 5A-1 (Fragment) OS=Homo sapiens GN=EIF5A PE=4 SV=1	I3L397_HUMAN	I3L397_HUMAN	I3L397	Eukaryotic translation initiation factor 5A-1 (Fragment) OS=Homo sapiens GN=EIF5A PE=4 SV=1	100	0.0327	16100.7	5	45	54	ADDLDFETGDAGASATFPMQCSALR	A[+42]DDLDFETGDAGASATFPMQC[+57]SALR	99.7	115	45.7	115	Acetyl (+42), Carbamidomethyl (+57)	2687.14	2	-0.007	-2.6	2	26	1.2274	16.3957	4.74983	0.3357	0.3548	0.92615	NaN	NaN	NaN	1.54254	23.7872	8.25914	0.390519	0.481771	1.38448	NaN	NaN	NaN	0.96653	12.1345	0.34215	0.43885	1	1	0.66667	0.66667
m7GpppX diphosphatase OS=Homo sapiens GN=DCPS PE=1 SV=2	DCPS_HUMAN	DCPS_HUMAN	Q96C86	m7GpppX diphosphatase OS=Homo sapiens GN=DCPS PE=1 SV=2	100	0.0079	38591.8	2	8	12	ADDPLLKLLQEAQQS	A[+28]DDPLLKLLQEAQQS	99.5	63	52.6	53.7	Dimethyl (+28), Label:13C(6)15N(2)+Dimethyl (+36)	1731.95	2	-0.00048	-0.28	323	337	0.1553	0.1024	0.8322	NaN	NaN	NaN	NaN	NaN	NaN	0.195174	0.148564	1.44705	NaN	NaN	NaN	NaN	NaN	NaN	0.195174	0.148564	NaN	NaN	NaN	NaN	1	1
Eukaryotic peptide chain release factor subunit 1 OS=Homo sapiens GN=ETF1 PE=1 SV=3	ERF1_HUMAN	ERF1_HUMAN	P62495	Eukaryotic peptide chain release factor subunit 1 OS=Homo sapiens GN=ETF1 PE=1 SV=3	100	0.0179	49014.6	2	12	12	ADDPSAADR	A[+42]DDPSAADR	99.3	59.3	42.7	32.4	Acetyl (+42)	958.41	2	0.0061	6.4	2	10	0.658133	0.2533	0.396767	0.81185	0.59345	0.73125	6.67767	9.05546	1.82814	0.827112	0.367492	0.689909	0.944423	0.805825	1.09313	4.46622	3.85663	0.876051	2.07925	1.67665	0.22373	0.2661	0.73239	0.87276	0.8	0.8
U6 snRNA-associated Sm-like protein LSm3 OS=Homo sapiens GN=LSM3 PE=1 SV=2	LSM3_HUMAN	LSM3_HUMAN	P62310	U6 snRNA-associated Sm-like protein LSm3 OS=Homo sapiens GN=LSM3 PE=1 SV=2	100	0.0105	11827.5	2	8	16	ADDVDQQQTTNTVEEPLDLIR	A[+42]DDVDQQQTTNTVEEPLDLIR	99.7	145	50.3	135	Acetyl (+42)	2441.16	2	-0.00087	-0.36	2	22	0.500667	0.2865	0.727133	0.8076	0.2444	0.302	NaN	NaN	NaN	0.629215	0.415659	1.26436	0.939479	0.331862	0.451454	NaN	NaN	NaN	0.784347	0.373761	0.12431	0.071068	0.40541	0.23221	1	1
Isoform 2 of Sorting nexin-27 OS=Homo sapiens GN=SNX27	sp|Q96L92-3|SNX27_HUMAN	SNX27_HUMAN	Q96L92	Isoform 2 of Sorting nexin-27 OS=Homo sapiens GN=SNX27	100	0.00132	59792.2	1	1	1	ADEDGEGIHPSAPHR	A[+42]DEDGEGIHPSAPHR	99.7	35.3	43.4	26.2	Acetyl (+42)	1628.72	3	0.00057	0.35	2	16	NaN	NaN	NaN	NaN	NaN	NaN	NaN	NaN	NaN	NaN	NaN	NaN	NaN	NaN	NaN	NaN	NaN	NaN	NaN	NaN	NaN	NaN	NaN	NaN	NaN	0
Eukaryotic elongation factor 2 kinase OS=Homo sapiens GN=EEF2K PE=1 SV=2	EF2K_HUMAN	EF2K_HUMAN	O00418	Eukaryotic elongation factor 2 kinase OS=Homo sapiens GN=EEF2K PE=1 SV=2	97.7	0.0215	82127.8	1	4	4	ADEDLIFR	A[+42]DEDLIFR	99	56.8	49.1	34.4	Acetyl (+42)	1019.49	2	6.7e-05	0.066	2	9	1.5954	0.343467	0.212333	0.76105	0.0702	0.1001	NaN	NaN	NaN	2.00503	0.498307	0.369211	0.885328	0.095322	0.149637	NaN	NaN	NaN	1.44518	0.296815	0.23529	0.25702	0.7609	0.83117	0.66667	0.66667
Importin-7 OS=Homo sapiens GN=IPO7 PE=1 SV=1	IPO7_HUMAN	IPO7_HUMAN	O95373	Importin-7 OS=Homo sapiens GN=IPO7 PE=1 SV=1	100	0.0134	119502	2	3	3	ADEELWQEDPYEYIR	A[+28]DEELWQEDPYEYIR	99.7	73.4	48.8	65.8	Dimethyl (+28)	1982.89	2	-0.0045	-2.3	363	377	NaN	1.89733	NaN	0.29895	0.3141	0.91745	NaN	NaN	NaN	NaN	2.75268	NaN	0.347768	0.426506	1.37148	NaN	NaN	NaN	0.347768	1.5896	NaN	0.40214	NaN	1	1	1
Histidine triad nucleotide-binding protein 1 OS=Homo sapiens GN=HINT1 PE=1 SV=2	HINT1_HUMAN	HINT1_HUMAN	P49773	Histidine triad nucleotide-binding protein 1 OS=Homo sapiens GN=HINT1 PE=1 SV=2	100	0.023	13784.1	2	12	24	ADEIAKAQVAR	A[+42]DEIAKAQVAR	99.7	78.2	53.8	46.8	Acetyl (+42), Dimethyl (+28)	1240.68	2	-0.0019	-1.5	2	12	1938.92	1161.22	0.586567	64.8362	84.8961	1.0992	NaN	NaN	NaN	2436.75	1684.72	1.01994	75.4238	115.277	1.64317	NaN	NaN	NaN	1256.09	899.997	0	0	0	0	0.16667	0.16667
Eukaryotic translation initiation factor 4H OS=Homo sapiens GN=EIF4H PE=1 SV=5	sp|Q15056|IF4H_HUMAN	IF4H_HUMAN	Q15056	Eukaryotic translation initiation factor 4H OS=Homo sapiens GN=EIF4H PE=1 SV=5	100	0.00233	27368	1	2	2	ADFDTYDDR	A[+42]DFDTYDDR	99.7	52.8	37	52.8	Acetyl (+42)	1158.45	2	-0.00077	-0.66	2	10	0.441633	0.056167	0.127533	0.8427	0.13185	0.15365	NaN	NaN	1.28381	0.555025	0.081488	0.221759	0.980311	0.179035	0.229688	NaN	NaN	0.615207	0.767668	0.130261	0.17203	0	0.55018	0	1	1
NEDD8-activating enzyme E1 catalytic subunit OS=Homo sapiens GN=UBA3 PE=1 SV=2	sp|Q8TBC4|UBA3_HUMAN	UBA3_HUMAN	Q8TBC4	NEDD8-activating enzyme E1 catalytic subunit OS=Homo sapiens GN=UBA3 PE=1 SV=2	100	0.00395	51835.4	2	6	6	ADGEEPEKKR	A[+42]DGEEPEKKR	99.3	35	50.4	13.5	Acetyl (+42), Dimethyl:2H(4) (+32), Dimethyl:2H(4) (+32), Label:13C(6) (+6)	1269.71	3	-0.00025	-0.2	2	11	9.3743	0.8269	0.2269	53.0647	7.9655	0.14615	NaN	NaN	NaN	11.7812	1.19968	0.39454	61.7301	10.8161	0.218477	NaN	NaN	NaN	36.7557	6.00788	0	0.35009	0	1	0.16667	0.16667
Serine/threonine-protein phosphatase PP1-beta catalytic subunit OS=Homo sapiens GN=PPP1CB PE=1 SV=3	PP1B_HUMAN	PP1B_HUMAN	P62140	Serine/threonine-protein phosphatase PP1-beta catalytic subunit OS=Homo sapiens GN=PPP1CB PE=1 SV=3	99.6	0.0158	37170.3	1	9	29	ADGELNVDSLITR	A[+42]DGELNVDSLITR	99.7	104	49.9	90.9	Acetyl (+42), Label:13C(6) (+6)	1449.74	2	-0.0013	-0.88	2	14	0.619733	0.976	1.50663	0.88185	0.48225	0.5485	24.8425	10.0546	1.13391	0.778853	1.416	2.61978	1.02585	0.654831	0.819942	16.6154	4.28218	0.543375	6.14003	2.11767	0.2391	0.19519	0.75426	0.60529	0.35	0.35
Kelch domain-containing protein 2 OS=Homo sapiens GN=KLHDC2 PE=4 SV=1	sp|Q9Y2U9-2|KLDC2_HUMAN	KLDC2_HUMAN	Q9Y2U9	Isoform 2 of Kelch domain-containing protein 2 OS=Homo sapiens GN=KLHDC2	96.1	0.0025	28179.7	1	1	1	ADGNEDLR	A[+42]DGNEDLR	99	45.3	44.2	27	Acetyl (+42)	930.4	2	-0.00014	-0.15	2	9	0.887467	7.92693	9.3506	0.56395	0.41025	0.71445	NaN	NaN	NaN	1.11533	11.5005	16.2591	0.656042	0.557064	1.06802	NaN	NaN	NaN	0.885685	6.0288	0.16151	0.42936	0.50718	1	0.66667	0.66667
26S proteasome non-ATPase regulatory subunit 3 OS=Homo sapiens GN=PSMD3 PE=1 SV=2	PSMD3_HUMAN	PSMD3_HUMAN	O43242	26S proteasome non-ATPase regulatory subunit 3 OS=Homo sapiens GN=PSMD3 PE=1 SV=2	100	0.0134	60961.6	2	6	6	ADGQATLLNLLLR	A[+28]DGQATLLNLLLR	99.7	70.9	55.2	61.5	Dimethyl (+28)	1424.83	2	-0.00051	-0.36	244	256	0.5455	0.2022	0.3706	0.8091	0.34075	0.42285	NaN	NaN	NaN	0.68556	0.293355	0.64441	0.941224	0.462693	0.63211	NaN	NaN	NaN	0.813392	0.378024	0.099239	0.14027	0.30774	0.4319	1	1
40S ribosomal protein S3a OS=Homo sapiens GN=RPS3A PE=1 SV=2	RS3A_HUMAN	RS3A_HUMAN	P61247	40S ribosomal protein S3a OS=Homo sapiens GN=RPS3A PE=1 SV=2	100	0.00922	29927.3	6	7	7	ADGYEPPVQESV	A[+28]DGYEPPVQESV	99.4	55.3	45.1	40.1	Dimethyl (+28)	1317.61	2	-0.0016	-1.2	253	264	NaN	NaN	NaN	NaN	NaN	NaN	NaN	NaN	NaN	NaN	NaN	NaN	NaN	NaN	NaN	NaN	NaN	NaN	NaN	NaN	NaN	NaN	NaN	NaN	NaN	0
40S ribosomal protein SA (Fragment) OS=Homo sapiens GN=RPSA PE=3 SV=1	C9J9K3_HUMAN	C9J9K3_HUMAN	C9J9K3	40S ribosomal protein SA (Fragment) OS=Homo sapiens GN=RPSA PE=3 SV=1	100	0.0395	29487.9	8	39	63	ADHQPLTEASYVNLPTIALCNTDSPLR	A[+28]DHQPLTEASYVNLPTIALC[+57]NTDSPLR	99.7	97.7	55.4	88.2	Dimethyl (+28), Carbamidomethyl (+57), Label:13C(6) (+6)	3029.52	3	-0.0015	-0.5	129	155	0.531	0.3052	0.573267	0.63585	0.59185	5.4535	NaN	NaN	NaN	0.667337	0.442789	0.996812	0.739683	0.803653	8.15233	NaN	NaN	NaN	0.70351	0.623221	0.032705	0.17941	0.1007	0.54849	1	1
Exportin-7 OS=Homo sapiens GN=XPO7 PE=1 SV=3	XPO7_HUMAN	XPO7_HUMAN	Q9UIA9	Exportin-7 OS=Homo sapiens GN=XPO7 PE=1 SV=3	100	0.00896	123895	2	2	2	ADHVQSLAQLENLCKQLY	A[+42]DHVQSLAQLENLC[+57]KQLY	99.7	84	57.2	80.5	Acetyl (+42), Carbamidomethyl (+57), Dimethyl (+28)	2199.11	2	0.0058	2.7	2	19	1.3892	2.1225	0.8593	13.7371	8.92245	0.6313	NaN	NaN	NaN	1.74588	3.07936	1.49418	15.9803	12.1155	0.943718	NaN	NaN	NaN	8.86311	7.59742	0.28613	0.14858	0.87788	0.45107	0.16667	0.16667
Nucleosome assembly protein 1-like 1 OS=Homo sapiens GN=NAP1L1 PE=3 SV=1	F8W543_HUMAN	F8W543_HUMAN	F8W543	Nucleosome assembly protein 1-like 1 OS=Homo sapiens GN=NAP1L1 PE=3 SV=1	96.4	0.025	38183.2	1	9	57	ADIDNLPR	A[+42]DIDNLPR	99	63.3	47.2	32.6	Acetyl (+42), Label:13C(6) (+6)	960.5	2	-0.0023	-2.4	2	9	0.787133	0.319433	0.469867	1.3169	0.4496	0.3473	0.872414	0.7584	0.910486	0.989234	0.463439	0.817017	1.53195	0.610496	0.519172	0.583496	0.322995	0.436307	1.03489	0.465644	0.063808	0.030335	0.19354	0.091374	0.8	0.8
Polymerase delta-interacting protein 3 OS=Homo sapiens GN=POLDIP3 PE=4 SV=1	Q6R954_HUMAN	Q6R954_HUMAN	Q6R954	Polymerase delta interacting protein 46 OS=Homo sapiens GN=PDIP46 PE=2 SV=1	94.9	0.00448	20063	1	1	1	ADISLDELIR	A[+42]DISLDELIR	98.7	52.6	53.1	35.5	Acetyl (+42), Label:13C(6)15N(4) (+10)	1195.63	2	-0.0001	-0.084	2	11	0.2423	0.0354	0.1459	0.86675	0.0757	0.08695	NaN	NaN	NaN	0.304512	0.051359	0.253695	1.00829	0.10279	0.12998	NaN	NaN	NaN	0.6564	0.077075	0.31328	0	0.94447	0	0.66667	0.66667
Thymosin beta-10 OS=Homo sapiens GN=TMSB10 PE=1 SV=2	TYB10_HUMAN	TYB10_HUMAN	P63313	Thymosin beta-10 OS=Homo sapiens GN=TMSB10 PE=1 SV=2	99.8	0.00132	5008	1	1	1	ADKPDMGEIASFDKAK	A[+42]DKPDMGEIASFDKAK	99.7	48.6	52.7	36	Acetyl (+42), Label:13C(6)15N(2)+Dimethyl (+36), Label:13C(6)15N(2)+Dimethyl (+36), Label:13C(6)15N(2)+Dimethyl (+36)	1871.98	3	0.003	1.6	2	17	71.6165	24.3485	0.341867	0.3308	1.33135	2.0135	NaN	NaN	NaN	90.0044	35.3253	0.594447	0.384819	1.80779	3.00994	NaN	NaN	NaN	45.1946	18.5665	0.4511	0.27913	1	0.83934	0.66667	0.66667
Kinesin-1 heavy chain OS=Homo sapiens GN=KIF5B PE=1 SV=1	KINH_HUMAN	KINH_HUMAN	P33176	Kinesin-1 heavy chain OS=Homo sapiens GN=KIF5B PE=1 SV=1	100	0.00896	109668	2	2	2	ADLAECNIKVMCR	A[+42]DLAEC[+57]NIKVMC[+57]R	99.6	57.6	50.9	51.6	Acetyl (+42), Carbamidomethyl (+57), Dimethyl (+28), Carbamidomethyl (+57)	1648.77	2	-0.0034	-2.1	2	14	3.37297	5.75603	3.17087	13.4149	26.9247	2.0371	NaN	NaN	NaN	4.23899	8.35095	5.51359	15.6056	36.5602	3.04522	NaN	NaN	NaN	9.92229	22.4556	0.05232	0	0.15746	0	0.16667	0.16667
Serine/threonine-protein phosphatase OS=Homo sapiens GN=PPP1CC PE=3 SV=1	F8VYE8_HUMAN	F8VYE8_HUMAN	F8VYE8	Serine/threonine-protein phosphatase OS=Homo sapiens GN=PPP1CC PE=3 SV=1	99.5	0.00864	34933.7	1	11	13	ADLDKLNIDSIIQR	A[+42]DLDKLNIDSIIQR	98.8	73.5	57	38.5	Acetyl (+42), Dimethyl:2H(4) (+32), Label:13C(6) (+6)	1692.97	3	0.0019	1.1	2	15	28.8792	16.2092	0.533267	471.774	349.611	0.75635	NaN	NaN	NaN	36.2941	23.5166	0.927259	548.814	474.724	1.13065	NaN	NaN	NaN	292.554	249.121	0	0	0	0	0.16667	0.16667
Beta-adrenergic receptor kinase 1 OS=Homo sapiens GN=ADRBK1 PE=1 SV=2	ARBK1_HUMAN	ARBK1_HUMAN	P25098	Beta-adrenergic receptor kinase 1 OS=Homo sapiens GN=ADRBK1 PE=1 SV=2	100	0.00395	79558.3	2	2	3	ADLEAVLADVSYLMAM	A[+42]DLEAVLADVSYLM[+16]AM[+16]	99	49.7	46.5	38.8	Acetyl (+42), Oxidation (+16), Oxidation (+16)	1784.82	2	-0.0012	-0.67	2	17	NaN	NaN	NaN	NaN	NaN	NaN	NaN	NaN	NaN	NaN	NaN	NaN	NaN	NaN	NaN	NaN	NaN	NaN	NaN	NaN	NaN	NaN	NaN	NaN	NaN	0
EF-hand domain-containing protein D2 OS=Homo sapiens GN=EFHD2 PE=1 SV=1	EFHD2_HUMAN	EFHD2_HUMAN	Q96C19	EF-hand domain-containing protein D2 OS=Homo sapiens GN=EFHD2 PE=1 SV=1	100	0.0145	26680.4	5	16	22	ADLNQGIGEPQSPSR	A[+28]DLNQGIGEPQSPSR	99.7	75.6	49.6	59.4	Dimethyl (+28)	1595.79	2	-0.00056	-0.35	63	77	1.86183	NaN	NaN	NaN	0.05825	NaN	NaN	NaN	NaN	2.33987	NaN	NaN	NaN	0.079096	NaN	NaN	NaN	NaN	2.33987	0.079096	NaN	NaN	NaN	NaN	1	1
GDP-L-fucose synthase OS=Homo sapiens GN=TSTA3 PE=1 SV=1	FCL_HUMAN	FCL_HUMAN	Q13630	GDP-L-fucose synthase OS=Homo sapiens GN=TSTA3 PE=1 SV=1	94.9	0.0025	35874.6	1	1	1	ADLTDTAQTR	A[+28]DLTDTAQTR	98.7	49.4	50.9	23.7	Dimethyl (+28)	1118.56	2	0.0012	1.1	46	55	0.7666	0.546133	0.7124	0.63865	0.49925	0.78895	NaN	NaN	NaN	0.963428	0.79234	1.23874	0.74294	0.677914	1.17939	NaN	NaN	NaN	0.853184	0.735127	0.081807	0.049446	0.24304	0.14665	1	1
Isoform 2 of Adenylyl cyclase-associated protein 1 OS=Homo sapiens GN=CAP1	sp|Q01518|CAP1_HUMAN	CAP1_HUMAN	Q01518	Adenylyl cyclase-associated protein 1 OS=Homo sapiens GN=CAP1 PE=1 SV=5	98.8	0.0224	51883.6	1	36	93	ADMQNLVER	A[+42]DMQNLVER	99.7	90.4	46.5	68.3	Acetyl (+42), Label:13C(6) (+6)	1122.54	2	0.00036	0.32	2	10	0.569433	0.271467	0.477167	0.6754	0.4502	0.66655	0.732471	1.26406	3.45634	0.715638	0.393849	0.829711	0.785691	0.611311	0.996412	0.489898	0.53835	1.65629	0.663743	0.514503	0.017602	0.015076	0.052205	0.044637	1	1
Rap1 GTPase-GDP dissociation stimulator 1 (Fragment) OS=Homo sapiens GN=RAP1GDS1 PE=4 SV=1	D6REZ0_HUMAN	D6REZ0_HUMAN	D6REZ0	Rap1 GTPase-GDP dissociation stimulator 1 (Fragment) OS=Homo sapiens GN=RAP1GDS1 PE=4 SV=1	100	0.00395	16842.9	1	4	6	ADNLSDTLKKLK	A[+42]DNLSDTLKKLK	99.7	44.3	50	30.4	Acetyl (+42), Label:13C(6)15N(2)+Dimethyl (+36), Label:13C(6)15N(2)+Dimethyl (+36), Label:13C(6)15N(2)+Dimethyl (+36)	1494.91	3	0.00062	0.42	2	13	19.869	2.16553	0.1141	59.0326	32.7863	0.65155	NaN	NaN	NaN	24.9704	3.14179	0.1984	68.6725	44.5195	0.973989	NaN	NaN	NaN	46.8215	23.8306	0	0.14285	0	0.41936	0.16667	0.16667
General transcription factor IIE subunit 1 OS=Homo sapiens GN=GTF2E1 PE=1 SV=2	T2EA_HUMAN	T2EA_HUMAN	P29083	General transcription factor IIE subunit 1 OS=Homo sapiens GN=GTF2E1 PE=1 SV=2	99.3	0.0108	49434.7	1	3	3	ADPDVLTEVPAALKR	A[+42]DPDVLTEVPAALKR	99.7	70.7	56.7	53.5	Acetyl (+42), Dimethyl (+28)	1663.91	2	-0.0093	-5.6	2	16	NaN	NaN	0.2574	96.1754	25.7482	0.26225	NaN	NaN	NaN	NaN	NaN	0.447574	111.881	34.9626	0.392032	NaN	NaN	NaN	111.881	34.9626	NaN	NaN	NaN	NaN	1	1
SUMO-activating enzyme subunit 2 OS=Homo sapiens GN=UBA2 PE=1 SV=2	SAE2_HUMAN	SAE2_HUMAN	Q9UBT2	SUMO-activating enzyme subunit 2 OS=Homo sapiens GN=UBA2 PE=1 SV=2	100	0.00233	71207.2	1	1	1	ADPEAAWEPTEAEAR	A[+28]DPEAAWEPTEAEAR	99.7	69.6	49.4	59.7	Dimethyl (+28), Label:13C(6)15N(4) (+10)	1679.77	2	-0.0013	-0.77	211	225	98.9864	NaN	NaN	6.79725	NaN	0.41855	NaN	NaN	NaN	124.402	NaN	NaN	7.90723	NaN	0.625682	NaN	NaN	NaN	66.1544	NaN	0	NaN	0	NaN	NaN	0
Isoform 2 of Microtubule-associated protein 1A OS=Homo sapiens GN=MAP1A	sp|P78559|MAP1A_HUMAN	MAP1A_HUMAN	P78559	Microtubule-associated protein 1A OS=Homo sapiens GN=MAP1A PE=1 SV=6	99.9	0.00501	305468	1	4	4	ADPEGLSSESGR	A[+42]DPEGLSSESGR	99.2	45.9	45.8	39.2	Acetyl (+42), Label:13C(6)15N(4) (+10)	1255.55	2	-0.002	-1.6	2580	2591	0.514033	0.552267	1.3688	0.65115	0.29715	0.4681	NaN	NaN	NaN	0.646014	0.801238	2.38011	0.757481	0.40349	0.699753	NaN	NaN	NaN	0.701748	0.602364	0.050455	0.20301	0.1475	0.59347	1	1
Isoform 2 of Zinc finger CCCH-type antiviral protein 1 OS=Homo sapiens GN=ZC3HAV1	sp|Q7Z2W4|ZCCHV_HUMAN	ZCCHV_HUMAN	Q7Z2W4	Zinc finger CCCH-type antiviral protein 1 OS=Homo sapiens GN=ZC3HAV1 PE=1 SV=3	100	0.00501	101415	2	2	2	ADPEVCCFITKILCAH	A[+42]DPEVC[+57]C[+57]FITKILC[+57]AH	99.7	83.8	52.5	82.6	Acetyl (+42), Carbamidomethyl (+57), Carbamidomethyl (+57), Label:13C(6)15N(2)+Dimethyl (+36), Carbamidomethyl (+57)	2010.94	2	-0.002	-1	2	17	0.4539	0.2662	0.2405	NaN	NaN	NaN	NaN	NaN	NaN	0.570441	0.386208	0.418188	NaN	NaN	NaN	NaN	NaN	NaN	0.570441	0.386208	NaN	NaN	NaN	NaN	1	1
SUMO-activating enzyme subunit 2 OS=Homo sapiens GN=UBA2 PE=1 SV=2	SAE2_HUMAN	SAE2_HUMAN	Q9UBT2	SUMO-activating enzyme subunit 2 OS=Homo sapiens GN=UBA2 PE=1 SV=2	100	0.00263	71207.2	2	2	2	ADQEVSPDR	A[+28]DQEVSPDR	99	49.2	46	28	Dimethyl (+28), Label:13C(6) (+6)	1049.51	2	-7.1e-05	-0.067	202	210	2.2557	0.106833	0.235233	0.47595	0.34515	0.7219	NaN	NaN	NaN	2.83486	0.154996	0.40903	0.553672	0.468667	1.07915	NaN	NaN	NaN	1.69427	0.311831	0.37721	0.24322	1	0.70923	0.66667	0.66667
LysM and putative peptidoglycan-binding domain-containing protein 2 OS=Homo sapiens GN=LYSMD2 PE=1 SV=1	LYSM2_HUMAN	LYSM2_HUMAN	Q8IV50	LysM and putative peptidoglycan-binding domain-containing protein 2 OS=Homo sapiens GN=LYSMD2 PE=1 SV=1	96	0.00231	23445.7	1	1	1	ADSSPALSLR	A[+42]DSSPALSLR	99.7	65.5	51.3	51.6	Acetyl (+42), Label:13C(6)15N(4) (+10)	1067.55	2	-0.00028	-0.26	2	11	2.3589	0.559167	0.271967	0.55275	0.2626	0.47565	NaN	NaN	0.810929	2.96456	0.811249	0.472903	0.643013	0.356575	0.71104	NaN	NaN	0.388599	1.80379	0.583912	0.36402	0.23636	1	0.68865	0.66667	0.66667
Isoform 2 of 26S protease regulatory subunit 6B OS=Homo sapiens GN=PSMC4	sp|P43686|PRS6B_HUMAN	PRS6B_HUMAN	P43686	26S protease regulatory subunit 6B OS=Homo sapiens GN=PSMC4 PE=1 SV=2	100	0.00132	47349.7	1	1	1	ADTLDPALLR	A[+28]DTLDPALLR	98.9	56.7	49.2	34.1	Dimethyl (+28)	1111.62	2	0.0004	0.36	314	323	1.387	0.233033	0.201133	0.50575	1.17655	2.248	NaN	NaN	NaN	1.74312	0.338089	0.349736	0.588338	1.5976	3.36049	NaN	NaN	NaN	1.16573	0.967843	0.29277	0.36724	0.85228	1	0.66667	0.66667
Dipeptidyl peptidase 3 OS=Homo sapiens GN=DPP3 PE=1 SV=2	sp|Q9NY33|DPP3_HUMAN	DPP3_HUMAN	Q9NY33	Dipeptidyl peptidase 3 OS=Homo sapiens GN=DPP3 PE=1 SV=2	100	0.0301	82573.6	6	37	50	ADTQYILPNDIGVSSLDCR	A[+42]DTQYILPNDIGVSSLDC[+57]R	99.7	121	53.4	110	Acetyl (+42), Carbamidomethyl (+57)	2178.02	2	-0.0016	-0.75	2	20	1.5468	1.03717	0.6777	0.7183	0.5552	0.77295	NaN	NaN	NaN	1.94395	1.50474	1.1784	0.835597	0.753887	1.15547	NaN	NaN	NaN	1.38977	1.12931	0.24155	0.20432	0.69966	0.59181	0.66667	0.66667
Isoform 2 of RING-box protein 2 OS=Homo sapiens GN=RNF7	sp|Q9UBF6-2|RBX2_HUMAN	RBX2_HUMAN	Q9UBF6	Isoform 2 of RING-box protein 2 OS=Homo sapiens GN=RNF7	99.4	0.0108	11538.5	1	1	1	ADVEDGEETCALASH	A[+42]DVEDGEETC[+57]ALASH	99.7	70.6	39.5	70.5	Acetyl (+42), Carbamidomethyl (+57)	1644.66	2	0.00053	0.32	2	16	NaN	NaN	NaN	NaN	NaN	NaN	NaN	NaN	NaN	NaN	NaN	NaN	NaN	NaN	NaN	NaN	NaN	NaN	NaN	NaN	NaN	NaN	NaN	NaN	NaN	0
Protein kinase C alpha type OS=Homo sapiens GN=PRKCA PE=1 SV=4	KPCA_HUMAN	KPCA_HUMAN	P17252	Protein kinase C alpha type OS=Homo sapiens GN=PRKCA PE=1 SV=4	100	0.0105	76733.1	1	12	19	ADVFPGNDSTASQDVANR	A[+42]DVFPGNDSTASQDVANR	99.7	111	45.9	0	Acetyl (+42), Label:13C(6) (+6)	1910.87	2	-0.0036	-1.9	2	19	0.5478	11.5733	22.6385	0.74325	3.97665	5.36955	NaN	NaN	NaN	0.68845	16.7907	39.3644	0.864621	5.39976	8.02683	NaN	NaN	NaN	0.776536	11.0952	0.071907	0	0.20741	0	1	1
Parafibromin OS=Homo sapiens GN=CDC73 PE=1 SV=1	CDC73_HUMAN	CDC73_HUMAN	Q6P1J9	Parafibromin OS=Homo sapiens GN=CDC73 PE=1 SV=1	97.9	0.00501	60559.5	1	1	2	ADVLSVLR	A[+42]DVLSVLR	99	54.3	51.8	30.6	Acetyl (+42)	913.53	2	0.0021	2.3	2	9	0.7453	1.9221	2.09815	0.98315	0.23765	0.2469	NaN	NaN	NaN	0.93666	2.78862	3.64832	1.1437	0.322697	0.369086	NaN	NaN	NaN	1.04018	1.55566	0.063148	0.42666	0.17917	1	0.66667	0.66667
Chromatin accessibility complex protein 1 OS=Homo sapiens GN=CHRAC1 PE=1 SV=1	CHRC1_HUMAN	CHRC1_HUMAN	Q9NRG0	Chromatin accessibility complex protein 1 OS=Homo sapiens GN=CHRAC1 PE=1 SV=1	98.4	0.00263	14693	1	4	4	ADVVVGKDKGGEQR	A[+42]DVVVGKDKGGEQR	99.6	40.2	51.5	27.4	Acetyl (+42), Dimethyl:2H(4) (+32), Dimethyl:2H(4) (+32), Label:13C(6) (+6)	1568.91	3	0.00013	0.083	2	15	6.9852	3.493	0.4861	NaN	NaN	0.43835	NaN	NaN	NaN	8.77868	5.06771	0.845244	NaN	NaN	0.655281	NaN	NaN	NaN	8.77868	5.06771	NaN	NaN	NaN	NaN	1	1
Isoform 3 of Cytosolic phospholipase A2 beta OS=Homo sapiens GN=PLA2G4B	sp|P0C869-8|PA24B_HUMAN	PA24B_HUMAN	P0C869	Isoform 3 of Cytosolic phospholipase A2 beta OS=Homo sapiens GN=PLA2G4B	90	0.00231	100077	1	1	1	AEAALEAVR	A[+42]EAALEAVR	99.3	58.6	51.8	15.3	Acetyl (+42), Label:13C(6) (+6)	976.53	2	-0.00013	-0.13	2	10	NaN	NaN	NaN	NaN	NaN	NaN	NaN	NaN	NaN	NaN	NaN	NaN	NaN	NaN	NaN	NaN	NaN	NaN	NaN	NaN	NaN	NaN	NaN	NaN	NaN	0
Isoform 2 of Conserved oligomeric Golgi complex subunit 3 OS=Homo sapiens GN=COG3	sp|Q96JB2-2|COG3_HUMAN	COG3_HUMAN	Q96JB2	Isoform 2 of Conserved oligomeric Golgi complex subunit 3 OS=Homo sapiens GN=COG3	98.9	0.00501	50523.2	1	1	2	AEAALLLLPEAAAER	A[+42]EAALLLLPEAAAER	99.7	70.9	56.2	40.8	Acetyl (+42)	1578.86	2	0.00042	0.27	2	16	0.7048	0.1091	0.1548	0.3651	0.2181	0.59875	NaN	NaN	NaN	0.885761	0.158284	0.269171	0.42472	0.29615	0.895059	NaN	NaN	NaN	0.655241	0.227217	0.21536	0.12186	0.60707	0.34351	1	1
Protein phosphatase 1 regulatory subunit 11 OS=Homo sapiens GN=PPP1R11 PE=1 SV=1	PP1RB_HUMAN	PP1RB_HUMAN	O60927	Protein phosphatase 1 regulatory subunit 11 OS=Homo sapiens GN=PPP1R11 PE=1 SV=1	97.4	0.00864	13934	1	8	21	AEAGAGLSETVTETTVTVTTEPENR	A[+42]EAGAGLSETVTETTVTVTTEPENR	99.7	133	55	131	Acetyl (+42)	2604.23	3	-0.011	-4.1	2	26	0.693467	0.2254	0.3263	0.7125	0.37025	0.51965	NaN	NaN	NaN	0.871518	0.327014	0.56738	0.82885	0.50275	0.776814	NaN	NaN	NaN	0.850184	0.414882	0.015972	0.13287	0.044985	0.37423	1	1
Isoform 3 of Arf-GAP with Rho-GAP domain, ANK repeat and PH domain-containing protein 1 OS=Homo sapiens GN=ARAP1	sp|Q96P48-3|ARAP1_HUMAN	ARAP1_HUMAN	Q96P48	Isoform 3 of Arf-GAP with Rho-GAP domain, ANK repeat and PH domain-containing protein 1 OS=Homo sapiens GN=ARAP1	98.9	0.00501	160978	1	2	2	AEAGDAALSVAEWLR	A[+42]EAGDAALSVAEWLR	99.7	92.9	53.3	74.2	Acetyl (+42)	1599.79	2	-0.00082	-0.51	2	16	0.263	0.7949	3.0227	0.69485	0.24335	0.3774	NaN	NaN	NaN	0.330527	1.15325	5.25596	0.808318	0.330437	0.564168	NaN	NaN	NaN	0.569422	0.741846	0.25289	0.32235	0.7094	0.90425	1	1
Elongation factor Tu, mitochondrial OS=Homo sapiens GN=TUFM PE=1 SV=2	EFTU_HUMAN	EFTU_HUMAN	P49411	Elongation factor Tu, mitochondrial OS=Homo sapiens GN=TUFM PE=1 SV=2	100	0.00395	49524.3	3	3	3	AEAGDNLGALVR	A[+28]EAGDNLGALVR	99.7	72	49.6	41.6	Dimethyl (+28)	1212.65	2	-0.00052	-0.43	316	327	0.438567	0.600467	1.8441	4.14985	0.61815	1.5347	NaN	NaN	NaN	0.551171	0.871167	3.20657	4.82751	0.839365	2.29419	NaN	NaN	NaN	2.68934	0.855266	0.42763	0.011835	1	0.033172	0.66667	0.66667
Transketolase OS=Homo sapiens GN=TKT PE=1 SV=3	sp|P29401-2|TKT_HUMAN	TKT_HUMAN	P29401	Isoform 2 of Transketolase OS=Homo sapiens GN=TKT	100	0.0374	0	4	8	13	AEAGFLAEAELLNLR	A[+28]EAGFLAEAELLNLR	99.7	68.3	56.4	51.9	Dimethyl (+28)	1643.89	2	-0.00027	-0.16	0	0	0.4028	0.2582	0.5637	0.55075	1.6	3.0897	NaN	NaN	NaN	0.506221	0.374601	0.980177	0.640686	2.17259	4.61873	NaN	NaN	NaN	0.573454	1.27359	0.074299	0.3913	0.20809	1	1	1
Isoform 2 of Polyamine-modulated factor 1 OS=Homo sapiens GN=PMF1	sp|Q6P1K2-2|PMF1_HUMAN	PMF1_HUMAN	Q6P1K2	Isoform 2 of Polyamine-modulated factor 1 OS=Homo sapiens GN=PMF1	91.6	0.00236	22927.4	1	1	1	AEASSANLGSGCEEKR	A[+42]EASSANLGSGC[+57]EEKR	98.8	51.9	49.2	51.3	Acetyl (+42), Carbamidomethyl (+57), Dimethyl (+28)	1734.79	2	0.0011	0.66	2	17	NaN	NaN	NaN	NaN	NaN	NaN	NaN	NaN	NaN	NaN	NaN	NaN	NaN	NaN	NaN	NaN	NaN	NaN	NaN	NaN	NaN	NaN	NaN	NaN	NaN	0
Serine/arginine-rich splicing factor 2 OS=Homo sapiens GN=SRSF2 PE=1 SV=4	SRSF2_HUMAN	SRSF2_HUMAN	Q01130	Serine/arginine-rich splicing factor 2 OS=Homo sapiens GN=SRSF2 PE=1 SV=4	100	0.0269	25459.1	3	17	17	AEDAMDAMDGAVLDGR	A[+28]EDAMDAM[+16]DGAVLDGR	99.7	94.7	45.4	93.6	Dimethyl (+28)	1663.72	2	-0.0025	-1.5	68	83	NaN	NaN	NaN	NaN	NaN	NaN	NaN	NaN	NaN	NaN	NaN	NaN	NaN	NaN	NaN	NaN	NaN	NaN	NaN	NaN	NaN	NaN	NaN	NaN	NaN	0
40S ribosomal protein S12 OS=Homo sapiens GN=RPS12 PE=1 SV=3	RS12_HUMAN	RS12_HUMAN	P25398	40S ribosomal protein S12 OS=Homo sapiens GN=RPS12 PE=1 SV=3	100	0.023	14496.8	2	21	24	AEEGIAAGGVMDVNTALQEVLKTA	A[+42]EEGIAAGGVMDVNTALQEVLKTA	99.7	84.5	58.7	80.8	Acetyl (+42), Dimethyl (+28)	2456.25	2	0.00016	0.065	2	25	NaN	NaN	0.4168	NaN	NaN	NaN	NaN	NaN	NaN	NaN	NaN	0.724744	NaN	NaN	NaN	NaN	NaN	NaN	NaN	NaN	NaN	NaN	NaN	NaN	NaN	0
40S ribosomal protein S12 OS=Homo sapiens GN=RPS12 PE=1 SV=3	RS12_HUMAN	RS12_HUMAN	P25398	40S ribosomal protein S12 OS=Homo sapiens GN=RPS12 PE=1 SV=3	100	0.00751	14496.8	1	20	22	AEEGIAAGGVMDVNTALQEVLKTAL	A[+42]EEGIAAGGVMDVNTALQEVLKTAL	99.7	104	59.8	104	Acetyl (+42), Oxidation (+16), Dimethyl (+28)	2585.33	2	0.0025	0.98	2	26	1402.24	745.989	0.5266	NaN	NaN	NaN	NaN	NaN	NaN	1762.28	1082.29	0.915667	NaN	NaN	NaN	NaN	NaN	NaN	1762.28	1082.29	NaN	NaN	NaN	NaN	1	1
TRAF-type zinc finger domain-containing protein 1 OS=Homo sapiens GN=TRAFD1 PE=4 SV=1	F8VWK2_HUMAN	F8VWK2_HUMAN	F8VWK2	TRAF-type zinc finger domain-containing protein 1 OS=Homo sapiens GN=TRAFD1 PE=4 SV=1	98.8	0.00263	10804.6	1	3	3	AEFLDDQETR	A[+42]EFLDDQETR	99.7	61.8	42.5	42.4	Acetyl (+42)	1264.56	2	-0.00011	-0.086	2	11	5.94143	6.7842	2.73223	0.7595	0.20365	0.2689	0.527886	1.66806	NaN	7.46693	9.84263	4.75088	0.883525	0.276529	0.401973	0.353065	0.71041	NaN	2.90117	3.60986	0.29256	0.31659	0.8089	0.86842	0.8	0.8
Isoform 2 of 15 kDa selenoprotein OS=Homo sapiens GN=SEP15	sp|O60613-2|SEP15_HUMAN	SEP15_HUMAN	O60613	Isoform 2 of 15 kDa selenoprotein OS=Homo sapiens GN=SEP15	98.1	0.00263	13201.2	1	2	2	AEFSSEACR	A[+28]EFSSEAC[+57]R	99.6	60.2	43.1	42.4	Dimethyl (+28), Carbamidomethyl (+57), Label:13C(6) (+6)	1089.49	2	0.00062	0.57	31	39	26.7308	NaN	0.049	0.82935	0.51365	0.6196	NaN	NaN	NaN	33.5941	NaN	0.085203	0.964781	0.697468	0.926228	NaN	NaN	NaN	17.2794	0.697468	0.37865	NaN	1	NaN	0.66667	1
Isoform 2 of Ubiquitin carboxyl-terminal hydrolase 15 OS=Homo sapiens GN=USP15	sp|Q9Y4E8|UBP15_HUMAN	UBP15_HUMAN	Q9Y4E8	Ubiquitin carboxyl-terminal hydrolase 15 OS=Homo sapiens GN=USP15 PE=1 SV=3	98.9	0.00659	112405	1	9	15	AEGGAADLDTQR	A[+42]EGGAADLDTQR	99.7	85.6	44.4	63.6	Acetyl (+42), Label:13C(6)15N(4) (+10)	1254.57	2	-0.0003	-0.24	2	13	0.496167	0.996367	1.94047	0.66985	0.4091	0.5965	38.9659	5.48954	1.0858	0.62356	1.44555	3.37414	0.779235	0.555503	0.891696	26.0615	2.33794	0.520318	9.15478	1.44633	0.27497	0.10669	0.75666	0.29014	0.8	0.8
Bridging integrator 2 OS=Homo sapiens GN=BIN2 PE=1 SV=3	sp|Q9UBW5|BIN2_HUMAN	BIN2_HUMAN	Q9UBW5	Bridging integrator 2 OS=Homo sapiens GN=BIN2 PE=1 SV=3	100	0.00896	61856.5	1	4	4	AEGKAGGAAGLFAK	A[+42]EGKAGGAAGLFAK	99.7	82.4	55.1	75.8	Acetyl (+42), Label:13C(6)15N(2)+Dimethyl (+36), Label:13C(6)15N(2)+Dimethyl (+36)	1360.77	2	-0.0015	-1.1	2	15	0.4844	0.423167	0.719	2.3907	1.7448	0.3989	NaN	NaN	1.64997	0.608772	0.613938	1.25022	2.7811	2.3692	0.596308	NaN	NaN	0.790671	1.69493	1.49157	0.36281	0.33858	0.99522	0.91931	0.66667	0.66667
Protein disulfide-isomerase A4 OS=Homo sapiens GN=PDIA4 PE=1 SV=2	PDIA4_HUMAN	PDIA4_HUMAN	P13667	Protein disulfide-isomerase A4 OS=Homo sapiens GN=PDIA4 PE=1 SV=2	100	0.0184	72916	3	14	21	AEGPDEDSSNR	A[+28]EGPDEDSSNR	99.7	91.2	38.9	71.7	Dimethyl (+28)	1203.5	2	-0.00012	-0.1	24	34	NaN	0.392867	NaN	0.83865	0.6803	0.8112	NaN	NaN	NaN	NaN	0.569978	NaN	0.9756	0.923756	1.21265	NaN	NaN	NaN	0.9756	0.746867	NaN	0.14805	NaN	0.39948	1	1
Isoform 3 of MOB-like protein phocein OS=Homo sapiens GN=MOB4	sp|Q9Y3A3|PHOCN_HUMAN	PHOCN_HUMAN	Q9Y3A3	MOB-like protein phocein OS=Homo sapiens GN=MOB4 PE=1 SV=1	97.7	0.0108	26014.5	1	2	2	AEGTAVLR	A[+42]EGTAVLR	99	67.1	51.5	37.2	Acetyl (+42), Label:13C(6) (+6)	863.48	2	0.00039	0.45	4	11	0.758867	2.5363	4.30163	0.75785	0.62305	0.8584	0.830757	1.05031	4.39227	0.95371	3.67971	7.4798	0.881605	0.846018	1.2832	0.555635	0.447319	2.10479	0.796983	1.65768	0.022804	0.24484	0.062013	0.6581	1	1
Serine/threonine-protein phosphatase 4 catalytic subunit OS=Homo sapiens GN=PPP4C PE=4 SV=1	H3BPN5_HUMAN	H3BPN5_HUMAN	H3BPN5	Serine/threonine-protein phosphatase 4 catalytic subunit OS=Homo sapiens GN=PPP4C PE=4 SV=1	99.7	0.0119	5563.5	1	9	21	AEISDLDR	A[+42]EISDLDR	99	68.2	45.9	37.1	Acetyl (+42), Label:13C(6) (+6)	965.48	2	8.2e-05	0.085	2	9	0.878433	1.62963	3.88883	0.6902	0.3821	0.55355	3.15183	1.56197	2.75799	1.10398	2.3643	6.76201	0.802908	0.51884	0.827491	2.10804	0.665229	1.32163	1.33831	1.18279	0.077011	0.1839	0.20926	0.4924	0.35	0.35
Deoxycytidine kinase OS=Homo sapiens GN=DCK PE=4 SV=1	D6RFG8_HUMAN	D6RFG8_HUMAN	D6RFG8	Deoxycytidine kinase OS=Homo sapiens GN=DCK PE=4 SV=1	100	0.00527	36747.3	2	8	8	AEKPVLFFER	A[+28]EKPVLFFER	99.7	52	49.6	0	Dimethyl (+28), Dimethyl:2H(4) (+32), Label:13C(6) (+6)	1300.78	3	-0.00043	-0.33	119	128	9.3249	8.19137	1.2231	22.6326	16.0835	0.7425	NaN	NaN	NaN	11.7191	11.8842	2.12676	26.3285	21.8393	1.10995	NaN	NaN	NaN	19.0238	16.8617	0	0	0	0	0.16667	0.16667
UDP-glucose 4-epimerase OS=Homo sapiens GN=GALE PE=1 SV=2	GALE_HUMAN	GALE_HUMAN	Q14376	UDP-glucose 4-epimerase OS=Homo sapiens GN=GALE PE=1 SV=2	100	0.0139	38264	3	5	6	AEKVLVTGGAGY	A[+42]EKVLVTGGAGY	99.7	73.7	53.6	54.6	Acetyl (+42), Dimethyl (+28)	1233.66	2	0.0008	0.65	2	13	0.627133	3.11473	8.13	1.44985	0.47125	0.5918	NaN	NaN	NaN	0.788153	4.51891	14.1367	1.68661	0.639894	0.88467	NaN	NaN	NaN	1.23738	2.5794	0.2217	0.41045	0.5936	1	0.66667	0.66667
UDP-glucose 4-epimerase OS=Homo sapiens GN=GALE PE=1 SV=2	GALE_HUMAN	GALE_HUMAN	Q14376	UDP-glucose 4-epimerase OS=Homo sapiens GN=GALE PE=1 SV=2	100	0.00659	38264	2	9	11	AEKVLVTGGAGYIGSH	A[+42]EKVLVTGGAGYIGSH	99.7	116	51.8	94.2	Acetyl (+42), Label:13C(6)15N(2)+Dimethyl (+36)	1635.87	2	-0.0033	-2	2	17	3.89893	4.16057	0.844433	30.9894	14.0105	0.4365	NaN	NaN	NaN	4.9	6.03622	1.46832	36.0498	19.0243	0.652515	NaN	NaN	NaN	20.4749	12.5303	0.00643	0	0.017203	0	0.16667	0.16667
Mitochondrial import inner membrane translocase subunit Tim8 B OS=Homo sapiens GN=TIMM8B PE=4 SV=1	TIM8B_HUMAN	TIM8B_HUMAN	Q9Y5J9	Mitochondrial import inner membrane translocase subunit Tim8 B OS=Homo sapiens GN=TIMM8B PE=1 SV=1	96.1	0.00236	9325.3	1	3	3	AELGEADEAELQR	A[+42]ELGEADEAELQR	99.4	66	48	58.8	Acetyl (+42)	1471.67	2	-0.014	-9.4	2	14	0.446267	0.6564	1.24073	0.42245	14.6551	36.5226	NaN	NaN	NaN	0.560848	0.952316	2.15742	0.491435	19.8997	54.597	NaN	NaN	NaN	0.526142	10.426	0.041933	0.38018	0.11124	1	1	1
Cytoplasmic dynein 1 heavy chain 1 OS=Homo sapiens GN=DYNC1H1 PE=1 SV=5	DYHC1_HUMAN	DYHC1_HUMAN	Q14204	Cytoplasmic dynein 1 heavy chain 1 OS=Homo sapiens GN=DYNC1H1 PE=1 SV=5	100	0.00922	532388	5	7	7	AELGEYIR	NaN	99	53.5	48.1	16.6	Dimethyl (+28), Label:13C(6)15N(4) (+10)	987.53	2	0.00023	0.23	2512	2519	NaN	NaN	NaN	NaN	NaN	NaN	NaN	NaN	NaN	NaN	NaN	NaN	NaN	NaN	NaN	NaN	NaN	NaN	NaN	NaN	NaN	NaN	NaN	NaN	NaN	0
Abl interactor 1 OS=Homo sapiens GN=ABI1 PE=4 SV=1	F5H1G9_HUMAN	F5H1G9_HUMAN	F5H1G9	Abl interactor 1 OS=Homo sapiens GN=ABI1 PE=4 SV=1	98.9	0.00896	43456.7	1	3	3	AELQMLLEEEIPSGKR	A[+42]ELQM[+16]LLEEEIPSGKR	98.5	69.6	56.8	54.7	Acetyl (+42), Oxidation (+16), Dimethyl (+28)	1927.99	3	-0.0015	-0.78	2	17	3.0692	0.4738	0.1303	NaN	NaN	0.24375	NaN	NaN	NaN	3.85723	0.687397	0.226569	NaN	NaN	0.364377	NaN	NaN	NaN	3.85723	0.687397	NaN	NaN	NaN	NaN	1	1
Isoform 2 of ABI gene family member 3 OS=Homo sapiens GN=ABI3	sp|Q9P2A4|ABI3_HUMAN	ABI3_HUMAN	Q9P2A4	ABI gene family member 3 OS=Homo sapiens GN=ABI3 PE=1 SV=2	98.9	0.00896	39017.7	1	4	4	AELQQLQEFEIPTGR	A[+42]ELQQLQEFEIPTGR	99.7	86	55.4	71.3	Acetyl (+42)	1799.91	2	0.0023	1.3	2	16	0.5189	0.4384	0.8449	0.75935	0.19185	0.25275	NaN	NaN	NaN	0.65213	0.636038	1.46914	0.88335	0.260506	0.377831	NaN	NaN	NaN	0.76774	0.448272	0.09515	0.25252	0.25051	0.66233	1	1
Isoform 2 of UBX domain-containing protein 1 OS=Homo sapiens GN=UBXN1	sp|Q04323-2|UBXN1_HUMAN	UBXN1_HUMAN	Q04323	Isoform 2 of UBX domain-containing protein 1 OS=Homo sapiens GN=UBXN1	99.9	0.00263	35089.4	1	3	3	AELTALESLIEMGFPR	A[+42]ELTALESLIEM[+16]GFPR	99.7	94.9	51.2	77.1	Acetyl (+42), Oxidation (+16), Label:13C(6)15N(4) (+10)	1843.92	2	-0.0037	-2	2	17	0.4778	0.603	1.37133	0.63505	0.28225	0.47335	NaN	NaN	NaN	0.600478	0.874843	2.38451	0.738752	0.383258	0.707601	NaN	NaN	NaN	0.669615	0.62905	0.065499	0.23714	0.17231	0.6215	1	1
Fragile X mental retardation syndrome-related protein 1 OS=Homo sapiens GN=FXR1 PE=4 SV=1	sp|P51114-2|FXR1_HUMAN	FXR1_HUMAN	P51114	Isoform 2 of Fragile X mental retardation syndrome-related protein 1 OS=Homo sapiens GN=FXR1	99.7	0.00751	60773.9	1	4	9	AELTVEVR	A[+42]ELTVEVR	99	80.1	51.6	42.3	Acetyl (+42), Label:13C(6)15N(4) (+10)	967.52	2	2e-05	0.021	2	9	1.01927	0.4376	2.77253	0.5306	0.18545	0.35255	1.08631	1.16856	1.03311	1.28097	0.634878	4.82096	0.617246	0.251816	0.52702	0.726559	0.497677	0.495071	0.874924	0.461457	0.050967	0.054214	0.13378	0.14113	0.8	0.8
Lupus La protein OS=Homo sapiens GN=SSB PE=1 SV=2	LA_HUMAN	LA_HUMAN	P05455	Lupus La protein OS=Homo sapiens GN=SSB PE=1 SV=2	100	0.0215	46821	2	2	2	AENGDNEKMAALEAK	A[+42]ENGDNEKMAALEAK	99.1	59	52.7	56.3	Acetyl (+42), Label:13C(6)15N(2)+Dimethyl (+36), Oxidation (+16), Label:13C(6)15N(2)+Dimethyl (+36)	1719.83	2	-0.0067	-3.9	2	16	137.856	NaN	0.483133	17.4319	51.8083	1.44925	NaN	NaN	NaN	173.252	NaN	0.840086	20.2784	70.3486	2.16646	NaN	NaN	NaN	96.7651	70.3486	0	NaN	0	NaN	0.16667	1
Lupus La protein OS=Homo sapiens GN=SSB PE=1 SV=2	LA_HUMAN	LA_HUMAN	P05455	Lupus La protein OS=Homo sapiens GN=SSB PE=1 SV=2	100	0.0145	46821	4	10	22	AENGDNEKMAALEAKICH	A[+42]ENGDNEKMAALEAKIC[+57]H	99.7	68.6	50.5	55.9	Acetyl (+42), Dimethyl:2H(4) (+32), Oxidation (+16), Dimethyl:2H(4) (+32), Carbamidomethyl (+57)	2122.03	3	-0.0025	-1.2	2	19	NaN	88.4554	NaN	61.4115	46.1094	0.71845	32.1572	NaN	NaN	NaN	128.333	NaN	71.4398	62.6104	1.074	21.5077	NaN	NaN	46.4737	95.4715	0	0	0	0	0.16667	0.16667
Isoform 2 of Protein ECT2 OS=Homo sapiens GN=ECT2	sp|Q9H8V3|ECT2_HUMAN	ECT2_HUMAN	Q9H8V3	Protein ECT2 OS=Homo sapiens GN=ECT2 PE=1 SV=4	99.8	0.00263	103490	1	4	4	AENSVLTSTTGR	A[+42]ENSVLTSTTGR	99.7	63.5	47.5	46	Acetyl (+42)	1276.63	2	-0.00085	-0.66	2	13	1.367	5.45577	2.40333	0.56865	0.12825	0.2121	NaN	NaN	NaN	1.71798	7.91532	4.17898	0.661509	0.174146	0.317064	NaN	NaN	NaN	1.18975	4.04473	0.26601	0.47455	0.6935	1	0.66667	0.66667
Isoform 2 of Eukaryotic translation initiation factor 3 subunit B OS=Homo sapiens GN=EIF3B	sp|P55884-2|EIF3B_HUMAN	EIF3B_HUMAN	P55884	Isoform 2 of Eukaryotic translation initiation factor 3 subunit B OS=Homo sapiens GN=EIF3B	100	0.0277	99012.6	5	42	63	AENVAVPEAAEER	A[+28]ENVAVPEAAEER	99.7	87.7	48.8	67.6	Dimethyl (+28), Label:13C(6)15N(4) (+10)	1421.7	2	-0.00029	-0.2	4	16	0.414033	0.293167	0.707367	0.7696	0.437	0.56805	1.03644	17.0589	19.1731	0.520338	0.425331	1.22999	0.895274	0.593387	0.849167	0.693203	7.26522	9.18778	0.702939	2.76131	0.022942	0.31231	0.059542	0.80454	1	1
Isoform 2 of Exosome complex component RRP40 OS=Homo sapiens GN=EXOSC3	sp|Q9NQT5-2|EXOS3_HUMAN	EXOS3_HUMAN	Q9NQT5	Isoform 2 of Exosome complex component RRP40 OS=Homo sapiens GN=EXOSC3	98.9	0.01	17229.3	1	4	8	AEPASVAAESLAGSR	A[+42]EPASVAAESLAGSR	99.7	75.5	52.7	68	Acetyl (+42), Label:13C(6)15N(4) (+10)	1466.73	2	0.0014	0.98	2	16	0.4361	0.5047	1.10713	0.88125	0.4147	0.4711	0.5001	1.81684	4.01183	0.548071	0.732227	1.92511	1.02516	0.563107	0.704238	0.334481	0.773776	1.92248	0.635903	0.689703	0.08946	0.0086127	0.2308	0.021959	0.8	0.8
Isoform 2 of Zinc finger CCCH-type antiviral protein 1-like OS=Homo sapiens GN=ZC3HAV1L	sp|Q96H79|ZCCHL_HUMAN	ZCCHL_HUMAN	Q96H79	Zinc finger CCCH-type antiviral protein 1-like OS=Homo sapiens GN=ZC3HAV1L PE=1 SV=2	100	0.00501	32943.4	2	2	2	AEPTVCSFLTK	A[+42]EPTVC[+57]SFLTK	99.7	57.1	52.1	46.1	Acetyl (+42), Carbamidomethyl (+57), Dimethyl (+28)	1321.66	2	-0.00045	-0.34	2	12	21.132	13.1324	1.0834	1.78385	2.4075	1.13555	NaN	NaN	NaN	26.5577	19.0527	1.88385	2.07515	3.26906	1.69751	NaN	NaN	NaN	14.3164	11.1609	0.24956	0.13137	0.64336	0.33468	0.16667	0.16667
Isoform 2 of Zinc finger CCCH-type antiviral protein 1-like OS=Homo sapiens GN=ZC3HAV1L	sp|Q96H79-2|ZCCHL_HUMAN	ZCCHL_HUMAN	Q96H79	Isoform 2 of Zinc finger CCCH-type antiviral protein 1-like OS=Homo sapiens GN=ZC3HAV1L	100	0.00864	10760	2	3	3	AEPTVCSFLTKVL	A[+42]EPTVC[+57]SFLTKVL	98.7	55.6	55.7	54.2	Acetyl (+42), Carbamidomethyl (+57), Label:13C(6)15N(2)+Dimethyl (+36)	1541.82	2	-0.0007	-0.45	2	14	135.57	48.194	0.3555	582.268	359.575	0.60925	NaN	NaN	NaN	170.378	69.9207	0.618153	677.351	488.255	0.910756	NaN	NaN	NaN	423.864	279.088	0	0	0	0	0.16667	0.16667
Isoform 2 of Zinc finger CCCH-type antiviral protein 1-like OS=Homo sapiens GN=ZC3HAV1L	sp|Q96H79|ZCCHL_HUMAN	ZCCHL_HUMAN	Q96H79	Zinc finger CCCH-type antiviral protein 1-like OS=Homo sapiens GN=ZC3HAV1L PE=1 SV=2	100	0.00864	32943.4	2	6	6	AEPTVCSFLTKVLCAH	A[+42]EPTVC[+57]SFLTKVLC[+57]AH	99.7	83.4	55.4	78.6	Acetyl (+42), Carbamidomethyl (+57), Label:13C(6)15N(2)+Dimethyl (+36), Carbamidomethyl (+57)	1909.95	2	-0.00065	-0.34	2	17	31.7848	11.4324	0.4223	85.7342	40.4275	0.7001	NaN	NaN	NaN	39.9457	16.5863	0.734307	99.7344	54.895	1.04657	NaN	NaN	NaN	69.8401	35.7407	0	0	0	0	0.16667	0.16667
Low molecular weight phosphotyrosine protein phosphatase OS=Homo sapiens GN=ACP1 PE=4 SV=1	F2Z2Q9_HUMAN	F2Z2Q9_HUMAN	F2Z2Q9	Low molecular weight phosphotyrosine protein phosphatase OS=Homo sapiens GN=ACP1 PE=4 SV=1	100	0.00288	7482.4	1	3	3	AEQATKSVLFVC	A[+42]EQATKSVLFVC[+57]	99.7	74.5	54	62.5	Acetyl (+42), Label:13C(6)15N(2)+Dimethyl (+36), Carbamidomethyl (+57)	1429.74	2	-0.00024	-0.17	2	13	8.13917	3.91093	0.500067	0.342	1.03145	3.0246	NaN	NaN	NaN	10.2289	5.67405	0.86953	0.397848	1.40057	4.52141	NaN	NaN	NaN	5.31339	3.53731	0.44945	0.32613	1	0.81946	0.66667	0.66667
Isoform Long of Glucose-6-phosphate 1-dehydrogenase OS=Homo sapiens GN=G6PD	sp|P11413-2|G6PD_HUMAN	G6PD_HUMAN	P11413	Isoform Long of Glucose-6-phosphate 1-dehydrogenase OS=Homo sapiens GN=G6PD	100	0.0224	63810.1	5	20	31	AEQVALSR	A[+42]EQVALSR	99	67.1	47	16.9	Acetyl (+42), Label:13C(6)15N(4) (+10)	924.49	2	0.00054	0.59	2	9	0.580033	0.3224	0.5549	0.7451	0.4435	0.59525	1.069	1.6901	1.9355	0.72896	0.467743	0.964876	0.866773	0.602213	0.889827	0.714978	0.719798	0.927497	0.770237	0.596585	0.0039312	0.014573	0.0099066	0.036458	1	1
DNA polymerase epsilon subunit 3 OS=Homo sapiens GN=POLE3 PE=1 SV=1	DPOE3_HUMAN	DPOE3_HUMAN	Q9NRF9	DNA polymerase epsilon subunit 3 OS=Homo sapiens GN=POLE3 PE=1 SV=1	97.7	0.00263	16841.9	1	2	2	AERPEDLNLPNAVITR	A[+42]ERPEDLNLPNAVITR	99.5	44.4	52.9	34.7	Acetyl (+42), Label:13C(6)15N(4) (+10), Label:13C(6)15N(4) (+10)	1868.99	3	0.0029	1.5	2	17	0.713167	0.256	0.361633	0.5927	0.34475	0.5859	NaN	NaN	NaN	0.896276	0.371409	0.628818	0.689487	0.468124	0.87585	NaN	NaN	NaN	0.792881	0.419767	0.082552	0.073017	0.20758	0.18215	1	1
Endothelial differentiation-related factor 1 OS=Homo sapiens GN=EDF1 PE=1 SV=1	sp|O60869-3|EDF1_HUMAN	EDF1_HUMAN	O60869	Isoform 3 of Endothelial differentiation-related factor 1 OS=Homo sapiens GN=EDF1	91.1	0.00233	0	1	1	1	AESDWDTVTVLR	A[+42]ESDWDTVTVLR	98.9	51	51.1	33.2	Acetyl (+42), Label:13C(6)15N(4) (+10)	1442.69	2	-0.0013	-0.93	0	0	0.5347	0.407833	1.07193	5.7695	4.578	0.67135	NaN	NaN	NaN	0.671987	0.591692	1.86391	6.71165	6.21631	1.00359	NaN	NaN	NaN	3.69182	3.404	0.41495	0.42501	1	1	0.66667	0.66667
Poly [ADP-ribose] polymerase 1 OS=Homo sapiens GN=PARP1 PE=1 SV=4	PARP1_HUMAN	PARP1_HUMAN	P09874	Poly [ADP-ribose] polymerase 1 OS=Homo sapiens GN=PARP1 PE=1 SV=4	96.7	0.0132	113070	1	4	4	AESSDKLYR	A[+42]ESSDKLYR	99.7	70.2	51.8	50.6	Acetyl (+42), Label:13C(6)15N(2)+Dimethyl (+36), Label:13C(6)15N(4) (+10)	1155.59	2	-0.0017	-1.4	2	10	13.8626	72.7954	5.25887	3.8954	1.5981	0.3737	6.85253	NaN	1.28341	17.4219	105.613	9.14427	4.53151	2.17001	0.558637	4.58317	NaN	0.615015	8.84554	53.8914	0.00099212	0.23932	0.0024839	0.59233	0.05	1
Transducin beta-like protein 3 OS=Homo sapiens GN=TBL3 PE=1 SV=2	TBL3_HUMAN	TBL3_HUMAN	Q12788	Transducin beta-like protein 3 OS=Homo sapiens GN=TBL3 PE=1 SV=2	95	0.00448	89016	1	1	1	AETAAGVGR	A[+42]ETAAGVGR	98.7	50.4	49.4	33	Acetyl (+42)	872.44	2	0.00065	0.75	2	10	3.70317	1.11827	0.360233	2.31885	0.3181	0.1972	NaN	NaN	0.751629	4.65397	1.6224	0.626384	2.69751	0.431937	0.29479	NaN	NaN	0.360182	3.67574	1.02717	0.16559	0.33435	0.41337	0.8182	0.16667	0.16667
FACT complex subunit SSRP1 OS=Homo sapiens GN=SSRP1 PE=1 SV=1	SSRP1_HUMAN	SSRP1_HUMAN	Q08945	FACT complex subunit SSRP1 OS=Homo sapiens GN=SSRP1 PE=1 SV=1	100	0.00896	81059.6	1	4	4	AETLEFNDVYQEVKGSMNDGR	A[+42]ETLEFNDVYQEVKGSMNDGR	99.7	85.9	54.8	77.5	Acetyl (+42), Dimethyl:2H(4) (+32), Label:13C(6) (+6)	2481.17	2	0.00059	0.24	2	22	1.218	NaN	10.6889	317.717	860.764	2.73115	NaN	NaN	NaN	1.53073	NaN	18.5862	369.599	1168.8	4.08274	NaN	NaN	NaN	185.565	1168.8	0.31087	NaN	0.77327	NaN	0.16667	1
Protein prenyltransferase alpha subunit repeat-containing protein 1 OS=Homo sapiens GN=PTAR1 PE=4 SV=1	PTAR1_HUMAN	PTAR1_HUMAN	Q7Z6K3	Protein prenyltransferase alpha subunit repeat-containing protein 1 OS=Homo sapiens GN=PTAR1 PE=2 SV=2	98	0.00132	46387.6	1	1	1	AETSEEVAVLVQR	A[+42]ETSEEVAVLVQR	99.5	67.7	50	53.1	Acetyl (+42)	1471.75	2	-0.0028	-1.9	2	14	0.077567	0.148633	2.4051	1.1208	0.2031	0.1818	NaN	NaN	NaN	0.097482	0.21564	4.18206	1.30382	0.275782	0.271769	NaN	NaN	NaN	0.700653	0.245711	0.4031	0.077527	0.99769	0.18932	0.66667	0.66667
Isoform 4 of Sorting nexin-3 OS=Homo sapiens GN=SNX3	sp|O60493-4|SNX3_HUMAN	SNX3_HUMAN	O60493	Isoform 4 of Sorting nexin-3 OS=Homo sapiens GN=SNX3	95.6	0.00576	16298.3	1	5	5	AETVADTR	A[+42]ETVADTR	99	67.6	47.7	41.2	Acetyl (+42)	903.43	2	-0.0044	-4.9	2	9	0.669633	0.2251	0.3213	1.44375	1.6208	0.95175	4.98587	1.14499	0.7028	0.841565	0.326579	0.558685	1.67951	2.20083	1.42275	3.3347	0.487639	0.336784	1.95192	1.00501	0.11668	0.23576	0.28859	0.5745	0.35	0.35
RNA pseudouridylate synthase domain-containing protein 2 OS=Homo sapiens GN=RPUSD2 PE=1 SV=2	RUSD2_HUMAN	RUSD2_HUMAN	Q8IZ73	RNA pseudouridylate synthase domain-containing protein 2 OS=Homo sapiens GN=RPUSD2 PE=1 SV=2	99.9	0.0079	61292.8	1	8	14	AETVSTQVGTEGGLR	A[+42]ETVSTQVGTEGGLR	99.7	96.4	49.3	74.5	Acetyl (+42)	1545.76	2	-0.00061	-0.39	36	50	1.2337	0.396867	0.397	0.7372	0.44225	0.60055	NaN	NaN	NaN	1.55046	0.575781	0.690315	0.857583	0.600516	0.89775	NaN	NaN	NaN	1.20402	0.588149	0.17836	0.013385	0.43616	0.032388	0.66667	0.66667
Dynein light chain roadblock-type 1 OS=Homo sapiens GN=DYNLRB1 PE=1 SV=3	sp|Q9NP97|DLRB1_HUMAN	DLRB1_HUMAN	Q9NP97	Dynein light chain roadblock-type 1 OS=Homo sapiens GN=DYNLRB1 PE=1 SV=3	98.5	0.00448	10903.9	1	5	5	AEVEETLKR	A[+42]EVEETLKR	99.6	61.4	53.4	33.2	Acetyl (+42), Label:13C(6)15N(2)+Dimethyl (+36), Label:13C(6)15N(4) (+10)	1161.64	2	0.00019	0.16	2	10	20.5009	8.81577	0.393033	57.1931	23.2894	0.4047	21.3467	19.5508	1.22874	25.7647	12.7901	0.683417	66.5326	31.6239	0.604978	14.2773	8.32648	0.588817	35.5249	17.5802	0	0	0	0	0.05	0.05
40S ribosomal protein S15 OS=Homo sapiens GN=RPS15 PE=1 SV=2	tr|K7EQJ5|K7EQJ5_HUMAN	K7EQJ5_HUMAN	K7EQJ5	40S ribosomal protein S15 OS=Homo sapiens GN=RPS15 PE=1 SV=2	96.8	0.00448	0	1	3	6	AEVEQKKKR	A[+42]EVEQKKKR	99.2	62.5	52.7	47.5	Acetyl (+42), Label:13C(6)15N(2)+Dimethyl (+36), Label:13C(6)15N(2)+Dimethyl (+36), Label:13C(6)15N(2)+Dimethyl (+36), Label:13C(6)15N(4) (+10)	1274.81	2	0.0041	3.3	0	0	34.4107	14.728	NaN	679.486	348.842	0.41055	NaN	NaN	NaN	43.2458	21.3677	NaN	790.445	473.68	0.613723	NaN	NaN	NaN	416.845	247.524	0	0	0	0	0.16667	0.16667
Forkhead box protein K1 OS=Homo sapiens GN=FOXK1 PE=1 SV=1	sp|P85037|FOXK1_HUMAN	FOXK1_HUMAN	P85037	Forkhead box protein K1 OS=Homo sapiens GN=FOXK1 PE=1 SV=1	98.9	0.00659	75438.6	1	4	7	AEVGEDSGAR	A[+42]EVGEDSGAR	99.7	78.9	41.6	53.7	Acetyl (+42)	1031.45	2	0.00033	0.32	2	11	0.5863	0.3467	0.593167	0.74665	0.2558	0.3426	1.76651	1.45009	0.812657	0.736835	0.502998	1.03141	0.868576	0.347342	0.512146	1.1815	0.617578	0.389427	0.928969	0.489306	0.01956	0.02467	0.047332	0.058795	0.8	0.8
Stress-70 protein, mitochondrial OS=Homo sapiens GN=HSPA9 PE=1 SV=2	GRP75_HUMAN	GRP75_HUMAN	P38646	Stress-70 protein, mitochondrial OS=Homo sapiens GN=HSPA9 PE=1 SV=2	100	0.0606	73663.3	17	36	46	AEVSKSDIGEVILVGGMTR	A[+28]EVSKSDIGEVILVGGMTR	99.1	39.9	53.9	28.1	Dimethyl (+28), Dimethyl:2H(4) (+32), Oxidation (+16), Label:13C(6) (+6)	2042.13	3	-0.0025	-1.2	373	391	0.760467	0.148	0.311933	10.7059	8.2552	0.74725	NaN	NaN	NaN	0.95572	0.214721	0.542398	12.4542	11.2095	1.11705	NaN	NaN	NaN	6.70494	5.71209	0.37976	0.47268	0.91322	1	0.66667	0.66667
Eukaryotic translation initiation factor 3 subunit E OS=Homo sapiens GN=EIF3E PE=1 SV=1	EIF3E_HUMAN	EIF3E_HUMAN	P60228	Eukaryotic translation initiation factor 3 subunit E OS=Homo sapiens GN=EIF3E PE=1 SV=1	100	0.01	52204.6	2	13	16	AEYDLTTR	A[+42]EYDLTTR	99	56.5	48.6	0	Acetyl (+42), Label:13C(6)15N(4) (+10)	1019.49	2	0.0054	5.3	2	9	0.4074	0.3112	0.767533	0.8564	0.3794	0.4432	1.2587	34.2067	15.5427	0.512002	0.451494	1.33461	0.996248	0.515174	0.662531	0.841855	14.5683	7.4481	0.783369	5.17833	0.031667	0.3174	0.075469	0.74976	1	1
Splicing factor U2AF 35 kDa subunit OS=Homo sapiens GN=U2AF1 PE=1 SV=3	sp|Q01081|U2AF1_HUMAN	U2AF1_HUMAN	Q01081	Splicing factor U2AF 35 kDa subunit OS=Homo sapiens GN=U2AF1 PE=1 SV=3	100	0.0134	27854.2	3	3	3	AEYLASIFGTEKDKVN	A[+42]EYLASIFGTEKDKVN	99.6	63.2	57.3	57.9	Acetyl (+42), Label:13C(6)15N(2)+Dimethyl (+36), Label:13C(6)15N(2)+Dimethyl (+36)	1898	2	-0.0012	-0.63	2	17	49.546	23.9057	1.45943	190.612	66.588	0.3624	NaN	NaN	NaN	62.2672	34.6828	2.5377	221.739	90.4175	0.541745	NaN	NaN	NaN	142.003	62.5501	0	0	0	0	0.16667	0.16667
Splicing factor U2AF 35 kDa subunit OS=Homo sapiens GN=U2AF1 PE=1 SV=3	sp|Q01081|U2AF1_HUMAN	U2AF1_HUMAN	Q01081	Splicing factor U2AF 35 kDa subunit OS=Homo sapiens GN=U2AF1 PE=1 SV=3	100	0.0134	27854.2	3	3	3	AEYLASIFGTEKDKVNC	A[+42]EYLASIFGTEKDKVNC[+57]	99.6	62.4	56.3	59.9	Acetyl (+42), Label:13C(6)15N(2)+Dimethyl (+36), Label:13C(6)15N(2)+Dimethyl (+36), Carbamidomethyl (+57)	2058.03	2	-0.002	-0.98	2	18	2.5181	1.0398	0.3941	76.3359	21.4291	0.2838	NaN	NaN	NaN	3.16464	1.50856	0.685272	88.8015	29.0979	0.424247	NaN	NaN	NaN	45.983	15.3032	0.14077	0.31345	0.3348	0.73942	0.16667	0.16667
Protein FRG1 OS=Homo sapiens GN=FRG1 PE=1 SV=1	FRG1_HUMAN	FRG1_HUMAN	Q14331	Protein FRG1 OS=Homo sapiens GN=FRG1 PE=1 SV=1	99.4	0.00896	29155.7	1	4	4	AEYSYVKSTK	A[+42]EYSYVKSTK	99.3	56.7	53.2	50.1	Acetyl (+42), Dimethyl (+28), Dimethyl (+28)	1272.66	2	0.00036	0.28	2	11	3.06607	4.72493	1.1837	13.554	4.16535	0.30945	NaN	NaN	NaN	3.8533	6.85501	2.05825	15.7673	5.65599	0.462591	NaN	NaN	NaN	9.81032	6.2555	0.082	0	0.19476	0	0.16667	0.16667
T-complex protein 1 subunit epsilon OS=Homo sapiens GN=CCT5 PE=4 SV=1	E7ENZ3_HUMAN	E7ENZ3_HUMAN	E7ENZ3	T-complex protein 1 subunit epsilon OS=Homo sapiens GN=CCT5 PE=4 SV=1	100	0.0184	53831.9	4	9	14	AFADALEVIPM	A[+28]FADALEVIPM	99.6	62.2	48.9	43	Dimethyl (+28)	1203.62	2	-0.00036	-0.3	395	405	NaN	NaN	NaN	NaN	NaN	NaN	NaN	NaN	NaN	NaN	NaN	NaN	NaN	NaN	NaN	NaN	NaN	NaN	NaN	NaN	NaN	NaN	NaN	NaN	NaN	0
Obg-like ATPase 1 OS=Homo sapiens GN=OLA1 PE=1 SV=2	sp|Q9NTK5|OLA1_HUMAN	OLA1_HUMAN	Q9NTK5	Obg-like ATPase 1 OS=Homo sapiens GN=OLA1 PE=1 SV=2	100	0.0079	44727.4	4	5	6	AFEDDDITHVEGSVDPIR	A[+28]FEDDDITHVEGSVDPIR	99.7	48.5	48.9	44	Dimethyl (+28), Label:13C(6)15N(4) (+10)	2051.97	3	0.00025	0.12	126	143	0.379767	0.115467	0.6839	6.12595	22.7279	33.7906	NaN	NaN	NaN	0.477274	0.167521	1.18918	7.12631	30.8614	50.5129	NaN	NaN	NaN	3.80179	15.5144	0.43942	0.47455	1	1	0.66667	0.66667
Proliferation-associated protein 2G4 OS=Homo sapiens GN=PA2G4 PE=1 SV=3	PA2G4_HUMAN	PA2G4_HUMAN	Q9UQ80	Proliferation-associated protein 2G4 OS=Homo sapiens GN=PA2G4 PE=1 SV=3	100	0.0237	43768.7	6	9	18	AFEDEKKAR	NaN	98.7	30.4	48.9	17.8	Dimethyl (+28), Dimethyl:2H(4) (+32), Dimethyl:2H(4) (+32), Label:13C(6) (+6)	1190.72	3	0.00039	0.33	282	290	NaN	NaN	NaN	NaN	NaN	NaN	NaN	NaN	NaN	NaN	NaN	NaN	NaN	NaN	NaN	NaN	NaN	NaN	NaN	NaN	NaN	NaN	NaN	NaN	NaN	0
Isoform 2 of 40S ribosomal protein S20 OS=Homo sapiens GN=RPS20	sp|P60866|RS20_HUMAN	RS20_HUMAN	P60866	40S ribosomal protein S20 OS=Homo sapiens GN=RPS20 PE=1 SV=1	100	0.0079	13355	1	4	12	AFKDTGKTPVEPEVAIHR	A[+42]FKDTGKTPVEPEVAIHR	99.7	48.8	54.2	22.9	Acetyl (+42), Label:13C(6)15N(2)+Dimethyl (+36), Label:13C(6)15N(2)+Dimethyl (+36), Label:13C(6)15N(4) (+10)	2118.17	4	-0.00043	-0.2	2	19	107.037	38.7532	0.347667	291.805	136.458	0.48095	NaN	NaN	NaN	134.52	56.2239	0.604533	339.457	185.292	0.718963	NaN	NaN	NaN	236.988	120.758	0	0	0	0	0.16667	0.16667
60S ribosomal protein L10a OS=Homo sapiens GN=RPL10A PE=1 SV=2	RL10A_HUMAN	RL10A_HUMAN	P62906	60S ribosomal protein L10a OS=Homo sapiens GN=RPL10A PE=1 SV=2	99.3	0.00448	24814	1	2	2	AFLASESLIKQIPR	A[+28]FLASESLIKQIPR	98.7	71.1	56.1	57.2	Dimethyl (+28), Dimethyl (+28)	1627.97	3	0.00084	0.52	109	122	29.3571	7.08273	0.200233	92.8602	36.7664	0.33975	NaN	NaN	NaN	36.8947	10.2758	0.348171	108.024	49.9238	0.507885	NaN	NaN	NaN	72.4594	30.0998	0	0	0	0	0.16667	0.16667
Phosphoribosylformylglycinamidine synthase OS=Homo sapiens GN=PFAS PE=1 SV=4	PUR4_HUMAN	PUR4_HUMAN	O15067	Phosphoribosylformylglycinamidine synthase OS=Homo sapiens GN=PFAS PE=1 SV=4	100	0.0277	144716	10	42	42	AFSITQGLLKDR	A[+28]FSITQGLLKDR	99.7	46	50.5	25.9	Dimethyl (+28), Label:13C(6)15N(2)+Dimethyl (+36), Label:13C(6)15N(4) (+10)	1421.84	3	0.0011	0.78	891	902	17.7768	38.8506	2.70087	1.7934	NaN	NaN	NaN	NaN	NaN	22.341	56.3652	4.69634	2.08626	NaN	NaN	NaN	NaN	NaN	12.2136	56.3652	0.24835	NaN	0.58307	NaN	0.16667	1
Eukaryotic translation initiation factor 3 subunit J OS=Homo sapiens GN=EIF3J PE=1 SV=2	EIF3J_HUMAN	EIF3J_HUMAN	O75822	Eukaryotic translation initiation factor 3 subunit J OS=Homo sapiens GN=EIF3J PE=1 SV=2	100	0.0125	29045.3	2	5	5	AFSVEDPVR	A[+28]FSVEDPVR	99.1	48.9	51.2	27.7	Dimethyl (+28)	1046.54	2	-1.8e-05	-0.017	18	26	0.234667	2.8014	46.0204	1.0189	0.38065	0.3738	1.92693	NaN	NaN	0.294919	4.06432	80.0215	1.18528	0.516871	0.558786	1.28879	NaN	NaN	0.922996	2.2906	0.099654	0.41947	0.23381	0.96587	0.35	0.8
Pre-rRNA-processing protein TSR2 homolog OS=Homo sapiens GN=TSR2 PE=1 SV=1	TSR2_HUMAN	TSR2_HUMAN	Q969E8	Pre-rRNA-processing protein TSR2 homolog OS=Homo sapiens GN=TSR2 PE=1 SV=1	95.7	0.00263	20875.6	1	6	6	AGAAEDAR	A[+42]GAAEDAR	99	63	41.7	22.7	Acetyl (+42), Label:13C(6)15N(4) (+10)	811.37	2	-0.0011	-1.4	2	9	1.09153	0.66	0.578767	0.8253	0.12845	0.15245	NaN	264.817	NaN	1.37179	0.957539	1.00638	0.96007	0.174418	0.227894	NaN	112.783	NaN	1.16593	37.9717	0.11126	0.30222	0.25997	0.68948	0.66667	0.6
Queuine tRNA-ribosyltransferase OS=Homo sapiens GN=QTRT1 PE=1 SV=3	TGT_HUMAN	TGT_HUMAN	Q9BXR0	Queuine tRNA-ribosyltransferase OS=Homo sapiens GN=QTRT1 PE=1 SV=3	99.1	0.00501	44030.1	1	6	12	AGAATQASLESAPR	A[+42]GAATQASLESAPR	99.7	91.8	52.2	0	Acetyl (+42)	1370.68	2	-0.00072	-0.53	2	15	0.5923	0.294433	0.537467	0.78145	0.415	0.53435	1.93959	2.11161	0.815271	0.744376	0.427169	0.934562	0.909059	0.563514	0.798789	1.29725	0.899316	0.39068	0.983562	0.63	0.02666	0.046181	0.06151	0.10426	0.8	0.8
Putative E3 ubiquitin-protein ligase UBR7 OS=Homo sapiens GN=UBR7 PE=1 SV=2	UBR7_HUMAN	UBR7_HUMAN	Q8N806	Putative E3 ubiquitin-protein ligase UBR7 OS=Homo sapiens GN=UBR7 PE=1 SV=2	100	0.0105	47980.8	1	8	18	AGAEGAAGR	A[+42]GAEGAAGR	99.7	73.2	44.3	26.5	Acetyl (+42)	800.38	2	-0.00057	-0.71	2	10	0.675867	0.374567	0.5524	0.7355	0.56725	0.7714	NaN	NaN	NaN	0.849399	0.543428	0.960529	0.855606	0.770249	1.15315	NaN	NaN	NaN	0.852502	0.656838	0.0023175	0.10885	0.0053398	0.24462	1	1
Isoform 5 of Serrate RNA effector molecule homolog OS=Homo sapiens GN=SRRT	sp|Q9BXP5-5|SRRT_HUMAN	SRRT_HUMAN	Q9BXP5	Isoform 5 of Serrate RNA effector molecule homolog OS=Homo sapiens GN=SRRT	100	0.00395	96207.5	2	3	3	AGAGLGDGER	A[+28]GAGLGDGER	99.5	58.4	45.5	34.6	Dimethyl (+28), Label:13C(6)15N(4) (+10)	939.47	2	0.00023	0.24	255	264	9.28327	1.73627	0.525967	5.02875	0.8147	0.15915	NaN	NaN	NaN	11.6668	2.51901	0.914566	5.84994	1.10625	0.23791	NaN	NaN	NaN	8.75836	1.81263	0	0.23656	0	0.52385	0.16667	0.16667
Isoform 2 of Proton-coupled amino acid transporter 4 OS=Homo sapiens GN=SLC36A4	sp|Q6YBV0-2|S36A4_HUMAN	S36A4_HUMAN	Q6YBV0	Isoform 2 of Proton-coupled amino acid transporter 4 OS=Homo sapiens GN=SLC36A4	96	0.00395	41368.2	1	1	3	AGAILIPR	NaN	99	54.1	47.2	0	Acetyl (+42), Label:13C(6)15N(4) (+10)	861.53	2	-7.8e-05	-0.09	269	276	NaN	NaN	NaN	NaN	NaN	NaN	NaN	NaN	NaN	NaN	NaN	NaN	NaN	NaN	NaN	NaN	NaN	NaN	NaN	NaN	NaN	NaN	NaN	NaN	NaN	0
Eukaryotic translation initiation factor 5A-1 (Fragment) OS=Homo sapiens GN=EIF5A PE=4 SV=1	I3L397_HUMAN	I3L397_HUMAN	I3L397	Eukaryotic translation initiation factor 5A-1 (Fragment) OS=Homo sapiens GN=EIF5A PE=4 SV=1	100	0.0327	16100.7	5	57	64	AGASATFPMQCSALR	A[+28]GASATFPMQC[+57]SALR	99.7	82.9	51.3	66.1	Dimethyl (+28), Carbamidomethyl (+57)	1594.76	2	-0.0045	-2.9	12	26	0.645533	0.376833	0.5778	13.7973	1.44025	0.087	NaN	NaN	NaN	0.811277	0.546716	1.00469	16.0504	1.95567	0.130055	NaN	NaN	NaN	8.43085	1.25119	0.3976	0.32646	0.89241	0.71426	0.66667	0.66667
Uridine-cytidine kinase 2 OS=Homo sapiens GN=UCK2 PE=1 SV=1	sp|Q9BZX2|UCK2_HUMAN	UCK2_HUMAN	Q9BZX2	Uridine-cytidine kinase 2 OS=Homo sapiens GN=UCK2 PE=1 SV=1	99.3	0.0108	29281.4	1	1	1	AGDSEQTLQNH	A[+28]GDSEQTLQNH	99.7	57.1	43.3	51.8	Acetyl (+42)	1240.53	2	-0.0067	-5.4	2	12	NaN	NaN	NaN	NaN	NaN	NaN	NaN	NaN	NaN	NaN	NaN	NaN	NaN	NaN	NaN	NaN	NaN	NaN	NaN	NaN	NaN	NaN	NaN	NaN	NaN	0
40S ribosomal protein S21 OS=Homo sapiens GN=RPS21 PE=1 SV=1	RS21_HUMAN	RS21_HUMAN	P63220	40S ribosomal protein S21 OS=Homo sapiens GN=RPS21 PE=1 SV=1	100	0.17	9093.6	2	17	96	AGEFVDLYVPR	A[+28]GEFVDLYVPR	99.7	67.8	53.4	47.9	Dimethyl (+28)	1292.68	2	-0.00057	-0.44	5	15	0.486333	0.2278	0.4682	0.849	0.4106	0.48355	2.22349	NaN	NaN	0.611202	0.330496	0.814119	0.98764	0.55754	0.722849	1.48713	NaN	NaN	1.02866	0.444018	0.055782	0.15935	0.12352	0.34798	0.8	0.4
40S ribosomal protein S18 OS=Homo sapiens GN=RPS18 PE=1 SV=3	RS18_HUMAN	RS18_HUMAN	P62269	40S ribosomal protein S18 OS=Homo sapiens GN=RPS18 PE=1 SV=3	100	0.0395	17701.3	1	9	9	AGELTEDEVER	A[+28]GELTEDEVER	99.7	103	50.7	81.8	Dimethyl (+28), Label:13C(6) (+6)	1280.62	2	-0.0013	-1	56	66	0.457067	0.196433	0.435433	0.61005	0.61055	0.52655	NaN	NaN	NaN	0.574421	0.284989	0.757144	0.70967	0.829045	0.787129	NaN	NaN	NaN	0.642045	0.557017	0.066807	0.28921	0.14626	0.62723	1	1
Putative eukaryotic translation initiation factor 2 subunit 3-like protein OS=Homo sapiens GN=EIF2S3L PE=5 SV=2	sp|Q2VIR3|IF2GL_HUMAN	IF2GL_HUMAN	Q2VIR3	Putative eukaryotic translation initiation factor 2 subunit 3-like protein OS=Homo sapiens GN=EIF2S3L PE=5 SV=2	100	0.0105	51211.3	4	14	16	AGGEAGVTLGQPH	A[+42]GGEAGVTLGQPH	99.7	89.2	46.7	72.6	Acetyl (+42)	1234.59	2	-0.0023	-1.9	2	14	NaN	NaN	NaN	NaN	NaN	NaN	NaN	NaN	NaN	NaN	NaN	NaN	NaN	NaN	NaN	NaN	NaN	NaN	NaN	NaN	NaN	NaN	NaN	NaN	NaN	0
Putative eukaryotic translation initiation factor 2 subunit 3-like protein OS=Homo sapiens GN=EIF2S3L PE=5 SV=2	sp|Q2VIR3|IF2GL_HUMAN	IF2GL_HUMAN	Q2VIR3	Putative eukaryotic translation initiation factor 2 subunit 3-like protein OS=Homo sapiens GN=EIF2S3L PE=5 SV=2	100	0.0105	51211.3	4	9	10	AGGEAGVTLGQPHLSR	A[+42]GGEAGVTLGQPHLSR	99.7	85.7	50.6	73.6	Acetyl (+42)	1590.81	2	-0.0042	-2.6	2	17	0.456933	0.1722	0.3754	0.9607	0.34935	0.3635	NaN	NaN	NaN	0.574253	0.249831	0.652756	1.11758	0.47437	0.543389	NaN	NaN	NaN	0.845917	0.362101	0.19783	0.1914	0.432	0.40947	0.66667	0.66667
Isoform SpAlt-C of Nuclear autoantigen Sp-100 OS=Homo sapiens GN=SP100	sp|P23497-5|SP100_HUMAN	SP100_HUMAN	P23497	Isoform SpAlt-C of Nuclear autoantigen Sp-100 OS=Homo sapiens GN=SP100	99.4	0.0108	53094.9	1	4	4	AGGGGDLSTR	A[+42]GGGGDLSTR	99.7	90.5	48.9	48.3	Acetyl (+42), Label:13C(6) (+6)	937.46	2	0.00038	0.41	2	11	1.23337	0.618467	0.646167	0.54775	0.30485	0.55615	NaN	NaN	NaN	1.55004	0.897282	1.12357	0.637196	0.413945	0.831378	NaN	NaN	NaN	1.09362	0.655614	0.2517	0.22483	0.54622	0.47484	0.66667	0.66667
Heat shock 70 kDa protein 4 OS=Homo sapiens GN=HSPA4 PE=1 SV=4	HSP74_HUMAN	HSP74_HUMAN	P34932	Heat shock 70 kDa protein 4 OS=Homo sapiens GN=HSPA4 PE=1 SV=4	100	0.00944	94313.9	3	4	4	AGGIETIANEYSDR	A[+28]GGIETIANEYSDR	99.7	80.9	51.1	67.8	Dimethyl (+28), Label:13C(6)15N(4) (+10)	1532.73	2	-0.0093	-6.1	20	33	0.589033	0.494633	0.834233	3.604	15.0879	8.3741	NaN	NaN	NaN	0.740271	0.717623	1.45059	4.19253	20.4874	12.5183	NaN	NaN	NaN	2.4664	10.6025	0.38874	0.40925	0.84203	0.85703	0.66667	0.66667
Ribonuclease inhibitor OS=Homo sapiens GN=RNH1 PE=1 SV=2	RINI_HUMAN	RINI_HUMAN	P13489	Ribonuclease inhibitor OS=Homo sapiens GN=RNH1 PE=1 SV=2	100	0.007	49956.4	2	6	6	AGILQLVESVR	A[+28]GILQLVESVR	99.3	57.5	53.8	35.6	Dimethyl (+28)	1211.72	2	-0.001	-0.86	413	423	0.846033	0.2782	0.331267	2.1865	0.67335	0.76315	NaN	NaN	NaN	1.06326	0.403617	0.576016	2.54355	0.914319	1.14082	NaN	NaN	NaN	1.8034	0.658968	0.24793	0.23535	0.53637	0.49196	0.16667	0.16667
Exosome complex component RRP41 OS=Homo sapiens GN=EXOSC4 PE=1 SV=3	EXOS4_HUMAN	EXOS4_HUMAN	Q9NPD3	Exosome complex component RRP41 OS=Homo sapiens GN=EXOSC4 PE=1 SV=3	98.9	0.00501	26365.1	1	4	4	AGLELLSDQGYR	A[+42]GLELLSDQGYR	99.7	67.1	52.4	45.3	Acetyl (+42)	1362.68	2	0.00023	0.17	2	13	1.19283	1.7713	3.00917	0.821	0.5237	0.63795	NaN	NaN	NaN	1.4991	2.56983	5.23242	0.955068	0.711114	0.953659	NaN	NaN	NaN	1.22708	1.64047	0.13888	0.32814	0.29656	0.6851	0.66667	0.66667
Proteasome inhibitor PI31 subunit OS=Homo sapiens GN=PSMF1 PE=1 SV=2	Q5QPM7_HUMAN	Q5QPM7_HUMAN	Q5QPM7	Proteasome (Prosome, macropain) inhibitor subunit 1 (PI31) OS=Homo sapiens GN=PSMF1 PE=2 SV=2	99.9	0.00463	28939.3	1	6	8	AGLEVLFASAAPAITCR	A[+42]GLEVLFASAAPAITC[+57]R	99.7	87.4	56.2	76.1	Acetyl (+42), Carbamidomethyl (+57)	1787.93	2	0.0013	0.75	2	18	0.794433	0.367833	0.4697	0.5527	0.3774	0.6827	NaN	NaN	NaN	0.998408	0.533659	0.816728	0.642955	0.512458	1.02056	NaN	NaN	NaN	0.820681	0.523059	0.13577	0.0129	0.28449	0.02666	1	1
Ribonuclease inhibitor OS=Homo sapiens GN=RNH1 PE=1 SV=2	RINI_HUMAN	RINI_HUMAN	P13489	Ribonuclease inhibitor OS=Homo sapiens GN=RNH1 PE=1 SV=2	100	0.0329	49956.4	9	42	50	AGLQLLCEGLLDPQCR	A[+28]GLQLLC[+57]EGLLDPQC[+57]R	98.6	44	51.5	31.5	Dimethyl (+28), Carbamidomethyl (+57), Carbamidomethyl (+57), Label:13C(6)15N(4) (+10)	1879.95	3	-0.0064	-3.4	128	143	NaN	0.727633	NaN	1.0851	0.9718	0.9535	NaN	NaN	NaN	NaN	1.05566	NaN	1.26229	1.31957	1.42537	NaN	NaN	NaN	1.26229	1.18762	NaN	0.070445	NaN	0.1455	1	1
Isoform 2 of Dynactin subunit 3 OS=Homo sapiens GN=DCTN3	sp|O75935-2|DCTN3_HUMAN	DCTN3_HUMAN	O75935	Isoform 2 of Dynactin subunit 3 OS=Homo sapiens GN=DCTN3	94.2	0.00132	19450.6	1	1	1	AGLTDLQR	A[+42]GLTDLQR	98.6	47.2	47	21.3	Acetyl (+42)	914.48	2	-0.00049	-0.53	2	9	1.07947	1.2753	2.77733	0.80435	0.2733	0.3392	NaN	NaN	NaN	1.35662	1.85023	4.8293	0.935699	0.371105	0.507063	NaN	NaN	NaN	1.14616	1.11067	0.11561	0.37398	0.24167	0.76698	0.66667	0.66667
Adapter molecule crk OS=Homo sapiens GN=CRK PE=4 SV=1	I3L297_HUMAN	I3L297_HUMAN	I3L297	Adapter molecule crk OS=Homo sapiens GN=CRK PE=4 SV=1	96.4	0.00236	25485.8	1	1	1	AGNFDSEER	A[+42]GNFDSEER	99.5	51.6	41.6	20.5	Acetyl (+42)	1065.44	2	0.0013	1.2	2	10	0.572433	0.278867	0.487567	NaN	NaN	3.51245	NaN	NaN	NaN	0.719408	0.404585	0.847795	NaN	NaN	5.25069	NaN	NaN	NaN	0.719408	0.404585	NaN	NaN	NaN	NaN	1	1
Isoform 2 of Protein BRICK1 OS=Homo sapiens GN=BRK1	sp|Q8WUW1|BRK1_HUMAN	BRK1_HUMAN	Q8WUW1	Protein BRICK1 OS=Homo sapiens GN=BRK1 PE=1 SV=1	96.5	0.00263	8727.3	1	1	2	AGQEDPVQR	A[+42]GQEDPVQR	99.2	52.2	44.9	33.4	Acetyl (+42), Label:13C(6)15N(4) (+10)	1050.5	2	6.2e-05	0.059	2	10	0.2809	0.291867	1.18257	0.116	0.1778	1.45295	NaN	NaN	NaN	0.353022	0.423445	2.05628	0.134943	0.241428	2.17199	NaN	NaN	NaN	0.243983	0.332437	0.17185	0.17011	0.35881	0.34846	1	1
Stress-70 protein, mitochondrial OS=Homo sapiens GN=HSPA9 PE=1 SV=2	GRP75_HUMAN	GRP75_HUMAN	P38646	Stress-70 protein, mitochondrial OS=Homo sapiens GN=HSPA9 PE=1 SV=2	100	0.01	73663.3	3	4	4	AGQISGLNVLR	A[+28]GQISGLNVLR	99.7	62.6	53.6	36.3	Dimethyl (+28)	1154.68	2	-0.00094	-0.81	208	218	9.5796	1.02177	0.402367	1.29145	0.9098	0.7063	18.0601	NaN	NaN	12.0392	1.4824	0.699646	1.50234	1.23539	1.05583	12.0791	NaN	NaN	8.54022	1.35889	0.081343	0.057702	0.16973	0.11799	0.05	1
DNA-dependent protein kinase catalytic subunit OS=Homo sapiens GN=PRKDC PE=4 SV=1	E7EUY0_HUMAN	E7EUY0_HUMAN	E7EUY0	DNA-dependent protein kinase catalytic subunit OS=Homo sapiens GN=PRKDC PE=4 SV=1	99.7	0.00751	465376	1	9	9	AGSGAGVR	NaN	99	52.2	49.2	0	Acetyl (+42), Label:13C(6) (+6)	721.38	2	0.00031	0.43	2	9	NaN	NaN	NaN	NaN	NaN	NaN	NaN	NaN	NaN	NaN	NaN	NaN	NaN	NaN	NaN	NaN	NaN	NaN	NaN	NaN	NaN	NaN	NaN	NaN	NaN	0
Pre-mRNA-splicing factor SPF27 OS=Homo sapiens GN=BCAS2 PE=1 SV=1	SPF27_HUMAN	SPF27_HUMAN	O75934	Pre-mRNA-splicing factor SPF27 OS=Homo sapiens GN=BCAS2 PE=1 SV=1	98.8	0.0025	26113.4	1	1	1	AGTGLVAGEVVVDALPYFDQGYEAPGVR	A[+42]GTGLVAGEVVVDALPYFDQGYEAPGVR	99.7	91	59.2	89.1	Acetyl (+42), Label:13C(6)15N(4) (+10)	2901.44	3	-0.0048	-1.6	2	29	0.4768	0.2107	0.442	1.13855	0.68885	0.5765	NaN	NaN	NaN	0.599221	0.305687	0.768562	1.32447	0.935366	0.861798	NaN	NaN	NaN	0.961847	0.620526	0.22952	0.29891	0.47071	0.60941	0.66667	0.66667
D-3-phosphoglycerate dehydrogenase OS=Homo sapiens GN=PHGDH PE=1 SV=4	SERA_HUMAN	SERA_HUMAN	O43175	D-3-phosphoglycerate dehydrogenase OS=Homo sapiens GN=PHGDH PE=1 SV=4	100	0.00864	56632.6	2	13	19	AGTGVDNVDLEAATR	A[+28]GTGVDNVDLEAATR	99.7	109	53	85.5	Dimethyl (+28)	1515.75	2	-0.0044	-2.9	76	90	0.8541	0.327133	0.383	NaN	0.0106	NaN	NaN	NaN	NaN	1.07339	0.474611	0.665971	NaN	0.014393	NaN	NaN	NaN	NaN	1.07339	0.244502	NaN	0.24611	NaN	0.50058	1	1
Elongation factor 1-gamma OS=Homo sapiens GN=EEF1G PE=1 SV=3	EF1G_HUMAN	EF1G_HUMAN	P26641	Elongation factor 1-gamma OS=Homo sapiens GN=EEF1G PE=1 SV=3	100	0.0403	50101.4	3	4	9	AGTLYTYPENWR	A[+42]GTLYTYPENWR	99.6	63.3	50.3	54.1	Acetyl (+42)	1511.71	2	0.003	2	3	14	0.417167	1.07857	2.6582	0.8536	0.43305	0.5074	NaN	NaN	NaN	0.524276	1.5648	4.62215	0.992991	0.588024	0.758502	NaN	NaN	NaN	0.758634	1.07641	0.19074	0.27116	0.39003	0.54993	1	1
Methionine aminopeptidase OS=Homo sapiens GN=METAP2 PE=2 SV=1	B4DUX5_HUMAN	B4DUX5_HUMAN	B4DUX5	Methionine aminopeptidase OS=Homo sapiens GN=METAP2 PE=2 SV=1	99.8	0.00263	50479.6	1	1	2	AGVEEVAASGSH	A[+42]GVEEVAASGSH	99.7	68.6	43.4	53.4	Acetyl (+42)	1154.52	2	-0.00023	-0.2	2	13	NaN	NaN	NaN	NaN	NaN	NaN	NaN	NaN	NaN	NaN	NaN	NaN	NaN	NaN	NaN	NaN	NaN	NaN	NaN	NaN	NaN	NaN	NaN	NaN	NaN	0
Drebrin OS=Homo sapiens GN=DBN1 PE=1 SV=4	sp|Q16643|DREB_HUMAN	DREB_HUMAN	Q16643	Drebrin OS=Homo sapiens GN=DBN1 PE=1 SV=4	99.2	0.159	71410.6	1	6	9	AGVSFSGHR	A[+42]GVSFSGHR	99.7	73.4	48.7	47.4	Acetyl (+42)	958.46	2	0.00067	0.7	2	10	0.644667	0.3149	0.488367	0.71965	0.433	0.6017	1.0421	1.9977	4.02214	0.810188	0.456862	0.849186	0.837167	0.587956	0.899469	0.696987	0.850801	1.92742	0.781447	0.631873	0.0030062	0.031994	0.0061074	0.0641	1	1
Profilin-1 OS=Homo sapiens GN=PFN1 PE=1 SV=2	PROF1_HUMAN	PROF1_HUMAN	P07737	Profilin-1 OS=Homo sapiens GN=PFN1 PE=1 SV=2	100	0.162	15036.3	9	26	123	AGWNAYIDNLMADGTCQDAAIVGY	NaN	98.9	25	42.5	19.3	Acetyl (+42), Oxidation (+16), Carbamidomethyl (+57)	2646.14	3	0.00092	0.35	2	25	NaN	NaN	NaN	NaN	NaN	NaN	NaN	NaN	NaN	NaN	NaN	NaN	NaN	NaN	NaN	NaN	NaN	NaN	NaN	NaN	NaN	NaN	NaN	NaN	NaN	0
ATP synthase subunit beta, mitochondrial OS=Homo sapiens GN=ATP5B PE=1 SV=3	ATPB_HUMAN	ATPB_HUMAN	P06576	ATP synthase subunit beta, mitochondrial OS=Homo sapiens GN=ATP5B PE=1 SV=3	100	0.00659	56542.5	3	15	15	AIAELGIYPAVDPLDSTSR	A[+28]IAELGIYPAVDPLDSTSR	99.7	60.7	53.7	44.5	Dimethyl (+28), Label:13C(6) (+6)	2021.08	3	-0.00042	-0.21	388	406	0.375867	0.262	0.588267	0.05805	0.09065	1.84575	NaN	NaN	NaN	0.472372	0.380114	1.0229	0.067529	0.123091	2.75917	NaN	NaN	NaN	0.269951	0.251602	0.24503	0.19165	0.49635	0.38067	1	1
Phosphoglycerate mutase 1 OS=Homo sapiens GN=PGAM1 PE=1 SV=2	PGAM1_HUMAN	PGAM1_HUMAN	P18669	Phosphoglycerate mutase 1 OS=Homo sapiens GN=PGAM1 PE=1 SV=2	100	0.00933	28786.8	3	20	22	AIDQMWLPVVR	A[+28]IDQMWLPVVR	99.7	72.8	54.8	56.7	Dimethyl (+28)	1354.74	2	-0.0008	-0.59	73	83	0.668167	0.3802	0.5699	0.02005	0.04815	7.9868	NaN	NaN	NaN	0.839722	0.551601	0.990958	0.023324	0.065381	11.9393	NaN	NaN	NaN	0.431523	0.308491	0.35115	0.27856	0.71007	0.55234	1	1
ATP-dependent RNA helicase A OS=Homo sapiens GN=DHX9 PE=1 SV=4	sp|Q08211|DHX9_HUMAN	DHX9_HUMAN	Q08211	ATP-dependent RNA helicase A OS=Homo sapiens GN=DHX9 PE=1 SV=4	100	0.0329	140944	9	17	25	AIEPPPLDAVIEAEHTLR	A[+28]IEPPPLDAVIEAEHTLR	99.7	55.1	53.8	37.3	Dimethyl (+28), Label:13C(6) (+6)	2004.1	3	-0.0016	-0.82	820	837	NaN	NaN	NaN	NaN	NaN	NaN	NaN	NaN	NaN	NaN	NaN	NaN	NaN	NaN	NaN	NaN	NaN	NaN	NaN	NaN	NaN	NaN	NaN	NaN	NaN	0
Annexin A5 OS=Homo sapiens GN=ANXA5 PE=1 SV=2	ANXA5_HUMAN	ANXA5_HUMAN	P08758	Annexin A5 OS=Homo sapiens GN=ANXA5 PE=1 SV=2	100	0.007	35920.6	2	3	3	AIKQVYEEEYGSSLEDDVVGDTSGYYQR	A[+28]IKQVYEEEYGSSLEDDVVGDTSGYYQR	99.5	69.7	53.8	68.8	Dimethyl (+28), Dimethyl (+28)	3255.49	3	-0.022	-6.6	124	151	NaN	NaN	NaN	NaN	NaN	NaN	NaN	NaN	NaN	NaN	NaN	NaN	NaN	NaN	NaN	NaN	NaN	NaN	NaN	NaN	NaN	NaN	NaN	NaN	NaN	0
Leukotriene A-4 hydrolase OS=Homo sapiens GN=LTA4H PE=1 SV=2	sp|P09960|LKHA4_HUMAN	LKHA4_HUMAN	P09960	Leukotriene A-4 hydrolase OS=Homo sapiens GN=LTA4H PE=1 SV=2	100	0.0162	69269.1	3	13	15	AILPCQDTPSVKLTY	A[+28]ILPC[+57]QDTPSVKLTY	99.7	78.3	56.8	63.8	Dimethyl (+28), Carbamidomethyl (+57), Dimethyl (+28)	1760.94	2	-0.0019	-1.1	143	157	66.1924	34.0915	0.315433	11.8912	90.3855	9.62945	NaN	NaN	NaN	83.1876	49.4605	0.548484	13.833	122.731	14.3949	NaN	NaN	NaN	48.5103	86.096	0	0	0	0	0.16667	0.16667
60S ribosomal protein L24 OS=Homo sapiens GN=RPL24 PE=1 SV=1	RL24_HUMAN	RL24_HUMAN	P83731	60S ribosomal protein L24 OS=Homo sapiens GN=RPL24 PE=1 SV=1	100	0.00395	17761.5	1	4	6	AITGASLADIM	A[+28]ITGASLADIM	99.6	60.3	48.3	20.5	Dimethyl (+28)	1089.57	2	-0.00034	-0.31	81	91	NaN	NaN	NaN	NaN	NaN	NaN	NaN	NaN	NaN	NaN	NaN	NaN	NaN	NaN	NaN	NaN	NaN	NaN	NaN	NaN	NaN	NaN	NaN	NaN	NaN	0
60S ribosomal protein L24 OS=Homo sapiens GN=RPL24 PE=1 SV=1	RL24_HUMAN	RL24_HUMAN	P83731	60S ribosomal protein L24 OS=Homo sapiens GN=RPL24 PE=1 SV=1	96.6	0.00236	17761.5	1	1	1	AITGASLADIMAKR	A[+28]ITGASLADIMAKR	99.5	69.2	55.8	54.4	Dimethyl (+28), Dimethyl (+28)	1472.84	3	0.0007	0.48	81	94	7.74213	1.6849	0.217767	0.3269	0.4234	1.1022	NaN	NaN	NaN	9.72996	2.44448	0.378659	0.380282	0.57492	1.64766	NaN	NaN	NaN	5.05512	1.5097	0.45167	0.35295	0.89663	0.69429	0.66667	0.66667
Poly(rC)-binding protein 1 OS=Homo sapiens GN=PCBP1 PE=1 SV=2	PCBP1_HUMAN	PCBP1_HUMAN	Q15365	Poly(rC)-binding protein 1 OS=Homo sapiens GN=PCBP1 PE=1 SV=2	100	0.00132	37480.2	1	1	1	AITIAGVPQSVTECVKQIC	A[+28]ITIAGVPQSVTEC[+57]VKQIC[+57]	99	39.8	54.1	22.3	Dimethyl (+28), Carbamidomethyl (+57), Label:13C(6)15N(2)+Dimethyl (+36), Carbamidomethyl (+57)	2137.14	3	0.0022	1	145	163	4.3844	2.10593	0.358267	NaN	0.6994	NaN	NaN	NaN	NaN	5.51012	3.05532	0.622964	NaN	0.949691	NaN	NaN	NaN	NaN	5.51012	2.00251	NaN	0.30815	NaN	0.60582	1	1
40S ribosomal protein SA (Fragment) OS=Homo sapiens GN=RPSA PE=3 SV=1	C9J9K3_HUMAN	C9J9K3_HUMAN	C9J9K3	40S ribosomal protein SA (Fragment) OS=Homo sapiens GN=RPSA PE=3 SV=1	100	0.0395	29487.9	8	40	64	AIVAIENPADVSVISSR	A[+28]IVAIENPADVSVISSR	99.7	122	52.8	92.4	Dimethyl (+28), Label:13C(6) (+6)	1773.99	2	-0.0017	-0.93	64	80	0.507767	0.247467	0.490467	1.58365	4.69205	21.8181	NaN	NaN	NaN	0.638138	0.359029	0.852837	1.84226	6.37117	32.6155	NaN	NaN	NaN	1.2402	3.3651	0.28772	0.45437	0.56855	0.89177	0.66667	0.66667
Eukaryotic translation initiation factor 3 subunit C OS=Homo sapiens GN=EIF3C PE=1 SV=1	sp|Q99613-2|EIF3C_HUMAN	EIF3C_HUMAN	Q99613	Isoform 2 of Eukaryotic translation initiation factor 3 subunit C OS=Homo sapiens GN=EIF3C	100	0.00659	0	4	5	5	AKELLGQGLLLR	A[+28]KELLGQGLLLR	99.7	45	45.1	26.6	Dimethyl (+28), Dimethyl:2H(4) (+32), Label:13C(6) (+6)	1375.92	3	0.00059	0.43	0	0	8.2553	3.61977	0.331767	NaN	NaN	NaN	NaN	NaN	NaN	10.3749	5.25162	0.576885	NaN	NaN	NaN	NaN	NaN	NaN	10.3749	5.25162	NaN	NaN	NaN	NaN	1	1
78 kDa glucose-regulated protein OS=Homo sapiens GN=HSPA5 PE=1 SV=2	GRP78_HUMAN	GRP78_HUMAN	P11021	78 kDa glucose-regulated protein OS=Homo sapiens GN=HSPA5 PE=1 SV=2	100	0.0158	72316.7	7	10	12	AKFEELNMDLFR	A[+28]KFEELNMDLFR	99.3	38.2	51.8	20	Dimethyl (+28), Dimethyl:2H(4) (+32), Label:13C(6) (+6)	1577.85	3	0.0013	0.8	325	336	0.193133	0.169133	0.543533	0.62015	1.3643	2.5388	NaN	NaN	NaN	0.242721	0.245382	0.945111	0.721419	1.85254	3.7952	NaN	NaN	NaN	0.48207	1.04896	0.29338	0.41616	0.57745	0.80947	1	1
Eukaryotic translation initiation factor 3 subunit D OS=Homo sapiens GN=EIF3D PE=1 SV=1	EIF3D_HUMAN	EIF3D_HUMAN	O15371	Eukaryotic translation initiation factor 3 subunit D OS=Homo sapiens GN=EIF3D PE=1 SV=1	100	0.01	63955.8	2	11	11	AKFMTPVIQDNPSGWGPC	A[+42]KFM[+16]TPVIQDNPSGWGPC[+57]	99.7	64.4	51.7	63.9	Acetyl (+42), Dimethyl (+28), Oxidation (+16), Carbamidomethyl (+57)	2089.97	2	0.005	2.4	2	19	5.2456	73.5171	11.4891	28.899	12.8157	0.43325	NaN	NaN	NaN	6.59243	106.66	19.9776	33.6181	17.402	0.647657	NaN	NaN	NaN	20.1053	62.031	0	0	0	0	0.16667	0.16667
Eukaryotic translation initiation factor 3 subunit D OS=Homo sapiens GN=EIF3D PE=1 SV=1	EIF3D_HUMAN	EIF3D_HUMAN	O15371	Eukaryotic translation initiation factor 3 subunit D OS=Homo sapiens GN=EIF3D PE=1 SV=1	100	0.0134	63955.8	2	7	7	AKFMTPVIQDNPSGWGPCAVPEQFR	A[+42]KFMTPVIQDNPSGWGPC[+57]AVPEQFR	99.3	79.5	56.9	79.5	Acetyl (+42), Dimethyl (+28), Carbamidomethyl (+57)	2901.39	3	-0.006	-2.1	2	26	2.6263	0.4231	0.1611	NaN	NaN	0.31415	NaN	NaN	NaN	3.30062	0.613841	0.280125	NaN	NaN	0.469617	NaN	NaN	NaN	3.30062	0.613841	NaN	NaN	NaN	NaN	1	1
Moesin OS=Homo sapiens GN=MSN PE=1 SV=3	MOES_HUMAN	MOES_HUMAN	P26038	Moesin OS=Homo sapiens GN=MSN PE=1 SV=3	100	0.0486	67803.8	7	112	165	AKFYPEDVSEELIQDITQR	A[+28]KFYPEDVSEELIQDITQR	98.9	74	58.3	58.5	Dimethyl (+28), Dimethyl (+28)	2336.19	3	-0.00046	-0.2	82	100	12.1085	7.0462	0.642267	1.33345	24.4831	15.4259	NaN	NaN	NaN	15.2175	10.2227	1.11679	1.5512	33.2448	23.0599	NaN	NaN	NaN	8.38433	21.7338	0.30849	0	0.60003	0	0.16667	0.16667
Phosphoserine aminotransferase OS=Homo sapiens GN=PSAT1 PE=1 SV=2	sp|Q9Y617|SERC_HUMAN	SERC_HUMAN	Q9Y617	Phosphoserine aminotransferase OS=Homo sapiens GN=PSAT1 PE=1 SV=2	100	0.0277	40405.3	7	34	42	AKGDDALEKR	NaN	99.7	44.5	49.7	19.9	Dimethyl (+28), Label:13C(6)15N(2)+Dimethyl (+36), Label:13C(6)15N(2)+Dimethyl (+36), Label:13C(6)15N(4) (+10)	1211.71	3	1.7e-05	0.014	310	319	NaN	NaN	NaN	NaN	NaN	NaN	NaN	NaN	NaN	NaN	NaN	NaN	NaN	NaN	NaN	NaN	NaN	NaN	NaN	NaN	NaN	NaN	NaN	NaN	NaN	0
Splicing factor 3B subunit 1 OS=Homo sapiens GN=SF3B1 PE=1 SV=3	SF3B1_HUMAN	SF3B1_HUMAN	O75533	Splicing factor 3B subunit 1 OS=Homo sapiens GN=SF3B1 PE=1 SV=3	100	0.0132	145817	5	8	10	AKIAKTHEDIEAQIR	A[+42]KIAKTHEDIEAQIR	99.7	48.4	52.9	37.2	Acetyl (+42), Label:13C(6)15N(2)+Dimethyl (+36), Label:13C(6)15N(2)+Dimethyl (+36), Label:13C(6)15N(4) (+10)	1846.05	3	-0.00096	-0.52	2	16	7.44527	2.23343	0.3231	36.4654	11.7618	0.3051	NaN	NaN	NaN	9.35688	3.2403	0.561815	42.4201	15.9709	0.456088	NaN	NaN	NaN	25.8885	9.60562	0	0.13394	0	0.2572	0.16667	0.16667
Dipeptidyl peptidase 3 OS=Homo sapiens GN=DPP3 PE=1 SV=2	sp|Q9NY33|DPP3_HUMAN	DPP3_HUMAN	Q9NY33	Dipeptidyl peptidase 3 OS=Homo sapiens GN=DPP3 PE=1 SV=2	100	0.0408	82573.6	11	21	31	AKLAQDFLDSQNLSAYNTR	A[+28]KLAQDFLDSQNLSAYNTR	98.6	36	54.4	18	Dimethyl (+28), Dimethyl:2H(4) (+32), Label:13C(6) (+6)	2220.18	3	-0.0011	-0.5	181	199	NaN	NaN	NaN	5.37195	3.425	0.6504	NaN	NaN	NaN	NaN	NaN	NaN	6.24918	4.65069	0.97227	NaN	NaN	NaN	6.24918	4.65069	NaN	NaN	NaN	NaN	1	1
Nucleolin OS=Homo sapiens GN=NCL PE=1 SV=3	NUCL_HUMAN	NUCL_HUMAN	P19338	Nucleolin OS=Homo sapiens GN=NCL PE=1 SV=3	100	0.0079	76597.9	6	6	6	AKNDLAVVDVR	A[+28]KNDLAVVDVR	99.7	41.5	49.8	23.3	Dimethyl (+28), Label:13C(6)15N(2)+Dimethyl (+36), Label:13C(6)15N(4) (+10)	1272.75	3	0.00013	0.098	332	342	NaN	NaN	NaN	NaN	NaN	NaN	NaN	NaN	NaN	NaN	NaN	NaN	NaN	NaN	NaN	NaN	NaN	NaN	NaN	NaN	NaN	NaN	NaN	NaN	NaN	0
Glycogen phosphorylase, brain form OS=Homo sapiens GN=PYGB PE=1 SV=5	PYGB_HUMAN	PYGB_HUMAN	P11216	Glycogen phosphorylase, brain form OS=Homo sapiens GN=PYGB PE=1 SV=5	100	0.00922	96680.3	2	10	14	AKPLTDSEKR	A[+42]KPLTDSEKR	99.7	49.2	50	19.1	Acetyl (+42), Label:13C(6)15N(2)+Dimethyl (+36), Label:13C(6)15N(2)+Dimethyl (+36), Label:13C(6)15N(4) (+10)	1267.73	3	-0.0011	-0.88	2	11	9.00873	2.46307	1.266	0.6704	0.23255	0.39755	NaN	NaN	NaN	11.3218	3.57346	2.20136	0.779875	0.315772	0.59429	NaN	NaN	NaN	6.05082	1.94462	0.4015	0.44389	0.77271	0.84912	0.66667	0.66667
Protein disulfide-isomerase A4 OS=Homo sapiens GN=PDIA4 PE=1 SV=2	PDIA4_HUMAN	PDIA4_HUMAN	P13667	Protein disulfide-isomerase A4 OS=Homo sapiens GN=PDIA4 PE=1 SV=2	100	0.0184	72916	3	7	14	AKVDATAETDLAKR	A[+28]KVDATAETDLAKR	99.7	56.1	51.7	43.4	Dimethyl (+28), Label:13C(6)15N(2)+Dimethyl (+36), Label:13C(6)15N(2)+Dimethyl (+36), Label:13C(6)15N(4) (+10)	1597.92	3	-0.00074	-0.46	233	246	1.28913	NaN	4.16063	0.6802	NaN	NaN	NaN	NaN	NaN	1.62013	NaN	7.23463	0.791275	NaN	NaN	NaN	NaN	NaN	1.2057	NaN	0.21077	NaN	0.40541	NaN	NaN	0
Paraneoplastic antigen Ma2 OS=Homo sapiens GN=PNMA2 PE=1 SV=2	PNMA2_HUMAN	PNMA2_HUMAN	Q9UL42	Paraneoplastic antigen Ma2 OS=Homo sapiens GN=PNMA2 PE=1 SV=2	99.3	0.00896	41491.7	1	4	6	ALALLEDWCR	A[+42]LALLEDWC[+57]R	99.7	69.2	51.1	45.2	Acetyl (+42), Carbamidomethyl (+57)	1287.63	2	-0.00067	-0.52	2	11	0.457	0.093567	0.4354	0.72815	0.25545	0.3503	NaN	NaN	NaN	0.574337	0.135748	0.757086	0.847055	0.346867	0.523656	NaN	NaN	NaN	0.710696	0.241307	0.12068	0.16703	0.23187	0.31898	1	1
Proteasome subunit beta type-5 OS=Homo sapiens GN=PSMB5 PE=1 SV=3	sp|P28074|PSB5_HUMAN	PSB5_HUMAN	P28074	Proteasome subunit beta type-5 OS=Homo sapiens GN=PSMB5 PE=1 SV=3	100	0.00527	28463	2	11	11	ALASVLER	A[+42]LASVLER	99	64.4	48.1	30.1	Acetyl (+42), Label:13C(6) (+6)	905.53	2	-7.8e-05	-0.086	2	9	0.5478	0.3515	0.6455	0.7274	0.5568	0.76715	1.45104	20.4134	3.52156	0.68845	0.509962	1.12241	0.846183	0.756059	1.1468	0.9705	8.69385	1.68754	0.835044	3.31996	0.0094169	0.28821	0.018063	0.54889	1	1
Isoamyl acetate-hydrolyzing esterase 1 homolog OS=Homo sapiens GN=IAH1 PE=1 SV=1	IAH1_HUMAN	IAH1_HUMAN	Q2TAA2	Isoamyl acetate-hydrolyzing esterase 1 homolog OS=Homo sapiens GN=IAH1 PE=1 SV=1	100	0.025	27581.7	1	12	57	ALCEAAGCGSALLWPR	A[+42]LC[+57]EAAGC[+57]GSALLWPR	99.7	107	47.7	91.3	Acetyl (+42), Carbamidomethyl (+57), Carbamidomethyl (+57)	1772.83	2	-0.0023	-1.3	2	17	0.7143	0.375	0.530567	0.8622	0.8302	0.9405	NaN	NaN	NaN	0.8977	0.544056	0.922564	1.003	1.1273	1.40593	NaN	NaN	NaN	0.950348	0.835678	0.035232	0.21375	0.066915	0.40464	0.66667	0.66667
ATP-dependent RNA helicase A OS=Homo sapiens GN=DHX9 PE=1 SV=4	sp|Q08211|DHX9_HUMAN	DHX9_HUMAN	Q08211	ATP-dependent RNA helicase A OS=Homo sapiens GN=DHX9 PE=1 SV=4	100	0.0125	140944	3	10	10	ALDANDELTPLGR	A[+28]LDANDELTPLGR	99.7	87.9	54	74.1	Dimethyl (+28)	1411.73	2	-0.002	-1.4	841	853	7.4589	3.27737	0.6058	0.66965	0.54285	0.81085	NaN	NaN	NaN	9.37401	4.75486	1.05338	0.779002	0.737117	1.21212	NaN	NaN	NaN	5.07651	2.74599	0.40161	0.40209	0.76193	0.75911	0.66667	0.66667
Oligoribonuclease, mitochondrial (Fragment) OS=Homo sapiens GN=REXO2 PE=4 SV=1	H0YGR4_HUMAN	H0YGR4_HUMAN	H0YGR4	Oligoribonuclease, mitochondrial (Fragment) OS=Homo sapiens GN=REXO2 PE=4 SV=1	100	0.0145	22099.8	3	8	11	ALDDISESIKELQFYR	A[+28]LDDISESIKELQFYR	99.7	57.7	53.5	41.9	Dimethyl (+28), Label:13C(6)15N(2)+Dimethyl (+36), Label:13C(6)15N(4) (+10)	2000.06	3	0.00063	0.31	151	166	NaN	NaN	NaN	6.13265	1.42755	1.3971	NaN	NaN	NaN	NaN	NaN	NaN	7.1341	1.93842	2.0885	NaN	NaN	NaN	7.1341	1.93842	NaN	NaN	NaN	NaN	1	1
X-ray repair cross-complementing protein 5 OS=Homo sapiens GN=XRCC5 PE=1 SV=3	XRCC5_HUMAN	XRCC5_HUMAN	P13010	X-ray repair cross-complementing protein 5 OS=Homo sapiens GN=XRCC5 PE=1 SV=3	100	0.00922	82689.1	3	4	7	ALDDLDMVAIVR	A[+28]LDDLDM[+16]VAIVR	99.2	59.4	50.7	41.1	Dimethyl (+28), Oxidation (+16), Label:13C(6) (+6)	1379.74	2	-0.0021	-1.5	383	394	NaN	NaN	NaN	NaN	NaN	NaN	NaN	NaN	NaN	NaN	NaN	NaN	NaN	NaN	NaN	NaN	NaN	NaN	NaN	NaN	NaN	NaN	NaN	NaN	NaN	0
26S protease regulatory subunit 8 OS=Homo sapiens GN=PSMC5 PE=1 SV=1	PRS8_HUMAN	PRS8_HUMAN	P62195	26S protease regulatory subunit 8 OS=Homo sapiens GN=PSMC5 PE=1 SV=1	100	0.00448	45609.1	1	7	8	ALDGPEQMELEEGKAGSGLR	A[+42]LDGPEQMELEEGKAGSGLR	99.7	103	55.8	101	Acetyl (+42), Label:13C(6)15N(2)+Dimethyl (+36), Label:13C(6)15N(4) (+10)	2174.07	2	0.00064	0.3	2	21	32.872	9.92193	0.248433	59.3421	13.6134	0.2347	NaN	NaN	NaN	41.3121	14.3949	0.431983	69.0325	18.4852	0.350848	NaN	NaN	NaN	55.1723	16.44	0	0	0	0	0.16667	0.16667
Moesin OS=Homo sapiens GN=MSN PE=1 SV=3	MOES_HUMAN	MOES_HUMAN	P26038	Moesin OS=Homo sapiens GN=MSN PE=1 SV=3	100	0.0948	67803.8	19	49	72	ALELEQER	NaN	98.7	48.9	48.6	15	Dimethyl (+28), Label:13C(6) (+6)	1020.55	2	-0.00063	-0.62	372	379	NaN	NaN	NaN	NaN	NaN	NaN	NaN	NaN	NaN	NaN	NaN	NaN	NaN	NaN	NaN	NaN	NaN	NaN	NaN	NaN	NaN	NaN	NaN	NaN	NaN	0
Transcription elongation factor SPT4 OS=Homo sapiens GN=SUPT4H1 PE=1 SV=1	SPT4H_HUMAN	SPT4H_HUMAN	P63272	Transcription elongation factor SPT4 OS=Homo sapiens GN=SUPT4H1 PE=1 SV=1	98.9	0.00751	13175.3	1	7	7	ALETVPKDLR	A[+42]LETVPKDLR	99.7	62.1	54.1	40.6	Acetyl (+42), Label:13C(6)15N(2)+Dimethyl (+36), Label:13C(6)15N(4) (+10)	1228.71	2	-0.00077	-0.62	2	11	19.0736	13.7238	0.658367	37.921	20.3893	0.54445	NaN	NaN	1.34446	23.9708	19.9108	1.14479	44.1134	27.6859	0.813887	NaN	NaN	0.644267	34.0421	23.7983	0	0	0	0	0.16667	0.16667
Isoform 2 of Microtubule-associated protein 1A OS=Homo sapiens GN=MAP1A	sp|P78559|MAP1A_HUMAN	MAP1A_HUMAN	P78559	Microtubule-associated protein 1A OS=Homo sapiens GN=MAP1A PE=1 SV=6	100	0.0158	305468	8	11	12	ALGLEESLVQEGR	A[+28]LGLEESLVQEGR	98.7	52.7	50.8	24	Dimethyl (+28)	1427.76	2	-0.0021	-1.4	1620	1632	NaN	NaN	NaN	NaN	NaN	NaN	NaN	NaN	NaN	NaN	NaN	NaN	NaN	NaN	NaN	NaN	NaN	NaN	NaN	NaN	NaN	NaN	NaN	NaN	NaN	0
Moesin OS=Homo sapiens GN=MSN PE=1 SV=3	MOES_HUMAN	MOES_HUMAN	P26038	Moesin OS=Homo sapiens GN=MSN PE=1 SV=3	100	0.0948	67803.8	19	98	144	ALGLNIYEQNDR	A[+28]LGLNIYEQNDR	99.3	62.3	50	48.8	Dimethyl (+28), Label:13C(6)15N(4) (+10)	1442.74	2	0.00089	0.62	222	233	0.5901	0.2756	0.466467	0.787	0.4849	0.6159	NaN	NaN	NaN	0.741611	0.399845	0.811105	0.915515	0.658429	0.920697	NaN	NaN	NaN	0.828563	0.529137	0.066565	0.15257	0.12472	0.28524	1	1
Isoform Smooth muscle of Myosin light polypeptide 6 OS=Homo sapiens GN=MYL6	sp|P60660-2|MYL6_HUMAN	MYL6_HUMAN	P60660	Isoform Smooth muscle of Myosin light polypeptide 6 OS=Homo sapiens GN=MYL6	100	0.0105	16942.8	4	7	8	ALGQNPTNAEVL	A[+28]LGQNPTNAEVL	99.6	61.7	49.7	52.1	Dimethyl (+28)	1253.66	2	-8.2e-05	-0.065	38	49	NaN	NaN	NaN	NaN	NaN	NaN	NaN	NaN	NaN	NaN	NaN	NaN	NaN	NaN	NaN	NaN	NaN	NaN	NaN	NaN	NaN	NaN	NaN	NaN	NaN	0
T-complex protein 1 subunit delta OS=Homo sapiens GN=CCT4 PE=1 SV=4	TCPD_HUMAN	TCPD_HUMAN	P50991	T-complex protein 1 subunit delta OS=Homo sapiens GN=CCT4 PE=1 SV=4	100	0.00864	57907.9	2	3	3	ALIAGGGAPEIELALR	A[+28]LIAGGGAPEIELALR	99.7	75.2	56.3	59.1	Dimethyl (+28), Label:13C(6)15N(4) (+10)	1587.92	2	-0.0025	-1.6	420	435	0.588767	0.235233	0.4	NaN	82.6847	NaN	NaN	NaN	NaN	0.739935	0.341281	0.695531	NaN	112.275	NaN	NaN	NaN	NaN	0.739935	56.308	NaN	0.45661	NaN	0.8514	1	1
DNA replication licensing factor MCM7 OS=Homo sapiens GN=MCM7 PE=1 SV=4	sp|P33993|MCM7_HUMAN	MCM7_HUMAN	P33993	DNA replication licensing factor MCM7 OS=Homo sapiens GN=MCM7 PE=1 SV=4	99.2	0.0105	81291	1	4	16	ALKDYALEKEK	A[+42]LKDYALEKEK	99.7	45.5	50.6	25.1	Acetyl (+42), Label:13C(6)15N(2)+Dimethyl (+36), Label:13C(6)15N(2)+Dimethyl (+36), Label:13C(6)15N(2)+Dimethyl (+36)	1456.86	3	-0.0012	-0.85	2	12	3.08257	0.412633	0.263333	20.2365	8.39975	0.42705	NaN	162.041	NaN	3.87403	0.598656	0.457891	23.541	11.4057	0.638389	NaN	69.0118	NaN	13.7075	27.0054	0.080347	0.13771	0.14957	0.25649	0.16667	0.1
Proteasome subunit beta type-8 OS=Homo sapiens GN=PSMB8 PE=1 SV=3	sp|P28062|PSB8_HUMAN	PSB8_HUMAN	P28062	Proteasome subunit beta type-8 OS=Homo sapiens GN=PSMB8 PE=1 SV=3	95.2	0.0025	30336.7	1	1	1	ALLDVCGAPR	A[+42]LLDVC[+57]GAPR	98.8	48.6	51.3	25	Acetyl (+42), Carbamidomethyl (+57)	1112.56	2	-0.0019	-1.7	2	11	0.6885	0.353033	0.608233	0.62285	0.3158	0.50955	NaN	NaN	NaN	0.865276	0.512187	1.05761	0.72456	0.428814	0.761716	NaN	NaN	NaN	0.794918	0.4705	0.056201	0.056258	0.10451	0.10473	1	1
Elongation factor 2 OS=Homo sapiens GN=EEF2 PE=1 SV=4	EF2_HUMAN	EF2_HUMAN	P13639	Elongation factor 2 OS=Homo sapiens GN=EEF2 PE=1 SV=4	100	0.0962	95322.1	18	41	73	ALLELQLEPEELYQTF	NaN	98.9	36.7	52.9	14.6	Dimethyl (+28)	1963.02	3	-0.0016	-0.81	163	178	NaN	NaN	NaN	NaN	NaN	NaN	NaN	NaN	NaN	NaN	NaN	NaN	NaN	NaN	NaN	NaN	NaN	NaN	NaN	NaN	NaN	NaN	NaN	NaN	NaN	0
Elongation factor 2 OS=Homo sapiens GN=EEF2 PE=1 SV=4	EF2_HUMAN	EF2_HUMAN	P13639	Elongation factor 2 OS=Homo sapiens GN=EEF2 PE=1 SV=4	100	0.0962	95322.1	18	82	146	ALLELQLEPEELYQTFQR	A[+28]LLELQLEPEELYQTFQR	99.5	44.1	54.3	35.5	Dimethyl (+28)	2247.18	3	-0.0025	-1.1	163	180	0.664	0.2846	0.4287	NaN	1.74085	NaN	NaN	NaN	NaN	0.834485	0.412903	0.745436	NaN	2.36384	NaN	NaN	NaN	NaN	0.834485	1.38837	NaN	0.38991	NaN	0.7243	1	1
Tubulin-folding cofactor B OS=Homo sapiens GN=TBCB PE=1 SV=2	TBCB_HUMAN	TBCB_HUMAN	Q99426	Tubulin-folding cofactor B OS=Homo sapiens GN=TBCB PE=1 SV=2	100	0.00467	27307.5	1	4	4	ALLGSYPVDDGCR	A[+28]LLGSYPVDDGC[+57]R	99.2	52.8	50.9	52	Dimethyl (+28), Carbamidomethyl (+57)	1449.69	2	-0.0032	-2.2	72	84	0.689367	1.45973	2.0782	0.7717	0.34075	0.4526	NaN	NaN	NaN	0.866365	2.11781	3.61363	0.897717	0.462693	0.676583	NaN	NaN	NaN	0.882041	1.29025	0.011313	0.36306	0.020981	0.67371	1	1
Phosphoglycerate mutase 1 OS=Homo sapiens GN=PGAM1 PE=1 SV=2	PGAM1_HUMAN	PGAM1_HUMAN	P18669	Phosphoglycerate mutase 1 OS=Homo sapiens GN=PGAM1 PE=1 SV=2	100	0.0329	28786.8	10	21	25	ALPFWNEEIVPQIK	A[+28]LPFWNEEIVPQIK	99.6	41.5	52.5	31.8	Dimethyl (+28), Dimethyl:2H(4) (+32)	1742.99	3	8.5e-05	0.048	163	176	6.1852	5.9999	1.0675	102.757	91.3216	1.1912	NaN	NaN	NaN	7.77328	8.70476	1.8562	119.537	124.002	1.7807	NaN	NaN	NaN	63.6553	66.3536	0	0	0	0	0.16667	0.16667
Phosphoglycerate mutase 1 OS=Homo sapiens GN=PGAM1 PE=1 SV=2	PGAM1_HUMAN	PGAM1_HUMAN	P18669	Phosphoglycerate mutase 1 OS=Homo sapiens GN=PGAM1 PE=1 SV=2	100	0.0329	28786.8	10	42	50	ALPFWNEEIVPQIKEGKR	A[+28]LPFWNEEIVPQIKEGKR	99.1	33.6	54.1	19.5	Dimethyl (+28), Label:13C(6)15N(2)+Dimethyl (+36), Label:13C(6)15N(2)+Dimethyl (+36), Label:13C(6)15N(4) (+10)	2263.3	4	0.0029	1.3	163	180	11.5116	6.84467	0.6244	23.017	0.3359	0.2048	NaN	NaN	NaN	14.4672	9.93036	1.08572	26.7756	0.456107	0.306151	NaN	NaN	NaN	20.6214	5.19323	0	0.44209	0	0.81468	0.16667	0.16667
Eukaryotic translation initiation factor 4 gamma 1 OS=Homo sapiens GN=EIF4G1 PE=1 SV=4	sp|Q04637-9|IF4G1_HUMAN	IF4G1_HUMAN	Q04637	Isoform 9 of Eukaryotic translation initiation factor 4 gamma 1 OS=Homo sapiens GN=EIF4G1	100	0.00395	0	2	2	3	ALPSEELNR	A[+28]LPSEELNR	99.1	53.4	48.5	15.9	Dimethyl (+28), Label:13C(6)15N(4) (+10)	1065.57	2	-0.00099	-0.93	0	0	NaN	NaN	NaN	NaN	NaN	NaN	NaN	NaN	NaN	NaN	NaN	NaN	NaN	NaN	NaN	NaN	NaN	NaN	NaN	NaN	NaN	NaN	NaN	NaN	NaN	0
Ezrin OS=Homo sapiens GN=EZR PE=1 SV=4	EZRI_HUMAN	EZRI_HUMAN	P15311	Ezrin OS=Homo sapiens GN=EZR PE=1 SV=4	100	0.0211	69396.6	5	15	16	ALQLEEER	NaN	98.9	51	48	2.15	Dimethyl (+28), Label:13C(6)15N(4) (+10)	1024.54	2	-0.00037	-0.36	372	379	NaN	NaN	NaN	NaN	NaN	NaN	NaN	NaN	NaN	NaN	NaN	NaN	NaN	NaN	NaN	NaN	NaN	NaN	NaN	NaN	NaN	NaN	NaN	NaN	NaN	0
Isoform 2 of tRNA (guanine(10)-N2)-methyltransferase homolog OS=Homo sapiens GN=TRMT11	sp|Q7Z4G4-2|TRM11_HUMAN	TRM11_HUMAN	Q7Z4G4	Isoform 2 of tRNA (guanine(10)-N2)-methyltransferase homolog OS=Homo sapiens GN=TRMT11	96	0.00448	52773.2	1	1	1	ALSCTLNR	A[+42]LSC[+57]TLNR	99	55.2	49.3	28.5	Acetyl (+42), Carbamidomethyl (+57)	975.48	2	-0.0021	-2.1	2	9	42.6397	1.41017	0.0965	0.78905	0.4764	0.60315	NaN	NaN	NaN	53.5876	2.04589	0.167797	0.9179	0.646887	0.901637	NaN	NaN	NaN	27.2528	1.34639	0.38442	0.30504	0.70765	0.55857	0.66667	0.66667
V-type proton ATPase subunit E 1 OS=Homo sapiens GN=ATP6V1E1 PE=1 SV=1	sp|P36543|VATE1_HUMAN	VATE1_HUMAN	P36543	V-type proton ATPase subunit E 1 OS=Homo sapiens GN=ATP6V1E1 PE=1 SV=1	100	0.0079	26128.2	3	12	16	ALSDADVQKQ	A[+42]LSDADVQKQ	99.3	55.4	49	43.3	Acetyl (+42), Dimethyl:2H(4) (+32)	1147.6	2	-0.00066	-0.57	2	11	0.7957	1.09347	2.41777	1.4583	0.73965	5.63955	NaN	NaN	3.86894	1	1.58642	4.20408	1.69644	1.00435	8.43045	NaN	NaN	1.85401	1.34822	1.29538	0.16091	0.1407	0.29574	0.2575	0.33333	0.33333
V-type proton ATPase subunit E 1 OS=Homo sapiens GN=ATP6V1E1 PE=1 SV=1	sp|P36543|VATE1_HUMAN	VATE1_HUMAN	P36543	V-type proton ATPase subunit E 1 OS=Homo sapiens GN=ATP6V1E1 PE=1 SV=1	100	0.301	26128.2	2	10	10	ALSDADVQKQIK	A[+42]LSDADVQKQIK	99.7	72.9	55.5	62.8	Acetyl (+42), Label:13C(6)15N(2)+Dimethyl (+36), Label:13C(6)15N(2)+Dimethyl (+36)	1428.82	2	-0.0011	-0.78	2	13	24.5347	21.2416	0.699933	12.5255	13.869	1.04315	NaN	NaN	3.78114	30.8341	30.8176	1.21706	14.5709	18.8322	1.55938	NaN	NaN	1.81193	22.7025	24.8249	0	0	0	0	0.16667	0.16667
Calcium/calmodulin-dependent protein kinase type IV OS=Homo sapiens GN=CAMK4 PE=1 SV=1	KCC4_HUMAN	KCC4_HUMAN	Q16566	Calcium/calmodulin-dependent protein kinase type IV OS=Homo sapiens GN=CAMK4 PE=1 SV=1	98.9	0.00896	51908.2	1	6	6	ALSDFFEVESELGR	A[+28]LSDFFEVESELGR	99.7	99.6	53	88	Dimethyl (+28)	1625.79	2	0.00015	0.094	41	54	0.9076	0.3734	0.4114	0.51295	0.31635	0.6142	NaN	NaN	NaN	1.14063	0.541735	0.715354	0.596714	0.429561	0.918155	NaN	NaN	NaN	0.868672	0.485648	0.19316	0.073199	0.35202	0.13271	0.66667	0.66667
Protein THEMIS OS=Homo sapiens GN=THEMIS PE=1 SV=3	sp|Q8N1K5|THMS1_HUMAN	THMS1_HUMAN	Q8N1K5	Protein THEMIS OS=Homo sapiens GN=THEMIS PE=1 SV=3	98.9	0.00751	73436.4	1	1	3	ALSLEEFVH	A[+42]LSLEEFVH	99.7	59.5	50.6	47.6	Acetyl (+42)	1085.54	2	0.0006	0.56	2	10	NaN	NaN	NaN	NaN	NaN	NaN	NaN	NaN	NaN	NaN	NaN	NaN	NaN	NaN	NaN	NaN	NaN	NaN	NaN	NaN	NaN	NaN	NaN	NaN	NaN	0
Ubiquitin carboxyl-terminal hydrolase 14 OS=Homo sapiens GN=USP14 PE=1 SV=3	UBP14_HUMAN	UBP14_HUMAN	P54578	Ubiquitin carboxyl-terminal hydrolase 14 OS=Homo sapiens GN=USP14 PE=1 SV=3	100	0.00659	56052.3	4	5	5	ALTGVQPAR	A[+28]LTGVQPAR	99.2	57.8	47.9	27.1	Dimethyl (+28), Label:13C(6)15N(4) (+10)	949.56	2	0.00039	0.41	35	43	0.572733	0.569733	4.20827	0.0144	0.049	5.5102	NaN	NaN	NaN	0.719786	0.826579	7.31745	0.016751	0.066535	8.23709	NaN	NaN	NaN	0.368269	0.446557	0.32746	0.34887	0.59616	0.63083	1	1
Valine--tRNA ligase OS=Homo sapiens GN=VARS PE=1 SV=4	SYVC_HUMAN	SYVC_HUMAN	P26640	Valine--tRNA ligase OS=Homo sapiens GN=VARS PE=1 SV=4	100	0.00132	140460	1	1	1	ALTNAIQDSLTR	A[+28]LTNAIQDSLTR	99.7	81	50.5	46.8	Dimethyl (+28)	1329.72	2	-0.0012	-0.87	355	366	2.67907	0.481933	NaN	2.79345	NaN	NaN	NaN	NaN	NaN	3.36693	0.699197	NaN	3.24961	NaN	NaN	NaN	NaN	NaN	3.30827	0.699197	0.011287	NaN	0.020537	NaN	0.16667	1
Protein TSSC1 OS=Homo sapiens GN=TSSC1 PE=4 SV=2	A8MUM1_HUMAN	A8MUM1_HUMAN	A8MUM1	Protein TSSC1 OS=Homo sapiens GN=TSSC1 PE=4 SV=2	100	0.00659	46301.7	2	15	15	ALTPQTAETDAIR	A[+28]LTPQTAETDAIR	99.7	73.9	50.8	55.8	Dimethyl (+28), Label:13C(6)15N(4) (+10)	1423.75	2	-0.00059	-0.41	17	29	0.8381	0.366867	0.837367	NaN	NaN	NaN	NaN	NaN	NaN	1.05329	0.532257	1.45604	NaN	NaN	NaN	NaN	NaN	NaN	1.05329	0.532257	NaN	NaN	NaN	NaN	1	1
Moesin OS=Homo sapiens GN=MSN PE=1 SV=3	MOES_HUMAN	MOES_HUMAN	P26038	Moesin OS=Homo sapiens GN=MSN PE=1 SV=3	100	0.0948	67803.8	19	49	72	ALTSELANAR	A[+28]LTSELANAR	99.7	66.2	48.8	32.5	Dimethyl (+28), Label:13C(6) (+6)	1078.61	2	-0.00029	-0.27	524	533	1.4097	0.1501	0.312	1.40195	NaN	NaN	NaN	NaN	NaN	1.77165	0.217768	0.542514	1.63089	NaN	NaN	NaN	NaN	NaN	1.70127	0.217768	0.026322	NaN	0.047695	NaN	0.16667	1
60S ribosomal protein L14 OS=Homo sapiens GN=RPL14 PE=1 SV=4	RL14_HUMAN	RL14_HUMAN	P50914	60S ribosomal protein L14 OS=Homo sapiens GN=RPL14 PE=1 SV=4	100	0.00395	23414.3	2	3	3	ALVDGPCTQVR	A[+28]LVDGPC[+57]TQVR	99.4	60.2	49	37.9	Dimethyl (+28), Carbamidomethyl (+57)	1242.64	2	-0.002	-1.6	36	46	0.3781	0.097767	0.311267	2.4491	0.1762	0.2092	2.18167	NaN	NaN	0.475179	0.141842	0.541239	2.84903	0.239256	0.312729	1.45917	NaN	NaN	1.59446	0.190549	0.14658	0.056743	0.26547	0.10191	0.35	0.8
D-3-phosphoglycerate dehydrogenase OS=Homo sapiens GN=PHGDH PE=1 SV=4	SERA_HUMAN	SERA_HUMAN	O43175	D-3-phosphoglycerate dehydrogenase OS=Homo sapiens GN=PHGDH PE=1 SV=4	100	0.0105	56632.6	3	5	8	ALVDHENVISCPH	A[+28]LVDHENVISC[+57]PH	98.9	30.7	48.1	23.3	Dimethyl (+28), Carbamidomethyl (+57)	1517.73	3	0.00034	0.22	271	283	NaN	NaN	NaN	NaN	NaN	NaN	NaN	NaN	NaN	NaN	NaN	NaN	NaN	NaN	NaN	NaN	NaN	NaN	NaN	NaN	NaN	NaN	NaN	NaN	NaN	0
Glutathione S-transferase P OS=Homo sapiens GN=GSTP1 PE=3 SV=1	A8MX94_HUMAN	A8MX94_HUMAN	A8MX94	Glutathione S-transferase P OS=Homo sapiens GN=GSTP1 PE=3 SV=1	100	0.0373	19463.2	7	13	16	ALVDMVNDGVEDLR	A[+28]LVDMVNDGVEDLR	99.6	68.3	53.8	61.3	Dimethyl (+28)	1572.79	2	0.0035	2.2	88	101	1.10973	0.9053	0.779867	0.16655	0.30225	1.9021	NaN	NaN	NaN	1.39466	1.31343	1.35605	0.193747	0.410415	2.84341	NaN	NaN	NaN	0.794205	0.86192	0.40932	0.30719	0.739	0.5506	0.66667	0.66667
UPF0160 protein MYG1, mitochondrial OS=Homo sapiens GN=C12orf10 PE=1 SV=2	MYG1_HUMAN	MYG1_HUMAN	Q9HB07	UPF0160 protein MYG1, mitochondrial OS=Homo sapiens GN=C12orf10 PE=1 SV=2	100	0.0105	42431.8	3	7	8	ALVEEALAQR	A[+28]LVEEALAQR	99.7	82.7	49.5	35.4	Dimethyl (+28), Label:13C(6)15N(4) (+10)	1136.64	2	-1.1e-05	-0.0095	244	253	0.584867	0.2766	0.472667	3.95445	0.2303	0.0519	NaN	NaN	NaN	0.735034	0.401296	0.821886	4.6002	0.312716	0.077584	NaN	NaN	NaN	2.66762	0.357006	0.39913	0.078577	0.72022	0.14077	0.66667	0.66667
CAD protein OS=Homo sapiens GN=CAD PE=1 SV=3	PYR1_HUMAN	PYR1_HUMAN	P27708	CAD protein OS=Homo sapiens GN=CAD PE=1 SV=3	100	0.0326	242964	3	5	13	ALVLEDGSVLR	A[+42]LVLEDGSVLR	99.6	58.8	54	41.3	Acetyl (+42), Label:13C(6)15N(4) (+10)	1222.68	2	0.00032	0.26	3	13	0.3484	0.237233	1.98783	0.63665	0.0775	0.124	NaN	NaN	NaN	0.437853	0.344182	3.4565	0.740614	0.105235	0.185365	NaN	NaN	NaN	0.589234	0.224708	0.16009	0.16489	0.28873	0.29462	1	1
Methyltransferase-like protein 21A OS=Homo sapiens GN=METTL21A PE=4 SV=1	sp|Q8WXB1|MT21A_HUMAN	MT21A_HUMAN	Q8WXB1	Methyltransferase-like protein 21A OS=Homo sapiens GN=METTL21A PE=2 SV=2	96	0.0025	24582.5	1	1	1	ALVPYEETTEFGLQKF	A[+42]LVPYEETTEFGLQKF	99	53.3	56	53.3	Acetyl (+42), Dimethyl (+28)	1940.98	2	-0.00038	-0.2	2	17	17.4394	14.1534	0.8116	47.5671	30.809	0.6254	NaN	NaN	NaN	21.9171	20.534	1.41123	55.3347	41.8345	0.934898	NaN	NaN	NaN	38.6259	31.1842	0	0	0	0	0.16667	0.16667
Splicing factor 3B subunit 3 OS=Homo sapiens GN=SF3B3 PE=1 SV=4	sp|Q15393|SF3B3_HUMAN	SF3B3_HUMAN	Q15393	Splicing factor 3B subunit 3 OS=Homo sapiens GN=SF3B3 PE=1 SV=4	100	0.00751	135561	2	5	5	ALVQVYPDGIR	A[+28]LVQVYPDGIR	99.7	73.8	54.4	51.6	Dimethyl (+28)	1257.71	2	-0.002	-1.6	515	525	0.532267	0.1237	0.229333	0.59435	0.35255	0.59635	NaN	NaN	NaN	0.668929	0.179466	0.398771	0.691406	0.478715	0.891472	NaN	NaN	NaN	0.680167	0.329091	0.010518	0.24806	0.018901	0.44279	1	1
Serine/arginine-rich splicing factor 2 OS=Homo sapiens GN=SRSF2 PE=1 SV=4	SRSF2_HUMAN	SRSF2_HUMAN	Q01130	Serine/arginine-rich splicing factor 2 OS=Homo sapiens GN=SRSF2 PE=1 SV=4	100	0.0269	25459.1	3	23	23	AMDAMDGAVLDGR	A[+28]MDAMDGAVLDGR	99.7	87.9	47.9	80.8	Dimethyl (+28)	1348.61	2	-0.00089	-0.66	71	83	82.018	NaN	0.544233	1.30145	0.4156	0.3325	NaN	NaN	NaN	103.077	NaN	0.946328	1.51397	0.564329	0.497048	NaN	NaN	NaN	52.2953	0.564329	0.31282	NaN	0.55982	NaN	0.16667	1
Serine/arginine-rich splicing factor 2 OS=Homo sapiens GN=SRSF2 PE=1 SV=4	SRSF2_HUMAN	SRSF2_HUMAN	Q01130	Serine/arginine-rich splicing factor 2 OS=Homo sapiens GN=SRSF2 PE=1 SV=4	100	0.0269	25459.1	3	6	6	AMDGAVLDGR	A[+28]MDGAVLDGR	99.7	60	49.3	37.2	Dimethyl (+28), Oxidation (+16), Label:13C(6)15N(4) (+10)	1057.51	2	-0.0007	-0.66	74	83	0.4157	0.203333	0.479533	0.8839	0.34855	0.39425	1.86087	5.22063	4.98487	0.522433	0.295	0.833826	1.02824	0.473284	0.589356	1.2446	2.22342	2.38876	0.931759	0.997233	0.048904	0.24649	0.087473	0.43729	0.35	0.35
UPF0160 protein MYG1, mitochondrial OS=Homo sapiens GN=C12orf10 PE=1 SV=2	MYG1_HUMAN	MYG1_HUMAN	Q9HB07	UPF0160 protein MYG1, mitochondrial OS=Homo sapiens GN=C12orf10 PE=1 SV=2	100	0.0105	42431.8	3	23	26	AMDLVQEEFLQR	A[+28]MDLVQEEFLQR	99.7	72.2	49.8	50.3	Dimethyl (+28), Label:13C(6)15N(4) (+10)	1515.76	2	-0.0028	-1.8	220	231	0.692367	2.03093	2.66237	0.09995	2.7553	106.165	NaN	NaN	NaN	0.870135	2.94651	4.6294	0.116272	3.74133	158.704	NaN	NaN	NaN	0.493203	3.34392	0.35617	0.075306	0.63576	0.13325	1	1
Moesin OS=Homo sapiens GN=MSN PE=1 SV=3	MOES_HUMAN	MOES_HUMAN	P26038	Moesin OS=Homo sapiens GN=MSN PE=1 SV=3	100	0.0948	67803.8	19	49	72	AMLENEKKKR	NaN	99.6	29.3	48.9	15.5	Dimethyl (+28), Label:13C(6)15N(2)+Dimethyl (+36), Label:13C(6)15N(2)+Dimethyl (+36), Label:13C(6)15N(2)+Dimethyl (+36), Label:13C(6)15N(4) (+10)	1391.86	4	-0.0004	-0.28	321	330	NaN	NaN	NaN	NaN	NaN	NaN	NaN	NaN	NaN	NaN	NaN	NaN	NaN	NaN	NaN	NaN	NaN	NaN	NaN	NaN	NaN	NaN	NaN	NaN	NaN	0
Isoform SMN-delta5 of Survival motor neuron protein OS=Homo sapiens GN=SMN1	sp|Q16637|SMN_HUMAN	SMN_HUMAN	Q16637	Survival motor neuron protein OS=Homo sapiens GN=SMN1 PE=1 SV=1	100	0.00263	31831.5	1	4	4	AMSSGGSGGGVPEQEDSVLFR	A[+42]M[+16]SSGGSGGGVPEQEDSVLFR	99.7	61.7	44.5	57.9	Acetyl (+42), Oxidation (+16)	2123.94	3	-0.0045	-2.1	2	22	NaN	NaN	NaN	NaN	NaN	NaN	NaN	NaN	NaN	NaN	NaN	NaN	NaN	NaN	NaN	NaN	NaN	NaN	NaN	NaN	NaN	NaN	NaN	NaN	NaN	0
ATP-dependent RNA helicase A OS=Homo sapiens GN=DHX9 PE=1 SV=4	sp|Q08211|DHX9_HUMAN	DHX9_HUMAN	Q08211	ATP-dependent RNA helicase A OS=Homo sapiens GN=DHX9 PE=1 SV=4	100	0.0179	140944	3	13	13	ANDELTPLGR	A[+28]NDELTPLGR	99.7	69.5	52.8	49.3	Dimethyl (+28), Label:13C(6) (+6)	1118.6	2	9.1e-05	0.082	844	853	2.02193	0.413133	0.3684	0.6533	0.53045	0.8126	NaN	NaN	NaN	2.54108	0.599381	0.640584	0.759983	0.72028	1.21474	NaN	NaN	NaN	1.65053	0.65983	0.31499	0.058161	0.55823	0.10229	0.66667	0.66667
Mitogen-activated protein kinase kinase kinase kinase 4 OS=Homo sapiens GN=MAP4K4 PE=4 SV=1	G5E948_HUMAN	G5E948_HUMAN	G5E948	Mitogen-activated protein kinase kinase kinase kinase 4 OS=Homo sapiens GN=MAP4K4 PE=4 SV=1	100	0.00501	151065	1	5	5	ANDSPAKSLVDIDLSSLR	A[+42]NDSPAKSLVDIDLSSLR	99.7	85.5	58	79.9	Acetyl (+42), Label:13C(6)15N(2)+Dimethyl (+36), Label:13C(6)15N(4) (+10)	1988.05	2	-0.0002	-0.1	2	19	1.5266	3.4371	1.57397	104.553	22.5226	0.23725	NaN	NaN	NaN	1.91856	4.9866	2.73686	121.626	30.5827	0.35466	NaN	NaN	NaN	61.7725	17.7846	0.26675	0.00085395	0.4713	0.0014988	0.16667	0.16667
Phosphorylated CTD-interacting factor 1 OS=Homo sapiens GN=PCIF1 PE=1 SV=1	PCIF1_HUMAN	PCIF1_HUMAN	Q9H4Z3	Phosphorylated CTD-interacting factor 1 OS=Homo sapiens GN=PCIF1 PE=1 SV=1	83.5	0.00231	80652.4	1	1	1	ANENHGSPR	A[+42]NENHGSPR	98.7	56.2	44.4	43.4	Acetyl (+42)	1022.45	2	-0.0075	-7.3	2	10	0.089333	1.4594	11.052	NaN	NaN	NaN	NaN	NaN	NaN	0.11227	2.11732	19.2175	NaN	NaN	NaN	NaN	NaN	NaN	0.11227	2.11732	NaN	NaN	NaN	NaN	1	1
Leucine--tRNA ligase, cytoplasmic OS=Homo sapiens GN=LARS PE=1 SV=2	SYLC_HUMAN	SYLC_HUMAN	Q9P2J5	Leucine--tRNA ligase, cytoplasmic OS=Homo sapiens GN=LARS PE=1 SV=2	100	0.0025	134453	1	1	1	ANFVEAMADAGILR	A[+28]NFVEAMADAGILR	99.7	68.5	54.7	57.4	Dimethyl (+28), Label:13C(6)15N(4) (+10)	1514.78	2	0.0036	2.4	753	766	1.7782	0.3165	0.178	0.97195	2.69355	2.64835	NaN	NaN	NaN	2.23476	0.459184	0.309511	1.13067	3.65748	3.95897	NaN	NaN	NaN	1.68271	2.05833	0.20181	0.42049	0.3562	0.73729	0.16667	0.16667
Isoform 2 of Aminoacyl tRNA synthase complex-interacting multifunctional protein 1 OS=Homo sapiens GN=AIMP1	sp|Q12904|AIMP1_HUMAN	AIMP1_HUMAN	Q12904	Aminoacyl tRNA synthase complex-interacting multifunctional protein 1 OS=Homo sapiens GN=AIMP1 PE=1 SV=2	100	0.0105	34335	3	11	19	ANNDAVLKR	A[+42]NNDAVLKR	99.7	75	49.1	47.3	Acetyl (+42), Label:13C(6)15N(2)+Dimethyl (+36), Label:13C(6)15N(4) (+10)	1087.61	2	-0.0003	-0.27	2	10	175.354	56.7047	0.329933	115.522	58.5915	0.5044	115.734	107.039	5.02954	220.377	82.2681	0.573697	134.386	79.5593	0.754017	77.4061	45.5867	2.41017	144.056	69.138	0	0	0	0	0.05	0.05
Transcription initiation factor IIA subunit 1 OS=Homo sapiens GN=GTF2A1 PE=1 SV=1	TF2AA_HUMAN	TF2AA_HUMAN	P52655	Transcription initiation factor IIA subunit 1 OS=Homo sapiens GN=GTF2A1 PE=1 SV=1	99.4	0.0108	41493.8	1	2	2	ANSANTNTVPKLYR	A[+42]NSANTNTVPKLYR	99.7	86.3	56	78.2	Acetyl (+42), Label:13C(6)15N(2)+Dimethyl (+36), Label:13C(6)15N(4) (+10)	1635.87	2	-0.0045	-2.7	2	15	14.5768	4.72003	0.502533	12.3128	2.3334	0.2724	NaN	NaN	NaN	18.3195	6.84791	0.873819	14.3235	3.16844	0.407205	NaN	NaN	NaN	16.3215	5.00817	0	0.14042	0	0.24498	0.16667	0.16667
Isoform 2 of Gamma-glutamylcyclotransferase OS=Homo sapiens GN=GGCT	sp|O75223-4|GGCT_HUMAN	GGCT_HUMAN	O75223	Isoform 4 of Gamma-glutamylcyclotransferase OS=Homo sapiens GN=GGCT	92.5	0.00233	0	1	1	1	ANSGCKDVTGPDEESFLY	A[+42]NSGC[+57]KDVTGPDEESFLY	99	46.9	46	46.9	Acetyl (+42), Carbamidomethyl (+57), Dimethyl (+28)	2057.89	2	-0.0036	-1.7	0	0	NaN	NaN	NaN	NaN	NaN	NaN	NaN	NaN	NaN	NaN	NaN	NaN	NaN	NaN	NaN	NaN	NaN	NaN	NaN	NaN	NaN	NaN	NaN	NaN	NaN	0
Isoform 2 of Gamma-glutamylcyclotransferase OS=Homo sapiens GN=GGCT	sp|O75223|GGCT_HUMAN	GGCT_HUMAN	O75223	Gamma-glutamylcyclotransferase OS=Homo sapiens GN=GGCT PE=1 SV=1	92.4	0.00231	20990	1	1	1	ANSGCKDVTGPDEESFLYF	A[+42]NSGC[+57]KDVTGPDEESFLYF	99.4	61.7	49.4	60.8	Acetyl (+42), Carbamidomethyl (+57), Dimethyl:2H(4) (+32)	2208.99	2	0.0029	1.3	2	20	NaN	NaN	6.1161	NaN	NaN	NaN	NaN	NaN	NaN	NaN	NaN	10.6348	NaN	NaN	NaN	NaN	NaN	NaN	NaN	NaN	NaN	NaN	NaN	NaN	NaN	0
Proteasome subunit alpha type-4 OS=Homo sapiens GN=PSMA4 PE=1 SV=1	sp|P25789|PSA4_HUMAN	PSA4_HUMAN	P25789	Proteasome subunit alpha type-4 OS=Homo sapiens GN=PSMA4 PE=1 SV=1	100	0.0134	29466.8	2	8	8	ANVLTNELR	A[+28]NVLTNELR	99.5	56.9	52.8	34.3	Dimethyl (+28), Label:13C(6)15N(4) (+10)	1066.6	2	-0.0012	-1.1	83	91	0.567033	0.269867	0.476967	0.7382	0.4581	0.62005	129.508	15.2387	4.60904	0.712622	0.391527	0.829363	0.858747	0.622038	0.9269	86.619	6.49	2.20866	29.3968	2.50119	0.25942	0.313	0.45282	0.54496	0.8	0.8
CAD protein OS=Homo sapiens GN=CAD PE=1 SV=3	PYR1_HUMAN	PYR1_HUMAN	P27708	CAD protein OS=Homo sapiens GN=CAD PE=1 SV=3	100	0.0326	242964	3	5	13	APALALAQKLAEAGAR	A[+28]PALALAQKLAEAGAR	99.2	70.2	55.7	61.4	Dimethyl (+28), Label:13C(6)15N(2)+Dimethyl (+36), Label:13C(6)15N(4) (+10)	1623.98	3	0.00094	0.58	1513	1528	12.2993	2.9527	0.139767	7.2925	0.7563	0.107	NaN	NaN	NaN	15.4572	4.28383	0.24303	8.48335	1.02695	0.159952	NaN	NaN	NaN	11.9703	2.65539	0	0.35021	0	0.60944	0.16667	0.16667
Protein disulfide-isomerase OS=Homo sapiens GN=P4HB PE=1 SV=3	PDIA1_HUMAN	PDIA1_HUMAN	P07237	Protein disulfide-isomerase OS=Homo sapiens GN=P4HB PE=1 SV=3	100	0.0175	57100.1	2	17	17	APEEEDHVLVLR	A[+28]PEEEDHVLVLR	99.7	110	54.5	96.4	Dimethyl (+28), Label:13C(6)15N(4) (+10)	1443.76	3	-0.0038	-2.6	19	30	0.562233	0.352067	0.7231	0.8849	0.83065	0.9388	8.51261	0.8982	2.95314	0.70659	0.510784	1.25735	1.0294	1.12791	1.40339	5.69348	0.382535	1.41515	2.47649	0.673743	0.24537	0.099516	0.42742	0.17292	0.35	0.35
Isoform 3 of Serine/threonine-protein phosphatase 6 catalytic subunit OS=Homo sapiens GN=PPP6C	sp|O00743-3|PPP6_HUMAN	PPP6_HUMAN	O00743	Isoform 3 of Serine/threonine-protein phosphatase 6 catalytic subunit OS=Homo sapiens GN=PPP6C	100	0.00922	38929.4	1	3	8	APLDLDKYVEIAR	A[+28]PLDLDKYVEIAR	99.7	70.1	51.8	57.8	Dimethyl (+28), Label:13C(6)15N(2)+Dimethyl (+36), Label:13C(6)15N(4) (+10)	1575.9	3	0.00023	0.14	2	14	23.1325	9.10273	0.4091	290.241	173.584	0.59805	NaN	NaN	1.72033	29.0719	13.2064	0.711355	337.636	235.704	0.894013	NaN	NaN	0.824386	183.354	124.455	0	0	0	0	0.16667	0.16667
Coatomer subunit epsilon OS=Homo sapiens GN=COPE PE=1 SV=3	tr|M0QXB4|M0QXB4_HUMAN	M0QXB4_HUMAN	M0QXB4	Coatomer protein complex, subunit epsilon, isoform CRA_g OS=Homo sapiens GN=COPE PE=1 SV=1	99.6	0.0025	0	1	2	2	APPAPGPASGGSGEVDELFDVKNAF	A[+28]PPAPGPASGGSGEVDELFDVKNAF	99.1	70.8	57	70.8	Dimethyl (+28), Dimethyl (+28)	2484.22	3	-0.0018	-0.72	0	0	10.277	1.7543	0.1707	62.3305	41.9807	0.69865	NaN	NaN	NaN	12.9157	2.54517	0.296818	72.5089	57.0041	1.0444	NaN	NaN	NaN	42.7123	29.7747	0	0.20025	0	0.34691	0.16667	0.16667
Aspartate aminotransferase, cytoplasmic OS=Homo sapiens GN=GOT1 PE=1 SV=3	AATC_HUMAN	AATC_HUMAN	P17174	Aspartate aminotransferase, cytoplasmic OS=Homo sapiens GN=GOT1 PE=1 SV=3	100	0.0119	46230.1	4	6	9	APPSVFAEVPQAQPVLVF	A[+28]PPSVFAEVPQAQPVLVF	99.5	43.2	53.5	30	Dimethyl (+28)	1923.05	3	-0.0025	-1.3	2	19	NaN	NaN	NaN	NaN	NaN	NaN	NaN	NaN	NaN	NaN	NaN	NaN	NaN	NaN	NaN	NaN	NaN	NaN	NaN	NaN	NaN	NaN	NaN	NaN	NaN	0
Aspartate aminotransferase, cytoplasmic OS=Homo sapiens GN=GOT1 PE=1 SV=3	AATC_HUMAN	AATC_HUMAN	P17174	Aspartate aminotransferase, cytoplasmic OS=Homo sapiens GN=GOT1 PE=1 SV=3	100	0.0119	46230.1	4	6	9	APPSVFAEVPQAQPVLVFK	A[+28]PPSVFAEVPQAQPVLVFK	98.6	36	53.7	30.5	Dimethyl (+28), Label:13C(6)15N(2)+Dimethyl (+36)	2087.19	3	0.002	0.97	2	20	39.7141	NaN	NaN	NaN	NaN	2.3367	NaN	NaN	NaN	49.9108	NaN	NaN	NaN	NaN	3.49309	NaN	NaN	NaN	49.9108	NaN	NaN	NaN	NaN	NaN	NaN	0
Transketolase OS=Homo sapiens GN=TKT PE=1 SV=3	TKT_HUMAN	TKT_HUMAN	P29401	Transketolase OS=Homo sapiens GN=TKT PE=1 SV=3	100	0.0142	67861.4	2	5	6	APSVDIANIR	A[+28]PSVDIANIR	99.2	56.3	52.9	35	Dimethyl (+28)	1082.61	2	-0.00093	-0.86	293	302	0.548433	0.292933	0.5339	4.8976	1.6179	0.30995	17.884	5.17483	NaN	0.689246	0.424993	0.92836	5.69737	2.19689	0.463338	11.9613	2.20391	NaN	6.11598	1.6086	0.13134	0.11289	0.22777	0.19508	0.35	0.35
6-phosphogluconate dehydrogenase, decarboxylating OS=Homo sapiens GN=PGD PE=1 SV=3	6PGD_HUMAN	6PGD_HUMAN	P52209	6-phosphogluconate dehydrogenase, decarboxylating OS=Homo sapiens GN=PGD PE=1 SV=3	100	0.0303	53123.9	9	22	28	AQADIALIGLAVMGQ	A[+42]QADIALIGLAVMGQ	99.7	75.8	51	62.7	Acetyl (+42), Oxidation (+16)	1527.8	2	0.001	0.65	2	16	NaN	NaN	NaN	NaN	NaN	NaN	NaN	NaN	NaN	NaN	NaN	NaN	NaN	NaN	NaN	NaN	NaN	NaN	NaN	NaN	NaN	NaN	NaN	NaN	NaN	0
6-phosphogluconate dehydrogenase, decarboxylating OS=Homo sapiens GN=PGD PE=1 SV=3	6PGD_HUMAN	6PGD_HUMAN	P52209	6-phosphogluconate dehydrogenase, decarboxylating OS=Homo sapiens GN=PGD PE=1 SV=3	100	0.0117	53123.9	4	22	28	AQADIALIGLAVMGQN	A[+42]QADIALIGLAVMGQN	99.6	68.2	55.5	45.5	Acetyl (+42)	1625.85	2	0.0016	0.96	2	17	NaN	NaN	NaN	NaN	NaN	NaN	NaN	NaN	NaN	NaN	NaN	NaN	NaN	NaN	NaN	NaN	NaN	NaN	NaN	NaN	NaN	NaN	NaN	NaN	NaN	0
BAG family molecular chaperone regulator 2 OS=Homo sapiens GN=BAG2 PE=1 SV=1	BAG2_HUMAN	BAG2_HUMAN	O95816	BAG family molecular chaperone regulator 2 OS=Homo sapiens GN=BAG2 PE=1 SV=1	100	0.00263	23754.5	2	3	3	AQAKINAK	A[+42]QAKINAK	99	54.3	47	29.9	Acetyl (+42), Label:13C(6)15N(2)+Dimethyl (+36), Label:13C(6)15N(2)+Dimethyl (+36)	956.6	2	-6.4e-05	-0.067	2	9	1.3259	NaN	NaN	0.58545	0.18225	0.3042	NaN	NaN	NaN	1.66633	NaN	NaN	0.681053	0.247471	0.454743	NaN	NaN	NaN	1.17369	0.247471	0.25299	NaN	0.4372	NaN	0.66667	1
Isoform 4 of GRIP1-associated protein 1 OS=Homo sapiens GN=GRIPAP1	sp|Q4V328|GRAP1_HUMAN	GRAP1_HUMAN	Q4V328	GRIP1-associated protein 1 OS=Homo sapiens GN=GRIPAP1 PE=1 SV=1	100	0.00659	95972.6	2	15	15	AQALSEEEFQR	A[+42]QALSEEEFQR	99.7	86.6	45.9	69.8	Acetyl (+42), Label:13C(6)15N(4) (+10)	1358.63	2	-0.0002	-0.15	2	12	0.696933	1.10493	1.28923	0.7698	0.4664	0.6204	2.36056	NaN	10.2456	0.875874	1.60306	2.24175	0.895507	0.633308	0.927424	1.57881	NaN	4.90973	1.11673	1.11818	0.04026	0.26048	0.069435	0.44723	0.8	0.4
Isoform 2 of Eukaryotic translation initiation factor 3 subunit B OS=Homo sapiens GN=EIF3B	sp|P55884-2|EIF3B_HUMAN	EIF3B_HUMAN	P55884	Isoform 2 of Eukaryotic translation initiation factor 3 subunit B OS=Homo sapiens GN=EIF3B	100	0.0277	99012.6	5	42	63	AQAVSEDAGGNEGR	A[+28]QAVSEDAGGNEGR	99.7	100	45	81.6	Dimethyl (+28), Label:13C(6)15N(4) (+10)	1397.64	2	-0.00079	-0.57	121	134	0.436133	0.231633	0.522467	NaN	NaN	0.8483	NaN	NaN	NaN	0.548113	0.336058	0.90848	NaN	NaN	1.26811	NaN	NaN	NaN	0.548113	0.336058	NaN	NaN	NaN	NaN	1	1
CDKN2A-interacting protein OS=Homo sapiens GN=CDKN2AIP PE=1 SV=3	CARF_HUMAN	CARF_HUMAN	Q9NXV6	CDKN2A-interacting protein OS=Homo sapiens GN=CDKN2AIP PE=1 SV=3	98.8	0.00263	61107.1	1	4	4	AQEVSEYLSQNPR	A[+42]QEVSEYLSQNPR	99.7	77.2	47.3	62.3	Acetyl (+42), Label:13C(6)15N(4) (+10)	1571.74	2	-0.0043	-2.7	2	14	2.61117	4.01183	2.72937	0.6039	0.3379	0.5595	NaN	NaN	NaN	3.2816	5.82044	4.7459	0.702516	0.458823	0.836385	NaN	NaN	NaN	1.99206	3.13963	0.36574	0.44174	0.62859	0.7551	0.66667	0.66667
Stress-70 protein, mitochondrial OS=Homo sapiens GN=HSPA9 PE=1 SV=2	GRP75_HUMAN	GRP75_HUMAN	P38646	Stress-70 protein, mitochondrial OS=Homo sapiens GN=HSPA9 PE=1 SV=2	100	0.0606	73663.3	17	36	46	AQFEGIVTDLI	A[+28]QFEGIVTDLI	99	68.6	49.7	49.4	Dimethyl (+28)	1232.67	2	0.002	1.6	349	359	NaN	NaN	NaN	NaN	NaN	NaN	NaN	NaN	NaN	NaN	NaN	NaN	NaN	NaN	NaN	NaN	NaN	NaN	NaN	NaN	NaN	NaN	NaN	NaN	NaN	0
Stress-70 protein, mitochondrial OS=Homo sapiens GN=HSPA9 PE=1 SV=2	GRP75_HUMAN	GRP75_HUMAN	P38646	Stress-70 protein, mitochondrial OS=Homo sapiens GN=HSPA9 PE=1 SV=2	100	0.0173	73663.3	4	78	98	AQFEGIVTDLIR	A[+28]QFEGIVTDLIR	99.7	81.9	55.1	62.1	Dimethyl (+28)	1388.77	2	-9.2e-05	-0.066	349	360	1.6032	0.586067	0.493467	0.2748	0.3481	2.5092	NaN	NaN	NaN	2.01483	0.850276	0.858054	0.319674	0.472673	3.75095	NaN	NaN	NaN	1.16725	0.661474	0.39983	0.177	0.6848	0.30211	0.66667	0.66667
Pyridoxal phosphate phosphatase OS=Homo sapiens GN=PDXP PE=1 SV=2	PLPP_HUMAN	PLPP_HUMAN	Q96GD0	Pyridoxal phosphate phosphatase OS=Homo sapiens GN=PDXP PE=1 SV=2	100	0.00231	31680.8	1	1	1	AQGVLFDCDGVLWNGER	A[+28]QGVLFDC[+57]DGVLWNGER	99.4	63.3	52.3	56.2	Dimethyl (+28), Carbamidomethyl (+57), Label:13C(6)15N(4) (+10)	1972.93	2	-0.0089	-4.5	19	35	NaN	NaN	NaN	0.14515	1.1222	11.3849	NaN	NaN	NaN	NaN	NaN	NaN	0.168853	1.5238	17.0191	NaN	NaN	NaN	0.168853	1.5238	NaN	NaN	NaN	NaN	1	1
Tubulin-folding cofactor B OS=Homo sapiens GN=TBCB PE=1 SV=2	TBCB_HUMAN	TBCB_HUMAN	Q99426	Tubulin-folding cofactor B OS=Homo sapiens GN=TBCB PE=1 SV=2	100	0.0079	27307.5	4	18	18	AQQEAEAAQR	A[+28]QQEAEAAQR	99.6	64	47.9	41.5	Dimethyl (+28), Label:13C(6) (+6)	1134.57	2	-1.1e-05	-0.0095	139	148	0.531567	0.377167	0.764333	NaN	NaN	NaN	NaN	NaN	NaN	0.668049	0.5472	1.32904	NaN	NaN	NaN	NaN	NaN	NaN	0.668049	0.5472	NaN	NaN	NaN	NaN	1	1
Core-binding factor subunit beta OS=Homo sapiens GN=CBFB PE=1 SV=2	sp|Q13951|PEBB_HUMAN	PEBB_HUMAN	Q13951	Core-binding factor subunit beta OS=Homo sapiens GN=CBFB PE=1 SV=2	97.7	0.00233	21490.1	1	1	1	AQQEDALAQQAFEEAR	A[+28]QQEDALAQQAFEEAR	99.7	79.7	52.3	68.6	Dimethyl (+28)	1831.87	2	-0.0047	-2.6	132	147	17.5185	NaN	NaN	NaN	NaN	NaN	NaN	NaN	NaN	22.0165	NaN	NaN	NaN	NaN	NaN	NaN	NaN	NaN	22.0165	NaN	NaN	NaN	NaN	NaN	NaN	0
Ubiquitin-conjugating enzyme E2 R2 OS=Homo sapiens GN=UBE2R2 PE=1 SV=1	UB2R2_HUMAN	UB2R2_HUMAN	Q712K3	Ubiquitin-conjugating enzyme E2 R2 OS=Homo sapiens GN=UBE2R2 PE=1 SV=1	99.9	0.00231	27148.7	1	1	1	AQQQMTSSQKAL	A[+42]QQQM[+16]TSSQKAL	99	54.3	51.8	48	Acetyl (+42), Oxidation (+16), Dimethyl (+28)	1405.69	2	-0.0018	-1.3	2	13	10.14	2.95617	0.301	10.5495	0.9511	0.12355	NaN	NaN	NaN	12.7435	4.28886	0.523387	12.2722	1.29147	0.184692	NaN	NaN	NaN	12.5079	2.79016	0	0.3138	0	0.53194	0.16667	0.16667
Moesin OS=Homo sapiens GN=MSN PE=1 SV=3	MOES_HUMAN	MOES_HUMAN	P26038	Moesin OS=Homo sapiens GN=MSN PE=1 SV=3	100	0.0948	67803.8	19	98	144	AQSEAEKLAK	A[+28]QSEAEKLAK	99.7	42	48.2	32.3	Dimethyl (+28), Dimethyl:2H(4) (+32), Dimethyl:2H(4) (+32)	1165.72	3	-0.00077	-0.66	382	391	0.577633	3.06327	7.4143	0.2146	8.3228	308.972	NaN	NaN	NaN	0.725944	4.44424	12.8922	0.249644	11.3012	461.876	NaN	NaN	NaN	0.487794	7.87274	0.28914	0.03742	0.49158	0.063278	1	1
Moesin OS=Homo sapiens GN=MSN PE=1 SV=3	MOES_HUMAN	MOES_HUMAN	P26038	Moesin OS=Homo sapiens GN=MSN PE=1 SV=3	100	0.0948	67803.8	19	112	165	AQSEAEKLAKER	A[+28]QSEAEKLAKER	99.7	89.6	50	62.2	Dimethyl (+28), Dimethyl:2H(4) (+32), Dimethyl:2H(4) (+32), Label:13C(6) (+6)	1456.88	2	-0.0014	-0.99	382	393	5.0507	NaN	0.422333	12.1262	5.71295	NaN	NaN	NaN	NaN	6.34749	NaN	0.734365	14.1063	7.75742	NaN	NaN	NaN	NaN	10.2269	7.75742	0	NaN	0	NaN	0.16667	1
Isoform 2 of Aminoacyl tRNA synthase complex-interacting multifunctional protein 1 OS=Homo sapiens GN=AIMP1	sp|Q12904-2|AIMP1_HUMAN	AIMP1_HUMAN	Q12904	Isoform 2 of Aminoacyl tRNA synthase complex-interacting multifunctional protein 1 OS=Homo sapiens GN=AIMP1	100	0.00233	37021.5	1	5	9	AQTMSNSGIK	A[+28]QTMSNSGIK	99.7	85.5	51.6	76.3	Dimethyl (+28), Dimethyl (+28)	1091.56	2	-0.0017	-1.5	327	336	7.7369	1.9052	0.519433	NaN	NaN	NaN	NaN	NaN	8.02927	9.72339	2.7641	0.903205	NaN	NaN	NaN	NaN	NaN	3.84765	9.72339	2.7641	NaN	NaN	NaN	NaN	1	1
Isoform Del-701 of Signal transducer and activator of transcription 3 OS=Homo sapiens GN=STAT3	sp|P40763-2|STAT3_HUMAN	STAT3_HUMAN	P40763	Isoform Del-701 of Signal transducer and activator of transcription 3 OS=Homo sapiens GN=STAT3	99.8	0.00448	87964.5	1	1	1	AQWNQLQQLDTR	A[+42]QWNQLQQLDTR	99.7	73.5	53.3	63.5	Acetyl (+42)	1541.77	2	0.0066	4.3	2	13	1.48653	0.262033	0.1904	0.43705	0.394	0.97295	NaN	NaN	NaN	1.86821	0.380162	0.331073	0.508419	0.534999	1.45444	NaN	NaN	NaN	1.18831	0.457581	0.33085	0.1067	0.55947	0.17973	0.66667	0.66667
Deoxyuridine 5'-triphosphate nucleotidohydrolase, mitochondrial OS=Homo sapiens GN=DUT PE=1 SV=4	sp|P33316|DUT_HUMAN	DUT_HUMAN	P33316	Deoxyuridine 5'-triphosphate nucleotidohydrolase, mitochondrial OS=Homo sapiens GN=DUT PE=1 SV=4	100	0.00708	26545.8	2	23	30	ARPAEVGGMQLR	A[+28]RPAEVGGMQLR	99.3	63.8	54.3	49.1	Dimethyl (+28)	1311.71	3	0.00041	0.31	104	115	0.666	0.895133	1.1747	41.3066	2.1061	NaN	NaN	0.206357	NaN	0.836999	1.29868	2.0426	48.0518	2.8598	NaN	NaN	0.087886	NaN	24.4444	1.41545	0.39441	0.20045	0.66663	0.33748	0.66667	0.6
Pyridoxal phosphate phosphatase OS=Homo sapiens GN=PDXP PE=1 SV=2	PLPP_HUMAN	PLPP_HUMAN	Q96GD0	Pyridoxal phosphate phosphatase OS=Homo sapiens GN=PDXP PE=1 SV=2	100	0.0119	31680.8	6	18	18	ARPELALR	A[+28]RPELALR	99	53.8	47.4	30.1	Dimethyl (+28)	952.58	3	-4.8e-05	-0.05	64	71	4.6377	2.6333	1.01483	11.5802	3.4813	0.8964	NaN	NaN	NaN	5.82845	3.82044	1.76462	13.4713	4.72714	1.34001	NaN	NaN	NaN	9.64987	4.27379	0	0.067279	0	0.11311	0.16667	0.16667
COP9 signalosome complex subunit 3 OS=Homo sapiens GN=COPS3 PE=1 SV=3	CSN3_HUMAN	CSN3_HUMAN	Q9UNS2	COP9 signalosome complex subunit 3 OS=Homo sapiens GN=COPS3 PE=1 SV=3	99.6	0.0173	47856.5	1	7	15	ASALEQFVNSVR	A[+42]SALEQFVNSVR	99.7	85.6	53.2	62.3	Acetyl (+42)	1361.69	2	-0.0005	-0.37	2	13	0.5359	0.217233	0.388633	0.57	0.3735	0.6555	NaN	NaN	NaN	0.673495	0.315166	0.675767	0.66308	0.507163	0.979894	NaN	NaN	NaN	0.668287	0.411164	0.0049607	0.14602	0.0083562	0.24525	1	1
Isoform 2 of G kinase-anchoring protein 1 OS=Homo sapiens GN=GKAP1	sp|Q5VSY0-2|GKAP1_HUMAN	GKAP1_HUMAN	Q5VSY0	Isoform 2 of G kinase-anchoring protein 1 OS=Homo sapiens GN=GKAP1	94.5	0.00448	36108.3	1	1	1	ASAVLSSVPTTASR	A[+42]SAVLSSVPTTASR	98.6	57.7	54.2	38.4	Acetyl (+42)	1387.73	2	-0.0052	-3.7	2	15	30.3581	2.63893	1.56727	7.00475	9.7386	0.80205	NaN	NaN	NaN	38.1527	3.82861	2.72521	8.14861	13.2237	1.19897	NaN	NaN	NaN	23.1507	8.52616	0	0.083977	0	0.14091	0.16667	0.16667
HCF C-terminal chain 6 OS=Homo sapiens GN=HCFC1 PE=4 SV=2	A6NEM2_HUMAN	A6NEM2_HUMAN	A6NEM2	HCF C-terminal chain 6 OS=Homo sapiens GN=HCFC1 PE=4 SV=2	98.9	0.0275	213450	1	8	22	ASAVSPANLPAVLLQPR	A[+42]SAVSPANLPAVLLQPR	99.7	98.6	57.3	84	Acetyl (+42)	1744.98	2	-0.0012	-0.71	2	18	0.5116	0.258867	0.517867	0.6704	0.3539	0.5293	NaN	NaN	NaN	0.642956	0.375568	0.900481	0.779875	0.480549	0.79124	NaN	NaN	NaN	0.711415	0.428058	0.061074	0.077677	0.10268	0.13021	1	1
Enhancer of mRNA-decapping protein 4 OS=Homo sapiens GN=EDC4 PE=1 SV=1	sp|Q6P2E9|EDC4_HUMAN	EDC4_HUMAN	Q6P2E9	Enhancer of mRNA-decapping protein 4 OS=Homo sapiens GN=EDC4 PE=1 SV=1	96.1	0.00231	151644	1	3	3	ASCASIDIEDATQHLR	A[+42]SC[+57]ASIDIEDATQHLR	99.7	92.2	51.9	84.2	Acetyl (+42), Carbamidomethyl (+57), Label:13C(6) (+6)	1833.86	2	-0.00056	-0.3	2	17	0.501233	0.9584	1.90903	0.5495	1.0128	1.8457	0.937286	4.316	9.09644	0.629928	1.39046	3.31948	0.639232	1.37525	2.7591	0.626884	1.83814	4.35904	0.632015	1.53462	3.4535e-05	0.0096466	5.7976e-05	0.016147	1	1
Ran GTPase-activating protein 1 OS=Homo sapiens GN=RANGAP1 PE=1 SV=1	RAGP1_HUMAN	RAGP1_HUMAN	P46060	Ran GTPase-activating protein 1 OS=Homo sapiens GN=RANGAP1 PE=1 SV=1	100	0.00448	63525.3	1	1	1	ASEDIAKLAETLAK	A[+42]SEDIAKLAETLAK	99	56.3	56.2	49	Acetyl (+42), Dimethyl (+28), Dimethyl (+28)	1556.86	2	-0.0019	-1.2	2	15	2.2045	0.9567	0.434	1.1131	0.8901	0.85215	NaN	NaN	NaN	2.77052	1.388	0.754651	1.29487	1.20864	1.27386	NaN	NaN	NaN	2.03269	1.29832	0.22166	0.043904	0.37194	0.073421	0.16667	0.16667
Bifunctional glutamate/proline--tRNA ligase OS=Homo sapiens GN=EPRS PE=1 SV=5	SYEP_HUMAN	SYEP_HUMAN	P07814	Bifunctional glutamate/proline--tRNA ligase OS=Homo sapiens GN=EPRS PE=1 SV=5	100	0.00659	170575	4	4	5	ASEDLKTH	NaN	99	36.2	47.9	15.6	Dimethyl (+28), Label:13C(6)15N(2)+Dimethyl (+36)	963.51	3	-0.00011	-0.11	1416	1423	NaN	NaN	NaN	NaN	NaN	NaN	NaN	NaN	NaN	NaN	NaN	NaN	NaN	NaN	NaN	NaN	NaN	NaN	NaN	NaN	NaN	NaN	NaN	NaN	NaN	0
Exportin-6 OS=Homo sapiens GN=XPO6 PE=1 SV=1	XPO6_HUMAN	XPO6_HUMAN	Q96QU8	Exportin-6 OS=Homo sapiens GN=XPO6 PE=1 SV=1	95.7	0.00263	128869	1	4	4	ASEEASLR	A[+42]SEEASLR	99	80.9	44.8	40.5	Acetyl (+42), Label:13C(6)15N(4) (+10)	913.44	2	-0.00054	-0.59	2	9	2.55467	0.803633	0.493667	23.5813	5.1319	0.41445	1.65123	0.553171	0.4597	3.21059	1.16593	0.858401	27.4321	6.96843	0.619553	1.10439	0.23559	0.220289	10.5824	2.78998	0.11016	0.28089	0.18467	0.46927	0.05	0.05
Centromere/kinetochore protein zw10 homolog OS=Homo sapiens GN=ZW10 PE=1 SV=3	ZW10_HUMAN	ZW10_HUMAN	O43264	Centromere/kinetochore protein zw10 homolog OS=Homo sapiens GN=ZW10 PE=1 SV=3	100	0.0125	88814.5	2	4	5	ASFVTEVLAH	A[+42]SFVTEVLAH	99.7	70.6	51.6	60.9	Acetyl (+42)	1114.57	2	0.00068	0.61	2	11	NaN	NaN	NaN	NaN	NaN	NaN	NaN	NaN	NaN	NaN	NaN	NaN	NaN	NaN	NaN	NaN	NaN	NaN	NaN	NaN	NaN	NaN	NaN	NaN	NaN	0
Centromere/kinetochore protein zw10 homolog OS=Homo sapiens GN=ZW10 PE=1 SV=3	ZW10_HUMAN	ZW10_HUMAN	O43264	Centromere/kinetochore protein zw10 homolog OS=Homo sapiens GN=ZW10 PE=1 SV=3	100	0.00896	88814.5	1	8	9	ASFVTEVLAHSGR	A[+42]SFVTEVLAHSGR	99.7	73.7	53.8	56.5	Acetyl (+42), Label:13C(6)15N(4) (+10)	1424.73	2	-0.00026	-0.18	2	14	0.9363	0.5384	0.5751	0.42245	0.2833	0.67705	NaN	NaN	NaN	1.1767	0.78112	1	0.491435	0.384683	1.01211	NaN	NaN	NaN	0.834067	0.582902	0.24814	0.20868	0.41476	0.34679	0.66667	0.66667
Transitional endoplasmic reticulum ATPase OS=Homo sapiens GN=VCP PE=1 SV=4	TERA_HUMAN	TERA_HUMAN	P55072	Transitional endoplasmic reticulum ATPase OS=Homo sapiens GN=VCP PE=1 SV=4	100	0.0079	89306.8	2	6	12	ASGADSKGDDLSTAILKQK	A[+42]SGADSKGDDLSTAILKQK	99.7	87.6	54	78.8	Acetyl (+42), Label:13C(6)15N(2)+Dimethyl (+36), Label:13C(6)15N(2)+Dimethyl (+36), Label:13C(6)15N(2)+Dimethyl (+36)	2054.13	3	-0.0019	-0.95	2	20	33.5305	14.9912	1.1454	382.917	231.374	0.6112	NaN	NaN	1.39561	42.1396	21.7494	1.99165	445.447	314.174	0.913671	NaN	NaN	0.668782	243.793	167.962	0	0	0	0	0.16667	0.16667
Enoyl-CoA hydratase, mitochondrial OS=Homo sapiens GN=ECHS1 PE=1 SV=4	ECHM_HUMAN	ECHM_HUMAN	P30084	Enoyl-CoA hydratase, mitochondrial OS=Homo sapiens GN=ECHS1 PE=1 SV=4	91.8	0.00694	31370.2	1	5	9	ASGANFEYIIAEKR	A[+28]SGANFEYIIAEKR	99.4	83.1	56.2	71.7	Dimethyl (+28), Label:13C(6)15N(2)+Dimethyl (+36), Label:13C(6)15N(4) (+10)	1641.88	3	-0.0064	-3.9	28	41	8.4492	6.12443	0.7096	32.1865	22.2579	0.66825	NaN	NaN	NaN	10.6186	8.88543	1.23387	37.4424	30.2232	0.998954	NaN	NaN	NaN	24.0305	19.5543	0	0	0	0	0.16667	0.16667
Proto-oncogene c-Rel OS=Homo sapiens GN=REL PE=1 SV=1	REL_HUMAN	REL_HUMAN	Q04864	Proto-oncogene c-Rel OS=Homo sapiens GN=REL PE=1 SV=1	98.9	0.00448	68502.4	1	1	1	ASGAYNPYIEIIEQPR	A[+42]SGAYNPYIEIIEQPR	99.7	65.6	54.9	65.6	Acetyl (+42), Label:13C(6)15N(4) (+10)	1871.93	2	-0.0033	-1.7	2	17	2.6984	0.4093	0.3524	0.77315	0.35395	0.45825	NaN	NaN	NaN	3.39123	0.59382	0.612763	0.899404	0.480616	0.685029	NaN	NaN	NaN	2.14532	0.537218	0.33496	0.066828	0.55666	0.11037	0.66667	0.66667
Aminopeptidase B OS=Homo sapiens GN=RNPEP PE=4 SV=1	A6NKB8_HUMAN	A6NKB8_HUMAN	A6NKB8	Aminopeptidase B OS=Homo sapiens GN=RNPEP PE=4 SV=1	100	0.00659	68152.3	3	15	15	ASGEHSPGSGAAR	A[+42]SGEHSPGSGAAR	99.7	74	45	61.4	Acetyl (+42), Label:13C(6) (+6)	1230.57	2	-0.0005	-0.4	2	14	0.570967	0.333633	0.5856	NaN	NaN	NaN	NaN	NaN	NaN	0.717565	0.484041	1.01826	NaN	NaN	NaN	NaN	NaN	NaN	0.717565	0.484041	NaN	NaN	NaN	NaN	1	1
Stathmin OS=Homo sapiens GN=STMN1 PE=1 SV=3	sp|P16949|STMN1_HUMAN	STMN1_HUMAN	P16949	Stathmin OS=Homo sapiens GN=STMN1 PE=1 SV=3	100	0.0698	17285	7	33	63	ASGQAFELILSPR	A[+28]SGQAFELILSPR	99.7	105	51.2	87.6	Dimethyl (+28), Label:13C(6) (+6)	1421.8	2	-0.0021	-1.5	15	27	0.545	0.266267	0.488567	1.27695	0.3487	1.2181	NaN	NaN	NaN	0.684932	0.386304	0.849533	1.48547	0.473488	1.82091	NaN	NaN	NaN	1.0852	0.429896	0.22496	0.064334	0.37172	0.106	0.66667	0.66667
Symplekin OS=Homo sapiens GN=SYMPK PE=1 SV=2	sp|Q92797|SYMPK_HUMAN	SYMPK_HUMAN	Q92797	Symplekin OS=Homo sapiens GN=SYMPK PE=1 SV=2	99	0.00448	141136	1	1	1	ASGSGDSVTR	A[+42]SGSGDSVTR	99.7	85.7	46.4	60.4	Acetyl (+42)	977.44	2	-0.00046	-0.47	2	11	0.348233	0.3125	0.885067	0.29065	0.2346	0.8007	NaN	NaN	NaN	0.437644	0.45338	1.53898	0.338113	0.318555	1.19695	NaN	NaN	NaN	0.387878	0.385968	0.081236	0.11008	0.13411	0.1812	1	1
Elongation factor 1-alpha 1 OS=Homo sapiens GN=EEF1A1 PE=1 SV=1	EF1A1_HUMAN	EF1A1_HUMAN	P68104	Elongation factor 1-alpha 1 OS=Homo sapiens GN=EEF1A1 PE=1 SV=1	100	0.0316	50123.2	9	17	24	ASGTTLLEALDCILPPTRPTDKPLR	A[+28]SGTTLLEALDC[+57]ILPPTRPTDKPLR	98.5	29.2	55.6	19.1	Dimethyl (+28), Carbamidomethyl (+57), Label:13C(6) (+6), Dimethyl:2H(4) (+32), Label:13C(6) (+6)	2806.6	4	0.0015	0.54	223	247	1.486	NaN	NaN	NaN	NaN	NaN	NaN	NaN	NaN	1.86754	NaN	NaN	NaN	NaN	NaN	NaN	NaN	NaN	1.86754	NaN	NaN	NaN	NaN	NaN	NaN	0
Cofilin-1 OS=Homo sapiens GN=CFL1 PE=1 SV=3	COF1_HUMAN	COF1_HUMAN	P23528	Cofilin-1 OS=Homo sapiens GN=CFL1 PE=1 SV=3	100	0.00864	18485.1	1	14	15	ASGVAVSDGVIKVFNDMKVR	A[+42]SGVAVSDGVIKVFNDMKVR	99.7	84.4	59.6	51	Acetyl (+42), Label:13C(6)15N(2)+Dimethyl (+36), Label:13C(6)15N(2)+Dimethyl (+36), Label:13C(6)15N(4) (+10)	2215.22	2	-0.0028	-1.3	2	21	595.531	213.844	0.4543	578.659	464.634	1.0404	NaN	NaN	NaN	748.436	310.248	0.78995	673.153	630.91	1.55527	NaN	NaN	NaN	710.794	470.579	0	0	0	0	0.16667	0.16667
Destrin OS=Homo sapiens GN=DSTN PE=4 SV=1	F6RFD5_HUMAN	F6RFD5_HUMAN	F6RFD5	Destrin OS=Homo sapiens GN=DSTN PE=4 SV=1	97.4	0.00576	15379.6	1	5	5	ASGVQVADEVCR	A[+42]SGVQVADEVC[+57]R	99.7	87.6	49	53.6	Acetyl (+42), Carbamidomethyl (+57), Label:13C(6)15N(4) (+10)	1341.62	2	-0.0013	-0.97	2	13	0.6105	0.3245	0.531633	0.70715	0.8119	1.14815	0.585229	1.51401	13.3906	0.767249	0.47079	0.924419	0.822626	1.10245	1.71635	0.391418	0.644804	6.4168	0.660431	0.739348	0.039584	0.059207	0.06516	0.097048	1	1
Isoform 2 of Zinc finger CCCH-type antiviral protein 1 OS=Homo sapiens GN=ZC3HAV1	sp|Q7Z2W4|ZCCHV_HUMAN	ZCCHV_HUMAN	Q7Z2W4	Zinc finger CCCH-type antiviral protein 1 OS=Homo sapiens GN=ZC3HAV1 PE=1 SV=3	100	0.00395	101415	2	6	6	ASLEDAPVDDLTR	A[+28]SLEDAPVDDLTR	99	67	49	51.2	Dimethyl (+28), Label:13C(6)15N(4) (+10)	1438.71	2	-0.0044	-3.1	283	295	NaN	NaN	NaN	NaN	NaN	NaN	NaN	NaN	NaN	NaN	NaN	NaN	NaN	NaN	NaN	NaN	NaN	NaN	NaN	NaN	NaN	NaN	NaN	NaN	NaN	0
Isoform 2 of Proteasome activator complex subunit 3 OS=Homo sapiens GN=PSME3	sp|P61289|PSME3_HUMAN	PSME3_HUMAN	P61289	Proteasome activator complex subunit 3 OS=Homo sapiens GN=PSME3 PE=1 SV=1	100	0.00576	29489.3	2	6	10	ASLLKVDQEVK	A[+42]SLLKVDQEVK	98.8	67.5	54.9	51.1	Acetyl (+42), Dimethyl (+28), Dimethyl (+28)	1326.77	2	-0.011	-8	2	12	1.36973	0.5397	0.403067	3.25445	1.0094	1.1893	65.0669	24.2613	439.555	1.72142	0.783006	0.700864	3.7859	1.37063	1.77786	43.5187	10.3327	210.636	16.342	4.1621	0.067218	0.21229	0.11023	0.34715	0.05	0.05
Isoform 3 of Dynactin subunit 4 OS=Homo sapiens GN=DCTN4	sp|Q9UJW0-3|DCTN4_HUMAN	DCTN4_HUMAN	Q9UJW0	Isoform 3 of Dynactin subunit 4 OS=Homo sapiens GN=DCTN4	96	0.00448	53134.6	1	1	1	ASLLQSDR	A[+42]SLLQSDR	99	58.8	50.7	18.1	Acetyl (+42)	930.48	2	0.00033	0.36	2	9	0.624333	0.6016	0.952967	0.65335	0.3842	0.5876	NaN	NaN	NaN	0.784634	0.872812	1.65705	0.760041	0.521692	0.878392	NaN	NaN	NaN	0.772337	0.697252	0.010135	0.15703	0.016597	0.25642	1	1
T-complex protein 1 subunit beta OS=Homo sapiens GN=CCT2 PE=1 SV=4	sp|P78371|TCPB_HUMAN	TCPB_HUMAN	P78371	T-complex protein 1 subunit beta OS=Homo sapiens GN=CCT2 PE=1 SV=4	100	0.123	57471.9	10	25	49	ASLSLAPVNIFK	A[+42]SLSLAPVNIFK	98.8	52.5	54.8	33.2	Acetyl (+42), Label:13C(6)15N(2)+Dimethyl (+36)	1336.78	2	-0.0025	-1.9	2	13	38.2738	15.4304	0.4032	53.9511	32.7485	0.62095	NaN	NaN	NaN	48.1008	22.3867	0.701095	62.7612	44.4681	0.928246	NaN	NaN	NaN	55.431	33.4274	0	0	0	0	0.16667	0.16667
T-complex protein 1 subunit beta OS=Homo sapiens GN=CCT2 PE=1 SV=4	sp|P78371|TCPB_HUMAN	TCPB_HUMAN	P78371	T-complex protein 1 subunit beta OS=Homo sapiens GN=CCT2 PE=1 SV=4	100	0.0382	57471.9	5	53	95	ASLSLAPVNIFKAGADEER	A[+42]SLSLAPVNIFKAGADEER	99.7	122	53.8	99.1	Acetyl (+42), Label:13C(6)15N(2)+Dimethyl (+36), Label:13C(6)15N(4) (+10)	2075.1	2	-0.0005	-0.24	2	20	91.5223	46.475	0.527067	967.27	654.737	0.67465	NaN	NaN	NaN	115.021	67.4268	0.916478	1125.22	889.044	1.00852	NaN	NaN	NaN	620.122	478.235	0	0	0	0	0.16667	0.16667
Phosphoserine aminotransferase OS=Homo sapiens GN=PSAT1 PE=1 SV=2	sp|Q9Y617|SERC_HUMAN	SERC_HUMAN	Q9Y617	Phosphoserine aminotransferase OS=Homo sapiens GN=PSAT1 PE=1 SV=2	100	0.0277	40405.3	7	34	42	ASLYNAVTIEDVQKLAAF	A[+28]SLYNAVTIEDVQKLAAF	99.7	59.8	53.9	48	Dimethyl (+28), Label:13C(6)15N(2)+Dimethyl (+36)	2016.11	3	0.0029	1.4	343	360	3.1524	0.1345	0.2641	0.3221	2.35655	NaN	NaN	NaN	NaN	3.96179	0.195135	0.459224	0.374698	3.19988	NaN	NaN	NaN	NaN	2.16825	1.69751	0.43997	0.46026	0.7181	0.74946	0.66667	0.66667
T-complex protein 1 subunit epsilon OS=Homo sapiens GN=CCT5 PE=4 SV=1	E7ENZ3_HUMAN	E7ENZ3_HUMAN	E7ENZ3	T-complex protein 1 subunit epsilon OS=Homo sapiens GN=CCT5 PE=4 SV=1	100	0.0184	53831.9	4	49	142	ASMGTLAFDEYGR	A[+42]SMGTLAFDEYGR	99.7	80	43.6	68.2	Acetyl (+42), Oxidation (+16), Label:13C(6) (+6)	1480.66	2	-0.0011	-0.71	2	14	0.619933	0.245367	0.394267	0.64125	0.43655	0.6812	NaN	NaN	NaN	0.779104	0.355982	0.685562	0.745965	0.592776	1.01831	NaN	NaN	NaN	0.762535	0.474379	0.013831	0.15571	0.022565	0.25343	1	1
T-complex protein 1 subunit epsilon OS=Homo sapiens GN=CCT5 PE=4 SV=1	E7ENZ3_HUMAN	E7ENZ3_HUMAN	E7ENZ3	T-complex protein 1 subunit epsilon OS=Homo sapiens GN=CCT5 PE=4 SV=1	100	0.0801	53831.9	2	59	174	ASMGTLAFDEYGRPF	A[+42]SMGTLAFDEYGRPF	99.7	93.8	49.9	92.7	Acetyl (+42), Label:13C(6) (+6)	1708.78	2	-0.0029	-1.7	2	16	6.51503	6.06577	0.577767	0.67495	0.4493	0.66595	NaN	NaN	NaN	8.1878	8.80032	1.00464	0.785168	0.610089	0.995515	NaN	NaN	NaN	4.48649	4.7052	0.40084	0.4227	0.65026	0.68413	0.66667	0.66667
Chromobox protein homolog 3 OS=Homo sapiens GN=CBX3 PE=1 SV=4	CBX3_HUMAN	CBX3_HUMAN	Q13185	Chromobox protein homolog 3 OS=Homo sapiens GN=CBX3 PE=1 SV=4	100	0.00395	20794	2	3	3	ASNKTTLQK	A[+42]SNKTTLQK	99.2	54.4	48.9	31.6	Acetyl (+42), Label:13C(6)15N(2)+Dimethyl (+36), Label:13C(6)15N(2)+Dimethyl (+36)	1103.65	2	-0.00052	-0.47	2	10	1.6128	NaN	NaN	NaN	NaN	NaN	NaN	NaN	NaN	2.0269	NaN	NaN	NaN	NaN	NaN	NaN	NaN	NaN	2.0269	NaN	NaN	NaN	NaN	NaN	NaN	0
Isoform 2 of Filamin-B OS=Homo sapiens GN=FLNB	sp|O75369|FLNB_HUMAN	FLNB_HUMAN	O75369	Filamin-B OS=Homo sapiens GN=FLNB PE=1 SV=2	100	0.0184	278141	8	24	28	ASQEIPASPFR	A[+28]SQEIPASPFR	99.7	64.5	49.3	16.9	Dimethyl (+28)	1229.64	2	-0.0006	-0.49	826	836	8.34593	0.4586	0.319467	19.9933	1.6198	0.1339	NaN	NaN	NaN	10.4888	0.665345	0.555498	23.2582	2.19947	0.200164	NaN	NaN	NaN	16.8735	1.43241	0	0.31299	0	0.50563	0.16667	0.16667
Isoform 2 of Melanoma-associated antigen D4 OS=Homo sapiens GN=MAGED4	sp|Q96JG8-2|MAGD4_HUMAN	MAGD4_HUMAN	Q96JG8	Isoform 2 of Melanoma-associated antigen D4 OS=Homo sapiens GN=MAGED4	94.2	0.00132	81067.4	1	1	1	ASQPSLTVR	NaN	98.6	52.8	48.1	10.4	Dimethyl (+28), Label:13C(6)15N(4) (+10)	995.56	2	0.00049	0.49	374	382	NaN	NaN	NaN	NaN	NaN	NaN	NaN	NaN	NaN	NaN	NaN	NaN	NaN	NaN	NaN	NaN	NaN	NaN	NaN	NaN	NaN	NaN	NaN	NaN	NaN	0
V-type proton ATPase subunit G 1 OS=Homo sapiens GN=ATP6V1G1 PE=1 SV=3	VATG1_HUMAN	VATG1_HUMAN	O75348	V-type proton ATPase subunit G 1 OS=Homo sapiens GN=ATP6V1G1 PE=1 SV=3	98.9	0.0134	13739.7	1	5	5	ASQSQGIQQLLQAEKR	A[+42]SQSQGIQQLLQAEKR	99.7	98.8	57.5	85.4	Acetyl (+42), Dimethyl (+28)	1853.99	2	-0.0025	-1.3	2	17	2.895	1.66167	0.6328	4.92855	2.51905	0.50915	NaN	NaN	NaN	3.63831	2.41078	1.10033	5.73337	3.42053	0.761118	NaN	NaN	NaN	4.68584	2.91565	0.099534	0.10916	0.16094	0.17593	0.16667	0.16667
Staphylococcal nuclease domain-containing protein 1 OS=Homo sapiens GN=SND1 PE=1 SV=1	SND1_HUMAN	SND1_HUMAN	Q7KZF4	Staphylococcal nuclease domain-containing protein 1 OS=Homo sapiens GN=SND1 PE=1 SV=1	100	0.0184	101980	4	20	31	ASSAQSGGSSGGPAVPTVQR	A[+42]SSAQSGGSSGGPAVPTVQR	99.7	113	49.3	100	Acetyl (+42)	1841.88	2	-0.0018	-1	2	21	1.92457	2.1787	1.5871	1.0797	0.49595	0.4789	NaN	2.30541	NaN	2.41871	3.1609	2.75969	1.25601	0.673433	0.715898	NaN	0.981854	NaN	1.83736	1.60539	0.19508	0.17677	0.31515	0.2845	0.16667	0.1
RNA-binding protein 39 (Fragment) OS=Homo sapiens GN=RBM39 PE=4 SV=1	H0Y4X3_HUMAN	H0Y4X3_HUMAN	H0Y4X3	RNA-binding protein 39 (Fragment) OS=Homo sapiens GN=RBM39 PE=4 SV=1	98.9	0.0025	36678.8	1	1	1	ASSASSFLDSDELER	A[+28]SSASSFLDSDELER	99.7	85.4	49.6	77.8	Dimethyl (+28)	1640.75	2	-0.0011	-0.66	183	197	0.693167	0.384833	2.6314	0.3437	0.3781	1.1266	NaN	NaN	NaN	0.871141	0.558323	4.57555	0.399826	0.513409	1.68413	NaN	NaN	NaN	0.635483	0.535866	0.22607	0.026664	0.36453	0.042855	1	1
Stathmin OS=Homo sapiens GN=STMN1 PE=1 SV=3	sp|P16949|STMN1_HUMAN	STMN1_HUMAN	P16949	Stathmin OS=Homo sapiens GN=STMN1 PE=1 SV=3	100	0.0555	17285	4	10	24	ASSDIQVK	A[+42]SSDIQVK	99	79.8	51	39.3	Acetyl (+42), Dimethyl (+28)	916.49	2	-0.0011	-1.2	2	9	6.49207	4.57337	0.6529	4.20935	2.1217	0.6441	NaN	17.2152	NaN	8.15894	6.63512	1.13528	4.89673	2.88098	0.962852	NaN	7.33181	NaN	6.52783	5.61597	0.0066428	0.026011	0.010706	0.041768	0.16667	0.1
Stathmin OS=Homo sapiens GN=STMN1 PE=1 SV=3	sp|P16949|STMN1_HUMAN	STMN1_HUMAN	P16949	Stathmin OS=Homo sapiens GN=STMN1 PE=1 SV=3	100	0.0698	17285	7	58	130	ASSDIQVKEL	A[+42]SSDIQVKEL	99.7	67.8	49.3	47.7	Acetyl (+42), Label:13C(6)15N(2)+Dimethyl (+36)	1166.63	2	-0.00061	-0.52	2	11	24.9106	10.377	0.6565	23.5112	10.1714	0.4237	NaN	NaN	NaN	31.3066	15.0551	1.14154	27.3505	13.8113	0.633381	NaN	NaN	NaN	29.3285	14.4332	0	0	0	0	0.16667	0.16667
Stathmin OS=Homo sapiens GN=STMN1 PE=1 SV=3	sp|P16949|STMN1_HUMAN	STMN1_HUMAN	P16949	Stathmin OS=Homo sapiens GN=STMN1 PE=1 SV=3	100	0.00944	17285	2	75	163	ASSDIQVKELEKR	A[+42]SSDIQVKELEKR	99.7	87.7	56.4	63.3	Acetyl (+42), Dimethyl (+28), Dimethyl (+28)	1599.88	2	-0.0046	-2.9	2	14	525.632	223.119	0.435333	12.6809	7.3172	0.48105	NaN	NaN	NaN	660.591	323.706	0.75697	14.7517	9.93577	0.719112	NaN	NaN	NaN	337.671	166.821	0	0	0	0	0.16667	0.16667
Isoform 2 of 3'(2'),5'-bisphosphate nucleotidase 1 OS=Homo sapiens GN=BPNT1	sp|O95861|BPNT1_HUMAN	BPNT1_HUMAN	O95861	3'(2'),5'-bisphosphate nucleotidase 1 OS=Homo sapiens GN=BPNT1 PE=1 SV=1	99.7	0.00233	33374.7	1	1	1	ASSNTVLMR	A[+42]SSNTVLMR	99.7	84.5	50.1	66.8	Acetyl (+42)	1019.51	2	0.00074	0.73	2	10	0.807933	0.545433	0.742733	0.6816	0.8556	1.7435	24.1438	NaN	NaN	1.01537	0.791324	1.29149	0.792904	1.16179	2.60632	16.1481	NaN	NaN	5.98546	0.976557	0.23871	0.11934	0.38278	0.19039	0.35	0.8
Protein Dr1 OS=Homo sapiens GN=DR1 PE=1 SV=1	NC2B_HUMAN	NC2B_HUMAN	Q01658	Protein Dr1 OS=Homo sapiens GN=DR1 PE=1 SV=1	100	0.0119	19425.7	2	12	27	ASSSGNDDDLTIPR	A[+42]SSSGNDDDLTIPR	99.7	128	44.4	112	Acetyl (+42)	1488.67	2	0.00083	0.56	2	15	0.748567	0.790933	1.06917	0.8471	0.73325	0.83085	NaN	0.769629	1.3895	0.940765	1.1475	1.8591	0.98543	0.995655	1.24202	NaN	0.327777	0.665852	0.963097	0.823644	0.014759	0.082102	0.023623	0.13086	1	1
Isoform 2 of HD domain-containing protein 2 OS=Homo sapiens GN=HDDC2	sp|Q7Z4H3|HDDC2_HUMAN	HDDC2_HUMAN	Q7Z4H3	HD domain-containing protein 2 OS=Homo sapiens GN=HDDC2 PE=1 SV=1	100	0.00395	23372.5	1	9	9	ASVSSATFSGHGAR	A[+42]SVSSATFSGHGAR	99.7	79.8	46.6	63.8	Acetyl (+42), Label:13C(6)15N(4) (+10)	1385.65	2	-0.0016	-1.1	2	15	0.640367	0.200033	0.312967	4.15355	7.59615	2.3424	NaN	NaN	NaN	0.804784	0.290212	0.544195	4.83182	10.3146	3.50161	NaN	NaN	NaN	2.8183	5.30238	0.39493	0.46309	0.63007	0.73577	0.66667	0.66667
Arginyl-tRNA--protein transferase 1 (Fragment) OS=Homo sapiens GN=ATE1 PE=2 SV=1	Q5SQQ1_HUMAN	Q5SQQ1_HUMAN	Q5SQQ1	Arginyl-tRNA--protein transferase 1 (Fragment) OS=Homo sapiens GN=ATE1 PE=2 SV=1	99.4	0.0215	24926	1	4	4	ASVVEYKGLR	A[+42]SVVEYKGLR	99.7	70	53.7	53.4	Acetyl (+42), Dimethyl:2H(4) (+32), Label:13C(6) (+6)	1200.71	2	0.00021	0.18	2	11	6.8325	6.51193	3.91553	25.9176	12.7414	0.5042	NaN	NaN	NaN	8.58678	9.44763	6.80844	30.1499	17.301	0.753719	NaN	NaN	NaN	19.3683	13.3743	0	0	0	0	0.16667	0.16667
Developmentally-regulated GTP-binding protein 1 OS=Homo sapiens GN=DRG1 PE=1 SV=1	DRG1_HUMAN	DRG1_HUMAN	Q9Y295	Developmentally-regulated GTP-binding protein 1 OS=Homo sapiens GN=DRG1 PE=1 SV=1	100	0.01	40525.8	3	8	8	ATADDLIDVVEGNR	A[+28]TADDLIDVVEGNR	99.7	98.6	53.9	64.4	Dimethyl (+28)	1514.77	2	0.0076	5	225	238	0.784433	0.894733	1.95893	0.6148	0.1911	0.30875	NaN	NaN	NaN	0.985841	1.29809	3.40625	0.715196	0.259488	0.461544	NaN	NaN	NaN	0.850518	0.778791	0.10045	0.3744	0.15959	0.59295	1	1
Phosphoribosylaminoimidazole-succinocarboxamide synthase (Fragment) OS=Homo sapiens GN=PAICS PE=4 SV=1	E9PBS1_HUMAN	E9PBS1_HUMAN	E9PBS1	Phosphoribosylaminoimidazole-succinocarboxamide synthase (Fragment) OS=Homo sapiens GN=PAICS PE=4 SV=1	100	0.0358	45634.2	3	12	14	ATAEVLNIGK	A[+42]TAEVLNIGK	99.7	80.1	53.1	63.9	Acetyl (+42), Label:13C(6)15N(2)+Dimethyl (+36)	1092.63	2	-3.9e-05	-0.035	2	11	2.50027	77.557	22.8184	13.7213	7.7396	0.5667	NaN	NaN	8.66226	3.14222	112.521	39.6773	15.962	10.5093	0.847149	NaN	NaN	4.15098	9.55209	61.5152	0.14281	0	0.22659	0	0.16667	0.16667
Phosphoribosylaminoimidazole-succinocarboxamide synthase (Fragment) OS=Homo sapiens GN=PAICS PE=4 SV=1	E9PBS1_HUMAN	E9PBS1_HUMAN	E9PBS1	Phosphoribosylaminoimidazole-succinocarboxamide synthase (Fragment) OS=Homo sapiens GN=PAICS PE=4 SV=1	100	0.0301	45634.2	4	23	48	ATAEVLNIGKK	A[+42]TAEVLNIGKK	99.7	78.7	54.1	65.2	Acetyl (+42), Dimethyl (+28), Dimethyl (+28)	1240.74	2	-0.0015	-1.2	2	12	2.8327	NaN	NaN	50.5157	29.5327	0.578	NaN	NaN	NaN	3.56001	NaN	NaN	58.7649	40.1014	0.864041	NaN	NaN	NaN	31.1624	40.1014	0.1061	NaN	0.16804	NaN	0.16667	1
Phosphoribosylaminoimidazole-succinocarboxamide synthase (Fragment) OS=Homo sapiens GN=PAICS PE=4 SV=1	E9PBS1_HUMAN	E9PBS1_HUMAN	E9PBS1	Phosphoribosylaminoimidazole-succinocarboxamide synthase (Fragment) OS=Homo sapiens GN=PAICS PE=4 SV=1	100	0.0301	45634.2	4	25	42	ATAEVLNIGKKLY	A[+42]TAEVLNIGKKLY	99.7	82.9	55.9	55.9	Acetyl (+42), Dimethyl (+28), Dimethyl (+28)	1516.89	2	-0.0011	-0.75	2	14	235.874	81.6329	0.3183	1502.98	669.862	0.4732	NaN	NaN	NaN	296.436	118.434	0.553469	1748.41	909.582	0.707377	NaN	NaN	NaN	1022.42	514.008	0	0	0	0	0.16667	0.16667
Phosphoribosylaminoimidazole-succinocarboxamide synthase (Fragment) OS=Homo sapiens GN=PAICS PE=4 SV=1	E9PBS1_HUMAN	E9PBS1_HUMAN	E9PBS1	Phosphoribosylaminoimidazole-succinocarboxamide synthase (Fragment) OS=Homo sapiens GN=PAICS PE=4 SV=1	100	0.0237	45634.2	4	14	36	ATAEVLNIGKKLYEGK	A[+42]TAEVLNIGKKLYEGK	99.7	57.3	51.9	49.3	Acetyl (+42), Label:13C(6)15N(2)+Dimethyl (+36), Label:13C(6)15N(2)+Dimethyl (+36), Label:13C(6)15N(2)+Dimethyl (+36)	1883.12	3	-0.00078	-0.41	2	17	29.594	14.84	0.379867	1066.94	562.583	0.5269	NaN	NaN	NaN	37.1925	21.5301	0.660523	1241.17	763.912	0.787652	NaN	NaN	NaN	639.18	392.721	0	0	0	0	0.16667	0.16667
Lamin-B1 OS=Homo sapiens GN=LMNB1 PE=1 SV=2	LMNB1_HUMAN	LMNB1_HUMAN	P20700	Lamin-B1 OS=Homo sapiens GN=LMNB1 PE=1 SV=2	100	0.00527	66391.6	1	2	5	ATATPVPPR	A[+42]TATPVPPR	99.3	60.9	48.4	39.1	Acetyl (+42), Label:13C(6) (+6)	956.54	2	0.00052	0.55	2	10	0.9358	2.20853	2.30567	0.80235	0.65265	0.8157	1.43993	1.49394	3.65024	1.17607	3.20418	4.00916	0.933372	0.886211	1.21937	0.963066	0.636256	1.74921	1.02417	1.57555	0.0055234	0.19377	0.0087001	0.30439	0.8	0.8
Isoform 4 of E3 ubiquitin-protein ligase NEDD4 OS=Homo sapiens GN=NEDD4	sp|P46934-4|NEDD4_HUMAN	NEDD4_HUMAN	P46934	Isoform 4 of E3 ubiquitin-protein ligase NEDD4 OS=Homo sapiens GN=NEDD4	98.9	0.01	104202	1	4	8	ATCAVEVFGLLEDEENSR	A[+42]TC[+57]AVEVFGLLEDEENSR	99.7	99.1	50.5	2.04	Acetyl (+42), Carbamidomethyl (+57)	2079.95	2	0.0034	1.7	2	19	2.0883	4.9368	2.6442	0.8684	0.14705	0.16835	NaN	NaN	NaN	2.62448	7.1624	4.59781	1.01021	0.199674	0.251663	NaN	NaN	NaN	1.81734	3.68103	0.26608	0.47455	0.41854	0.7441	0.16667	0.16667
EF-hand domain-containing protein D2 OS=Homo sapiens GN=EFHD2 PE=1 SV=1	EFHD2_HUMAN	EFHD2_HUMAN	Q96C19	EF-hand domain-containing protein D2 OS=Homo sapiens GN=EFHD2 PE=1 SV=1	100	0.0145	26680.4	5	21	29	ATDELATKLSR	A[+42]TDELATKLSR	99.7	80.7	50.3	62	Acetyl (+42), Label:13C(6)15N(2)+Dimethyl (+36), Label:13C(6)15N(4) (+10)	1291.71	2	-0.0014	-1.1	2	12	182.688	81.5901	0.4389	23.8981	27.3819	1.16845	NaN	NaN	3.47634	229.594	118.372	0.763172	27.8006	37.1809	1.74669	NaN	NaN	1.66587	128.698	77.7766	0	0	0	0	0.16667	0.16667
Major vault protein OS=Homo sapiens GN=MVP PE=1 SV=4	MVP_HUMAN	MVP_HUMAN	Q14764	Major vault protein OS=Homo sapiens GN=MVP PE=1 SV=4	95.7	0.00263	99308	1	4	4	ATEEFIIR	A[+42]TEEFIIR	99	70.3	47.9	31	Acetyl (+42)	1019.53	2	0.00099	0.97	2	9	7.03793	124.831	14.5645	0.6054	0.4072	0.67345	NaN	NaN	NaN	8.84496	181.107	25.3251	0.704261	0.552923	1.00673	NaN	NaN	NaN	4.77461	90.8298	0.41092	0.42988	0.6452	0.67224	0.66667	0.66667
Protein disulfide-isomerase OS=Homo sapiens GN=P4HB PE=1 SV=3	PDIA1_HUMAN	PDIA1_HUMAN	P07237	Protein disulfide-isomerase OS=Homo sapiens GN=P4HB PE=1 SV=3	100	0.0313	57100.1	3	20	28	ATEESDLAQQYGVR	A[+28]TEESDLAQQYGVR	99.7	84.7	51.8	74.5	Dimethyl (+28), Label:13C(6)15N(4) (+10)	1603.77	2	-0.0064	-4	84	97	0.3198	0.342633	1.07593	0.8196	0.7627	0.93595	NaN	NaN	NaN	0.40191	0.497098	1.87086	0.953439	1.03564	1.39913	NaN	NaN	NaN	0.677675	0.766371	0.24603	0.21511	0.38508	0.33547	1	1
Huntingtin-interacting protein K OS=Homo sapiens GN=HYPK PE=1 SV=2	sp|Q9NX55|HYPK_HUMAN	HYPK_HUMAN	Q9NX55	Huntingtin-interacting protein K OS=Homo sapiens GN=HYPK PE=1 SV=2	100	0.00527	14647.7	1	6	10	ATEGDVELELETETSGPERPPEKPR	A[+42]TEGDVELELETETSGPERPPEKPR	99.7	73.8	53.6	67.3	Acetyl (+42), Label:13C(6)15N(4) (+10), Label:13C(6)15N(2)+Dimethyl (+36), Label:13C(6)15N(4) (+10)	2863.4	3	-0.0062	-2.2	10	34	20.35	15.3811	0.500033	NaN	NaN	0.75015	NaN	NaN	NaN	25.575	22.3152	0.869472	NaN	NaN	1.12138	NaN	NaN	NaN	25.575	22.3152	NaN	NaN	NaN	NaN	1	1
Isoform 6 of Splicing factor 1 OS=Homo sapiens GN=SF1	sp|Q15637-6|SF01_HUMAN	SF01_HUMAN	Q15637	Isoform 6 of Splicing factor 1 OS=Homo sapiens GN=SF1	99.9	0.00922	61872	1	4	14	ATGANATPLDFPSKKR	A[+42]TGANATPLDFPSKKR	99.7	62.7	52.9	49.4	Acetyl (+42), Label:13C(6)15N(2)+Dimethyl (+36), Label:13C(6)15N(2)+Dimethyl (+36), Label:13C(6)15N(4) (+10)	1797	3	-0.001	-0.56	2	17	3.3014	2.15343	0.649233	6.63815	2.41185	0.348	NaN	NaN	NaN	4.14905	3.12424	1.12891	7.72215	3.27497	0.520218	NaN	NaN	NaN	5.9356	3.1996	0.059042	0.014992	0.092203	0.023287	0.16667	0.16667
Zinc finger CCHC domain-containing protein 3 OS=Homo sapiens GN=ZCCHC3 PE=1 SV=1	ZCHC3_HUMAN	ZCHC3_HUMAN	Q9NUD5	Zinc finger CCHC domain-containing protein 3 OS=Homo sapiens GN=ZCCHC3 PE=1 SV=1	99.4	0.00263	43600.6	1	2	2	ATGGGAEEER	A[+42]TGGGAEEER	99.7	54.8	40.6	30.6	Acetyl (+42), Label:13C(6)15N(4) (+10)	1027.44	2	-0.0004	-0.39	2	11	NaN	NaN	NaN	NaN	NaN	NaN	NaN	NaN	NaN	NaN	NaN	NaN	NaN	NaN	NaN	NaN	NaN	NaN	NaN	NaN	NaN	NaN	NaN	NaN	NaN	0
Quinone oxidoreductase OS=Homo sapiens GN=CRYZ PE=1 SV=1	sp|Q08257|QOR_HUMAN	QOR_HUMAN	Q08257	Quinone oxidoreductase OS=Homo sapiens GN=CRYZ PE=1 SV=1	100	0.00527	35189.3	3	4	5	ATGQKLMR	A[+42]TGQKLMR	99	53.9	48.3	25.8	Acetyl (+42), Dimethyl:2H(4) (+32), Label:13C(6) (+6)	983.58	2	0.00019	0.2	2	9	14.1225	7.76783	0.5509	13.4865	9.476	0.72205	NaN	NaN	NaN	17.7486	11.2697	0.95792	15.6889	12.8671	1.07938	NaN	NaN	NaN	16.7187	12.0684	0	0	0	0	0.16667	0.16667
Keratin, type I cytoskeletal 23 OS=Homo sapiens GN=KRT23 PE=1 SV=2	K1C23_HUMAN	K1C23_HUMAN	Q9C075	Keratin, type I cytoskeletal 23 OS=Homo sapiens GN=KRT23 PE=1 SV=2	98.8	0.00527	48113.9	1	1	4	ATMQNLNDR	NaN	99.7	70.9	45	0	Dimethyl (+28), Oxidation (+16)	1105.52	2	-0.00016	-0.14	74	82	NaN	NaN	NaN	NaN	NaN	NaN	NaN	NaN	NaN	NaN	NaN	NaN	NaN	NaN	NaN	NaN	NaN	NaN	NaN	NaN	NaN	NaN	NaN	NaN	NaN	0
Isoform D of Protein SON OS=Homo sapiens GN=SON	sp|P18583|SON_HUMAN	SON_HUMAN	P18583	Protein SON OS=Homo sapiens GN=SON PE=1 SV=4	99.6	0.00132	263811	1	3	3	ATNIEQIFR	A[+42]TNIEQIFR	99.1	58.1	48.6	36.9	Acetyl (+42)	1132.59	2	0.00061	0.54	2	10	0.177167	0.4395	4.0089	0.6873	0.28625	0.41645	NaN	NaN	NaN	0.222655	0.637634	6.97079	0.799535	0.388689	0.622543	NaN	NaN	NaN	0.511095	0.513162	0.32709	0.15149	0.50898	0.23426	1	1
Isoform Short of Cold shock domain-containing protein E1 OS=Homo sapiens GN=CSDE1	sp|O75534-2|CSDE1_HUMAN	CSDE1_HUMAN	O75534	Isoform Short of Cold shock domain-containing protein E1 OS=Homo sapiens GN=CSDE1	100	0.00395	85729.8	3	3	3	ATNIEVLSNTF	A[+28]TNIEVLSNTF	99.2	54.7	49.2	36.3	Dimethyl (+28)	1235.64	2	-0.00052	-0.42	300	310	NaN	NaN	NaN	NaN	NaN	NaN	NaN	NaN	NaN	NaN	NaN	NaN	NaN	NaN	NaN	NaN	NaN	NaN	NaN	NaN	NaN	NaN	NaN	NaN	NaN	0
Phosphatidylinositol 5-phosphate 4-kinase type-2 alpha OS=Homo sapiens GN=PIP4K2A PE=1 SV=2	PI42A_HUMAN	PI42A_HUMAN	P48426	Phosphatidylinositol 5-phosphate 4-kinase type-2 alpha OS=Homo sapiens GN=PIP4K2A PE=1 SV=2	99.4	0.0215	46207.8	1	4	4	ATPGNLGSSVLASKTK	A[+42]TPGNLGSSVLASKTK	99.7	78.9	56.7	76.3	Acetyl (+42), Label:13C(6)15N(2)+Dimethyl (+36), Label:13C(6)15N(2)+Dimethyl (+36)	1643.95	2	0.0024	1.5	2	17	NaN	NaN	0.499233	NaN	NaN	NaN	NaN	NaN	NaN	NaN	NaN	0.868081	NaN	NaN	NaN	NaN	NaN	NaN	NaN	NaN	NaN	NaN	NaN	NaN	NaN	0
Heat shock 70 kDa protein 4 OS=Homo sapiens GN=HSPA4 PE=1 SV=4	HSP74_HUMAN	HSP74_HUMAN	P34932	Heat shock 70 kDa protein 4 OS=Homo sapiens GN=HSPA4 PE=1 SV=4	100	0.0115	94313.9	3	7	7	ATQIAGLNCLR	A[+28]TQIAGLNC[+57]LR	99.7	72.8	53.9	40.2	Dimethyl (+28), Carbamidomethyl (+57), Label:13C(6)15N(4) (+10)	1253.68	2	-0.0022	-1.8	159	169	0.7091	0.628133	1.19117	0.66765	0.4686	0.7019	NaN	NaN	NaN	0.891165	0.911307	2.07123	0.776676	0.636296	1.04926	NaN	NaN	NaN	0.83392	0.773801	0.043632	0.11196	0.067591	0.17244	1	1
La-related protein 1 OS=Homo sapiens GN=LARP1 PE=1 SV=2	sp|Q6PKG0|LARP1_HUMAN	LARP1_HUMAN	Q6PKG0	La-related protein 1 OS=Homo sapiens GN=LARP1 PE=1 SV=2	100	0.01	123495	1	8	8	ATQVEPLLPGGATLLQAEEHGGLVR	A[+42]TQVEPLLPGGATLLQAEEHGGLVR	99.7	94.2	60.8	83.4	Acetyl (+42)	2597.38	3	-0.0011	-0.42	2	26	0.8036	0.367133	0.388367	0.8079	0.15455	0.19025	NaN	NaN	NaN	1.00993	0.532643	0.675303	0.939828	0.209858	0.284401	NaN	NaN	NaN	0.974878	0.371251	0.022879	0.26107	0.03541	0.40119	0.66667	0.66667
Isoform 1 of Ena/VASP-like protein OS=Homo sapiens GN=EVL	sp|Q9UI08-2|EVL_HUMAN	EVL_HUMAN	Q9UI08	Isoform 1 of Ena/VASP-like protein OS=Homo sapiens GN=EVL	100	0.0134	44773.8	2	7	7	ATSEQSICQAR	A[+42]TSEQSIC[+57]QAR	99.7	78.9	47.5	46.5	Acetyl (+42), Carbamidomethyl (+57)	1291.58	2	-0.00045	-0.35	2	12	0.724567	0.424433	0.603867	0.9786	0.1894	0.19355	0.600471	0.574757	5.5801	0.910603	0.615775	1.05002	1.1384	0.25718	0.289334	0.401613	0.244784	2.674	0.816873	0.37258	0.064306	0.092115	0.099217	0.14125	0.8	0.8
Eukaryotic initiation factor 4A-III OS=Homo sapiens GN=EIF4A3 PE=1 SV=4	IF4A3_HUMAN	IF4A3_HUMAN	P38919	Eukaryotic initiation factor 4A-III OS=Homo sapiens GN=EIF4A3 PE=1 SV=4	98.9	0.0134	46854.4	1	20	23	ATTATMATSGSAR	A[+42]TTATMATSGSAR	99.7	73.1	48.8	60.6	Acetyl (+42), Label:13C(6)15N(4) (+10)	1276.59	2	-0.0044	-3.4	2	14	14.3507	0.628933	0.471567	0.87015	0.4383	0.52525	7.37267	14.5105	2.48226	18.0354	0.912467	0.819973	1.01224	0.595152	0.785186	4.93106	6.1799	1.1895	7.99289	2.5625	0.10951	0.26579	0.16821	0.4063	0.05	0.05
Isoform 2 of Dipeptidyl peptidase 9 OS=Homo sapiens GN=DPP9	sp|Q86TI2|DPP9_HUMAN	DPP9_HUMAN	Q86TI2	Dipeptidyl peptidase 9 OS=Homo sapiens GN=DPP9 PE=1 SV=3	100	0.00263	98246.2	1	1	2	ATTGTPTADR	A[+42]TTGTPTADR	99.7	65.4	45.2	49.6	Acetyl (+42)	1031.49	2	9.1e-05	0.088	2	11	1.02393	5.78137	2.13427	0.57065	0.4149	0.72895	NaN	NaN	NaN	1.28683	8.38771	3.71112	0.663836	0.563378	1.08969	NaN	NaN	NaN	0.975335	4.47554	0.1968	0.42857	0.30217	0.65484	0.66667	0.66667
Toll-interacting protein OS=Homo sapiens GN=TOLLIP PE=4 SV=1	E9PNS3_HUMAN	E9PNS3_HUMAN	E9PNS3	Toll-interacting protein OS=Homo sapiens GN=TOLLIP PE=4 SV=1	98.4	0.1	8639.4	1	1	1	ATTVSTQR	A[+42]TTVSTQR	99	54.5	50.1	31.2	Acetyl (+42), Label:13C(6)15N(4) (+10)	914.47	2	0.00057	0.62	2	9	0.624133	2.44097	3.84453	0.9536	0.22975	0.25685	NaN	NaN	NaN	0.784383	3.5414	6.68498	1.10932	0.31197	0.38396	NaN	NaN	NaN	0.946852	1.92668	0.10818	0.44406	0.16603	0.67821	0.66667	0.66667
Ubiquitin carboxyl-terminal hydrolase 11 OS=Homo sapiens GN=USP11 PE=1 SV=3	UBP11_HUMAN	UBP11_HUMAN	P51784	Ubiquitin carboxyl-terminal hydrolase 11 OS=Homo sapiens GN=USP11 PE=1 SV=3	100	0.0125	109799	1	11	13	ATVAANPAAAAAAVAAAAAVTEDR	A[+42]TVAANPAAAAAAVAAAAAVTEDR	99.7	195	58.2	180	Acetyl (+42), Label:13C(6) (+6)	2171.13	2	-0.0022	-1	45	68	0.633933	1.1307	1.63703	0.57625	0.25145	0.43635	NaN	NaN	NaN	0.796699	1.64044	2.84652	0.67035	0.341435	0.652291	NaN	NaN	NaN	0.733525	0.990937	0.054693	0.36936	0.083791	0.56338	1	1
Acetyl-CoA acetyltransferase, cytosolic OS=Homo sapiens GN=ACAT2 PE=1 SV=2	THIC_HUMAN	THIC_HUMAN	Q9BWD1	Acetyl-CoA acetyltransferase, cytosolic OS=Homo sapiens GN=ACAT2 PE=1 SV=2	100	0.0277	41332.4	4	8	21	ATVAPEDVSEVIFGH	A[+28]TVAPEDVSEVIFGH	99.7	74.9	49.9	63.5	Dimethyl (+28)	1597.8	2	-0.0015	-0.96	45	59	NaN	NaN	NaN	NaN	NaN	NaN	NaN	NaN	NaN	NaN	NaN	NaN	NaN	NaN	NaN	NaN	NaN	NaN	NaN	NaN	NaN	NaN	NaN	NaN	NaN	0
Fatty acid-binding protein, epidermal OS=Homo sapiens GN=FABP5 PE=1 SV=3	FABP5_HUMAN	FABP5_HUMAN	Q01469	Fatty acid-binding protein, epidermal OS=Homo sapiens GN=FABP5 PE=1 SV=3	100	0.0165	15146.4	2	10	18	ATVQQLEGR	A[+42]TVQQLEGR	99.7	69.5	51.9	34.6	Label:13C(6)15N(4) (+10)	1010.54	2	-0.0024	-2.4	2	10	0.5898	0.3212	0.544533	17.9167	11.9721	0.7307	0.281929	NaN	NaN	0.741234	0.466003	0.94685	20.8424	16.2565	1.09231	0.188562	NaN	NaN	7.2574	8.36125	0.32191	0.44084	0.49187	0.67122	0.8	0.4
Protein transport protein Sec23B OS=Homo sapiens GN=SEC23B PE=1 SV=2	SC23B_HUMAN	SC23B_HUMAN	Q15437	Protein transport protein Sec23B OS=Homo sapiens GN=SEC23B PE=1 SV=2	98.9	0.01	86463	1	4	8	ATYLEFIQQNEER	A[+42]TYLEFIQQNEER	99.7	80.3	51.9	69.5	Acetyl (+42), Label:13C(6)15N(4) (+10)	1691.8	2	-0.0015	-0.86	2	14	0.608	0.2932	0.4823	0.83365	0.3104	0.37225	NaN	NaN	NaN	0.764107	0.42538	0.838637	0.969783	0.421481	0.556469	NaN	NaN	NaN	0.866945	0.423431	0.075165	0.0029304	0.11475	0.004456	1	1
Isoform 2 of 14 kDa phosphohistidine phosphatase OS=Homo sapiens GN=PHPT1	sp|Q9NRX4-2|PHP14_HUMAN	PHP14_HUMAN	Q9NRX4	Isoform 2 of 14 kDa phosphohistidine phosphatase OS=Homo sapiens GN=PHPT1	99.5	0.00288	13653.5	1	1	1	AVADLALIPDVDIDSDGVFKY	A[+42]VADLALIPDVDIDSDGVFKY	99.7	77.8	58.5	65.7	Acetyl (+42), Label:13C(6)15N(2)+Dimethyl (+36)	2313.18	2	-0.0031	-1.4	2	22	213.941	159.633	0.6843	NaN	NaN	NaN	NaN	NaN	NaN	268.871	231.598	1.18988	NaN	NaN	NaN	NaN	NaN	NaN	268.871	231.598	NaN	NaN	NaN	NaN	1	1
Isoform 2 of Proteasome subunit alpha type-3 OS=Homo sapiens GN=PSMA3	sp|P25788|PSA3_HUMAN	PSA3_HUMAN	P25788	Proteasome subunit alpha type-3 OS=Homo sapiens GN=PSMA3 PE=1 SV=2	100	0.00659	28415.7	2	4	5	AVAGLLADAR	A[+28]VAGLLADAR	99.5	63	47.7	43.4	Dimethyl (+28)	983.58	2	0.00042	0.43	77	86	0.531033	0.213233	0.413333	0.4462	0.31295	0.7424	NaN	NaN	NaN	0.667379	0.309363	0.718716	0.519064	0.424944	1.1098	NaN	NaN	NaN	0.593221	0.367153	0.079172	0.09939	0.12071	0.151	1	1
Abhydrolase domain-containing protein 14B OS=Homo sapiens GN=ABHD14B PE=1 SV=1	sp|Q96IU4|ABHEB_HUMAN	ABHEB_HUMAN	Q96IU4	Abhydrolase domain-containing protein 14B OS=Homo sapiens GN=ABHD14B PE=1 SV=1	100	0.00233	22328	1	1	1	AVAIDLPGLGH	A[+28]VAIDLPGLGH	99.7	74.2	53.1	47	Dimethyl (+28)	1089.62	2	0.00079	0.72	64	74	NaN	NaN	NaN	NaN	NaN	NaN	NaN	NaN	NaN	NaN	NaN	NaN	NaN	NaN	NaN	NaN	NaN	NaN	NaN	NaN	NaN	NaN	NaN	NaN	NaN	0
T-complex protein 1 subunit gamma OS=Homo sapiens GN=CCT3 PE=1 SV=4	sp|P49368|TCPG_HUMAN	TCPG_HUMAN	P49368	T-complex protein 1 subunit gamma OS=Homo sapiens GN=CCT3 PE=1 SV=4	100	0.00467	60517.4	2	3	3	AVAQALEVIPR	A[+28]VAQALEVIPR	99.7	67.6	53.7	48.3	Dimethyl (+28), Label:13C(6)15N(4) (+10)	1203.72	2	-0.00069	-0.57	439	449	0.627267	0.251733	0.369667	158.091	9.17675	0.17865	NaN	1.11741	NaN	0.788321	0.365219	0.642787	183.907	12.4608	0.26706	NaN	0.475896	NaN	92.3478	4.43397	0.40045	0.33033	0.60972	0.5012	0.66667	0.6
Protein mago nashi homolog 2 OS=Homo sapiens GN=MAGOHB PE=4 SV=1	F5H124_HUMAN	F5H124_HUMAN	F5H124	Protein mago nashi homolog 2 OS=Homo sapiens GN=MAGOHB PE=4 SV=1	93.1	0.00236	9475.1	1	1	1	AVASDFYLR	A[+42]VASDFYLR	99	55.7	50.7	36.2	Acetyl (+42)	1082.54	2	0.0012	1.1	2	10	0.5317	0.366367	0.689133	1.3274	2.5079	1.5664	NaN	NaN	NaN	0.668217	0.531531	1.19828	1.54416	3.40539	2.34158	NaN	NaN	NaN	1.10619	1.96846	0.24	0.40143	0.36526	0.60881	0.66667	0.66667
T-complex protein 1 subunit theta OS=Homo sapiens GN=CCT8 PE=1 SV=4	TCPQ_HUMAN	TCPQ_HUMAN	P50990	T-complex protein 1 subunit theta OS=Homo sapiens GN=CCT8 PE=1 SV=4	100	0.0145	59603	5	8	11	AVDDGVNTF	A[+28]VDDGVNTF	98.8	47.2	43.7	31.8	Dimethyl (+28)	964.45	2	7.8e-05	0.081	391	399	NaN	NaN	NaN	NaN	NaN	NaN	NaN	NaN	NaN	NaN	NaN	NaN	NaN	NaN	NaN	NaN	NaN	NaN	NaN	NaN	NaN	NaN	NaN	NaN	NaN	0
T-complex protein 1 subunit theta OS=Homo sapiens GN=CCT8 PE=1 SV=4	TCPQ_HUMAN	TCPQ_HUMAN	P50990	T-complex protein 1 subunit theta OS=Homo sapiens GN=CCT8 PE=1 SV=4	100	0.0145	59603	5	8	11	AVDDGVNTFKVLTR	A[+28]VDDGVNTFKVLTR	99.7	70.6	51.6	51	Dimethyl (+28), Dimethyl:2H(4) (+32), Label:13C(6) (+6)	1599.93	3	0.0043	2.7	391	404	17.6162	5.6266	0.3263	3.5748	2.23275	2.6372	NaN	NaN	NaN	22.1393	8.16317	0.56738	4.15856	3.03177	3.9423	NaN	NaN	NaN	13.1489	5.59747	0.058326	0.15299	0.088651	0.23183	0.16667	0.16667
Heterogeneous nuclear ribonucleoprotein A0 OS=Homo sapiens GN=HNRNPA0 PE=1 SV=1	ROA0_HUMAN	ROA0_HUMAN	Q13151	Heterogeneous nuclear ribonucleoprotein A0 OS=Homo sapiens GN=HNRNPA0 PE=1 SV=1	100	0.00527	30822.5	3	3	4	AVDGNTVELKR	A[+28]VDGNTVELKR	99.7	49.5	50.1	34	Dimethyl (+28), Label:13C(6)15N(2)+Dimethyl (+36), Label:13C(6)15N(4) (+10)	1274.73	3	-0.0013	-1	71	81	0.409067	0.360433	2.47197	0.9025	NaN	NaN	NaN	NaN	NaN	0.514097	0.522923	4.29833	1.04988	NaN	NaN	NaN	NaN	NaN	0.781987	0.522923	0.21011	NaN	0.31922	NaN	0.66667	1
Omega-amidase NIT2 OS=Homo sapiens GN=NIT2 PE=1 SV=1	NIT2_HUMAN	NIT2_HUMAN	Q9NQR4	Omega-amidase NIT2 OS=Homo sapiens GN=NIT2 PE=1 SV=1	99.6	0.00233	30590.8	1	1	1	AVDNQVYVATASPAR	A[+28]VDNQVYVATASPAR	99.3	58.5	55.1	52.7	Dimethyl (+28), Label:13C(6)15N(4) (+10)	1598.83	2	-0.0037	-2.3	196	210	NaN	NaN	NaN	20.5946	0.36085	0.09415	NaN	NaN	NaN	NaN	NaN	NaN	23.9577	0.489986	0.140743	NaN	NaN	NaN	23.9577	0.489986	NaN	NaN	NaN	NaN	1	1
Elongation factor Tu, mitochondrial OS=Homo sapiens GN=TUFM PE=1 SV=2	EFTU_HUMAN	EFTU_HUMAN	P49411	Elongation factor Tu, mitochondrial OS=Homo sapiens GN=TUFM PE=1 SV=2	99.9	0.00448	49524.3	1	1	1	AVDTYIPVPAR	A[+28]VDTYIPVPAR	99.6	61.5	54	46.4	Dimethyl (+28)	1228.68	2	-0.00046	-0.37	242	252	13.9011	0.265433	0.0485	1.30045	0.40915	0.31375	NaN	NaN	NaN	17.4703	0.385095	0.084333	1.51281	0.555571	0.469019	NaN	NaN	NaN	9.49154	0.470333	0.31296	0.11413	0.47505	0.17257	0.16667	0.16667
Isoform 2 of Glomulin OS=Homo sapiens GN=GLMN	sp|Q92990-2|GLMN_HUMAN	GLMN_HUMAN	Q92990	Isoform 2 of Glomulin OS=Homo sapiens GN=GLMN	97.5	0.00288	48150.5	1	2	2	AVEELQSIIKR	A[+42]VEELQSIIKR	99.7	71.8	54.9	56.2	Acetyl (+42), Label:13C(6)15N(2)+Dimethyl (+36), Label:13C(6)15N(4) (+10)	1372.81	2	0.00084	0.61	2	12	9.13277	4.55813	0.762067	43.9669	33.4396	0.75755	NaN	NaN	NaN	11.4777	6.61302	1.3251	51.1465	45.4065	1.13245	NaN	NaN	NaN	31.3121	26.0097	0	0	0	0	0.16667	0.16667
Isoform 2 of General transcription factor II-I OS=Homo sapiens GN=GTF2I	sp|P78347-2|GTF2I_HUMAN	GTF2I_HUMAN	P78347	Isoform 2 of General transcription factor II-I OS=Homo sapiens GN=GTF2I	100	0.00132	107953	1	1	1	AVEIETLR	NaN	99	53.9	47.8	16.4	Dimethyl (+28), Label:13C(6) (+6)	963.57	2	-3.1e-05	-0.032	106	113	NaN	NaN	NaN	NaN	NaN	NaN	NaN	NaN	NaN	NaN	NaN	NaN	NaN	NaN	NaN	NaN	NaN	NaN	NaN	NaN	NaN	NaN	NaN	NaN	NaN	0
Phosphoglycolate phosphatase OS=Homo sapiens GN=PGP PE=1 SV=1	PGP_HUMAN	PGP_HUMAN	A6NDG6	Phosphoglycolate phosphatase OS=Homo sapiens GN=PGP PE=1 SV=1	100	0.0184	33988.6	5	9	14	AVEMAAQR	A[+28]VEMAAQR	98.9	49.9	47.1	26.5	Dimethyl (+28), Label:13C(6) (+6)	908.48	2	-0.00095	-1	221	228	NaN	NaN	NaN	NaN	NaN	NaN	NaN	NaN	NaN	NaN	NaN	NaN	NaN	NaN	NaN	NaN	NaN	NaN	NaN	NaN	NaN	NaN	NaN	NaN	NaN	0
Glycine--tRNA ligase OS=Homo sapiens GN=GARS PE=1 SV=3	SYG_HUMAN	SYG_HUMAN	P41250	Glycine--tRNA ligase OS=Homo sapiens GN=GARS PE=1 SV=3	100	0.103	83149.6	4	18	46	AVEQGVINNTVLGYFIGR	A[+28]VEQGVINNTVLGYFIGR	99.7	109	58.4	96.8	Dimethyl (+28), Label:13C(6)15N(4) (+10)	1987.08	2	0.00073	0.37	395	412	0.1088	0.1494	1.7175	0.76705	0.4933	0.6394	NaN	NaN	NaN	0.136735	0.216752	2.98644	0.892308	0.669835	0.955826	NaN	NaN	NaN	0.514521	0.443294	0.35963	0.30077	0.54423	0.45317	1	1
WASH complex subunit 7 OS=Homo sapiens GN=KIAA1033 PE=1 SV=2	sp|Q2M389|WASH7_HUMAN	WASH7_HUMAN	Q2M389	WASH complex subunit 7 OS=Homo sapiens GN=KIAA1033 PE=1 SV=2	98.9	0.00448	136392	1	1	1	AVETLSPDWEFDR	A[+42]VETLSPDWEFDR	99.7	70.4	48.7	58.8	Acetyl (+42)	1605.73	2	-0.0038	-2.4	2	14	4.8901	NaN	NaN	0.4816	0.0691	0.14345	NaN	NaN	NaN	6.14566	NaN	NaN	0.560244	0.093829	0.214441	NaN	NaN	NaN	3.35295	0.093829	0.42896	NaN	0.64859	NaN	0.66667	1
Alanine--tRNA ligase, cytoplasmic OS=Homo sapiens GN=AARS PE=1 SV=2	SYAC_HUMAN	SYAC_HUMAN	P49588	Alanine--tRNA ligase, cytoplasmic OS=Homo sapiens GN=AARS PE=1 SV=2	100	0.00933	106795	2	4	4	AVFDETYPDPVR	A[+28]VFDETYPDPVR	99.4	56.4	52.1	49.3	Dimethyl (+28), Label:13C(6)15N(4) (+10)	1445.71	2	-0.0013	-0.89	684	695	NaN	120.17	0.670867	10.4315	10.9069	0.9458	NaN	NaN	NaN	NaN	174.345	1.16652	12.135	14.81	1.41386	NaN	NaN	NaN	12.135	94.5777	NaN	0	NaN	0	1	1
Isoform 2 of Pre-mRNA-processing factor 6 OS=Homo sapiens GN=PRPF6	sp|O94906|PRP6_HUMAN	PRP6_HUMAN	O94906	Pre-mRNA-processing factor 6 OS=Homo sapiens GN=PRPF6 PE=1 SV=1	100	0.00527	106910	2	3	4	AVIGIGIEEEDR	A[+28]VIGIGIEEEDR	98.5	54.7	49.9	44.5	Dimethyl (+28)	1327.7	2	-0.0027	-2	528	539	NaN	NaN	NaN	NaN	NaN	NaN	NaN	NaN	NaN	NaN	NaN	NaN	NaN	NaN	NaN	NaN	NaN	NaN	NaN	NaN	NaN	NaN	NaN	NaN	NaN	0
Thimet oligopeptidase OS=Homo sapiens GN=THOP1 PE=1 SV=2	THOP1_HUMAN	THOP1_HUMAN	P52888	Thimet oligopeptidase OS=Homo sapiens GN=THOP1 PE=1 SV=2	100	0.0119	78822.6	5	16	18	AVILELKR	NaN	99	44.9	41	18.4	Dimethyl (+28), Dimethyl:2H(4) (+32), Label:13C(6) (+6)	1006.71	3	-0.0009	-0.9	311	318	NaN	NaN	NaN	NaN	NaN	NaN	NaN	NaN	NaN	NaN	NaN	NaN	NaN	NaN	NaN	NaN	NaN	NaN	NaN	NaN	NaN	NaN	NaN	NaN	NaN	0
Elongation factor 1-gamma OS=Homo sapiens GN=EEF1G PE=1 SV=3	EF1G_HUMAN	EF1G_HUMAN	P26641	Elongation factor 1-gamma OS=Homo sapiens GN=EEF1G PE=1 SV=3	100	0.0171	50101.4	6	11	13	AVLGEVKLCEK	NaN	99.5	37.5	49.9	19.8	Dimethyl (+28), Label:13C(6)15N(2)+Dimethyl (+36), Carbamidomethyl (+57), Label:13C(6)15N(2)+Dimethyl (+36)	1344.8	3	0.00027	0.2	202	212	NaN	NaN	NaN	NaN	NaN	NaN	NaN	NaN	NaN	NaN	NaN	NaN	NaN	NaN	NaN	NaN	NaN	NaN	NaN	NaN	NaN	NaN	NaN	NaN	NaN	0
40S ribosomal protein SA (Fragment) OS=Homo sapiens GN=RPSA PE=3 SV=1	C9J9K3_HUMAN	C9J9K3_HUMAN	C9J9K3	40S ribosomal protein SA (Fragment) OS=Homo sapiens GN=RPSA PE=3 SV=1	100	0.0395	29487.9	8	36	60	AVLKFAAATGATPIAGR	A[+28]VLKFAAATGATPIAGR	99.7	95.4	49.9	86.8	Dimethyl (+28), Dimethyl:2H(4) (+32), Label:13C(6) (+6)	1680.03	3	0.00034	0.2	86	102	5.41493	11.8232	0.532333	381.439	NaN	NaN	NaN	NaN	NaN	6.80525	17.1533	0.925636	443.727	NaN	NaN	NaN	NaN	NaN	225.266	17.1533	0	NaN	0	NaN	0.16667	1
Isoform Long of Proteasome subunit alpha type-1 OS=Homo sapiens GN=PSMA1	sp|P25786-2|PSA1_HUMAN	PSA1_HUMAN	P25786	Isoform Long of Proteasome subunit alpha type-1 OS=Homo sapiens GN=PSMA1	100	0.00132	30221.9	1	1	1	AVLVALKR	NaN	99	22	37.2	0.03	Dimethyl (+28), Dimethyl:2H(4) (+32), Label:13C(6) (+6)	934.69	3	7.5e-05	0.081	50	57	NaN	NaN	NaN	NaN	NaN	NaN	NaN	NaN	NaN	NaN	NaN	NaN	NaN	NaN	NaN	NaN	NaN	NaN	NaN	NaN	NaN	NaN	NaN	NaN	NaN	0
Microtubule-associated protein RP/EB family member 1 OS=Homo sapiens GN=MAPRE1 PE=1 SV=3	MARE1_HUMAN	MARE1_HUMAN	Q15691	Microtubule-associated protein RP/EB family member 1 OS=Homo sapiens GN=MAPRE1 PE=1 SV=3	98.9	0.00896	29981.5	1	20	29	AVNVYSTSVTSDNLSR	A[+42]VNVYSTSVTSDNLSR	99.7	115	53	110	Acetyl (+42)	1753.85	2	-0.0026	-1.5	2	17	0.555	0.3048	0.549867	0.7956	0.45195	0.56305	NaN	NaN	NaN	0.697499	0.442209	0.956124	0.92552	0.613687	0.841692	NaN	NaN	NaN	0.811509	0.527948	0.088858	0.10249	0.1336	0.15356	1	1
Isoform 2 of Eukaryotic translation initiation factor 3 subunit B OS=Homo sapiens GN=EIF3B	sp|P55884-2|EIF3B_HUMAN	EIF3B_HUMAN	P55884	Isoform 2 of Eukaryotic translation initiation factor 3 subunit B OS=Homo sapiens GN=EIF3B	100	0.0351	99012.6	6	11	14	AVPEAAEER	A[+28]VPEAAEER	99.6	53.7	50.4	31	Dimethyl (+28)	998.5	2	-0.0003	-0.3	8	16	2.72253	0.465133	1.44633	0.85825	0.42315	0.49885	NaN	NaN	NaN	3.42156	0.674823	2.51492	0.9984	0.574581	0.745721	NaN	NaN	NaN	2.20998	0.624702	0.31925	0.050968	0.47978	0.076332	0.66667	0.66667
Tumor susceptibility gene 101 protein OS=Homo sapiens GN=TSG101 PE=4 SV=1	sp|Q99816-2|TS101_HUMAN	TS101_HUMAN	Q99816	Isoform 2 of Tumor susceptibility gene 101 protein OS=Homo sapiens GN=TSG101	94.7	0.00132	31715.3	1	1	1	AVSESQLKK	A[+42]VSESQLKK	98.8	50.1	48.7	27.1	Acetyl (+42), Label:13C(6)15N(2)+Dimethyl (+36), Label:13C(6)15N(2)+Dimethyl (+36)	1102.66	2	-0.00022	-0.2	2	10	NaN	NaN	NaN	NaN	NaN	NaN	NaN	NaN	NaN	NaN	NaN	NaN	NaN	NaN	NaN	NaN	NaN	NaN	NaN	NaN	NaN	NaN	NaN	NaN	NaN	0
6-phosphogluconate dehydrogenase, decarboxylating OS=Homo sapiens GN=PGD PE=1 SV=3	6PGD_HUMAN	6PGD_HUMAN	P52209	6-phosphogluconate dehydrogenase, decarboxylating OS=Homo sapiens GN=PGD PE=1 SV=3	100	0.0303	53123.9	9	34	46	AVSTGVQAGIPMPC	A[+28]VSTGVQAGIPMPC[+57]	99.7	66.9	48.3	53	Dimethyl (+28), Carbamidomethyl (+57)	1414.69	2	-0.0016	-1.1	409	422	NaN	NaN	NaN	NaN	NaN	NaN	NaN	NaN	NaN	NaN	NaN	NaN	NaN	NaN	NaN	NaN	NaN	NaN	NaN	NaN	NaN	NaN	NaN	NaN	NaN	0
Muscleblind-like protein 1 OS=Homo sapiens GN=MBNL1 PE=4 SV=1	sp|Q9NR56|MBNL1_HUMAN	MBNL1_HUMAN	Q9NR56	Muscleblind-like protein 1 OS=Homo sapiens GN=MBNL1 PE=1 SV=2	86.7	0.00231	41798.7	1	1	1	AVSVTPIR	A[+42]VSVTPIR	99	61.3	51.6	0	Acetyl (+42)	883.51	2	0.0019	2.2	2	9	0.339467	0.580067	2.38843	0.8006	0.22095	0.27655	0.701229	0.331714	0.496071	0.426626	0.841571	4.15308	0.931336	0.30002	0.413409	0.469002	0.141274	0.237719	0.608988	0.427622	0.063782	0.154	0.095645	0.23023	1	1
UV excision repair protein RAD23 homolog A OS=Homo sapiens GN=RAD23A PE=1 SV=1	RD23A_HUMAN	RD23A_HUMAN	P54725	UV excision repair protein RAD23 homolog A OS=Homo sapiens GN=RAD23A PE=1 SV=1	99.8	0.00751	39591.1	1	4	6	AVTITLKTLQQQTF	A[+42]VTITLKTLQQQTF	99.6	65.2	56.9	55.1	Acetyl (+42), Dimethyl (+28)	1660.95	2	0.0052	3.1	2	15	0.7614	0.4008	0.5264	16.0818	14.1332	0.78105	NaN	NaN	NaN	0.956893	0.581488	0.915319	18.7079	19.191	1.16758	NaN	NaN	NaN	9.83241	9.88624	0.37962	0.42629	0.56902	0.63705	0.66667	0.66667
FACT complex subunit SPT16 OS=Homo sapiens GN=SUPT16H PE=1 SV=1	SP16H_HUMAN	SP16H_HUMAN	Q9Y5B9	FACT complex subunit SPT16 OS=Homo sapiens GN=SUPT16H PE=1 SV=1	99.6	0.1	119899	1	6	6	AVTLDKDAYYR	A[+42]VTLDKDAYYR	99.7	78.7	54.8	49.9	Acetyl (+42), Dimethyl:2H(4) (+32), Label:13C(6) (+6)	1393.75	2	-0.00096	-0.69	2	12	2.67647	6.40307	1.41173	7.75665	32.5927	4.217	NaN	NaN	10.0174	3.36366	9.28968	2.45476	9.02329	44.2565	6.30391	NaN	NaN	4.80035	6.19348	26.7731	0.123	0	0.18413	0	0.16667	0.16667
T-complex protein 1 subunit beta OS=Homo sapiens GN=CCT2 PE=1 SV=4	sp|P78371|TCPB_HUMAN	TCPB_HUMAN	P78371	T-complex protein 1 subunit beta OS=Homo sapiens GN=CCT2 PE=1 SV=4	100	0.035	57471.9	9	15	15	AVTQLANR	AVTQLANR	99	58.9	51.6	18.8		871.49	2	0.0001	0.11	420	427	0.430067	0.189733	0.496333	2.34965	1.18295	0.61635	8.28474	1.04847	0.525043	0.540488	0.275268	0.863038	2.73334	1.60629	0.921369	5.54108	0.446534	0.251602	2.9383	0.77603	0.16545	0.20455	0.24746	0.30477	0.35	0.35
Isoform Short of Heterogeneous nuclear ribonucleoprotein U OS=Homo sapiens GN=HNRNPU	sp|Q00839|HNRPU_HUMAN	HNRPU_HUMAN	Q00839	Heterogeneous nuclear ribonucleoprotein U OS=Homo sapiens GN=HNRNPU PE=1 SV=6	100	0.025	90567.2	8	32	38	AVTVAPPGAR	A[+28]VTVAPPGAR	99.5	59.6	48.3	37.4	Dimethyl (+28), Label:13C(6)15N(4) (+10)	975.57	2	-0.00031	-0.32	195	204	1.40137	13.7061	9.29547	0.6207	0.76035	1.24305	NaN	NaN	NaN	1.76117	19.885	16.1632	0.722059	1.03245	1.85821	NaN	NaN	NaN	1.24162	10.4587	0.2523	0.37037	0.37704	0.54781	0.66667	0.66667
UPF0364 protein C6orf211 OS=Homo sapiens GN=C6orf211 PE=1 SV=1	CF211_HUMAN	CF211_HUMAN		UPF0364 protein C6orf211 OS=Homo sapiens GN=C6orf211 PE=1 SV=1	97.4	0.00576	51156.2	1	6	6	AVVPASLSGQDVGSFAYLTIKDR	A[+42]VVPASLSGQDVGSFAYLTIKDR	99.7	104	60.1	102	Acetyl (+42), Dimethyl (+28)	2463.31	2	0.0043	1.7	2	24	2.0431	1.0095	0.4941	2.1047	0.59905	NaN	NaN	NaN	NaN	2.56768	1.4646	0.859155	2.44839	0.813429	NaN	NaN	NaN	NaN	2.50804	1.13902	0.015136	0.17725	0.02261	0.26173	0.16667	0.16667
Molybdopterin adenylyltransferase OS=Homo sapiens GN=GPHN PE=4 SV=1	F5H039_HUMAN	F5H039_HUMAN	F5H039	Molybdopterin adenylyltransferase OS=Homo sapiens GN=GPHN PE=4 SV=1	99.9	0.0025	84717.4	1	2	2	AVVQVEDTELIR	A[+28]VVQVEDTELIR	99.7	68.6	55.3	41	Dimethyl (+28), Label:13C(6)15N(4) (+10)	1408.78	2	0.001	0.72	469	480	1.75843	0.666233	0.3669	0.80125	0.4238	0.53025	NaN	NaN	NaN	2.20992	0.966583	0.637976	0.932092	0.575463	0.79266	NaN	NaN	NaN	1.57101	0.771023	0.2459	0.15814	0.36621	0.2332	0.66667	0.66667
78 kDa glucose-regulated protein OS=Homo sapiens GN=HSPA5 PE=1 SV=2	GRP78_HUMAN	GRP78_HUMAN	P11021	78 kDa glucose-regulated protein OS=Homo sapiens GN=HSPA5 PE=1 SV=2	100	0.0158	72316.7	7	20	24	AVVTVPAYFNDAQR	A[+28]VVTVPAYFNDAQR	99	59.7	51.6	47.6	Dimethyl (+28), Label:13C(6) (+6)	1583.84	2	0.0011	0.7	168	181	3.09763	3.27913	1.11863	0.58995	0.20375	0.37205	NaN	NaN	NaN	3.89297	4.75742	1.94511	0.686288	0.276665	0.55617	NaN	NaN	NaN	2.28963	2.51704	0.38891	0.46302	0.575	0.67936	0.66667	0.66667
Phosphoglycolate phosphatase OS=Homo sapiens GN=PGP PE=1 SV=1	PGP_HUMAN	PGP_HUMAN	A6NDG6	Phosphoglycolate phosphatase OS=Homo sapiens GN=PGP PE=1 SV=1	100	0.0184	33988.6	5	9	14	AVVVGFDPH	A[+28]VVVGFDPH	98.9	51	48.1	33.6	Dimethyl (+28)	967.51	2	-0.00016	-0.17	167	175	NaN	NaN	NaN	NaN	NaN	NaN	NaN	NaN	NaN	NaN	NaN	NaN	NaN	NaN	NaN	NaN	NaN	NaN	NaN	NaN	NaN	NaN	NaN	NaN	NaN	0
Actin-related protein 2/3 complex subunit 1B OS=Homo sapiens GN=ARPC1B PE=1 SV=3	ARC1B_HUMAN	ARC1B_HUMAN	O15143	Actin-related protein 2/3 complex subunit 1B OS=Homo sapiens GN=ARPC1B PE=1 SV=3	100	0.00527	40931.8	3	3	4	AYHSFLVEPISC	A[+42]YHSFLVEPISC[+57]	99.7	78.4	45.7	62.7	Acetyl (+42), Carbamidomethyl (+57)	1463.68	2	-0.00023	-0.16	2	13	NaN	NaN	NaN	NaN	NaN	NaN	NaN	NaN	NaN	NaN	NaN	NaN	NaN	NaN	NaN	NaN	NaN	NaN	NaN	NaN	NaN	NaN	NaN	NaN	NaN	0
Actin-related protein 2/3 complex subunit 1B OS=Homo sapiens GN=ARPC1B PE=1 SV=3	ARC1B_HUMAN	ARC1B_HUMAN	O15143	Actin-related protein 2/3 complex subunit 1B OS=Homo sapiens GN=ARPC1B PE=1 SV=3	100	0.01	40931.8	3	3	4	AYHSFLVEPISCH	A[+42]YHSFLVEPISC[+57]H	99.7	73.9	49.4	72.8	Acetyl (+42), Carbamidomethyl (+57)	1600.73	2	-0.0011	-0.68	2	14	NaN	NaN	NaN	NaN	NaN	NaN	NaN	NaN	NaN	NaN	NaN	NaN	NaN	NaN	NaN	NaN	NaN	NaN	NaN	NaN	NaN	NaN	NaN	NaN	NaN	0
Actin-related protein 2/3 complex subunit 1B OS=Homo sapiens GN=ARPC1B PE=1 SV=3	ARC1B_HUMAN	ARC1B_HUMAN	O15143	Actin-related protein 2/3 complex subunit 1B OS=Homo sapiens GN=ARPC1B PE=1 SV=3	100	0.01	40931.8	3	3	4	AYHSFLVEPISCHAW	A[+42]YHSFLVEPISC[+57]HAW	99.7	55.1	50.3	44.7	Acetyl (+42), Carbamidomethyl (+57)	1857.85	2	-0.0004	-0.22	2	16	NaN	NaN	NaN	NaN	NaN	NaN	NaN	NaN	NaN	NaN	NaN	NaN	NaN	NaN	NaN	NaN	NaN	NaN	NaN	NaN	NaN	NaN	NaN	NaN	NaN	0
Proliferating cell nuclear antigen OS=Homo sapiens GN=PCNA PE=1 SV=1	PCNA_HUMAN	PCNA_HUMAN	P12004	Proliferating cell nuclear antigen OS=Homo sapiens GN=PCNA PE=1 SV=1	100	0.00263	28751.3	2	2	2	CAGNEDIITLR	C[+85.1]AGNEDIITLR	99.7	78.9	48.2	65.6	Carbamidomethyl (+57), Dimethyl (+28)	1288.64	2	-0.0025	-2	81	91	0.491567	0.310467	0.632933	0.19505	0.4663	1.7038	NaN	NaN	NaN	0.617779	0.45043	1.10056	0.226901	0.633173	2.54698	NaN	NaN	NaN	0.42234	0.541802	0.27592	0.10636	0.4069	0.15546	1	1
Phosphoglycerate kinase 1 OS=Homo sapiens GN=PGK1 PE=1 SV=3	PGK1_HUMAN	PGK1_HUMAN	P00558	Phosphoglycerate kinase 1 OS=Homo sapiens GN=PGK1 PE=1 SV=3	100	0.0118	44597.3	4	4	5	CANPAAGSVILLENLR	C[+85.1]ANPAAGSVILLENLR	99.4	65.4	56.8	65.4	Carbamidomethyl (+57), Dimethyl (+28)	1724.93	2	0.001	0.59	108	123	1.03707	3.92477	2.8773	NaN	NaN	NaN	NaN	NaN	NaN	1.30334	5.69412	5.00313	NaN	NaN	NaN	NaN	NaN	NaN	1.30334	5.69412	NaN	NaN	NaN	NaN	1	1
Isoform Smooth muscle of Myosin light polypeptide 6 OS=Homo sapiens GN=MYL6	sp|P60660-2|MYL6_HUMAN	MYL6_HUMAN	P60660	Isoform Smooth muscle of Myosin light polypeptide 6 OS=Homo sapiens GN=MYL6	100	0.0275	16942.8	2	16	29	CDFTEDQTAEFKEAF	C[+99]DFTEDQTAEFKEAF	99.7	96.3	44	96.3	Acetyl (+42), Carbamidomethyl (+57), Label:13C(6)15N(2)+Dimethyl (+36)	1914.81	2	-0.0011	-0.59	2	16	171.878	39.6942	1.15357	237.324	116.939	0.48845	NaN	NaN	NaN	216.009	57.589	2.00585	276.078	158.787	0.730174	NaN	NaN	NaN	246.044	108.188	0	0	0	0	0.16667	0.16667
Isoform Smooth muscle of Myosin light polypeptide 6 OS=Homo sapiens GN=MYL6	sp|P60660-2|MYL6_HUMAN	MYL6_HUMAN	P60660	Isoform Smooth muscle of Myosin light polypeptide 6 OS=Homo sapiens GN=MYL6	100	0.0448	16942.8	3	18	28	CDFTEDQTAEFKEAFQLFDR	C[+99]DFTEDQTAEFKEAFQLFDR	99.7	111	50.4	111	Acetyl (+42), Carbamidomethyl (+57), Label:13C(6)15N(2)+Dimethyl (+36), Label:13C(6)15N(4) (+10)	2584.16	2	0.00041	0.16	2	21	440.204	225.067	55.0939	335.875	145.617	0.4473	NaN	NaN	NaN	553.229	326.531	95.7988	390.723	197.728	0.66866	NaN	NaN	NaN	471.976	262.13	0	0	0	0	0.16667	0.16667
THUMP domain-containing protein 3 OS=Homo sapiens GN=THUMPD3 PE=1 SV=1	THUM3_HUMAN	THUM3_HUMAN	Q9BV44	THUMP domain-containing protein 3 OS=Homo sapiens GN=THUMPD3 PE=1 SV=1	98.9	0.00448	56985	1	1	1	CDIEEATNQLLDVNLHEN	C[+99]DIEEATNQLLDVNLHEN	99.7	59.2	49.2	54.7	Acetyl (+42), Carbamidomethyl (+57)	2167.97	2	-0.0033	-1.5	2	19	NaN	NaN	NaN	NaN	NaN	NaN	NaN	NaN	NaN	NaN	NaN	NaN	NaN	NaN	NaN	NaN	NaN	NaN	NaN	NaN	NaN	NaN	NaN	NaN	NaN	0
Elongation factor 2 OS=Homo sapiens GN=EEF2 PE=1 SV=4	EF2_HUMAN	EF2_HUMAN	P13639	Elongation factor 2 OS=Homo sapiens GN=EEF2 PE=1 SV=4	100	0.0833	95322.1	11	48	72	CELLYEGPPDDEAAMGIK	C[+57]ELLYEGPPDDEAAMGIK	99.7	68.5	50.1	68.5	Carbamidomethyl (+57), Dimethyl (+28)	2034.92	2	-0.0062	-3.1	369	386	NaN	NaN	NaN	12.6258	NaN	0.267	NaN	NaN	NaN	NaN	NaN	NaN	14.6876	NaN	0.399133	NaN	NaN	NaN	14.6876	NaN	NaN	NaN	NaN	NaN	NaN	0
Tyrosine-protein kinase ZAP-70 OS=Homo sapiens GN=ZAP70 PE=1 SV=1	sp|P43403|ZAP70_HUMAN	ZAP70_HUMAN	P43403	Tyrosine-protein kinase ZAP-70 OS=Homo sapiens GN=ZAP70 PE=1 SV=1	100	0.00395	69856.3	3	3	3	CGPAELCEFYSR	C[+85.1]GPAELC[+57]EFYSR	99.1	46	39.5	41.7	Carbamidomethyl (+57), Carbamidomethyl (+57), Label:13C(6)15N(4) (+10)	1497.63	2	0.00028	0.19	78	89	NaN	NaN	NaN	NaN	NaN	NaN	NaN	NaN	NaN	NaN	NaN	NaN	NaN	NaN	NaN	NaN	NaN	NaN	NaN	NaN	NaN	NaN	NaN	NaN	NaN	0
ADP-sugar pyrophosphatase OS=Homo sapiens GN=NUDT5 PE=1 SV=1	NUDT5_HUMAN	NUDT5_HUMAN	Q9UKK9	ADP-sugar pyrophosphatase OS=Homo sapiens GN=NUDT5 PE=1 SV=1	100	0.025	24309.8	5	72	114	CIEFPAGLIDDGETPEAAALR	C[+57]IEFPAGLIDDGETPEAAALR	99.7	108	52.1	90.9	Carbamidomethyl (+57), Dimethyl (+28), Label:13C(6) (+6)	2278.12	2	-0.0049	-2.1	91	111	NaN	NaN	1.4492	NaN	NaN	NaN	NaN	NaN	NaN	NaN	NaN	2.51991	NaN	NaN	NaN	NaN	NaN	NaN	NaN	NaN	NaN	NaN	NaN	NaN	NaN	0
Proteasome assembly chaperone 2 OS=Homo sapiens GN=PSMG2 PE=1 SV=1	sp|Q969U7-2|PSMG2_HUMAN	PSMG2_HUMAN	Q969U7	Isoform 2 of Proteasome assembly chaperone 2 OS=Homo sapiens GN=PSMG2	92.9	0.00288	0	1	2	2	CIPEIDDSEFCIR	C[+85.1]IPEIDDSEFC[+57]IR	99.2	50.7	47.3	50.7	Carbamidomethyl (+57), Dimethyl (+28), Carbamidomethyl (+57)	1680.74	2	-0.0058	-3.4	0	0	0.5542	0.256933	0.463367	0.9929	0.3866	1.7903	NaN	NaN	NaN	0.696494	0.372763	0.805715	1.15504	0.524951	2.67628	NaN	NaN	NaN	0.925766	0.448857	0.15455	0.10691	0.22411	0.15355	0.66667	0.66667
40S ribosomal protein S8 OS=Homo sapiens GN=RPS8 PE=1 SV=2	RS8_HUMAN	RS8_HUMAN	P62241	40S ribosomal protein S8 OS=Homo sapiens GN=RPS8 PE=1 SV=2	100	0.0158	24188.4	4	9	12	CIVLIDSTPYR	C[+85.1]IVLIDSTPYR	99.3	60.5	50.7	38.1	Carbamidomethyl (+57), Dimethyl (+28), Label:13C(6) (+6)	1369.74	2	-0.0022	-1.6	100	110	0.584	0.2465	0.4325	2.5468	0.5007	0.2434	NaN	NaN	NaN	0.733945	0.357626	0.752043	2.96269	0.679883	0.363854	NaN	NaN	NaN	1.84832	0.518755	0.3454	0.19172	0.50044	0.27514	0.66667	0.66667
Aminopeptidase B OS=Homo sapiens GN=RNPEP PE=4 SV=1	A6NKB8_HUMAN	A6NKB8_HUMAN	A6NKB8	Aminopeptidase B OS=Homo sapiens GN=RNPEP PE=4 SV=1	100	0.00576	68152.3	2	2	2	CLEPEGAAELR	C[+85.1]LEPEGAAELR	98.7	48.4	50.8	13.9	Carbamidomethyl (+57), Dimethyl (+28)	1271.62	2	-0.0019	-1.5	69	79	0.4548	0.4949	0.809567	NaN	0.00985	1.2855	NaN	NaN	NaN	0.571572	0.718009	1.4077	NaN	0.013375	1.92167	NaN	NaN	NaN	0.571572	0.365692	NaN	0.32705	NaN	0.46915	1	1
Elongation factor 2 OS=Homo sapiens GN=EEF2 PE=1 SV=4	EF2_HUMAN	EF2_HUMAN	P13639	Elongation factor 2 OS=Homo sapiens GN=EEF2 PE=1 SV=4	100	0.0448	95322.1	6	131	229	CLYASVLTAQPR	C[+85.1]LYASVLTAQPR	99.7	72.7	53.5	58.1	Carbamidomethyl (+57)	1377.71	2	-0.00047	-0.34	728	739	1.15043	0.3492	0.379933	1.3031	0.5468	0.43025	NaN	NaN	NaN	1.44581	0.506625	0.660639	1.51589	0.742481	0.643172	NaN	NaN	NaN	1.48085	0.624553	0.015061	0.11881	0.021649	0.17015	0.16667	0.16667
Dihydropyrimidinase-related protein 2 OS=Homo sapiens GN=DPYSL2 PE=1 SV=1	DPYL2_HUMAN	DPYL2_HUMAN	Q16555	Dihydropyrimidinase-related protein 2 OS=Homo sapiens GN=DPYSL2 PE=1 SV=1	100	0.0025	62276	1	1	1	CQIYEVLSVIR	C[+85.1]QIYEVLSVIR	99.4	55.4	55.1	39.2	Carbamidomethyl (+57), Dimethyl (+28), Label:13C(6)15N(4) (+10)	1416.77	2	-0.00057	-0.4	179	189	3.45803	13.057	3.31593	0.8852	1.16145	1.30535	NaN	NaN	NaN	4.3459	18.9433	5.76584	1.02975	1.57709	1.95134	NaN	NaN	NaN	2.68783	10.2602	0.35189	0.30549	0.50561	0.43731	0.16667	0.16667
Protein arginine N-methyltransferase 3 OS=Homo sapiens GN=PRMT3 PE=1 SV=3	sp|O60678|ANM3_HUMAN	ANM3_HUMAN	O60678	Protein arginine N-methyltransferase 3 OS=Homo sapiens GN=PRMT3 PE=1 SV=3	97.2	0.00448	59859.2	1	1	1	CSLASGATGGR	C[+99]SLASGATGGR	99.3	48.5	46.9	33.4	Acetyl (+42), Carbamidomethyl (+57), Label:13C(6)15N(4) (+10)	1087.49	2	-0.001	-0.93	2	12	0.6858	5.12417	10.4541	1.1961	0.45795	0.38895	2.50257	NaN	9.49783	0.861883	7.43423	18.1778	1.39142	0.621834	0.581434	1.67379	NaN	4.55138	1.30903	4.02803	0.031495	0.42123	0.045235	0.6025	0.35	0.8
60S ribosomal protein L12 OS=Homo sapiens GN=RPL12 PE=1 SV=1	sp|P30050|RL12_HUMAN	RL12_HUMAN	P30050	60S ribosomal protein L12 OS=Homo sapiens GN=RPL12 PE=1 SV=1	100	0.00263	17801.1	2	2	2	CTGGEVGATSALAPK	C[+85.1]TGGEVGATSALAPK	98.7	54.2	50.4	50.9	Carbamidomethyl (+57), Dimethyl (+28), Label:13C(6)15N(2)+Dimethyl (+36)	1481.76	2	-0.0024	-1.6	17	31	NaN	NaN	NaN	NaN	NaN	NaN	NaN	NaN	NaN	NaN	NaN	NaN	NaN	NaN	NaN	NaN	NaN	NaN	NaN	NaN	NaN	NaN	NaN	NaN	NaN	0
60S ribosomal protein L22 OS=Homo sapiens GN=RPL22 PE=1 SV=2	RL22_HUMAN	RL22_HUMAN	P35268	60S ribosomal protein L22 OS=Homo sapiens GN=RPL22 PE=1 SV=2	100	0.0672	14769.3	3	29	48	CTHPVEDGIMDAANFEQFLQER	C[+85.1]THPVEDGIMDAANFEQFLQER	99.7	87	51	87	Carbamidomethyl (+57), Dimethyl (+28), Label:13C(6)15N(4) (+10)	2644.19	3	-0.005	-1.9	25	46	0.3938	0.0599	0.1522	0.9142	0.40285	0.4396	NaN	NaN	NaN	0.49491	0.086904	0.26465	1.06349	0.547016	0.657149	NaN	NaN	NaN	0.779199	0.31696	0.22272	0.27685	0.31935	0.39518	0.66667	0.66667
Elongation factor 1-alpha 1 OS=Homo sapiens GN=EEF1A1 PE=1 SV=1	EF1A1_HUMAN	EF1A1_HUMAN	P68104	Elongation factor 1-alpha 1 OS=Homo sapiens GN=EEF1A1 PE=1 SV=1	100	0.0316	50123.2	9	72	100	CVESFSDYPPLGR	C[+85.1]VESFSDYPPLGR	99.7	68.7	46.4	60.7	Carbamidomethyl (+57), Dimethyl (+28), Label:13C(6)15N(4) (+10)	1563.73	2	-0.0011	-0.71	411	423	8.80783	1.31963	0.6313	0.5897	1.49665	3.6169	NaN	NaN	NaN	11.0693	1.91455	1.09772	0.685997	2.03225	5.40683	NaN	NaN	NaN	5.87764	1.9734	0.4132	0.01898	0.59101	0.027036	0.66667	0.66667
Phosphoglycerate kinase 1 OS=Homo sapiens GN=PGK1 PE=1 SV=3	PGK1_HUMAN	PGK1_HUMAN	P00558	Phosphoglycerate kinase 1 OS=Homo sapiens GN=PGK1 PE=1 SV=3	100	0.00467	44597.3	1	4	4	CVGPEVEKACANPAAGSVILLENLR	C[+85.1]VGPEVEKAC[+57]ANPAAGSVILLENLR	99.7	99.5	61.3	84.5	Carbamidomethyl (+57), Dimethyl (+28), Dimethyl:2H(4) (+32), Carbamidomethyl (+57), Label:13C(6) (+6)	2732.46	3	-0.005	-1.8	99	123	130.396	77.9943	0.5972	NaN	3.06315	3.9784	NaN	NaN	NaN	163.876	113.155	1.03843	NaN	4.15935	5.94723	NaN	NaN	NaN	163.876	58.6574	NaN	0.058266	NaN	0.08293	1	1
Heat shock 70 kDa protein 4L OS=Homo sapiens GN=HSPA4L PE=1 SV=3	HS74L_HUMAN	HS74L_HUMAN	O95757	Heat shock 70 kDa protein 4L OS=Homo sapiens GN=HSPA4L PE=1 SV=3	100	0.00501	94496.5	1	1	2	CVISIPSFFTDAER	C[+85.1]VISIPSFFTDAER	99.7	60.2	53.4	52.9	Carbamidomethyl (+57), Dimethyl (+28)	1668.82	2	-0.00089	-0.53	140	153	0.729	0.264	0.3622	0.8649	0.3273	0.3766	NaN	NaN	NaN	0.916174	0.383016	0.629804	1.00614	0.444429	0.562972	NaN	NaN	NaN	0.961155	0.413723	0.029771	0.047164	0.042513	0.067101	0.66667	0.66667
Bifunctional 3'-phosphoadenosine 5'-phosphosulfate synthase 1 OS=Homo sapiens GN=PAPSS1 PE=1 SV=2	PAPS1_HUMAN	PAPS1_HUMAN	O43252	Bifunctional 3'-phosphoadenosine 5'-phosphosulfate synthase 1 OS=Homo sapiens GN=PAPSS1 PE=1 SV=2	100	0.00501	70815.2	2	2	2	CVQQVVELLQER	C[+85.1]VQQVVELLQER	99.7	63	55.3	51.6	Carbamidomethyl (+57), Dimethyl (+28)	1527.81	2	-0.0014	-0.89	212	223	1.73857	1.0533	0.574733	0.80655	0.4726	0.58505	NaN	NaN	NaN	2.18495	1.52815	0.999362	0.938258	0.641727	0.87458	NaN	NaN	NaN	1.5616	1.08494	0.24178	0.2469	0.34512	0.35083	0.66667	0.66667
Elongation factor 2 OS=Homo sapiens GN=EEF2 PE=1 SV=4	EF2_HUMAN	EF2_HUMAN	P13639	Elongation factor 2 OS=Homo sapiens GN=EEF2 PE=1 SV=4	100	0.0165	95322.1	6	7	7	CVSGVCVQTETVLR	C[+85.1]VSGVC[+57]VQTETVLR	99.2	66.3	53.3	58.3	Carbamidomethyl (+57), Dimethyl (+28), Carbamidomethyl (+57), Label:13C(6)15N(4) (+10)	1644.81	2	-0.015	-9.1	131	144	1.24667	0.0984	0.2236	1.27955	NaN	NaN	3.75023	NaN	NaN	1.56675	0.14276	0.388802	1.4885	NaN	NaN	2.50826	NaN	NaN	1.85451	0.14276	0.029827	NaN	0.042558	NaN	0.05	1
Heat shock 70 kDa protein 4 OS=Homo sapiens GN=HSPA4 PE=1 SV=4	HSP74_HUMAN	HSP74_HUMAN	P34932	Heat shock 70 kDa protein 4 OS=Homo sapiens GN=HSPA4 PE=1 SV=4	100	0.0134	94313.9	2	6	6	CVVSVPCFYTDAER	C[+85.1]VVSVPC[+57]FYTDAER	99.7	82.2	48.8	73.5	Carbamidomethyl (+57), Dimethyl (+28), Carbamidomethyl (+57)	1729.78	2	-0.0019	-1.1	140	153	0.699867	0.5357	0.752633	0.71025	0.46265	0.6514	NaN	NaN	NaN	0.879561	0.777203	1.3087	0.826232	0.628216	0.973765	NaN	NaN	NaN	0.852897	0.70271	0.019896	0.067236	0.028365	0.095423	1	1
Isoform SRP40-4 of Serine/arginine-rich splicing factor 5 OS=Homo sapiens GN=SRSF5	sp|Q13243|SRSF5_HUMAN	SRSF5_HUMAN	Q13243	Serine/arginine-rich splicing factor 5 OS=Homo sapiens GN=SRSF5 PE=1 SV=1	100	0.0079	31246.8	2	4	6	DADDAVYELDGKELCSER	D[+28]ADDAVYELDGKELC[+57]SER	99.7	48.6	46.9	43.5	Dimethyl (+28), Label:13C(6)15N(2)+Dimethyl (+36), Carbamidomethyl (+57), Label:13C(6)15N(4) (+10)	2157.98	3	-0.0024	-1.1	49	66	NaN	NaN	NaN	NaN	NaN	NaN	NaN	NaN	NaN	NaN	NaN	NaN	NaN	NaN	NaN	NaN	NaN	NaN	NaN	NaN	NaN	NaN	NaN	NaN	NaN	0
Nuclear ubiquitous casein and cyclin-dependent kinase substrate 1 OS=Homo sapiens GN=NUCKS1 PE=1 SV=1	sp|Q9H1E3|NUCKS_HUMAN	NUCKS_HUMAN	Q9H1E3	Nuclear ubiquitous casein and cyclin-dependent kinase substrate 1 OS=Homo sapiens GN=NUCKS1 PE=1 SV=1	100	0.0079	27278.7	3	5	6	DADEDYGR	D[+28]ADEDYGR	99	49.4	39.7	35.6	Dimethyl (+28), Label:13C(6) (+6)	973.41	2	-0.00011	-0.11	21	28	0.541967	0.141033	0.284933	1.91075	0.28135	0.15145	NaN	NaN	NaN	0.681119	0.204614	0.49545	2.22277	0.382035	0.2264	NaN	NaN	NaN	1.45195	0.293325	0.31071	0.18697	0.44259	0.26513	0.66667	0.66667
Serine/arginine-rich splicing factor 2 OS=Homo sapiens GN=SRSF2 PE=1 SV=4	SRSF2_HUMAN	SRSF2_HUMAN	Q01130	Serine/arginine-rich splicing factor 2 OS=Homo sapiens GN=SRSF2 PE=1 SV=4	100	0.00933	25459.1	3	5	6	DAEDAMDAMDGAVLDGR	D[+28]AEDAMDAMDGAVLDGR	99.7	86	40.5	31.7	Dimethyl (+28), Oxidation (+16)	1794.73	2	-0.015	-8.3	67	83	NaN	0.5349	1.4403	NaN	NaN	NaN	NaN	NaN	NaN	NaN	0.776042	2.50443	NaN	NaN	NaN	NaN	NaN	NaN	NaN	0.776042	NaN	NaN	NaN	NaN	NaN	1
Isoform ASF-3 of Serine/arginine-rich splicing factor 1 OS=Homo sapiens GN=SRSF1	sp|Q07955-3|SRSF1_HUMAN	SRSF1_HUMAN	Q07955	Isoform ASF-3 of Serine/arginine-rich splicing factor 1 OS=Homo sapiens GN=SRSF1	100	0.0171	22442.2	5	18	26	DAEDAVYGR	D[+28]AEDAVYGR	99.4	50.8	43.3	30.4	Dimethyl (+28)	1022.47	2	-0.00056	-0.55	66	74	0.379633	0.3575	0.755033	1.56415	0.39745	0.25625	2.1321	7.35911	7.56479	0.477106	0.518667	1.31287	1.81957	0.539684	0.383063	1.42601	3.13418	3.62507	1.2409	1.39751	0.089476	0.24882	0.12714	0.35226	0.35	0.35
60S ribosomal protein L10a OS=Homo sapiens GN=RPL10A PE=1 SV=2	RL10A_HUMAN	RL10A_HUMAN	P62906	60S ribosomal protein L10a OS=Homo sapiens GN=RPL10A PE=1 SV=2	100	0.0079	24814	2	3	6	DAFLASESLIKQIPR	D[+28]AFLASESLIKQIPR	99.7	60	52.2	49.4	Dimethyl (+28), Label:13C(6)15N(2)+Dimethyl (+36), Label:13C(6)15N(4) (+10)	1761.02	3	0.0036	2.1	108	122	NaN	NaN	NaN	NaN	NaN	NaN	NaN	NaN	NaN	NaN	NaN	NaN	NaN	NaN	NaN	NaN	NaN	NaN	NaN	NaN	NaN	NaN	NaN	NaN	NaN	0
Phosphoribosylformylglycinamidine synthase OS=Homo sapiens GN=PFAS PE=1 SV=4	PUR4_HUMAN	PUR4_HUMAN	O15067	Phosphoribosylformylglycinamidine synthase OS=Homo sapiens GN=PFAS PE=1 SV=4	100	0.0277	144716	10	21	21	DAGLHCLELGH	D[+28]AGLHC[+57]LELGH	99.7	41.8	46.3	25.5	Dimethyl (+28), Carbamidomethyl (+57)	1248.59	3	0.00033	0.26	970	980	NaN	NaN	NaN	NaN	NaN	NaN	NaN	NaN	NaN	NaN	NaN	NaN	NaN	NaN	NaN	NaN	NaN	NaN	NaN	NaN	NaN	NaN	NaN	NaN	NaN	0
Aspartate aminotransferase, mitochondrial OS=Homo sapiens GN=GOT2 PE=1 SV=3	sp|P00505-2|AATM_HUMAN	AATM_HUMAN	P00505	Isoform 2 of Aspartate aminotransferase, mitochondrial OS=Homo sapiens GN=GOT2	100	0.00576	0	2	2	2	DAGMQLQGYR	D[+28]AGMQLQGYR	98.9	63.3	49.4	48	Dimethyl (+28), Oxidation (+16), Label:13C(6)15N(4) (+10)	1191.57	2	0.0071	5.9	0	0	0.459933	0.416467	0.909833	2.50965	6.54575	6.99875	NaN	NaN	19.0184	0.578024	0.604217	1.58204	2.91947	8.88825	10.4623	NaN	NaN	9.11366	1.74875	4.74623	0.37557	0.42344	0.53301	0.59875	0.66667	0.66667
Calcium/calmodulin-dependent protein kinase type IV OS=Homo sapiens GN=CAMK4 PE=1 SV=1	KCC4_HUMAN	KCC4_HUMAN	Q16566	Calcium/calmodulin-dependent protein kinase type IV OS=Homo sapiens GN=CAMK4 PE=1 SV=1	100	0.0115	51908.2	2	8	8	DALSDFFEVESELGR	D[+28]ALSDFFEVESELGR	99.7	110	51.6	94.9	Dimethyl (+28)	1740.82	2	-0.0023	-1.3	40	54	0.6984	0.2949	0.4222	4.26435	32.8043	34.9396	NaN	NaN	NaN	0.877718	0.427846	0.734133	4.96071	44.5439	52.2305	NaN	NaN	NaN	2.91921	22.4859	0.38851	0.44566	0.55094	0.62889	0.66667	0.66667
T-complex protein 1 subunit delta OS=Homo sapiens GN=CCT4 PE=1 SV=4	TCPD_HUMAN	TCPD_HUMAN	P50991	T-complex protein 1 subunit delta OS=Homo sapiens GN=CCT4 PE=1 SV=4	100	0.00132	57907.9	1	1	1	DALSDLALH	D[+28]ALSDLALH	99.4	60.7	47.6	47.2	Dimethyl (+28)	981.51	2	0.0005	0.51	307	315	NaN	NaN	NaN	NaN	NaN	NaN	NaN	NaN	NaN	NaN	NaN	NaN	NaN	NaN	NaN	NaN	NaN	NaN	NaN	NaN	NaN	NaN	NaN	NaN	NaN	0
Splicing factor 3B subunit 3 OS=Homo sapiens GN=SF3B3 PE=1 SV=4	sp|Q15393|SF3B3_HUMAN	SF3B3_HUMAN	Q15393	Splicing factor 3B subunit 3 OS=Homo sapiens GN=SF3B3 PE=1 SV=4	100	0.00751	135561	2	6	6	DALVQVYPDGIR	D[+28]ALVQVYPDGIR	99.7	84.9	54.8	63.8	Dimethyl (+28), Label:13C(6)15N(4) (+10)	1382.74	2	1.3e-05	0.0095	514	525	0.541133	0.285467	0.549233	0.7489	0.4596	0.62655	NaN	NaN	NaN	0.680072	0.41416	0.955022	0.871194	0.624075	0.936617	NaN	NaN	NaN	0.775633	0.519117	0.078041	0.127	0.11049	0.179	1	1
Protein disulfide-isomerase OS=Homo sapiens GN=P4HB PE=1 SV=3	PDIA1_HUMAN	PDIA1_HUMAN	P07237	Protein disulfide-isomerase OS=Homo sapiens GN=P4HB PE=1 SV=3	100	0.0224	57100.1	4	34	58	DAPEEEDHVLVLR	D[+28]APEEEDHVLVLR	99.7	142	50	109	Dimethyl (+28)	1548.78	2	-0.0011	-0.72	18	30	0.458033	0.4137	0.901533	0.84345	0.7442	0.8823	2.66286	1.22043	2.05856	0.575636	0.600203	1.56761	0.981184	1.01052	1.31893	1.781	0.519769	0.986466	1.11261	0.710165	0.088113	0.042866	0.12454	0.060343	0.8	0.8
Annexin A11 OS=Homo sapiens GN=ANXA11 PE=1 SV=1	ANX11_HUMAN	ANX11_HUMAN	P50995	Annexin A11 OS=Homo sapiens GN=ANXA11 PE=1 SV=1	100	0.00659	54373.7	3	15	15	DAQELYAAGENR	D[+28]AQELYAAGENR	99.5	72.4	46	51.3	Dimethyl (+28), Label:13C(6)15N(4) (+10)	1373.64	2	-0.0044	-3.2	360	371	0.351	1.4739	6.5483	0.3927	0.1998	4.6012	NaN	NaN	NaN	0.441121	2.13836	11.3864	0.456827	0.271302	6.87824	NaN	NaN	NaN	0.448974	1.20483	0.011134	0.41966	0.015705	0.59028	1	1
Proteasome subunit beta type-3 OS=Homo sapiens GN=PSMB3 PE=1 SV=2	PSB3_HUMAN	PSB3_HUMAN	P49720	Proteasome subunit beta type-3 OS=Homo sapiens GN=PSMB3 PE=1 SV=2	100	0.00132	22931.6	1	1	1	DAVSGMGVIVH	D[+28]AVSGMGVIVH	99.7	69.6	48.2	48.4	Dimethyl (+28)	1111.57	2	-0.00024	-0.22	178	188	NaN	NaN	NaN	NaN	NaN	NaN	NaN	NaN	NaN	NaN	NaN	NaN	NaN	NaN	NaN	NaN	NaN	NaN	NaN	NaN	NaN	NaN	NaN	NaN	NaN	0
Histone H4 OS=Homo sapiens GN=HIST1H4A PE=1 SV=2	H4_HUMAN	H4_HUMAN	P62805	Histone H4 OS=Homo sapiens GN=HIST1H4A PE=1 SV=2	100	0.0105	11349.7	3	5	8	DAVTYTEH	D[+28]AVTYTEH	99	50.5	42.7	40.8	Dimethyl (+28)	962.43	2	0.00016	0.16	69	76	NaN	NaN	NaN	NaN	NaN	NaN	NaN	NaN	NaN	NaN	NaN	NaN	NaN	NaN	NaN	NaN	NaN	NaN	NaN	NaN	NaN	NaN	NaN	NaN	NaN	0
Proteasome subunit beta type-5 OS=Homo sapiens GN=PSMB5 PE=1 SV=3	sp|P28074|PSB5_HUMAN	PSB5_HUMAN	P28074	Proteasome subunit beta type-5 OS=Homo sapiens GN=PSMB5 PE=1 SV=3	97.3	0.0132	28463	1	1	1	DAYSGGAVNLY	D[+28]AYSGGAVNLY	99.7	68.8	48.4	60	Dimethyl (+28)	1156.54	2	0.00046	0.4	226	236	NaN	NaN	NaN	NaN	NaN	NaN	NaN	NaN	NaN	NaN	NaN	NaN	NaN	NaN	NaN	NaN	NaN	NaN	NaN	NaN	NaN	NaN	NaN	NaN	NaN	0
Ribonuclease inhibitor OS=Homo sapiens GN=RNH1 PE=1 SV=2	RINI_HUMAN	RINI_HUMAN	P13489	Ribonuclease inhibitor OS=Homo sapiens GN=RNH1 PE=1 SV=2	100	0.007	49956.4	2	3	3	DCGLTEAR	D[+28]C[+57]GLTEAR	99	53.3	46.6	31.8	Dimethyl (+28), Carbamidomethyl (+57)	948.43	2	0.0003	0.32	37	44	0.704467	0.539567	0.772467	8.5366	38.8436	2.824	4.12499	3.83444	5.85927	0.885342	0.782813	1.34319	9.93061	52.7443	4.22154	2.75891	1.63305	2.80778	4.52495	18.3867	0.13638	0.19487	0.1919	0.27344	0.35	0.35
SAM and SH3 domain-containing protein 3 OS=Homo sapiens GN=SASH3 PE=1 SV=2	SASH3_HUMAN	SASH3_HUMAN	O75995	SAM and SH3 domain-containing protein 3 OS=Homo sapiens GN=SASH3 PE=1 SV=2	99.9	0.00263	41578.5	1	1	2	DDAELAGTEEQLQGLSLAGAP	D[+28]DAELAGTEEQLQGLSLAGAP	99.7	68.8	50.6	52.3	Dimethyl (+28)	2112.02	2	-0.0011	-0.51	360	380	NaN	NaN	NaN	NaN	NaN	NaN	NaN	NaN	NaN	NaN	NaN	NaN	NaN	NaN	NaN	NaN	NaN	NaN	NaN	NaN	NaN	NaN	NaN	NaN	NaN	0
X-ray repair cross-complementing protein 5 OS=Homo sapiens GN=XRCC5 PE=1 SV=3	XRCC5_HUMAN	XRCC5_HUMAN	P13010	X-ray repair cross-complementing protein 5 OS=Homo sapiens GN=XRCC5 PE=1 SV=3	100	0.0263	82689.1	2	2	2	DDEAAAVALSSLIH	D[+28]DEAAAVALSSLIH	99.7	88.4	53.5	67.2	Dimethyl (+28)	1438.73	2	-0.0007	-0.49	369	382	NaN	NaN	NaN	NaN	NaN	NaN	NaN	NaN	NaN	NaN	NaN	NaN	NaN	NaN	NaN	NaN	NaN	NaN	NaN	NaN	NaN	NaN	NaN	NaN	NaN	0
Endoplasmin OS=Homo sapiens GN=HSP90B1 PE=1 SV=1	ENPL_HUMAN	ENPL_HUMAN	P14625	Endoplasmin OS=Homo sapiens GN=HSP90B1 PE=1 SV=1	100	0.0403	92453.7	3	19	23	DDEVDVDGTVEEDLGKSR	D[+28]DEVDVDGTVEEDLGKSR	99.7	113	51.6	101	Dimethyl (+28), Dimethyl (+28)	2032.94	2	-0.0036	-1.8	22	39	190.387	98.8465	0.523967	233.086	173.546	0.7477	NaN	NaN	2.60457	239.27	143.408	0.911088	271.149	235.653	1.11772	NaN	NaN	1.24812	255.21	189.53	0	0	0	0	0.16667	0.16667
Importin-5 OS=Homo sapiens GN=IPO5 PE=1 SV=4	sp|O00410|IPO5_HUMAN	IPO5_HUMAN	O00410	Importin-5 OS=Homo sapiens GN=IPO5 PE=1 SV=4	100	0.01	123614	4	4	4	DDFDSNAVAGESALDR	D[+28]DFDSNAVAGESALDR	99.7	94.7	46.5	92.4	Dimethyl (+28)	1708.75	2	-0.0087	-5.1	330	345	NaN	NaN	24.1077	0.1371	0.1821	1.13285	NaN	NaN	NaN	NaN	NaN	41.9191	0.159488	0.247267	1.69348	NaN	NaN	NaN	0.159488	0.247267	NaN	NaN	NaN	NaN	1	1
V-type proton ATPase subunit E 1 OS=Homo sapiens GN=ATP6V1E1 PE=1 SV=1	sp|P36543|VATE1_HUMAN	VATE1_HUMAN	P36543	V-type proton ATPase subunit E 1 OS=Homo sapiens GN=ATP6V1E1 PE=1 SV=1	100	0.0079	26128.2	3	4	6	DDLITDLLNEAKQR	D[+28]DLITDLLNEAKQR	99.6	41.1	52.5	29	Dimethyl (+28), Dimethyl:2H(4) (+32), Label:13C(6) (+6)	1708.96	3	0.00022	0.13	88	101	97.3881	44.2164	0.4392	10.5541	NaN	NaN	NaN	NaN	NaN	122.393	64.1499	0.763693	12.2776	NaN	NaN	NaN	NaN	NaN	67.3353	64.1499	0	NaN	0	NaN	0.16667	1
Phosphoserine aminotransferase OS=Homo sapiens GN=PSAT1 PE=1 SV=2	sp|Q9Y617|SERC_HUMAN	SERC_HUMAN	Q9Y617	Phosphoserine aminotransferase OS=Homo sapiens GN=PSAT1 PE=1 SV=2	100	0.0277	40405.3	7	51	63	DDLLGFALR	D[+28]DLLGFALR	99.6	64.3	48.9	34.5	Dimethyl (+28), Label:13C(6)15N(4) (+10)	1056.58	2	2.9e-05	0.028	214	222	0.475433	0.2263	0.482167	0.9274	1.73515	1.2917	NaN	NaN	NaN	0.597503	0.32832	0.838405	1.07884	2.3561	1.93094	NaN	NaN	NaN	0.838173	1.34221	0.17801	0.41186	0.24947	0.57534	0.66667	0.66667
Isoform 2 of Guanine nucleotide-binding protein G(i) subunit alpha-2 OS=Homo sapiens GN=GNAI2	sp|P04899-3|GNAI2_HUMAN	GNAI2_HUMAN	P04899	Isoform 3 of Guanine nucleotide-binding protein G(i) subunit alpha-2 OS=Homo sapiens GN=GNAI2	94.4	0.00132	36448.2	1	1	1	DDLSGVIR	NaN	98.7	48.5	47.8	0	Label:13C(6) (+6)	879.48	2	-0.00021	-0.24	85	92	NaN	NaN	NaN	NaN	NaN	NaN	NaN	NaN	NaN	NaN	NaN	NaN	NaN	NaN	NaN	NaN	NaN	NaN	NaN	NaN	NaN	NaN	NaN	NaN	NaN	0
Dihydrolipoyllysine-residue succinyltransferase component of 2-oxoglutarate dehydrogenase complex, mitochondrial OS=Homo sapiens GN=DLST PE=1 SV=4	ODO2_HUMAN	ODO2_HUMAN	P36957	Dihydrolipoyllysine-residue succinyltransferase component of 2-oxoglutarate dehydrogenase complex, mitochondrial OS=Homo sapiens GN=DLST PE=1 SV=4	98.8	0.0025	48737.2	1	3	3	DDLVTVKTPAFAESVTEGDVR	D[+28]DLVTVKTPAFAESVTEGDVR	99.6	93.5	59.3	84.5	Dimethyl (+28), Label:13C(6)15N(2)+Dimethyl (+36), Label:13C(6)15N(4) (+10)	2322.22	3	0.011	4.5	68	88	12.6417	5.0935	0.494633	111.634	67.1812	0.5986	NaN	NaN	NaN	15.8875	7.38974	0.860082	129.864	91.223	0.894835	NaN	NaN	NaN	72.8757	49.3064	0	0	0	0	0.16667	0.16667
Isoform 1 of Cell division control protein 42 homolog OS=Homo sapiens GN=CDC42	sp|P60953-1|CDC42_HUMAN	CDC42_HUMAN	P60953	Isoform 1 of Cell division control protein 42 homolog OS=Homo sapiens GN=CDC42	99.2	0.00132	21292.7	1	1	1	DDPSTIEKLAK	D[+28]DPSTIEKLAK	99	33.1	50.4	26.5	Dimethyl (+28), Label:13C(6)15N(2)+Dimethyl (+36), Label:13C(6)15N(2)+Dimethyl (+36)	1315.76	3	5.7e-05	0.043	121	131	82.774	8.36107	0.083667	0.1434	NaN	NaN	NaN	NaN	NaN	104.027	12.1304	0.145482	0.166817	NaN	NaN	NaN	NaN	NaN	52.0967	12.1304	0.47455	NaN	0.66372	NaN	0.66667	1
Isoform 2 of Glucosamine--fructose-6-phosphate aminotransferase [isomerizing] 1 OS=Homo sapiens GN=GFPT1	sp|Q06210-2|GFPT1_HUMAN	GFPT1_HUMAN	Q06210	Isoform 2 of Glucosamine--fructose-6-phosphate aminotransferase [isomerizing] 1 OS=Homo sapiens GN=GFPT1	100	0.00263	76742.4	1	4	4	DDVAAVVDGR	D[+28]DVAAVVDGR	99.7	88.7	47.6	68.4	Dimethyl (+28), Label:13C(6)15N(4) (+10)	1053.54	2	0.0022	2.1	279	288	7.90167	1.05923	0.267967	0.8668	0.34995	0.43945	NaN	NaN	NaN	9.93046	1.53675	0.465948	1.00835	0.475185	0.656925	NaN	NaN	NaN	5.4694	1.00597	0.37331	0.30909	0.5215	0.43056	0.16667	0.16667
Proteasome activator complex subunit 2 OS=Homo sapiens GN=PSME2 PE=1 SV=4	PSME2_HUMAN	PSME2_HUMAN	Q9UL46	Proteasome activator complex subunit 2 OS=Homo sapiens GN=PSME2 PE=1 SV=4	100	0.00395	27384.2	1	1	3	DEAAYGELR	D[+28]EAAYGELR	99.7	71.2	45	40.2	Dimethyl (+28)	1050.5	2	-0.00024	-0.23	195	203	0.754733	0.374767	0.520967	0.69315	12.5087	12.9812	NaN	7.70386	3.24489	0.948515	0.543718	0.905871	0.80634	16.9851	19.4053	NaN	3.281	1.55496	0.877427	6.93662	0.051465	0.15155	0.071865	0.21103	1	1
UPF0160 protein MYG1, mitochondrial OS=Homo sapiens GN=C12orf10 PE=1 SV=2	MYG1_HUMAN	MYG1_HUMAN	Q9HB07	UPF0160 protein MYG1, mitochondrial OS=Homo sapiens GN=C12orf10 PE=1 SV=2	100	0.0105	42431.8	3	7	8	DEALDQVSGIPGCIFVH	D[+28]EALDQVSGIPGC[+57]IFVH	99.7	75.1	49.5	52.4	Dimethyl (+28), Carbamidomethyl (+57)	1883.91	2	-0.0026	-1.4	328	344	NaN	NaN	NaN	NaN	NaN	NaN	NaN	NaN	NaN	NaN	NaN	NaN	NaN	NaN	NaN	NaN	NaN	NaN	NaN	NaN	NaN	NaN	NaN	NaN	NaN	0
Elongation factor 1-beta OS=Homo sapiens GN=EEF1B2 PE=1 SV=3	EF1B_HUMAN	EF1B_HUMAN	P24534	Elongation factor 1-beta OS=Homo sapiens GN=EEF1B2 PE=1 SV=3	100	0.00263	24746.2	2	2	2	DEEESEEAKR	D[+28]EEESEEAKR	99.7	36.9	45.2	19.3	Dimethyl (+28), Label:13C(6)15N(2)+Dimethyl (+36), Label:13C(6)15N(4) (+10)	1294.6	3	-8.5e-05	-0.065	108	117	4.88363	2.03523	0.531467	210.792	92.6283	0.44235	NaN	NaN	NaN	6.13753	2.95275	0.924129	245.214	125.777	0.66126	NaN	NaN	NaN	125.676	64.3648	0	0.1604	0	0.22317	0.16667	0.16667
Isoform 4 of Unconventional myosin-XVIIIa OS=Homo sapiens GN=MYO18A	sp|Q92614|MY18A_HUMAN	MY18A_HUMAN	Q92614	Unconventional myosin-XVIIIa OS=Homo sapiens GN=MYO18A PE=1 SV=3	100	0.00132	233102	1	3	3	DEEVEEAR	D[+28]EEVEEAR	99	70.9	42.5	50.7	Dimethyl (+28), Label:13C(6)15N(4) (+10)	1013.45	2	-0.00019	-0.19	1594	1601	20.0115	10.9301	0.877133	0.5392	0.3984	0.73685	NaN	NaN	NaN	25.1495	15.8575	1.52518	0.62725	0.540974	1.1015	NaN	NaN	NaN	12.8884	8.19925	0.42055	0.43139	0.5863	0.59973	0.66667	0.66667
Isoform 2 of Splicing factor U2AF 65 kDa subunit OS=Homo sapiens GN=U2AF2	sp|P26368|U2AF2_HUMAN	U2AF2_HUMAN	P26368	Splicing factor U2AF 65 kDa subunit OS=Homo sapiens GN=U2AF2 PE=1 SV=4	100	0.0225	53483.1	3	14	18	DEEYEEIVEDVR	D[+28]EEYEEIVEDVR	99.7	97.4	47.8	77.3	Dimethyl (+28), Label:13C(6)15N(4) (+10)	1561.7	2	-0.0038	-2.4	392	403	1.10247	0.361567	0.389767	0.7628	0.1939	0.25665	NaN	NaN	NaN	1.38553	0.524567	0.677737	0.887364	0.26329	0.383661	NaN	NaN	NaN	1.13645	0.393929	0.13736	0.20386	0.19142	0.28329	0.66667	0.66667
Thymidylate synthase OS=Homo sapiens GN=TYMS PE=1 SV=3	TYSY_HUMAN	TYSY_HUMAN	P04818	Thymidylate synthase OS=Homo sapiens GN=TYMS PE=1 SV=3	100	0.00659	35699.3	2	2	5	DEFPLLTTKR	D[+28]EFPLLTTKR	99.7	45.2	50.1	29.9	Dimethyl (+28), Label:13C(6)15N(2)+Dimethyl (+36), Label:13C(6)15N(4) (+10)	1292.75	3	0.00014	0.1	69	78	1.21773	0.805233	0.536	0.19555	19.2219	10.103	NaN	NaN	NaN	1.53039	1.16825	0.932012	0.227483	26.1008	15.1028	NaN	NaN	NaN	0.878938	13.6345	0.40606	0.35388	0.56542	0.49138	0.66667	0.66667
Spermidine synthase OS=Homo sapiens GN=SRM PE=1 SV=1	SPEE_HUMAN	SPEE_HUMAN	P19623	Spermidine synthase OS=Homo sapiens GN=SRM PE=1 SV=1	100	0.054	33806.5	4	9	41	DEFSYQEMIANLPLCSHPNPR	D[+28]EFSYQEMIANLPLC[+57]SHPNPR	99.7	59.7	48.1	55.8	Dimethyl (+28), Carbamidomethyl (+57)	2545.17	3	-0.0061	-2.4	75	95	0.616	0.3325	0.5397	NaN	NaN	NaN	NaN	NaN	NaN	0.774161	0.482397	0.938445	NaN	NaN	NaN	NaN	NaN	NaN	0.774161	0.482397	NaN	NaN	NaN	NaN	1	1
Cytoplasmic aconitate hydratase OS=Homo sapiens GN=ACO1 PE=1 SV=3	ACOC_HUMAN	ACOC_HUMAN	P21399	Cytoplasmic aconitate hydratase OS=Homo sapiens GN=ACO1 PE=1 SV=3	100	0.00395	98383	2	3	3	DEIQAVER	D[+28]EIQAVER	99	65.4	48	19.2	Dimethyl (+28), Label:13C(6) (+6)	992.52	2	0.00035	0.35	594	601	1.2369	3.5985	5.7848	3.4294	4.66695	1.85965	NaN	NaN	NaN	1.55448	5.22077	10.0588	3.98941	6.33709	2.77995	NaN	NaN	NaN	2.77195	5.77893	0.26346	0	0.36656	0	0.16667	0.16667
Programmed cell death 6-interacting protein OS=Homo sapiens GN=PDCD6IP PE=1 SV=1	PDC6I_HUMAN	PDC6I_HUMAN	Q8WUM4	Programmed cell death 6-interacting protein OS=Homo sapiens GN=PDCD6IP PE=1 SV=1	100	0.00659	96007.4	2	10	10	DELLKDLQQSIAR	D[+28]ELLKDLQQSIAR	99.7	48.6	51.9	35.9	Dimethyl (+28), Label:13C(6)15N(2)+Dimethyl (+36), Label:13C(6)15N(4) (+10)	1601.91	3	0.00066	0.41	703	715	1.21807	0.7674	0.790967	1.5196	2.46995	1.3227	NaN	NaN	NaN	1.53081	1.11336	1.37536	1.76775	3.35386	1.97728	NaN	NaN	NaN	1.64928	2.23361	0.04565	0.29595	0.063464	0.41029	0.16667	0.16667
26S proteasome non-ATPase regulatory subunit 6 OS=Homo sapiens GN=PSMD6 PE=1 SV=1	PSMD6_HUMAN	PSMD6_HUMAN	Q15008	26S proteasome non-ATPase regulatory subunit 6 OS=Homo sapiens GN=PSMD6 PE=1 SV=1	100	0.00527	45515.4	2	8	8	DELMAAVR	NaN	99	51.1	46.4	22.1	Dimethyl (+28), Oxidation (+16)	947.47	2	-0.00054	-0.57	39	46	NaN	NaN	NaN	NaN	NaN	NaN	NaN	NaN	NaN	NaN	NaN	NaN	NaN	NaN	NaN	NaN	NaN	NaN	NaN	NaN	NaN	NaN	NaN	NaN	NaN	0
Isoform 2 of Opioid growth factor receptor OS=Homo sapiens GN=OGFR	sp|Q9NZT2-2|OGFR_HUMAN	OGFR_HUMAN	Q9NZT2	Isoform 2 of Opioid growth factor receptor OS=Homo sapiens GN=OGFR	100	0.00236	71405.6	1	1	1	DEPAESPSETPGPR	D[+28]EPAESPSETPGPR	99.5	56	48.8	54.4	Dimethyl (+28), Label:13C(6)15N(4) (+10)	1505.69	2	-0.0021	-1.4	532	545	0.596967	0.190233	NaN	13.28	NaN	NaN	NaN	NaN	NaN	0.750241	0.275994	NaN	15.4486	NaN	NaN	NaN	NaN	NaN	8.09942	0.275994	0.40518	NaN	0.56262	NaN	0.66667	1
Annexin A11 OS=Homo sapiens GN=ANXA11 PE=1 SV=1	ANX11_HUMAN	ANX11_HUMAN	P50995	Annexin A11 OS=Homo sapiens GN=ANXA11 PE=1 SV=1	100	0.00472	54373.7	2	2	2	DESTNVDMSLAQR	D[+28]ESTNVDMSLAQR	99.7	76	49.1	61.7	Dimethyl (+28)	1492.69	2	0.0026	1.7	347	359	0.981267	6.8543	1.26363	NaN	NaN	NaN	NaN	NaN	NaN	1.23321	9.94434	2.19724	NaN	NaN	NaN	NaN	NaN	NaN	1.23321	9.94434	NaN	NaN	NaN	NaN	1	1
Prolyl endopeptidase OS=Homo sapiens GN=PREP PE=1 SV=2	PPCE_HUMAN	PPCE_HUMAN	P48147	Prolyl endopeptidase OS=Homo sapiens GN=PREP PE=1 SV=2	100	0.0211	80683.5	3	10	16	DETAVQDYHGH	D[+28]ETAVQDYHGH	99.7	88.3	40.2	82.6	Dimethyl (+28)	1298.55	2	-0.0032	-2.5	12	22	NaN	NaN	NaN	NaN	NaN	NaN	NaN	NaN	NaN	NaN	NaN	NaN	NaN	NaN	NaN	NaN	NaN	NaN	NaN	NaN	NaN	NaN	NaN	NaN	NaN	0
X-ray repair cross-complementing protein 5 OS=Homo sapiens GN=XRCC5 PE=1 SV=3	XRCC5_HUMAN	XRCC5_HUMAN	P13010	X-ray repair cross-complementing protein 5 OS=Homo sapiens GN=XRCC5 PE=1 SV=3	100	0.00576	82689.1	2	2	2	DETEVLKEDIIQGFR	D[+28]ETEVLKEDIIQGFR	99.4	65.7	57.4	57.8	Dimethyl (+28), Label:13C(6)15N(2)+Dimethyl (+36), Label:13C(6)15N(4) (+10)	1864.99	2	0.0042	2.2	301	315	2.66997	3.27983	1.10417	29.69	29.5498	1.0364	NaN	NaN	NaN	3.35549	4.75844	1.91996	34.5384	40.1247	1.54929	NaN	NaN	NaN	18.9469	22.4415	0.12372	0.015756	0.17158	0.02179	0.16667	0.16667
T-complex protein 1 subunit beta OS=Homo sapiens GN=CCT2 PE=1 SV=4	sp|P78371|TCPB_HUMAN	TCPB_HUMAN	P78371	T-complex protein 1 subunit beta OS=Homo sapiens GN=CCT2 PE=1 SV=4	100	0.123	57471.9	10	75	147	DEVGDGTTSVTVLAAELLR	D[+28]EVGDGTTSVTVLAAELLR	99.7	147	57.8	137	Dimethyl (+28), Label:13C(6) (+6)	1979.05	2	-0.0067	-3.4	93	111	1.21657	0.763867	0.686933	0.7045	0.4393	0.62305	NaN	NaN	NaN	1.52893	1.10823	1.19446	0.819543	0.59651	0.931385	NaN	NaN	NaN	1.17423	0.852371	0.18675	0.18565	0.25869	0.25645	0.66667	0.66667
Importin-5 OS=Homo sapiens GN=IPO5 PE=1 SV=4	sp|O00410|IPO5_HUMAN	IPO5_HUMAN	O00410	Importin-5 OS=Homo sapiens GN=IPO5 PE=1 SV=4	100	0.00233	123614	1	5	5	DFDSNAVAGESALDR	D[+28]FDSNAVAGESALDR	99.7	81.7	48.6	75.7	Dimethyl (+28), Label:13C(6)15N(4) (+10)	1603.73	2	-0.01	-6.2	331	345	NaN	NaN	NaN	0.4295	0.28675	0.49255	NaN	NaN	NaN	NaN	NaN	NaN	0.499636	0.389368	0.736303	NaN	NaN	NaN	0.499636	0.389368	NaN	NaN	NaN	NaN	1	1
Monofunctional C1-tetrahydrofolate synthase, mitochondrial OS=Homo sapiens GN=MTHFD1L PE=1 SV=1	sp|Q6UB35|C1TM_HUMAN	C1TM_HUMAN	Q6UB35	Monofunctional C1-tetrahydrofolate synthase, mitochondrial OS=Homo sapiens GN=MTHFD1L PE=1 SV=1	99.7	0.00463	105774	1	4	4	DFILPISDVR	D[+28]FILPISDVR	99.5	63.7	53.9	38.6	Dimethyl (+28), Label:13C(6)15N(4) (+10)	1211.68	2	0.00011	0.087	926	935	0.269133	0.481967	1.71387	0.51345	0.70225	2.7807	NaN	NaN	NaN	0.338235	0.699246	2.98012	0.597295	0.953561	4.15681	NaN	NaN	NaN	0.467765	0.826403	0.17198	0.097194	0.23785	0.13399	1	1
Thymidylate synthase OS=Homo sapiens GN=TYMS PE=1 SV=3	TYSY_HUMAN	TYSY_HUMAN	P04818	Thymidylate synthase OS=Homo sapiens GN=TYMS PE=1 SV=3	100	0.00576	35699.3	1	2	2	DFLDSLGFSTR	D[+28]FLDSLGFSTR	99.7	94.8	51.7	78.6	Dimethyl (+28)	1284.64	2	0.00072	0.56	116	126	0.559033	0.482867	0.8784	0.13545	0.6685	3.7634	NaN	NaN	NaN	0.702568	0.700551	1.52739	0.157569	0.907733	5.62583	NaN	NaN	NaN	0.430068	0.804142	0.32344	0.081561	0.44715	0.1124	1	1
Phosphoribosylformylglycinamidine synthase OS=Homo sapiens GN=PFAS PE=1 SV=4	PUR4_HUMAN	PUR4_HUMAN	O15067	Phosphoribosylformylglycinamidine synthase OS=Homo sapiens GN=PFAS PE=1 SV=4	100	0.0277	144716	10	42	42	DFLTHVSAR	D[+28]FLTHVSAR	99.7	45.9	48.9	27.9	Dimethyl (+28), Label:13C(6) (+6)	1078.59	3	0.0007	0.65	573	581	0.723533	1.3729	1.56	NaN	0.54715	NaN	NaN	NaN	NaN	0.909304	1.99183	2.71257	NaN	0.742956	NaN	NaN	NaN	NaN	0.909304	1.36739	NaN	0.27272	NaN	0.37538	1	1
Peroxiredoxin-6 OS=Homo sapiens GN=PRDX6 PE=1 SV=3	PRDX6_HUMAN	PRDX6_HUMAN	P30041	Peroxiredoxin-6 OS=Homo sapiens GN=PRDX6 PE=1 SV=3	99.9	0.00233	25018.1	1	1	1	DFTPVCTTELGR	D[+28]FTPVC[+57]TTELGR	99	59.5	51.3	41.2	Dimethyl (+28), Carbamidomethyl (+57)	1422.69	2	0.0039	2.7	42	53	1.26433	0.3478	0.439933	1.23835	10.7523	7.95105	NaN	NaN	NaN	1.58896	0.504594	0.764968	1.44057	14.6002	11.8859	NaN	NaN	NaN	1.51476	7.55239	0.031157	0.43597	0.043005	0.59985	0.16667	0.16667
ATP-dependent RNA helicase A OS=Homo sapiens GN=DHX9 PE=1 SV=4	sp|Q08211|DHX9_HUMAN	DHX9_HUMAN	Q08211	ATP-dependent RNA helicase A OS=Homo sapiens GN=DHX9 PE=1 SV=4	100	0.0329	140944	9	17	25	DFVNYLVR	D[+28]FVNYLVR	99	56.3	48.8	38.5	Dimethyl (+28)	1052.57	2	-0.0003	-0.29	64	71	NaN	NaN	NaN	NaN	NaN	NaN	NaN	NaN	NaN	NaN	NaN	NaN	NaN	NaN	NaN	NaN	NaN	NaN	NaN	NaN	NaN	NaN	NaN	NaN	NaN	0
Leukotriene A-4 hydrolase OS=Homo sapiens GN=LTA4H PE=1 SV=2	sp|P09960|LKHA4_HUMAN	LKHA4_HUMAN	P09960	Leukotriene A-4 hydrolase OS=Homo sapiens GN=LTA4H PE=1 SV=2	100	0.0105	69269.1	3	21	24	DGETPDPEDPSR	D[+28]GETPDPEDPSR	99.7	73	42.3	65	Dimethyl (+28), Label:13C(6) (+6)	1347.59	2	-0.0012	-0.85	176	187	41.4664	NaN	NaN	1.7951	9.80845	5.1168	NaN	NaN	NaN	52.1131	NaN	NaN	2.08824	13.3186	7.649	NaN	NaN	NaN	27.1007	13.3186	0.24814	NaN	0.34195	NaN	0.16667	1
Isoform 3 of RNA-binding protein 10 OS=Homo sapiens GN=RBM10	sp|P98175-3|RBM10_HUMAN	RBM10_HUMAN	P98175	Isoform 3 of RNA-binding protein 10 OS=Homo sapiens GN=RBM10	100	0.00263	94453	1	4	4	DGLGSDNIGSR	D[+28]GLGSDNIGSR	99.6	63.8	46.2	40	Dimethyl (+28)	1117.53	2	-0.0019	-1.7	777	787	NaN	NaN	NaN	NaN	NaN	NaN	NaN	NaN	NaN	NaN	NaN	NaN	NaN	NaN	NaN	NaN	NaN	NaN	NaN	NaN	NaN	NaN	NaN	NaN	NaN	0
Double-stranded RNA-specific adenosine deaminase (Fragment) OS=Homo sapiens GN=ADAR PE=4 SV=1	sp|P55265|DSRAD_HUMAN	DSRAD_HUMAN	P55265	Double-stranded RNA-specific adenosine deaminase OS=Homo sapiens GN=ADAR PE=1 SV=4	99.8	0.00132	136052	1	1	1	DGSAFEDGLR	D[+28]GSAFEDGLR	99.7	61.1	44.7	47.2	Dimethyl (+28), Label:13C(6)15N(4) (+10)	1103.51	2	-0.0012	-1.1	1087	1096	NaN	NaN	NaN	NaN	NaN	NaN	NaN	NaN	NaN	NaN	NaN	NaN	NaN	NaN	NaN	NaN	NaN	NaN	NaN	NaN	NaN	NaN	NaN	NaN	NaN	0
Isoform ASF-3 of Serine/arginine-rich splicing factor 1 OS=Homo sapiens GN=SRSF1	sp|Q07955-3|SRSF1_HUMAN	SRSF1_HUMAN	Q07955	Isoform ASF-3 of Serine/arginine-rich splicing factor 1 OS=Homo sapiens GN=SRSF1	100	0.079	22442.2	3	15	19	DGTGVVEFVR	D[+28]GTGVVEFVR	99.7	70.5	52.7	48.3	Dimethyl (+28), Label:13C(6) (+6)	1111.6	2	0.00047	0.42	155	164	3.8321	2.2444	0.5271	4.5727	1.1394	0.2508	NaN	NaN	NaN	4.81601	3.25621	0.916536	5.31941	1.54715	0.374916	NaN	NaN	NaN	5.06771	2.40168	0.011931	0.21762	0.01641	0.298	0.16667	0.16667
Isoform ASF-3 of Serine/arginine-rich splicing factor 1 OS=Homo sapiens GN=SRSF1	sp|Q07955-3|SRSF1_HUMAN	SRSF1_HUMAN	Q07955	Isoform ASF-3 of Serine/arginine-rich splicing factor 1 OS=Homo sapiens GN=SRSF1	100	0.0171	22442.2	5	9	13	DGYDYDGYR	D[+28]GYDYDGYR	99.7	50.7	36	36.8	Dimethyl (+28), Label:13C(6)15N(4) (+10)	1160.46	2	-0.00019	-0.16	75	83	NaN	NaN	NaN	374.718	29.8204	0.0478	NaN	NaN	NaN	NaN	NaN	NaN	435.909	40.4921	0.071455	NaN	NaN	NaN	435.909	40.4921	NaN	NaN	NaN	NaN	1	1
Purine nucleoside phosphorylase OS=Homo sapiens GN=PNP PE=1 SV=2	PNPH_HUMAN	PNPH_HUMAN	P00491	Purine nucleoside phosphorylase OS=Homo sapiens GN=PNP PE=1 SV=2	100	0.0079	32100	3	15	18	DHINLPGFSGQNPLR	D[+28]HINLPGFSGQNPLR	99.7	79.6	51.6	64.2	Dimethyl (+28)	1691.87	3	0.00034	0.2	134	148	0.5799	0.205267	0.291933	51.2103	0.66055	NaN	NaN	NaN	NaN	0.728792	0.297804	0.507622	59.5728	0.896938	NaN	NaN	NaN	NaN	30.1508	0.597371	0.40786	0.29592	0.55873	0.40443	0.66667	0.66667
Isoform 2 of Leucine-rich repeat flightless-interacting protein 1 OS=Homo sapiens GN=LRRFIP1	sp|Q32MZ4-2|LRRF1_HUMAN	LRRF1_HUMAN	Q32MZ4	Isoform 2 of Leucine-rich repeat flightless-interacting protein 1 OS=Homo sapiens GN=LRRFIP1	100	0.00263	86385.2	2	2	2	DHNEEEGEETGLR	NaN	99.7	37	41.3	14.4	Dimethyl (+28)	1541.66	3	0.00072	0.47	473	485	NaN	NaN	NaN	NaN	NaN	NaN	NaN	NaN	NaN	NaN	NaN	NaN	NaN	NaN	NaN	NaN	NaN	NaN	NaN	NaN	NaN	NaN	NaN	NaN	NaN	0
T-complex protein 1 subunit theta OS=Homo sapiens GN=CCT8 PE=1 SV=4	TCPQ_HUMAN	TCPQ_HUMAN	P50990	T-complex protein 1 subunit theta OS=Homo sapiens GN=CCT8 PE=1 SV=4	100	0.0145	59603	5	21	28	DIDEVSSLLR	D[+28]IDEVSSLLR	99.6	64.5	49.6	42.4	Dimethyl (+28), Label:13C(6) (+6)	1179.64	2	0.00011	0.093	156	165	0.6056	0.271233	0.448033	0.96135	0.40965	0.42445	NaN	NaN	NaN	0.761091	0.39351	0.779053	1.11834	0.55625	0.634502	NaN	NaN	NaN	0.939714	0.47488	0.11958	0.10803	0.16356	0.14724	0.66667	0.66667
Dynein light chain roadblock-type 1 OS=Homo sapiens GN=DYNLRB1 PE=1 SV=3	sp|Q9NP97|DLRB1_HUMAN	DLRB1_HUMAN	Q9NP97	Dynein light chain roadblock-type 1 OS=Homo sapiens GN=DYNLRB1 PE=1 SV=3	100	0.00236	10903.9	1	1	1	DIDPQNDLTFLR	D[+28]IDPQNDLTFLR	99.7	67.4	53.7	52.6	Dimethyl (+28)	1473.75	2	-0.0011	-0.73	59	70	0.5435	0.293233	0.551233	2.6422	1.4804	1.50435	NaN	NaN	NaN	0.683046	0.425428	0.9585	3.07367	2.01018	2.24882	NaN	NaN	NaN	1.87836	1.21781	0.36079	0.36723	0.49328	0.50031	0.66667	0.66667
Isoform 2 of Protein TSSC4 OS=Homo sapiens GN=TSSC4	sp|Q9Y5U2-2|TSSC4_HUMAN	TSSC4_HUMAN	Q9Y5U2	Isoform 2 of Protein TSSC4 OS=Homo sapiens GN=TSSC4	99.9	0.00132	27916.1	1	1	1	DIFDCLEGAAR	D[+28]IFDC[+57]LEGAAR	99.7	68.4	45.5	48.6	Dimethyl (+28), Carbamidomethyl (+57)	1293.6	2	-0.0012	-0.96	31	41	1.54033	1.0565	0.475633	0.0417	0.32235	232.264	NaN	NaN	NaN	1.93582	1.53279	0.827045	0.04851	0.437708	347.207	NaN	NaN	NaN	0.992166	0.985248	0.43446	0.32292	0.59377	0.43977	0.66667	0.66667
Ubiquitin carboxyl-terminal hydrolase 14 OS=Homo sapiens GN=USP14 PE=1 SV=3	sp|P54578-2|UBP14_HUMAN	UBP14_HUMAN	P54578	Isoform 2 of Ubiquitin carboxyl-terminal hydrolase 14 OS=Homo sapiens GN=USP14	100	0.00288	0	1	1	1	DIGSNNCGYYDLQAVLTHQGR	D[+28]IGSNNC[+57]GYYDLQAVLTHQGR	99.4	79.7	52.4	78.2	Dimethyl (+28), Carbamidomethyl (+57)	2408.11	3	-0.01	-4.1	0	0	3.23717	0.4452	0.1814	NaN	NaN	NaN	NaN	NaN	NaN	4.06833	0.645904	0.315423	NaN	NaN	NaN	NaN	NaN	NaN	4.06833	0.645904	NaN	NaN	NaN	NaN	1	1
X-ray repair complementing defective repair in Chinese hamster cells 6 (Ku autoantigen, 70kDa) OS=Homo sapiens GN=XRCC6 PE=4 SV=1	B1AHC9_HUMAN	B1AHC9_HUMAN	B1AHC9	X-ray repair complementing defective repair in Chinese hamster cells 6 (Ku autoantigen, 70kDa) OS=Homo sapiens GN=XRCC6 PE=4 SV=1	100	0.0395	64268.6	2	39	55	DIISIAEDEDLR	D[+28]IISIAEDEDLR	99.7	93.5	54	74.2	Dimethyl (+28), Label:13C(6) (+6)	1421.73	2	-0.00034	-0.24	169	180	0.59	0.318233	0.536833	NaN	7.4407	1.9158	NaN	NaN	0.741029	0.741485	0.461698	0.933461	NaN	10.1035	2.86389	NaN	NaN	0.355103	0.741485	5.28258	NaN	0.44138	NaN	0.60062	1	1
Isoform 2 of ATP-dependent RNA helicase DDX42 OS=Homo sapiens GN=DDX42	sp|Q86XP3-2|DDX42_HUMAN	DDX42_HUMAN	Q86XP3	Isoform 2 of ATP-dependent RNA helicase DDX42 OS=Homo sapiens GN=DDX42	86.7	0.00231	90051.5	1	1	1	DILIDPIR	D[+28]ILIDPIR	99	57.2	51.6	28.8	Dimethyl (+28), Label:13C(6) (+6)	987.61	2	-7.1e-05	-0.072	332	339	0.554533	0.3421	2.77733	17.1405	2.4761	0.206	NaN	NaN	NaN	0.696913	0.496325	4.8293	19.9395	3.36221	0.307945	NaN	NaN	NaN	10.3182	1.92927	0.41183	0.4067	0.56108	0.55278	0.66667	0.66667
Valine--tRNA ligase OS=Homo sapiens GN=VARS PE=1 SV=4	SYVC_HUMAN	SYVC_HUMAN	P26640	Valine--tRNA ligase OS=Homo sapiens GN=VARS PE=1 SV=4	100	0.0395	140460	2	6	6	DINLDVNR	D[+28]INLDVNR	99	80	51.6	21.5	Dimethyl (+28), Label:13C(6)15N(4) (+10)	995.53	2	-0.00011	-0.11	935	942	4.4871	6.86263	0.936233	1.5118	0.2363	NaN	9.92834	NaN	NaN	5.63919	9.95643	1.62795	1.75867	0.320864	NaN	6.64037	NaN	NaN	4.67941	5.13865	0.068293	0.4592	0.092969	0.62365	0.05	1
Ribonuclease inhibitor OS=Homo sapiens GN=RNH1 PE=1 SV=2	RINI_HUMAN	RINI_HUMAN	P13489	Ribonuclease inhibitor OS=Homo sapiens GN=RNH1 PE=1 SV=2	100	0.0329	49956.4	9	42	50	DIQCEELSDAR	DIQC[+57]EELSDAR	99.3	55	43.5	48.9	Carbamidomethyl (+57), Label:13C(6) (+6)	1340.6	2	0.00092	0.69	9	19	NaN	NaN	0.2595	5.4271	6.9814	NaN	NaN	NaN	NaN	NaN	NaN	0.451226	6.31333	9.4798	NaN	NaN	NaN	NaN	6.31333	9.4798	NaN	NaN	NaN	NaN	1	1
Puromycin-sensitive aminopeptidase OS=Homo sapiens GN=NPEPPS PE=1 SV=2	PSA_HUMAN	PSA_HUMAN	P55786	Puromycin-sensitive aminopeptidase OS=Homo sapiens GN=NPEPPS PE=1 SV=2	100	0.0079	103261	3	10	12	DISLVVPKDR	D[+28]ISLVVPKDR	99.7	41.5	47.8	27.9	Dimethyl (+28), Dimethyl:2H(4) (+32), Label:13C(6) (+6)	1206.76	3	0.00026	0.21	201	210	1.08763	1.42313	1.38497	117.653	7.6423	0.05185	NaN	NaN	NaN	1.36689	2.06471	2.40822	136.866	10.3772	0.07751	NaN	NaN	NaN	69.1163	6.22096	0.33011	0.25069	0.44869	0.33994	0.16667	0.16667
Ubiquitin carboxyl-terminal hydrolase 14 OS=Homo sapiens GN=USP14 PE=1 SV=3	UBP14_HUMAN	UBP14_HUMAN	P54578	Ubiquitin carboxyl-terminal hydrolase 14 OS=Homo sapiens GN=USP14 PE=1 SV=3	100	0.00233	56052.3	1	1	1	DKVSIVTPEDILR	D[+28]KVSIVTPEDILR	98.7	59.7	56.2	39.9	Dimethyl (+28), Dimethyl (+28)	1539.89	3	0.0011	0.74	453	465	21.0623	15.2278	9.7113	0.9173	NaN	NaN	NaN	NaN	NaN	26.4702	22.0927	16.8863	1.06709	NaN	NaN	NaN	NaN	NaN	13.7686	22.0927	0.36614	NaN	0.49746	NaN	0.16667	1
Isoform 2 of F-actin-capping protein subunit beta OS=Homo sapiens GN=CAPZB	sp|P47756|CAPZB_HUMAN	CAPZB_HUMAN	P47756	F-actin-capping protein subunit beta OS=Homo sapiens GN=CAPZB PE=1 SV=4	100	0.0369	31333.6	3	9	28	DKVVGKDYLLCDYNR	D[+28]KVVGKDYLLC[+57]DYNR	99.3	30.8	53.6	15.7	Dimethyl (+28), Dimethyl:2H(4) (+32), Dimethyl:2H(4) (+32), Carbamidomethyl (+57), Label:13C(6) (+6)	1955.07	4	-0.00064	-0.33	52	66	NaN	NaN	0.212433	NaN	NaN	0.02545	NaN	NaN	NaN	NaN	NaN	0.369385	NaN	NaN	0.038045	NaN	NaN	NaN	NaN	NaN	NaN	NaN	NaN	NaN	NaN	0
Nucleolin OS=Homo sapiens GN=NCL PE=1 SV=3	NUCL_HUMAN	NUCL_HUMAN	P19338	Nucleolin OS=Homo sapiens GN=NCL PE=1 SV=3	100	0.0079	76597.9	6	6	6	DLAVVDVR	D[+28]LAVVDVR	99	59.1	47.4	13.2	Dimethyl (+28)	913.52	2	-0.00026	-0.29	335	342	NaN	NaN	NaN	NaN	NaN	NaN	NaN	NaN	NaN	NaN	NaN	NaN	NaN	NaN	NaN	NaN	NaN	NaN	NaN	NaN	NaN	NaN	NaN	NaN	NaN	0
Eukaryotic translation initiation factor 5A-1 (Fragment) OS=Homo sapiens GN=EIF5A PE=4 SV=1	I3L397_HUMAN	I3L397_HUMAN	I3L397	Eukaryotic translation initiation factor 5A-1 (Fragment) OS=Homo sapiens GN=EIF5A PE=4 SV=1	100	0.0346	16100.7	6	34	38	DLDFETGDAGASATFPMQCSALR	D[+28]LDFETGDAGASATFPMQC[+57]SALR	99.7	87.2	48.1	75.1	Dimethyl (+28), Carbamidomethyl (+57)	2487.09	2	-0.019	-7.8	4	26	0.4602	0.293033	0.628767	2.77705	0.2018	0.0761	NaN	NaN	NaN	0.578359	0.425138	1.09332	3.23054	0.274017	0.11376	NaN	NaN	NaN	1.90445	0.349578	0.38722	0.13552	0.52548	0.18348	0.66667	0.66667
X-ray repair cross-complementing protein 5 OS=Homo sapiens GN=XRCC5 PE=1 SV=3	XRCC5_HUMAN	XRCC5_HUMAN	P13010	X-ray repair cross-complementing protein 5 OS=Homo sapiens GN=XRCC5 PE=1 SV=3	100	0.015	82689.1	3	6	7	DLDMVAIVR	D[+28]LDMVAIVR	99.6	57.7	52.7	31.8	Dimethyl (+28)	1058.58	2	0.00051	0.48	386	394	0.549367	1.2952	2.5283	0.6426	0.75825	1.1804	NaN	NaN	NaN	0.690419	1.8791	4.39628	0.747535	1.0296	1.76456	NaN	NaN	NaN	0.718977	1.45435	0.025273	0.1809	0.034257	0.24463	1	1
Tubulin--tyrosine ligase-like protein 12 OS=Homo sapiens GN=TTLL12 PE=1 SV=2	TTL12_HUMAN	TTL12_HUMAN	Q14166	Tubulin--tyrosine ligase-like protein 12 OS=Homo sapiens GN=TTLL12 PE=1 SV=2	100	0.0079	74385.7	3	15	18	DLDTGEEVTR	D[+28]LDTGEEVTR	99.7	82.6	46	63.7	Dimethyl (+28)	1161.55	2	-0.00056	-0.48	231	240	0.6054	0.3122	0.552967	0.6146	6.373	6.54615	NaN	11.7327	NaN	0.76084	0.452945	0.961514	0.714963	8.65368	9.78571	NaN	4.99683	NaN	0.737901	4.70115	0.019784	0.14826	0.026774	0.20017	1	1
Isoform 2 of BolA-like protein 2 OS=Homo sapiens GN=BOLA2	sp|Q9H3K6-2|BOLA2_HUMAN	BOLA2_HUMAN	Q9H3K6	Isoform 2 of BolA-like protein 2 OS=Homo sapiens GN=BOLA2	100	0.0119	6823.7	2	6	9	DLEAEHVEVEDTTLNR	D[+28]LEAEHVEVEDTTLNR	99.6	41	49	36.9	Dimethyl (+28)	1896.9	3	-0.0023	-1.2	15	30	0.674967	0.2167	0.319533	0.06785	5.94195	85.6158	NaN	NaN	NaN	0.848268	0.314392	0.555614	0.07893	8.06837	127.985	NaN	NaN	NaN	0.463599	4.19138	0.35259	0.46002	0.477	0.62088	1	1
Cytoplasmic dynein 1 heavy chain 1 OS=Homo sapiens GN=DYNC1H1 PE=1 SV=5	DYHC1_HUMAN	DYHC1_HUMAN	Q14204	Cytoplasmic dynein 1 heavy chain 1 OS=Homo sapiens GN=DYNC1H1 PE=1 SV=5	100	0.00922	532388	5	14	14	DLEASIAR	D[+28]LEASIAR	99	59.2	47.4	29.2	Dimethyl (+28)	901.49	2	0.00018	0.2	3439	3446	4.5276	1.0098	0.330433	0.6739	0.45935	0.8219	NaN	NaN	NaN	5.69008	1.46504	0.574567	0.783946	0.623735	1.22864	NaN	NaN	NaN	3.23701	1.04438	0.40099	0.24376	0.54205	0.32848	0.66667	0.66667
Elongation factor Tu, mitochondrial OS=Homo sapiens GN=TUFM PE=1 SV=2	EFTU_HUMAN	EFTU_HUMAN	P49411	Elongation factor Tu, mitochondrial OS=Homo sapiens GN=TUFM PE=1 SV=2	100	0.00694	49524.3	3	3	3	DLEKPFLLPVEAVY	D[+28]LEKPFLLPVEAVY	99.4	64.2	57	51.7	Dimethyl (+28), Dimethyl (+28)	1687.94	2	-0.00098	-0.58	253	266	0.0583	2.2489	4.5842	0.5589	NaN	NaN	NaN	NaN	NaN	0.073269	3.26274	7.97114	0.650167	NaN	NaN	NaN	NaN	NaN	0.361718	3.26274	0.31002	NaN	0.41891	NaN	1	1
Dynactin subunit 1 OS=Homo sapiens GN=DCTN1 PE=4 SV=1	E7EX90_HUMAN	E7EX90_HUMAN	E7EX90	Dynactin subunit 1 OS=Homo sapiens GN=DCTN1 PE=4 SV=1	100	0.00659	139079	3	10	10	DLETSCSDIR	D[+28]LETSC[+57]SDIR	99.7	63.1	43.9	52.7	Dimethyl (+28), Carbamidomethyl (+57), Label:13C(6)15N(4) (+10)	1232.56	2	-0.0019	-1.6	769	778	80.4492	1.88813	0.3253	3.74425	1.85255	2.38565	NaN	NaN	NaN	101.105	2.73934	0.565641	4.35568	2.51551	3.56626	NaN	NaN	NaN	52.7303	2.62743	0.043775	0.0271	0.059104	0.036476	0.16667	0.16667
Protein C11orf58 OS=Homo sapiens GN=C11orf58 PE=4 SV=1	E9PQA1_HUMAN	E9PQA1_HUMAN	E9PQA1	Protein C11orf58 OS=Homo sapiens GN=C11orf58 PE=4 SV=1	100	0.00708	9610.1	2	3	3	DLGSSNWEAADLGNEER	D[+28]LGSSNWEAADLGNEER	99.7	118	48.4	105	Dimethyl (+28), Label:13C(6)15N(4) (+10)	1899.85	2	-0.0021	-1.1	21	37	NaN	0.0623	NaN	NaN	NaN	NaN	NaN	NaN	NaN	NaN	0.090386	NaN	NaN	NaN	NaN	NaN	NaN	NaN	NaN	0.090386	NaN	NaN	NaN	NaN	NaN	1
Developmentally-regulated GTP-binding protein 1 OS=Homo sapiens GN=DRG1 PE=1 SV=1	DRG1_HUMAN	DRG1_HUMAN	Q9Y295	Developmentally-regulated GTP-binding protein 1 OS=Homo sapiens GN=DRG1 PE=1 SV=1	100	0.0224	40525.8	3	4	5	DLIDVVEGNR	D[+28]LIDVVEGNR	99.7	68.8	52.7	54.2	Dimethyl (+28)	1156.61	2	-0.00033	-0.28	229	238	0.789733	0.673733	1.14047	0.63385	0.16545	0.263	NaN	NaN	NaN	0.992501	0.977464	1.98307	0.737356	0.224659	0.393153	NaN	NaN	NaN	0.864929	0.601061	0.093226	0.35618	0.12578	0.47905	1	1
Isoform 3 of NSFL1 cofactor p47 OS=Homo sapiens GN=NSFL1C	sp|Q9UNZ2|NSF1C_HUMAN	NSF1C_HUMAN	Q9UNZ2	NSFL1 cofactor p47 OS=Homo sapiens GN=NSFL1C PE=1 SV=2	100	0.0145	40555.2	6	20	22	DLIHDQDEDEEEEEGQR	D[+28]LIHDQDEDEEEEEGQR	99.7	61.9	40.1	44.9	Dimethyl (+28), Label:13C(6) (+6)	2118.89	3	-0.0032	-1.5	77	93	0.558667	0.115233	0.209967	NaN	NaN	NaN	NaN	NaN	NaN	0.702107	0.167183	0.365096	NaN	NaN	NaN	NaN	NaN	NaN	0.702107	0.167183	NaN	NaN	NaN	NaN	1	1
6-phosphogluconate dehydrogenase, decarboxylating OS=Homo sapiens GN=PGD PE=1 SV=3	6PGD_HUMAN	6PGD_HUMAN	P52209	6-phosphogluconate dehydrogenase, decarboxylating OS=Homo sapiens GN=PGD PE=1 SV=3	100	0.0303	53123.9	9	34	46	DLKAKGILFVGSGVSGGEEGAR	D[+28]LKAKGILFVGSGVSGGEEGAR	99.7	59	54.5	48.3	Dimethyl (+28), Label:13C(6)15N(2)+Dimethyl (+36), Label:13C(6)15N(2)+Dimethyl (+36), Label:13C(6)15N(4) (+10)	2256.27	3	0.0014	0.64	115	136	3.40047	2.87917	1.95843	75.2542	2922.47	58.8377	NaN	NaN	NaN	4.27355	4.17715	3.40538	87.5431	3968.32	87.9554	NaN	NaN	NaN	45.9083	1986.25	0.049768	0.056929	0.066988	0.076361	0.16667	0.16667
Phosphoserine aminotransferase OS=Homo sapiens GN=PSAT1 PE=1 SV=2	sp|Q9Y617|SERC_HUMAN	SERC_HUMAN	Q9Y617	Phosphoserine aminotransferase OS=Homo sapiens GN=PSAT1 PE=1 SV=2	100	0.0277	40405.3	7	20	24	DLLGFALR	D[+28]LLGFALR	99	65.2	46.7	35.4	Dimethyl (+28), Label:13C(6) (+6)	937.57	2	0.00053	0.56	215	222	7.7037	2.2909	0.353833	5.8401	0.51455	0.16825	NaN	NaN	NaN	9.68166	3.32368	0.615255	6.79378	0.69869	0.251514	NaN	NaN	NaN	8.23772	2.01118	0	0.36809	0	0.49335	0.16667	0.16667
Nicotinamide phosphoribosyltransferase OS=Homo sapiens GN=NAMPT PE=1 SV=1	NAMPT_HUMAN	NAMPT_HUMAN	P43490	Nicotinamide phosphoribosyltransferase OS=Homo sapiens GN=NAMPT PE=1 SV=1	100	0.00463	55504.5	2	2	2	DLLNCSFKCSY	D[+28]LLNC[+57]SFKC[+57]SY	99.4	55.2	49.1	38.8	Dimethyl (+28), Carbamidomethyl (+57), Label:13C(6)15N(2)+Dimethyl (+36), Carbamidomethyl (+57)	1469.68	2	-0.0013	-0.86	393	403	2.04893	21.4046	10.0819	NaN	NaN	2.4547	NaN	NaN	NaN	2.57501	31.0542	17.5307	NaN	NaN	3.66948	NaN	NaN	NaN	2.57501	31.0542	NaN	NaN	NaN	NaN	1	1
Proliferating cell nuclear antigen OS=Homo sapiens GN=PCNA PE=1 SV=1	PCNA_HUMAN	PCNA_HUMAN	P12004	Proliferating cell nuclear antigen OS=Homo sapiens GN=PCNA PE=1 SV=1	100	0.00263	28751.3	2	2	2	DLSHIGDAVVISC	D[+28]LSHIGDAVVISC[+57]	98.8	50.1	48.7	38.4	Dimethyl (+28), Carbamidomethyl (+57)	1412.7	2	-0.00015	-0.1	150	162	NaN	NaN	NaN	NaN	NaN	NaN	NaN	NaN	NaN	NaN	NaN	NaN	NaN	NaN	NaN	NaN	NaN	NaN	NaN	NaN	NaN	NaN	NaN	NaN	NaN	0
Stathmin OS=Homo sapiens GN=STMN1 PE=1 SV=3	sp|P16949|STMN1_HUMAN	STMN1_HUMAN	P16949	Stathmin OS=Homo sapiens GN=STMN1 PE=1 SV=3	100	0.0698	17285	7	48	106	DLSLEEIQKKLEAAEER	D[+28]LSLEEIQKKLEAAEER	99.7	65.8	54.1	45.3	Dimethyl (+28), Label:13C(6)15N(2)+Dimethyl (+36), Label:13C(6)15N(2)+Dimethyl (+36), Label:13C(6)15N(4) (+10)	2110.18	3	0.0035	1.7	44	60	11.6906	4.58643	0.4114	4.19815	4.5787	0.62655	NaN	NaN	NaN	14.6922	6.65408	0.715354	4.8837	6.21726	0.936617	NaN	NaN	NaN	9.78794	6.43567	0.0074907	0	0.010047	0	0.16667	0.16667
E3 ubiquitin-protein ligase UBR5 OS=Homo sapiens GN=UBR5 PE=4 SV=1	E7EMW7_HUMAN	E7EMW7_HUMAN	E7EMW7	E3 ubiquitin-protein ligase UBR5 OS=Homo sapiens GN=UBR5 PE=4 SV=1	99.6	0.00263	308559	1	4	4	DLSLEVDR	D[+28]LSLEVDR	99	53.7	47.2	16.8	Dimethyl (+28)	973.51	2	-8.2e-05	-0.084	2233	2240	NaN	NaN	NaN	NaN	NaN	NaN	NaN	NaN	NaN	NaN	NaN	NaN	NaN	NaN	NaN	NaN	NaN	NaN	NaN	NaN	NaN	NaN	NaN	NaN	NaN	0
N-alpha-acetyltransferase 15, NatA auxiliary subunit OS=Homo sapiens GN=NAA15 PE=1 SV=1	sp|Q9BXJ9|NAA15_HUMAN	NAA15_HUMAN	Q9BXJ9	N-alpha-acetyltransferase 15, NatA auxiliary subunit OS=Homo sapiens GN=NAA15 PE=1 SV=1	100	0.00576	101260	2	2	2	DLSLLQIQMR	D[+28]LSLLQIQMR	99.7	72.7	54.3	35.4	Dimethyl (+28)	1243.69	2	-0.0015	-1.2	119	128	6.68737	3.27657	0.4259	4.4731	6.67855	2.1572	NaN	NaN	NaN	8.40438	4.7537	0.740567	5.20355	9.06857	3.22476	NaN	NaN	NaN	6.80396	6.91114	0	0.016073	0	0.021467	0.16667	0.16667
Puromycin-sensitive aminopeptidase OS=Homo sapiens GN=NPEPPS PE=1 SV=2	PSA_HUMAN	PSA_HUMAN	P55786	Puromycin-sensitive aminopeptidase OS=Homo sapiens GN=NPEPPS PE=1 SV=2	100	0.0079	103261	3	5	6	DLSLPPVDR	D[+28]LSLPPVDR	99.3	56.3	48.9	32.1	Dimethyl (+28), Label:13C(6) (+6)	1044.59	2	-0.00025	-0.24	607	615	NaN	NaN	NaN	NaN	NaN	NaN	NaN	NaN	NaN	NaN	NaN	NaN	NaN	NaN	NaN	NaN	NaN	NaN	NaN	NaN	NaN	NaN	NaN	NaN	NaN	0
Isoform 2 of Microtubule-associated protein 1A OS=Homo sapiens GN=MAP1A	sp|P78559|MAP1A_HUMAN	MAP1A_HUMAN	P78559	Microtubule-associated protein 1A OS=Homo sapiens GN=MAP1A PE=1 SV=6	100	0.0263	305468	1	4	4	DLSTEEVR	D[+28]LSTEEVR	99	72.3	50	19.2	Dimethyl (+28)	975.49	2	1.4e-05	0.015	2465	2472	0.676767	0.3154	0.4621	2.1891	3.20755	2.3825	NaN	NaN	NaN	0.85053	0.457588	0.803512	2.54658	4.35542	3.56155	NaN	NaN	NaN	1.69855	2.40651	0.29479	0.43336	0.39465	0.57815	0.66667	0.66667
Alpha-ketoglutarate-dependent dioxygenase FTO OS=Homo sapiens GN=FTO PE=1 SV=3	sp|Q9C0B1|FTO_HUMAN	FTO_HUMAN	Q9C0B1	Alpha-ketoglutarate-dependent dioxygenase FTO OS=Homo sapiens GN=FTO PE=1 SV=3	98.8	0.00231	58264.8	1	1	1	DLTDIVSELR	D[+28]LTDIVSELR	99.5	61.2	53.3	39	Dimethyl (+28), Label:13C(6)15N(4) (+10)	1197.65	2	-0.0028	-2.3	488	497	1.10263	1.88153	6.1635	4.20495	15.3798	16.4994	NaN	NaN	NaN	1.38574	2.72976	10.7173	4.89161	20.8837	24.6646	NaN	NaN	NaN	3.13868	11.8067	0.32426	0.18186	0.43376	0.24244	0.16667	0.16667
N-alpha-acetyltransferase 10 OS=Homo sapiens GN=NAA10 PE=1 SV=1	NAA10_HUMAN	NAA10_HUMAN	P41227	N-alpha-acetyltransferase 10 OS=Homo sapiens GN=NAA10 PE=1 SV=1	97.4	0.0115	26441	1	9	12	DLTQMADELR	D[+28]LTQMADELR	99.7	93.8	49.7	77.1	Dimethyl (+28), Oxidation (+16)	1234.59	2	-0.00094	-0.76	150	159	0.5938	0.237033	0.4142	61.1239	11.164	0.189	NaN	NaN	NaN	0.746261	0.343892	0.720223	71.1053	15.1592	0.282532	NaN	NaN	NaN	35.9258	7.75155	0.40568	0.45628	0.54226	0.60779	0.66667	0.66667
60S ribosomal protein L18a OS=Homo sapiens GN=RPL18A PE=1 SV=2	RL18A_HUMAN	RL18A_HUMAN	Q02543	60S ribosomal protein L18a OS=Homo sapiens GN=RPL18A PE=1 SV=2	100	0.00922	20744.6	2	10	14	DLTTAGAVTQCYR	D[+28]LTTAGAVTQC[+57]YR	99.7	89	47.6	70.9	Dimethyl (+28), Carbamidomethyl (+57)	1482.71	2	-0.0045	-3	99	111	0.503233	0.1376	0.275933	2.51915	2.6578	0.7539	NaN	NaN	NaN	0.632441	0.199632	0.479801	2.93052	3.60893	1.12699	NaN	NaN	NaN	1.78148	1.90428	0.36469	0.46476	0.48709	0.6186	0.66667	0.66667
Serine/threonine-protein kinase OSR1 OS=Homo sapiens GN=OXSR1 PE=1 SV=1	OXSR1_HUMAN	OXSR1_HUMAN	O95747	Serine/threonine-protein kinase OSR1 OS=Homo sapiens GN=OXSR1 PE=1 SV=1	100	0.00395	58005.4	2	3	3	DLVIVAANLQKIVEEPQSNR	D[+28]LVIVAANLQKIVEEPQSNR	99.7	52.2	54.5	45.1	Dimethyl (+28), Label:13C(6)15N(2)+Dimethyl (+36), Label:13C(6)15N(4) (+10)	2309.31	3	0.0034	1.5	478	497	25.0991	7.0426	0.3822	NaN	NaN	NaN	NaN	NaN	NaN	31.5434	10.2175	0.66458	NaN	NaN	NaN	NaN	NaN	NaN	31.5434	10.2175	NaN	NaN	NaN	NaN	1	1
Splicing factor 3A subunit 3 OS=Homo sapiens GN=SF3A3 PE=1 SV=1	SF3A3_HUMAN	SF3A3_HUMAN	Q12874	Splicing factor 3A subunit 3 OS=Homo sapiens GN=SF3A3 PE=1 SV=1	100	0.0184	58833.3	3	9	14	DLYDDKDGLR	D[+28]LYDDKDGLR	99.7	40	49.8	29.6	Dimethyl (+28), Dimethyl:2H(4) (+32), Label:13C(6) (+6)	1274.68	3	-9.5e-05	-0.074	59	68	NaN	2.18893	99.3192	NaN	NaN	3.6949	NaN	NaN	0.380257	NaN	3.17574	172.699	NaN	NaN	5.52343	NaN	NaN	0.18222	NaN	3.17574	NaN	NaN	NaN	NaN	NaN	1
Thymidylate synthase OS=Homo sapiens GN=TYMS PE=1 SV=3	TYSY_HUMAN	TYSY_HUMAN	P04818	Thymidylate synthase OS=Homo sapiens GN=TYMS PE=1 SV=3	100	0.00933	35699.3	2	12	12	DMESDYSGQGVDQLQR	D[+28]MESDYSGQGVDQLQR	99.7	97.2	46.5	97.2	Dimethyl (+28)	1854.81	2	-0.00022	-0.12	148	163	NaN	NaN	NaN	NaN	NaN	NaN	NaN	NaN	NaN	NaN	NaN	NaN	NaN	NaN	NaN	NaN	NaN	NaN	NaN	NaN	NaN	NaN	NaN	NaN	NaN	0
Histone H4 OS=Homo sapiens GN=HIST1H4A PE=1 SV=2	H4_HUMAN	H4_HUMAN	P62805	Histone H4 OS=Homo sapiens GN=HIST1H4A PE=1 SV=2	100	0.0105	11349.7	3	5	8	DNIQGITKPAIR	D[+28]NIQGITKPAIR	98.8	50.8	49.2	33.7	Dimethyl (+28), Dimethyl:2H(4) (+32), Label:13C(6) (+6)	1390.85	2	-0.00056	-0.4	25	36	0.941833	3.4677	2.76687	NaN	7.36505	NaN	NaN	NaN	NaN	1.18365	5.031	4.81111	NaN	10.0007	NaN	NaN	NaN	NaN	1.18365	7.51587	NaN	0	NaN	0	1	1
Isoform 2 of 26S proteasome non-ATPase regulatory subunit 1 OS=Homo sapiens GN=PSMD1	sp|Q99460-2|PSMD1_HUMAN	PSMD1_HUMAN	Q99460	Isoform 2 of 26S proteasome non-ATPase regulatory subunit 1 OS=Homo sapiens GN=PSMD1	100	0.00132	102243	1	1	1	DNLEWLAR	D[+28]NLEWLAR	99	53.2	48.1	24.6	Dimethyl (+28), Label:13C(6)15N(4) (+10)	1053.55	2	-0.00015	-0.14	388	395	NaN	NaN	NaN	NaN	NaN	NaN	NaN	NaN	NaN	NaN	NaN	NaN	NaN	NaN	NaN	NaN	NaN	NaN	NaN	NaN	NaN	NaN	NaN	NaN	NaN	0
Actin-related protein 2/3 complex subunit 2 OS=Homo sapiens GN=ARPC2 PE=1 SV=1	ARPC2_HUMAN	ARPC2_HUMAN	O15144	Actin-related protein 2/3 complex subunit 2 OS=Homo sapiens GN=ARPC2 PE=1 SV=1	100	0.025	34315.7	3	14	38	DNTINLIHTFR	D[+28]NTINLIHTFR	99.6	40.3	50.6	26.5	Dimethyl (+28)	1370.73	3	-0.00061	-0.44	238	248	2.9195	0.7045	0.382967	0.47565	0.6082	0.6314	NaN	NaN	NaN	3.6691	1.0221	0.665913	0.553323	0.825854	0.943867	NaN	NaN	NaN	2.11121	0.923977	0.40471	0.067355	0.53827	0.089309	0.66667	0.66667
Pyridoxal phosphate phosphatase OS=Homo sapiens GN=PDXP PE=1 SV=2	PLPP_HUMAN	PLPP_HUMAN	Q96GD0	Pyridoxal phosphate phosphatase OS=Homo sapiens GN=PDXP PE=1 SV=2	100	0.0119	31680.8	6	9	9	DPECLLVATDR	D[+28]PEC[+57]LLVATDR	98.7	51.2	48.8	35.2	Dimethyl (+28), Carbamidomethyl (+57), Label:13C(6) (+6)	1321.66	2	0.0002	0.15	168	178	0.6642	0.9637	2.06487	1.14535	2.9472	2.62525	NaN	NaN	NaN	0.834737	1.39815	3.59045	1.33238	4.0019	3.92443	NaN	NaN	NaN	1.08356	2.70003	0.1437	0.28602	0.19105	0.37911	0.66667	0.66667
DNA replication licensing factor MCM7 OS=Homo sapiens GN=MCM7 PE=1 SV=4	sp|P33993|MCM7_HUMAN	MCM7_HUMAN	P33993	DNA replication licensing factor MCM7 OS=Homo sapiens GN=MCM7 PE=1 SV=4	100	0.0125	81291	2	3	5	DPELVDSICENAR	D[+28]PELVDSIC[+57]ENAR	98.5	48.2	49.4	43.8	Dimethyl (+28), Carbamidomethyl (+57)	1544.71	2	-0.0048	-3.1	59	71	NaN	2.55093	NaN	1.46745	0.927	0.7539	NaN	NaN	NaN	NaN	3.70094	NaN	1.70708	1.25874	1.12699	NaN	NaN	NaN	1.70708	2.47984	NaN	0.29129	NaN	0.38594	1	1
Isoform 2 of Clathrin heavy chain 1 OS=Homo sapiens GN=CLTC	sp|Q00610|CLH1_HUMAN	CLH1_HUMAN	Q00610	Clathrin heavy chain 1 OS=Homo sapiens GN=CLTC PE=1 SV=5	100	0.0119	191601	7	9	9	DPHLACVAYER	D[+28]PHLAC[+57]VAYER	99.7	62.8	46.9	54.3	Dimethyl (+28), Carbamidomethyl (+57)	1357.65	3	0.00052	0.38	913	923	NaN	NaN	NaN	NaN	NaN	NaN	NaN	NaN	NaN	NaN	NaN	NaN	NaN	NaN	NaN	NaN	NaN	NaN	NaN	NaN	NaN	NaN	NaN	NaN	NaN	0
HIV Tat-specific factor 1 OS=Homo sapiens GN=HTATSF1 PE=1 SV=1	HTSF1_HUMAN	HTSF1_HUMAN	O43719	HIV Tat-specific factor 1 OS=Homo sapiens GN=HTATSF1 PE=1 SV=1	100	0.0301	85836.6	4	16	20	DPLVLNEIR	D[+28]PLVLNEIR	99.5	56.7	53.4	35	Dimethyl (+28), Label:13C(6)15N(4) (+10)	1105.64	2	0.00062	0.56	280	288	0.6571	0.202733	0.306833	0.62075	0.24485	0.3967	NaN	NaN	NaN	0.825814	0.294129	0.53353	0.722117	0.332473	0.593019	NaN	NaN	NaN	0.773965	0.313301	0.042584	0.038909	0.05655	0.051512	1	1
Bifunctional glutamate/proline--tRNA ligase OS=Homo sapiens GN=EPRS PE=1 SV=5	SYEP_HUMAN	SYEP_HUMAN	P07814	Bifunctional glutamate/proline--tRNA ligase OS=Homo sapiens GN=EPRS PE=1 SV=5	100	0.00659	170575	4	4	5	DQDLEPGAPSMGAK	D[+28]QDLEPGAPSMGAK	99.6	68.9	48	44	Dimethyl (+28), Label:13C(6)15N(2)+Dimethyl (+36)	1478.71	2	-0.0035	-2.4	1464	1477	2.01097	0.531933	0.289567	0.352	1.43805	2.31985	NaN	NaN	NaN	2.52729	0.771738	0.503507	0.409481	1.95268	3.4679	NaN	NaN	NaN	1.46839	1.36221	0.39774	0.26039	0.52779	0.34447	0.66667	0.66667
Splicing factor 3A subunit 3 OS=Homo sapiens GN=SF3A3 PE=1 SV=1	SF3A3_HUMAN	SF3A3_HUMAN	Q12874	Splicing factor 3A subunit 3 OS=Homo sapiens GN=SF3A3 PE=1 SV=1	100	0.0184	58833.3	3	18	28	DQINSDHR	D[+28]QINSDHR	99	56.9	44.3	35.9	Dimethyl (+28)	1011.47	3	-0.00063	-0.62	35	42	NaN	NaN	NaN	NaN	NaN	NaN	NaN	NaN	NaN	NaN	NaN	NaN	NaN	NaN	NaN	NaN	NaN	NaN	NaN	NaN	NaN	NaN	NaN	NaN	NaN	0
Moesin OS=Homo sapiens GN=MSN PE=1 SV=3	MOES_HUMAN	MOES_HUMAN	P26038	Moesin OS=Homo sapiens GN=MSN PE=1 SV=3	100	0.0948	67803.8	19	196	288	DQKKTQEQLALEMAELTAR	D[+28]QKKTQEQLALEMAELTAR	99.7	53.2	54.6	32.4	Dimethyl (+28), Dimethyl:2H(4) (+32), Dimethyl:2H(4) (+32), Label:13C(6) (+6)	2300.3	4	0.0023	0.99	409	427	6.07093	10.6384	3.94187	1.2055	5.62705	4.2445	NaN	NaN	NaN	7.62968	15.4344	6.85423	1.40236	7.64078	6.34502	NaN	NaN	NaN	4.51602	11.5376	0.32592	0	0.43149	0	0.16667	0.16667
Isoform 4 of GRIP1-associated protein 1 OS=Homo sapiens GN=GRIPAP1	sp|Q4V328|GRAP1_HUMAN	GRAP1_HUMAN	Q4V328	GRIP1-associated protein 1 OS=Homo sapiens GN=GRIPAP1 PE=1 SV=1	100	0.00659	95972.6	2	10	10	DQLEQAQEER	D[+28]QLEQAQEER	99.6	59.1	45.7	33.7	Dimethyl (+28)	1272.59	2	-0.0013	-1	570	579	0.6137	3.68173	7.07293	0.75645	6.1557	8.12215	NaN	NaN	NaN	0.771271	5.34152	12.2986	0.879977	8.35861	12.1416	NaN	NaN	NaN	0.825624	6.85007	0.04185	0	0.055364	0	1	1
Protein TFG OS=Homo sapiens GN=TFG PE=1 SV=2	TFG_HUMAN	TFG_HUMAN	Q92734	Protein TFG OS=Homo sapiens GN=TFG PE=1 SV=2	99.9	0.00708	43430.3	1	9	9	DQVSGPPSAPAEDR	D[+28]QVSGPPSAPAEDR	99.7	76.8	50.5	60.9	Dimethyl (+28)	1452.69	2	0.00078	0.54	190	203	NaN	0.076833	NaN	2.7726	NaN	NaN	NaN	NaN	NaN	NaN	0.111471	NaN	3.22536	NaN	NaN	NaN	NaN	NaN	3.22536	0.111471	NaN	NaN	NaN	NaN	1	1
Isoform 2 of Eukaryotic translation initiation factor 3 subunit B OS=Homo sapiens GN=EIF3B	sp|P55884-2|EIF3B_HUMAN	EIF3B_HUMAN	P55884	Isoform 2 of Eukaryotic translation initiation factor 3 subunit B OS=Homo sapiens GN=EIF3B	100	0.0922	99012.6	4	35	49	DQYSVIFESGDR	D[+28]QYSVIFESGDR	99.7	73.6	49.4	58.3	Dimethyl (+28)	1442.67	2	-0.00059	-0.41	304	315	2.62327	8.54723	4.171	NaN	20.4595	NaN	NaN	NaN	NaN	3.2968	12.4005	7.25265	NaN	27.7812	NaN	NaN	NaN	NaN	3.2968	20.0908	NaN	0	NaN	0	1	1
NudC domain-containing protein 1 OS=Homo sapiens GN=NUDCD1 PE=1 SV=2	sp|Q96RS6|NUDC1_HUMAN	NUDC1_HUMAN	Q96RS6	NudC domain-containing protein 1 OS=Homo sapiens GN=NUDCD1 PE=1 SV=2	100	0.00527	66740	3	8	8	DSAQCAAIAER	D[+28]SAQC[+57]AAIAER	99.1	59.6	46.2	40.5	Dimethyl (+28), Carbamidomethyl (+57), Label:13C(6) (+6)	1224.58	2	-0.0028	-2.2	372	382	4.27153	0.1904	0.423833	4.49585	1.7247	1.27915	5.98733	NaN	NaN	5.36827	0.276236	0.736973	5.23001	2.34191	1.91218	4.0045	NaN	NaN	4.86759	1.30907	0.005015	0.42525	0.0066092	0.55832	0.05	1
Isoform 2 of Nuclear mitotic apparatus protein 1 OS=Homo sapiens GN=NUMA1	sp|Q14980|NUMA1_HUMAN	NUMA1_HUMAN	Q14980	Nuclear mitotic apparatus protein 1 OS=Homo sapiens GN=NUMA1 PE=1 SV=2	100	0.0079	238242	6	6	6	DSAQTSVTQAQR	D[+28]SAQTSVTQAQR	99.7	96.7	48.7	64.3	Dimethyl (+28), Label:13C(6) (+6)	1324.67	2	-0.0022	-1.6	632	643	NaN	NaN	NaN	NaN	NaN	NaN	NaN	NaN	NaN	NaN	NaN	NaN	NaN	NaN	NaN	NaN	NaN	NaN	NaN	NaN	NaN	NaN	NaN	NaN	NaN	0
Profilin-1 OS=Homo sapiens GN=PFN1 PE=1 SV=2	PROF1_HUMAN	PROF1_HUMAN	P07737	Profilin-1 OS=Homo sapiens GN=PFN1 PE=1 SV=2	100	0.0893	15036.3	4	108	391	DSLLQDGEFSMDLR	DSLLQDGEFSMDLR	99.7	110	50.6	94.8	Dimethyl (+28)	1652.77	2	-0.002	-1.2	76	89	0.8213	0.3016	0.413733	0.8013	2.3761	2.49285	NaN	NaN	NaN	1.03217	0.437566	0.719411	0.932151	3.22642	3.72651	NaN	NaN	NaN	0.982162	1.832	0.032388	0.41419	0.042571	0.54276	0.66667	0.66667
Serine/threonine-protein kinase OSR1 OS=Homo sapiens GN=OXSR1 PE=1 SV=1	OXSR1_HUMAN	OXSR1_HUMAN	O95747	Serine/threonine-protein kinase OSR1 OS=Homo sapiens GN=OXSR1 PE=1 SV=1	100	0.00395	58005.4	2	6	6	DTAEGVSQELISAGLVDGR	D[+28]TAEGVSQELISAGLVDGR	99.7	103	51.9	93	Dimethyl (+28)	1943.98	2	-0.0014	-0.73	459	477	3.4601	1.41473	0.327867	65.9647	2.77175	2.83795	NaN	NaN	NaN	4.3485	2.05252	0.570104	76.7367	3.76366	4.2424	NaN	NaN	NaN	40.5426	2.90809	0.044295	0.18216	0.058133	0.23834	0.16667	0.16667
X-ray repair complementing defective repair in Chinese hamster cells 6 (Ku autoantigen, 70kDa) OS=Homo sapiens GN=XRCC6 PE=4 SV=1	B1AHC9_HUMAN	B1AHC9_HUMAN	B1AHC9	X-ray repair complementing defective repair in Chinese hamster cells 6 (Ku autoantigen, 70kDa) OS=Homo sapiens GN=XRCC6 PE=4 SV=1	100	0.0342	64268.6	8	18	26	DTGIFLDLMH	D[+28]TGIFLDLMH	99.6	60.1	46.5	51.9	Dimethyl (+28), Oxidation (+16)	1204.58	2	-0.0014	-1.1	145	154	NaN	NaN	NaN	NaN	NaN	NaN	NaN	NaN	NaN	NaN	NaN	NaN	NaN	NaN	NaN	NaN	NaN	NaN	NaN	NaN	NaN	NaN	NaN	NaN	NaN	0
Structural maintenance of chromosomes protein OS=Homo sapiens GN=SMC4 PE=3 SV=1	E9PD53_HUMAN	E9PD53_HUMAN	E9PD53	Structural maintenance of chromosomes protein OS=Homo sapiens GN=SMC4 PE=3 SV=1	100	0.00395	144443	1	4	6	DTLVADNLDQATR	D[+28]TLVADNLDQATR	99.7	88.5	49.5	71.5	Dimethyl (+28), Label:13C(6)15N(4) (+10)	1468.74	2	-0.0018	-1.2	689	701	1.10877	0.679633	0.594633	NaN	0.6018	NaN	NaN	NaN	NaN	1.39345	0.986024	1.03397	NaN	0.817163	NaN	NaN	NaN	NaN	1.39345	0.901594	NaN	0.059443	NaN	0.077661	1	1
60S ribosomal protein L10a OS=Homo sapiens GN=RPL10A PE=1 SV=2	RL10A_HUMAN	RL10A_HUMAN	P62906	60S ribosomal protein L10a OS=Homo sapiens GN=RPL10A PE=1 SV=2	100	0.0079	24814	2	6	12	DTLYEAVR	D[+28]TLYEAVR	99	59.1	47.4	33	Dimethyl (+28)	993.51	2	0.00012	0.12	8	15	0.403133	2.7451	16.1416	0.1127	0.10575	0.9921	NaN	NaN	1.03071	0.50664	3.98264	28.0675	0.131104	0.143594	1.48307	NaN	NaN	0.493921	0.318872	2.06312	0.26064	0.46806	0.3413	0.61105	1	1
Isoform 2 of Glucosamine--fructose-6-phosphate aminotransferase [isomerizing] 1 OS=Homo sapiens GN=GFPT1	sp|Q06210-2|GFPT1_HUMAN	GFPT1_HUMAN	Q06210	Isoform 2 of Glucosamine--fructose-6-phosphate aminotransferase [isomerizing] 1 OS=Homo sapiens GN=GFPT1	100	0.0134	76742.4	3	3	3	DVAAVVDGR	D[+28]VAAVVDGR	99.7	59.7	51.4	29.6	Dimethyl (+28), Label:13C(6)15N(4) (+10)	938.51	2	-0.00053	-0.57	280	288	17.7594	0.2789	0.1187	0.8132	0.7577	0.96475	NaN	NaN	0.8437	22.3192	0.404633	0.206399	0.945994	1.02886	1.44219	NaN	NaN	0.404303	11.6326	0.716744	0.38096	0.26146	0.49865	0.3412	0.66667	0.66667
Protein SEC13 homolog OS=Homo sapiens GN=SEC13 PE=1 SV=3	sp|P55735-3|SEC13_HUMAN	SEC13_HUMAN	P55735	Isoform 3 of Protein SEC13 homolog OS=Homo sapiens GN=SEC13	100	0.00132	0	1	1	1	DVAWAPSIGLPTSTIASCSQDGR	D[+28]VAWAPSIGLPTSTIASC[+57]SQDGR	99.7	51.4	52.1	41.7	Dimethyl (+28), Carbamidomethyl (+57), Label:13C(6) (+6)	2422.18	3	-0.0068	-2.8	0	0	NaN	13.7919	2.05283	3.89395	0.4888	0.2204	NaN	NaN	NaN	NaN	20.0095	3.56952	4.52982	0.663725	0.329472	NaN	NaN	NaN	4.52982	10.3366	NaN	0.41598	NaN	0.54265	1	1
Zinc finger CCCH domain-containing protein 15 OS=Homo sapiens GN=ZC3H15 PE=1 SV=1	ZC3HF_HUMAN	ZC3HF_HUMAN	Q8WU90	Zinc finger CCCH domain-containing protein 15 OS=Homo sapiens GN=ZC3H15 PE=1 SV=1	100	0.00922	48585.7	2	21	21	DVDETGITVASLER	D[+28]VDETGITVASLER	99.7	91.9	50	61.2	Dimethyl (+28), Label:13C(6)15N(4) (+10)	1541.78	2	-0.0043	-2.8	341	354	0.937733	4.15077	3.96353	2.6026	2.32375	0.9934	NaN	NaN	NaN	1.1785	6.022	6.8919	3.0276	3.15534	1.48501	NaN	NaN	NaN	2.10305	4.58867	0.26368	0.14161	0.34488	0.18467	0.16667	0.16667
T-complex protein 1 subunit epsilon OS=Homo sapiens GN=CCT5 PE=4 SV=1	E7ENZ3_HUMAN	E7ENZ3_HUMAN	E7ENZ3	T-complex protein 1 subunit epsilon OS=Homo sapiens GN=CCT5 PE=4 SV=1	100	0.0184	53831.9	4	9	14	DVDFELIKVEGK	D[+28]VDFELIKVEGK	99.7	48.8	50.7	46.2	Dimethyl (+28), Dimethyl:2H(4) (+32), Dimethyl:2H(4) (+32)	1482.88	3	-0.00037	-0.25	148	159	67.0901	24.9379	0.362533	6.20575	NaN	NaN	NaN	NaN	NaN	84.3159	36.1804	0.630383	7.21914	NaN	NaN	NaN	NaN	NaN	45.7675	36.1804	0	NaN	0	NaN	0.16667	1
Isoform 2 of Protein disulfide-isomerase A6 OS=Homo sapiens GN=PDIA6	sp|Q15084|PDIA6_HUMAN	PDIA6_HUMAN	Q15084	Protein disulfide-isomerase A6 OS=Homo sapiens GN=PDIA6 PE=1 SV=1	100	0.00896	48104.3	2	2	2	DVIELTPSNFNR	D[+28]VIELTPSNFNR	99.7	61.8	54.1	41.4	Dimethyl (+28), Label:13C(6)15N(4) (+10)	1441.74	2	-0.0012	-0.82	26	37	2.0002	0.2753	0.303567	1.00625	0.541	0.54095	NaN	NaN	NaN	2.51376	0.39941	0.52785	1.17057	0.734605	0.808655	NaN	NaN	NaN	1.84217	0.567008	0.22256	0.18296	0.29055	0.23823	0.16667	0.16667
Glutamine--tRNA ligase OS=Homo sapiens GN=QARS PE=1 SV=1	SYQ_HUMAN	SYQ_HUMAN	P47897	Glutamine--tRNA ligase OS=Homo sapiens GN=QARS PE=1 SV=1	100	0.00527	87781.9	4	4	4	DVLNDTAPR	D[+28]VLNDTAPR	99.4	61.3	47.5	36.9	Dimethyl (+28)	1027.53	2	0.00064	0.62	559	567	0.782533	0.266367	0.3812	26.2772	0.97775	0.499	NaN	NaN	1.1812	0.983453	0.386449	0.662841	30.5683	1.32765	0.745945	NaN	NaN	0.566034	15.7759	0.857051	0.37636	0.31968	0.49115	0.41608	0.66667	0.66667
Cleavage and polyadenylation-specificity factor subunit 7 (Fragment) OS=Homo sapiens GN=CPSF7 PE=4 SV=1	C9J286_HUMAN	C9J286_HUMAN	C9J286	Cleavage and polyadenylation-specificity factor subunit 7 (Fragment) OS=Homo sapiens GN=CPSF7 PE=4 SV=1	97.7	0.00233	16152.8	1	1	1	DVLTATSQPSDDR	D[+28]VLTATSQPSDDR	99.7	66.8	51.2	48.7	Dimethyl (+28)	1431.69	2	0.0011	0.75	33	45	1.16927	NaN	NaN	3.5842	NaN	NaN	NaN	NaN	NaN	1.46948	NaN	NaN	4.16949	NaN	NaN	NaN	NaN	NaN	2.81949	NaN	0.28429	NaN	0.37085	NaN	NaN	0
40S ribosomal protein S11 OS=Homo sapiens GN=RPS11 PE=1 SV=3	RS11_HUMAN	RS11_HUMAN	P62280	40S ribosomal protein S11 OS=Homo sapiens GN=RPS11 PE=1 SV=3	100	0.0158	18413.3	4	22	24	DVQIGDIVTVGECR	D[+28]VQIGDIVTVGEC[+57]R	99.7	78.8	49.7	64.4	Dimethyl (+28), Carbamidomethyl (+57)	1587.79	2	-0.0041	-2.6	119	132	29.335	1.9471	0.417967	0.31555	1.472	1.6934	NaN	NaN	NaN	36.867	2.82489	0.726772	0.367079	1.99878	2.53143	NaN	NaN	NaN	18.617	2.41183	0.45335	0.10798	0.59095	0.14039	0.66667	0.66667
40S ribosomal protein S11 OS=Homo sapiens GN=RPS11 PE=1 SV=3	RS11_HUMAN	RS11_HUMAN	P62280	40S ribosomal protein S11 OS=Homo sapiens GN=RPS11 PE=1 SV=3	100	0.0158	18413.3	4	33	36	DVQIGDIVTVGECRPL	D[+28]VQIGDIVTVGEC[+57]RPL	99.7	93.9	52.4	71.5	Dimethyl (+28), Carbamidomethyl (+57), Label:13C(6) (+6)	1803.95	2	-0.0041	-2.3	119	134	0.406367	0.3312	0.777867	11.5399	57.0281	4.9453	NaN	NaN	NaN	0.510703	0.480511	1.35258	13.4244	77.4364	7.39263	NaN	NaN	NaN	6.96755	38.9585	0.4352	0.43901	0.56666	0.56948	0.66667	0.66667
ATP-dependent RNA helicase A OS=Homo sapiens GN=DHX9 PE=1 SV=4	sp|Q08211|DHX9_HUMAN	DHX9_HUMAN	Q08211	ATP-dependent RNA helicase A OS=Homo sapiens GN=DHX9 PE=1 SV=4	100	0.0329	140944	9	34	50	DVVQAYPEVR	D[+28]VVQAYPEVR	98.8	56	49.6	33.8	Dimethyl (+28), Label:13C(6) (+6)	1208.65	2	0.00067	0.55	529	538	NaN	NaN	NaN	NaN	NaN	NaN	NaN	NaN	NaN	NaN	NaN	NaN	NaN	NaN	NaN	NaN	NaN	NaN	NaN	NaN	NaN	NaN	NaN	NaN	NaN	0
Queuine tRNA-ribosyltransferase OS=Homo sapiens GN=QTRT1 PE=1 SV=3	TGT_HUMAN	TGT_HUMAN	Q9BXR0	Queuine tRNA-ribosyltransferase OS=Homo sapiens GN=QTRT1 PE=1 SV=3	100	0.00576	44030.1	2	2	2	DVVSSTVTGPR	D[+28]VVSSTVTGPR	98.7	50.8	52.9	37.5	Dimethyl (+28)	1144.61	2	-0.00085	-0.75	160	170	1.06323	0.6428	1.01787	8.5288	2.2133	0.297	NaN	NaN	NaN	1.33622	0.932585	1.76989	9.92154	3.00536	0.443979	NaN	NaN	NaN	5.62888	1.96897	0.33375	0.30845	0.43408	0.39967	0.16667	0.16667
Heterogeneous nuclear ribonucleoprotein K OS=Homo sapiens GN=HNRNPK PE=2 SV=1	sp|P61978|HNRPK_HUMAN	HNRPK_HUMAN	P61978	Heterogeneous nuclear ribonucleoprotein K OS=Homo sapiens GN=HNRNPK PE=1 SV=1	100	0.0171	50960.5	4	8	13	DYDDMSPR	NaN	99	41.5	38.2	13	Dimethyl (+28), Oxidation (+16), Label:13C(6) (+6)	1047.43	2	-0.00077	-0.73	279	286	NaN	NaN	NaN	NaN	NaN	NaN	NaN	NaN	NaN	NaN	NaN	NaN	NaN	NaN	NaN	NaN	NaN	NaN	NaN	NaN	NaN	NaN	NaN	NaN	NaN	0
Thioredoxin-dependent peroxide reductase, mitochondrial OS=Homo sapiens GN=PRDX3 PE=1 SV=3	PRDX3_HUMAN	PRDX3_HUMAN	P30048	Thioredoxin-dependent peroxide reductase, mitochondrial OS=Homo sapiens GN=PRDX3 PE=1 SV=3	100	0.00395	27674.7	1	4	5	DYGVLLEGSGLALR	D[+28]YGVLLEGSGLALR	99.7	84.8	51.4	65	Dimethyl (+28), Label:13C(6) (+6)	1495.83	2	-0.0013	-0.86	171	184	0.682267	0.4603	0.697267	1.014	0.4881	0.7569	NaN	NaN	NaN	0.857442	0.667811	1.21243	1.17958	0.662774	1.13148	NaN	NaN	NaN	1.01851	0.665293	0.09985	0.00241	0.12957	0.0031192	0.66667	0.66667
WD repeat-containing protein 1 OS=Homo sapiens GN=WDR1 PE=1 SV=4	sp|O75083|WDR1_HUMAN	WDR1_HUMAN	O75083	WD repeat-containing protein 1 OS=Homo sapiens GN=WDR1 PE=1 SV=4	100	0.0119	66175.2	4	6	9	DYSGQGVVKLDVQPK	D[+28]YSGQGVVKLDVQPK	99.2	36.4	52.2	35.5	Dimethyl (+28), Dimethyl:2H(4) (+32), Dimethyl:2H(4) (+32)	1724	3	0.0008	0.46	397	411	8.71193	NaN	NaN	0.5273	10.8956	NaN	NaN	NaN	NaN	10.9488	NaN	NaN	0.613407	14.7948	NaN	NaN	NaN	NaN	5.78109	14.7948	0.42229	NaN	0.54779	NaN	0.66667	1
Isoform D of Constitutive coactivator of PPAR-gamma-like protein 1 OS=Homo sapiens GN=FAM120A	sp|Q9NZB2-4|F120A_HUMAN	F120A_HUMAN	Q9NZB2	Isoform D of Constitutive coactivator of PPAR-gamma-like protein 1 OS=Homo sapiens GN=FAM120A	99.9	0.00132	117390	1	1	1	EAALEAAVLNKEE	E[+28]AALEAAVLNKEE	99.3	60.2	51	41.3	Dimethyl (+28), Label:13C(6)15N(2)+Dimethyl (+36)	1449.78	2	-0.002	-1.4	1060	1072	NaN	NaN	NaN	NaN	NaN	NaN	NaN	NaN	NaN	NaN	NaN	NaN	NaN	NaN	NaN	NaN	NaN	NaN	NaN	NaN	NaN	NaN	NaN	NaN	NaN	0
Annexin A11 OS=Homo sapiens GN=ANXA11 PE=1 SV=1	sp|P50995-2|ANX11_HUMAN	ANX11_HUMAN	P50995	Isoform 2 of Annexin A11 OS=Homo sapiens GN=ANXA11	100	0.00864	0	2	3	3	EACLIEILASR	E[+28]AC[+57]LIEILASR	99.1	62.5	54.4	44.7	Dimethyl (+28), Carbamidomethyl (+57)	1301.71	2	0.004	3.1	0	0	1.19813	1.4026	1.11827	0.32025	3.07275	32.597	NaN	NaN	NaN	1.50576	2.03492	1.94447	0.372546	4.17238	48.7286	NaN	NaN	NaN	0.939153	3.10365	0.34559	0.21112	0.44797	0.27295	0.66667	0.66667
Eukaryotic translation initiation factor 3 subunit A OS=Homo sapiens GN=EIF3A PE=1 SV=1	sp|Q14152-2|EIF3A_HUMAN	EIF3A_HUMAN	Q14152	Isoform 2 of Eukaryotic translation initiation factor 3 subunit A OS=Homo sapiens GN=EIF3A	100	0.0079	0	4	6	6	EAELQKVR	NaN	99	41	48.5	10.9	Dimethyl (+28), Label:13C(6)15N(2)+Dimethyl (+36), Label:13C(6)15N(4) (+10)	1045.63	3	-2.5e-05	-0.024	0	0	NaN	NaN	NaN	NaN	NaN	NaN	NaN	NaN	NaN	NaN	NaN	NaN	NaN	NaN	NaN	NaN	NaN	NaN	NaN	NaN	NaN	NaN	NaN	NaN	NaN	0
Complement component 1 Q subcomponent-binding protein, mitochondrial OS=Homo sapiens GN=C1QBP PE=1 SV=1	C1QBP_HUMAN	C1QBP_HUMAN	Q07021	Complement component 1 Q subcomponent-binding protein, mitochondrial OS=Homo sapiens GN=C1QBP PE=1 SV=1	100	0.0179	31344.6	2	8	8	EAESDIFSIR	E[+28]AESDIFSIR	99.7	66.4	52.2	38.6	Dimethyl (+28), Label:13C(6) (+6)	1199.61	2	-0.00017	-0.14	198	207	0.7519	0.3906	0.6494	1.26675	0.9755	0.7706	2.01097	NaN	NaN	0.944954	0.566689	1.12919	1.47361	1.3246	1.15196	1.345	NaN	NaN	1.25452	0.945643	0.01572	0.24264	0.020354	0.31323	0.35	0.8
Stathmin OS=Homo sapiens GN=STMN1 PE=1 SV=3	sp|P16949|STMN1_HUMAN	STMN1_HUMAN	P16949	Stathmin OS=Homo sapiens GN=STMN1 PE=1 SV=3	100	0.0698	17285	7	48	106	EAEVLKQLAEKR	NaN	99.3	32	49.9	17	Dimethyl (+28), Label:13C(6)15N(2)+Dimethyl (+36), Label:13C(6)15N(2)+Dimethyl (+36), Label:13C(6)15N(4) (+10)	1522.93	4	-0.0023	-1.5	65	76	NaN	NaN	NaN	NaN	NaN	NaN	NaN	NaN	NaN	NaN	NaN	NaN	NaN	NaN	NaN	NaN	NaN	NaN	NaN	NaN	NaN	NaN	NaN	NaN	NaN	0
Isoform ASF-3 of Serine/arginine-rich splicing factor 1 OS=Homo sapiens GN=SRSF1	sp|Q07955-3|SRSF1_HUMAN	SRSF1_HUMAN	Q07955	Isoform ASF-3 of Serine/arginine-rich splicing factor 1 OS=Homo sapiens GN=SRSF1	100	0.0171	22442.2	5	27	39	EAGDVCYADVYR	E[+28]AGDVC[+57]YADVYR	99.7	85.2	42	67	Dimethyl (+28), Carbamidomethyl (+57)	1444.63	2	-0.0017	-1.2	143	154	0.3756	0.198533	0.5144	NaN	NaN	1.2094	13.5806	228.933	65.5938	0.472037	0.288036	0.894453	NaN	NaN	1.80791	9.08307	97.5006	31.4327	4.77756	48.8943	0.44008	0.46337	0.56874	0.59706	0.66667	0.66667
Isoform 2 of Regulator of nonsense transcripts 1 OS=Homo sapiens GN=UPF1	sp|Q92900-2|RENT1_HUMAN	RENT1_HUMAN	Q92900	Isoform 2 of Regulator of nonsense transcripts 1 OS=Homo sapiens GN=UPF1	100	0.00132	123019	1	1	1	EAIDSPVSF	E[+28]AIDSPVSF	99.2	56.2	45.9	23.5	Dimethyl (+28)	991.49	2	0.00046	0.46	550	558	NaN	NaN	NaN	NaN	NaN	NaN	NaN	NaN	NaN	NaN	NaN	NaN	NaN	NaN	NaN	NaN	NaN	NaN	NaN	NaN	NaN	NaN	NaN	NaN	NaN	0
Na(+)/H(+) exchange regulatory cofactor NHE-RF1 OS=Homo sapiens GN=SLC9A3R1 PE=1 SV=4	NHRF1_HUMAN	NHRF1_HUMAN	O14745	Na(+)/H(+) exchange regulatory cofactor NHE-RF1 OS=Homo sapiens GN=SLC9A3R1 PE=1 SV=4	100	0.00236	38850.3	1	33	53	EALAEAALESPR	E[+28]ALAEAALESPR	99.7	87.9	53.5	70.9	Dimethyl (+28)	1283.67	2	-0.00049	-0.38	271	282	0.531333	0.326867	0.618767	1.25705	14.5897	8.3768	NaN	4.31726	NaN	0.667756	0.474224	1.07593	1.46232	19.8108	12.5223	NaN	1.83868	NaN	1.06504	7.37458	0.2273	0.21059	0.29342	0.27075	0.66667	0.6
DnaJ homolog subfamily B member 1 OS=Homo sapiens GN=DNAJB1 PE=1 SV=4	DNJB1_HUMAN	DNJB1_HUMAN	P25685	DnaJ homolog subfamily B member 1 OS=Homo sapiens GN=DNAJB1 PE=1 SV=4	100	0.00231	38027.6	1	1	1	EALCGCTVNVPTLDGR	E[+28]ALC[+57]GC[+57]TVNVPTLDGR	99.7	82.9	52.6	15.9	Dimethyl (+28), Carbamidomethyl (+57), Carbamidomethyl (+57), Label:13C(6)15N(4) (+10)	1798.86	2	-0.002	-1.1	264	279	NaN	7.10757	NaN	1.43955	NaN	NaN	7.66406	NaN	0.472071	NaN	10.3118	NaN	1.67463	NaN	NaN	5.12594	NaN	0.226218	3.40028	10.3118	0.29426	NaN	0.37944	NaN	0.16667	1
DnaJ homolog subfamily C member 7 OS=Homo sapiens GN=DNAJC7 PE=1 SV=2	DNJC7_HUMAN	DNJC7_HUMAN	Q99615	DnaJ homolog subfamily C member 7 OS=Homo sapiens GN=DNAJC7 PE=1 SV=2	99.9	0.00132	56424.9	1	1	1	EALGDAQQSVR	E[+28]ALGDAQQSVR	99.2	56.4	48.5	38.7	Dimethyl (+28)	1200.61	2	0.00012	0.099	80	90	20.5385	1.9823	0.145033	2.7952	0.8814	0.3164	NaN	NaN	NaN	25.8118	2.87595	0.252188	3.25165	1.19682	0.47298	NaN	NaN	NaN	14.5317	2.03639	0.13292	0.24895	0.17134	0.31959	0.16667	0.16667
T-complex protein 1 subunit beta OS=Homo sapiens GN=CCT2 PE=1 SV=4	sp|P78371|TCPB_HUMAN	TCPB_HUMAN	P78371	T-complex protein 1 subunit beta OS=Homo sapiens GN=CCT2 PE=1 SV=4	100	0.0382	57471.9	5	30	58	EALLSSAVDHGSDEVKFR	E[+28]ALLSSAVDHGSDEVKFR	99.7	43.3	53.7	35.1	Dimethyl (+28), Dimethyl:2H(4) (+32), Label:13C(6) (+6)	2025.08	4	0.0024	1.2	139	156	24.987	10.2163	0.489833	1.74005	4.71575	2.74575	NaN	NaN	NaN	31.4025	14.822	0.851736	2.0242	6.40335	4.10457	NaN	NaN	NaN	16.7134	10.6127	0.25511	0	0.32835	0	0.16667	0.16667
UDP-glucose 4-epimerase OS=Homo sapiens GN=GALE PE=1 SV=2	GALE_HUMAN	GALE_HUMAN	Q14376	UDP-glucose 4-epimerase OS=Homo sapiens GN=GALE PE=1 SV=2	100	0.00659	38264	2	8	10	EALNVFGNDYDTEDGTGVR	E[+28]ALNVFGNDYDTEDGTGVR	99.5	97.3	44.8	88.4	Dimethyl (+28)	2098.93	2	-0.011	-5.4	221	239	NaN	NaN	NaN	NaN	NaN	NaN	NaN	NaN	NaN	NaN	NaN	NaN	NaN	NaN	NaN	NaN	NaN	NaN	NaN	NaN	NaN	NaN	NaN	NaN	NaN	0
Dihydrolipoyl dehydrogenase, mitochondrial OS=Homo sapiens GN=DLD PE=1 SV=2	DLDH_HUMAN	DLDH_HUMAN	P09622	Dihydrolipoyl dehydrogenase, mitochondrial OS=Homo sapiens GN=DLD PE=1 SV=2	100	0.0079	54159.4	4	4	6	EANLAASFGK	E[+28]ANLAASFGK	99.7	78.4	49.2	56.7	Dimethyl (+28), Dimethyl:2H(4) (+32)	1066.6	2	0.00069	0.65	496	505	12.1705	34.1138	2.15117	2.70775	19.5107	7.2792	64.0478	NaN	NaN	15.2953	49.4929	3.74051	3.14992	26.4929	10.8815	42.837	NaN	NaN	20.4274	37.9929	0.019225	0	0.024699	0	0.05	1
N-alpha-acetyltransferase 15, NatA auxiliary subunit OS=Homo sapiens GN=NAA15 PE=1 SV=1	sp|Q9BXJ9|NAA15_HUMAN	NAA15_HUMAN	Q9BXJ9	N-alpha-acetyltransferase 15, NatA auxiliary subunit OS=Homo sapiens GN=NAA15 PE=1 SV=1	98.5	0.00395	101260	1	9	9	EAQALDTADR	E[+28]AQALDTADR	99.6	76.9	46.6	37.9	Dimethyl (+28)	1116.54	2	0.0018	1.6	433	442	0.399133	0.391067	1.05777	0.62275	0.5296	0.86675	NaN	NaN	0.730429	0.501613	0.567366	1.83927	0.724444	0.719126	1.29569	NaN	NaN	0.350023	0.613028	0.643246	0.11445	0.074753	0.14682	0.095575	1	1
Stathmin OS=Homo sapiens GN=STMN1 PE=1 SV=3	sp|P16949|STMN1_HUMAN	STMN1_HUMAN	P16949	Stathmin OS=Homo sapiens GN=STMN1 PE=1 SV=3	100	0.0698	17285	7	48	106	EAQMAAKLER	E[+28]AQMAAKLER	98.5	52.7	49.8	31.1	Dimethyl (+28), Oxidation (+16), Label:13C(6)15N(2)+Dimethyl (+36), Label:13C(6)15N(4) (+10)	1235.66	2	-0.0021	-1.7	113	122	9.08317	1.59703	NaN	23.7654	66.0021	NaN	NaN	NaN	NaN	11.4153	2.317	NaN	27.6462	89.622	NaN	NaN	NaN	NaN	19.5308	45.9695	0	0.22374	0	0.28586	0.16667	0.16667
Early endosome antigen 1 OS=Homo sapiens GN=EEA1 PE=1 SV=2	EEA1_HUMAN	EEA1_HUMAN	Q15075	Early endosome antigen 1 OS=Homo sapiens GN=EEA1 PE=1 SV=2	100	0.00527	162450	3	4	4	EAQNDLEQVLR	E[+28]AQNDLEQVLR	98.9	53.2	49.4	36.3	Dimethyl (+28)	1341.69	2	-0.0016	-1.2	506	516	NaN	NaN	NaN	NaN	NaN	NaN	NaN	NaN	NaN	NaN	NaN	NaN	NaN	NaN	NaN	NaN	NaN	NaN	NaN	NaN	NaN	NaN	NaN	NaN	NaN	0
DNA damage-binding protein 1 OS=Homo sapiens GN=DDB1 PE=1 SV=1	DDB1_HUMAN	DDB1_HUMAN	Q16531	DNA damage-binding protein 1 OS=Homo sapiens GN=DDB1 PE=1 SV=1	100	0.0173	126952	3	16	17	EATADDLIKVVEELTR	E[+28]ATADDLIKVVEELTR	99.7	80.2	57.7	64.7	Dimethyl (+28), Dimethyl (+28)	1857.01	2	0.00097	0.52	1123	1138	71.13	38.1736	0.779467	NaN	NaN	NaN	NaN	NaN	NaN	89.393	55.3829	1.35536	NaN	NaN	NaN	NaN	NaN	NaN	89.393	55.3829	NaN	NaN	NaN	NaN	1	1
Isoform 2 of Filamin-B OS=Homo sapiens GN=FLNB	sp|O75369|FLNB_HUMAN	FLNB_HUMAN	O75369	Filamin-B OS=Homo sapiens GN=FLNB PE=1 SV=2	100	0.0184	278141	8	36	42	EATTDFTVDSR	E[+28]ATTDFTVDSR	99.7	76.9	45.1	57.7	Dimethyl (+28)	1268.59	2	-0.0019	-1.5	1246	1256	1.3951	0.4019	0.375633	0.84705	0.36125	0.4687	NaN	NaN	NaN	1.7533	0.583083	0.653162	0.985372	0.490529	0.70065	NaN	NaN	NaN	1.36933	0.536806	0.17404	0.054747	0.22244	0.069689	0.66667	0.66667
Phosphoglycerate mutase 1 OS=Homo sapiens GN=PGAM1 PE=1 SV=2	PGAM1_HUMAN	PGAM1_HUMAN	P18669	Phosphoglycerate mutase 1 OS=Homo sapiens GN=PGAM1 PE=1 SV=2	100	0.0329	28786.8	10	42	50	EAVAAQGKAKK	E[+28]AVAAQGKAKK	99.7	37.2	43.1	27.6	Dimethyl (+28), Dimethyl:2H(4) (+32), Dimethyl:2H(4) (+32), Dimethyl:2H(4) (+32)	1223.84	3	-0.00043	-0.35	244	254	NaN	NaN	NaN	NaN	NaN	NaN	NaN	NaN	NaN	NaN	NaN	NaN	NaN	NaN	NaN	NaN	NaN	NaN	NaN	NaN	NaN	NaN	NaN	NaN	NaN	0
Protein phosphatase 1F OS=Homo sapiens GN=PPM1F PE=1 SV=3	PPM1F_HUMAN	PPM1F_HUMAN	P49593	Protein phosphatase 1F OS=Homo sapiens GN=PPM1F PE=1 SV=3	100	0.00463	49812.3	1	12	12	EAVSQLLQTDLSEFR	E[+28]AVSQLLQTDLSEFR	99.7	89	56.5	75.8	Dimethyl (+28), Label:13C(6) (+6)	1768.93	2	-0.005	-2.8	82	96	0.5233	0.3469	0.663	0.77785	2.3889	0.8677	NaN	NaN	NaN	0.65766	0.503289	1.15284	0.904871	3.24381	1.29711	NaN	NaN	NaN	0.781266	1.87355	0.099893	0.40201	0.12734	0.51023	1	1
Translin OS=Homo sapiens GN=TSN PE=1 SV=1	TSN_HUMAN	TSN_HUMAN	Q15631	Translin OS=Homo sapiens GN=TSN PE=1 SV=1	99.9	0.00467	26165.4	1	4	4	EAVTEILGIEPDR	E[+28]AVTEILGIEPDR	99.7	84.2	55	60.8	Dimethyl (+28)	1468.78	2	0.003	2	117	129	0.666967	0.364467	0.553133	2.6944	0.54575	0.3585	NaN	NaN	NaN	0.838214	0.528775	0.961804	3.13439	0.741055	0.535914	NaN	NaN	NaN	1.9863	0.634915	0.33364	0.10545	0.42502	0.13374	0.66667	0.66667
Glutamine--tRNA ligase OS=Homo sapiens GN=QARS PE=1 SV=1	SYQ_HUMAN	SYQ_HUMAN	P47897	Glutamine--tRNA ligase OS=Homo sapiens GN=QARS PE=1 SV=1	100	0.00576	87781.9	2	2	2	ECGVGVIVTPEQIEEAVEAAINR	E[+28]C[+57]GVGVIVTPEQIEEAVEAAINR	99.5	82.3	58.7	75.2	Dimethyl (+28), Carbamidomethyl (+57)	2510.27	3	-0.0014	-0.54	110	132	0.6794	0.2028	0.2985	NaN	NaN	NaN	NaN	NaN	NaN	0.853839	0.294226	0.51904	NaN	NaN	NaN	NaN	NaN	NaN	0.853839	0.294226	NaN	NaN	NaN	NaN	1	1
Isoform 3 of NSFL1 cofactor p47 OS=Homo sapiens GN=NSFL1C	sp|Q9UNZ2|NSF1C_HUMAN	NSF1C_HUMAN	Q9UNZ2	NSFL1 cofactor p47 OS=Homo sapiens GN=NSFL1C PE=1 SV=2	100	0.00233	40555.2	1	4	4	EDEEEEEGQR	E[+28]DEEEEEGQR	99.7	50.8	38.7	49.6	Dimethyl (+28)	1276.5	2	-0.00089	-0.7	84	93	NaN	NaN	NaN	NaN	NaN	NaN	NaN	NaN	NaN	NaN	NaN	NaN	NaN	NaN	NaN	NaN	NaN	NaN	NaN	NaN	NaN	NaN	NaN	NaN	NaN	0
Transitional endoplasmic reticulum ATPase OS=Homo sapiens GN=VCP PE=1 SV=4	TERA_HUMAN	TERA_HUMAN	P55072	Transitional endoplasmic reticulum ATPase OS=Homo sapiens GN=VCP PE=1 SV=4	100	0.00933	89306.8	3	4	4	EDEEESLNEVGYDDIGGCR	E[+28]DEEESLNEVGYDDIGGC[+57]R	99.7	75.7	41.7	75.7	Dimethyl (+28), Carbamidomethyl (+57)	2212.91	2	-0.0015	-0.67	192	210	NaN	NaN	NaN	NaN	NaN	NaN	NaN	NaN	NaN	NaN	NaN	NaN	NaN	NaN	NaN	NaN	NaN	NaN	NaN	NaN	NaN	NaN	NaN	NaN	NaN	0
GMP synthase [glutamine-hydrolyzing] OS=Homo sapiens GN=GMPS PE=1 SV=1	GUAA_HUMAN	GUAA_HUMAN	P49915	GMP synthase [glutamine-hydrolyzing] OS=Homo sapiens GN=GMPS PE=1 SV=1	100	0.0132	76698.7	5	25	25	EDGVFNISVDNTCSLFR	E[+28]DGVFNISVDNTC[+57]SLFR	99.1	65.2	48.4	51.8	Dimethyl (+28), Carbamidomethyl (+57), Label:13C(6)15N(4) (+10)	2009.94	2	0.0024	1.2	125	141	1.9459	NaN	NaN	NaN	NaN	NaN	NaN	NaN	NaN	2.44552	NaN	NaN	NaN	NaN	NaN	NaN	NaN	NaN	2.44552	NaN	NaN	NaN	NaN	NaN	NaN	0
Heat shock 70 kDa protein 4L OS=Homo sapiens GN=HSPA4L PE=1 SV=3	HS74L_HUMAN	HS74L_HUMAN	O95757	Heat shock 70 kDa protein 4L OS=Homo sapiens GN=HSPA4L PE=1 SV=3	100	0.00576	94496.5	2	2	2	EDISSIEIVGGATR	E[+28]DISSIEIVGGATR	99.7	71.8	54.5	59.4	Dimethyl (+28)	1473.77	2	-0.0022	-1.5	333	346	0.4129	0.2417	0.614133	1.1252	NaN	NaN	NaN	NaN	NaN	0.518914	0.350663	1.06787	1.30894	NaN	NaN	NaN	NaN	NaN	0.913929	0.350663	0.25972	NaN	0.32952	NaN	0.66667	1
Isoform 2 of Interleukin enhancer-binding factor 3 OS=Homo sapiens GN=ILF3	sp|Q12906-2|ILF3_HUMAN	ILF3_HUMAN	Q12906	Isoform 2 of Interleukin enhancer-binding factor 3 OS=Homo sapiens GN=ILF3	100	0.00395	76015.4	2	3	3	EDITQSAQH	E[+28]DITQSAQH	99	49.2	44.1	36	Dimethyl (+28)	1055.49	2	3.8e-05	0.036	312	320	NaN	NaN	NaN	NaN	NaN	NaN	NaN	NaN	NaN	NaN	NaN	NaN	NaN	NaN	NaN	NaN	NaN	NaN	NaN	NaN	NaN	NaN	NaN	NaN	NaN	0
Isoform 2 of Interleukin enhancer-binding factor 3 OS=Homo sapiens GN=ILF3	sp|Q12906|ILF3_HUMAN	ILF3_HUMAN	Q12906	Interleukin enhancer-binding factor 3 OS=Homo sapiens GN=ILF3 PE=1 SV=3	100	0.00395	95320.9	2	6	6	EDITQSAQHALR	E[+28]DITQSAQHALR	99.7	58.3	50.2	43.4	Dimethyl (+28), Label:13C(6) (+6)	1401.73	3	0.00084	0.6	312	323	0.294833	2.7049	15.5423	NaN	2.71435	22.8286	NaN	NaN	NaN	0.370533	3.92432	27.0253	NaN	3.68572	34.1261	NaN	NaN	NaN	0.370533	3.80502	NaN	0.019953	NaN	0.024977	1	1
Isoform 2 of Hematological and neurological expressed 1 protein OS=Homo sapiens GN=HN1	sp|Q9UK76-2|HN1_HUMAN	HN1_HUMAN	Q9UK76	Isoform 2 of Hematological and neurological expressed 1 protein OS=Homo sapiens GN=HN1	100	0.00233	19898.4	1	1	1	EDLESSGLQR	E[+28]DLESSGLQR	99	50.7	50.3	31.6	Dimethyl (+28)	1160.57	2	-0.002	-1.7	75	84	0.586467	0.2042	0.348267	3.74875	3.66595	0.80615	NaN	NaN	7.54487	0.737045	0.296257	0.605576	4.36091	4.97787	1.2051	NaN	NaN	3.61552	2.54898	2.63706	0.39341	0.46216	0.49823	0.57832	0.66667	0.66667
Acetyl-CoA acetyltransferase, cytosolic OS=Homo sapiens GN=ACAT2 PE=1 SV=2	THIC_HUMAN	THIC_HUMAN	Q9BWD1	Acetyl-CoA acetyltransferase, cytosolic OS=Homo sapiens GN=ACAT2 PE=1 SV=2	100	0.0277	41332.4	4	8	21	EDQDKVAVLSQNR	E[+28]DQDKVAVLSQNR	99.6	45	51.8	32.5	Dimethyl (+28), Dimethyl:2H(4) (+32), Label:13C(6) (+6)	1566.86	3	0.0027	1.7	176	188	NaN	NaN	NaN	NaN	NaN	NaN	NaN	NaN	NaN	NaN	NaN	NaN	NaN	NaN	NaN	NaN	NaN	NaN	NaN	NaN	NaN	NaN	NaN	NaN	NaN	0
Isoform 2 of Presequence protease, mitochondrial OS=Homo sapiens GN=PITRM1	sp|Q5JRX3-2|PREP_HUMAN	PREP_HUMAN	Q5JRX3	Isoform 2 of Presequence protease, mitochondrial OS=Homo sapiens GN=PITRM1	100	0.00263	117538	2	2	2	EDTNNLFSVQFR	E[+28]DTNNLFSVQFR	98.9	51.2	49.2	34.6	Dimethyl (+28), Label:13C(6) (+6)	1502.75	2	-0.00089	-0.59	82	93	0.609967	1.94427	4.13133	1.0625	0.2653	0.2489	NaN	NaN	NaN	0.766579	2.82078	7.18368	1.236	0.360242	0.372076	NaN	NaN	NaN	1.00129	1.59051	0.14658	0.41913	0.1855	0.52411	0.66667	0.66667
Isoform 2 of Microtubule-associated protein 1A OS=Homo sapiens GN=MAP1A	sp|P78559|MAP1A_HUMAN	MAP1A_HUMAN	P78559	Microtubule-associated protein 1A OS=Homo sapiens GN=MAP1A PE=1 SV=6	100	0.0158	305468	8	11	12	EDVALEQDTYWR	E[+28]DVALEQDTYWR	99	52.5	46.1	40.4	Dimethyl (+28)	1551.72	2	-0.0027	-1.7	1687	1698	NaN	NaN	NaN	NaN	NaN	NaN	NaN	NaN	NaN	NaN	NaN	NaN	NaN	NaN	NaN	NaN	NaN	NaN	NaN	NaN	NaN	NaN	NaN	NaN	NaN	0
X-ray repair cross-complementing protein 5 OS=Homo sapiens GN=XRCC5 PE=1 SV=3	XRCC5_HUMAN	XRCC5_HUMAN	P13010	X-ray repair cross-complementing protein 5 OS=Homo sapiens GN=XRCC5 PE=1 SV=3	100	0.0263	82689.1	2	6	9	EEAIKFSEEQR	E[+28]EAIKFSEEQR	98.7	60.2	53.4	46.7	Dimethyl (+28), Dimethyl (+28)	1420.72	3	0.00042	0.3	644	654	1.99283	NaN	2.97703	3.4838	0.15365	164.735	NaN	NaN	NaN	2.5045	NaN	5.17655	4.0527	0.208636	246.259	NaN	NaN	NaN	3.2786	0.208636	0.14761	NaN	0.18666	NaN	0.16667	1
Splicing factor U2AF 35 kDa subunit OS=Homo sapiens GN=U2AF1 PE=1 SV=3	sp|Q01081|U2AF1_HUMAN	U2AF1_HUMAN	Q01081	Splicing factor U2AF 35 kDa subunit OS=Homo sapiens GN=U2AF1 PE=1 SV=3	100	0.00659	27854.2	2	4	5	EEDAEKAVIDLNNR	E[+28]EDAEKAVIDLNNR	99.4	37.3	51.4	26.5	Dimethyl (+28), Label:13C(6)15N(2)+Dimethyl (+36), Label:13C(6)15N(4) (+10)	1688.87	3	-0.00053	-0.32	120	133	5.07293	3.53447	0.712633	0.04335	NaN	0.1046	NaN	NaN	NaN	6.37544	5.12786	1.23915	0.050429	NaN	0.156364	NaN	NaN	NaN	3.21293	5.12786	0.47455	NaN	0.59967	NaN	0.66667	1
HCG2044799 OS=Homo sapiens GN=hCG_2044799 PE=4 SV=1	HNRL2_HUMAN	HNRL2_HUMAN	Q1KMD3	Heterogeneous nuclear ribonucleoprotein U-like protein 2 OS=Homo sapiens GN=HNRNPUL2 PE=1 SV=1	99.9	0.00132	85087.2	1	1	1	EEDEPEER	E[+28]EDEPEER	99	64.4	37.7	48.1	Dimethyl (+28)	1059.43	2	-0.00098	-0.93	153	160	NaN	NaN	NaN	NaN	NaN	NaN	NaN	NaN	NaN	NaN	NaN	NaN	NaN	NaN	NaN	NaN	NaN	NaN	NaN	NaN	NaN	NaN	NaN	NaN	NaN	0
Endoplasmin OS=Homo sapiens GN=HSP90B1 PE=1 SV=1	ENPL_HUMAN	ENPL_HUMAN	P14625	Endoplasmin OS=Homo sapiens GN=HSP90B1 PE=1 SV=1	100	0.0144	92453.7	3	16	25	EEEAIQLDGLNASQIR	EEEAIQLDGLNASQIR	99.7	114	55.8	92.3	Dimethyl (+28), Label:13C(6)15N(4) (+10)	1822.93	2	-0.0048	-2.6	52	67	NaN	NaN	NaN	NaN	1.81595	NaN	NaN	NaN	NaN	NaN	NaN	NaN	NaN	2.46582	NaN	NaN	NaN	NaN	NaN	2.46582	NaN	NaN	NaN	NaN	NaN	1
Pre-mRNA-splicing factor SYF1 OS=Homo sapiens GN=XAB2 PE=1 SV=2	SYF1_HUMAN	SYF1_HUMAN	Q9HCS7	Pre-mRNA-splicing factor SYF1 OS=Homo sapiens GN=XAB2 PE=1 SV=2	100	0.00263	99994.1	1	2	2	EEEDDVDLELR	E[+28]EEDDVDLELR	99.7	75	44.7	31.9	Dimethyl (+28), Label:13C(6)15N(4) (+10)	1398.64	2	-0.0033	-2.3	320	330	NaN	NaN	NaN	NaN	NaN	NaN	NaN	NaN	NaN	NaN	NaN	NaN	NaN	NaN	NaN	NaN	NaN	NaN	NaN	NaN	NaN	NaN	NaN	NaN	NaN	0
Elongation factor 1-beta OS=Homo sapiens GN=EEF1B2 PE=1 SV=3	EF1B_HUMAN	EF1B_HUMAN	P24534	Elongation factor 1-beta OS=Homo sapiens GN=EEF1B2 PE=1 SV=3	100	0.00263	24746.2	2	2	2	EEESEEAKR	E[+28]EESEEAKR	99.7	49.4	46.9	26.5	Dimethyl (+28), Label:13C(6)15N(2)+Dimethyl (+36), Label:13C(6)15N(4) (+10)	1179.57	3	0.00044	0.37	109	117	NaN	NaN	0.6795	NaN	NaN	NaN	NaN	NaN	NaN	NaN	NaN	1.18153	NaN	NaN	NaN	NaN	NaN	NaN	NaN	NaN	NaN	NaN	NaN	NaN	NaN	0
Thymidylate synthase OS=Homo sapiens GN=TYMS PE=1 SV=3	TYSY_HUMAN	TYSY_HUMAN	P04818	Thymidylate synthase OS=Homo sapiens GN=TYMS PE=1 SV=3	100	0.00694	35699.3	2	2	3	EEGDLGPVYGFQWR	E[+28]EGDLGPVYGFQWR	99.2	56.5	51.3	45	Dimethyl (+28)	1679.79	2	-0.0048	-2.8	127	140	0.654	0.3198	0.482467	0.42415	0.35105	NaN	NaN	NaN	NaN	0.821918	0.463971	0.838927	0.493413	0.476679	NaN	NaN	NaN	NaN	0.657665	0.470325	0.15581	0.0085996	0.19497	0.010574	1	1
Phosphoserine phosphatase OS=Homo sapiens GN=PSPH PE=1 SV=2	SERB_HUMAN	SERB_HUMAN	P78330	Phosphoserine phosphatase OS=Homo sapiens GN=PSPH PE=1 SV=2	100	0.00395	24990.1	2	3	3	EEGIDELAKICGVEDAVSEMTR	E[+28]EGIDELAKIC[+57]GVEDAVSEMTR	99.7	64.7	51.1	59	Dimethyl (+28), Label:13C(6)15N(2)+Dimethyl (+36), Carbamidomethyl (+57), Label:13C(6)15N(4) (+10)	2524.21	3	-0.0098	-3.9	28	49	NaN	NaN	0.0056	NaN	16.6873	0.2831	NaN	NaN	NaN	NaN	NaN	0.009737	NaN	22.6592	0.423201	NaN	NaN	NaN	NaN	22.6592	NaN	NaN	NaN	NaN	NaN	1
Tyrosine-protein kinase ZAP-70 OS=Homo sapiens GN=ZAP70 PE=1 SV=1	sp|P43403|ZAP70_HUMAN	ZAP70_HUMAN	P43403	Tyrosine-protein kinase ZAP-70 OS=Homo sapiens GN=ZAP70 PE=1 SV=1	100	0.00395	69856.3	3	3	3	EEIPVSNVAELLH	E[+28]EIPVSNVAELLH	99.7	67.6	50.9	47.5	Dimethyl (+28)	1476.78	2	-0.001	-0.68	431	443	NaN	NaN	NaN	NaN	NaN	NaN	NaN	NaN	NaN	NaN	NaN	NaN	NaN	NaN	NaN	NaN	NaN	NaN	NaN	NaN	NaN	NaN	NaN	NaN	NaN	0
Ras GTPase-activating-like protein IQGAP1 OS=Homo sapiens GN=IQGAP1 PE=1 SV=1	IQGA1_HUMAN	IQGA1_HUMAN	P46940	Ras GTPase-activating-like protein IQGAP1 OS=Homo sapiens GN=IQGAP1 PE=1 SV=1	100	0.00922	189241	2	3	7	EEIQSSISGVTAAY	E[+28]EIQSSISGVTAAY	98.5	53.5	48.5	43.3	Dimethyl (+28)	1481.72	2	-0.0032	-2.2	723	736	NaN	NaN	NaN	NaN	NaN	NaN	NaN	NaN	NaN	NaN	NaN	NaN	NaN	NaN	NaN	NaN	NaN	NaN	NaN	NaN	NaN	NaN	NaN	NaN	NaN	0
BAG family molecular chaperone regulator 2 OS=Homo sapiens GN=BAG2 PE=1 SV=1	BAG2_HUMAN	BAG2_HUMAN	O95816	BAG family molecular chaperone regulator 2 OS=Homo sapiens GN=BAG2 PE=1 SV=1	100	0.0263	23754.5	2	2	2	EELNLTANR	E[+28]ELNLTANR	99	58.1	52	28	Dimethyl (+28), Label:13C(6)15N(4) (+10)	1096.57	2	-0.0012	-1.1	78	86	0.488633	0.5913	1.24843	1.5414	1.80095	1.53145	NaN	NaN	2.14023	0.614092	0.857868	2.17081	1.79311	2.44545	2.28933	NaN	NaN	1.0256	1.2036	1.65166	0.28994	0.28521	0.36152	0.34897	0.66667	0.66667
26S protease regulatory subunit 8 OS=Homo sapiens GN=PSMC5 PE=1 SV=1	PRS8_HUMAN	PRS8_HUMAN	P62195	26S protease regulatory subunit 8 OS=Homo sapiens GN=PSMC5 PE=1 SV=1	100	0.00576	45609.1	2	2	2	EELQLLQEQGSYVGEVVR	E[+28]ELQLLQEQGSYVGEVVR	99.7	130	57.7	106	Dimethyl (+28)	2103.08	2	1e-05	0.005	61	78	1.8431	0.186133	0.21	0.6507	3.7245	5.3448	NaN	NaN	NaN	2.31632	0.270045	0.365154	0.756958	5.05737	7.98984	NaN	NaN	NaN	1.53664	2.66371	0.29892	0.46565	0.37258	0.56955	0.66667	0.66667
CAD protein OS=Homo sapiens GN=CAD PE=1 SV=3	PYR1_HUMAN	PYR1_HUMAN	P27708	CAD protein OS=Homo sapiens GN=CAD PE=1 SV=3	100	0.119	242964	4	8	9	EELSALVAPAFAH	E[+28]ELSALVAPAFAH	99.7	95.8	54.2	79.7	Dimethyl (+28)	1381.72	2	-0.00041	-0.29	572	584	NaN	NaN	NaN	NaN	NaN	NaN	NaN	NaN	NaN	NaN	NaN	NaN	NaN	NaN	NaN	NaN	NaN	NaN	NaN	NaN	NaN	NaN	NaN	NaN	NaN	0
Serine/threonine-protein phosphatase 2A 56 kDa regulatory subunit delta isoform OS=Homo sapiens GN=PPP2R5D PE=4 SV=1	sp|Q14738|2A5D_HUMAN	2A5D_HUMAN	Q14738	Serine/threonine-protein phosphatase 2A 56 kDa regulatory subunit delta isoform OS=Homo sapiens GN=PPP2R5D PE=1 SV=1	99.9	0.00132	69976.4	1	1	1	EEMWQKIEELAR	E[+28]EMWQKIEELAR	99	34.2	51.3	25.5	Dimethyl (+28), Label:13C(6)15N(2)+Dimethyl (+36), Label:13C(6)15N(4) (+10)	1634.85	3	0.00049	0.3	503	514	0.5222	0.554367	3.30837	10.3598	4.49785	0.2432	NaN	NaN	NaN	0.656277	0.804285	5.75268	12.0515	6.10747	0.363555	NaN	NaN	NaN	6.35391	3.45588	0.41692	0.39847	0.5189	0.48634	0.66667	0.66667
Transferrin receptor (P90, CD71), isoform CRA_c OS=Homo sapiens GN=TFRC PE=4 SV=1	G3V0E5_HUMAN	G3V0E5_HUMAN	G3V0E5	Transferrin receptor (P90, CD71), isoform CRA_c OS=Homo sapiens GN=TFRC PE=4 SV=1	97.2	0.00263	75948.3	1	4	4	EEPGEDFPAAR	E[+28]EPGEDFPAAR	99.2	62.5	44.4	39.7	Dimethyl (+28), Label:13C(6)15N(4) (+10)	1254.57	2	-0.0034	-2.7	29	39	NaN	NaN	NaN	NaN	NaN	NaN	NaN	NaN	NaN	NaN	NaN	NaN	NaN	NaN	NaN	NaN	NaN	NaN	NaN	NaN	NaN	NaN	NaN	NaN	NaN	0
ERO1-like protein alpha OS=Homo sapiens GN=ERO1L PE=1 SV=2	ERO1A_HUMAN	ERO1A_HUMAN	Q96HE7	ERO1-like protein alpha OS=Homo sapiens GN=ERO1L PE=1 SV=2	100	0.00922	54376.7	1	7	13	EEQPPETAAQR	E[+28]EQPPETAAQR	99.7	87.9	47.9	52	Dimethyl (+28), Label:13C(6) (+6)	1288.64	2	-0.00049	-0.38	24	34	0.429533	0.375467	0.8842	0.84845	1.60765	1.89185	36.7475	2.35231	1.293	0.539818	0.544734	1.53747	0.987	2.18297	2.82809	24.5778	1.00183	0.619609	8.70154	1.24318	0.26473	0.12572	0.3289	0.15296	0.8	0.8
Isoform 2 of Microtubule-associated protein 1A OS=Homo sapiens GN=MAP1A	sp|P78559|MAP1A_HUMAN	MAP1A_HUMAN	P78559	Microtubule-associated protein 1A OS=Homo sapiens GN=MAP1A PE=1 SV=6	100	0.0158	305468	8	11	12	EEVVEEGAKEAR	E[+28]EVVEEGAKEAR	99.5	36.8	50.3	24.9	Dimethyl (+28), Label:13C(6)15N(2)+Dimethyl (+36), Label:13C(6)15N(4) (+10)	1418.74	3	0.00034	0.24	338	349	NaN	NaN	NaN	NaN	NaN	NaN	NaN	NaN	NaN	NaN	NaN	NaN	NaN	NaN	NaN	NaN	NaN	NaN	NaN	NaN	NaN	NaN	NaN	NaN	NaN	0
Transcriptional repressor protein YY1 OS=Homo sapiens GN=YY1 PE=1 SV=2	TYY1_HUMAN	TYY1_HUMAN	P25490	Transcriptional repressor protein YY1 OS=Homo sapiens GN=YY1 PE=1 SV=2	98.8	0.00132	44693.7	1	1	1	EEVVGGDDSDGLR	E[+28]EVVGGDDSDGLR	99.7	80	44.8	63.4	Dimethyl (+28), Label:13C(6)15N(4) (+10)	1384.63	2	-0.0038	-2.7	110	122	3.03957	5.44227	3.53723	NaN	NaN	12.159	NaN	NaN	NaN	3.81999	7.89574	6.15064	NaN	NaN	18.1762	NaN	NaN	NaN	3.81999	7.89574	NaN	NaN	NaN	NaN	1	1
Poly(ADP-ribose) glycohydrolase ARH3 OS=Homo sapiens GN=ADPRHL2 PE=1 SV=1	ARHL2_HUMAN	ARHL2_HUMAN	Q9NX46	Poly(ADP-ribose) glycohydrolase ARH3 OS=Homo sapiens GN=ADPRHL2 PE=1 SV=1	100	0.00576	38929.3	2	2	2	EEVVSELGNGIAAFESVPTAIY	E[+28]EVVSELGNGIAAFESVPTAIY	99.7	69.6	57.5	62	Dimethyl (+28)	2322.16	2	-0.0014	-0.59	261	282	NaN	NaN	NaN	NaN	NaN	NaN	NaN	NaN	NaN	NaN	NaN	NaN	NaN	NaN	NaN	NaN	NaN	NaN	NaN	NaN	NaN	NaN	NaN	NaN	NaN	0
Isoform 2 of Splicing factor U2AF 65 kDa subunit OS=Homo sapiens GN=U2AF2	sp|P26368|U2AF2_HUMAN	U2AF2_HUMAN	P26368	Splicing factor U2AF 65 kDa subunit OS=Homo sapiens GN=U2AF2 PE=1 SV=4	100	0.0382	53483.1	5	14	33	EEYEEIVEDVR	E[+28]EYEEIVEDVR	99.7	69.8	47.1	55.9	Dimethyl (+28), Label:13C(6) (+6)	1442.68	2	-0.0031	-2.2	393	403	0.666567	0.479567	0.7939	0.8587	0.3872	0.451	NaN	NaN	NaN	0.837711	0.695764	1.38046	0.998924	0.525765	0.674191	NaN	NaN	NaN	0.918317	0.610765	0.055737	0.088032	0.068536	0.10647	1	1
Regulation of nuclear pre-mRNA domain-containing protein 1B OS=Homo sapiens GN=RPRD1B PE=1 SV=1	RPR1B_HUMAN	RPR1B_HUMAN	Q9NQG5	Regulation of nuclear pre-mRNA domain-containing protein 1B OS=Homo sapiens GN=RPRD1B PE=1 SV=1	99.3	0.00231	36882.8	1	1	1	EFESVLVDAFSH	E[+28]FESVLVDAFSH	99.6	61	50.8	48.1	Dimethyl (+28)	1406.67	2	-0.00093	-0.66	80	91	NaN	NaN	NaN	NaN	NaN	NaN	NaN	NaN	NaN	NaN	NaN	NaN	NaN	NaN	NaN	NaN	NaN	NaN	NaN	NaN	NaN	NaN	NaN	NaN	NaN	0
Heat shock 70 kDa protein 4 OS=Homo sapiens GN=HSPA4 PE=1 SV=4	HSP74_HUMAN	HSP74_HUMAN	P34932	Heat shock 70 kDa protein 4 OS=Homo sapiens GN=HSPA4 PE=1 SV=4	100	0.0115	94313.9	3	8	8	EFSITDVVPYPISLR	E[+28]FSITDVVPYPISLR	99.7	101	57.1	89.4	Dimethyl (+28)	1762.95	2	-0.00055	-0.31	391	405	0.5008	0.3852	0.472167	18.2967	0.0471	0.0816	NaN	NaN	NaN	0.629383	0.558855	0.821017	21.2846	0.063955	0.121982	NaN	NaN	NaN	10.957	0.311405	0.42028	0.28121	0.5146	0.33835	0.66667	0.66667
Isoform 3 of NSFL1 cofactor p47 OS=Homo sapiens GN=NSFL1C	sp|Q9UNZ2|NSF1C_HUMAN	NSF1C_HUMAN	Q9UNZ2	NSFL1 cofactor p47 OS=Homo sapiens GN=NSFL1C PE=1 SV=2	100	0.0116	40555.2	2	24	27	EFVAVTGAEEDR	E[+28]FVAVTGAEEDR	99.7	79.8	50.6	56.8	Dimethyl (+28)	1349.64	2	-0.0018	-1.3	11	22	0.598867	0.6176	1.74517	0.0614	0.89915	14.5396	NaN	NaN	NaN	0.752629	0.896025	3.03455	0.071426	1.22093	21.735	NaN	NaN	NaN	0.412028	1.05848	0.33465	0.096949	0.40932	0.11616	1	1
40S ribosomal protein S28 OS=Homo sapiens GN=RPS28 PE=1 SV=1	RS28_HUMAN	RS28_HUMAN	P62857	40S ribosomal protein S28 OS=Homo sapiens GN=RPS28 PE=1 SV=1	100	0.00467	7822.9	1	24	36	EGDVLTLLESER	EGDVLTLLESER	99.7	99.6	54.1	70.9	Dimethyl (+28), Label:13C(6)15N(4) (+10)	1397.73	2	-0.0013	-0.92	52	63	1.15387	0.408367	0.541667	3.9633	1.29395	0.71965	NaN	NaN	NaN	1.45013	0.592465	0.941865	4.6105	1.75701	1.07579	NaN	NaN	NaN	3.03031	1.17474	0.306	0.29295	0.37336	0.35005	0.16667	0.16667
Cytosolic non-specific dipeptidase OS=Homo sapiens GN=CNDP2 PE=1 SV=2	sp|Q96KP4|CNDP2_HUMAN	CNDP2_HUMAN	Q96KP4	Cytosolic non-specific dipeptidase OS=Homo sapiens GN=CNDP2 PE=1 SV=2	100	0.0421	52861.7	8	32	64	EGGSIPVTLTFQEATGKNVM	E[+28]GGSIPVTLTFQEATGKNVM	98.5	76.4	54	61.2	Dimethyl (+28), Dimethyl:2H(4) (+32)	2138.13	2	0.0054	2.5	414	433	0.6784	1.64383	1.52703	3.72675	0.2832	NaN	NaN	NaN	NaN	0.852583	2.3849	2.65525	4.33532	0.384547	NaN	NaN	NaN	NaN	2.59395	1.38472	0.37638	0.39823	0.45906	0.47568	0.66667	0.66667
Protein disulfide-isomerase A4 OS=Homo sapiens GN=PDIA4 PE=1 SV=2	PDIA4_HUMAN	PDIA4_HUMAN	P13667	Protein disulfide-isomerase A4 OS=Homo sapiens GN=PDIA4 PE=1 SV=2	100	0.00864	72916	2	17	31	EGPDEDSSNR	E[+28]GPDEDSSNR	99.7	90.8	40.9	78.5	Dimethyl (+28)	1132.46	2	-0.00086	-0.75	25	34	4.62613	52.1154	6.64773	0.7854	0.7034	0.898	NaN	NaN	NaN	5.81392	75.6099	11.5593	0.913654	0.955123	1.3424	NaN	NaN	NaN	3.36379	38.2825	0.38494	0.37984	0.46852	0.4534	0.66667	0.66667
U5 small nuclear ribonucleoprotein 200 kDa helicase OS=Homo sapiens GN=SNRNP200 PE=1 SV=2	sp|O75643|U520_HUMAN	U520_HUMAN	O75643	U5 small nuclear ribonucleoprotein 200 kDa helicase OS=Homo sapiens GN=SNRNP200 PE=1 SV=2	100	0.00527	244496	2	8	8	EGSASTEVLR	E[+28]GSASTEVLR	99	51.5	48.4	33.7	Dimethyl (+28), Label:13C(6) (+6)	1081.57	2	-0.00069	-0.64	754	763	1.26457	0.4528	0.635067	5.5167	8.83025	0.8686	NaN	NaN	NaN	1.58925	0.65693	1.10427	6.41757	11.9903	1.29845	NaN	NaN	NaN	4.00341	6.32361	0.30408	0.41683	0.36881	0.49467	0.16667	0.16667
Peptidyl-prolyl cis-trans isomerase FKBP4 OS=Homo sapiens GN=FKBP4 PE=1 SV=3	FKBP4_HUMAN	FKBP4_HUMAN	Q02790	Peptidyl-prolyl cis-trans isomerase FKBP4 OS=Homo sapiens GN=FKBP4 PE=1 SV=3	100	0.00472	51787.9	2	2	2	EGTGTEMPMIGDR	E[+28]GTGTEMPMIGDR	99.7	60.3	45.7	10.4	Dimethyl (+28), Oxidation (+16)	1436.63	2	-0.0024	-1.7	40	52	1.62087	24.6499	7.7527	NaN	NaN	NaN	NaN	NaN	NaN	2.03703	35.7625	13.4806	NaN	NaN	NaN	NaN	NaN	NaN	2.03703	35.7625	NaN	NaN	NaN	NaN	1	1
Translationally-controlled tumor protein OS=Homo sapiens GN=TPT1 PE=1 SV=1	TCTP_HUMAN	TCTP_HUMAN	P13693	Translationally-controlled tumor protein OS=Homo sapiens GN=TPT1 PE=1 SV=1	100	0.00864	19578.2	2	6	6	EIADGLCLEVEGK	E[+28]IADGLC[+57]LEVEGK	99.7	78.6	53.7	70.4	Dimethyl (+28), Carbamidomethyl (+57), Dimethyl (+28)	1487.75	2	-0.0031	-2.1	22	34	0.8526	0.394567	0.504367	0.5151	2.9983	6.0895	NaN	NaN	NaN	1.07151	0.572444	0.877007	0.599215	4.07129	9.10307	NaN	NaN	NaN	0.835362	2.32187	0.17539	0.41107	0.21257	0.48733	0.66667	0.66667
Histone H3.1 OS=Homo sapiens GN=HIST1H3A PE=1 SV=2	H31_HUMAN	H31_HUMAN	P68431	Histone H3.1 OS=Homo sapiens GN=HIST1H3A PE=1 SV=2	100	0.0105	15386.7	3	18	24	EIAQDFKTDLR	E[+28]IAQDFKTDLR	99.7	52	50.9	23.9	Dimethyl (+28), Dimethyl:2H(4) (+32), Label:13C(6) (+6)	1400.79	3	-0.00016	-0.12	74	84	10.5097	31.0745	1.50333	0.6427	27.5448	12.6328	53.8749	NaN	NaN	13.2082	45.0834	2.61404	0.747652	37.4021	18.8845	36.0331	NaN	NaN	16.663	41.2427	0.12732	0	0.15399	0	0.35	0.8
Splicing factor 3B subunit 1 OS=Homo sapiens GN=SF3B1 PE=1 SV=3	SF3B1_HUMAN	SF3B1_HUMAN	O75533	Splicing factor 3B subunit 1 OS=Homo sapiens GN=SF3B1 PE=1 SV=3	100	0.0132	145817	5	8	10	EIISNLAK	E[+28]IISNLAK	99	59.1	46.7	34	Dimethyl (+28), Label:13C(6)15N(2)+Dimethyl (+36)	950.59	2	0.00018	0.19	595	602	NaN	NaN	NaN	NaN	NaN	NaN	NaN	NaN	NaN	NaN	NaN	NaN	NaN	NaN	NaN	NaN	NaN	NaN	NaN	NaN	NaN	NaN	NaN	NaN	NaN	0
Isoform 2 of Eukaryotic translation initiation factor 2-alpha kinase 4 OS=Homo sapiens GN=EIF2AK4	sp|Q9P2K8-2|E2AK4_HUMAN	E2AK4_HUMAN	Q9P2K8	Isoform 2 of Eukaryotic translation initiation factor 2-alpha kinase 4 OS=Homo sapiens GN=EIF2AK4	94.8	0.00132	183704	1	1	1	EILAAGGR	NaN	98.8	47.9	46.8	12.6	Dimethyl (+28), Label:13C(6)15N(4) (+10)	823.48	2	-0.00039	-0.47	1316	1323	NaN	NaN	NaN	NaN	NaN	NaN	NaN	NaN	NaN	NaN	NaN	NaN	NaN	NaN	NaN	NaN	NaN	NaN	NaN	NaN	NaN	NaN	NaN	NaN	NaN	0
Programmed cell death 6-interacting protein OS=Homo sapiens GN=PDCD6IP PE=1 SV=1	PDC6I_HUMAN	PDC6I_HUMAN	Q8WUM4	Programmed cell death 6-interacting protein OS=Homo sapiens GN=PDCD6IP PE=1 SV=1	100	0.00659	96007.4	2	10	10	EILDESLR	NaN	99	58.1	47.9	0	Dimethyl (+28)	1001.54	2	0.00036	0.36	449	456	NaN	NaN	NaN	NaN	NaN	NaN	NaN	NaN	NaN	NaN	NaN	NaN	NaN	NaN	NaN	NaN	NaN	NaN	NaN	NaN	NaN	NaN	NaN	NaN	NaN	0
Zinc finger CCCH domain-containing protein 15 OS=Homo sapiens GN=ZC3H15 PE=1 SV=1	ZC3HF_HUMAN	ZC3HF_HUMAN	Q8WU90	Zinc finger CCCH domain-containing protein 15 OS=Homo sapiens GN=ZC3H15 PE=1 SV=1	98.4	0.00448	48585.7	1	1	1	EISLEDLIER	E[+28]ISLEDLIER	99.6	62.7	53.8	45	Dimethyl (+28)	1243.67	2	0.0013	1	229	238	0.321767	7.1431	28.3592	0.75145	0.14415	0.1928	NaN	NaN	NaN	0.404382	10.3633	49.3118	0.87416	0.195736	0.288213	NaN	NaN	NaN	0.639271	5.27954	0.22417	0.47455	0.26971	0.55519	1	1
X-ray repair cross-complementing protein 5 OS=Homo sapiens GN=XRCC5 PE=1 SV=3	XRCC5_HUMAN	XRCC5_HUMAN	P13010	X-ray repair cross-complementing protein 5 OS=Homo sapiens GN=XRCC5 PE=1 SV=3	100	0.0269	82689.1	4	6	6	EIYSFSESLR	E[+28]IYSFSESLR	99.7	71.1	51.7	55	Dimethyl (+28)	1257.62	2	0.00049	0.39	223	232	0.520067	0.356	0.685033	0.66975	0.74815	1.12015	NaN	NaN	NaN	0.653596	0.516491	1.19115	0.779119	1.01589	1.67449	NaN	NaN	NaN	0.716358	0.766189	0.055633	0.20056	0.066891	0.23417	1	1
Stathmin OS=Homo sapiens GN=STMN1 PE=1 SV=3	sp|P16949|STMN1_HUMAN	STMN1_HUMAN	P16949	Stathmin OS=Homo sapiens GN=STMN1 PE=1 SV=3	100	0.0698	17285	7	48	106	EKDKHIEEVR	E[+28]KDKHIEEVR	99.5	60.8	49.8	35.3	Dimethyl (+28), Dimethyl:2H(4) (+32), Dimethyl:2H(4) (+32), Label:13C(6) (+6)	1379.83	2	-0.00047	-0.34	125	134	2.8438	0.284333	0.149	NaN	NaN	NaN	NaN	NaN	NaN	3.57396	0.412516	0.259085	NaN	NaN	NaN	NaN	NaN	NaN	3.57396	0.412516	NaN	NaN	NaN	NaN	1	1
Eukaryotic translation initiation factor 3 subunit A OS=Homo sapiens GN=EIF3A PE=1 SV=1	EIF3A_HUMAN	EIF3A_HUMAN	Q14152	Eukaryotic translation initiation factor 3 subunit A OS=Homo sapiens GN=EIF3A PE=1 SV=1	100	0.0079	166557	4	6	6	EKEELEQR	NaN	98.9	52	49	16.2	Dimethyl (+28), Label:13C(6)15N(2)+Dimethyl (+36), Label:13C(6)15N(4) (+10)	1133.6	2	-0.00013	-0.11	590	597	NaN	NaN	NaN	NaN	NaN	NaN	NaN	NaN	NaN	NaN	NaN	NaN	NaN	NaN	NaN	NaN	NaN	NaN	NaN	NaN	NaN	NaN	NaN	NaN	NaN	0
Moesin OS=Homo sapiens GN=MSN PE=1 SV=3	MOES_HUMAN	MOES_HUMAN	P26038	Moesin OS=Homo sapiens GN=MSN PE=1 SV=3	100	0.0115	67803.8	4	200	292	EKEELMER	NaN	99	55.2	51.1	16.5	Dimethyl (+28), Dimethyl (+28)	1118.56	2	-0.0022	-1.9	343	350	NaN	NaN	NaN	NaN	NaN	NaN	NaN	NaN	NaN	NaN	NaN	NaN	NaN	NaN	NaN	NaN	NaN	NaN	NaN	NaN	NaN	NaN	NaN	NaN	NaN	0
Microtubule-associated serine/threonine-protein kinase 2 OS=Homo sapiens GN=MAST2 PE=4 SV=1	sp|Q6P0Q8-2|MAST2_HUMAN	MAST2_HUMAN	Q6P0Q8	Isoform 2 of Microtubule-associated serine/threonine-protein kinase 2 OS=Homo sapiens GN=MAST2	97.9	0.00132	176116	1	1	1	EKKLATSR	NaN	98.8	29.2	47.4	0	Acetyl (+42), Label:13C(6)15N(2)+Dimethyl (+36), Dimethyl:2H(4) (+32)	1041.66	3	3e-05	0.028	1229	1236	NaN	NaN	NaN	NaN	NaN	NaN	NaN	NaN	NaN	NaN	NaN	NaN	NaN	NaN	NaN	NaN	NaN	NaN	NaN	NaN	NaN	NaN	NaN	NaN	NaN	0
Isoform Long of Glucose-6-phosphate 1-dehydrogenase OS=Homo sapiens GN=G6PD	sp|P11413-2|G6PD_HUMAN	G6PD_HUMAN	P11413	Isoform Long of Glucose-6-phosphate 1-dehydrogenase OS=Homo sapiens GN=G6PD	100	0.0254	63810.1	4	18	28	EKPASTNSDDVR	E[+28]KPASTNSDDVR	99.3	57.8	52.1	45.3	Dimethyl (+28), Dimethyl (+28)	1373.68	2	-0.0012	-0.91	320	331	80.705	31.3403	1.87457	NaN	NaN	NaN	NaN	NaN	NaN	101.426	45.4691	3.25955	NaN	NaN	NaN	NaN	NaN	NaN	101.426	45.4691	NaN	NaN	NaN	NaN	1	1
Phosphoribosyl pyrophosphate synthase-associated protein 2 OS=Homo sapiens GN=PRPSAP2 PE=1 SV=1	sp|O60256-2|KPRB_HUMAN	KPRB_HUMAN	O60256	Isoform 2 of Phosphoribosyl pyrophosphate synthase-associated protein 2 OS=Homo sapiens GN=PRPSAP2	100	0.00395	0	2	3	3	EKPPITVVGDVGGR	E[+28]KPPITVVGDVGGR	99.6	39.4	51.2	26.3	Dimethyl (+28), Label:13C(6)15N(2)+Dimethyl (+36), Label:13C(6)15N(4) (+10)	1496.87	3	0.00024	0.16	0	0	NaN	NaN	NaN	NaN	NaN	NaN	NaN	NaN	NaN	NaN	NaN	NaN	NaN	NaN	NaN	NaN	NaN	NaN	NaN	NaN	NaN	NaN	NaN	NaN	NaN	0
SUMO-activating enzyme subunit 2 OS=Homo sapiens GN=UBA2 PE=1 SV=2	SAE2_HUMAN	SAE2_HUMAN	Q9UBT2	SUMO-activating enzyme subunit 2 OS=Homo sapiens GN=UBA2 PE=1 SV=2	100	0.00263	71207.2	2	2	2	ELAEAVAGGR	E[+28]LAEAVAGGR	99.5	59	48	34.8	Dimethyl (+28)	999.53	2	-0.00026	-0.26	10	19	0.567467	0.2858	0.641967	0.8173	1.4561	0.3871	NaN	NaN	NaN	0.713167	0.414644	1.11627	0.950763	1.97719	0.578668	NaN	NaN	NaN	0.831965	1.19592	0.090294	0.3684	0.10745	0.42597	1	1
Ribonuclease inhibitor OS=Homo sapiens GN=RNH1 PE=1 SV=2	RINI_HUMAN	RINI_HUMAN	P13489	Ribonuclease inhibitor OS=Homo sapiens GN=RNH1 PE=1 SV=2	100	0.0329	49956.4	9	63	75	ELCQGLGQPGSVLR	E[+28]LC[+57]QGLGQPGSVLR	99.7	77.7	51	59	Dimethyl (+28), Carbamidomethyl (+57)	1540.8	2	-0.0029	-1.9	360	373	0.941267	0.362	0.394367	0.35265	0.52055	4.43845	NaN	NaN	NaN	1.18294	0.525196	0.685736	0.410237	0.706837	6.63495	NaN	NaN	NaN	0.796589	0.616016	0.28749	0.093187	0.34094	0.10768	0.66667	0.66667
ATP-dependent RNA helicase A OS=Homo sapiens GN=DHX9 PE=1 SV=4	sp|Q08211|DHX9_HUMAN	DHX9_HUMAN	Q08211	ATP-dependent RNA helicase A OS=Homo sapiens GN=DHX9 PE=1 SV=4	100	0.0329	140944	9	17	25	ELDALDANDELTPL	E[+28]LDALDANDELTPL	99.7	78.7	49	64.9	Dimethyl (+28)	1555.76	2	-0.00098	-0.63	838	851	NaN	NaN	NaN	NaN	NaN	NaN	NaN	NaN	NaN	NaN	NaN	NaN	NaN	NaN	NaN	NaN	NaN	NaN	NaN	NaN	NaN	NaN	NaN	NaN	NaN	0
ATP-dependent RNA helicase A OS=Homo sapiens GN=DHX9 PE=1 SV=4	sp|Q08211|DHX9_HUMAN	DHX9_HUMAN	Q08211	ATP-dependent RNA helicase A OS=Homo sapiens GN=DHX9 PE=1 SV=4	100	0.0329	140944	9	60	84	ELDALDANDELTPLGR	E[+28]LDALDANDELTPLGR	99.7	130	51.4	115	Dimethyl (+28), Label:13C(6) (+6)	1774.9	2	-0.0032	-1.8	838	853	0.394333	0.670967	1.76523	NaN	4.1857	141.065	NaN	NaN	NaN	0.49558	0.97345	3.06944	NaN	5.68362	210.875	NaN	NaN	NaN	0.49558	3.32853	NaN	0.37759	NaN	0.43414	1	1
Ribonuclease inhibitor OS=Homo sapiens GN=RNH1 PE=1 SV=2	RINI_HUMAN	RINI_HUMAN	P13489	Ribonuclease inhibitor OS=Homo sapiens GN=RNH1 PE=1 SV=2	100	0.0173	49956.4	5	27	31	ELDLSNNCLGDAGILQLVESVR	E[+28]LDLSNNC[+57]LGDAGILQLVESVR	99.7	160	58.8	157	Dimethyl (+28), Carbamidomethyl (+57)	2442.24	2	0.00039	0.16	402	423	0.8524	0.4371	0.5128	NaN	NaN	NaN	NaN	NaN	NaN	1.07126	0.634152	0.891671	NaN	NaN	NaN	NaN	NaN	NaN	1.07126	0.634152	NaN	NaN	NaN	NaN	1	1
26S proteasome non-ATPase regulatory subunit 3 OS=Homo sapiens GN=PSMD3 PE=1 SV=2	PSMD3_HUMAN	PSMD3_HUMAN	O43242	26S proteasome non-ATPase regulatory subunit 3 OS=Homo sapiens GN=PSMD3 PE=1 SV=2	100	0.00395	60961.6	2	3	3	ELDTVTLEDIKEH	E[+28]LDTVTLEDIKEH	98.8	33.1	51.4	21.1	Dimethyl (+28), Label:13C(6)15N(2)+Dimethyl (+36)	1604.84	3	-0.00017	-0.1	66	78	0.250333	0.095733	0.4389	0.0676	0.18265	9.14315	NaN	NaN	NaN	0.314608	0.138892	0.763172	0.078639	0.248014	13.6679	NaN	NaN	NaN	0.196623	0.193453	0.1395	0.067968	0.16343	0.077992	1	1
Isoform 2 of Succinyl-CoA ligase [GDP-forming] subunit beta, mitochondrial OS=Homo sapiens GN=SUCLG2	sp|Q96I99-2|SUCB2_HUMAN	SUCB2_HUMAN	Q96I99	Isoform 2 of Succinyl-CoA ligase [GDP-forming] subunit beta, mitochondrial OS=Homo sapiens GN=SUCLG2	100	0.00263	47715.1	2	2	2	ELELKVPLVVR	E[+28]LELKVPLVVR	99.7	36.5	44.6	25.9	Dimethyl (+28), Dimethyl:2H(4) (+32), Label:13C(6) (+6)	1359.91	3	0.0011	0.79	382	392	NaN	NaN	NaN	NaN	NaN	NaN	NaN	NaN	NaN	NaN	NaN	NaN	NaN	NaN	NaN	NaN	NaN	NaN	NaN	NaN	NaN	NaN	NaN	NaN	NaN	0
Platelet-activating factor acetylhydrolase IB subunit beta OS=Homo sapiens GN=PAFAH1B2 PE=1 SV=1	sp|P68402|PA1B2_HUMAN	PA1B2_HUMAN	P68402	Platelet-activating factor acetylhydrolase IB subunit beta OS=Homo sapiens GN=PAFAH1B2 PE=1 SV=1	100	0.0145	25551.5	4	22	22	ELFSPLHALNFGIGGDTTR	E[+28]LFSPLHALNFGIGGDTTR	99.7	56.5	53.6	45.9	Dimethyl (+28), Label:13C(6) (+6)	2078.09	3	-0.0032	-1.6	61	79	NaN	9.39145	NaN	0.59045	11.3351	3.2198	NaN	NaN	NaN	NaN	13.6253	NaN	0.686869	15.3915	4.81321	NaN	NaN	NaN	0.686869	14.5084	NaN	0	NaN	0	1	1
GMP synthase [glutamine-hydrolyzing] OS=Homo sapiens GN=GMPS PE=1 SV=1	GUAA_HUMAN	GUAA_HUMAN	P49915	GMP synthase [glutamine-hydrolyzing] OS=Homo sapiens GN=GMPS PE=1 SV=1	100	0.0132	76698.7	5	20	20	ELGLPEELVSR	E[+28]LGLPEELVSR	99.1	55	50.3	36.7	Dimethyl (+28), Label:13C(6) (+6)	1274.72	2	-0.00015	-0.12	425	435	0.731067	1.6236	2.05243	0.1004	0.66855	6.0618	NaN	NaN	NaN	0.918772	2.35555	3.56883	0.116795	0.907801	9.06166	NaN	NaN	NaN	0.517783	1.63167	0.36355	0.26582	0.42404	0.30312	1	1
Thimet oligopeptidase OS=Homo sapiens GN=THOP1 PE=1 SV=2	THOP1_HUMAN	THOP1_HUMAN	P52888	Thimet oligopeptidase OS=Homo sapiens GN=THOP1 PE=1 SV=2	100	0.0119	78822.6	5	8	9	ELIEQTKR	E[+28]LIEQTKR	99	58.2	48.8	16.8	Dimethyl (+28), Label:13C(6)15N(2)+Dimethyl (+36), Label:13C(6)15N(4) (+10)	1089.65	2	-0.00071	-0.65	39	46	NaN	NaN	NaN	NaN	NaN	NaN	NaN	NaN	NaN	NaN	NaN	NaN	NaN	NaN	NaN	NaN	NaN	NaN	NaN	NaN	NaN	NaN	NaN	NaN	NaN	0
Endoplasmin OS=Homo sapiens GN=HSP90B1 PE=1 SV=1	ENPL_HUMAN	ENPL_HUMAN	P14625	Endoplasmin OS=Homo sapiens GN=HSP90B1 PE=1 SV=1	100	0.007	92453.7	2	11	11	ELISNASDALDKIR	E[+28]LISNASDALDKIR	99.7	88.9	56.6	71.9	Dimethyl (+28), Label:13C(6)15N(2)+Dimethyl (+36), Label:13C(6)15N(4) (+10)	1617.9	2	-0.0033	-2.1	103	116	50.1051	22.0058	0.442133	0.2349	0.17715	0.8297	NaN	NaN	NaN	62.9698	31.9264	0.768794	0.273259	0.240546	1.2403	NaN	NaN	NaN	31.6215	16.0835	0.46524	0.4694	0.54011	0.53246	0.66667	0.66667
Nucleolin OS=Homo sapiens GN=NCL PE=1 SV=3	NUCL_HUMAN	NUCL_HUMAN	P19338	Nucleolin OS=Homo sapiens GN=NCL PE=1 SV=3	100	0.0179	76597.9	1	10	10	ELKEVFEDAAEIR	E[+28]LKEVFEDAAEIR	99.3	86.6	56.6	62.2	Dimethyl (+28), Dimethyl:2H(4) (+32), Label:13C(6) (+6)	1613.89	3	0.003	1.9	408	420	7.54793	4.70933	0.722333	41.6711	23.2445	0.5509	NaN	NaN	NaN	9.4859	6.83238	1.25601	48.4759	31.5628	0.823529	NaN	NaN	NaN	28.9809	19.1976	0	0	0	0	0.16667	0.16667
Actin-related protein 2 OS=Homo sapiens GN=ACTR2 PE=1 SV=1	sp|P61160-2|ARP2_HUMAN	ARP2_HUMAN	P61160	Isoform 2 of Actin-related protein 2 OS=Homo sapiens GN=ACTR2	100	0.00263	0	2	2	2	ELKQLYLER	NaN	98.9	32.2	48.6	11.5	Dimethyl (+28), Dimethyl:2H(4) (+32), Label:13C(6) (+6)	1256.77	3	0.001	0.81	0	0	NaN	NaN	NaN	NaN	NaN	NaN	NaN	NaN	NaN	NaN	NaN	NaN	NaN	NaN	NaN	NaN	NaN	NaN	NaN	NaN	NaN	NaN	NaN	NaN	NaN	0
Staphylococcal nuclease domain-containing protein 1 OS=Homo sapiens GN=SND1 PE=1 SV=1	SND1_HUMAN	SND1_HUMAN	Q7KZF4	Staphylococcal nuclease domain-containing protein 1 OS=Homo sapiens GN=SND1 PE=1 SV=1	100	0.0184	101980	4	9	14	ELLAAEAR	NaN	99	52.4	47.9	0	Dimethyl (+28), Label:13C(6)15N(4) (+10)	909.51	2	-0.0011	-1.2	478	485	NaN	NaN	NaN	NaN	NaN	NaN	NaN	NaN	NaN	NaN	NaN	NaN	NaN	NaN	NaN	NaN	NaN	NaN	NaN	NaN	NaN	NaN	NaN	NaN	NaN	0
Condensin-2 complex subunit G2 OS=Homo sapiens GN=NCAPG2 PE=1 SV=1	sp|Q86XI2|CNDG2_HUMAN	CNDG2_HUMAN	Q86XI2	Condensin-2 complex subunit G2 OS=Homo sapiens GN=NCAPG2 PE=1 SV=1	25.7	0	130946	0	0	0	ELLDELSR	NaN	99	58.1	47.9	0	Dimethyl (+28)	1001.54	2	0.00036	0.36	37	44	NaN	NaN	NaN	NaN	NaN	NaN	NaN	NaN	NaN	NaN	NaN	NaN	NaN	NaN	NaN	NaN	NaN	NaN	NaN	NaN	NaN	NaN	NaN	NaN	NaN	0
Isoform PML-11 of Protein PML OS=Homo sapiens GN=PML	sp|P29590-11|PML_HUMAN	PML_HUMAN	P29590	Isoform PML-11 of Protein PML OS=Homo sapiens GN=PML	100	0.00132	92546.5	1	1	1	ELLEAVDAR	NaN	98.8	51.7	48.5	16.1	Dimethyl (+28), Label:13C(6)15N(4) (+10)	1052.57	2	0.00033	0.31	296	304	NaN	NaN	NaN	NaN	NaN	NaN	NaN	NaN	NaN	NaN	NaN	NaN	NaN	NaN	NaN	NaN	NaN	NaN	NaN	NaN	NaN	NaN	NaN	NaN	NaN	0
Thimet oligopeptidase OS=Homo sapiens GN=THOP1 PE=1 SV=2	THOP1_HUMAN	THOP1_HUMAN	P52888	Thimet oligopeptidase OS=Homo sapiens GN=THOP1 PE=1 SV=2	100	0.0119	78822.6	5	16	18	ELLEKLIESR	NaN	99.6	38.6	49.5	16.2	Dimethyl (+28), Label:13C(6)15N(2)+Dimethyl (+36), Label:13C(6)15N(4) (+10)	1302.79	3	-6.5e-05	-0.05	534	543	NaN	NaN	NaN	NaN	NaN	NaN	NaN	NaN	NaN	NaN	NaN	NaN	NaN	NaN	NaN	NaN	NaN	NaN	NaN	NaN	NaN	NaN	NaN	NaN	NaN	0
Cell growth-regulating nucleolar protein OS=Homo sapiens GN=LYAR PE=1 SV=2	LYAR_HUMAN	LYAR_HUMAN	Q9NX58	Cell growth-regulating nucleolar protein OS=Homo sapiens GN=LYAR PE=1 SV=2	99.9	0.00263	43597.1	1	4	4	ELLEQISAFDNVPR	E[+28]LLEQISAFDNVPR	99.7	55.9	51.7	38	Dimethyl (+28)	1657.87	3	0.0005	0.3	96	109	1.48993	0.832167	0.4151	130.43	132.067	1.07425	NaN	NaN	NaN	1.87248	1.20732	0.721788	151.729	179.329	1.60587	NaN	NaN	NaN	76.8009	90.268	0.27188	0.34917	0.31353	0.39109	0.16667	0.16667
Leucine-rich repeat-containing protein 47 OS=Homo sapiens GN=LRRC47 PE=1 SV=1	LRC47_HUMAN	LRC47_HUMAN	Q8N1G4	Leucine-rich repeat-containing protein 47 OS=Homo sapiens GN=LRRC47 PE=1 SV=1	100	0.029	63456.7	4	26	44	ELLLTGPGLEER	E[+28]LLLTGPGLEER	99.5	61.7	50.7	26.6	Dimethyl (+28), Label:13C(6) (+6)	1359.77	2	-0.0012	-0.86	23	34	0.405733	0.934733	2.86497	0.74205	0.7083	2.5168	NaN	NaN	NaN	0.509907	1.35613	4.98168	0.863225	0.961776	3.76231	NaN	NaN	NaN	0.686566	1.15895	0.16033	0.10728	0.1844	0.12009	1	1
Myosin regulatory light chain 12A OS=Homo sapiens GN=MYL12A PE=1 SV=2	ML12B_HUMAN	ML12B_HUMAN	O14950	Myosin regulatory light chain 12B OS=Homo sapiens GN=MYL12B PE=1 SV=2	100	0.0263	19762.3	2	2	2	ELLTTMGDR	E[+28]LLTTMGDR	99.5	65.6	50.9	39	Dimethyl (+28)	1062.54	2	0.00019	0.18	125	133	1.2697	0.936467	0.927433	0.53565	2.4264	3.56485	NaN	NaN	NaN	1.5957	1.35864	1.61265	0.623121	3.29473	5.32902	NaN	NaN	NaN	1.10941	2.32668	0.26299	0.251	0.30238	0.28087	0.66667	0.66667
CAD protein OS=Homo sapiens GN=CAD PE=1 SV=3	PYR1_HUMAN	PYR1_HUMAN	P27708	CAD protein OS=Homo sapiens GN=CAD PE=1 SV=3	100	0.0211	242964	6	14	18	ELSDLESAR	E[+28]LSDLESAR	98.6	66.4	47.6	43.3	Dimethyl (+28), Label:13C(6)15N(4) (+10)	1056.53	2	0.002	1.9	1067	1075	1.62003	0.449133	0.3211	0.4182	0.60895	2.7893	0.6119	1.08051	1.20704	2.03599	0.65161	0.558338	0.486491	0.826872	4.16967	0.409257	0.460181	0.578418	0.977244	0.646221	0.20643	0.025815	0.23726	0.028877	0.8	0.8
Dynactin subunit 1 OS=Homo sapiens GN=DCTN1 PE=4 SV=1	E7EX90_HUMAN	E7EX90_HUMAN	E7EX90	Dynactin subunit 1 OS=Homo sapiens GN=DCTN1 PE=4 SV=1	100	0.00659	139079	3	10	10	ELTNQQEASVER	E[+28]LTNQQEASVER	99.7	91.5	48.6	48	Dimethyl (+28), Label:13C(6)15N(4) (+10)	1440.71	2	-0.00021	-0.15	516	527	24.5905	36.7444	1.45653	10.797	NaN	1.33655	NaN	NaN	NaN	30.9043	53.3095	2.53266	12.5601	NaN	1.99798	NaN	NaN	NaN	21.7322	53.3095	0	NaN	0	NaN	0.16667	1
Serine--tRNA ligase, cytoplasmic OS=Homo sapiens GN=SARS PE=2 SV=1	SYSC_HUMAN	SYSC_HUMAN	P49591	Serine--tRNA ligase, cytoplasmic OS=Homo sapiens GN=SARS PE=1 SV=3	100	0.00467	58760.6	2	4	4	ELVSCSNCTDYQAR	E[+28]LVSC[+57]SNC[+57]TDYQAR	99.4	59.3	45.6	59.1	Dimethyl (+28), Carbamidomethyl (+57), Carbamidomethyl (+57)	1729.75	2	0.0054	3.1	391	404	NaN	NaN	NaN	NaN	NaN	NaN	NaN	NaN	NaN	NaN	NaN	NaN	NaN	NaN	NaN	NaN	NaN	NaN	NaN	NaN	NaN	NaN	NaN	NaN	NaN	0
Asparagine synthetase [glutamine-hydrolyzing] OS=Homo sapiens GN=ASNS PE=1 SV=4	sp|P08243-2|ASNS_HUMAN	ASNS_HUMAN	P08243	Isoform 2 of Asparagine synthetase [glutamine-hydrolyzing] OS=Homo sapiens GN=ASNS	99.9	0.00132	0	1	1	1	ELYLFDVLR	E[+28]LYLFDVLR	99.1	56	49.9	36.8	Dimethyl (+28), Label:13C(6)15N(4) (+10)	1204.67	2	0.00019	0.16	0	0	0.7876	0.3931	0.4991	0.20565	1.08095	4.7491	NaN	NaN	NaN	0.98982	0.570316	0.867849	0.239232	1.46778	7.09933	NaN	NaN	NaN	0.614526	1.01905	0.34903	0.26407	0.39971	0.29369	1	1
Stress-70 protein, mitochondrial OS=Homo sapiens GN=HSPA9 PE=1 SV=2	GRP75_HUMAN	GRP75_HUMAN	P38646	Stress-70 protein, mitochondrial OS=Homo sapiens GN=HSPA9 PE=1 SV=2	100	0.0606	73663.3	17	36	46	EMAGDNKLLGQFTLIGIPPAPR	E[+28]M[+16]AGDNKLLGQFTLIGIPPAPR	99.6	44.1	55.1	40.2	Dimethyl (+28), Oxidation (+16), Dimethyl:2H(4) (+32), Label:13C(6) (+6)	2419.36	3	0.0011	0.47	492	513	NaN	NaN	NaN	NaN	NaN	6.50685	NaN	NaN	NaN	NaN	NaN	NaN	NaN	NaN	9.72696	NaN	NaN	NaN	NaN	NaN	NaN	NaN	NaN	NaN	NaN	0
Isoform 2 of Dermcidin OS=Homo sapiens GN=DCD	sp|P81605|DCD_HUMAN	DCD_HUMAN	P81605	Dermcidin OS=Homo sapiens GN=DCD PE=1 SV=2	98.6	0.00263	11266.1	1	1	2	ENAGEDPGLAR	ENAGEDPGLAR	99.7	59.4	44.3	43.9		1127.52	2	-0.00064	-0.57	43	53	0.424	0.139367	1.004	1.07745	0.2986	0.18945	NaN	NaN	NaN	0.532864	0.202196	1.74578	1.2534	0.405459	0.283205	NaN	NaN	NaN	0.89313	0.303827	0.24409	0.2055	0.27935	0.22768	0.66667	0.66667
Calreticulin OS=Homo sapiens GN=CALR PE=1 SV=1	CALR_HUMAN	CALR_HUMAN	P27797	Calreticulin OS=Homo sapiens GN=CALR PE=1 SV=1	100	0.01	48124.9	1	9	10	EPAVYFKEQFLDGDGWTSR	E[+28]PAVYFKEQFLDGDGWTSR	99.7	91.8	56.1	87.3	Dimethyl (+28), Label:13C(6)15N(2)+Dimethyl (+36), Label:13C(6)15N(4) (+10)	2318.13	2	-0.0023	-0.98	18	36	219.495	163.687	0.742333	326.185	316.418	1.00725	NaN	NaN	NaN	275.851	237.481	1.29079	379.45	429.653	1.50572	NaN	NaN	NaN	327.651	333.567	0	0	0	0	0.16667	0.16667
Periodic tryptophan protein 1 homolog OS=Homo sapiens GN=PWP1 PE=2 SV=1	PWP1_HUMAN	PWP1_HUMAN	Q13610	Periodic tryptophan protein 1 homolog OS=Homo sapiens GN=PWP1 PE=1 SV=1	98.3	0.00263	55810.6	1	4	4	EPLEDGDPEDDR	E[+28]PLEDGDPEDDR	99.5	62.7	38.5	57.1	Dimethyl (+28)	1413.59	2	-0.0038	-2.7	74	85	NaN	NaN	NaN	NaN	NaN	NaN	NaN	NaN	NaN	NaN	NaN	NaN	NaN	NaN	NaN	NaN	NaN	NaN	NaN	NaN	NaN	NaN	NaN	NaN	NaN	0
Small nuclear ribonucleoprotein Sm D1 OS=Homo sapiens GN=SNRPD1 PE=1 SV=1	SMD1_HUMAN	SMD1_HUMAN	P62314	Small nuclear ribonucleoprotein Sm D1 OS=Homo sapiens GN=SNRPD1 PE=1 SV=1	99.9	0.0263	13263.9	1	8	10	EPVQLETLSIR	E[+28]PVQLETLSIR	99.7	71.5	54.8	53.8	Dimethyl (+28), Label:13C(6) (+6)	1317.76	2	-0.00036	-0.27	51	61	0.4971	0.238767	0.480733	1.0261	2.96965	5.3555	NaN	NaN	NaN	0.624733	0.346407	0.835913	1.19366	4.03238	8.00583	NaN	NaN	NaN	0.909196	2.1894	0.19304	0.44544	0.21905	0.49116	0.66667	0.66667
T-complex protein 1 subunit alpha OS=Homo sapiens GN=TCP1 PE=1 SV=1	TCPA_HUMAN	TCPA_HUMAN	P17987	T-complex protein 1 subunit alpha OS=Homo sapiens GN=TCP1 PE=1 SV=1	100	0.0514	60327.2	5	10	39	EQLAIAEF	NaN	98.6	51.8	46.9	23.1	Dimethyl (+28)	947.5	2	0.0004	0.42	434	441	NaN	NaN	NaN	NaN	NaN	NaN	NaN	NaN	NaN	NaN	NaN	NaN	NaN	NaN	NaN	NaN	NaN	NaN	NaN	NaN	NaN	NaN	NaN	NaN	NaN	0
T-complex protein 1 subunit alpha OS=Homo sapiens GN=TCP1 PE=1 SV=1	TCPA_HUMAN	TCPA_HUMAN	P17987	T-complex protein 1 subunit alpha OS=Homo sapiens GN=TCP1 PE=1 SV=1	100	0.0514	60327.2	5	20	78	EQLAIAEFAR	E[+28]QLAIAEFAR	99.6	64	49.4	31.3	Dimethyl (+28)	1174.63	2	-0.0009	-0.77	434	443	0.607333	0.265333	0.436367	0.41005	0.8157	2.49955	NaN	NaN	3.75356	0.763269	0.38495	0.758767	0.47701	1.10761	3.73653	NaN	NaN	1.79871	0.62014	0.746281	0.1444	0.28706	0.16322	0.31582	1	1
Isoform 2 of Glucosidase 2 subunit beta OS=Homo sapiens GN=PRKCSH	tr|K7ELL7|K7ELL7_HUMAN	K7ELL7_HUMAN	K7ELL7	Glucosidase 2 subunit beta OS=Homo sapiens GN=PRKCSH PE=1 SV=1	100	0.0269	0	4	18	18	EQTQAFIDAAQEAR	E[+28]QTQAFIDAAQEAR	99.7	95.8	52.9	82.7	Dimethyl (+28), Label:13C(6)15N(4) (+10)	1614.79	2	-0.0024	-1.5	0	0	0.3562	0.282767	0.8007	0.85275	0.65775	0.7715	NaN	NaN	NaN	0.447656	0.410243	1.39228	0.992002	0.893136	1.1533	NaN	NaN	NaN	0.719829	0.651689	0.23013	0.22588	0.25911	0.24656	1	1
Guanine nucleotide-binding protein-like 1 OS=Homo sapiens GN=GNL1 PE=1 SV=2	sp|P36915|GNL1_HUMAN	GNL1_HUMAN	P36915	Guanine nucleotide-binding protein-like 1 OS=Homo sapiens GN=GNL1 PE=1 SV=2	99.7	0.00231	68642.7	1	1	1	EQVLQPVSAELLELDIR	E[+28]QVLQPVSAELLELDIR	99.5	84.5	58.5	51.6	Dimethyl (+28)	1979.09	3	0.00043	0.22	102	118	0.1026	0.6581	0.6714	0.54115	2.0445	3.22735	NaN	NaN	NaN	0.128943	0.954783	1.16745	0.629519	2.77616	4.8245	NaN	NaN	NaN	0.379231	1.86547	0.30416	0.28912	0.34235	0.31479	1	1
Molybdopterin adenylyltransferase OS=Homo sapiens GN=GPHN PE=4 SV=1	F5H039_HUMAN	F5H039_HUMAN	F5H039	Molybdopterin adenylyltransferase OS=Homo sapiens GN=GPHN PE=4 SV=1	99.9	0.00263	84717.4	1	4	4	ESDDGTEELEVR	E[+28]SDDGTEELEVR	99.7	82.7	43	67.7	Dimethyl (+28)	1405.62	2	-0.002	-1.4	481	492	NaN	NaN	NaN	NaN	NaN	NaN	NaN	NaN	NaN	NaN	NaN	NaN	NaN	NaN	NaN	NaN	NaN	NaN	NaN	NaN	NaN	NaN	NaN	NaN	NaN	0
T-complex protein 1 subunit alpha OS=Homo sapiens GN=TCP1 PE=1 SV=1	TCPA_HUMAN	TCPA_HUMAN	P17987	T-complex protein 1 subunit alpha OS=Homo sapiens GN=TCP1 PE=1 SV=1	100	0.0514	60327.2	5	20	78	ESDITKER	NaN	99	41.5	48.5	9.29	Dimethyl (+28), Label:13C(6)15N(2)+Dimethyl (+36), Label:13C(6)15N(4) (+10)	1050.57	3	0.0006	0.57	267	274	NaN	NaN	NaN	NaN	NaN	NaN	NaN	NaN	NaN	NaN	NaN	NaN	NaN	NaN	NaN	NaN	NaN	NaN	NaN	NaN	NaN	NaN	NaN	NaN	NaN	0
Single-stranded DNA-binding protein, mitochondrial OS=Homo sapiens GN=SSBP1 PE=1 SV=1	SSBP_HUMAN	SSBP_HUMAN	Q04837	Single-stranded DNA-binding protein, mitochondrial OS=Homo sapiens GN=SSBP1 PE=1 SV=1	100	0.0116	17241.7	1	20	57	ESETTTSLVLER	E[+28]SETTTSLVLER	99.7	100	54.2	79.2	Dimethyl (+28), Label:13C(6) (+6)	1397.73	2	-0.0016	-1.2	17	28	0.357833	0.314167	0.8784	1.296	0.72095	0.5563	1.11484	1.47067	1.80954	0.449709	0.455798	1.52739	1.50763	0.978953	0.831602	0.745639	0.626345	0.867138	0.900994	0.687032	0.10365	0.046772	0.11576	0.050576	0.8	0.8
Isoform 2 of Glucosidase 2 subunit beta OS=Homo sapiens GN=PRKCSH	tr|K7ELL7|K7ELL7_HUMAN	K7ELL7_HUMAN	K7ELL7	Glucosidase 2 subunit beta OS=Homo sapiens GN=PRKCSH PE=1 SV=1	100	0.00576	0	2	2	2	ESLQQMAEVTR	E[+28]SLQQMAEVTR	99.7	60.9	51.3	50.6	Dimethyl (+28), Oxidation (+16)	1334.65	2	-0.0015	-1.1	0	0	0.502633	0.325533	0.652833	40.2342	0.87255	0.03925	NaN	NaN	NaN	0.631687	0.472289	1.13516	46.8044	1.18481	0.058674	NaN	NaN	NaN	23.718	0.828547	0.41999	0.25852	0.46876	0.27764	0.66667	0.66667
Isoform 2 of Clathrin heavy chain 1 OS=Homo sapiens GN=CLTC	sp|Q00610|CLH1_HUMAN	CLH1_HUMAN	Q00610	Clathrin heavy chain 1 OS=Homo sapiens GN=CLTC PE=1 SV=5	100	0.0119	191601	7	9	9	ESNCYDPER	E[+28]SNC[+57]YDPER	99.1	41	36	34	Dimethyl (+28), Carbamidomethyl (+57)	1196.48	2	-0.0011	-0.96	750	758	NaN	NaN	NaN	NaN	NaN	NaN	NaN	NaN	NaN	NaN	NaN	NaN	NaN	NaN	NaN	NaN	NaN	NaN	NaN	NaN	NaN	NaN	NaN	NaN	NaN	0
Heterogeneous nuclear ribonucleoprotein M OS=Homo sapiens GN=HNRNPM PE=1 SV=3	sp|P52272|HNRPM_HUMAN	HNRPM_HUMAN	P52272	Heterogeneous nuclear ribonucleoprotein M OS=Homo sapiens GN=HNRNPM PE=1 SV=3	100	0.00395	77499.3	3	3	3	ESPEVAER	NaN	98.6	46	45.7	19.1	Dimethyl (+28)	943.46	2	-0.00052	-0.55	700	707	NaN	NaN	NaN	NaN	NaN	NaN	NaN	NaN	NaN	NaN	NaN	NaN	NaN	NaN	NaN	NaN	NaN	NaN	NaN	NaN	NaN	NaN	NaN	NaN	NaN	0
Eukaryotic translation initiation factor 3 subunit A OS=Homo sapiens GN=EIF3A PE=1 SV=1	EIF3A_HUMAN	EIF3A_HUMAN	Q14152	Eukaryotic translation initiation factor 3 subunit A OS=Homo sapiens GN=EIF3A PE=1 SV=1	100	0.0079	166557	4	6	6	ESRPSEER	NaN	99	33.3	45.8	6.36	Dimethyl (+28), Label:13C(6)15N(4) (+10), Label:13C(6)15N(4) (+10)	1036.5	3	-0.00049	-0.47	1194	1201	NaN	NaN	NaN	NaN	NaN	NaN	NaN	NaN	NaN	NaN	NaN	NaN	NaN	NaN	NaN	NaN	NaN	NaN	NaN	NaN	NaN	NaN	NaN	NaN	NaN	0
Isoform 2 of Microtubule-associated protein 1A OS=Homo sapiens GN=MAP1A	sp|P78559|MAP1A_HUMAN	MAP1A_HUMAN	P78559	Microtubule-associated protein 1A OS=Homo sapiens GN=MAP1A PE=1 SV=6	100	0.0158	305468	8	22	24	ESTFLDEGPDDEQEVPLR	E[+28]STFLDEGPDDEQEVPLR	99.7	100	46.9	91.8	Dimethyl (+28)	2102.96	2	-0.0052	-2.5	1726	1743	1.85897	NaN	NaN	NaN	NaN	NaN	NaN	NaN	NaN	2.33627	NaN	NaN	NaN	NaN	NaN	NaN	NaN	NaN	2.33627	NaN	NaN	NaN	NaN	NaN	NaN	0
Poly(rC)-binding protein 2 OS=Homo sapiens GN=PCBP2 PE=2 SV=1	B4DXP5_HUMAN	B4DXP5_HUMAN	B4DXP5	Poly(rC)-binding protein 2 OS=Homo sapiens GN=PCBP2 PE=2 SV=1	43.5	0	33908.8	0	1	1	ESTGAQVQVAGDMLPNSTER	E[+28]STGAQVQVAGDMLPNSTER	99.7	76.3	53.7	70.2	Dimethyl (+28)	2117.01	2	-0.00062	-0.29	125	144	NaN	1.33933	NaN	NaN	NaN	1.52205	NaN	NaN	NaN	NaN	1.94313	NaN	NaN	NaN	2.27528	NaN	NaN	NaN	NaN	1.94313	NaN	NaN	NaN	NaN	NaN	1
Phosphoribosylformylglycinamidine synthase OS=Homo sapiens GN=PFAS PE=1 SV=4	PUR4_HUMAN	PUR4_HUMAN	O15067	Phosphoribosylformylglycinamidine synthase OS=Homo sapiens GN=PFAS PE=1 SV=4	100	0.0277	144716	10	63	63	ESWLLPGSNDLLLEVGPR	E[+28]SWLLPGSNDLLLEVGPR	99.4	64.5	53.9	43.3	Dimethyl (+28), Label:13C(6) (+6)	2028.1	2	8.9e-05	0.044	76	93	0.5806	0.2735	0.4711	0.30875	1.28785	2.78685	NaN	NaN	NaN	0.729672	0.396799	0.819162	0.359168	1.74873	4.16601	NaN	NaN	NaN	0.54442	1.07276	0.2088	0.35795	0.23126	0.38195	1	1
Eukaryotic translation initiation factor 3 subunit G OS=Homo sapiens GN=EIF3G PE=1 SV=2	EIF3G_HUMAN	EIF3G_HUMAN	O75821	Eukaryotic translation initiation factor 3 subunit G OS=Homo sapiens GN=EIF3G PE=1 SV=2	99.9	0.0132	35593.9	1	4	4	ETDLQELFR	E[+28]TDLQELFR	99.2	59.3	52.1	35.6	Dimethyl (+28), Label:13C(6)15N(4) (+10)	1187.61	2	-0.00069	-0.58	252	260	0.988667	6.60827	3.72137	6.00135	1.3221	0.6892	NaN	NaN	NaN	1.24251	9.58739	6.47082	6.98136	1.79523	1.03027	NaN	NaN	NaN	4.11193	5.69131	0.34494	0.28055	0.38107	0.29917	0.16667	0.16667
Stress-70 protein, mitochondrial OS=Homo sapiens GN=HSPA9 PE=1 SV=2	GRP75_HUMAN	GRP75_HUMAN	P38646	Stress-70 protein, mitochondrial OS=Homo sapiens GN=HSPA9 PE=1 SV=2	100	0.0606	73663.3	17	36	46	ETGVDLTKDNMALQR	E[+28]TGVDLTKDNMALQR	99.7	45	52.6	36.5	Dimethyl (+28), Dimethyl:2H(4) (+32), Label:13C(6) (+6)	1755.94	3	-0.00094	-0.54	293	307	NaN	1.70837	3.99137	4.20915	0.98675	0.3	NaN	NaN	NaN	NaN	2.47853	6.9403	4.8965	1.33987	0.448464	NaN	NaN	NaN	4.8965	1.9092	NaN	0.1845	NaN	0.19632	1	1
Isoform 2 of Elongation factor G, mitochondrial OS=Homo sapiens GN=GFM1	sp|Q96RP9-2|EFGM_HUMAN	EFGM_HUMAN	Q96RP9	Isoform 2 of Elongation factor G, mitochondrial OS=Homo sapiens GN=GFM1	100	0.00132	85853.4	1	1	1	ETITAPVPFDFTH	E[+28]TITAPVPFDFTH	99.7	68.1	49.3	62.1	Dimethyl (+28)	1501.74	2	-0.0005	-0.33	546	558	NaN	NaN	NaN	NaN	NaN	NaN	NaN	NaN	NaN	NaN	NaN	NaN	NaN	NaN	NaN	NaN	NaN	NaN	NaN	NaN	NaN	NaN	NaN	NaN	NaN	0
X-ray repair complementing defective repair in Chinese hamster cells 6 (Ku autoantigen, 70kDa) OS=Homo sapiens GN=XRCC6 PE=4 SV=1	B1AHC9_HUMAN	B1AHC9_HUMAN	B1AHC9	X-ray repair complementing defective repair in Chinese hamster cells 6 (Ku autoantigen, 70kDa) OS=Homo sapiens GN=XRCC6 PE=4 SV=1	100	0.0342	64268.6	8	36	52	ETNEPVKTK	E[+28]TNEPVKTK	99.1	35.5	49.3	20.1	Dimethyl (+28), Label:13C(6)15N(2)+Dimethyl (+36), Label:13C(6)15N(2)+Dimethyl (+36)	1144.67	3	-0.0014	-1.3	241	249	4.22177	1.79657	0.677	2.7908	NaN	1.84195	NaN	NaN	NaN	5.30573	2.60649	1.17719	3.24653	NaN	2.75349	NaN	NaN	NaN	4.27613	2.60649	0.13338	NaN	0.14702	NaN	0.16667	1
X-ray repair complementing defective repair in Chinese hamster cells 6 (Ku autoantigen, 70kDa) OS=Homo sapiens GN=XRCC6 PE=4 SV=1	B1AHC9_HUMAN	B1AHC9_HUMAN	B1AHC9	X-ray repair complementing defective repair in Chinese hamster cells 6 (Ku autoantigen, 70kDa) OS=Homo sapiens GN=XRCC6 PE=4 SV=1	100	0.0342	64268.6	8	18	26	ETNEPVKTKTR	E[+28]TNEPVKTKTR	99.7	39.3	49.2	30.6	Dimethyl (+28), Dimethyl:2H(4) (+32), Dimethyl:2H(4) (+32), Label:13C(6) (+6)	1399.86	3	7.7e-05	0.055	241	251	63.9873	37.0976	1.2598	NaN	NaN	NaN	NaN	NaN	NaN	80.4164	53.8218	2.19058	NaN	NaN	NaN	NaN	NaN	NaN	80.4164	53.8218	NaN	NaN	NaN	NaN	1	1
Protein phosphatase 2A activator, regulatory subunit 4 (Fragment) OS=Homo sapiens GN=PPP2R4 PE=2 SV=1	Q5T948_HUMAN	Q5T948_HUMAN	Q5T948	Protein phosphatase 2A activator, regulatory subunit 4 (Fragment) OS=Homo sapiens GN=PPP2R4 PE=2 SV=1	97.4	0.00288	28562.6	1	1	1	ETPPVDQPSR	E[+28]TPPVDQPSR	99.7	60.4	51.1	35.1	Dimethyl (+28)	1152.58	2	-0.0011	-0.96	125	134	0.985767	0.420867	0.447533	NaN	0.38265	NaN	NaN	38.2421	NaN	1.23887	0.610601	0.778184	NaN	0.519587	NaN	NaN	16.2869	NaN	1.23887	5.80571	NaN	0.30108	NaN	0.31969	1	1
Annexin A5 OS=Homo sapiens GN=ANXA5 PE=1 SV=2	ANXA5_HUMAN	ANXA5_HUMAN	P08758	Annexin A5 OS=Homo sapiens GN=ANXA5 PE=1 SV=2	100	0.00864	35920.6	3	3	3	ETSGNLEQLLLAVVK	E[+28]TSGNLEQLLLAVVK	99.7	93.7	56.7	86.1	Dimethyl (+28), Dimethyl (+28)	1668.97	2	0.0015	0.89	228	242	NaN	NaN	0.4707	NaN	NaN	NaN	NaN	NaN	NaN	NaN	NaN	0.818466	NaN	NaN	NaN	NaN	NaN	NaN	NaN	NaN	NaN	NaN	NaN	NaN	NaN	0
Elongation factor 2 OS=Homo sapiens GN=EEF2 PE=1 SV=4	EF2_HUMAN	EF2_HUMAN	P13639	Elongation factor 2 OS=Homo sapiens GN=EEF2 PE=1 SV=4	100	0.0962	95322.1	18	41	73	ETVSEESNVL	E[+28]TVSEESNVL	99.7	61.2	46.2	45.7	Dimethyl (+28)	1133.54	2	-0.00028	-0.25	581	590	NaN	NaN	NaN	NaN	NaN	NaN	NaN	NaN	NaN	NaN	NaN	NaN	NaN	NaN	NaN	NaN	NaN	NaN	NaN	NaN	NaN	NaN	NaN	NaN	NaN	0
Elongation factor 2 OS=Homo sapiens GN=EEF2 PE=1 SV=4	EF2_HUMAN	EF2_HUMAN	P13639	Elongation factor 2 OS=Homo sapiens GN=EEF2 PE=1 SV=4	100	0.0962	95322.1	18	41	73	ETVSEESNVLCL	E[+28]TVSEESNVLC[+57]L	99.7	65.2	46.5	45.1	Dimethyl (+28), Carbamidomethyl (+57)	1406.66	2	0.00031	0.22	581	592	NaN	NaN	NaN	NaN	NaN	NaN	NaN	NaN	NaN	NaN	NaN	NaN	NaN	NaN	NaN	NaN	NaN	NaN	NaN	NaN	NaN	NaN	NaN	NaN	NaN	0
Elongation factor 2 OS=Homo sapiens GN=EEF2 PE=1 SV=4	EF2_HUMAN	EF2_HUMAN	P13639	Elongation factor 2 OS=Homo sapiens GN=EEF2 PE=1 SV=4	100	0.0962	95322.1	18	89	145	ETVSEESNVLCLSKSPN	E[+28]TVSEESNVLC[+57]LSKSPN	99.7	121	51.3	113	Dimethyl (+28), Carbamidomethyl (+57), Dimethyl:2H(4) (+32)	1951.97	2	-0.0022	-1.1	581	597	8.238	3.7613	0.4671	0.16355	0.67025	14.3779	NaN	NaN	NaN	10.3531	5.45696	0.812207	0.190257	0.910109	21.4932	NaN	NaN	NaN	5.2717	3.18353	0.47455	0.38538	0.51669	0.4087	0.66667	0.66667
Elongation factor 2 OS=Homo sapiens GN=EEF2 PE=1 SV=4	EF2_HUMAN	EF2_HUMAN	P13639	Elongation factor 2 OS=Homo sapiens GN=EEF2 PE=1 SV=4	100	0.0962	95322.1	18	82	146	ETVSEESNVLCLSKSPNKH	E[+28]TVSEESNVLC[+57]LSKSPNKH	99.1	37.7	53.6	33	Dimethyl (+28), Carbamidomethyl (+57), Label:13C(6)15N(2)+Dimethyl (+36), Label:13C(6)15N(2)+Dimethyl (+36)	2257.15	4	-0.0055	-2.4	581	599	19.2887	15.6289	1.15017	4.88945	117.747	13.3508	NaN	NaN	NaN	24.2412	22.6746	1.99994	5.68789	159.884	19.9579	NaN	NaN	NaN	14.9645	91.2794	0	0	0	0	0.16667	0.16667
Transitional endoplasmic reticulum ATPase OS=Homo sapiens GN=VCP PE=1 SV=4	TERA_HUMAN	TERA_HUMAN	P55072	Transitional endoplasmic reticulum ATPase OS=Homo sapiens GN=VCP PE=1 SV=4	100	0.00933	89306.8	3	4	4	ETVVEVPQVTWEDIGGLEDVKR	E[+28]TVVEVPQVTWEDIGGLEDVKR	98.8	63.1	60.5	63.1	Dimethyl (+28), Label:13C(6)15N(2)+Dimethyl (+36), Label:13C(6)15N(4) (+10)	2571.35	3	-0.0026	-1	466	487	11.3939	4.34987	0.587567	0.242	NaN	NaN	NaN	NaN	NaN	14.3193	6.31086	1.02168	0.281518	NaN	NaN	NaN	NaN	NaN	7.30043	6.31086	0.46419	NaN	0.50336	NaN	0.66667	1
Isoform 2 of 1-phosphatidylinositol 4,5-bisphosphate phosphodiesterase gamma-1 OS=Homo sapiens GN=PLCG1	sp|P19174-2|PLCG1_HUMAN	PLCG1_HUMAN	P19174	Isoform 2 of 1-phosphatidylinositol 4,5-bisphosphate phosphodiesterase gamma-1 OS=Homo sapiens GN=PLCG1	100	0.00132	148646	1	1	1	EVAQTADAR	E[+28]VAQTADAR	99.7	62	46.8	38.8	Dimethyl (+28)	987.5	2	-0.00048	-0.49	928	936	0.258733	0.238967	3.14747	NaN	NaN	NaN	NaN	NaN	NaN	0.325164	0.346697	5.4729	NaN	NaN	NaN	NaN	NaN	NaN	0.325164	0.346697	NaN	NaN	NaN	NaN	1	1
U4/U6.U5 tri-snRNP-associated protein 2 OS=Homo sapiens GN=USP39 PE=4 SV=1	SNUT2_HUMAN	SNUT2_HUMAN	Q53GS9	U4/U6.U5 tri-snRNP-associated protein 2 OS=Homo sapiens GN=USP39 PE=1 SV=2	99.9	0.00132	65364.4	1	1	1	EVDEDSEPER	E[+28]VDEDSEPER	98.7	47.5	41.5	36.7	Dimethyl (+28), Label:13C(6) (+6)	1237.54	2	-0.0023	-1.8	77	86	NaN	NaN	NaN	NaN	NaN	NaN	NaN	NaN	NaN	NaN	NaN	NaN	NaN	NaN	NaN	NaN	NaN	NaN	NaN	NaN	NaN	NaN	NaN	NaN	NaN	0
Sorbitol dehydrogenase OS=Homo sapiens GN=SORD PE=1 SV=4	DHSO_HUMAN	DHSO_HUMAN	Q00796	Sorbitol dehydrogenase OS=Homo sapiens GN=SORD PE=1 SV=4	100	0.0184	38306.6	4	9	14	EVDIKGVFR	NaN	99.7	43.8	48.9	14.9	Dimethyl (+28), Label:13C(6)15N(2)+Dimethyl (+36), Label:13C(6)15N(4) (+10)	1135.67	3	-0.00079	-0.7	291	299	NaN	NaN	NaN	NaN	NaN	NaN	NaN	NaN	NaN	NaN	NaN	NaN	NaN	NaN	NaN	NaN	NaN	NaN	NaN	NaN	NaN	NaN	NaN	NaN	NaN	0
Nardilysin OS=Homo sapiens GN=NRD1 PE=3 SV=1	B1AKJ5_HUMAN	B1AKJ5_HUMAN	B1AKJ5	Nardilysin OS=Homo sapiens GN=NRD1 PE=3 SV=1	99.9	0.00576	139400	1	4	4	EVEAVDSEYQLAR	E[+28]VEAVDSEYQLAR	99.7	78.5	52.1	57.6	Dimethyl (+28)	1535.74	2	-0.004	-2.6	375	387	0.7253	0.3487	0.491867	0.08585	0.23525	4.3659	NaN	NaN	NaN	0.911524	0.5059	0.855272	0.099869	0.319438	6.5265	NaN	NaN	NaN	0.505697	0.412669	0.3625	0.14145	0.3921	0.14865	1	1
Nucleolin OS=Homo sapiens GN=NCL PE=1 SV=3	NUCL_HUMAN	NUCL_HUMAN	P19338	Nucleolin OS=Homo sapiens GN=NCL PE=1 SV=3	100	0.0079	76597.9	6	6	6	EVFEDAAEIR	E[+28]VFEDAAEIR	99.7	83.1	47.6	60.9	Dimethyl (+28), Label:13C(6)15N(4) (+10)	1215.6	2	-0.0012	-0.98	411	420	NaN	NaN	NaN	NaN	NaN	NaN	NaN	NaN	NaN	NaN	NaN	NaN	NaN	NaN	NaN	NaN	NaN	NaN	NaN	NaN	NaN	NaN	NaN	NaN	NaN	0
T-complex protein 1 subunit beta OS=Homo sapiens GN=CCT2 PE=1 SV=4	sp|P78371|TCPB_HUMAN	TCPB_HUMAN	P78371	T-complex protein 1 subunit beta OS=Homo sapiens GN=CCT2 PE=1 SV=4	100	0.123	57471.9	10	73	135	EVGDGTTSVTVLAAELLR	E[+28]VGDGTTSVTVLAAELLR	99.7	128	57.9	119	Dimethyl (+28), Label:13C(6) (+6)	1864.03	2	0.00035	0.19	94	111	0.642633	0.2513	0.3983	0.76105	0.4659	0.61615	NaN	NaN	NaN	0.807633	0.36459	0.692575	0.885328	0.63263	0.92107	NaN	NaN	NaN	0.84648	0.49861	0.029196	0.16716	0.031269	0.1754	1	1
Complement component 1 Q subcomponent-binding protein, mitochondrial OS=Homo sapiens GN=C1QBP PE=1 SV=1	C1QBP_HUMAN	C1QBP_HUMAN	Q07021	Complement component 1 Q subcomponent-binding protein, mitochondrial OS=Homo sapiens GN=C1QBP PE=1 SV=1	100	0.0179	31344.6	2	12	12	EVGQEDEAESDIFSIR	E[+28]VGQEDEAESDIFSIR	99.7	120	51.9	111	Dimethyl (+28), Label:13C(6) (+6)	1856.87	2	-0.003	-1.6	192	207	0.348367	0.413533	1.26317	1.281	1.02985	0.8016	NaN	NaN	NaN	0.437812	0.599961	2.19643	1.49019	1.3984	1.1983	NaN	NaN	NaN	0.963998	0.99918	0.31808	0.24199	0.33982	0.25285	0.66667	0.66667
26S protease regulatory subunit 10B OS=Homo sapiens GN=PSMC6 PE=1 SV=1	PRS10_HUMAN	PRS10_HUMAN	P62333	26S protease regulatory subunit 10B OS=Homo sapiens GN=PSMC6 PE=1 SV=1	100	0.0144	44156.9	2	6	10	EVIELPLTNPELFQR	E[+28]VIELPLTNPELFQR	99.7	102	57.6	71.7	Dimethyl (+28)	1825	2	-0.0015	-0.84	147	161	0.5473	0.1326	0.2363	NaN	0.27335	0.8624	NaN	NaN	NaN	0.687822	0.192378	0.410885	NaN	0.371173	1.28919	NaN	NaN	NaN	0.687822	0.281775	NaN	0.18536	NaN	0.19345	1	1
Actin-related protein 3 OS=Homo sapiens GN=ACTR3 PE=1 SV=3	ARP3_HUMAN	ARP3_HUMAN	P61158	Actin-related protein 3 OS=Homo sapiens GN=ACTR3 PE=1 SV=3	98.9	0.00501	47353.8	1	4	4	EVIQNCPIDVR	E[+28]VIQNC[+57]PIDVR	99.7	75.3	53.6	59.1	Dimethyl (+28), Carbamidomethyl (+57)	1369.71	2	0.0029	2.1	302	312	0.498133	0.2081	0.4267	0.71025	0.35515	0.50075	NaN	NaN	NaN	0.626032	0.301915	0.741958	0.826232	0.482246	0.748561	NaN	NaN	NaN	0.726132	0.39208	0.087211	0.1439	0.093057	0.15008	1	1
Stress-70 protein, mitochondrial OS=Homo sapiens GN=HSPA9 PE=1 SV=2	GRP75_HUMAN	GRP75_HUMAN	P38646	Stress-70 protein, mitochondrial OS=Homo sapiens GN=HSPA9 PE=1 SV=2	100	0.0606	73663.3	17	72	92	EVKSTNGDTFLGGEDFDQALLR	E[+28]VKSTNGDTFLGGEDFDQALLR	99.7	88.2	54.4	71.1	Dimethyl (+28), Dimethyl:2H(4) (+32), Label:13C(6) (+6)	2477.26	3	-0.0052	-2.1	263	284	0.8889	0.1959	0.338667	18.0887	NaN	NaN	NaN	NaN	NaN	1.11713	0.284215	0.588883	21.0425	NaN	NaN	NaN	NaN	NaN	11.0798	0.284215	0.36006	NaN	0.38396	NaN	0.16667	1
Proteasome subunit beta type-4 OS=Homo sapiens GN=PSMB4 PE=1 SV=4	PSB4_HUMAN	PSB4_HUMAN	P28070	Proteasome subunit beta type-4 OS=Homo sapiens GN=PSMB4 PE=1 SV=4	98.8	0.00263	29187	1	2	2	EVLEKQPVLSQTEAR	E[+28]VLEKQPVLSQTEAR	99.7	51.4	52.9	37.9	Dimethyl (+28), Label:13C(6)15N(2)+Dimethyl (+36), Label:13C(6)15N(4) (+10)	1800.01	3	-0.00019	-0.11	197	211	13.77	6.9092	0.4647	0.06485	NaN	8.63365	NaN	NaN	NaN	17.3055	10.024	0.808033	0.07544	NaN	12.9063	NaN	NaN	NaN	8.69046	10.024	0.47455	NaN	0.50574	NaN	0.66667	1
Amidophosphoribosyltransferase OS=Homo sapiens GN=PPAT PE=1 SV=1	PUR1_HUMAN	PUR1_HUMAN	Q06203	Amidophosphoribosyltransferase OS=Homo sapiens GN=PPAT PE=1 SV=1	100	0.00395	57381.3	2	3	3	EVLPGEIVEISR	E[+28]VLPGEIVEISR	99	55.9	50.8	32.5	Dimethyl (+28)	1367.76	2	-0.0019	-1.4	249	260	4.83673	2.4313	0.5332	0.1369	0.87655	7.4982	NaN	NaN	NaN	6.07859	3.52737	0.927143	0.159255	1.19024	11.2089	NaN	NaN	NaN	3.11892	2.3588	0.47455	0.29282	0.50558	0.30504	0.66667	0.66667
Adenosine deaminase OS=Homo sapiens GN=ADA PE=1 SV=3	ADA_HUMAN	ADA_HUMAN	P00813	Adenosine deaminase OS=Homo sapiens GN=ADA PE=1 SV=3	100	0.00944	40747.1	4	7	7	EVVALVGQGLQEGER	E[+28]VVALVGQGLQEGER	99.7	89.7	56.1	63.4	Dimethyl (+28)	1610.86	2	-0.0023	-1.4	128	142	0.6353	0.344567	0.5402	40.1307	3.84915	NaN	NaN	NaN	NaN	0.798416	0.499903	0.939315	46.684	5.22663	NaN	NaN	NaN	NaN	23.7412	2.86327	0.39919	0.43656	0.42491	0.45437	0.66667	0.66667
26S protease regulatory subunit 7 OS=Homo sapiens GN=PSMC2 PE=1 SV=3	PRS7_HUMAN	PRS7_HUMAN	P35998	26S protease regulatory subunit 7 OS=Homo sapiens GN=PSMC2 PE=1 SV=3	100	0.00233	48617.6	1	7	7	EVVETPLLHPER	E[+28]VVETPLLHPER	99.6	69	55.5	57.3	Dimethyl (+28), Label:13C(6)15N(4) (+10)	1455.8	3	0.00042	0.29	189	200	0.629667	0.239833	0.3832	1.98535	0.80555	0.3831	NaN	NaN	NaN	0.791337	0.347954	0.666319	2.30955	1.09383	0.572689	NaN	NaN	NaN	1.55045	0.720891	0.28985	0.30393	0.30805	0.31576	0.66667	0.66667
60S ribosomal protein L10 OS=Homo sapiens GN=RPL10 PE=1 SV=4	RL10_HUMAN	RL10_HUMAN	P27635	60S ribosomal protein L10 OS=Homo sapiens GN=RPL10 PE=1 SV=4	98.9	0.00448	24586.6	1	2	2	EYEQLSSEALEAAR	E[+28]YEQLSSEALEAAR	99.7	72.3	52.6	58.3	Dimethyl (+28)	1622.79	2	0.0067	4.1	56	69	3.75683	36.8274	5.51487	0.93005	0.43275	0.46495	NaN	NaN	NaN	4.72142	53.4299	9.5894	1.08193	0.587616	0.695044	NaN	NaN	NaN	2.90167	27.0087	0.35659	0.42552	0.37875	0.44143	0.16667	0.16667
STE20/SPS1-related proline-alanine-rich protein kinase OS=Homo sapiens GN=STK39 PE=1 SV=3	STK39_HUMAN	STK39_HUMAN	Q9UEW8	STE20/SPS1-related proline-alanine-rich protein kinase OS=Homo sapiens GN=STK39 PE=1 SV=3	98.8	0.00263	59456.7	1	1	2	EYLIEKLLTR	E[+28]YLIEKLLTR	99.7	41.2	49.2	21.1	Dimethyl (+28), Label:13C(6)15N(2)+Dimethyl (+36), Label:13C(6)15N(4) (+10)	1350.82	3	-0.00049	-0.37	344	353	NaN	NaN	NaN	NaN	NaN	NaN	NaN	NaN	NaN	NaN	NaN	NaN	NaN	NaN	NaN	NaN	NaN	NaN	NaN	NaN	NaN	NaN	NaN	NaN	NaN	0
Cytoplasmic dynein 1 heavy chain 1 OS=Homo sapiens GN=DYNC1H1 PE=1 SV=5	DYHC1_HUMAN	DYHC1_HUMAN	Q14204	Cytoplasmic dynein 1 heavy chain 1 OS=Homo sapiens GN=DYNC1H1 PE=1 SV=5	100	0.00922	532388	5	7	7	EYQTQLIQR	E[+28]YQTQLIQR	99.4	59.1	49.4	36.7	Dimethyl (+28)	1205.64	2	0.0004	0.33	603	611	0.650333	0.469067	9.6178	3.207	0.2319	2.4232	NaN	NaN	NaN	0.81731	0.68053	16.7237	3.7307	0.314889	3.62239	NaN	NaN	NaN	2.274	0.49771	0.3627	0.22411	0.38477	0.23206	0.66667	0.66667
26S protease regulatory subunit 7 OS=Homo sapiens GN=PSMC2 PE=1 SV=3	PRS7_HUMAN	PRS7_HUMAN	P35998	26S protease regulatory subunit 7 OS=Homo sapiens GN=PSMC2 PE=1 SV=3	100	0.0079	48617.6	3	15	15	FDDGAGGDNEVQR	F[+28]DDGAGGDNEVQR	99.7	78.5	43.2	57.2	Dimethyl (+28), Label:13C(6) (+6)	1412.63	2	0.00081	0.57	285	297	0.644467	0.076167	0.1088	2.7338	20.5559	6.14825	NaN	NaN	NaN	0.809937	0.110504	0.189184	3.18022	27.9122	9.1909	NaN	NaN	NaN	1.99508	14.0114	0.34124	0.47455	0.36156	0.48979	0.66667	0.66667
Importin-5 OS=Homo sapiens GN=IPO5 PE=1 SV=4	sp|O00410|IPO5_HUMAN	IPO5_HUMAN	O00410	Importin-5 OS=Homo sapiens GN=IPO5 PE=1 SV=4	100	0.01	123614	4	4	4	FDSNAVAGESALDR	F[+28]DSNAVAGESALDR	99.7	69.6	51.1	63.1	Dimethyl (+28)	1478.71	2	0.0053	3.6	332	345	0.1092	0.041533	0.553033	0.3659	0.1994	0.58195	NaN	NaN	NaN	0.137238	0.060257	0.96163	0.425651	0.270758	0.869945	NaN	NaN	NaN	0.281444	0.165508	0.22036	0.094978	0.23327	0.097999	1	1
Peptidyl-prolyl cis-trans isomerase FKBP4 OS=Homo sapiens GN=FKBP4 PE=1 SV=3	FKBP4_HUMAN	FKBP4_HUMAN	Q02790	Peptidyl-prolyl cis-trans isomerase FKBP4 OS=Homo sapiens GN=FKBP4 PE=1 SV=3	100	0.0158	51787.9	5	9	12	FEIGEGENLDLPY	F[+28]EIGEGENLDLPY	99.7	76.8	47.2	49.5	Dimethyl (+28)	1522.72	2	-0.0015	-0.99	190	202	NaN	NaN	NaN	NaN	NaN	NaN	NaN	NaN	NaN	NaN	NaN	NaN	NaN	NaN	NaN	NaN	NaN	NaN	NaN	NaN	NaN	NaN	NaN	NaN	NaN	0
Peptidyl-prolyl cis-trans isomerase FKBP4 OS=Homo sapiens GN=FKBP4 PE=1 SV=3	FKBP4_HUMAN	FKBP4_HUMAN	Q02790	Peptidyl-prolyl cis-trans isomerase FKBP4 OS=Homo sapiens GN=FKBP4 PE=1 SV=3	100	0.0158	51787.9	5	22	31	FEIGEGENLDLPYGLER	F[+28]EIGEGENLDLPYGLER	99.7	92.4	50.4	65.4	Dimethyl (+28)	1977.96	2	-0.0074	-3.7	190	206	0.781967	4.26983	4.64687	NaN	4.14445	NaN	NaN	NaN	NaN	0.982741	6.19475	8.0801	NaN	5.6276	NaN	NaN	NaN	NaN	0.982741	5.91118	NaN	0	NaN	0	1	1
Isoform 2 of Succinyl-CoA ligase [GDP-forming] subunit beta, mitochondrial OS=Homo sapiens GN=SUCLG2	sp|Q96I99|SUCB2_HUMAN	SUCB2_HUMAN	Q96I99	Succinyl-CoA ligase [GDP-forming] subunit beta, mitochondrial OS=Homo sapiens GN=SUCLG2 PE=1 SV=2	100	0.00263	46493.7	2	2	2	FFVADTANEALEAAKR	F[+28]FVADTANEALEAAKR	99.7	88.4	52.9	80.6	Dimethyl (+28), Dimethyl:2H(4) (+32), Label:13C(6) (+6)	1817.99	3	0.0011	0.59	59	74	NaN	NaN	NaN	NaN	NaN	NaN	NaN	NaN	NaN	NaN	NaN	NaN	NaN	NaN	NaN	NaN	NaN	NaN	NaN	NaN	NaN	NaN	NaN	NaN	NaN	0
Lupus La protein OS=Homo sapiens GN=SSB PE=1 SV=2	LA_HUMAN	LA_HUMAN	P05455	Lupus La protein OS=Homo sapiens GN=SSB PE=1 SV=2	100	0.0145	46821	4	5	11	FGDFNLPR	FGDFNLPR	99	65.5	46	37.1		964.48	2	0.0005	0.52	25	32	14.0431	22.4902	2.58603	0.3492	1.0173	1.35885	NaN	9.57014	NaN	17.6487	32.6292	4.49667	0.406224	1.38136	2.03132	NaN	4.07583	NaN	9.02748	12.6955	0.44839	0.084819	0.4712	0.087103	0.66667	0.6
Deoxyuridine 5'-triphosphate nucleotidohydrolase, mitochondrial OS=Homo sapiens GN=DUT PE=1 SV=4	sp|P33316|DUT_HUMAN	DUT_HUMAN	P33316	Deoxyuridine 5'-triphosphate nucleotidohydrolase, mitochondrial OS=Homo sapiens GN=DUT PE=1 SV=4	100	0.0356	26545.8	9	60	81	FIDVGAGVIDEDYR	F[+28]IDVGAGVIDEDYR	99.7	70.5	50.1	58.4	Dimethyl (+28), Label:13C(6) (+6)	1601.8	2	-0.00031	-0.19	181	194	1.18647	2.06713	1.1133	4.3469	0.4322	0.10005	NaN	NaN	NaN	1.4911	2.99903	1.93584	5.05674	0.586869	0.149563	NaN	NaN	NaN	3.27392	1.79295	0.31549	0.37698	0.33124	0.38599	0.16667	0.16667
Phosphoglycolate phosphatase OS=Homo sapiens GN=PGP PE=1 SV=1	PGP_HUMAN	PGP_HUMAN	A6NDG6	Phosphoglycolate phosphatase OS=Homo sapiens GN=PGP PE=1 SV=1	100	0.0184	33988.6	5	13	18	FIFDCVSQEYGINPER	F[+28]IFDC[+57]VSQEYGINPER	99.7	80.5	47.6	66.2	Dimethyl (+28), Carbamidomethyl (+57)	2000.93	2	-0.0046	-2.3	239	254	19.0588	4.13097	0.500367	NaN	NaN	0.75125	NaN	NaN	NaN	23.9523	5.99328	0.870052	NaN	NaN	1.12303	NaN	NaN	NaN	23.9523	5.99328	NaN	NaN	NaN	NaN	1	1
Calreticulin OS=Homo sapiens GN=CALR PE=1 SV=1	CALR_HUMAN	CALR_HUMAN	P27797	Calreticulin OS=Homo sapiens GN=CALR PE=1 SV=1	100	0.0079	48124.9	3	5	6	FKEQFLDGDGWTSR	F[+28]KEQFLDGDGWTSR	99.7	45.5	48.5	29.8	Dimethyl (+28)	1712.82	3	0.0012	0.67	23	36	NaN	NaN	NaN	NaN	NaN	NaN	NaN	NaN	NaN	NaN	NaN	NaN	NaN	NaN	NaN	NaN	NaN	NaN	NaN	NaN	NaN	NaN	NaN	NaN	NaN	0
Dipeptidyl peptidase 3 OS=Homo sapiens GN=DPP3 PE=1 SV=2	sp|Q9NY33|DPP3_HUMAN	DPP3_HUMAN	Q9NY33	Dipeptidyl peptidase 3 OS=Homo sapiens GN=DPP3 PE=1 SV=2	100	0.0173	82573.6	4	6	6	FLDSQNLSAYNTR	F[+28]LDSQNLSAYNTR	99.7	62	52.7	57.8	Dimethyl (+28)	1555.76	2	-0.0032	-2.1	187	199	0.323867	0.414667	1.18023	0.66495	0.52015	0.7501	NaN	NaN	NaN	0.407021	0.601606	2.05222	0.773535	0.706294	1.12131	NaN	NaN	NaN	0.590278	0.65395	0.19164	0.050849	0.20096	0.051972	1	1
DNA replication complex GINS protein SLD5 OS=Homo sapiens GN=GINS4 PE=4 SV=1	E5RFF9_HUMAN	E5RFF9_HUMAN	E5RFF9	DNA replication complex GINS protein SLD5 OS=Homo sapiens GN=GINS4 PE=4 SV=1	100	0.00659	22635.1	2	4	5	FLGQDSDGGSEEVVLTPAELIER	F[+28]LGQDSDGGSEEVVLTPAELIER	99.7	95.2	53.8	87	Dimethyl (+28), Label:13C(6) (+6)	2494.25	2	-0.0018	-0.7	7	29	NaN	NaN	NaN	0.671	9.65565	25.7944	NaN	NaN	NaN	NaN	NaN	NaN	0.780573	13.1111	38.5595	NaN	NaN	NaN	0.780573	13.1111	NaN	NaN	NaN	NaN	1	1
Prefoldin subunit 3 OS=Homo sapiens GN=VBP1 PE=1 SV=3	PFD3_HUMAN	PFD3_HUMAN	P61758	Prefoldin subunit 3 OS=Homo sapiens GN=VBP1 PE=1 SV=3	100	0.00263	22640.8	2	2	2	FLLADNLY	F[+28]LLADNLY	99	53.2	48.3	23.4	Dimethyl (+28)	995.53	2	0.00012	0.12	105	112	NaN	NaN	NaN	NaN	NaN	NaN	NaN	NaN	NaN	NaN	NaN	NaN	NaN	NaN	NaN	NaN	NaN	NaN	NaN	NaN	NaN	NaN	NaN	NaN	NaN	0
Dipeptidyl peptidase 3 OS=Homo sapiens GN=DPP3 PE=1 SV=2	sp|Q9NY33|DPP3_HUMAN	DPP3_HUMAN	Q9NY33	Dipeptidyl peptidase 3 OS=Homo sapiens GN=DPP3 PE=1 SV=2	100	0.0408	82573.6	11	63	93	FPEDGPELEEILTQLATADAR	F[+28]PEDGPELEEILTQLATADAR	99.7	74.6	53.7	57.5	Dimethyl (+28), Label:13C(6) (+6)	2348.19	3	0.007	3	704	724	0.5833	0.3685	0.6318	1.26205	22.2779	30.8771	NaN	NaN	NaN	0.733065	0.534626	1.09859	1.46814	30.2504	46.1575	NaN	NaN	NaN	1.1006	15.3925	0.20518	0.43219	0.21439	0.44083	0.66667	0.66667
Myosin regulatory light chain 12A OS=Homo sapiens GN=MYL12A PE=1 SV=2	tr|J3QRS3|J3QRS3_HUMAN	J3QRS3_HUMAN	J3QRS3	Myosin regulatory light chain 12A OS=Homo sapiens GN=MYL12A PE=4 SV=1	100	0.0263	0	2	2	2	FTDEEVDELYR	F[+28]TDEEVDELYR	99.7	66.7	48.3	46.3	Dimethyl (+28)	1442.66	2	-0.0015	-1.1	0	0	NaN	NaN	5.5109	0.1385	1.9412	15.9277	NaN	NaN	NaN	NaN	NaN	9.58251	0.161117	2.63589	23.8101	NaN	NaN	NaN	0.161117	2.63589	NaN	NaN	NaN	NaN	1	1
40S ribosomal protein SA (Fragment) OS=Homo sapiens GN=RPSA PE=3 SV=1	C9J9K3_HUMAN	C9J9K3_HUMAN	C9J9K3	40S ribosomal protein SA (Fragment) OS=Homo sapiens GN=RPSA PE=3 SV=1	100	0.00708	29487.9	3	7	7	FTPGTFTNQIQAAFR	F[+28]TPGTFTNQIQAAFR	99.7	83.5	55.5	74.3	Dimethyl (+28)	1725.88	2	-0.0029	-1.7	103	117	0.566367	0.197567	0.3518	1.15295	4.2275	2.7907	NaN	NaN	NaN	0.711784	0.286633	0.61172	1.34122	5.74038	4.17176	NaN	NaN	NaN	1.0265	3.0135	0.18939	0.46354	0.19771	0.47198	0.66667	0.66667
6-phosphogluconate dehydrogenase, decarboxylating OS=Homo sapiens GN=PGD PE=1 SV=3	6PGD_HUMAN	6PGD_HUMAN	P52209	6-phosphogluconate dehydrogenase, decarboxylating OS=Homo sapiens GN=PGD PE=1 SV=3	100	0.0303	53123.9	9	17	23	FTTALSFYDGYR	F[+28]TTALSFYDGYR	99.7	62.9	47.6	52.7	Dimethyl (+28)	1467.7	2	-0.00074	-0.5	423	434	1.0809	3.86373	4.8815	1.56785	1.24695	1.08895	NaN	NaN	NaN	1.35843	5.60557	8.48809	1.82388	1.69319	1.62785	NaN	NaN	NaN	1.59115	3.64938	0.092458	0.29213	0.09649	0.29736	0.16667	0.16667
S-adenosylmethionine synthase isoform type-2 OS=Homo sapiens GN=MAT2A PE=1 SV=1	METK2_HUMAN	METK2_HUMAN	P31153	S-adenosylmethionine synthase isoform type-2 OS=Homo sapiens GN=MAT2A PE=1 SV=1	100	0.00576	43642.8	1	2	2	FVIGGPQGDAGLTGR	F[+28]VIGGPQGDAGLTGR	99.7	77.5	55.1	60	Dimethyl (+28), Label:13C(6)15N(4) (+10)	1481.79	2	-0.0011	-0.77	250	264	0.671933	0.316167	0.4668	0.15765	0.8419	5.33565	NaN	NaN	2.51044	0.844456	0.4587	0.811685	0.183394	1.14319	7.97616	NaN	NaN	1.20301	0.513925	0.800943	0.35195	0.25708	0.36719	0.2616	1	1
RNA-binding protein 7 OS=Homo sapiens GN=RBM7 PE=1 SV=1	RBM7_HUMAN	RBM7_HUMAN	Q9Y580	RNA-binding protein 7 OS=Homo sapiens GN=RBM7 PE=1 SV=1	97.9	0.00395	30485.7	1	3	4	GAAAAEADR	G[+42]AAAAEADR	99.5	54.1	43.1	29.2	Acetyl (+42), Label:13C(6)15N(4) (+10)	882.41	2	-0.00022	-0.25	2	10	0.174467	0.186833	5.2085	0.7358	0.3123	0.432	NaN	NaN	NaN	0.219262	0.271061	9.05669	0.855955	0.424061	0.645788	NaN	NaN	NaN	0.537608	0.347561	0.34036	0.13792	0.35498	0.13986	1	1
Isoform 2 of Vacuolar protein sorting-associated protein 13C OS=Homo sapiens GN=VPS13C	sp|Q709C8-4|VP13C_HUMAN	VP13C_HUMAN	Q709C8	Isoform 4 of Vacuolar protein sorting-associated protein 13C OS=Homo sapiens GN=VPS13C	99.4	0.00132	403073	1	1	1	GAAGVVSR	NaN	99	52.6	46.1	0	Dimethyl (+28), Label:13C(6)15N(4) (+10)	753.44	2	0.00011	0.14	3430	3437	NaN	NaN	NaN	NaN	NaN	NaN	NaN	NaN	NaN	NaN	NaN	NaN	NaN	NaN	NaN	NaN	NaN	NaN	NaN	NaN	NaN	NaN	NaN	NaN	NaN	0
Translation initiation factor eIF-2B subunit epsilon OS=Homo sapiens GN=EIF2B5 PE=4 SV=1	EI2BE_HUMAN	EI2BE_HUMAN	Q13144	Translation initiation factor eIF-2B subunit epsilon OS=Homo sapiens GN=EIF2B5 PE=1 SV=3	100	0.00132	80362.1	1	1	1	GAEEEPPPPLQAVLVADSFDR	G[+28]AEEEPPPPLQAVLVADSFDR	99.7	79.4	52.5	66.2	Dimethyl (+28)	2264.12	3	-0.0086	-3.8	34	54	NaN	NaN	NaN	NaN	NaN	NaN	NaN	NaN	NaN	NaN	NaN	NaN	NaN	NaN	NaN	NaN	NaN	NaN	NaN	NaN	NaN	NaN	NaN	NaN	NaN	0
Isoform 2 of tRNA (cytosine(34)-C(5))-methyltransferase OS=Homo sapiens GN=NSUN2	sp|Q08J23|NSUN2_HUMAN	NSUN2_HUMAN	Q08J23	tRNA (cytosine(34)-C(5))-methyltransferase OS=Homo sapiens GN=NSUN2 PE=1 SV=2	100	0.00933	86454.8	2	5	5	GAEQLAEGGR	G[+28]AEQLAEGGR	98.6	68.9	51.3	37.1	Dimethyl (+28), Label:13C(6)15N(4) (+10)	1024.53	2	0.0076	7.4	306	315	0.7001	0.2994	0.458667	1.0817	1.278	21.346	2.00907	NaN	NaN	0.879854	0.434375	0.797542	1.25834	1.73535	31.9097	1.34373	NaN	NaN	1.16064	1.08486	0.01475	0.34386	0.015352	0.34675	0.35	0.8
Glycine--tRNA ligase OS=Homo sapiens GN=GARS PE=1 SV=3	SYG_HUMAN	SYG_HUMAN	P41250	Glycine--tRNA ligase OS=Homo sapiens GN=GARS PE=1 SV=3	100	0.0659	83149.6	5	37	164	GAGAEEVLAPLR	G[+28]AGAEEVLAPLR	99.7	90.6	49.9	72.1	Dimethyl (+28), Label:13C(6) (+6)	1215.69	2	-0.00013	-0.11	57	68	0.6364	0.3158	0.495967	0.75825	0.51585	0.6804	NaN	NaN	NaN	0.799799	0.458168	0.862401	0.882071	0.700455	1.01712	NaN	NaN	NaN	0.840935	0.579311	0.031117	0.13124	0.032376	0.13227	1	1
Isoform FYB-130 of FYN-binding protein OS=Homo sapiens GN=FYB	sp|O15117-3|FYB_HUMAN	FYB_HUMAN	O15117	Isoform 3 of FYN-binding protein OS=Homo sapiens GN=FYB	98.8	0.00132	0	1	1	1	GAGNLDEEQDSEGETYEDIEASKER	G[+28]AGNLDEEQDSEGETYEDIEASKER	99.7	70.8	46.6	66.4	Dimethyl (+28), Dimethyl:2H(4) (+32), Label:13C(6) (+6)	2836.27	3	-0.0071	-2.5	0	0	NaN	NaN	NaN	NaN	NaN	NaN	NaN	NaN	NaN	NaN	NaN	NaN	NaN	NaN	NaN	NaN	NaN	NaN	NaN	NaN	NaN	NaN	NaN	NaN	NaN	0
Isoform 2 of Polyadenylate-binding protein 2 OS=Homo sapiens GN=PABPN1	sp|Q86U42-2|PABP2_HUMAN	PABP2_HUMAN	Q86U42	Isoform 2 of Polyadenylate-binding protein 2 OS=Homo sapiens GN=PABPN1	100	0.0175	31479	3	5	7	GAIEDPELEAIKAR	G[+28]AIEDPELEAIKAR	98.9	69.6	56.4	55.8	Dimethyl (+28), Label:13C(6)15N(2)+Dimethyl (+36), Label:13C(6)15N(4) (+10)	1584.88	3	-0.0063	-4	112	125	7.31413	3.08297	0.822833	5.1514	6.16835	1.23525	NaN	NaN	NaN	9.19207	4.47282	1.43077	5.99261	8.37579	1.84655	NaN	NaN	NaN	7.59234	6.42431	0	0.035392	0	0.035505	0.16667	0.16667
T-complex protein 1 subunit theta OS=Homo sapiens GN=CCT8 PE=1 SV=4	TCPQ_HUMAN	TCPQ_HUMAN	P50990	T-complex protein 1 subunit theta OS=Homo sapiens GN=CCT8 PE=1 SV=4	100	0.318	59603	3	17	20	GAISTIVLR	G[+28]AISTIVLR	99	60.1	51.4	37.2	Dimethyl (+28), Label:13C(6)15N(4) (+10)	966.61	2	-0.0048	-5	370	378	0.598267	0.261767	0.437667	0.656	0.4322	0.65885	0.472686	0.556786	1.0741	0.751875	0.379776	0.761027	0.763123	0.586869	0.984902	0.316146	0.23713	0.514712	0.610381	0.401258	0.0535	0.058466	0.055533	0.058618	1	1
Thymidylate kinase OS=Homo sapiens GN=DTYMK PE=1 SV=4	KTHY_HUMAN	KTHY_HUMAN	P23919	Thymidylate kinase OS=Homo sapiens GN=DTYMK PE=1 SV=4	96.2	0.00236	23801.8	1	3	3	GALIVLEGVDR	G[+28]ALIVLEGVDR	99.5	63.5	53.8	40.2	Dimethyl (+28), Label:13C(6)15N(4) (+10)	1178.69	2	-0.0046	-3.9	6	16	0.6598	0.233167	0.3496	106.86	1.63485	0.0543	NaN	NaN	NaN	0.829207	0.338282	0.607894	124.31	2.21991	0.081172	NaN	NaN	NaN	62.5698	1.27909	0.39537	0.40373	0.4099	0.40396	0.66667	0.66667
Isoform 2 of Glucosidase 2 subunit beta OS=Homo sapiens GN=PRKCSH	tr|K7ELL7|K7ELL7_HUMAN	K7ELL7_HUMAN	K7ELL7	Glucosidase 2 subunit beta OS=Homo sapiens GN=PRKCSH PE=1 SV=1	100	0.00467	0	1	4	4	GALSEAEAQALLSGDTQTDATSFYDR	G[+28]ALSEAEAQALLSGDTQTDATSFYDR	99.7	138	53	138	Dimethyl (+28)	2744.26	3	-0.02	-7.2	0	0	0.667333	0.342267	0.4727	0.9013	0.75985	0.8438	NaN	NaN	NaN	0.838675	0.496566	0.821944	1.04848	1.03177	1.26138	NaN	NaN	NaN	0.943577	0.76417	0.070487	0.21444	0.072925	1	0.66667	0.66667
T-complex protein 1 subunit alpha OS=Homo sapiens GN=TCP1 PE=1 SV=1	TCPA_HUMAN	TCPA_HUMAN	P17987	T-complex protein 1 subunit alpha OS=Homo sapiens GN=TCP1 PE=1 SV=1	100	0.0307	60327.2	3	36	52	GANDFMCDEMER	G[+28]ANDFMC[+57]DEMER	99.7	50.3	32.4	14.2	Dimethyl (+28), Oxidation (+16), Carbamidomethyl (+57)	1517.55	2	-0.0037	-2.5	379	390	0.8108	NaN	NaN	NaN	4.22065	NaN	NaN	NaN	NaN	1.01898	NaN	NaN	NaN	5.73107	NaN	NaN	NaN	NaN	1.01898	5.73107	NaN	NaN	NaN	NaN	1	1
26S protease regulatory subunit 6A OS=Homo sapiens GN=PSMC3 PE=1 SV=3	PRS6A_HUMAN	PRS6A_HUMAN	P17980	26S protease regulatory subunit 6A OS=Homo sapiens GN=PSMC3 PE=1 SV=3	100	0.00896	49187	1	4	4	GANIDLDSQR	G[+28]ANIDLDSQR	99.6	56.8	51.2	35.7	Dimethyl (+28), Label:13C(6)15N(4) (+10)	1125.56	2	-0.00091	-0.81	108	117	0.6264	0.193033	0.299067	0.72495	0.33685	0.46415	1.08409	4.09144	4.79816	0.787231	0.280056	0.520026	0.843333	0.457397	0.693849	0.725068	1.74251	2.29929	0.785211	0.826653	0.0018867	0.21466	0.0019427	0.54252	1	1
Histone H1x OS=Homo sapiens GN=H1FX PE=1 SV=1	H1X_HUMAN	H1X_HUMAN	Q92522	Histone H1x OS=Homo sapiens GN=H1FX PE=1 SV=1	100	0.00132	22469.9	1	1	1	GAPAAATAPAPTAH	G[+28]APAAATAPAPTAH	99.7	89.3	49	73.2	Dimethyl (+28)	1230.63	2	-0.001	-0.83	129	142	NaN	NaN	NaN	NaN	NaN	NaN	NaN	NaN	NaN	NaN	NaN	NaN	NaN	NaN	NaN	NaN	NaN	NaN	NaN	NaN	NaN	NaN	NaN	NaN	NaN	0
Isoform 2 of Neutral alpha-glucosidase AB OS=Homo sapiens GN=GANAB	sp|Q14697-2|GANAB_HUMAN	GANAB_HUMAN	Q14697	Isoform 2 of Neutral alpha-glucosidase AB OS=Homo sapiens GN=GANAB	98.9	0.00448	109422	1	3	3	GAQPEETPR	G[+28]AQPEETPR	99.7	61.2	50.9	46.7	Dimethyl (+28), Label:13C(6) (+6)	1017.52	2	7.9e-05	0.078	220	228	2.15607	0.667767	0.772567	0.75655	0.6117	0.80905	NaN	13.7493	NaN	2.70965	0.968807	1.34336	0.880093	0.830606	1.20943	NaN	5.8557	NaN	1.79487	2.55171	0.30007	0.23926	0.3087	0.58058	0.66667	0.6
T-complex protein 1 subunit gamma OS=Homo sapiens GN=CCT3 PE=1 SV=4	sp|P49368|TCPG_HUMAN	TCPG_HUMAN	P49368	T-complex protein 1 subunit gamma OS=Homo sapiens GN=CCT3 PE=1 SV=4	100	0.0173	60517.4	4	12	12	GASKEILSEVER	G[+28]ASKEILSEVER	99.7	72.7	54.9	42.3	Dimethyl (+28), Dimethyl (+28)	1372.75	2	-0.0039	-2.9	378	389	NaN	NaN	NaN	NaN	NaN	NaN	NaN	NaN	NaN	NaN	NaN	NaN	NaN	NaN	NaN	NaN	NaN	NaN	NaN	NaN	NaN	NaN	NaN	NaN	NaN	0
UTP--glucose-1-phosphate uridylyltransferase (Fragment) OS=Homo sapiens GN=UGP2 PE=4 SV=1	C9J3M0_HUMAN	C9J3M0_HUMAN	C9J3M0	UTP--glucose-1-phosphate uridylyltransferase (Fragment) OS=Homo sapiens GN=UGP2 PE=4 SV=1	100	0.00751	4348.9	2	3	3	GASQFQEVIR	G[+28]ASQFQEVIR	99.7	62.6	53.1	45.7	Dimethyl (+28), Label:13C(6)15N(4) (+10)	1171.62	2	-0.00087	-0.74	5	14	25.6344	2.0624	0.685567	0.91715	0.5682	0.6175	0.763071	2.34373	NaN	32.2162	2.99217	1.19208	1.06692	0.771539	0.923088	0.510364	0.998172	NaN	11.2645	1.58729	0.26092	0.15336	0.26747	0.27934	0.35	0.35
HIV Tat-specific factor 1 OS=Homo sapiens GN=HTATSF1 PE=1 SV=1	HTSF1_HUMAN	HTSF1_HUMAN	O43719	HIV Tat-specific factor 1 OS=Homo sapiens GN=HTATSF1 PE=1 SV=1	100	0.0165	85836.6	3	5	7	GASSSTANVEDVHAR	G[+28]ASSSTANVEDVHAR	99.7	86.7	51.4	80.7	Dimethyl (+28)	1527.73	3	0.00082	0.54	81	95	1.9559	0.1155	0.130133	NaN	5.1031	8.991	NaN	NaN	NaN	2.45809	0.167569	0.226279	NaN	6.92932	13.4405	NaN	NaN	NaN	2.45809	3.54845	NaN	0.47455	NaN	0.86395	1	1
T-complex protein 1 subunit beta OS=Homo sapiens GN=CCT2 PE=1 SV=4	sp|P78371|TCPB_HUMAN	TCPB_HUMAN	P78371	T-complex protein 1 subunit beta OS=Homo sapiens GN=CCT2 PE=1 SV=4	100	0.0382	57471.9	5	41	69	GATQQILDEAER	G[+28]ATQQILDEAER	99.7	89.7	49	73.4	Dimethyl (+28)	1357.68	2	-0.0011	-0.84	377	388	0.6238	0.2854	0.4584	0.64295	0.45005	0.70015	NaN	NaN	NaN	0.783964	0.414063	0.797079	0.747942	0.611107	1.04664	NaN	NaN	NaN	0.765953	0.512585	0.014967	0.12089	0.015315	0.21645	1	1
Eukaryotic translation initiation factor 3 subunit D OS=Homo sapiens GN=EIF3D PE=1 SV=1	EIF3D_HUMAN	EIF3D_HUMAN	O15371	Eukaryotic translation initiation factor 3 subunit D OS=Homo sapiens GN=EIF3D PE=1 SV=1	100	0.00527	63955.8	3	4	4	GAVIATELKNNSY	G[+28]AVIATELKNNSY	99.7	80.8	51.1	60.4	Dimethyl (+28), Label:13C(6)15N(2)+Dimethyl (+36)	1442.78	2	-0.0026	-1.8	418	430	NaN	1.46433	NaN	NaN	NaN	2.9883	NaN	NaN	NaN	NaN	2.12448	NaN	NaN	NaN	4.46715	NaN	NaN	NaN	NaN	2.12448	NaN	NaN	NaN	NaN	NaN	1
Copine-1 OS=Homo sapiens GN=CPNE1 PE=1 SV=1	CPNE1_HUMAN	CPNE1_HUMAN	Q99829	Copine-1 OS=Homo sapiens GN=CPNE1 PE=1 SV=1	99.7	0.00288	59040.6	1	1	1	GAVTDVEATR	G[+28]AVTDVEATR	99.4	56.9	51.6	28.8	Dimethyl (+28), Label:13C(6)15N(4) (+10)	1055.55	2	-0.00035	-0.33	423	432	0.521733	0.392533	0.750833	0.1397	0.60755	4.42955	NaN	NaN	3.11064	0.655691	0.569494	1.30557	0.162513	0.824971	6.62165	NaN	NaN	1.49063	0.409102	0.697233	0.31152	0.11535	0.3185	0.2036	1	1
60S ribosomal protein L15 OS=Homo sapiens GN=RPL15 PE=1 SV=2	RL15_HUMAN	RL15_HUMAN	P61313	60S ribosomal protein L15 OS=Homo sapiens GN=RPL15 PE=1 SV=2	100	0.00896	24128.5	1	4	4	GAYKYIQELWR	G[+28]AYKYIQELWR	99.7	68.3	55.8	50.3	Dimethyl (+28), Label:13C(6)15N(2)+Dimethyl (+36), Label:13C(6)15N(4) (+10)	1499.83	2	0.0018	1.2	2	12	16.0483	3.42293	0.186233	54.3462	14.2632	0.2592	0.246543	0.099243	6.11801	20.1688	4.96605	0.323828	63.2208	19.3676	0.387473	0.164895	0.042267	2.93177	27.8515	8.1253	0.16751	0.16746	0.17116	0.27936	0.35	0.35
Heat shock 70 kDa protein 4L OS=Homo sapiens GN=HSPA4L PE=1 SV=3	HS74L_HUMAN	HS74L_HUMAN	O95757	Heat shock 70 kDa protein 4L OS=Homo sapiens GN=HSPA4L PE=1 SV=3	100	0.00576	94496.5	2	2	2	GCALQCAILSPAFKVR	G[+28]C[+57]ALQC[+57]AILSPAFKVR	98.8	71.3	57.8	63.7	Dimethyl (+28), Carbamidomethyl (+57), Carbamidomethyl (+57), Label:13C(6)15N(2)+Dimethyl (+36), Label:13C(6)15N(4) (+10)	1864.02	3	-0.0011	-0.58	375	390	8.03317	4.09743	0.545967	122.995	NaN	1.13945	NaN	NaN	NaN	10.0957	5.94463	0.949342	143.08	NaN	1.70334	NaN	NaN	NaN	76.588	5.94463	0	NaN	0	NaN	0.16667	1
Chromosome 20 open reading frame 43 (Fragment) OS=Homo sapiens GN=C20orf43 PE=4 SV=1	A8MSH5_HUMAN	A8MSH5_HUMAN	A8MSH5	UPF0549 protein C20orf43 OS=Homo sapiens GN=C20orf43 PE=4 SV=2	97.5	0.00132	37514.2	1	1	1	GCDGGTIPKR	NaN	99.1	32.2	48.8	13.3	Dimethyl (+28), Carbamidomethyl (+57), Label:13C(6)15N(2)+Dimethyl (+36), Label:13C(6)15N(4) (+10)	1133.6	3	0.00038	0.33	2	11	NaN	NaN	NaN	NaN	NaN	NaN	NaN	NaN	NaN	NaN	NaN	NaN	NaN	NaN	NaN	NaN	NaN	NaN	NaN	NaN	NaN	NaN	NaN	NaN	NaN	0
CWF19-like protein 1 OS=Homo sapiens GN=CWF19L1 PE=1 SV=2	sp|Q69YN2|C19L1_HUMAN	C19L1_HUMAN	Q69YN2	CWF19-like protein 1 OS=Homo sapiens GN=CWF19L1 PE=1 SV=2	99.8	0.00448	60602.4	1	1	1	GCELAENITYLGR	G[+28]C[+57]ELAENITYLGR	99.7	59.6	52.6	48.3	Dimethyl (+28), Carbamidomethyl (+57)	1522.74	2	-0.00064	-0.42	86	98	1.9108	2.1366	1.6026	0.67505	1.27075	1.65675	NaN	NaN	NaN	2.40141	3.09982	2.78665	0.785284	1.72551	2.47664	NaN	NaN	NaN	1.59335	2.41266	0.2988	0.17664	0.30504	0.23711	0.66667	0.66667
Trifunctional purine biosynthetic protein adenosine-3 OS=Homo sapiens GN=GART PE=1 SV=1	sp|P22102|PUR2_HUMAN	PUR2_HUMAN	P22102	Trifunctional purine biosynthetic protein adenosine-3 OS=Homo sapiens GN=GART PE=1 SV=1	100	0.0125	107750	2	7	8	GCGDQTLGDLLLTPTR	G[+28]C[+57]GDQTLGDLLLTPTR	99.7	113	55.2	106	Dimethyl (+28), Carbamidomethyl (+57)	1743.88	2	9e-06	0.0053	645	660	0.6753	0.195567	0.290733	0.68235	0.19785	0.29	NaN	NaN	NaN	0.848687	0.283732	0.505535	0.793776	0.268654	0.433515	NaN	NaN	NaN	0.821232	0.276193	0.021275	0.017373	0.021701	0.022228	1	1
Phosphoglycerate kinase 1 OS=Homo sapiens GN=PGK1 PE=1 SV=3	PGK1_HUMAN	PGK1_HUMAN	P00558	Phosphoglycerate kinase 1 OS=Homo sapiens GN=PGK1 PE=1 SV=3	100	0.0118	44597.3	4	4	5	GCITIIGGGDTATCC	G[+28]C[+57]ITIIGGGDTATC[+57]C[+57]	99.5	60.6	43.4	60.6	Dimethyl (+28), Carbamidomethyl (+57), Carbamidomethyl (+57), Carbamidomethyl (+57)	1582.67	2	-0.014	-8.8	366	380	NaN	NaN	NaN	NaN	NaN	NaN	NaN	NaN	NaN	NaN	NaN	NaN	NaN	NaN	NaN	NaN	NaN	NaN	NaN	NaN	NaN	NaN	NaN	NaN	NaN	0
40S ribosomal protein S2 OS=Homo sapiens GN=RPS2 PE=1 SV=2	RS2_HUMAN	RS2_HUMAN	P15880	40S ribosomal protein S2 OS=Homo sapiens GN=RPS2 PE=1 SV=2	100	0.132	31307.2	4	25	32	GCTATLGNFAK	G[+28]C[+57]TATLGNFAK	99.7	89.1	51.9	80	Dimethyl (+28), Carbamidomethyl (+57), Dimethyl (+28)	1194.61	2	-0.0009	-0.75	228	238	3.8974	2.31887	1.7009	1.12435	1.8154	0.7054	NaN	NaN	NaN	4.89808	3.36425	2.95757	1.30795	2.46507	1.05449	NaN	NaN	NaN	3.10302	2.91466	0.33388	0.097432	0.33856	0.11426	0.16667	0.16667
Isoform 4 of Sorting nexin-3 OS=Homo sapiens GN=SNX3	sp|O60493-4|SNX3_HUMAN	SNX3_HUMAN	O60493	Isoform 4 of Sorting nexin-3 OS=Homo sapiens GN=SNX3	100	0.007	16298.3	2	3	3	GDDGIFDDNFIEER	G[+28]DDGIFDDNFIEER	99.4	56.6	45.8	55.9	Dimethyl (+28), Label:13C(6)15N(4) (+10)	1678.73	2	-0.0099	-5.9	83	96	0.778767	0.210467	0.402033	0.35765	NaN	NaN	NaN	NaN	NaN	0.978719	0.305349	0.699067	0.416054	NaN	NaN	NaN	NaN	NaN	0.697386	0.305349	0.24411	NaN	0.24724	NaN	1	1
Nucleoside diphosphate kinase OS=Homo sapiens GN=NME1-NME2 PE=2 SV=1	Q32Q12_HUMAN	Q32Q12_HUMAN	Q32Q12	Nucleoside diphosphate kinase OS=Homo sapiens GN=NME1-NME2 PE=2 SV=1	100	0.00864	32624.2	2	3	3	GDFCIQVGR	G[+28]DFC[+57]IQVGR	99.5	56.7	50.1	43.5	Dimethyl (+28), Carbamidomethyl (+57), Label:13C(6)15N(4) (+10)	1088.53	2	9.2e-05	0.084	131	139	0.6977	4.32223	3.98957	0.07995	2.8752	44.2403	2.85029	4.83954	10.4549	0.876838	6.27077	6.93717	0.093006	3.90414	66.1339	1.90635	2.06112	5.01002	0.958733	4.07867	0.18289	0.050873	0.18518	0.074927	0.8	0.8
Isoform 2 of Transcription elongation factor SPT5 OS=Homo sapiens GN=SUPT5H	sp|O00267-2|SPT5H_HUMAN	SPT5H_HUMAN	O00267	Isoform 2 of Transcription elongation factor SPT5 OS=Homo sapiens GN=SUPT5H	99.5	0.0025	120481	1	1	1	GDFLIFEGNR	G[+28]DFLIFEGNR	98.8	48.3	51.8	32.1	Dimethyl (+28)	1194.6	2	0.00018	0.15	352	361	7.91687	0.370967	0.1885	0.9233	0.46	0.4988	NaN	NaN	NaN	9.94956	0.538205	0.327769	1.07407	0.624618	0.745646	NaN	NaN	NaN	5.51182	0.581411	0.36529	0.047223	0.36934	0.069522	0.16667	0.16667
Isoform 2 of Glucosidase 2 subunit beta OS=Homo sapiens GN=PRKCSH	tr|K7ELL7|K7ELL7_HUMAN	K7ELL7_HUMAN	K7ELL7	Glucosidase 2 subunit beta OS=Homo sapiens GN=PRKCSH PE=1 SV=1	100	0.015	0	3	12	12	GDGALSEAEAQALLSGDTQTDATSFYDR	G[+28]DGALSEAEAQALLSGDTQTDATSFYDR	99.7	124	53.5	124	Dimethyl (+28)	2916.34	3	0.012	4	0	0	5.32577	15.3254	NaN	0.8874	0.7223	0.8146	NaN	NaN	NaN	6.69318	22.2344	NaN	1.03231	0.980786	1.21773	NaN	NaN	NaN	3.86275	11.6076	0.37038	0.37669	0.37361	1	0.16667	0.16667
U6 snRNA-associated Sm-like protein LSm3 OS=Homo sapiens GN=LSM3 PE=1 SV=2	LSM3_HUMAN	LSM3_HUMAN	P62310	U6 snRNA-associated Sm-like protein LSm3 OS=Homo sapiens GN=LSM3 PE=1 SV=2	100	0.00864	11827.5	3	3	3	GDGVVLVAPPLR	G[+28]DGVVLVAPPLR	99.7	73	53.8	51.4	Dimethyl (+28)	1219.73	2	-0.00076	-0.63	89	100	0.4054	0.201267	0.512067	NaN	NaN	0.27465	NaN	NaN	NaN	0.509489	0.292001	0.890396	NaN	NaN	0.410569	NaN	NaN	NaN	0.509489	0.292001	NaN	NaN	NaN	NaN	1	1
Complement component 1 Q subcomponent-binding protein, mitochondrial OS=Homo sapiens GN=C1QBP PE=1 SV=1	C1QBP_HUMAN	C1QBP_HUMAN	Q07021	Complement component 1 Q subcomponent-binding protein, mitochondrial OS=Homo sapiens GN=C1QBP PE=1 SV=1	100	0.00576	31344.6	2	2	2	GDKAFVDFLSDEIKEER	G[+28]DKAFVDFLSDEIKEER	99.2	75.9	58.2	54.9	Dimethyl (+28), Label:13C(6)15N(2)+Dimethyl (+36), Label:13C(6)15N(2)+Dimethyl (+36), Label:13C(6)15N(4) (+10)	2107.1	3	-0.0016	-0.75	78	94	8.7473	8.7325	2.3827	107.621	74.1963	0.6899	NaN	NaN	NaN	10.9932	12.6693	4.14311	125.195	100.749	1.03132	NaN	NaN	NaN	68.094	56.709	0	0	0	0	0.16667	0.16667
Glutathione S-transferase P OS=Homo sapiens GN=GSTP1 PE=3 SV=1	A8MX94_HUMAN	A8MX94_HUMAN	A8MX94	Glutathione S-transferase P OS=Homo sapiens GN=GSTP1 PE=3 SV=1	100	0.0403	19463.2	5	22	28	GDLTLYQSNTILR	G[+28]DLTLYQSNTILR	99.7	84	55.7	64.5	Dimethyl (+28), Label:13C(6)15N(4) (+10)	1530.83	2	-0.0029	-1.9	59	71	0.638767	0.322567	0.504933	22.6233	16.2255	0.5663	NaN	NaN	NaN	0.802773	0.467985	0.877992	26.3176	22.032	0.846551	NaN	NaN	NaN	13.5602	11.25	0.39865	0.44059	0.40143	1	0.66667	0.66667
Isoform 5 of Serrate RNA effector molecule homolog OS=Homo sapiens GN=SRRT	sp|Q9BXP5-5|SRRT_HUMAN	SRRT_HUMAN	Q9BXP5	Isoform 5 of Serrate RNA effector molecule homolog OS=Homo sapiens GN=SRRT	100	0.00395	96207.5	2	6	6	GDSDDEYDR	G[+42]DSDDEYDR	99.7	62.7	27.7	62.7	Acetyl (+42), Label:13C(6)15N(4) (+10)	1122.4	2	-0.00048	-0.43	2	10	NaN	NaN	NaN	1.6559	0.2281	0.11955	NaN	NaN	NaN	NaN	NaN	NaN	1.9263	0.309729	0.178713	NaN	NaN	NaN	1.9263	0.309729	NaN	NaN	NaN	NaN	1	1
dCTP pyrophosphatase 1 OS=Homo sapiens GN=DCTPP1 PE=1 SV=1	DCTP1_HUMAN	DCTP1_HUMAN	Q9H773	dCTP pyrophosphatase 1 OS=Homo sapiens GN=DCTPP1 PE=1 SV=1	99.9	0.00233	18663.2	1	1	1	GDTGGEDTAAPGR	G[+28]DTGGEDTAAPGR	99.7	92.2	46.2	85.4	Dimethyl (+28)	1230.55	2	-0.0019	-1.5	10	22	NaN	0.324367	NaN	NaN	0.0119	NaN	NaN	NaN	NaN	NaN	0.470597	NaN	NaN	0.016159	NaN	NaN	NaN	NaN	NaN	0.243378	NaN	0.24417	NaN	0.45187	NaN	1
Pre-mRNA-splicing factor ATP-dependent RNA helicase PRP16 OS=Homo sapiens GN=DHX38 PE=1 SV=2	PRP16_HUMAN	PRP16_HUMAN	Q92620	Pre-mRNA-splicing factor ATP-dependent RNA helicase PRP16 OS=Homo sapiens GN=DHX38 PE=1 SV=2	99.7	0.00263	140488	1	1	2	GDTSEDASIHR	G[+42]DTSEDASIHR	99.7	77.3	41.5	69.3	Acetyl (+42)	1228.53	2	-0.00019	-0.15	2	12	0.5946	0.679633	1.2233	0.6919	1.26365	1.82985	0.701586	7.41123	5.36524	0.747267	0.986024	2.12711	0.804886	1.71587	2.73541	0.469241	3.15637	2.57104	0.673798	1.95275	0.022843	0.092123	0.022896	0.10402	1	1
Proactivator polypeptide OS=Homo sapiens GN=PSAP PE=4 SV=1	B1AVU8_HUMAN	B1AVU8_HUMAN	B1AVU8	Proactivator polypeptide OS=Homo sapiens GN=PSAP PE=4 SV=1	97.4	0.00864	61674	1	14	14	GDVCQDCIQMVTDIQTAVR	G[+28]DVC[+57]QDC[+57]IQMVTDIQTAVR	99.7	119	52.8	119	Dimethyl (+28), Carbamidomethyl (+57), Carbamidomethyl (+57), Label:13C(6)15N(4) (+10)	2246.05	2	0.0082	3.6	195	213	0.567767	0.364867	0.6424	NaN	2.55625	6.59385	NaN	NaN	NaN	0.713544	0.529355	1.11702	NaN	3.47104	9.85702	NaN	NaN	NaN	0.713544	2.0002	NaN	0.40365	NaN	0.59935	1	1
Kaptin OS=Homo sapiens GN=KPTN PE=2 SV=2	KPTN_HUMAN	KPTN_HUMAN	Q9Y664	Kaptin OS=Homo sapiens GN=KPTN PE=2 SV=2	97.7	0.00263	48061.8	1	3	3	GEAAVAAGPCPLR	G[+42]EAAVAAGPC[+57]PLR	99.5	60.1	49	45.2	Acetyl (+42), Carbamidomethyl (+57), Label:13C(6) (+6)	1315.66	2	-0.0018	-1.4	3	15	0.623067	0.237067	0.415633	0.54855	0.33975	0.6177	NaN	NaN	NaN	0.783042	0.34394	0.722715	0.638127	0.461335	0.923387	NaN	NaN	NaN	0.710585	0.402638	0.064692	0.092158	0.23506	0.10866	1	1
Isoform 2 of Filamin-B OS=Homo sapiens GN=FLNB	sp|O75369|FLNB_HUMAN	FLNB_HUMAN	O75369	Filamin-B OS=Homo sapiens GN=FLNB PE=1 SV=2	100	0.0184	278141	8	12	14	GEAGVPAEF	G[+28]EAGVPAEF	98.6	45.2	45.2	28.4	Dimethyl (+28)	903.43	2	-0.00024	-0.27	2206	2214	NaN	NaN	NaN	NaN	NaN	NaN	NaN	NaN	NaN	NaN	NaN	NaN	NaN	NaN	NaN	NaN	NaN	NaN	NaN	NaN	NaN	NaN	NaN	NaN	NaN	0
Peptidyl-prolyl cis-trans isomerase FKBP4 OS=Homo sapiens GN=FKBP4 PE=1 SV=3	FKBP4_HUMAN	FKBP4_HUMAN	Q02790	Peptidyl-prolyl cis-trans isomerase FKBP4 OS=Homo sapiens GN=FKBP4 PE=1 SV=3	100	0.00472	51787.9	2	2	2	GEDLTEEEDGGIIR	G[+28]EDLTEEEDGGIIR	99.5	61.1	50.2	54.8	Dimethyl (+28)	1559.73	2	-0.0064	-4.1	139	152	0.313067	NaN	NaN	0.1559	0.56255	2.58085	NaN	NaN	NaN	0.393448	NaN	NaN	0.181358	0.763867	3.85806	NaN	NaN	NaN	0.287403	0.763867	0.20061	NaN	0.51948	NaN	1	1
Leucine-rich repeat-containing protein 47 OS=Homo sapiens GN=LRRC47 PE=1 SV=1	LRC47_HUMAN	LRC47_HUMAN	Q8N1G4	Leucine-rich repeat-containing protein 47 OS=Homo sapiens GN=LRRC47 PE=1 SV=1	100	0.0275	63456.7	3	10	22	GEEQDVGDAGR	G[+28]EEQDVGDAGR	99.7	64.2	46.5	47.4	Dimethyl (+28), Label:13C(6)15N(4) (+10)	1169.53	2	0.0064	5.5	296	306	NaN	NaN	NaN	0.72285	0.2264	0.31205	NaN	NaN	NaN	NaN	NaN	NaN	0.84089	0.307421	0.466477	NaN	NaN	NaN	0.84089	0.307421	NaN	NaN	NaN	NaN	1	1
Dipeptidyl peptidase 3 OS=Homo sapiens GN=DPP3 PE=1 SV=2	sp|Q9NY33|DPP3_HUMAN	DPP3_HUMAN	Q9NY33	Dipeptidyl peptidase 3 OS=Homo sapiens GN=DPP3 PE=1 SV=2	100	0.0408	82573.6	11	21	31	GEFEGFVAVVNKAM	G[+28]EFEGFVAVVNKAM	99.6	70.8	51.3	56.6	Dimethyl (+28), Dimethyl:2H(4) (+32)	1556.82	2	0.00055	0.35	326	339	NaN	NaN	1.29205	3.45455	1.86805	0.8552	NaN	NaN	NaN	NaN	NaN	2.24665	4.01867	2.53656	1.27842	NaN	NaN	NaN	4.01867	2.53656	NaN	NaN	NaN	NaN	1	1
Early endosome antigen 1 OS=Homo sapiens GN=EEA1 PE=1 SV=2	EEA1_HUMAN	EEA1_HUMAN	Q15075	Early endosome antigen 1 OS=Homo sapiens GN=EEA1 PE=1 SV=2	100	0.00527	162450	3	4	4	GEIAVLEATVQNNQDER	G[+28]EIAVLEATVQNNQDER	99.7	61.2	51.8	54.7	Dimethyl (+28), Label:13C(6) (+6)	1918.97	3	-0.0021	-1.1	1276	1292	NaN	NaN	NaN	NaN	NaN	NaN	NaN	NaN	NaN	NaN	NaN	NaN	NaN	NaN	NaN	NaN	NaN	NaN	NaN	NaN	NaN	NaN	NaN	NaN	NaN	0
Serine/threonine-protein phosphatase PP1-beta catalytic subunit OS=Homo sapiens GN=PPP1CB PE=1 SV=3	PP1B_HUMAN	PP1B_HUMAN	P62140	Serine/threonine-protein phosphatase PP1-beta catalytic subunit OS=Homo sapiens GN=PPP1CB PE=1 SV=3	100	0.0125	37170.3	2	3	5	GELNVDSLITR	NaN	98.7	51.3	54.2	16.4	Dimethyl (+28), Label:13C(6) (+6)	1249.7	2	0.0005	0.4	4	14	NaN	NaN	NaN	NaN	NaN	NaN	NaN	NaN	NaN	NaN	NaN	NaN	NaN	NaN	NaN	NaN	NaN	NaN	NaN	NaN	NaN	NaN	NaN	NaN	NaN	0
Isoform 2 of Ankyrin repeat and FYVE domain-containing protein 1 OS=Homo sapiens GN=ANKFY1	sp|Q9P2R3-2|ANFY1_HUMAN	ANFY1_HUMAN	Q9P2R3	Isoform 2 of Ankyrin repeat and FYVE domain-containing protein 1 OS=Homo sapiens GN=ANKFY1	99.6	0.0025	128471	1	1	1	GETALQLAIR	G[+28]ETALQLAIR	99.7	68.9	53.2	48	Dimethyl (+28)	1098.64	2	-0.00056	-0.51	656	665	0.2539	0.5548	2.3098	0.4262	0.2985	0.7005	NaN	4.92163	NaN	0.31909	0.804913	4.01635	0.495798	0.405323	1.04716	NaN	2.09607	NaN	0.407444	1.1021	0.13595	0.16335	0.22636	0.40575	1	1
ADP-sugar pyrophosphatase OS=Homo sapiens GN=NUDT5 PE=1 SV=1	NUDT5_HUMAN	NUDT5_HUMAN	Q9UKK9	ADP-sugar pyrophosphatase OS=Homo sapiens GN=NUDT5 PE=1 SV=1	100	0.025	24309.8	5	12	19	GETPEAAALR	G[+28]ETPEAAALR	99	57.1	48.6	38.9	Dimethyl (+28), Label:13C(6) (+6)	1047.57	2	0.00055	0.52	102	111	0.6302	0.347	0.544733	0.7257	0.48955	0.67465	1.70897	220.759	38.9996	0.792007	0.503434	0.947198	0.844205	0.664743	1.00852	1.14301	94.0191	18.6887	0.926407	31.7291	0.013647	0.29746	0.022712	0.66379	0.8	0.8
Bifunctional glutamate/proline--tRNA ligase OS=Homo sapiens GN=EPRS PE=1 SV=5	SYEP_HUMAN	SYEP_HUMAN	P07814	Bifunctional glutamate/proline--tRNA ligase OS=Homo sapiens GN=EPRS PE=1 SV=5	100	0.00659	170575	4	4	5	GFFICDQPYEPVSPY	G[+28]FFIC[+57]DQPYEPVSPY	99.7	77.1	44.5	75.9	Dimethyl (+28), Carbamidomethyl (+57)	1845.82	2	-0.0051	-2.7	676	690	NaN	NaN	NaN	NaN	NaN	NaN	NaN	NaN	NaN	NaN	NaN	NaN	NaN	NaN	NaN	NaN	NaN	NaN	NaN	NaN	NaN	NaN	NaN	NaN	NaN	0
Isoform 2 of Glutathione reductase, mitochondrial OS=Homo sapiens GN=GSR	sp|P00390|GSHR_HUMAN	GSHR_HUMAN	P00390	Glutathione reductase, mitochondrial OS=Homo sapiens GN=GSR PE=1 SV=2	100	0.00527	56239.4	2	9	14	GFFQLEELPGR	G[+28]FFQLEELPGR	99.7	80.2	49.7	60	Dimethyl (+28)	1319.69	2	-0.0012	-0.91	223	233	0.599267	0.295567	0.495067	0.7132	0.6316	0.88555	NaN	NaN	NaN	0.753131	0.428813	0.860836	0.829664	0.857628	1.32379	NaN	NaN	NaN	0.791398	0.643221	0.030758	0.20483	0.041481	0.4565	1	1
Heterogeneous nuclear ribonucleoproteins A2/B1 OS=Homo sapiens GN=HNRNPA2B1 PE=1 SV=2	sp|P22626|ROA2_HUMAN	ROA2_HUMAN	P22626	Heterogeneous nuclear ribonucleoproteins A2/B1 OS=Homo sapiens GN=HNRNPA2B1 PE=1 SV=2	100	0.0382	37412.3	6	20	29	GFGFVTFDDHD	G[+28]FGFVTFDDHD	99.4	49.5	40.2	49.5	Dimethyl (+28)	1283.54	2	-0.0018	-1.4	154	164	NaN	NaN	NaN	NaN	NaN	NaN	NaN	NaN	NaN	NaN	NaN	NaN	NaN	NaN	NaN	NaN	NaN	NaN	NaN	NaN	NaN	NaN	NaN	NaN	NaN	0
60S ribosomal protein L13 OS=Homo sapiens GN=RPL13 PE=1 SV=4	RL13_HUMAN	RL13_HUMAN	P26373	60S ribosomal protein L13 OS=Homo sapiens GN=RPL13 PE=1 SV=4	100	0.00659	24244.2	3	4	5	GFSLEELR	G[+28]FSLEELR	99	59.6	48.1	34.3	Dimethyl (+28), Label:13C(6)15N(4) (+10)	987.53	2	-0.00013	-0.13	75	82	NaN	NaN	NaN	NaN	NaN	NaN	NaN	NaN	NaN	NaN	NaN	NaN	NaN	NaN	NaN	NaN	NaN	NaN	NaN	NaN	NaN	NaN	NaN	NaN	NaN	0
Methionine--tRNA ligase, cytoplasmic OS=Homo sapiens GN=MARS PE=1 SV=2	SYMC_HUMAN	SYMC_HUMAN	P56192	Methionine--tRNA ligase, cytoplasmic OS=Homo sapiens GN=MARS PE=1 SV=2	100	0.00527	101100	3	8	8	GFVLQDTVEQLR	G[+28]FVLQDTVEQLR	99.7	79.7	50.9	64.7	Dimethyl (+28)	1431.77	2	-0.0029	-2	377	388	1.2546	1.12043	0.753133	2.2008	11.38	3.71985	NaN	NaN	NaN	1.57672	1.62554	1.30957	2.56019	15.4525	5.56073	NaN	NaN	NaN	2.06846	8.53903	0.14858	0.29989	0.1661	0.47604	0.16667	0.16667
Periodic tryptophan protein 1 homolog OS=Homo sapiens GN=PWP1 PE=2 SV=1	B4DJV5_HUMAN	B4DJV5_HUMAN	B4DJV5	Periodic tryptophan protein 1 homolog OS=Homo sapiens GN=PWP1 PE=2 SV=1	97.7	0.0025	49021.4	1	1	1	GFVYNLDAR	G[+28]FVYNLDAR	99.4	52.2	51.6	40.7	Dimethyl (+28)	1081.56	2	1.2e-05	0.012	303	311	1.01863	2.4904	2.20797	0.9653	0.67385	0.7071	NaN	NaN	NaN	1.28017	3.61312	3.83927	1.12293	0.914998	1.05703	NaN	NaN	NaN	1.20155	2.26406	0.041596	0.3421	0.046486	1	0.16667	0.16667
Transcription factor p65 (Fragment) OS=Homo sapiens GN=RELA PE=4 SV=1	E9PMD5_HUMAN	E9PMD5_HUMAN	E9PMD5	Transcription factor p65 (Fragment) OS=Homo sapiens GN=RELA PE=4 SV=1	97.5	0.0025	17850.5	1	1	1	GFYEAELCPDR	G[+28]FYEAELC[+57]PDR	99.4	50.1	46.1	47.6	Dimethyl (+28), Carbamidomethyl (+57)	1383.61	2	-0.0042	-3	98	108	3.71217	5.02227	0.460367	0.62725	0.42885	0.68935	NaN	NaN	NaN	4.66528	7.28639	0.800498	0.729679	0.582321	1.0305	NaN	NaN	NaN	2.69748	3.93436	0.40123	0.42619	0.40865	1	0.66667	0.66667
Isoform 3 of NSFL1 cofactor p47 OS=Homo sapiens GN=NSFL1C	sp|Q9UNZ2|NSF1C_HUMAN	NSF1C_HUMAN	Q9UNZ2	NSFL1 cofactor p47 OS=Homo sapiens GN=NSFL1C PE=1 SV=2	100	0.00708	40555.2	2	3	3	GGDEDIVTISQATPSSVSR	G[+28]GDEDIVTISQATPSSVSR	99.5	68.9	55.4	58.6	Dimethyl (+28)	1945.97	2	0.006	3.1	45	63	0.737233	0.2453	0.325767	NaN	6.09645	0.2696	NaN	NaN	NaN	0.926522	0.355885	0.566452	NaN	8.27816	0.40302	NaN	NaN	NaN	0.926522	4.31702	NaN	0.45476	NaN	1	1	1
Isoform 2 of Actin-related protein 2/3 complex subunit 5 OS=Homo sapiens GN=ARPC5	sp|O15511|ARPC5_HUMAN	ARPC5_HUMAN	O15511	Actin-related protein 2/3 complex subunit 5 OS=Homo sapiens GN=ARPC5 PE=1 SV=3	100	0.00467	16302.6	2	2	2	GGDGQAGPDEGEVDSCLR	G[+28]GDGQAGPDEGEVDSC[+57]LR	98.7	51	44.7	50.3	Dimethyl (+28), Carbamidomethyl (+57)	1845.79	2	0.0051	2.8	30	47	0.533433	0.161867	0.2913	NaN	NaN	NaN	NaN	NaN	NaN	0.670395	0.234839	0.506521	NaN	NaN	NaN	NaN	NaN	NaN	0.670395	0.234839	NaN	NaN	NaN	NaN	1	1
Keratin, type I cytoskeletal 9 OS=Homo sapiens GN=KRT9 PE=1 SV=3	K1C9_HUMAN	K1C9_HUMAN	P35527	Keratin, type I cytoskeletal 9 OS=Homo sapiens GN=KRT9 PE=1 SV=3	100	0.00501	62047.8	2	2	2	GGGGGGGLGSGGSIR	G[+28]GGGGGGLGSGGSIR	99.7	91.6	51.6	57.8	Dimethyl (+28)	1172.59	2	0.00034	0.29	15	29	0.717433	0.741167	1.89493	0.1303	0.1615	1.33925	1.0618	NaN	4.83387	0.901638	1.0753	3.29496	0.151578	0.219295	2.00202	0.710163	NaN	2.3164	0.587793	0.647296	0.10213	0.37192	0.19043	1	1	0.1
Heterogeneous nuclear ribonucleoproteins A2/B1 OS=Homo sapiens GN=HNRNPA2B1 PE=1 SV=2	sp|P22626|ROA2_HUMAN	ROA2_HUMAN	P22626	Heterogeneous nuclear ribonucleoproteins A2/B1 OS=Homo sapiens GN=HNRNPA2B1 PE=1 SV=2	100	0.0382	37412.3	6	20	29	GGGGNFGPGPGSNFR	G[+28]GGGNFGPGPGSNFR	99.7	83	47.1	66.9	Dimethyl (+28), Label:13C(6) (+6)	1410.67	2	-0.0035	-2.5	214	228	92.1785	NaN	0.716133	0.4737	0.144	0.22385	NaN	NaN	NaN	115.846	NaN	1.24523	0.551054	0.195533	0.334629	NaN	NaN	NaN	58.1984	0.195533	0.43012	NaN	0.80157	NaN	0.66667	1
Elongation factor 2 OS=Homo sapiens GN=EEF2 PE=1 SV=4	EF2_HUMAN	EF2_HUMAN	P13639	Elongation factor 2 OS=Homo sapiens GN=EEF2 PE=1 SV=4	100	0.0962	95322.1	18	89	154	GGGQIIPTAR	G[+28]GGQIIPTAR	99.6	59.9	48.4	37.8	Dimethyl (+28), Label:13C(6) (+6)	1002.59	2	-0.00047	-0.47	717	726	0.5289	0.236033	0.448333	1.01235	0.91815	0.56665	NaN	NaN	NaN	0.664698	0.342441	0.779575	1.17766	1.24672	0.847074	NaN	NaN	NaN	0.921181	0.794583	0.17287	0.32935	0.18379	0.63561	0.66667	0.66667
Fatty acid synthase OS=Homo sapiens GN=FASN PE=1 SV=3	FAS_HUMAN	FAS_HUMAN	P49327	Fatty acid synthase OS=Homo sapiens GN=FASN PE=1 SV=3	100	0.00501	273409	2	2	2	GGINPDSLR	G[+28]GINPDSLR	99.5	53.5	51.3	40.8	Dimethyl (+28)	955.51	2	-0.00013	-0.13	93	101	0.796567	0.504	0.8431	0.56475	0.33595	0.60475	0.489129	NaN	NaN	1.00109	0.731212	1.46601	0.656973	0.456175	0.904029	0.327143	NaN	NaN	0.661735	0.593693	0.076643	0.14491	0.084109	0.70031	0.8	0.4
D-3-phosphoglycerate dehydrogenase OS=Homo sapiens GN=PHGDH PE=1 SV=4	SERA_HUMAN	SERA_HUMAN	O43175	D-3-phosphoglycerate dehydrogenase OS=Homo sapiens GN=PHGDH PE=1 SV=4	100	0.0105	56632.6	3	5	8	GGIVDEGALLR	G[+28]GIVDEGALLR	99.1	53.7	49.2	32.6	Dimethyl (+28)	1126.63	2	-0.0005	-0.44	237	247	0.908467	0.3711	0.4122	1.0319	0.5901	0.57255	3.60883	NaN	1.08744	1.14172	0.538398	0.716745	1.20041	0.801276	0.855894	2.41369	NaN	0.521105	1.58527	0.669837	0.062084	0.12335	0.06811	0.59532	0.05	1
Heterogeneous nuclear ribonucleoproteins A2/B1 OS=Homo sapiens GN=HNRNPA2B1 PE=1 SV=2	sp|P22626|ROA2_HUMAN	ROA2_HUMAN	P22626	Heterogeneous nuclear ribonucleoproteins A2/B1 OS=Homo sapiens GN=HNRNPA2B1 PE=1 SV=2	100	0.0382	37412.3	6	40	58	GGNFGFGDSR	G[+28]GNFGFGDSR	99.7	73	43.1	56.7	Dimethyl (+28), Label:13C(6)15N(4) (+10)	1050.48	2	-1.1e-05	-0.01	204	213	3.75403	0.7003	3.01287	1.9159	0.1006	0.13925	NaN	NaN	NaN	4.7179	1.01601	5.23886	2.22876	0.136601	0.208162	NaN	NaN	NaN	3.47333	0.576304	0.21904	0.37626	0.5999	1	0.16667	0.16667
Transitional endoplasmic reticulum ATPase OS=Homo sapiens GN=VCP PE=1 SV=4	TERA_HUMAN	TERA_HUMAN	P55072	Transitional endoplasmic reticulum ATPase OS=Homo sapiens GN=VCP PE=1 SV=4	100	0.00933	89306.8	3	8	8	GGNIGDGGGAADR	G[+28]GNIGDGGGAADR	99.7	79.6	47.7	61.4	Dimethyl (+28)	1143.53	2	-0.0021	-1.8	587	599	0.5319	0.281367	0.5247	NaN	NaN	NaN	NaN	NaN	NaN	0.668468	0.408212	0.912363	NaN	NaN	NaN	NaN	NaN	NaN	0.668468	0.408212	NaN	NaN	NaN	NaN	1	1
Isoform ASF-3 of Serine/arginine-rich splicing factor 1 OS=Homo sapiens GN=SRSF1	sp|Q07955-3|SRSF1_HUMAN	SRSF1_HUMAN	Q07955	Isoform ASF-3 of Serine/arginine-rich splicing factor 1 OS=Homo sapiens GN=SRSF1	100	0.0171	22442.2	5	9	13	GGPPFAFVEFEDPR	G[+28]GPPFAFVEFEDPR	99.7	41.9	48.4	27.5	Dimethyl (+28)	1591.77	3	0.00022	0.14	52	65	NaN	NaN	NaN	NaN	NaN	NaN	NaN	NaN	NaN	NaN	NaN	NaN	NaN	NaN	NaN	NaN	NaN	NaN	NaN	NaN	NaN	NaN	NaN	NaN	NaN	0
Proteasome subunit beta type-6 OS=Homo sapiens GN=PSMB6 PE=1 SV=4	PSB6_HUMAN	PSB6_HUMAN	P28072	Proteasome subunit beta type-6 OS=Homo sapiens GN=PSMB6 PE=1 SV=4	100	0.0119	25339.9	5	16	22	GGVVLGADSR	G[+28]GVVLGADSR	99.7	78.2	47.9	52.4	Dimethyl (+28)	957.52	2	-0.00038	-0.4	44	53	0.604367	0.2897	0.483767	0.7022	0.4677	0.6678	0.863457	1.59899	7.62194	0.759541	0.420302	0.841187	0.816868	0.635074	0.998281	0.577505	0.680993	3.65245	0.717971	0.578789	0.0099498	0.01873	0.019044	0.064223	1	1
Isoform Long of Glucose-6-phosphate 1-dehydrogenase OS=Homo sapiens GN=G6PD	sp|P11413-2|G6PD_HUMAN	G6PD_HUMAN	P11413	Isoform Long of Glucose-6-phosphate 1-dehydrogenase OS=Homo sapiens GN=G6PD	100	0.0224	63810.1	5	30	51	GGYFDEFGIIR	G[+28]GYFDEFGIIR	99.6	67	48.3	51.8	Dimethyl (+28)	1300.65	2	0.00048	0.37	247	257	0.460267	0.907333	1.89857	2.4604	0.9907	0.4225	NaN	NaN	NaN	0.578442	1.31638	3.30128	2.86218	1.34524	0.631587	NaN	NaN	NaN	1.72031	1.33081	0.37305	0.0069032	0.79808	0.013862	0.66667	0.66667
Elongation factor 2 OS=Homo sapiens GN=EEF2 PE=1 SV=4	EF2_HUMAN	EF2_HUMAN	P13639	Elongation factor 2 OS=Homo sapiens GN=EEF2 PE=1 SV=4	100	0.0962	95322.1	18	82	146	GHVFEESQVAGTPM	G[+28]HVFEESQVAGTPM	99.7	77.8	45.1	63.7	Dimethyl (+28), Oxidation (+16)	1531.7	2	-0.0018	-1.1	768	781	NaN	NaN	NaN	NaN	NaN	NaN	NaN	NaN	NaN	NaN	NaN	NaN	NaN	NaN	NaN	NaN	NaN	NaN	NaN	NaN	NaN	NaN	NaN	NaN	NaN	0
Isoform 2 of Eukaryotic translation initiation factor 3 subunit B OS=Homo sapiens GN=EIF3B	sp|P55884-2|EIF3B_HUMAN	EIF3B_HUMAN	P55884	Isoform 2 of Eukaryotic translation initiation factor 3 subunit B OS=Homo sapiens GN=EIF3B	100	0.0351	99012.6	6	19	22	GIDSVIVVDNVPQVGPDR	G[+28]IDSVIVVDNVPQVGPDR	99.7	92.5	57.8	78.5	Dimethyl (+28), Label:13C(6)15N(4) (+10)	1916.03	2	0.002	1.1	182	199	NaN	NaN	NaN	0.8164	0.25355	0.3105	NaN	NaN	NaN	NaN	NaN	NaN	0.949716	0.344287	0.46416	NaN	NaN	NaN	0.949716	0.344287	NaN	NaN	NaN	NaN	1	1
[truncated: 1,063 more rows]
[truncated: 7 more columns]

## Sheet: Legend
Table EV 20, Unique N-terminal enriched peptide identified across three biological replicates. For each unique peptide identified within the N-TAILS analysis the Protein groups, Protein accession number, Uniprot Terms, Uniprot Mapped Terms, Protein name, Protein identification probability, Protein percentage of total spectra, Protein molecular weight (AMU), Number of unique peptides of the observ…
