# Supplementary material for: Interactome disassembly during apoptosis occurs independent of caspase cleavage
Source: Mol Syst Biol. 2017 Jan 12;13(1):906. doi: 10.15252/msb.20167067 (PMC5293159; doi:10.15252/msb.20167067)
Supplement: Supplementary file 23 — Table EV21 [file MSB-13-906-s023.xlsx]

## Sheet: Enrichment_decrease_20150810
Table EV 21: P1 enrichment analysis of N-terminal peptides
Enrichment threshold	Selection column	Selection value	Category column	Category value	Total size	Selection size	Category size	Intersection size	Enrichment factor	P value	Benj. Hoch. FDR
Increase >2 fold	Average Normalized HvsL	+	Catagorical description	Caspase inhibition depedent increase	873	389	6	6	2.2442	0.0076606	0.013406
Increase >2 fold	Average Normalized HvsL	+	Catagorical description	Caspase indepedent increase	873	389	48	48	2.2442	2.5499e-18	1.785e-17
Increase >2 fold	Average Normalized MvsL	+	Catagorical description	Caspase indepedent increase	873	417	48	48	2.0935	8.8582e-17	6.2007e-16
Increase >2 fold	Average Normalized MvsL	+	P1 amino acid	R	873	417	462	252	1.1736	6.8662e-08	6.5228e-07
Increase >2 fold	Average Normalized HvsL	+	P1 amino acid	R	873	389	462	225	1.1221	0.00015129	0.0014372
Increase >2 fold	Average Normalized MvsL	+	Catagorical description	No change in response to apoptosis	873	417	800	365	0.95517	1.3398e-05	4.6894e-05
Increase >2 fold	Average Normalized HvsL	+	Catagorical description	No change in response to apoptosis	873	389	800	335	0.93977	7.7723e-08	2.7203e-07
Increase >2 fold	Average Normalized MvsL	+	P1 amino acid	D	873	417	248	77	0.65845	4.1706e-10	7.9242e-09
Increase >2 fold	Average Normalized HvsL	+	P1 amino acid	D	873	389	248	72	0.65155	1.8522e-09	3.5192e-08
Increase >2 fold	Average Normalized MvsL	+	Catagorical description	Caspase depedent decrease	873	417	12	0	0	0.00038458	0.00089736
Increase >2 fold	Average Normalized HvsL	+	Catagorical description	Caspase depedent decrease	873	389	12	0	0	0.00079297	0.0018503
Decrease <0.5 fold	Average Normalized MvsL	-	Catagorical description	Caspase indepedent decrease	873	150	2	2	5.82	0.029359	0.068505
Decrease <0.5 fold	Average Normalized MvsL	-	Catagorical description	Caspase depedent decrease	873	150	12	10	4.85	8.0503e-07	5.6352e-06
Decrease <0.5 fold	Average Normalized MvsL	-	P1 amino acid	D	873	150	248	53	1.2438	0.0096339	0.091522
Decrease <0.5 fold	Average Normalized MvsL	-	P1 amino acid	R	873	150	462	58	0.80623	0.0015891	0.030193
Decrease <0.5 fold	Average Normalized MvsL	-	Catagorical description	Caspase indepedent increase	873	150	48	0	0	8.8849e-05	0.00031097

## Sheet: Legend
Table EV 21, Enrichment analysis of P1 position. Enrichment analysis of the P1 amino of identified N-termini enriched peptides of SILAC ratios in at least one experimental condition. Numerical enrichment analysis was performed in which enriched was assessed for all N-termini exhibiting a >2 fold of less than <0.5 fold change which was assessed as statically signficant based on a Benjamini-Hochber…
