# Supplementary material for: Interactome disassembly during apoptosis occurs independent of caspase cleavage
Source: Mol Syst Biol. 2017 Jan 12;13(1):906. doi: 10.15252/msb.20167067 (PMC5293159; doi:10.15252/msb.20167067)
Supplement: Supplementary file 24 — Table EV22 [file MSB-13-906-s024.xlsx]

## Sheet: Indirect_evidence_substrates
Table EV 22: Unique N-terminal Stablized by Z-vad FMK
Protein accession number	Uniprot Terms	Uniprot Mapping	Peptide sequence	Peptide Sequence(with modifications)	Peptide identification probability	Average Normalized HvsL	Average Normalized MvsL	ttest p-value HvsL	ttest p-value MvsL	Benjamini-Hochberg corrected p-value HvsL (ttest)	Benjamini-Hochberg corrected p-value MvsL (ttest)	MWW test p-value HvsL	MWW test p-value MvsL	Benjamini-Hochberg corrected p-value HvsL (MWW)	Benjamini-Hochberg corrected p-value MvsL (MWW)	flanking regions (+5 and -5 amino acids)	P1	P2	P3	P4
sp|Q86U42-2|PABP2_HUMAN	PABP2_HUMAN	Q86U42	AAAAAAAAAAGAAGGR	A[+42]AAAAAAAAAGAAGGR	99.7	0.614888	1.16676	0.17188	0.00052269	1	0.2591	1	1	1	1	____MAAAAAA	M	NaN	NaN	NaN
MK01_HUMAN	MK01_HUMAN	P28482	AAAAAAGAGPEMVR	A[+42]AAAAAGAGPEMVR	99.7	0.736956	3.63403	0.064451	0.13901	1	1	1	1	1	1	____MAAAAAA	M	NaN	NaN	NaN
DHPR_HUMAN	DHPR_HUMAN	P09417	AAAAAAGEAR	A[+42]AAAAAGEAR	99.7	0.60841	2.12687	0.12548	0.13105	1	1	1	1	1	1	____MAAAAAA	M	NaN	NaN	NaN
SCFD1_HUMAN	SCFD1_HUMAN	Q8WVM8	AAAAAATAAAAASIR	A[+42]AAAAATAAAAASIR	99.7	0.771717	1.20202	0.211	0.048145	1	1	0.66667	0.66667	1	1	____MAAAAAA	M	NaN	NaN	NaN
P5CR3_HUMAN	P5CR3_HUMAN	Q53H96	AAAEPSPR	A[+42]AAEPSPR	99	0.899926	3.12528	0.0096266	0.42723	0.10988	1	1	1	1	1	____MAAAEPS	M	NaN	NaN	NaN
sp|Q6ZN18|AEBP2_HUMAN	AEBP2_HUMAN	Q6ZN18	AAAITDMADLEELSR	A[+42]AAITDMADLEELSR	99.7	0.771127	1.12923	0.01399	0.11136	0.1395	0.89449	1	1	1	1	____MAAAITD	M	NaN	NaN	NaN
RPA43_HUMAN	RPA43_HUMAN	Q3B726	AAGCSEAPR	A[+42]AGC[+57]SEAPR	99.7	0.789402	1.4384	0.023125	0.31824	0.14778	1	1	1	1	1	____MAAGCSE	M	NaN	NaN	NaN
H0YGR4_HUMAN	H0YGR4_HUMAN	H0YGR4	AAGESMAQR	A[+42]AGESMAQR	99.7	0.690164	1.09345	0.013874	0.34306	0.086746	1	1	1	1	1	GGAAMAAGESM	M	A	A	G
EF1G_HUMAN	EF1G_HUMAN	P26641	AAGTLYTYPENWR	A[+42]AGTLYTYPENWR	99.7	0.732673	2.2128	0.037537	0.32311	0.2061	1	0.8	0.8	1	1	____MAAGTLY	M	NaN	NaN	NaN
GLGB_HUMAN	GLGB_HUMAN	Q04446	AAPMTPAARPEDYEAALNAALADVPELAR	A[+42]APM[+16]TPAARPEDYEAALNAALADVPELAR	99.7	0.47543	3.34703	NaN	NaN	NaN	NaN	1	1	1	1	____MAAPMTP	M	NaN	NaN	NaN
tr|Q86WV7|Q86WV7_HUMAN	Q86WV7_HUMAN	Q86WV7	AAPSEVAAIAPGEGDGGGGGFGSWLDGR	A[+42]APSEVAAIAPGEGDGGGGGFGSWLDGR	99.7	0.762425	1.56106	NaN	0.40064	NaN	1	1	1	1	1	____MAAPSEV	M	NaN	NaN	NaN
THOP1_HUMAN	THOP1_HUMAN	P52888	AASPCSVVNDLR	A[+28]ASPC[+57]SVVNDLR	99.7	0.77933	1.48401	0.066907	0.28249	0.26145	1	1	1	1	1	GDMADAASPCS	D	A	M	D
E7EMN6_HUMAN	E7EMN6_HUMAN	E7EMN6	AASTASHR	A[+42]ASTASHR	99	0.901981	9.93275	0.35892	0.36461	1	1	0.66667	0.66667	1	1	____MAASTAS	M	NaN	NaN	NaN
sp|Q8N103-3|TAGAP_HUMAN	TAGAP_HUMAN	Q8N103	AATAAAVVAEEDTELR	A[+42]ATAAAVVAEEDTELR	99.7	0.888753	1.09265	0.074277	0.34452	0.28046	1	1	1	1	1	____MAATAAA	M	NaN	NaN	NaN
B4DY08_HUMAN	B4DY08_HUMAN	B4DY08	AAVAGEDGR	A[+28]AVAGEDGR	99.7	0.306983	2.16241	NaN	0.039667	NaN	0.14535	1	1	1	1	ERNARAAVAGE	R	A	N	R
I3L397_HUMAN	I3L397_HUMAN	I3L397	ADDLDFETGDAGASATFPMQCSALR	A[+42]DDLDFETGDAGASATFPMQC[+57]SALR	99.7	0.96653	12.1345	0.34215	0.43885	1	1	0.66667	0.66667	1	1	____MADDLDF	M	NaN	NaN	NaN
IPO7_HUMAN	IPO7_HUMAN	O95373	ADEELWQEDPYEYIR	A[+28]DEELWQEDPYEYIR	99.7	0.347768	1.5896	NaN	0.40214	NaN	1	1	1	1	1	MCYTDADEELW	D	T	Y	C
sp|Q9Y2U9-2|KLDC2_HUMAN	KLDC2_HUMAN	Q9Y2U9	ADGNEDLR	A[+42]DGNEDLR	99	0.885685	6.0288	0.16151	0.42936	0.50718	1	0.66667	0.66667	1	1	____MADGNED	M	NaN	NaN	NaN
KPCA_HUMAN	KPCA_HUMAN	P17252	ADVFPGNDSTASQDVANR	A[+42]DVFPGNDSTASQDVANR	99.7	0.776536	11.0952	0.071907	0	0.20741	0	1	1	1	1	____MADVFPG	M	NaN	NaN	NaN
sp|P29401-2|TKT_HUMAN	TKT_HUMAN	P29401	AEAGFLAEAELLNLR	A[+28]EAGFLAEAELLNLR	99.7	0.573454	1.27359	0.074299	0.3913	0.20809	1	1	1	1	1	LYAVWAEAGFL	W	V	A	Y
sp|Q9Y3A3|PHOCN_HUMAN	PHOCN_HUMAN	Q9Y3A3	AEGTAVLR	A[+42]EGTAVLR	99	0.796983	1.65768	0.022804	0.24484	0.062013	0.6581	1	1	1	1	__MVMAEGTAV	M	V	M	NaN
TIM8B_HUMAN	TIM8B_HUMAN	Q9Y5J9	AELGEADEAELQR	A[+42]ELGEADEAELQR	99.4	0.526142	10.426	0.041933	0.38018	0.11124	1	1	1	1	1	____MAELGEA	M	NaN	NaN	NaN
sp|P55884-2|EIF3B_HUMAN	EIF3B_HUMAN	P55884	AENVAVPEAAEER	A[+28]ENVAVPEAAEER	99.7	0.702939	2.76131	0.022942	0.31231	0.059542	0.80454	1	1	1	1	__MQDAENVAV	D	Q	M	NaN
EIF3E_HUMAN	EIF3E_HUMAN	P60228	AEYDLTTR	A[+42]EYDLTTR	99	0.783369	5.17833	0.031667	0.3174	0.075469	0.74976	1	1	1	1	____MAEYDLT	M	NaN	NaN	NaN
EIF3J_HUMAN	EIF3J_HUMAN	O75822	AFSVEDPVR	A[+28]FSVEDPVR	99.1	0.922996	2.2906	0.099654	0.41947	0.23381	0.96587	0.35	0.8	0.58166	1	SWDADAFSVED	D	A	D	W
EF1G_HUMAN	EF1G_HUMAN	P26641	AGTLYTYPENWR	A[+42]GTLYTYPENWR	99.6	0.758634	1.07641	0.19074	0.27116	0.39003	0.54993	1	1	1	1	___MAAGTLYT	A	M	NaN	NaN
GRP78_HUMAN	GRP78_HUMAN	P11021	AKFEELNMDLFR	A[+28]KFEELNMDLFR	99.3	0.48207	1.04896	0.29338	0.41616	0.57745	0.80947	1	1	1	1	ETLTRAKFEEL	R	T	L	T
sp|P28074|PSB5_HUMAN	PSB5_HUMAN	P28074	ALASVLER	A[+42]LASVLER	99	0.835044	3.31996	0.0094169	0.28821	0.018063	0.54889	1	1	1	1	____MALASVL	M	NaN	NaN	NaN
TCPD_HUMAN	TCPD_HUMAN	P50991	ALIAGGGAPEIELALR	A[+28]LIAGGGAPEIELALR	99.7	0.739935	56.308	NaN	0.45661	NaN	0.8514	1	1	1	1	LVKKRALIAGG	R	K	K	V
EF2_HUMAN	EF2_HUMAN	P13639	ALLELQLEPEELYQTFQR	A[+28]LLELQLEPEELYQTFQR	99.5	0.834485	1.38837	NaN	0.38991	NaN	0.7243	1	1	1	1	NKMDRALLELQ	R	D	M	K
TBCB_HUMAN	TBCB_HUMAN	Q99426	ALLGSYPVDDGCR	A[+28]LLGSYPVDDGC[+57]R	99.2	0.882041	1.29025	0.011313	0.36306	0.020981	0.67371	1	1	1	1	LDQEDALLGSY	D	E	Q	D
MYG1_HUMAN	MYG1_HUMAN	Q9HB07	AMDLVQEEFLQR	A[+28]MDLVQEEFLQR	99.7	0.493203	3.34392	0.35617	0.075306	0.63576	0.13325	1	1	1	1	AGFKRAMDLVQ	R	K	F	G
PCIF1_HUMAN	PCIF1_HUMAN	Q9H4Z3	ANENHGSPR	A[+42]NENHGSPR	98.7	0.11227	2.11732	NaN	NaN	NaN	NaN	1	1	1	1	____MANENHG	M	NaN	NaN	NaN
PLPP_HUMAN	PLPP_HUMAN	Q96GD0	AQGVLFDCDGVLWNGER	A[+28]QGVLFDC[+57]DGVLWNGER	99.4	0.168853	1.5238	NaN	NaN	NaN	NaN	1	1	1	1	DVLGRAQGVLF	R	G	L	V
MOES_HUMAN	MOES_HUMAN	P26038	AQSEAEKLAK	A[+28]QSEAEKLAK	99.7	0.487794	7.87274	0.28914	0.03742	0.49158	0.063278	1	1	1	1	QERKRAQSEAE	R	K	R	E
sp|Q6P2E9|EDC4_HUMAN	EDC4_HUMAN	Q6P2E9	ASCASIDIEDATQHLR	A[+42]SC[+57]ASIDIEDATQHLR	99.7	0.632015	1.53462	3.4535e-05	0.0096466	5.7976e-05	0.016147	1	1	1	1	____MASCASI	M	NaN	NaN	NaN
sp|Q86TI2|DPP9_HUMAN	DPP9_HUMAN	Q86TI2	ATTGTPTADR	A[+42]TTGTPTADR	99.7	0.975335	4.47554	0.1968	0.42857	0.30217	0.65484	0.66667	0.66667	0.87066	1	____MATTGTP	M	NaN	NaN	NaN
E9PNS3_HUMAN	E9PNS3_HUMAN	E9PNS3	ATTVSTQR	A[+42]TTVSTQR	99	0.946852	1.92668	0.10818	0.44406	0.16603	0.67821	0.66667	0.66667	0.87033	1	____MATTVST	M	NaN	NaN	NaN
ANX11_HUMAN	ANX11_HUMAN	P50995	DAQELYAAGENR	D[+28]AQELYAAGENR	99.5	0.448974	1.20483	0.011134	0.41966	0.015705	0.59028	1	1	1	1	SLAQRDAQELY	R	Q	A	L
sp|Q9Y617|SERC_HUMAN	SERC_HUMAN	Q9Y617	DDLLGFALR	D[+28]DLLGFALR	99.6	0.838173	1.34221	0.17801	0.41186	0.24947	0.57534	0.66667	0.66667	0.74456	0.80716	VVIVRDDLLGF	R	V	I	V
PSME2_HUMAN	PSME2_HUMAN	Q9UL46	DEAAYGELR	D[+28]EAAYGELR	99.7	0.877427	6.93662	0.051465	0.15155	0.071865	0.21103	1	1	1	1	LVHERDEAAYG	R	E	H	V
TYSY_HUMAN	TYSY_HUMAN	P04818	DEFPLLTTKR	D[+28]EFPLLTTKR	99.7	0.878938	13.6345	0.40606	0.35388	0.56542	0.49138	0.66667	0.66667	0.72269	0.80018	RYSLRDEFPLL	R	L	S	Y
PUR4_HUMAN	PUR4_HUMAN	O15067	DFLTHVSAR	D[+28]FLTHVSAR	99.7	0.909304	1.36739	NaN	0.27272	NaN	0.37538	1	1	1	1	RSPNRDFLTHV	R	N	P	S
B1AHC9_HUMAN	B1AHC9_HUMAN	B1AHC9	DIISIAEDEDLR	D[+28]IISIAEDEDLR	99.7	0.741485	5.28258	NaN	0.44138	NaN	0.60062	1	1	1	1	SLFYRDIISIA	R	Y	F	L
XRCC5_HUMAN	XRCC5_HUMAN	P13010	DLDMVAIVR	D[+28]LDMVAIVR	99.6	0.718977	1.45435	0.025273	0.1809	0.034257	0.24463	1	1	1	1	IHALDDLDMVA	D	L	A	H
TTL12_HUMAN	TTL12_HUMAN	Q14166	DLDTGEEVTR	D[+28]LDTGEEVTR	99.7	0.737901	4.70115	0.019784	0.14826	0.026774	0.20017	1	1	1	1	LWPLRDLDTGE	R	L	P	W
sp|Q9H3K6-2|BOLA2_HUMAN	BOLA2_HUMAN	Q9H3K6	DLEAEHVEVEDTTLNR	D[+28]LEAEHVEVEDTTLNR	99.6	0.463599	4.19138	0.35259	0.46002	0.477	0.62088	1	1	1	1	EKLQRDLEAEH	R	Q	L	K
EFTU_HUMAN	EFTU_HUMAN	P49411	DLEKPFLLPVEAVY	D[+28]LEKPFLLPVEAVY	99.4	0.361718	3.26274	0.31002	NaN	0.41891	NaN	1	1	1	1	PVPARDLEKPF	R	A	P	V
sp|Q4V328|GRAP1_HUMAN	GRAP1_HUMAN	Q4V328	DQLEQAQEER	D[+28]QLEQAQEER	99.6	0.825624	6.85007	0.04185	0	0.055364	0	1	1	1	1	LQDVRDQLEQA	R	V	D	Q
PROF1_HUMAN	PROF1_HUMAN	P07737	DSLLQDGEFSMDLR	DSLLQDGEFSMDLR	99.7	0.982162	1.832	0.032388	0.41419	0.042571	0.54276	0.66667	0.66667	1	0.71576	CSVIRDSLLQD	R	I	V	S
RL10A_HUMAN	RL10A_HUMAN	P62906	DTLYEAVR	D[+28]TLYEAVR	99	0.318872	2.06312	0.26064	0.46806	0.3413	0.61105	1	1	1	1	SKVSRDTLYEA	R	S	V	K
sp|P50995-2|ANX11_HUMAN	ANX11_HUMAN	P50995	EACLIEILASR	E[+28]AC[+57]LIEILASR	99.1	0.939153	3.10365	0.34559	0.21112	0.44797	0.27295	0.66667	0.66667	1	0.69679	GVGTDEACLIE	D	T	G	V
PPM1F_HUMAN	PPM1F_HUMAN	P49593	EAVSQLLQTDLSEFR	E[+28]AVSQLLQTDLSEFR	99.7	0.781266	1.87355	0.099893	0.40201	0.12734	0.51023	1	1	1	1	AALAHEAVSQL	H	A	L	A
sp|Q12906|ILF3_HUMAN	ILF3_HUMAN	Q12906	EDITQSAQHALR	E[+28]DITQSAQHALR	99.7	0.370533	3.80502	NaN	0.019953	NaN	0.024977	1	1	1	1	DRQQREDITQS	R	Q	Q	R
sp|Q9UNZ2|NSF1C_HUMAN	NSF1C_HUMAN	Q9UNZ2	EFVAVTGAEEDR	E[+28]FVAVTGAEEDR	99.7	0.412028	1.05848	0.33465	0.096949	0.40932	0.11616	1	1	1	1	QEALREFVAVT	R	L	A	E
TCTP_HUMAN	TCTP_HUMAN	P13693	EIADGLCLEVEGK	E[+28]IADGLC[+57]LEVEGK	99.7	0.835362	2.32187	0.17539	0.41107	0.21257	0.48733	0.66667	0.66667	1	1	IYKIREIADGL	R	I	K	Y
ZC3HF_HUMAN	ZC3HF_HUMAN	Q8WU90	EISLEDLIER	E[+28]ISLEDLIER	99.6	0.639271	5.27954	0.22417	0.47455	0.26971	0.55519	1	1	1	1	EEKEDEISLED	D	E	K	E
SAE2_HUMAN	SAE2_HUMAN	Q9UBT2	ELAEAVAGGR	E[+28]LAEAVAGGR	99.5	0.831965	1.19592	0.090294	0.3684	0.10745	0.42597	1	1	1	1	RGLPRELAEAV	R	P	L	G
sp|Q08211|DHX9_HUMAN	DHX9_HUMAN	Q08211	ELDALDANDELTPLGR	E[+28]LDALDANDELTPLGR	99.7	0.49558	3.32853	NaN	0.37759	NaN	0.43414	1	1	1	1	EHTLRELDALD	R	L	T	H
sp|P68402|PA1B2_HUMAN	PA1B2_HUMAN	P68402	ELFSPLHALNFGIGGDTTR	E[+28]LFSPLHALNFGIGGDTTR	99.7	0.686869	14.5084	NaN	0	NaN	0	1	1	1	1	YEIWRELFSPL	R	W	I	E
GUAA_HUMAN	GUAA_HUMAN	P49915	ELGLPEELVSR	E[+28]LGLPEELVSR	99.1	0.517783	1.63167	0.36355	0.26582	0.42404	0.30312	1	1	1	1	RILGRELGLPE	R	G	L	I
LRC47_HUMAN	LRC47_HUMAN	Q8N1G4	ELLLTGPGLEER	E[+28]LLLTGPGLEER	99.5	0.686566	1.15895	0.16033	0.10728	0.1844	0.12009	1	1	1	1	RERRRELLLTG	R	R	R	E
sp|P08243-2|ASNS_HUMAN	ASNS_HUMAN	P08243	ELYLFDVLR	E[+28]LYLFDVLR	99.1	0.614526	1.01905	0.34903	0.26407	0.39971	0.29369	1	1	1	1	ERLLRELYLFD	R	L	L	R
SMD1_HUMAN	SMD1_HUMAN	P62314	EPVQLETLSIR	E[+28]PVQLETLSIR	99.7	0.909196	2.1894	0.19304	0.44544	0.21905	0.49116	0.66667	0.66667	1	1	TLKNREPVQLE	R	N	K	L
sp|P36915|GNL1_HUMAN	GNL1_HUMAN	P36915	EQVLQPVSAELLELDIR	E[+28]QVLQPVSAELLELDIR	99.5	0.379231	1.86547	0.30416	0.28912	0.34235	0.31479	1	1	1	1	KRAAREQVLQP	R	A	A	R
PUR4_HUMAN	PUR4_HUMAN	O15067	ESWLLPGSNDLLLEVGPR	E[+28]SWLLPGSNDLLLEVGPR	99.4	0.54442	1.07276	0.2088	0.35795	0.23126	0.38195	1	1	1	1	DDVARESWLLP	R	A	V	D
FKBP4_HUMAN	FKBP4_HUMAN	Q02790	FEIGEGENLDLPYGLER	F[+28]EIGEGENLDLPYGLER	99.7	0.982741	5.91118	NaN	0	NaN	0	1	1	1	1	QRELRFEIGEG	R	L	E	R
E5RFF9_HUMAN	E5RFF9_HUMAN	E5RFF9	FLGQDSDGGSEEVVLTPAELIER	F[+28]LGQDSDGGSEEVVLTPAELIER	99.7	0.780573	13.1111	NaN	NaN	NaN	NaN	1	1	1	1	TEEVDFLGQDS	D	V	E	E
tr|J3QRS3|J3QRS3_HUMAN	J3QRS3_HUMAN	J3QRS3	FTDEEVDELYR	F[+28]TDEEVDELYR	99.7	0.161117	2.63589	NaN	NaN	NaN	NaN	1	1	1	1	TMGDRFTDEEV	R	D	G	M
Q32Q12_HUMAN	Q32Q12_HUMAN	Q32Q12	GDFCIQVGR	G[+28]DFC[+57]IQVGR	99.5	0.958733	4.07867	0.18289	0.050873	0.18518	0.074927	0.8	0.8	1	1	PGTIRGDFCIQ	R	I	T	G
PRP16_HUMAN	PRP16_HUMAN	Q92620	GDTSEDASIHR	G[+42]DTSEDASIHR	99.7	0.673798	1.95275	0.022843	0.092123	0.022896	0.10402	1	1	1	1	____MGDTSED	M	NaN	NaN	NaN
B1AVU8_HUMAN	B1AVU8_HUMAN	B1AVU8	GDVCQDCIQMVTDIQTAVR	G[+28]DVC[+57]QDC[+57]IQMVTDIQTAVR	99.7	0.713544	2.0002	NaN	0.40365	NaN	0.59935	1	1	1	1	QPKDNGDVCQD	N	D	K	P
sp|Q9P2R3-2|ANFY1_HUMAN	ANFY1_HUMAN	Q9P2R3	GETALQLAIR	G[+28]ETALQLAIR	99.7	0.407444	1.1021	0.13595	0.16335	0.22636	0.40575	1	1	1	1	VRTQDGETALQ	D	Q	T	R
NUDT5_HUMAN	NUDT5_HUMAN	Q9UKK9	GETPEAAALR	G[+28]ETPEAAALR	99	0.926407	31.7291	0.013647	0.29746	0.022712	0.66379	0.8	0.8	1	1	GLIDDGETPEA	D	D	I	L
sp|Q9UNZ2|NSF1C_HUMAN	NSF1C_HUMAN	Q9UNZ2	GGDEDIVTISQATPSSVSR	G[+28]GDEDIVTISQATPSSVSR	99.5	0.926522	4.31702	NaN	0.45476	NaN	1	1	1	1	1	SFYEDGGDEDI	D	E	Y	F
PYGB_HUMAN	PYGB_HUMAN	P11216	GLAGLGDVAEVR	G[+28]LAGLGDVAEVR	99.7	0.994544	2.67974	0.13935	0.42337	0.14081	0.42496	0.66667	0.66667	1	1	QISVRGLAGLG	R	V	S	I
sp|P26368|U2AF2_HUMAN	U2AF2_HUMAN	P26368	GLAVTPTPVPVVGSQMTR	G[+28]LAVTPTPVPVVGSQMTR	99.7	0.852591	1.99849	0.054941	0.3014	0.10458	0.64519	1	1	1	1	TMTPDGLAVTP	D	P	T	M
XPO7_HUMAN	XPO7_HUMAN	Q9UIA9	GLEDPLEDTGLVQQQLDQLSTIGR	G[+28]LEDPLEDTGLVQQQLDQLSTIGR	99.7	0.959381	2.48733	0.13186	0.42047	0.4035	1	0.66667	0.66667	1	1	IILRDGLEDPL	D	R	L	I
DNJC9_HUMAN	DNJC9_HUMAN	Q8WXX5	GLLDLCEEVFGTADLYR	G[+28]LLDLC[+57]EEVFGTADLYR	99.7	0.673244	1.05253	NaN	0.24796	NaN	0.35033	1	1	1	1	____MGLLDLC	M	NaN	NaN	NaN
NP1L1_HUMAN	NP1L1_HUMAN	P55209	GLVETPTGYIESLPR	G[+28]LVETPTGYIESLPR	99.7	0.759138	1.33732	0.044487	0.053767	0.13832	0.079799	1	1	1	1	QERLDGLVETP	D	L	R	E
SPEE_HUMAN	SPEE_HUMAN	P19623	GPAASGPAAIR	G[+28]PAASGPAAIR	99.4	0.792031	2.90585	0.090322	0.43238	0.15379	1	1	1	1	1	EPGPDGPAASG	D	P	G	P
sp|Q86XP3-2|DDX42_HUMAN	DDX42_HUMAN	Q86XP3	GPIAVIVCPTR	G[+28]PIAVIVC[+57]PTR	99.2	0.802223	1.86153	0.1255	0.14489	0.36413	0.61691	1	1	1	1	LEPGDGPIAVI	D	G	P	E
TKT_HUMAN	TKT_HUMAN	P29401	GPSQMALEDLAMFR	G[+28]PSQMALEDLAMFR	99.7	0.847333	1.09359	0.077628	0.061525	0.12605	0.1913	1	1	1	1	SIGEDGPSQMA	D	E	G	I
C9J0K6_HUMAN	C9J0K6_HUMAN	C9J0K6	GQIDADELQR	G[+28]QIDADELQR	99.7	0.47214	1.79424	0.2706	0.40584	1	0.68562	1	1	1	1	__MQDGQIDAD	D	Q	M	NaN
H0YNP9_HUMAN	H0YNP9_HUMAN	H0YNP9	GSEAAQLLEAADFAAR	G[+42]SEAAQLLEAADFAAR	99.7	0.712077	21.1759	NaN	0.43937	NaN	0.97732	1	1	1	1	____MGSEAAQ	M	NaN	NaN	NaN
TCPQ_HUMAN	TCPQ_HUMAN	P50990	GSTDNLMDDIER	G[+28]STDNLMDDIER	99.7	0.634332	2.27898	0.23004	0.44857	0.75807	1	1	1	1	1	TIVLRGSTDNL	R	L	V	I
sp|O75376|NCOR1_HUMAN	NCOR1_HUMAN	O75376	GTAEETEER	G[+28]TAEETEER	99.7	0.550938	2.89878	NaN	NaN	NaN	NaN	1	1	1	1	KDKIDGTAEET	D	I	K	D
sp|P43034|LIS1_HUMAN	LIS1_HUMAN	P43034	GTLIASCSNDQTVR	G[+28]TLIASC[+57]SNDQTVR	99.7	0.838469	1.60743	0.088052	0.36402	0.56372	1	1	1	1	1	RPNQDGTLIAS	D	Q	N	P
sp|Q7Z2W4|ZCCHV_HUMAN	ZCCHV_HUMAN	Q7Z2W4	GVATDITSTR	G[+28]VATDITSTR	99.7	0.454813	3.48872	0.2392	0.46476	1	1	1	1	1	1	NNNADGVATDI	D	A	N	N
NUDT5_HUMAN	NUDT5_HUMAN	Q9UKK9	GVAVIPVLQR	G[+28]VAVIPVLQR	99.7	0.728748	1.57682	NaN	NaN	NaN	NaN	1	1	1	1	EQTADGVAVIP	D	A	T	Q
GSH1_HUMAN	GSH1_HUMAN	P48506	GYVSDIDCR	G[+28]YVSDIDC[+57]R	99.1	0.757111	5.47132	NaN	NaN	NaN	NaN	1	1	1	1	SPFYRGYVSDI	R	Y	F	P
ROA0_HUMAN	ROA0_HUMAN	Q13151	IGGLNVQTSESGLR	I[+28]GGLNVQTSESGLR	98.7	0.258848	1.25267	0.14417	0.041739	0.21462	0.069133	1	1	1	1	LCKLFIGGLNV	F	L	K	C
E7EX90_HUMAN	E7EX90_HUMAN	E7EX90	IKGEELSEANVR	I[+28]KGEELSEANVR	99	0.824429	3.18094	NaN	NaN	NaN	NaN	1	1	1	1	KKSLKIKGEEL	K	L	S	K
B4DXP5_HUMAN	B4DXP5_HUMAN	B4DXP5	INISEGNCPER	I[+28]NISEGNC[+57]PER	99.2	0.862619	8.6297	0.026745	0.44425	0.064092	0.81737	1	1	1	1	ESGARINISEG	R	A	G	S
H4_HUMAN	H4_HUMAN	P62805	ISGLIYEETR	I[+28]SGLIYEETR	99.7	0.241768	1.17516	0.24335	0.19095	0.61548	0.27323	1	1	1	1	GGVKRISGLIY	R	K	V	G
NP1L1_HUMAN	NP1L1_HUMAN	P55209	LDGLVETPTGYIESLPR	L[+28]DGLVETPTGYIESLPR	99.7	0.941624	1.33246	0.13127	0.38439	0.29482	0.8143	0.66667	0.66667	0.80296	1	ALQERLDGLVE	R	E	Q	L
IF2B_HUMAN	IF2B_HUMAN	P20042	LEADEEDTR	L[+28]EADEEDTR	99.7	0.695382	1.11326	0.19663	0.43441	1	1	1	1	1	1	TEDKDLEADEE	D	K	D	E
sp|P09496|CLCA_HUMAN	CLCA_HUMAN	P09496	LEALDANSR	L[+28]EALDANSR	98.9	0.851048	1.99904	0.20013	0.43008	0.87682	0.96971	0.66667	0.66667	0.80018	1	EQMERLEALDA	R	E	M	Q
DHSO_HUMAN	DHSO_HUMAN	Q00796	LENYPIPEPGPNEVLLR	L[+28]ENYPIPEPGPNEVLLR	99.7	0.727242	1.01557	NaN	0.26264	NaN	1	1	1	1	1	PGDLRLENYPI	R	L	D	G
sp|P28074|PSB5_HUMAN	PSB5_HUMAN	P28074	LEVEQAYDLAR	L[+28]EVEQAYDLAR	99.7	0.886729	1.13824	0.0073949	0.27178	0.031524	0.29242	1	1	1	1	GYSYDLEVEQA	D	Y	S	Y
XPOT_HUMAN	XPOT_HUMAN	O43592	LGLNPNADSDFR	LGLNPNADSDFR	99.7	0.281178	5.24016	NaN	0.47455	NaN	1	1	1	1	1	DEQALLGLNPN	L	A	Q	E
PDC6I_HUMAN	PDC6I_HUMAN	Q8WUM4	LLDEEEATDNDLR	L[+28]LDEEEATDNDLR	99.7	0.516519	2.4211	0.36579	0.33284	1	1	1	1	1	1	DESLRLLDEEE	R	L	S	E
sp|Q00839|HNRPU_HUMAN	HNRPU_HUMAN	Q00839	LQAALDDEEAGGR	L[+28]QAALDDEEAGGR	99.7	0.306187	2.49023	NaN	NaN	NaN	NaN	1	1	1	1	ELMERLQAALD	R	E	M	L
RS3A_HUMAN	RS3A_HUMAN	P61247	LQNDEVAFR	L[+28]QNDEVAFR	99	0.813966	4.59889	0.15246	0.41304	0.43327	0.89802	0.66667	0.66667	0.7365	0.79853	VSLADLQNDEV	D	A	L	S
sp|P25788|PSA3_HUMAN	PSA3_HUMAN	P25788	LSASTFSPDGR	L[+28]SASTFSPDGR	99.7	0.713294	1.08741	0.0063388	0.038525	0.012105	0.16243	1	1	1	1	GTGYDLSASTF	D	Y	G	T
D6RDK5_HUMAN	D6RDK5_HUMAN	D6RDK5	MEADIITNLR	M[+42]EADIITNLR	98.9	0.81533	5.67626	0.035821	0.43854	0.10358	0.46693	1	1	1	1	_____MEADII	NaN	NaN	NaN	NaN
CYTB_HUMAN	CYTB_HUMAN	P04080	MMCGAPSATQPATAETQHIADQVR	M[+42]MC[+57]GAPSATQPATAETQHIADQVR	99.7	0.642076	6.1021	NaN	0.45947	NaN	1	1	1	1	1	_____MMCGAP	NaN	NaN	NaN	NaN
I3L397_HUMAN	I3L397_HUMAN	I3L397	NDFQLIGIQDGYLSLLQDSGEVR	N[+28]DFQLIGIQDGYLSLLQDSGEVR	99.7	0.713255	4.52759	0.037613	0.46847	0.054157	0.90614	1	1	1	1	PNIKRNDFQLI	R	K	I	N
sp|P62899|RL31_HUMAN	RL31_HUMAN	P62899	NEDEDSPNKLY	N[+28]EDEDSPNKLY	98.5	0.847805	5.89033	0.076849	0.27766	1	0.55308	1	1	1	1	LSRKRNEDEDS	R	K	R	S
sp|Q00839-2|HNRPU_HUMAN	HNRPU_HUMAN	Q00839	NFILDQTNVSAAAQR	N[+28]FILDQTNVSAAAQR	99.7	0.673714	1.55139	0.19448	0.01993	0.20562	0.036572	1	1	1	1	ARKKRNFILDQ	R	K	K	R
MARE1_HUMAN	MARE1_HUMAN	Q15691	NIELICQENEGENDPVLQR	N[+28]IELIC[+57]QENEGENDPVLQR	99.7	0.578736	1.62726	NaN	0.3841	NaN	1	1	1	1	1	FGKLRNIELIC	R	L	K	G
EIF3A_HUMAN	EIF3A_HUMAN	Q14152	NIQTPESVLLSAVSGEDTQDR	N[+28]IQTPESVLLSAVSGEDTQDR	99.7	0.916114	1.56299	0.43044	0.28195	0.5089	0.31621	0.66667	0.66667	1	0.78074	IEDLDNIQTPE	D	L	D	E
RS26_HUMAN	RS26_HUMAN	P62854	NIVEAAAVR	N[+28]IVEAAAVR	99.1	0.989402	6.83558	0.070361	0.47317	0.13422	0.54494	0.66667	0.66667	1	0.77916	KFVIRNIVEAA	R	I	V	F
SODC_HUMAN	SODC_HUMAN	P00441	NTAGCTSAGPHFNPLSR	N[+28]TAGC[+57]TSAGPHFNPLSR	99.3	0.643401	2.01509	0.053608	0.21836	0.10703	0.37178	1	1	1	1	HEFGDNTAGCT	D	G	F	E
sp|O00410|IPO5_HUMAN	IPO5_HUMAN	O00410	NTTAAEEAR	N[+28]TTAAEEAR	99.7	0.662687	37.2375	NaN	NaN	NaN	NaN	1	1	1	1	LQAIRNTTAAE	R	I	A	Q
sp|P78559|MAP1A_HUMAN	MAP1A_HUMAN	P78559	PEGLSSESGR	PEGLSSESGR	99.2	0.968162	2.47679	NaN	NaN	NaN	NaN	1	1	1	1	VCMADPEGLSS	D	A	M	C
MIF_HUMAN	MIF_HUMAN	P14174	PMFIVNTNVPR	PMFIVNTNVPR	99.6	0.841313	2.35875	0.060617	0.092323	0.095005	0.32757	0.8	0.4	1	0.42972	____MPMFIVN	M	NaN	NaN	NaN
EF2_HUMAN	EF2_HUMAN	P13639	PSQVVAETR	PSQVVAETR	99.7	0.704284	1.88254	0.16667	0.39578	0.26099	1	1	1	1	1	DNSSRPSQVVA	R	S	S	N
SYLC_HUMAN	SYLC_HUMAN	Q9P2J5	QGDNCDSIIR	Q[+28]GDNC[+57]DSIIR	99.7	0.759084	3.47977	0.075044	0.20999	0.079367	0.44513	1	1	1	1	KIEIRQGDNCD	R	I	E	I
EZRI_HUMAN	EZRI_HUMAN	P15311	QLLTLSSELSQAR	Q[+28]LLTLSSELSQAR	99.7	0.52081	2.74472	0.33792	0.4225	0.35641	0.89339	1	1	1	1	ERVQRQLLTLS	R	Q	V	R
LRC47_HUMAN	LRC47_HUMAN	Q8N1G4	QLQLEAEEQR	Q[+28]LQLEAEEQR	99.7	0.830574	1.44509	0.14913	0.44629	0.18535	0.92125	0.66667	0.66667	1	1	KELVRQLQLEA	R	V	L	E
ACPM_HUMAN	ACPM_HUMAN	O14561	SDMPPLTLEGIQDR	S[+28]DMPPLTLEGIQDR	99.7	0.756075	8.90533	0.12714	0.010798	0.1524	0.029974	1	1	1	1	LCRQYSDMPPL	Y	Q	R	C
sp|P47756|CAPZB_HUMAN	CAPZB_HUMAN	P47756	SDQQLDCALDLMR	S[+42]DQQLDC[+57]ALDLMR	99.7	0.742416	2.15298	0.11533	0.1198	0.26089	0.17271	1	1	1	1	____MSDQQLD	M	NaN	NaN	NaN
TBCE_HUMAN	TBCE_HUMAN	Q15813	SDTLTADVIGR	S[+42]DTLTADVIGR	99.7	0.946362	1.38161	0.053487	0.13894	1	0.30264	0.8	0.8	1	1	____MSDTLTA	M	NaN	NaN	NaN
sp|Q9UI08-2|EVL_HUMAN	EVL_HUMAN	Q9UI08	SEQSICQAR	S[+42]EQSIC[+57]QAR	99.7	0.995581	2.28743	0.12385	0.42529	0.41362	1	0.66667	0.66667	1	1	____MSEQSIC	M	NaN	NaN	NaN
NUDT3_HUMAN	NUDT3_HUMAN	O95989	SESEEEVLLVSSSR	S[+28]ESEEEVLLVSSSR	99.7	0.490996	1.18468	0.36213	0.21476	1	0.75809	1	1	1	1	CLCFRSESEEE	R	F	C	L
TCPQ_HUMAN	TCPQ_HUMAN	P50990	SGLEEAVYR	S[+28]GLEEAVYR	99	0.779686	1.07543	0.17115	0.056002	0.19491	0.063195	1	1	1	1	GAKHFSGLEEA	F	H	K	A
SAE2_HUMAN	SAE2_HUMAN	Q9UBT2	SIMNPDYNVEFFR	S[+28]IMNPDYNVEFFR	99.7	0.712887	3.74194	0.0038278	0.41503	0.0080695	1	1	1	1	1	VAYHDSIMNPD	D	H	Y	A
sp|Q14980|NUMA1_HUMAN	NUMA1_HUMAN	Q14980	SLGDVFLDSGR	S[+28]LGDVFLDSGR	98.9	0.720211	2.07305	0.047379	0.46773	0.38502	1	1	1	1	1	ESSLDSLGDVF	D	L	S	S
RL15_HUMAN	RL15_HUMAN	P61313	SLQSVAEER	S[+28]LQSVAEER	99	0.867664	2.77151	0.18584	0.47455	0.36934	0.56743	0.66667	0.66667	1	1	LKFARSLQSVA	R	A	F	K
DPYL2_HUMAN	DPYL2_HUMAN	Q16555	SLSGAQIDDNIPR	S[+28]LSGAQIDDNIPR	99.5	0.50807	6.98088	NaN	0.35221	NaN	1	1	1	1	1	HQSGFSLSGAQ	F	G	S	Q
sp|O60888|CUTA_HUMAN	CUTA_HUMAN	O60888	SLVPALTDFVR	S[+28]LVPALTDFVR	99	0.425328	4.65754	NaN	0.045561	NaN	0.13676	1	1	1	1	IKTQSSLVPAL	S	Q	T	K
PUR4_HUMAN	PUR4_HUMAN	O15067	SPVLHFYVR	S[+28]PVLHFYVR	99.5	0.807096	1.25339	NaN	0.28338	NaN	1	1	1	1	1	____MSPVLHF	M	NaN	NaN	NaN
SYVC_HUMAN	SYVC_HUMAN	P26640	STLYVSPHPDAFPSLR	S[+42]TLYVSPHPDAFPSLR	99.7	0.887205	1.55936	0.01426	0.39092	0.023665	1	1	1	1	1	____MSTLYVS	M	NaN	NaN	NaN
NHRF1_HUMAN	NHRF1_HUMAN	O14745	SVDPDSPAEASGLR	S[+28]VDPDSPAEASGLR	99.7	0.485778	1.36229	NaN	0.39966	NaN	1	1	1	1	1	GQFIRSVDPDS	R	I	F	Q
VATA_HUMAN	VATA_HUMAN	P38606	TALVANTSNMPVAAR	T[+28]ALVANTSNMPVAAR	99.7	0.749916	5.87114	0.31272	NaN	1	NaN	0.66667	1	1	1	SIMKRTALVAN	R	K	M	I
UB2G1_HUMAN	UB2G1_HUMAN	P62253	TELQSALLLR	T[+42]ELQSALLLR	99.7	0.878843	1.07287	0.051019	0.29635	1	0.98122	1	1	1	1	____MTELQSA	M	NaN	NaN	NaN
RS28_HUMAN	RS28_HUMAN	P62857	TGSQGQCTQVR	TGSQGQC[+57]TQVR	99.7	0.555737	1.18575	NaN	NaN	NaN	NaN	1	1	1	1	KVLGRTGSQGQ	R	G	L	V
GRP75_HUMAN	GRP75_HUMAN	P38646	TNGDTFLGGEDFDQALLR	T[+28]NGDTFLGGEDFDQALLR	99.7	0.698437	1.11106	0.32344	0.23131	0.78927	1	0.66667	0.66667	1	0.90118	FEVKSTNGDTF	S	K	V	E
SIAS_HUMAN	SIAS_HUMAN	Q9NR45	TSAYPLQPEDVNLR	T[+28]SAYPLQPEDVNLR	99.7	0.03868	1.00502	NaN	0.43243	NaN	1	1	1	1	1	CFLQCTSAYPL	C	Q	L	F
HDAC6_HUMAN	HDAC6_HUMAN	Q9UBN7	TSTGQDSTTTR	T[+42]STGQDSTTTR	99.7	0.550623	12.9679	0.0061473	0.019932	0.2071	0.41416	1	1	1	1	____MTSTGQD	M	NaN	NaN	NaN
sp|Q9UHD1|CHRD1_HUMAN	CHRD1_HUMAN	Q9UHD1	TTDFSDFLSIVGCTKGR	T[+28]TDFSDFLSIVGC[+57]TKGR	99.7	0.161175	1.66142	NaN	NaN	NaN	NaN	1	1	1	1	CCKRRTTDFSD	R	R	K	C
F8WDN2_HUMAN	F8WDN2_HUMAN	F8WDN2	TTFNIQDGPDFQDR	T[+28]TFNIQDGPDFQDR	99.7	0.521196	3.69537	0.00862	0.27137	0.16804	1	1	1	1	1	TRISLTTFNIQ	L	S	I	R
PDLI1_HUMAN	PDLI1_HUMAN	O00151	TTQQIDLQGPGPWGFR	T[+42]TQQIDLQGPGPWGFR	99.7	0.769778	2.74062	0.14432	0.40517	1	1	1	1	1	1	____MTTQQID	M	NaN	NaN	NaN
sp|Q15393|SF3B3_HUMAN	SF3B3_HUMAN	Q15393	TVLDPVTGDLSDTR	T[+28]VLDPVTGDLSDTR	99.7	0.5743	5.2691	0.010917	0.39762	0.098399	1	1	1	1	1	GVLLRTVLDPV	R	L	L	V
EIF3D_HUMAN	EIF3D_HUMAN	O15371	TVTTTDDPVIR	T[+28]VTTTDDPVIR	99.5	0.798933	2.43056	0.013362	0.38982	0.11708	1	1	1	1	1	KRIFHTVTTTD	H	F	I	R
DHAK_HUMAN	DHAK_HUMAN	Q3LXA3	VCSTLLGLEEHLNALDR	V[+28]C[+57]STLLGLEEHLNALDR	99.7	0.848264	1.58915	0.11366	0.18832	0.63923	1	0.66667	0.66667	0.95395	0.85902	LVLERVCSTLL	R	E	L	V
PPCE_HUMAN	PPCE_HUMAN	P48147	VFLDPNILSDDGTVALR	V[+28]FLDPNILSDDGTVALR	99.7	0.964025	3.96445	NaN	0.39014	NaN	1	1	1	1	1	EGEARVFLDPN	R	A	E	G
HNRPF_HUMAN	HNRPF_HUMAN	P52597	VHIEIGPDGR	V[+28]HIEIGPDGR	99.7	0.627037	13.3644	NaN	0.23004	NaN	0.76461	1	1	1	1	LNPVRVHIEIG	R	V	P	N
METK2_HUMAN	METK2_HUMAN	P31153	VLVALEQQSPDIAQGVHLDR	V[+28]LVALEQQSPDIAQGVHLDR	98.5	0.85451	1.89864	NaN	NaN	NaN	NaN	1	1	1	1	YKTCNVLVALE	N	C	T	K
PAPS1_HUMAN	PAPS1_HUMAN	O43252	VNDCVQQVVELLQER	V[+28]NDC[+57]VQQVVELLQER	99.7	0.746074	1.15981	0.16885	0.25485	0.26345	0.39638	1	1	1	1	TDSCDVNDCVQ	D	C	S	D
RINI_HUMAN	RINI_HUMAN	P13489	VNPALAELNLR	V[+28]NPALAELNLR	99.5	0.551896	1.3139	0.025245	0.34795	0.031064	0.42246	1	1	1	1	SSALRVNPALA	R	L	A	S
PPIA_HUMAN	PPIA_HUMAN	P62937	VNPTVFFDIAVDGEPLGR	V[+28]NPTVFFDIAVDGEPLGR	99.7	0.867099	1.05839	0.13357	0.35953	0.16183	0.43454	0.66667	0.66667	0.66956	0.70271	____MVNPTVF	M	NaN	NaN	NaN
MCM6_HUMAN	MCM6_HUMAN	Q14566	VSGVDGYETEGIR	V[+28]SGVDGYETEGIR	99.3	0.748942	1.16632	NaN	0.28455	NaN	0.33688	1	1	1	1	ETNSRVSGVDG	R	S	N	T
PUR4_HUMAN	PUR4_HUMAN	O15067	VSVNGAVVLEEPVGELR	V[+28]SVNGAVVLEEPVGELR	99.7	0.773366	1.20742	0.14333	0.39659	0.16751	0.45328	1	1	1	1	HAMVRVSVNGA	R	V	M	A
sp|P61978|HNRPK_HUMAN	HNRPK_HUMAN	P61978	YNASVSVPDSSGPER	Y[+28]NASVSVPDSSGPER	99.2	0.42826	3.22962	NaN	NaN	NaN	NaN	1	1	1	1	ALRTDYNASVS	D	T	R	L
LSM2_HUMAN	LSM2_HUMAN	Q9Y333	YVQLPADEVDTQLLQDAAR	Y[+28]VQLPADEVDTQLLQDAAR	99.7	0.89665	1.16783	0.28991	0.39146	0.29159	0.39191	0.66667	0.66667	0.71465	0.66686	GSVVRYVQLPA	R	V	V	S

## Sheet: Legend
Table EV 22, Unique N-terminal Stabilized by Z-vad-FMK. The list of unique peptide which in response to Z-vad-FMK the average SILAC ratio remained between log2 -1 to 1 while without inhibitor the average SILAC ratio was great then log2 1 or less than log2 -1. For each peptide matching this criteria the Protein groups, Protein accession number, Uniprot Terms, Uniprot Mapped Terms, Peptide sequence…
