# Supplementary material for: Interactome disassembly during apoptosis occurs independent of caspase cleavage
Source: Mol Syst Biol. 2017 Jan 12;13(1):906. doi: 10.15252/msb.20167067 (PMC5293159; doi:10.15252/msb.20167067)
Supplement: Supplementary file 25 — Table EV23 [file MSB-13-906-s025.xlsx]

## Sheet: Sheet1
Table EV 23: Co-localization analysis of CDC42 and IQGAP1
								sum intensity
field	control or anti-Fas	ROI	nucleus	mitochondria	R (no threshold)	R (above threshold)	Spearman's rank	iqgap1 (488)	cdc42 (594)	log2(iqgap1/cdc42)
cdc42-iqgap1_c1	control	1991864949	normal	normal	0.75	0.75	0.890869	28832064	29087340	-0.0127173
cdc42-iqgap1_c1	control	1873658146	normal	normal	0.61	0.61	0.870515	60431394	69293483	-0.197421
cdc42-iqgap1_c1	control	204706537	normal	normal	0.66	0.66	0.83696	102714549	145934321	-0.506679
cdc42-iqgap1_c1	control	21794596	normal	normal	0.63	0.63	0.850477	52065570	62944971	-0.273761
cdc42-iqgap1_c1	control	530116748	normal	normal	0.52	0.52	0.889832	37623242	44773435	-0.251019
cdc42-iqgap1_c1	control	2034193582	normal	normal	0.66	0.66	0.863149	54651045	66120141	-0.274841
cdc42-iqgap1_c2	control	936640868	normal	normal	0.48	0.47	0.830818	46362913	51244349	-0.144422
cdc42-iqgap1_c2	control	1869153292	normal	normal	0.49	0.48	0.846538	49993334	61797017	-0.305801
cdc42-iqgap1_c2	control	1156125864	normal	intermediate	0.57	0.56	0.831416	33772126	36870478	-0.126633
cdc42-iqgap1_c2	control	67338754	normal	normal	0.62	0.62	0.879732	24218987	33339027	-0.461073
cdc42-iqgap1_c2	control	1918162860	normal	normal	0.48	0.46	0.860647	46142082	46725983	-0.0181419
cdc42-iqgap1_t1	anti-Fas	545235958	fragmented	intermediate	0.33	0.32	0.558971	37431302	17139900	1.12689
cdc42-iqgap1_t1	anti-Fas	1465210303	fragmented	intermediate	0.44	0.44	0.740537	36831054	15649535	1.2348
cdc42-iqgap1_t1	anti-Fas	2128418009	fragmented	normal	0.37	0.37	0.514441	71987274	28215858	1.35124
cdc42-iqgap1_t1	anti-Fas	1829541984	fragmented	absent	0.25	0.25	0.513864	24004712	11887617	1.01386
cdc42-iqgap1_t1	anti-Fas	262741828	fragmented	absent	0.64	0.64	0.832301	3924804	1962828	0.999687
cdc42-iqgap1_t1	anti-Fas	67015648	fragmented	intermediate	0.3	0.3	0.685116	39295524	13824398	1.50715
cdc42-iqgap1_t2	anti-Fas	590109692	normal	normal	0.53	0.53	0.903678	62783151	54948193	0.192305
cdc42-iqgap1_t2	anti-Fas	679679417	normal	normal	0.51	0.51	0.871635	61887047	69658089	-0.170653
cdc42-iqgap1_t2	anti-Fas	1284072168	normal	normal	0.51	0.51	0.824347	54115271	65159113	-0.267931
cdc42-iqgap1_t2	anti-Fas	1734541217	fragmented	intermediate	0.39	0.39	0.799577	47928837	37690073	0.346709
cdc42-iqgap1_t2	anti-Fas	95145479	condensed	intermediate	0.25	0.25	0.753834	46634836	66362663	-0.508964
cdc42-iqgap1_t3	anti-Fas	1385514529	fragmented	intermediate	0.5	0.5	0.76729	51025331	31278703	0.706033
cdc42-iqgap1_t3	anti-Fas	195994093	condensed	absent	0.39	0.38	0.71356	30555745	20144370	0.601067
cdc42-iqgap1_t3	anti-Fas	5775672	condensed	absent	0.58	0.58	0.789247	31494605	31716798	-0.0101424
cdc42-iqgap1_t3	anti-Fas	683862160	normal	normal	0.49	0.49	0.783824	42714432	54525886	-0.352218
cdc42-iqgap1_t3	anti-Fas	650468787	condensed	absent	0.41	0.41	0.759776	47825821	55870735	-0.224303
cdc42-iqgap1_t3	anti-Fas	1248188438	condensed	absent	0.76	0.76	0.910983	27566047	28622447	-0.0542546
Stastical analysis of results
Co-localisation analysis		cdc42-iqgap1
medians	control	0.8619
	treated	0.7538
N	control	10
	treated	13
P =		0.0003
P-value generated using the Mann_Whitney U-tests of the Spearman rank correlation coefficients.
Loss of co-localisation between conditions		cdc42-iqgap1
mean ± SEM	control	-0.2446 ± 0.05147
	treated	0.6223 ± 0.1822
N	control	10
	treated	13
P =		0.0004
* This T-tests was subject to Welch's correction as the variances between groups were different.

## Sheet: Legend
Table EV 23, Co-localization analysis of CDC42 and IQGAP1. For each field and treatment condition the observed condition of the nucleus, the observed condition of the mitochondria, Spearman’s rank comparison of CDC42 intensity compare to IQGAP1, Summed intensity of anti-CDC42, Summed intensity of anti-IQGAP1 and log2 ratio of anti-IQGAP1 to anti-CDC42 are provided for all cells used within this a…
