# Supplementary material for: Interactome disassembly during apoptosis occurs independent of caspase cleavage
Source: Mol Syst Biol. 2017 Jan 12;13(1):906. doi: 10.15252/msb.20167067 (PMC5293159; doi:10.15252/msb.20167067)
Supplement: Supplementary file 26 — Table EV24 [file MSB-13-906-s026.xlsx]

## Sheet: Sheet1
File name	File size	Description of file	PCP BN-PAGE	PCP SEC	N-TAILS
NSco_4hr_Mito_rep3_fraction01.raw	2,472.201 MB	PCP BN PAGE 4 hour Anti-fas treatment biological replicate 3 SEC fraction 1	X
NSco_4hr_Mito_rep3_fraction02.raw	2,498.671 MB	PCP BN PAGE 4 hour Anti-fas treatment biological replicate 3 SEC fraction 2	X
NSco_4hr_Mito_rep3_fraction03.raw	2,425.152 MB	PCP BN PAGE 4 hour Anti-fas treatment biological replicate 3 SEC fraction 3	X
NSco_4hr_Mito_rep3_fraction04.raw	2,461.164 MB	PCP BN PAGE 4 hour Anti-fas treatment biological replicate 3 SEC fraction 4	X
NSco_4hr_Mito_rep3_fraction05.raw	2,434.539 MB	PCP BN PAGE 4 hour Anti-fas treatment biological replicate 3 SEC fraction 5	X
NSco_4hr_Mito_rep3_fraction06.raw	2,399.233 MB	PCP BN PAGE 4 hour Anti-fas treatment biological replicate 3 SEC fraction 6	X
NSco_4hr_Mito_rep3_fraction07.raw	2,450.436 MB	PCP BN PAGE 4 hour Anti-fas treatment biological replicate 3 SEC fraction 7	X
NSco_4hr_Mito_rep3_fraction08.raw	2,486.866 MB	PCP BN PAGE 4 hour Anti-fas treatment biological replicate 3 SEC fraction 8	X
NSco_4hr_Mito_rep3_fraction09.raw	2,311.71 MB	PCP BN PAGE 4 hour Anti-fas treatment biological replicate 3 SEC fraction 9	X
NSco_4hr_Mito_rep3_fraction10.raw	2,505.797 MB	PCP BN PAGE 4 hour Anti-fas treatment biological replicate 3 SEC fraction 10	X
NSco_4hr_Mito_rep3_fraction11.raw	2,485.938 MB	PCP BN PAGE 4 hour Anti-fas treatment biological replicate 3 SEC fraction 11	X
NSco_4hr_Mito_rep3_fraction12.raw	2,502.922 MB	PCP BN PAGE 4 hour Anti-fas treatment biological replicate 3 SEC fraction 12	X
NSco_4hr_Mito_rep3_fraction13.raw	2,497.258 MB	PCP BN PAGE 4 hour Anti-fas treatment biological replicate 3 SEC fraction 13	X
NSco_4hr_Mito_rep3_fraction14.raw	2,471.437 MB	PCP BN PAGE 4 hour Anti-fas treatment biological replicate 3 SEC fraction 14	X
NSco_4hr_Mito_rep3_fraction15-failed.raw	1,194.739 MB	PCP BN PAGE 4 hour Anti-fas treatment biological replicate 3 SEC fraction 15, error during run, data used for search and sample repeated	X
NSco_4hr_Mito_rep3_fraction15-repeat.raw	2,300.79 MB	PCP BN PAGE 4 hour Anti-fas treatment biological replicate 3 SEC fraction 15	X
NSco_4hr_Mito_rep3_fraction16-failed.raw	341.397 MB	PCP BN PAGE 4 hour Anti-fas treatment biological replicate 3 SEC fraction 16, error during run, data used for search and sample repeated	X
NSco_4hr_Mito_rep3_fraction16-repeat.raw	2,280.047 MB	PCP BN PAGE 4 hour Anti-fas treatment biological replicate 3 SEC fraction 16, error during run, data used for search and sample repeated	X
NSco_4hr_Mito_rep3_fraction17-repeat.raw	2,294.383 MB	PCP BN PAGE 4 hour Anti-fas treatment biological replicate 3 SEC fraction 17	X
NSco_4hr_Mito_rep3_fraction18.raw	2,317.661 MB	PCP BN PAGE 4 hour Anti-fas treatment biological replicate 3 SEC fraction 18	X
NSco_4hr_Mito_rep3_fraction19.raw	2,379.732 MB	PCP BN PAGE 4 hour Anti-fas treatment biological replicate 3 SEC fraction 19	X
NSco_4hr_Mito_rep3_fraction20-repeat.raw	2,256.113 MB	PCP BN PAGE 4 hour Anti-fas treatment biological replicate 3 SEC fraction 20, repeat run	X
NSco_4hr_Mito_rep3_fraction20.raw	2,332.42 MB	PCP BN PAGE 4 hour Anti-fas treatment biological replicate 3 SEC fraction 20	X
NSco_4hr_Mito_rep3_fraction21-repeat.raw	1,876.718 MB	PCP BN PAGE 4 hour Anti-fas treatment biological replicate 3 SEC fraction 21, repeat run	X
NSco_4hr_Mito_rep3_fraction21.raw	2,294.844 MB	PCP BN PAGE 4 hour Anti-fas treatment biological replicate 3 SEC fraction 21	X
NSco_4hr_Mito_rep3_fraction22-repeat.raw	1,859.557 MB	PCP BN PAGE 4 hour Anti-fas treatment biological replicate 3 SEC fraction 22, repeat run	X
NSco_4hr_Mito_rep3_fraction22.raw	2,297.752 MB	PCP BN PAGE 4 hour Anti-fas treatment biological replicate 3 SEC fraction 22	X
NSco_4hr_Mito_rep3_fraction23-repeat.raw	1,862.28 MB	PCP BN PAGE 4 hour Anti-fas treatment biological replicate 3 SEC fraction 23, repeat run	X
NSco_4hr_Mito_rep3_fraction23.raw	2,234.256 MB	PCP BN PAGE 4 hour Anti-fas treatment biological replicate 3 SEC fraction 23	X
NSco_4hr_Mito_rep3_fraction24-repeat.raw	2,143.967 MB	PCP BN PAGE 4 hour Anti-fas treatment biological replicate 3 SEC fraction 24, repeat run	X
NSco_4hr_Mito_rep3_fraction24.raw	2,170.209 MB	PCP BN PAGE 4 hour Anti-fas treatment biological replicate 3 SEC fraction 24	X
NSco_4hr_Mito_rep3_fraction25-repeat.raw	2,003.783 MB	PCP BN PAGE 4 hour Anti-fas treatment biological replicate 3 SEC fraction 25, repeat run	X
NSco_4hr_Mito_rep3_fraction25.raw	2,108.226 MB	PCP BN PAGE 4 hour Anti-fas treatment biological replicate 3 SEC fraction 25	X
NSco_4hr_Mito_rep3_fraction26-repeat.raw	2,128.502 MB	PCP BN PAGE 4 hour Anti-fas treatment biological replicate 3 SEC fraction 26, repeat run	X
NSco_4hr_Mito_rep3_fraction26.raw	2,108.721 MB	PCP BN PAGE 4 hour Anti-fas treatment biological replicate 3 SEC fraction 26	X
NSco_4hr_Mito_rep3_fraction27-repeat.raw	2,063.624 MB	PCP BN PAGE 4 hour Anti-fas treatment biological replicate 3 SEC fraction 27, repeat run	X
NSco_4hr_Mito_rep3_fraction27.raw	2,316.84 MB	PCP BN PAGE 4 hour Anti-fas treatment biological replicate 3 SEC fraction 27	X
NSco_4hr_Mito_rep3_fraction28-repeat.raw	1,808.082 MB	PCP BN PAGE 4 hour Anti-fas treatment biological replicate 3 SEC fraction 28, repeat run	X
NSco_4hr_Mito_rep3_fraction28.raw	2,336.204 MB	PCP BN PAGE 4 hour Anti-fas treatment biological replicate 3 SEC fraction 28	X
NSco_4hr_Mito_rep3_fraction29-repeat.raw	1,892.487 MB	PCP BN PAGE 4 hour Anti-fas treatment biological replicate 3 SEC fraction 29, repeat run	X
NSco_4hr_Mito_rep3_fraction29.raw	2,218.867 MB	PCP BN PAGE 4 hour Anti-fas treatment biological replicate 3 SEC fraction 29	X
NSco_4hr_Mito_rep3_fraction30-repeat.raw	2,165.478 MB	PCP BN PAGE 4 hour Anti-fas treatment biological replicate 3 SEC fraction 30, repeat run	X
NSco_4hr_Mito_rep3_fraction30.raw	2,411.725 MB	PCP BN PAGE 4 hour Anti-fas treatment biological replicate 3 SEC fraction 30	X
NSco_4hr_Mito_rep3_fraction31-repeat.raw	1,993.894 MB	PCP BN PAGE 4 hour Anti-fas treatment biological replicate 3 SEC fraction 31, repeat run	X
NSco_4hr_Mito_rep3_fraction31.raw	2,277.604 MB	PCP BN PAGE 4 hour Anti-fas treatment biological replicate 3 SEC fraction 31	X
NSco_4hr_Mito_rep3_fraction32-repeat.raw	1,565.09 MB	PCP BN PAGE 4 hour Anti-fas treatment biological replicate 3 SEC fraction 32, repeat run	X
NSco_4hr_Mito_rep3_fraction32.raw	1,400.637 MB	PCP BN PAGE 4 hour Anti-fas treatment biological replicate 3 SEC fraction 32	X
NSco_4hr_Mito_rep3_fraction33.raw	2,244.941 MB	PCP BN PAGE 4 hour Anti-fas treatment biological replicate 3 SEC fraction 33	X
NSco_4hr_Mito_rep3_fraction34.raw	2,209.311 MB	PCP BN PAGE 4 hour Anti-fas treatment biological replicate 3 SEC fraction 34	X
NSco_4hr_Mito_rep3_fraction35.raw	2,178.188 MB	PCP BN PAGE 4 hour Anti-fas treatment biological replicate 3 SEC fraction 35	X
NSco_4hr_Mito_rep3_fraction36.raw	2,180.713 MB	PCP BN PAGE 4 hour Anti-fas treatment biological replicate 3 SEC fraction 36	X
NSco_4hr_Mito_rep3_fraction37.raw	2,273.05 MB	PCP BN PAGE 4 hour Anti-fas treatment biological replicate 3 SEC fraction 37	X
NSco_4hr_Mito_rep3_fraction38.raw	2,280.04 MB	PCP BN PAGE 4 hour Anti-fas treatment biological replicate 3 SEC fraction 38	X
NSco_4hr_Mito_rep3_fraction39.raw	2,273.109 MB	PCP BN PAGE 4 hour Anti-fas treatment biological replicate 3 SEC fraction 39	X
NSco_4hr_Mito_rep3_fraction40.raw	2,277.529 MB	PCP BN PAGE 4 hour Anti-fas treatment biological replicate 3 SEC fraction 40	X
NSco_4hr_Mito_rep3_fraction41.raw	2,298.602 MB	PCP BN PAGE 4 hour Anti-fas treatment biological replicate 3 SEC fraction 41	X
NSco_4hr_Mito_rep3_fraction42.raw	2,248.275 MB	PCP BN PAGE 4 hour Anti-fas treatment biological replicate 3 SEC fraction 42	X
NSco_4hr_Mito_rep3_fraction43-repeat.raw	2,278.123 MB	PCP BN PAGE 4 hour Anti-fas treatment biological replicate 3 SEC fraction 43	X
NSco_4hr_Mito_rep3_fraction44-repeat.raw	2,297.356 MB	PCP BN PAGE 4 hour Anti-fas treatment biological replicate 3 SEC fraction 44	X
NSco_4hr_Mito_rep3_fraction45-repeat.raw	2,389.063 MB	PCP BN PAGE 4 hour Anti-fas treatment biological replicate 3 SEC fraction 45	X
NSco_4hr_Mito_rep3_fraction46-repeat.raw	2,399 MB	PCP BN PAGE 4 hour Anti-fas treatment biological replicate 3 SEC fraction 46	X
NSco_4hr_Mito_rep3_fraction47-repeat.raw	2,392.521 MB	PCP BN PAGE 4 hour Anti-fas treatment biological replicate 3 SEC fraction 47	X
NSco_4hr_Mito_rep3_fraction48-repeat.raw	1,687.25 MB	PCP BN PAGE 4 hour Anti-fas treatment biological replicate 3 SEC fraction 48	X
NSco_4hr_Mito_rep3_fraction48-repeat2.raw	586.881 MB	PCP BN PAGE 4 hour Anti-fas treatment biological replicate 3 SEC fraction 48, repeat	X
NSco_4hr_Mito_rep3_fraction49.raw	2,176.747 MB	PCP BN PAGE 4 hour Anti-fas treatment biological replicate 3 SEC fraction 49	X
NSco_4hr_Mito_rep3_fraction50.raw	2,221.088 MB	PCP BN PAGE 4 hour Anti-fas treatment biological replicate 3 SEC fraction 50	X
NSco_4hr_Mito_rep3_fraction51.raw	2,260.975 MB	PCP BN PAGE 4 hour Anti-fas treatment biological replicate 3 SEC fraction 51	X
NSco_4hr_Mito_rep3_fraction52.raw	2,250.658 MB	PCP BN PAGE 4 hour Anti-fas treatment biological replicate 3 SEC fraction 52	X
NSco_4hr_Mito_rep3_fraction53.raw	2,222.17 MB	PCP BN PAGE 4 hour Anti-fas treatment biological replicate 3 SEC fraction 53	X
NSco_4hr_Mito_rep3_fraction54.raw	2,204.987 MB	PCP BN PAGE 4 hour Anti-fas treatment biological replicate 3 SEC fraction 54	X
NSco_4hr_Mito_rep3_fraction55.raw	2,222.71 MB	PCP BN PAGE 4 hour Anti-fas treatment biological replicate 3 SEC fraction 55	X
NSco_PCP_SEC_SILAC_20130426_fraction01.raw	868.55 MB	PCP SEC 1 hour Anti-fas treatment biological replicate 1 SEC fraction 1		X
NSco_PCP_SEC_SILAC_20130426_fraction02.raw	777.386 MB	PCP SEC 1 hour Anti-fas treatment biological replicate 1 SEC fraction 2		X
NSco_PCP_SEC_SILAC_20130426_fraction03.raw	836.358 MB	PCP SEC 1 hour Anti-fas treatment biological replicate 1 SEC fraction 3		X
NSco_PCP_SEC_SILAC_20130426_fraction04.raw	836.142 MB	PCP SEC 1 hour Anti-fas treatment biological replicate 1 SEC fraction 4		X
NSco_PCP_SEC_SILAC_20130426_fraction05.raw	912.6 MB	PCP SEC 1 hour Anti-fas treatment biological replicate 1 SEC fraction 5		X
NSco_PCP_SEC_SILAC_20130426_fraction06.raw	846.793 MB	PCP SEC 1 hour Anti-fas treatment biological replicate 1 SEC fraction 6		X
NSco_PCP_SEC_SILAC_20130426_fraction07_repeat.raw	762.29 MB	PCP SEC 1 hour Anti-fas treatment biological replicate 1 SEC fraction 7		X
NSco_PCP_SEC_SILAC_20130426_fraction08_repeat.raw	895.967 MB	PCP SEC 1 hour Anti-fas treatment biological replicate 1 SEC fraction 8		X
NSco_PCP_SEC_SILAC_20130426_fraction09.raw	914.259 MB	PCP SEC 1 hour Anti-fas treatment biological replicate 1 SEC fraction 9		X
NSco_PCP_SEC_SILAC_20130426_fraction10.raw	875.053 MB	PCP SEC 1 hour Anti-fas treatment biological replicate 1 SEC fraction 10		X
NSco_PCP_SEC_SILAC_20130426_fraction11.raw	881.393 MB	PCP SEC 1 hour Anti-fas treatment biological replicate 1 SEC fraction 11		X
NSco_PCP_SEC_SILAC_20130426_fraction12.raw	969.04 MB	PCP SEC 1 hour Anti-fas treatment biological replicate 1 SEC fraction 12		X
NSco_PCP_SEC_SILAC_20130426_fraction13.raw	924.027 MB	PCP SEC 1 hour Anti-fas treatment biological replicate 1 SEC fraction 13		X
NSco_PCP_SEC_SILAC_20130426_fraction14.raw	878.36 MB	PCP SEC 1 hour Anti-fas treatment biological replicate 1 SEC fraction 14		X
NSco_PCP_SEC_SILAC_20130426_fraction15.raw	866.021 MB	PCP SEC 1 hour Anti-fas treatment biological replicate 1 SEC fraction 15		X
NSco_PCP_SEC_SILAC_20130426_fraction16.raw	883.803 MB	PCP SEC 1 hour Anti-fas treatment biological replicate 1 SEC fraction 16		X
NSco_PCP_SEC_SILAC_20130426_fraction17.raw	944.168 MB	PCP SEC 1 hour Anti-fas treatment biological replicate 1 SEC fraction 17		X
NSco_PCP_SEC_SILAC_20130426_fraction18.raw	950.444 MB	PCP SEC 1 hour Anti-fas treatment biological replicate 1 SEC fraction 18		X
NSco_PCP_SEC_SILAC_20130426_fraction19.raw	847.374 MB	PCP SEC 1 hour Anti-fas treatment biological replicate 1 SEC fraction 19		X
NSco_PCP_SEC_SILAC_20130426_fraction20.raw	819.524 MB	PCP SEC 1 hour Anti-fas treatment biological replicate 1 SEC fraction 20		X
NSco_PCP_SEC_SILAC_20130501_fraction21.raw	881.42 MB	PCP SEC 1 hour Anti-fas treatment biological replicate 1 SEC fraction 21		X
NSco_PCP_SEC_SILAC_20130501_fraction22.raw	938.636 MB	PCP SEC 1 hour Anti-fas treatment biological replicate 1 SEC fraction 22		X
NSco_PCP_SEC_SILAC_20130501_fraction23.raw	982.351 MB	PCP SEC 1 hour Anti-fas treatment biological replicate 1 SEC fraction 23		X
NSco_PCP_SEC_SILAC_20130501_fraction24.raw	904.627 MB	PCP SEC 1 hour Anti-fas treatment biological replicate 1 SEC fraction 24		X
NSco_PCP_SEC_SILAC_20130501_fraction25.raw	973.702 MB	PCP SEC 1 hour Anti-fas treatment biological replicate 1 SEC fraction 25		X
NSco_PCP_SEC_SILAC_20130501_fraction26.raw	1,006.383 MB	PCP SEC 1 hour Anti-fas treatment biological replicate 1 SEC fraction 26		X
NSco_PCP_SEC_SILAC_20130501_fraction27.raw	1,020.685 MB	PCP SEC 1 hour Anti-fas treatment biological replicate 1 SEC fraction 27		X
NSco_PCP_SEC_SILAC_20130501_fraction28.raw	944.716 MB	PCP SEC 1 hour Anti-fas treatment biological replicate 1 SEC fraction 28		X
NSco_PCP_SEC_SILAC_20130501_fraction29.raw	887.062 MB	PCP SEC 1 hour Anti-fas treatment biological replicate 1 SEC fraction 29		X
NSco_PCP_SEC_SILAC_20130501_fraction30.raw	891.151 MB	PCP SEC 1 hour Anti-fas treatment biological replicate 1 SEC fraction 30		X
NSco_PCP_SEC_SILAC_20130501_fraction31.raw	945.191 MB	PCP SEC 1 hour Anti-fas treatment biological replicate 1 SEC fraction 31		X
NSco_PCP_SEC_SILAC_20130501_fraction32.raw	916.572 MB	PCP SEC 1 hour Anti-fas treatment biological replicate 1 SEC fraction 32		X
NSco_PCP_SEC_SILAC_20130501_fraction33.raw	924.916 MB	PCP SEC 1 hour Anti-fas treatment biological replicate 1 SEC fraction 33		X
NSco_PCP_SEC_SILAC_20130501_fraction34.raw	942.531 MB	PCP SEC 1 hour Anti-fas treatment biological replicate 1 SEC fraction 34		X
NSco_PCP_SEC_SILAC_20130501_fraction35.raw	1,071.011 MB	PCP SEC 1 hour Anti-fas treatment biological replicate 1 SEC fraction 35		X
NSco_PCP_SEC_SILAC_20130501_fraction36.raw	1,013.554 MB	PCP SEC 1 hour Anti-fas treatment biological replicate 1 SEC fraction 36		X
NSco_PCP_SEC_SILAC_20130501_fraction37.raw	1,015.849 MB	PCP SEC 1 hour Anti-fas treatment biological replicate 1 SEC fraction 37		X
NSco_PCP_SEC_SILAC_20130501_fraction38.raw	1,225.453 MB	PCP SEC 1 hour Anti-fas treatment biological replicate 1 SEC fraction 38		X
NSco_PCP_SEC_SILAC_20130501_fraction39.raw	1,210.083 MB	PCP SEC 1 hour Anti-fas treatment biological replicate 1 SEC fraction 39		X
NSco_PCP_SEC_SILAC_20130501_fraction40_repeat_2.raw	938.4 MB	PCP SEC 1 hour Anti-fas treatment biological replicate 1 SEC fraction 40		X
NSco_PCP_SEC_SILAC_20130501_fraction41_repea.raw	918.364 MB	PCP SEC 1 hour Anti-fas treatment biological replicate 1 SEC fraction 41		X
NSco_PCP_SILAC_BNPAGE_apoptosis_mito_rep2_fraction01.raw	2,394.229 MB	PCP BN PAGE 4 hour Anti-fas treatment biological replicate 2 SEC fraction 1	X
NSco_PCP_SILAC_BNPAGE_apoptosis_mito_rep2_fraction02.raw	2,470.645 MB	PCP BN PAGE 4 hour Anti-fas treatment biological replicate 2 SEC fraction 2	X
NSco_PCP_SILAC_BNPAGE_apoptosis_mito_rep2_fraction03.raw	2,536.792 MB	PCP BN PAGE 4 hour Anti-fas treatment biological replicate 2 SEC fraction 3	X
NSco_PCP_SILAC_BNPAGE_apoptosis_mito_rep2_fraction04.raw	2,559.022 MB	PCP BN PAGE 4 hour Anti-fas treatment biological replicate 2 SEC fraction 4	X
NSco_PCP_SILAC_BNPAGE_apoptosis_mito_rep2_fraction05.raw	2,492.923 MB	PCP BN PAGE 4 hour Anti-fas treatment biological replicate 2 SEC fraction 5	X
NSco_PCP_SILAC_BNPAGE_apoptosis_mito_rep2_fraction06.raw	2,375.967 MB	PCP BN PAGE 4 hour Anti-fas treatment biological replicate 2 SEC fraction 6	X
NSco_PCP_SILAC_BNPAGE_apoptosis_mito_rep2_fraction07.raw	2,401.673 MB	PCP BN PAGE 4 hour Anti-fas treatment biological replicate 2 SEC fraction 7	X
NSco_PCP_SILAC_BNPAGE_apoptosis_mito_rep2_fraction08.raw	2,086.82 MB	PCP BN PAGE 4 hour Anti-fas treatment biological replicate 2 SEC fraction 8	X
NSco_PCP_SILAC_BNPAGE_apoptosis_mito_rep2_fraction09.raw	2,438.625 MB	PCP BN PAGE 4 hour Anti-fas treatment biological replicate 2 SEC fraction 9	X
NSco_PCP_SILAC_BNPAGE_apoptosis_mito_rep2_fraction10.raw	2,392.603 MB	PCP BN PAGE 4 hour Anti-fas treatment biological replicate 2 SEC fraction 10	X
NSco_PCP_SILAC_BNPAGE_apoptosis_mito_rep2_fraction11.raw	2,497.272 MB	PCP BN PAGE 4 hour Anti-fas treatment biological replicate 2 SEC fraction 11	X
NSco_PCP_SILAC_BNPAGE_apoptosis_mito_rep2_fraction12.raw	2,430.673 MB	PCP BN PAGE 4 hour Anti-fas treatment biological replicate 2 SEC fraction 12	X
NSco_PCP_SILAC_BNPAGE_apoptosis_mito_rep2_fraction13.raw	2,459.555 MB	PCP BN PAGE 4 hour Anti-fas treatment biological replicate 2 SEC fraction 13	X
NSco_PCP_SILAC_BNPAGE_apoptosis_mito_rep2_fraction14.raw	2,403.815 MB	PCP BN PAGE 4 hour Anti-fas treatment biological replicate 2 SEC fraction 14	X
NSco_PCP_SILAC_BNPAGE_apoptosis_mito_rep2_fraction15.raw	2,559.089 MB	PCP BN PAGE 4 hour Anti-fas treatment biological replicate 2 SEC fraction 15	X
NSco_PCP_SILAC_BNPAGE_apoptosis_mito_rep2_fraction16.raw	2,456.664 MB	PCP BN PAGE 4 hour Anti-fas treatment biological replicate 2 SEC fraction 16	X
NSco_PCP_SILAC_BNPAGE_apoptosis_mito_rep2_fraction17.raw	2,389.797 MB	PCP BN PAGE 4 hour Anti-fas treatment biological replicate 2 SEC fraction 17	X
NSco_PCP_SILAC_BNPAGE_apoptosis_mito_rep2_fraction18.raw	2,429.878 MB	PCP BN PAGE 4 hour Anti-fas treatment biological replicate 2 SEC fraction 18	X
NSco_PCP_SILAC_BNPAGE_apoptosis_mito_rep2_fraction19.raw	2,349.991 MB	PCP BN PAGE 4 hour Anti-fas treatment biological replicate 2 SEC fraction 19	X
NSco_PCP_SILAC_BNPAGE_apoptosis_mito_rep2_fraction20.raw	2,672.269 MB	PCP BN PAGE 4 hour Anti-fas treatment biological replicate 2 SEC fraction 20	X
NSco_PCP_SILAC_BNPAGE_apoptosis_mito_rep2_fraction20_rep2_131209200603.raw	2,501.207 MB	PCP BN PAGE 4 hour Anti-fas treatment biological replicate 2 SEC fraction 20, repeat run	X
NSco_PCP_SILAC_BNPAGE_apoptosis_mito_rep2_fraction21.raw	2,411.999 MB	PCP BN PAGE 4 hour Anti-fas treatment biological replicate 2 SEC fraction 21	X
NSco_PCP_SILAC_BNPAGE_apoptosis_mito_rep2_fraction21_rep2_131209232850.raw	2,155.221 MB	PCP BN PAGE 4 hour Anti-fas treatment biological replicate 2 SEC fraction 21, repeat run	X
NSco_PCP_SILAC_BNPAGE_apoptosis_mito_rep2_fraction22_rep2.raw	2,400.813 MB	PCP BN PAGE 4 hour Anti-fas treatment biological replicate 2 SEC fraction 22	X
NSco_PCP_SILAC_BNPAGE_apoptosis_mito_rep2_fraction23.raw	2,276.978 MB	PCP BN PAGE 4 hour Anti-fas treatment biological replicate 2 SEC fraction 23	X
NSco_PCP_SILAC_BNPAGE_apoptosis_mito_rep2_fraction23_rep2.raw	1,936.468 MB	PCP BN PAGE 4 hour Anti-fas treatment biological replicate 2 SEC fraction 23, repeat run	X
NSco_PCP_SILAC_BNPAGE_apoptosis_mito_rep2_fraction24_rep2.raw	2,145.755 MB	PCP BN PAGE 4 hour Anti-fas treatment biological replicate 2 SEC fraction 24	X
NSco_PCP_SILAC_BNPAGE_apoptosis_mito_rep2_fraction25.raw	2,194.944 MB	PCP BN PAGE 4 hour Anti-fas treatment biological replicate 2 SEC fraction 25	X
NSco_PCP_SILAC_BNPAGE_apoptosis_mito_rep2_fraction26.raw	2,203.868 MB	PCP BN PAGE 4 hour Anti-fas treatment biological replicate 2 SEC fraction 26	X
NSco_PCP_SILAC_BNPAGE_apoptosis_mito_rep2_fraction27.raw	2,455.822 MB	PCP BN PAGE 4 hour Anti-fas treatment biological replicate 2 SEC fraction 27	X
NSco_PCP_SILAC_BNPAGE_apoptosis_mito_rep2_fraction28.raw	2,452.154 MB	PCP BN PAGE 4 hour Anti-fas treatment biological replicate 2 SEC fraction 28	X
NSco_PCP_SILAC_BNPAGE_apoptosis_mito_rep2_fraction29.raw	2,456.087 MB	PCP BN PAGE 4 hour Anti-fas treatment biological replicate 2 SEC fraction 29	X
NSco_PCP_SILAC_BNPAGE_apoptosis_mito_rep2_fraction30.raw	2,487.361 MB	PCP BN PAGE 4 hour Anti-fas treatment biological replicate 2 SEC fraction 30	X
NSco_PCP_SILAC_BNPAGE_apoptosis_mito_rep2_fraction31.raw	2,473.426 MB	PCP BN PAGE 4 hour Anti-fas treatment biological replicate 2 SEC fraction 31	X
NSco_PCP_SILAC_BNPAGE_apoptosis_mito_rep2_fraction31_repeat.raw	2,590.835 MB	PCP BN PAGE 4 hour Anti-fas treatment biological replicate 2 SEC fraction 31, repeat run	X
NSco_PCP_SILAC_BNPAGE_apoptosis_mito_rep2_fraction32.raw	2,366.585 MB	PCP BN PAGE 4 hour Anti-fas treatment biological replicate 2 SEC fraction 32	X
NSco_PCP_SILAC_BNPAGE_apoptosis_mito_rep2_fraction33.raw	2,392.499 MB	PCP BN PAGE 4 hour Anti-fas treatment biological replicate 2 SEC fraction 33	X
NSco_PCP_SILAC_BNPAGE_apoptosis_mito_rep2_fraction34.raw	2,371.305 MB	PCP BN PAGE 4 hour Anti-fas treatment biological replicate 2 SEC fraction 34	X
NSco_PCP_SILAC_BNPAGE_apoptosis_mito_rep2_fraction35.raw	2,276.292 MB	PCP BN PAGE 4 hour Anti-fas treatment biological replicate 2 SEC fraction 35	X
NSco_PCP_SILAC_BNPAGE_apoptosis_mito_rep2_fraction36.raw	2,403.151 MB	PCP BN PAGE 4 hour Anti-fas treatment biological replicate 2 SEC fraction 36	X
NSco_PCP_SILAC_BNPAGE_apoptosis_mito_rep2_fraction37.raw	2,481.65 MB	PCP BN PAGE 4 hour Anti-fas treatment biological replicate 2 SEC fraction 37	X
NSco_PCP_SILAC_BNPAGE_apoptosis_mito_rep2_fraction38.raw	2,462.814 MB	PCP BN PAGE 4 hour Anti-fas treatment biological replicate 2 SEC fraction 38	X
NSco_PCP_SILAC_BNPAGE_apoptosis_mito_rep2_fraction39.raw	2,418.859 MB	PCP BN PAGE 4 hour Anti-fas treatment biological replicate 2 SEC fraction 39	X
NSco_PCP_SILAC_BNPAGE_apoptosis_mito_rep2_fraction40.raw	2,542.891 MB	PCP BN PAGE 4 hour Anti-fas treatment biological replicate 2 SEC fraction 40	X
NSco_PCP_SILAC_BNPAGE_apoptosis_mito_rep2_fraction41.raw	2,558.766 MB	PCP BN PAGE 4 hour Anti-fas treatment biological replicate 2 SEC fraction 41	X
NSco_PCP_SILAC_BNPAGE_apoptosis_mito_rep2_fraction42.raw	2,522.497 MB	PCP BN PAGE 4 hour Anti-fas treatment biological replicate 2 SEC fraction 42	X
NSco_PCP_SILAC_BNPAGE_apoptosis_mito_rep2_fraction43.raw	2,471.094 MB	PCP BN PAGE 4 hour Anti-fas treatment biological replicate 2 SEC fraction 43	X
NSco_PCP_SILAC_BNPAGE_apoptosis_mito_rep2_fraction44.raw	2,517.063 MB	PCP BN PAGE 4 hour Anti-fas treatment biological replicate 2 SEC fraction 44	X
NSco_PCP_SILAC_BNPAGE_apoptosis_mito_rep2_fraction45.raw	2,425.357 MB	PCP BN PAGE 4 hour Anti-fas treatment biological replicate 2 SEC fraction 45	X
NSco_PCP_SILAC_BNPAGE_apoptosis_mito_rep2_fraction46.raw	2,420.751 MB	PCP BN PAGE 4 hour Anti-fas treatment biological replicate 2 SEC fraction 46	X
NSco_PCP_SILAC_BNPAGE_apoptosis_mito_rep2_fraction47.raw	2,514.085 MB	PCP BN PAGE 4 hour Anti-fas treatment biological replicate 2 SEC fraction 47	X
NSco_PCP_SILAC_BNPAGE_apoptosis_mito_rep2_fraction48.raw	2,501.761 MB	PCP BN PAGE 4 hour Anti-fas treatment biological replicate 2 SEC fraction 48	X
NSco_PCP_SILAC_BNPAGE_apoptosis_mito_rep2_fraction49.raw	2,542.029 MB	PCP BN PAGE 4 hour Anti-fas treatment biological replicate 2 SEC fraction 49	X
NSco_PCP_SILAC_BNPAGE_apoptosis_mito_rep2_fraction50.raw	2,562.023 MB	PCP BN PAGE 4 hour Anti-fas treatment biological replicate 2 SEC fraction 50	X
NSco_PCP_SILAC_BNPAGE_apoptosis_mito_rep2_fraction51.raw	2,395.499 MB	PCP BN PAGE 4 hour Anti-fas treatment biological replicate 2 SEC fraction 51	X
NSco_PCP_SILAC_BNPAGE_apoptosis_mito_rep2_fraction52.raw	2,331.413 MB	PCP BN PAGE 4 hour Anti-fas treatment biological replicate 2 SEC fraction 52	X
NSco_PCP_SILAC_BNPAGE_apoptosis_mito_rep2_fraction53.raw	2,274.585 MB	PCP BN PAGE 4 hour Anti-fas treatment biological replicate 2 SEC fraction 53	X
NSco_PCP_SILAC_BNPAGE_apoptosis_mito_rep2_fraction54.raw	2,246.393 MB	PCP BN PAGE 4 hour Anti-fas treatment biological replicate 2 SEC fraction 54	X
NSco_PCP_SILAC_BNPAGE_apoptosis_mito_rep2_fraction55.raw	2,286.524 MB	PCP BN PAGE 4 hour Anti-fas treatment biological replicate 2 SEC fraction 55	X
NSco_PCP_SILAC_SEC_apoptosis_bio_rep3_fraction01.raw	2,716.29 MB	PCP SEC 4 hour Anti-fas biological replicate 3 fraction 1		X
NSco_PCP_SILAC_SEC_apoptosis_bio_rep3_fraction02.raw	2,891.82 MB	PCP SEC 4 hour Anti-fas biological replicate 3 fraction 2		X
NSco_PCP_SILAC_SEC_apoptosis_bio_rep3_fraction03.raw	3,004.539 MB	PCP SEC 4 hour Anti-fas biological replicate 3 fraction 3		X
NSco_PCP_SILAC_SEC_apoptosis_bio_rep3_fraction04.raw	3,164.48 MB	PCP SEC 4 hour Anti-fas biological replicate 3 fraction 4		X
NSco_PCP_SILAC_SEC_apoptosis_bio_rep3_fraction05.raw	2,952.042 MB	PCP SEC 4 hour Anti-fas biological replicate 3 fraction 5		X
NSco_PCP_SILAC_SEC_apoptosis_bio_rep3_fraction06.raw	2,921.651 MB	PCP SEC 4 hour Anti-fas biological replicate 3 fraction 6		X
NSco_PCP_SILAC_SEC_apoptosis_bio_rep3_fraction07.raw	3,011.932 MB	PCP SEC 4 hour Anti-fas biological replicate 3 fraction 7		X
NSco_PCP_SILAC_SEC_apoptosis_bio_rep3_fraction08.raw	2,716.628 MB	PCP SEC 4 hour Anti-fas biological replicate 3 fraction 8		X
NSco_PCP_SILAC_SEC_apoptosis_bio_rep3_fraction09.raw	2,598.682 MB	PCP SEC 4 hour Anti-fas biological replicate 3 fraction 9		X
NSco_PCP_SILAC_SEC_apoptosis_bio_rep3_fraction10.raw	1,989.542 MB	PCP SEC 4 hour Anti-fas biological replicate 3 fraction 10		X
NSco_PCP_SILAC_SEC_apoptosis_bio_rep3_fraction10_repeat.raw	2,459.29 MB	PCP SEC 4 hour Anti-fas biological replicate 3 fraction 10, repeat		X
NSco_PCP_SILAC_SEC_apoptosis_bio_rep3_fraction11.raw	2,421.296 MB	PCP SEC 4 hour Anti-fas biological replicate 3 fraction 11		X
NSco_PCP_SILAC_SEC_apoptosis_bio_rep3_fraction12.raw	2,328.782 MB	PCP SEC 4 hour Anti-fas biological replicate 3 fraction 12		X
NSco_PCP_SILAC_SEC_apoptosis_bio_rep3_fraction13.raw	2,349.591 MB	PCP SEC 4 hour Anti-fas biological replicate 3 fraction 13		X
NSco_PCP_SILAC_SEC_apoptosis_bio_rep3_fraction14.raw	2,391.894 MB	PCP SEC 4 hour Anti-fas biological replicate 3 fraction 14		X
NSco_PCP_SILAC_SEC_apoptosis_bio_rep3_fraction15.raw	2,371.088 MB	PCP SEC 4 hour Anti-fas biological replicate 3 fraction 15		X
NSco_PCP_SILAC_SEC_apoptosis_bio_rep3_fraction16.raw	2,202.452 MB	PCP SEC 4 hour Anti-fas biological replicate 3 fraction 16		X
NSco_PCP_SILAC_SEC_apoptosis_bio_rep3_fraction16_repeat.raw	2,291.616 MB	PCP SEC 4 hour Anti-fas biological replicate 3 fraction 16, repeat run		X
NSco_PCP_SILAC_SEC_apoptosis_bio_rep3_fraction17.raw	2,358.646 MB	PCP SEC 4 hour Anti-fas biological replicate 3 fraction 17		X
NSco_PCP_SILAC_SEC_apoptosis_bio_rep3_fraction17_repeat.raw	2,373.641 MB	PCP SEC 4 hour Anti-fas biological replicate 3 fraction 17, repeat run		X
NSco_PCP_SILAC_SEC_apoptosis_bio_rep3_fraction18.raw	2,403.493 MB	PCP SEC 4 hour Anti-fas biological replicate 3 fraction 18		X
NSco_PCP_SILAC_SEC_apoptosis_bio_rep3_fraction19.raw	2,345.115 MB	PCP SEC 4 hour Anti-fas biological replicate 3 fraction 19		X
NSco_PCP_SILAC_SEC_apoptosis_bio_rep3_fraction20.raw	2,464.919 MB	PCP SEC 4 hour Anti-fas biological replicate 3 fraction 20		X
NSco_PCP_SILAC_SEC_apoptosis_bio_rep3_fraction21.raw	2,222.321 MB	PCP SEC 4 hour Anti-fas biological replicate 3 fraction 21		X
NSco_PCP_SILAC_SEC_apoptosis_bio_rep3_fraction22.raw	2,287.036 MB	PCP SEC 4 hour Anti-fas biological replicate 3 fraction 22		X
NSco_PCP_SILAC_SEC_apoptosis_bio_rep3_fraction23.raw	2,470.32 MB	PCP SEC 4 hour Anti-fas biological replicate 3 fraction 23		X
NSco_PCP_SILAC_SEC_apoptosis_bio_rep3_fraction24.raw	2,552.428 MB	PCP SEC 4 hour Anti-fas biological replicate 3 fraction 24		X
NSco_PCP_SILAC_SEC_apoptosis_bio_rep3_fraction24_repeat.raw	2,082.886 MB	PCP SEC 4 hour Anti-fas biological replicate 3 fraction 24, repeat run		X
NSco_PCP_SILAC_SEC_apoptosis_bio_rep3_fraction25.raw	1,969.088 MB	PCP SEC 4 hour Anti-fas biological replicate 3 fraction 25		X
NSco_PCP_SILAC_SEC_apoptosis_bio_rep3_fraction26.raw	2,157.897 MB	PCP SEC 4 hour Anti-fas biological replicate 3 fraction 26		X
NSco_PCP_SILAC_SEC_apoptosis_bio_rep3_fraction27.raw	2,132.042 MB	PCP SEC 4 hour Anti-fas biological replicate 3 fraction 27		X
NSco_PCP_SILAC_SEC_apoptosis_bio_rep3_fraction28.raw	2,079.072 MB	PCP SEC 4 hour Anti-fas biological replicate 3 fraction 28		X
NSco_PCP_SILAC_SEC_apoptosis_bio_rep3_fraction29.raw	1,950.541 MB	PCP SEC 4 hour Anti-fas biological replicate 3 fraction 29		X
NSco_PCP_SILAC_SEC_apoptosis_bio_rep3_fraction29_repeat.raw	1,931.581 MB	PCP SEC 4 hour Anti-fas biological replicate 3 fraction 29, repeat runs		X
NSco_PCP_SILAC_SEC_apoptosis_bio_rep3_fraction30.raw	2,403.402 MB	PCP SEC 4 hour Anti-fas biological replicate 3 fraction 30		X
NSco_PCP_SILAC_SEC_apoptosis_bio_rep3_fraction31.raw	2,306.022 MB	PCP SEC 4 hour Anti-fas biological replicate 3 fraction 31		X
NSco_PCP_SILAC_SEC_apoptosis_bio_rep3_fraction32.raw	2,444.829 MB	PCP SEC 4 hour Anti-fas biological replicate 3 fraction 32		X
NSco_PCP_SILAC_SEC_apoptosis_bio_rep3_fraction33.raw	2,163.291 MB	PCP SEC 4 hour Anti-fas biological replicate 3 fraction 33		X
NSco_PCP_SILAC_SEC_apoptosis_bio_rep3_fraction33_repeat.raw	2,872.196 MB	PCP SEC 4 hour Anti-fas biological replicate 3 fraction 33, repeat runs		X
NSco_PCP_SILAC_SEC_apoptosis_bio_rep3_fraction34.raw	78.388 MB	PCP SEC 4 hour Anti-fas biological replicate 3 fraction 34		X
NSco_PCP_SILAC_SEC_apoptosis_bio_rep3_fraction34_repeat.raw	2,753.314 MB	PCP SEC 4 hour Anti-fas biological replicate 3 fraction 34, repeat runs		X
NSco_PCP_SILAC_SEC_apoptosis_bio_rep3_fraction35.raw	2,552.208 MB	PCP SEC 4 hour Anti-fas biological replicate 3 fraction 35		X
NSco_PCP_SILAC_SEC_apoptosis_bio_rep3_fraction36.raw	2,482.841 MB	PCP SEC 4 hour Anti-fas biological replicate 3 fraction 36		X
NSco_PCP_SILAC_SEC_apoptosis_bio_rep3_fraction37.raw	2,335.728 MB	PCP SEC 4 hour Anti-fas biological replicate 3 fraction 37		X
NSco_PCP_SILAC_SEC_apoptosis_bio_rep3_fraction38.raw	2,618.352 MB	PCP SEC 4 hour Anti-fas biological replicate 3 fraction 38		X
NSco_PCP_SILAC_SEC_apoptosis_bio_rep3_fraction39.raw	2,505.522 MB	PCP SEC 4 hour Anti-fas biological replicate 3 fraction 39		X
NSco_PCP_SILAC_SEC_apoptosis_bio_rep3_fraction40.raw	2,660.664 MB	PCP SEC 4 hour Anti-fas biological replicate 3 fraction 40		X
NSco_PCP_SILAC_SEC_apoptosis_bio_rep3_fraction41.raw	2,422.184 MB	PCP SEC 4 hour Anti-fas biological replicate 3 fraction 41		X
NSco_PCP_SILAC_SEC_apoptosis_bio_rep3_fraction42.raw	2,525.52 MB	PCP SEC 4 hour Anti-fas biological replicate 3 fraction 42		X
NSco_PCP_SILAC_SEC_apoptosis_bio_rep3_fraction43.raw	2,253.156 MB	PCP SEC 4 hour Anti-fas biological replicate 3 fraction 43		X
NSco_PCP_SILAC_SEC_apoptosis_bio_rep3_fraction44.raw	2,515.604 MB	PCP SEC 4 hour Anti-fas biological replicate 3 fraction 44		X
NSco_PCP_SILAC_SEC_apoptosis_bio_rep3_fraction45.raw	2,268.244 MB	PCP SEC 4 hour Anti-fas biological replicate 3 fraction 45		X
NSco_PCP_SILAC_SEC_apoptosis_bio_rep3_fraction46.raw	2,295.996 MB	PCP SEC 4 hour Anti-fas biological replicate 3 fraction 46		X
NSco_PCP_SILAC_SEC_apoptosis_bio_rep3_fraction47.raw	2,305.432 MB	PCP SEC 4 hour Anti-fas biological replicate 3 fraction 47		X
NSco_PCP_SILAC_SEC_apoptosis_bio_rep3_fraction48.raw	2,125.105 MB	PCP SEC 4 hour Anti-fas biological replicate 3 fraction 48		X
NSco_PCP_SILAC_SEC_apoptosis_bio_rep3_fraction49.raw	2,064.322 MB	PCP SEC 4 hour Anti-fas biological replicate 3 fraction 49		X
NSco_PCP_SILAC_SEC_apoptosis_bio_rep3_fraction50.raw	2,119.344 MB	PCP SEC 4 hour Anti-fas biological replicate 3 fraction 50		X
NSco_PCP_SILAC_SEC_apoptosis_bio_rep3_fraction51.raw	1,965.411 MB	PCP SEC 4 hour Anti-fas biological replicate 3 fraction 51		X
NSco_PCP_SILAC_SEC_apoptosis_bio_rep3_fraction52.raw	1,854.655 MB	PCP SEC 4 hour Anti-fas biological replicate 3 fraction 52		X
NSco_PCP_SILAC_SEC_apoptosis_bio_rep3_fraction52_repeat.raw	2,174.189 MB	PCP SEC 4 hour Anti-fas biological replicate 3 fraction 52, repeat run		X
NSco_PCP_SILAC_SEC_apoptosis_bio_rep3_fraction53.raw	1,969.448 MB	PCP SEC 4 hour Anti-fas biological replicate 3 fraction 53		X
NSco_PCP_SILAC_SEC_apoptosis_bio_rep3_fraction54.raw	1,921.772 MB	PCP SEC 4 hour Anti-fas biological replicate 3 fraction 54		X
NSco_PCP_SILAC_SEC_apoptosis_bio_rep3_fraction54_repeat.raw	2,205.375 MB	PCP SEC 4 hour Anti-fas biological replicate 3 fraction 54, repeat run		X
NSco_PCP_SILAC_SEC_apoptosis_bio_rep3_fraction55.raw	1,785.487 MB	PCP SEC 4 hour Anti-fas biological replicate 3 fraction 55		X
NSco_PCP_SILAC_SEC_apoptosis_bio_rep3_fraction55_repeat.raw	2,211.973 MB	PCP SEC 4 hour Anti-fas biological replicate 3 fraction 55, repeat run		X
NSco_TAILS_20150124_Protein_complex_100Kda.raw	3,383.062 MB	N-TAILS enrichment Biological replicate 1, N-tails on complexes below 100kDa, N-tails on complexes below 100kDa			X
NSco_TAILS_20150124_Protein_complex_100Kda_rep2.raw	3,318.134 MB	N-TAILS enrichment Biological replicate 1, repeat run			X
NSco_TAILS_20150124_Protein_complex_fraction1to5.raw	3,843.296 MB	N-TAILS enrichment Biological replicate 2			X
NSco_TAILS_20150124_Protein_complex_fraction1to5_rep2.raw	3,825.156 MB	N-TAILS enrichment Biological replicate 2, repeat run			X
Nsco_130715_PCP_SILAC_apoptosis_fraction01.raw	2,192.075 MB	PCP SEC 4 hour Anti-fas biological replicate 1, SEC fraction 1		X
Nsco_130715_PCP_SILAC_apoptosis_fraction02.raw	2,145.511 MB	PCP SEC 4 hour Anti-fas biological replicate 1, SEC fraction 2		X
Nsco_130715_PCP_SILAC_apoptosis_fraction03.raw	2,178.212 MB	PCP SEC 4 hour Anti-fas biological replicate 1, SEC fraction 3		X
Nsco_130715_PCP_SILAC_apoptosis_fraction04.raw	2,268.531 MB	PCP SEC 4 hour Anti-fas biological replicate 1, SEC fraction 4		X
Nsco_130715_PCP_SILAC_apoptosis_fraction05.raw	2,324.483 MB	PCP SEC 4 hour Anti-fas biological replicate 1, SEC fraction 5		X
Nsco_130715_PCP_SILAC_apoptosis_fraction06.raw	2,252.369 MB	PCP SEC 4 hour Anti-fas biological replicate 1, SEC fraction 6		X
Nsco_130715_PCP_SILAC_apoptosis_fraction06version2.raw	2,484.179 MB	PCP SEC 4 hour Anti-fas biological replicate 1, SEC fraction 6, repeat run		X
Nsco_130715_PCP_SILAC_apoptosis_fraction07.raw	2,285.905 MB	PCP SEC 4 hour Anti-fas biological replicate 1, SEC fraction 7		X
Nsco_130715_PCP_SILAC_apoptosis_fraction07version2.raw	2,535.112 MB	PCP SEC 4 hour Anti-fas biological replicate 1, SEC fraction 7, repeat run		X
Nsco_130715_PCP_SILAC_apoptosis_fraction08.raw	2,311.331 MB	PCP SEC 4 hour Anti-fas biological replicate 1, SEC fraction 8		X
Nsco_130715_PCP_SILAC_apoptosis_fraction08version2.raw	2,531.549 MB	PCP SEC 4 hour Anti-fas biological replicate 1, SEC fraction 8, repeat run		X
Nsco_130715_PCP_SILAC_apoptosis_fraction09.raw	2,121.588 MB	PCP SEC 4 hour Anti-fas biological replicate 1, SEC fraction 9		X
Nsco_130715_PCP_SILAC_apoptosis_fraction09version2.raw	2,509.962 MB	PCP SEC 4 hour Anti-fas biological replicate 1, SEC fraction 9, repeat run		X
Nsco_130715_PCP_SILAC_apoptosis_fraction10.raw	2,470.391 MB	PCP SEC 4 hour Anti-fas biological replicate 1, SEC fraction 10		X
Nsco_130715_PCP_SILAC_apoptosis_fraction11.raw	2,451.999 MB	PCP SEC 4 hour Anti-fas biological replicate 1, SEC fraction 11		X
Nsco_130715_PCP_SILAC_apoptosis_fraction12.raw	2,467.051 MB	PCP SEC 4 hour Anti-fas biological replicate 1, SEC fraction 12		X
Nsco_130715_PCP_SILAC_apoptosis_fraction13.raw	2,452.227 MB	PCP SEC 4 hour Anti-fas biological replicate 1, SEC fraction 13		X
Nsco_130715_PCP_SILAC_apoptosis_fraction14.raw	2,436.598 MB	PCP SEC 4 hour Anti-fas biological replicate 1, SEC fraction 14		X
Nsco_130715_PCP_SILAC_apoptosis_fraction15.raw	2,452.218 MB	PCP SEC 4 hour Anti-fas biological replicate 1, SEC fraction 15		X
Nsco_130715_PCP_SILAC_apoptosis_fraction16.raw	2,463.653 MB	PCP SEC 4 hour Anti-fas biological replicate 1, SEC fraction 16		X
Nsco_130715_PCP_SILAC_apoptosis_fraction17.raw	2,474.683 MB	PCP SEC 4 hour Anti-fas biological replicate 1, SEC fraction 17		X
Nsco_130715_PCP_SILAC_apoptosis_fraction18.raw	2,484.239 MB	PCP SEC 4 hour Anti-fas biological replicate 1, SEC fraction 18		X
Nsco_130715_PCP_SILAC_apoptosis_fraction19.raw	2,493.655 MB	PCP SEC 4 hour Anti-fas biological replicate 1, SEC fraction 19		X
Nsco_130715_PCP_SILAC_apoptosis_fraction20.raw	2,405.177 MB	PCP SEC 4 hour Anti-fas biological replicate 1, SEC fraction 20		X
Nsco_130715_PCP_SILAC_apoptosis_fraction21.raw	2,234.794 MB	PCP SEC 4 hour Anti-fas biological replicate 1, SEC fraction 21		X
Nsco_130715_PCP_SILAC_apoptosis_fraction22.raw	2,211.496 MB	PCP SEC 4 hour Anti-fas biological replicate 1, SEC fraction 22		X
Nsco_130715_PCP_SILAC_apoptosis_fraction23.raw	2,221.38 MB	PCP SEC 4 hour Anti-fas biological replicate 1, SEC fraction 23		X
Nsco_130715_PCP_SILAC_apoptosis_fraction24.raw	2,327.259 MB	PCP SEC 4 hour Anti-fas biological replicate 1, SEC fraction 24		X
Nsco_130715_PCP_SILAC_apoptosis_fraction25.raw	2,277.096 MB	PCP SEC 4 hour Anti-fas biological replicate 1, SEC fraction 25		X
Nsco_130715_PCP_SILAC_apoptosis_fraction26.raw	2,093.454 MB	PCP SEC 4 hour Anti-fas biological replicate 1, SEC fraction 26		X
Nsco_130715_PCP_SILAC_apoptosis_fraction27.raw	2,255.767 MB	PCP SEC 4 hour Anti-fas biological replicate 1, SEC fraction 27		X
Nsco_130715_PCP_SILAC_apoptosis_fraction28.raw	2,248.21 MB	PCP SEC 4 hour Anti-fas biological replicate 1, SEC fraction 28		X
Nsco_130715_PCP_SILAC_apoptosis_fraction29.raw	2,300.611 MB	PCP SEC 4 hour Anti-fas biological replicate 1, SEC fraction 29		X
Nsco_130715_PCP_SILAC_apoptosis_fraction30.raw	2,232.183 MB	PCP SEC 4 hour Anti-fas biological replicate 1, SEC fraction 30		X
Nsco_130715_PCP_SILAC_apoptosis_fraction31.raw	2,256.424 MB	PCP SEC 4 hour Anti-fas biological replicate 1, SEC fraction 31		X
Nsco_130715_PCP_SILAC_apoptosis_fraction32.raw	2,257.009 MB	PCP SEC 4 hour Anti-fas biological replicate 1, SEC fraction 32		X
Nsco_130715_PCP_SILAC_apoptosis_fraction33.raw	2,224.506 MB	PCP SEC 4 hour Anti-fas biological replicate 1, SEC fraction 33		X
Nsco_130715_PCP_SILAC_apoptosis_fraction34.raw	2,261.891 MB	PCP SEC 4 hour Anti-fas biological replicate 1, SEC fraction 34		X
Nsco_130715_PCP_SILAC_apoptosis_fraction35.raw	2,288.606 MB	PCP SEC 4 hour Anti-fas biological replicate 1, SEC fraction 35		X
Nsco_130715_PCP_SILAC_apoptosis_fraction36.raw	2,354.112 MB	PCP SEC 4 hour Anti-fas biological replicate 1, SEC fraction 36		X
Nsco_130715_PCP_SILAC_apoptosis_fraction37.raw	2,336.267 MB	PCP SEC 4 hour Anti-fas biological replicate 1, SEC fraction 37		X
Nsco_130715_PCP_SILAC_apoptosis_fraction38.raw	2,343.416 MB	PCP SEC 4 hour Anti-fas biological replicate 1, SEC fraction 38		X
Nsco_130715_PCP_SILAC_apoptosis_fraction38version2.raw	2,127.227 MB	PCP SEC 4 hour Anti-fas biological replicate 1, SEC fraction 38, repeat run		X
Nsco_130715_PCP_SILAC_apoptosis_fraction39.raw	1,917.407 MB	PCP SEC 4 hour Anti-fas biological replicate 1, SEC fraction 39		X
Nsco_130715_PCP_SILAC_apoptosis_fraction39version2.raw	1,948.481 MB	PCP SEC 4 hour Anti-fas biological replicate 1, SEC fraction 39, repeat run		X
Nsco_130715_PCP_SILAC_apoptosis_fraction39version3.raw	2,229.142 MB	PCP SEC 4 hour Anti-fas biological replicate 1, SEC fraction 39, repeat run		X
Nsco_130715_PCP_SILAC_apoptosis_fraction40.raw	1,685.862 MB	PCP SEC 4 hour Anti-fas biological replicate 1, SEC fraction 40		X
Nsco_130715_PCP_SILAC_apoptosis_fraction40version2.raw	1,834.596 MB	PCP SEC 4 hour Anti-fas biological replicate 1, SEC fraction 40, repeat run		X
Nsco_130715_PCP_SILAC_apoptosis_fraction40version3.raw	2,252.793 MB	PCP SEC 4 hour Anti-fas biological replicate 1, SEC fraction 40, repeat run		X
Nsco_130715_PCP_SILAC_apoptosis_fraction41.raw	1,829.146 MB	PCP SEC 4 hour Anti-fas biological replicate 1, SEC fraction 41		X
Nsco_130715_PCP_SILAC_apoptosis_fraction41version2.raw	1,801.761 MB	PCP SEC 4 hour Anti-fas biological replicate 1, SEC fraction 41, repeat run		X
Nsco_130715_PCP_SILAC_apoptosis_fraction41version3.raw	2,193.062 MB	PCP SEC 4 hour Anti-fas biological replicate 1, SEC fraction 41, repeat run		X
Nsco_130715_PCP_SILAC_apoptosis_fraction42.raw	1,701.336 MB	PCP SEC 4 hour Anti-fas biological replicate 1, SEC fraction 42		X
Nsco_130715_PCP_SILAC_apoptosis_fraction42version2.raw	2,311.557 MB	PCP SEC 4 hour Anti-fas biological replicate 1, SEC fraction 42, repeat run		X
Nsco_130715_PCP_SILAC_apoptosis_fraction43.raw	1,501.759 MB	PCP SEC 4 hour Anti-fas biological replicate 1, SEC fraction 43		X
Nsco_130715_PCP_SILAC_apoptosis_fraction43version2.raw	2,380.079 MB	PCP SEC 4 hour Anti-fas biological replicate 1, SEC fraction 43, repeat run		X
Nsco_130715_PCP_SILAC_apoptosis_fraction44.raw	1,964.552 MB	PCP SEC 4 hour Anti-fas biological replicate 1, SEC fraction 44		X
Nsco_130715_PCP_SILAC_apoptosis_fraction45.raw	2,376.35 MB	PCP SEC 4 hour Anti-fas biological replicate 1, SEC fraction 45		X
Nsco_130715_PCP_SILAC_apoptosis_fraction46.raw	2,360.004 MB	PCP SEC 4 hour Anti-fas biological replicate 1, SEC fraction 46		X
Nsco_130715_PCP_SILAC_apoptosis_fraction47.raw	2,354.707 MB	PCP SEC 4 hour Anti-fas biological replicate 1, SEC fraction 47		X
Nsco_130715_PCP_SILAC_apoptosis_fraction48.raw	2,384.561 MB	PCP SEC 4 hour Anti-fas biological replicate 1, SEC fraction 48		X
Nsco_130715_PCP_SILAC_apoptosis_fraction49.raw	2,370.206 MB	PCP SEC 4 hour Anti-fas biological replicate 1, SEC fraction 49		X
Nsco_130715_PCP_SILAC_apoptosis_fraction50.raw	2,397.259 MB	PCP SEC 4 hour Anti-fas biological replicate 1, SEC fraction 50		X
Nsco_130715_PCP_SILAC_apoptosis_fraction51.raw	2,341.799 MB	PCP SEC 4 hour Anti-fas biological replicate 1, SEC fraction 51		X
Nsco_130715_PCP_SILAC_apoptosis_fraction52.raw	2,370.684 MB	PCP SEC 4 hour Anti-fas biological replicate 1, SEC fraction 52		X
Nsco_130715_PCP_SILAC_apoptosis_fraction53.raw	2,369.002 MB	PCP SEC 4 hour Anti-fas biological replicate 1, SEC fraction 53		X
Nsco_130715_PCP_SILAC_apoptosis_fraction54.raw	2,365.318 MB	PCP SEC 4 hour Anti-fas biological replicate 1, SEC fraction 54		X
Nsco_130715_PCP_SILAC_apoptosis_fraction55.raw	2,409.903 MB	PCP SEC 4 hour Anti-fas biological replicate 1, SEC fraction 55		X
Nsco_20130826_MITO_BN_PAGE_4hr_fraction01.raw	1,113.195 MB	PCP BN PAGE 4 hour Anti-fas biological replicate 1, SEC fraction 1	X
Nsco_20130826_MITO_BN_PAGE_4hr_fraction01rep.raw	2,239.017 MB	PCP BN PAGE 4 hour Anti-fas biological replicate 1, SEC fraction 1, repeat run	X
Nsco_20130826_MITO_BN_PAGE_4hr_fraction02.raw	2,442.255 MB	PCP BN PAGE 4 hour Anti-fas biological replicate 1, SEC fraction 2	X
Nsco_20130826_MITO_BN_PAGE_4hr_fraction02rep.raw	2,293.853 MB	PCP BN PAGE 4 hour Anti-fas biological replicate 1, SEC fraction 2, repeat run	X
Nsco_20130826_MITO_BN_PAGE_4hr_fraction03.raw	2,288.209 MB	PCP BN PAGE 4 hour Anti-fas biological replicate 1, SEC fraction 3	X
Nsco_20130826_MITO_BN_PAGE_4hr_fraction03rep.raw	2,335.277 MB	PCP BN PAGE 4 hour Anti-fas biological replicate 1, SEC fraction 3, repeat run	X
Nsco_20130826_MITO_BN_PAGE_4hr_fraction04.raw	2,386.017 MB	PCP BN PAGE 4 hour Anti-fas biological replicate 1, SEC fraction 4	X
Nsco_20130826_MITO_BN_PAGE_4hr_fraction05.raw	2,443.932 MB	PCP BN PAGE 4 hour Anti-fas biological replicate 1, SEC fraction 5	X
Nsco_20130826_MITO_BN_PAGE_4hr_fraction06.raw	2,453.421 MB	PCP BN PAGE 4 hour Anti-fas biological replicate 1, SEC fraction 6	X
Nsco_20130826_MITO_BN_PAGE_4hr_fraction07.raw	2,416.67 MB	PCP BN PAGE 4 hour Anti-fas biological replicate 1, SEC fraction 7	X
Nsco_20130826_MITO_BN_PAGE_4hr_fraction08.raw	2,495.746 MB	PCP BN PAGE 4 hour Anti-fas biological replicate 1, SEC fraction 8	X
Nsco_20130826_MITO_BN_PAGE_4hr_fraction09.raw	2,434.318 MB	PCP BN PAGE 4 hour Anti-fas biological replicate 1, SEC fraction 9	X
Nsco_20130826_MITO_BN_PAGE_4hr_fraction10.raw	2,403.968 MB	PCP BN PAGE 4 hour Anti-fas biological replicate 1, SEC fraction 10	X
Nsco_20130826_MITO_BN_PAGE_4hr_fraction11_130830144600.raw	2,414.203 MB	PCP BN PAGE 4 hour Anti-fas biological replicate 1, SEC fraction 11	X
Nsco_20130826_MITO_BN_PAGE_4hr_fraction12.raw	2,289.537 MB	PCP BN PAGE 4 hour Anti-fas biological replicate 1, SEC fraction 12	X
Nsco_20130826_MITO_BN_PAGE_4hr_fraction13.raw	2,349.799 MB	PCP BN PAGE 4 hour Anti-fas biological replicate 1, SEC fraction 13	X
Nsco_20130826_MITO_BN_PAGE_4hr_fraction14.raw	2,461.666 MB	PCP BN PAGE 4 hour Anti-fas biological replicate 1, SEC fraction 14	X
Nsco_20130826_MITO_BN_PAGE_4hr_fraction15.raw	2,414.27 MB	PCP BN PAGE 4 hour Anti-fas biological replicate 1, SEC fraction 15	X
Nsco_20130826_MITO_BN_PAGE_4hr_fraction16.raw	2,380.511 MB	PCP BN PAGE 4 hour Anti-fas biological replicate 1, SEC fraction 16	X
Nsco_20130826_MITO_BN_PAGE_4hr_fraction17.raw	2,262.704 MB	PCP BN PAGE 4 hour Anti-fas biological replicate 1, SEC fraction 17	X
Nsco_20130826_MITO_BN_PAGE_4hr_fraction18.raw	2,321.035 MB	PCP BN PAGE 4 hour Anti-fas biological replicate 1, SEC fraction 18	X
Nsco_20130826_MITO_BN_PAGE_4hr_fraction19.raw	2,371.966 MB	PCP BN PAGE 4 hour Anti-fas biological replicate 1, SEC fraction 19	X
Nsco_20130826_MITO_BN_PAGE_4hr_fraction20.raw	2,382.012 MB	PCP BN PAGE 4 hour Anti-fas biological replicate 1, SEC fraction 20	X
Nsco_20130826_MITO_BN_PAGE_4hr_fraction21.raw	2,285.021 MB	PCP BN PAGE 4 hour Anti-fas biological replicate 1, SEC fraction 21	X
Nsco_20130826_MITO_BN_PAGE_4hr_fraction22.raw	2,356.866 MB	PCP BN PAGE 4 hour Anti-fas biological replicate 1, SEC fraction 22	X
Nsco_20130826_MITO_BN_PAGE_4hr_fraction23.raw	2,430.799 MB	PCP BN PAGE 4 hour Anti-fas biological replicate 1, SEC fraction 23	X
Nsco_20130826_MITO_BN_PAGE_4hr_fraction24.raw	2,458.831 MB	PCP BN PAGE 4 hour Anti-fas biological replicate 1, SEC fraction 24	X
Nsco_20130826_MITO_BN_PAGE_4hr_fraction25.raw	2,470.996 MB	PCP BN PAGE 4 hour Anti-fas biological replicate 1, SEC fraction 25	X
Nsco_20130826_MITO_BN_PAGE_4hr_fraction26.raw	2,464.538 MB	PCP BN PAGE 4 hour Anti-fas biological replicate 1, SEC fraction 26	X
Nsco_20130826_MITO_BN_PAGE_4hr_fraction27.raw	2,500.09 MB	PCP BN PAGE 4 hour Anti-fas biological replicate 1, SEC fraction 27	X
Nsco_20130826_MITO_BN_PAGE_4hr_fraction28.raw	2,367.844 MB	PCP BN PAGE 4 hour Anti-fas biological replicate 1, SEC fraction 28	X
Nsco_20130826_MITO_BN_PAGE_4hr_fraction29.raw	2,373.645 MB	PCP BN PAGE 4 hour Anti-fas biological replicate 1, SEC fraction 29	X
Nsco_20130826_MITO_BN_PAGE_4hr_fraction30.raw	2,516.575 MB	PCP BN PAGE 4 hour Anti-fas biological replicate 1, SEC fraction 30	X
Nsco_20130826_MITO_BN_PAGE_4hr_fraction31.raw	2,383.302 MB	PCP BN PAGE 4 hour Anti-fas biological replicate 1, SEC fraction 31	X
Nsco_20130826_MITO_BN_PAGE_4hr_fraction32.raw	2,492.553 MB	PCP BN PAGE 4 hour Anti-fas biological replicate 1, SEC fraction 32	X
Nsco_20130826_MITO_BN_PAGE_4hr_fraction33.raw	2,461.745 MB	PCP BN PAGE 4 hour Anti-fas biological replicate 1, SEC fraction 33	X
Nsco_20130826_MITO_BN_PAGE_4hr_fraction34.raw	2,520.668 MB	PCP BN PAGE 4 hour Anti-fas biological replicate 1, SEC fraction 34	X
Nsco_20130826_MITO_BN_PAGE_4hr_fraction35.raw	2,467.003 MB	PCP BN PAGE 4 hour Anti-fas biological replicate 1, SEC fraction 35	X
Nsco_20130826_MITO_BN_PAGE_4hr_fraction36.raw	2,400.784 MB	PCP BN PAGE 4 hour Anti-fas biological replicate 1, SEC fraction 36	X
Nsco_20130826_MITO_BN_PAGE_4hr_fraction37.raw	2,609.716 MB	PCP BN PAGE 4 hour Anti-fas biological replicate 1, SEC fraction 37	X
Nsco_20130826_MITO_BN_PAGE_4hr_fraction38.raw	2,597.784 MB	PCP BN PAGE 4 hour Anti-fas biological replicate 1, SEC fraction 38	X
Nsco_20130826_MITO_BN_PAGE_4hr_fraction39.raw	2,553.967 MB	PCP BN PAGE 4 hour Anti-fas biological replicate 1, SEC fraction 39	X
Nsco_20130826_MITO_BN_PAGE_4hr_fraction40.raw	2,584.181 MB	PCP BN PAGE 4 hour Anti-fas biological replicate 1, SEC fraction 40	X
Nsco_20130826_MITO_BN_PAGE_4hr_fraction41.raw	2,430.841 MB	PCP BN PAGE 4 hour Anti-fas biological replicate 1, SEC fraction 41	X
Nsco_20130826_MITO_BN_PAGE_4hr_fraction42.raw	2,618.946 MB	PCP BN PAGE 4 hour Anti-fas biological replicate 1, SEC fraction 42	X
Nsco_20130826_MITO_BN_PAGE_4hr_fraction43.raw	2,432.142 MB	PCP BN PAGE 4 hour Anti-fas biological replicate 1, SEC fraction 43	X
Nsco_20130826_MITO_BN_PAGE_4hr_fraction44.raw	2,534.673 MB	PCP BN PAGE 4 hour Anti-fas biological replicate 1, SEC fraction 44	X
Nsco_20130826_MITO_BN_PAGE_4hr_fraction45.raw	2,550.414 MB	PCP BN PAGE 4 hour Anti-fas biological replicate 1, SEC fraction 45	X
Nsco_20130826_MITO_BN_PAGE_4hr_fraction46.raw	2,563.19 MB	PCP BN PAGE 4 hour Anti-fas biological replicate 1, SEC fraction 46	X
Nsco_20130826_MITO_BN_PAGE_4hr_fraction47.raw	2,431.745 MB	PCP BN PAGE 4 hour Anti-fas biological replicate 1, SEC fraction 47	X
Nsco_20130826_MITO_BN_PAGE_4hr_fraction48.raw	2,378.7 MB	PCP BN PAGE 4 hour Anti-fas biological replicate 1, SEC fraction 48	X
Nsco_20130826_MITO_BN_PAGE_4hr_fraction49.raw	2,363.754 MB	PCP BN PAGE 4 hour Anti-fas biological replicate 1, SEC fraction 49	X
Nsco_20130826_MITO_BN_PAGE_4hr_fraction50.raw	2,462.358 MB	PCP BN PAGE 4 hour Anti-fas biological replicate 1, SEC fraction 50	X
Nsco_20130826_MITO_BN_PAGE_4hr_fraction50_130905193700.raw	2,277.852 MB	PCP BN PAGE 4 hour Anti-fas biological replicate 1, SEC fraction 50, repeat	X
Nsco_20130906_SEC_PCP_SILAC_4hr_fracti0n47_repeat.raw	2,495.433 MB	PCP SEC 4 hour Anti-fas biological replicate 2, SEC fraction 47, repeat		X
Nsco_20130906_SEC_PCP_SILAC_4hr_fraction01.raw	2,276.27 MB	PCP SEC 4 hour Anti-fas biological replicate 2, SEC fraction 1		X
Nsco_20130906_SEC_PCP_SILAC_4hr_fraction02.raw	2,459.777 MB	PCP SEC 4 hour Anti-fas biological replicate 2, SEC fraction 2		X
Nsco_20130906_SEC_PCP_SILAC_4hr_fraction03.raw	2,781.378 MB	PCP SEC 4 hour Anti-fas biological replicate 2, SEC fraction 3		X
Nsco_20130906_SEC_PCP_SILAC_4hr_fraction04.raw	2,840.021 MB	PCP SEC 4 hour Anti-fas biological replicate 2, SEC fraction 4		X
Nsco_20130906_SEC_PCP_SILAC_4hr_fraction05.raw	2,801.89 MB	PCP SEC 4 hour Anti-fas biological replicate 2, SEC fraction 5		X
Nsco_20130906_SEC_PCP_SILAC_4hr_fraction06.raw	2,449.93 MB	PCP SEC 4 hour Anti-fas biological replicate 2, SEC fraction 6		X
Nsco_20130906_SEC_PCP_SILAC_4hr_fraction07.raw	2,715.483 MB	PCP SEC 4 hour Anti-fas biological replicate 2, SEC fraction 7		X
Nsco_20130906_SEC_PCP_SILAC_4hr_fraction08.raw	2,193.64 MB	PCP SEC 4 hour Anti-fas biological replicate 2, SEC fraction 8		X
Nsco_20130906_SEC_PCP_SILAC_4hr_fraction09.raw	2,468.207 MB	PCP SEC 4 hour Anti-fas biological replicate 2, SEC fraction 9		X
Nsco_20130906_SEC_PCP_SILAC_4hr_fraction10.raw	2,388.861 MB	PCP SEC 4 hour Anti-fas biological replicate 2, SEC fraction 10		X
Nsco_20130906_SEC_PCP_SILAC_4hr_fraction11.raw	2,425.544 MB	PCP SEC 4 hour Anti-fas biological replicate 2, SEC fraction 11		X
Nsco_20130906_SEC_PCP_SILAC_4hr_fraction12.raw	2,409.339 MB	PCP SEC 4 hour Anti-fas biological replicate 2, SEC fraction 12		X
Nsco_20130906_SEC_PCP_SILAC_4hr_fraction13.raw	2,375.37 MB	PCP SEC 4 hour Anti-fas biological replicate 2, SEC fraction 13		X
Nsco_20130906_SEC_PCP_SILAC_4hr_fraction14.raw	2,374.284 MB	PCP SEC 4 hour Anti-fas biological replicate 2, SEC fraction 14		X
Nsco_20130906_SEC_PCP_SILAC_4hr_fraction15.raw	2,492.251 MB	PCP SEC 4 hour Anti-fas biological replicate 2, SEC fraction 15		X
Nsco_20130906_SEC_PCP_SILAC_4hr_fraction16.raw	2,338.292 MB	PCP SEC 4 hour Anti-fas biological replicate 2, SEC fraction 16		X
Nsco_20130906_SEC_PCP_SILAC_4hr_fraction17.raw	2,376.275 MB	PCP SEC 4 hour Anti-fas biological replicate 2, SEC fraction 17		X
Nsco_20130906_SEC_PCP_SILAC_4hr_fraction18.raw	2,814.391 MB	PCP SEC 4 hour Anti-fas biological replicate 2, SEC fraction 18		X
Nsco_20130906_SEC_PCP_SILAC_4hr_fraction18_130909105410.raw	2,298.089 MB	PCP SEC 4 hour Anti-fas biological replicate 2, SEC fraction 18, repeat run		X
Nsco_20130906_SEC_PCP_SILAC_4hr_fraction19.raw	2,365.766 MB	PCP SEC 4 hour Anti-fas biological replicate 2, SEC fraction 19		X
Nsco_20130906_SEC_PCP_SILAC_4hr_fraction20.raw	2,529.27 MB	PCP SEC 4 hour Anti-fas biological replicate 2, SEC fraction 20		X
Nsco_20130906_SEC_PCP_SILAC_4hr_fraction21.raw	2,249.417 MB	PCP SEC 4 hour Anti-fas biological replicate 2, SEC fraction 21		X
Nsco_20130906_SEC_PCP_SILAC_4hr_fraction22.raw	2,502.982 MB	PCP SEC 4 hour Anti-fas biological replicate 2, SEC fraction 22		X
Nsco_20130906_SEC_PCP_SILAC_4hr_fraction23.raw	2,332.851 MB	PCP SEC 4 hour Anti-fas biological replicate 2, SEC fraction 23		X
Nsco_20130906_SEC_PCP_SILAC_4hr_fraction24.raw	2,520.447 MB	PCP SEC 4 hour Anti-fas biological replicate 2, SEC fraction 24		X
Nsco_20130906_SEC_PCP_SILAC_4hr_fraction25.raw	2,358.102 MB	PCP SEC 4 hour Anti-fas biological replicate 2, SEC fraction 25		X
Nsco_20130906_SEC_PCP_SILAC_4hr_fraction26.raw	2,544.753 MB	PCP SEC 4 hour Anti-fas biological replicate 2, SEC fraction 26		X
Nsco_20130906_SEC_PCP_SILAC_4hr_fraction27.raw	2,570.005 MB	PCP SEC 4 hour Anti-fas biological replicate 2, SEC fraction 27		X
Nsco_20130906_SEC_PCP_SILAC_4hr_fraction28.raw	2,341.141 MB	PCP SEC 4 hour Anti-fas biological replicate 2, SEC fraction 28		X
Nsco_20130906_SEC_PCP_SILAC_4hr_fraction29.raw	2,376.909 MB	PCP SEC 4 hour Anti-fas biological replicate 2, SEC fraction 29		X
Nsco_20130906_SEC_PCP_SILAC_4hr_fraction30.raw	2,506.474 MB	PCP SEC 4 hour Anti-fas biological replicate 2, SEC fraction 30		X
Nsco_20130906_SEC_PCP_SILAC_4hr_fraction31.raw	2,367.522 MB	PCP SEC 4 hour Anti-fas biological replicate 2, SEC fraction 31		X
Nsco_20130906_SEC_PCP_SILAC_4hr_fraction32.raw	2,345.204 MB	PCP SEC 4 hour Anti-fas biological replicate 2, SEC fraction 32		X
Nsco_20130906_SEC_PCP_SILAC_4hr_fraction32_repeat.raw	2,758.425 MB	PCP SEC 4 hour Anti-fas biological replicate 2, SEC fraction 32, repeat run		X
Nsco_20130906_SEC_PCP_SILAC_4hr_fraction32_repeat_2.raw	1,692.107 MB	PCP SEC 4 hour Anti-fas biological replicate 2, SEC fraction 32, repeat run		X
Nsco_20130906_SEC_PCP_SILAC_4hr_fraction33.raw	2,447.728 MB	PCP SEC 4 hour Anti-fas biological replicate 2, SEC fraction 33		X
Nsco_20130906_SEC_PCP_SILAC_4hr_fraction33_repeat.raw	2,635.102 MB	PCP SEC 4 hour Anti-fas biological replicate 2, SEC fraction 33, repeat run		X
Nsco_20130906_SEC_PCP_SILAC_4hr_fraction33_repeat_2.raw	2,381.287 MB	PCP SEC 4 hour Anti-fas biological replicate 2, SEC fraction 33, repeat run		X
Nsco_20130906_SEC_PCP_SILAC_4hr_fraction34.raw	2,342.838 MB	PCP SEC 4 hour Anti-fas biological replicate 2, SEC fraction 34		X
Nsco_20130906_SEC_PCP_SILAC_4hr_fraction34_repeat_2.raw	2,102.271 MB	PCP SEC 4 hour Anti-fas biological replicate 2, SEC fraction 34, repeat run		X
Nsco_20130906_SEC_PCP_SILAC_4hr_fraction34_repeat_3.raw	2,218.093 MB	PCP SEC 4 hour Anti-fas biological replicate 2, SEC fraction 34, repeat run		X
Nsco_20130906_SEC_PCP_SILAC_4hr_fraction35.raw	2,637.274 MB	PCP SEC 4 hour Anti-fas biological replicate 2, SEC fraction 35		X
Nsco_20130906_SEC_PCP_SILAC_4hr_fraction35_repeat_2.raw	2,418.345 MB	PCP SEC 4 hour Anti-fas biological replicate 2, SEC fraction 35, repeat run		X
Nsco_20130906_SEC_PCP_SILAC_4hr_fraction36.raw	2,287.169 MB	PCP SEC 4 hour Anti-fas biological replicate 2, SEC fraction 36		X
Nsco_20130906_SEC_PCP_SILAC_4hr_fraction36_repeat.raw	2,671.094 MB	PCP SEC 4 hour Anti-fas biological replicate 2, SEC fraction 36, repeat run		X
Nsco_20130906_SEC_PCP_SILAC_4hr_fraction36_repeat_2.raw	2,621.561 MB	PCP SEC 4 hour Anti-fas biological replicate 2, SEC fraction 36, repeat run		X
Nsco_20130906_SEC_PCP_SILAC_4hr_fraction37.raw	2,373.182 MB	PCP SEC 4 hour Anti-fas biological replicate 2, SEC fraction 37		X
Nsco_20130906_SEC_PCP_SILAC_4hr_fraction37_repeat.raw	2,451.394 MB	PCP SEC 4 hour Anti-fas biological replicate 2, SEC fraction 37, repeat run		X
Nsco_20130906_SEC_PCP_SILAC_4hr_fraction37_repeat_2.raw	2,437.383 MB	PCP SEC 4 hour Anti-fas biological replicate 2, SEC fraction 37, repeat run		X
Nsco_20130906_SEC_PCP_SILAC_4hr_fraction38.raw	2,261.708 MB	PCP SEC 4 hour Anti-fas biological replicate 2, SEC fraction 38		X
Nsco_20130906_SEC_PCP_SILAC_4hr_fraction38_repeat.raw	2,460.79 MB	PCP SEC 4 hour Anti-fas biological replicate 2, SEC fraction 38, repeat run		X
Nsco_20130906_SEC_PCP_SILAC_4hr_fraction38_repeat_2.raw	2,446.528 MB	PCP SEC 4 hour Anti-fas biological replicate 2, SEC fraction 38, repeat run		X
Nsco_20130906_SEC_PCP_SILAC_4hr_fraction39.raw	2,483.919 MB	PCP SEC 4 hour Anti-fas biological replicate 2, SEC fraction 39		X
Nsco_20130906_SEC_PCP_SILAC_4hr_fraction40.raw	2,378.732 MB	PCP SEC 4 hour Anti-fas biological replicate 2, SEC fraction 40		X
Nsco_20130906_SEC_PCP_SILAC_4hr_fraction41.raw	2,568.868 MB	PCP SEC 4 hour Anti-fas biological replicate 2, SEC fraction 41		X
Nsco_20130906_SEC_PCP_SILAC_4hr_fraction42.raw	2,601.342 MB	PCP SEC 4 hour Anti-fas biological replicate 2, SEC fraction 42		X
Nsco_20130906_SEC_PCP_SILAC_4hr_fraction43.raw	2,565.713 MB	PCP SEC 4 hour Anti-fas biological replicate 2, SEC fraction 43		X
Nsco_20130906_SEC_PCP_SILAC_4hr_fraction44.raw	2,815.584 MB	PCP SEC 4 hour Anti-fas biological replicate 2, SEC fraction 44		X
Nsco_20130906_SEC_PCP_SILAC_4hr_fraction45.raw	2,714.385 MB	PCP SEC 4 hour Anti-fas biological replicate 2, SEC fraction 45		X
Nsco_20130906_SEC_PCP_SILAC_4hr_fraction46.raw	2,454.678 MB	PCP SEC 4 hour Anti-fas biological replicate 2, SEC fraction 46		X
Nsco_20130906_SEC_PCP_SILAC_4hr_fraction46_repeat.raw	2,652.849 MB	PCP SEC 4 hour Anti-fas biological replicate 2, SEC fraction 46, repeat run		X
Nsco_20130906_SEC_PCP_SILAC_4hr_fraction47.raw	2,555.646 MB	PCP SEC 4 hour Anti-fas biological replicate 2, SEC fraction 47, repeat		X
Nsco_20130906_SEC_PCP_SILAC_4hr_fraction48.raw	2,534.745 MB	PCP SEC 4 hour Anti-fas biological replicate 2, SEC fraction 48		X
Nsco_20130906_SEC_PCP_SILAC_4hr_fraction48_repeat.raw	2,363.728 MB	PCP SEC 4 hour Anti-fas biological replicate 2, SEC fraction 48, repeat		X
Nsco_20130906_SEC_PCP_SILAC_4hr_fraction49.raw	2,296.404 MB	PCP SEC 4 hour Anti-fas biological replicate 2, SEC fraction 49		X
Nsco_20130906_SEC_PCP_SILAC_4hr_fraction49_repeat.raw	2,233.282 MB	PCP SEC 4 hour Anti-fas biological replicate 2, SEC fraction 49, repeat run		X
Nsco_20130906_SEC_PCP_SILAC_4hr_fraction49_repeat_130919090944.raw	2,377.858 MB	PCP SEC 4 hour Anti-fas biological replicate 2, SEC fraction 49, repeat run		X
Nsco_20130906_SEC_PCP_SILAC_4hr_fraction50.raw	2,230.481 MB	PCP SEC 4 hour Anti-fas biological replicate 2, SEC fraction 50		X
Nsco_20130906_SEC_PCP_SILAC_4hr_fraction50_repeat.raw	2,504.54 MB	PCP SEC 4 hour Anti-fas biological replicate 2, SEC fraction 50, repeat run		X
Nsco_20130906_SEC_PCP_SILAC_4hr_fraction51.raw	1,967.403 MB	PCP SEC 4 hour Anti-fas biological replicate 2, SEC fraction 51		X
Nsco_20130906_SEC_PCP_SILAC_4hr_fraction51_repeat.raw	2,355.675 MB	PCP SEC 4 hour Anti-fas biological replicate 2, SEC fraction 51, repeat run		X
Nsco_20130906_SEC_PCP_SILAC_4hr_fraction52.raw	2,526.16 MB	PCP SEC 4 hour Anti-fas biological replicate 2, SEC fraction 52		X
Nsco_20130906_SEC_PCP_SILAC_4hr_fraction53.raw	2,668.516 MB	PCP SEC 4 hour Anti-fas biological replicate 2, SEC fraction 53		X
Nsco_20130906_SEC_PCP_SILAC_4hr_fraction54.raw	2,870.705 MB	PCP SEC 4 hour Anti-fas biological replicate 2, SEC fraction 54		X
Nsco_20130906_SEC_PCP_SILAC_4hr_fraction55.raw	2,800.19 MB	PCP SEC 4 hour Anti-fas biological replicate 2, SEC fraction 55		X
Nsco_BN_PCP_SILAC_mito_fraction01.raw	2,201.393 MB	PCP BN-PAGE experiment, 1 hour treatment biological replicate 1, SEC fraction 1	X
Nsco_BN_PCP_SILAC_mito_fraction02.raw	2,100.602 MB	PCP BN-PAGE experiment, 1 hour treatment biological replicate 1, SEC fraction 2	X
Nsco_BN_PCP_SILAC_mito_fraction03.raw	2,070.934 MB	PCP BN-PAGE experiment, 1 hour treatment biological replicate 1, SEC fraction 3	X
Nsco_BN_PCP_SILAC_mito_fraction04.raw	2,136.749 MB	PCP BN-PAGE experiment, 1 hour treatment biological replicate 1, SEC fraction 4	X
Nsco_BN_PCP_SILAC_mito_fraction05.raw	2,094.897 MB	PCP BN-PAGE experiment, 1 hour treatment biological replicate 1, SEC fraction 5	X
Nsco_BN_PCP_SILAC_mito_fraction06.raw	2,178.47 MB	PCP BN-PAGE experiment, 1 hour treatment biological replicate 1, SEC fraction 6	X
Nsco_BN_PCP_SILAC_mito_fraction07.raw	2,158.292 MB	PCP BN-PAGE experiment, 1 hour treatment biological replicate 1, SEC fraction 7	X
Nsco_BN_PCP_SILAC_mito_fraction08.raw	2,142.943 MB	PCP BN-PAGE experiment, 1 hour treatment biological replicate 1, SEC fraction 8	X
Nsco_BN_PCP_SILAC_mito_fraction09.raw	2,183.164 MB	PCP BN-PAGE experiment, 1 hour treatment biological replicate 1, SEC fraction 9	X
Nsco_BN_PCP_SILAC_mito_fraction10.raw	2,196.402 MB	PCP BN-PAGE experiment, 1 hour treatment biological replicate 1, SEC fraction 10	X
Nsco_BN_PCP_SILAC_mito_fraction11.raw	2,174.988 MB	PCP BN-PAGE experiment, 1 hour treatment biological replicate 1, SEC fraction 11	X
Nsco_BN_PCP_SILAC_mito_fraction12.raw	2,210.228 MB	PCP BN-PAGE experiment, 1 hour treatment biological replicate 1, SEC fraction 12	X
Nsco_BN_PCP_SILAC_mito_fraction13.raw	2,163.514 MB	PCP BN-PAGE experiment, 1 hour treatment biological replicate 1, SEC fraction 13	X
Nsco_BN_PCP_SILAC_mito_fraction14.raw	2,148.837 MB	PCP BN-PAGE experiment, 1 hour treatment biological replicate 1, SEC fraction 14	X
Nsco_BN_PCP_SILAC_mito_fraction15.raw	2,185.659 MB	PCP BN-PAGE experiment, 1 hour treatment biological replicate 1, SEC fraction 15	X
Nsco_BN_PCP_SILAC_mito_fraction16.raw	2,382.059 MB	PCP BN-PAGE experiment, 1 hour treatment biological replicate 1, SEC fraction 16	X
Nsco_BN_PCP_SILAC_mito_fraction17.raw	2,378.019 MB	PCP BN-PAGE experiment, 1 hour treatment biological replicate 1, SEC fraction 17	X
Nsco_BN_PCP_SILAC_mito_fraction18.raw	2,195.653 MB	PCP BN-PAGE experiment, 1 hour treatment biological replicate 1, SEC fraction 18	X
Nsco_BN_PCP_SILAC_mito_fraction19.raw	2,275.659 MB	PCP BN-PAGE experiment, 1 hour treatment biological replicate 1, SEC fraction 19	X
Nsco_BN_PCP_SILAC_mito_fraction20.raw	2,293.528 MB	PCP BN-PAGE experiment, 1 hour treatment biological replicate 1, SEC fraction 20	X
Nsco_BN_PCP_SILAC_mito_fraction21.raw	2,154.566 MB	PCP BN-PAGE experiment, 1 hour treatment biological replicate 1, SEC fraction 21	X
Nsco_BN_PCP_SILAC_mito_fraction22.raw	2,363.698 MB	PCP BN-PAGE experiment, 1 hour treatment biological replicate 1, SEC fraction 22	X
Nsco_BN_PCP_SILAC_mito_fraction23.raw	2,342.933 MB	PCP BN-PAGE experiment, 1 hour treatment biological replicate 1, SEC fraction 23	X
Nsco_BN_PCP_SILAC_mito_fraction24.raw	2,357.01 MB	PCP BN-PAGE experiment, 1 hour treatment biological replicate 1, SEC fraction 24	X
Nsco_BN_PCP_SILAC_mito_fraction25.raw	2,288.542 MB	PCP BN-PAGE experiment, 1 hour treatment biological replicate 1, SEC fraction 25	X
Nsco_BN_PCP_SILAC_mito_fraction26.raw	2,221.556 MB	PCP BN-PAGE experiment, 1 hour treatment biological replicate 1, SEC fraction 26	X
Nsco_BN_PCP_SILAC_mito_fraction27.raw	2,322.214 MB	PCP BN-PAGE experiment, 1 hour treatment biological replicate 1, SEC fraction 27	X
Nsco_BN_PCP_SILAC_mito_fraction28.raw	2,231.338 MB	PCP BN-PAGE experiment, 1 hour treatment biological replicate 1, SEC fraction 28	X
Nsco_BN_PCP_SILAC_mito_fraction29.raw	2,281.702 MB	PCP BN-PAGE experiment, 1 hour treatment biological replicate 1, SEC fraction 29	X
Nsco_BN_PCP_SILAC_mito_fraction30.raw	2,057.398 MB	PCP BN-PAGE experiment, 1 hour treatment biological replicate 1, SEC fraction 30	X
Nsco_BN_PCP_SILAC_mito_fraction31.raw	2,240.582 MB	PCP BN-PAGE experiment, 1 hour treatment biological replicate 1, SEC fraction 31	X
Nsco_BN_PCP_SILAC_mito_fraction32.raw	2,234.738 MB	PCP BN-PAGE experiment, 1 hour treatment biological replicate 1, SEC fraction 32	X
Nsco_BN_PCP_SILAC_mito_fraction33.raw	2,268.623 MB	PCP BN-PAGE experiment, 1 hour treatment biological replicate 1, SEC fraction 33	X
Nsco_BN_PCP_SILAC_mito_fraction34.raw	2,282.218 MB	PCP BN-PAGE experiment, 1 hour treatment biological replicate 1, SEC fraction 34	X
Nsco_BN_PCP_SILAC_mito_fraction35.raw	2,313.316 MB	PCP BN-PAGE experiment, 1 hour treatment biological replicate 1, SEC fraction 35	X
Nsco_BN_PCP_SILAC_mito_fraction36.raw	2,393.075 MB	PCP BN-PAGE experiment, 1 hour treatment biological replicate 1, SEC fraction 36	X
Nsco_BN_PCP_SILAC_mito_fraction37.raw	2,297.373 MB	PCP BN-PAGE experiment, 1 hour treatment biological replicate 1, SEC fraction 37	X
Nsco_BN_PCP_SILAC_mito_fraction38.raw	2,280.25 MB	PCP BN-PAGE experiment, 1 hour treatment biological replicate 1, SEC fraction 38	X
Nsco_BN_PCP_SILAC_mito_fraction39.raw	2,316.547 MB	PCP BN-PAGE experiment, 1 hour treatment biological replicate 1, SEC fraction 39	X
Nsco_BN_PCP_SILAC_mito_fraction40.raw	2,397.36 MB	PCP BN-PAGE experiment, 1 hour treatment biological replicate 1, SEC fraction 40	X
Nsco_PCP_SEC_mito_fraction_01.raw	412.902 MB	PCP BN-PAGE experiment, untreated samples, initial proof of principal experiments SEC fraction 1	X
Nsco_PCP_SEC_mito_fraction_02.raw	395.887 MB	PCP BN-PAGE experiment, untreated samples, initial proof of principal experiments SEC fraction 2	X
Nsco_PCP_SEC_mito_fraction_03.raw	399.16 MB	PCP BN-PAGE experiment, untreated samples, initial proof of principal experiments SEC fraction 3	X
Nsco_PCP_SEC_mito_fraction_04.raw	399.539 MB	PCP BN-PAGE experiment, untreated samples, initial proof of principal experiments SEC fraction 4	X
Nsco_PCP_SEC_mito_fraction_05.raw	371.379 MB	PCP BN-PAGE experiment, untreated samples, initial proof of principal experiments SEC fraction 5	X
Nsco_PCP_SEC_mito_fraction_06.raw	344.782 MB	PCP BN-PAGE experiment, untreated samples, initial proof of principal experiments SEC fraction 6	X
Nsco_PCP_SEC_mito_fraction_07.raw	364.802 MB	PCP BN-PAGE experiment, untreated samples, initial proof of principal experiments SEC fraction 7	X
Nsco_PCP_SEC_mito_fraction_08.raw	370.858 MB	PCP BN-PAGE experiment, untreated samples, initial proof of principal experiments SEC fraction 8	X
Nsco_PCP_SEC_mito_fraction_09.raw	358.374 MB	PCP BN-PAGE experiment, untreated samples, initial proof of principal experiments SEC fraction 9	X
Nsco_PCP_SEC_mito_fraction_10.raw	354.837 MB	PCP BN-PAGE experiment, untreated samples, initial proof of principal experiments SEC fraction 10	X
Nsco_PCP_SEC_mito_fraction_11.raw	361.09 MB	PCP BN-PAGE experiment, untreated samples, initial proof of principal experiments SEC fraction 11	X
Nsco_PCP_SEC_mito_fraction_12.raw	364.483 MB	PCP BN-PAGE experiment, untreated samples, initial proof of principal experiments SEC fraction 12	X
Nsco_PCP_SEC_mito_fraction_13.raw	371.608 MB	PCP BN-PAGE experiment, untreated samples, initial proof of principal experiments SEC fraction 13	X
Nsco_PCP_SEC_mito_fraction_14.raw	367.362 MB	PCP BN-PAGE experiment, untreated samples, initial proof of principal experiments SEC fraction 14	X
Nsco_PCP_SEC_mito_fraction_15.raw	369.404 MB	PCP BN-PAGE experiment, untreated samples, initial proof of principal experiments SEC fraction 15	X
Nsco_PCP_SEC_mito_fraction_16.raw	369.31 MB	PCP BN-PAGE experiment, untreated samples, initial proof of principal experiments SEC fraction 16	X
Nsco_PCP_SEC_mito_fraction_17.raw	371.57 MB	PCP BN-PAGE experiment, untreated samples, initial proof of principal experiments SEC fraction 17	X
Nsco_PCP_SEC_mito_fraction_18.raw	406.085 MB	PCP BN-PAGE experiment, untreated samples, initial proof of principal experiments SEC fraction 18	X
Nsco_PCP_SEC_mito_fraction_19.raw	362.811 MB	PCP BN-PAGE experiment, untreated samples, initial proof of principal experiments SEC fraction 19	X
Nsco_PCP_SEC_mito_fraction_20.raw	375.722 MB	PCP BN-PAGE experiment, untreated samples, initial proof of principal experiments SEC fraction 20	X
Nsco_PCP_SEC_mito_fraction_21.raw	403.49 MB	PCP BN-PAGE experiment, untreated samples, initial proof of principal experiments SEC fraction 21	X
Nsco_PCP_SEC_mito_fraction_22.raw	385.74 MB	PCP BN-PAGE experiment, untreated samples, initial proof of principal experiments SEC fraction 22	X
Nsco_PCP_SEC_mito_fraction_23.raw	364.977 MB	PCP BN-PAGE experiment, untreated samples, initial proof of principal experiments SEC fraction 23	X
Nsco_PCP_SEC_mito_fraction_24.raw	379.566 MB	PCP BN-PAGE experiment, untreated samples, initial proof of principal experiments SEC fraction 24	X
Nsco_PCP_SEC_mito_fraction_25.raw	379.751 MB	PCP BN-PAGE experiment, untreated samples, initial proof of principal experiments SEC fraction 25	X
Nsco_PCP_SEC_mito_fraction_26.raw	377.491 MB	PCP BN-PAGE experiment, untreated samples, initial proof of principal experiments SEC fraction 26	X
Nsco_PCP_SEC_mito_fraction_27.raw	370.116 MB	PCP BN-PAGE experiment, untreated samples, initial proof of principal experiments SEC fraction 27	X
Nsco_PCP_SEC_mito_fraction_28.raw	354.709 MB	PCP BN-PAGE experiment, untreated samples, initial proof of principal experiments SEC fraction 28	X
Nsco_PCP_SEC_mito_fraction_29.raw	338.984 MB	PCP BN-PAGE experiment, untreated samples, initial proof of principal experiments SEC fraction 29	X
Nsco_PCP_SEC_mito_fraction_30.raw	338.323 MB	PCP BN-PAGE experiment, untreated samples, initial proof of principal experiments SEC fraction 30	X
Nsco_PCP_SEC_mito_fraction_31.raw	335.881 MB	PCP BN-PAGE experiment, untreated samples, initial proof of principal experiments SEC fraction 31	X
Nsco_PCP_SEC_mito_fraction_32.raw	374.935 MB	PCP BN-PAGE experiment, untreated samples, initial proof of principal experiments SEC fraction 32	X
Nsco_PCP_SEC_mito_fraction_33.raw	336.256 MB	PCP BN-PAGE experiment, untreated samples, initial proof of principal experiments SEC fraction 33	X
Nsco_PCP_SEC_mito_fraction_34.raw	358.582 MB	PCP BN-PAGE experiment, untreated samples, initial proof of principal experiments SEC fraction 34	X
Nsco_PCP_SEC_mito_fraction_35.raw	358.697 MB	PCP BN-PAGE experiment, untreated samples, initial proof of principal experiments SEC fraction 35	X
Nsco_PCP_SEC_mito_fraction_36.raw	227.879 MB	PCP BN-PAGE experiment, untreated samples, initial proof of principal experiments SEC fraction 36	X
Nsco_PCP_SEC_mito_fraction_37.raw	284.383 MB	PCP BN-PAGE experiment, untreated samples, initial proof of principal experiments SEC fraction 37	X
Nsco_PCP_SEC_mito_fraction_38.raw	378.795 MB	PCP BN-PAGE experiment, untreated samples, initial proof of principal experiments SEC fraction 38	X
Nsco_PCP_SEC_mito_fraction_39.raw	352.977 MB	PCP BN-PAGE experiment, untreated samples, initial proof of principal experiments SEC fraction 39	X
Nsco_PCP_SEC_mito_fraction_40.raw	356.023 MB	PCP BN-PAGE experiment, untreated samples, initial proof of principal experiments SEC fraction 40	X
Nsco_PCP_SEC_mito_fraction_41.raw	349.133 MB	PCP BN-PAGE experiment, untreated samples, initial proof of principal experiments SEC fraction 41	X
Nsco_PCP_SEC_mito_fraction_42.raw	342.705 MB	PCP BN-PAGE experiment, untreated samples, initial proof of principal experiments SEC fraction 42	X
Nsco_PCP_SEC_mito_fraction_43.raw	342.907 MB	PCP BN-PAGE experiment, untreated samples, initial proof of principal experiments SEC fraction 43	X
Nsco_PCP_SEC_mito_fraction_44.raw	353.9 MB	PCP BN-PAGE experiment, untreated samples, initial proof of principal experiments SEC fraction 44	X
Nsco_PCP_SEC_mito_fraction_45.raw	334.992 MB	PCP BN-PAGE experiment, untreated samples, initial proof of principal experiments SEC fraction 45	X
Nsco_PCP_SEC_mito_fraction_46.raw	322.923 MB	PCP BN-PAGE experiment, untreated samples, initial proof of principal experiments SEC fraction 46	X
Nsco_PCP_SEC_mito_fraction_47.raw	317.964 MB	PCP BN-PAGE experiment, untreated samples, initial proof of principal experiments SEC fraction 47	X
Nsco_PCP_SEC_mito_fraction_48.raw	256.331 MB	PCP BN-PAGE experiment, untreated samples, initial proof of principal experiments SEC fraction 48	X
Nsco_PCP_SEC_mito_fraction_49.raw	234.882 MB	PCP BN-PAGE experiment, untreated samples, initial proof of principal experiments SEC fraction 49	X
Nsco_PCP_SEC_mito_fraction_50.raw	237.604 MB	PCP BN-PAGE experiment, untreated samples, initial proof of principal experiments SEC fraction 50	X
Nsco_Tails_biological_replicate1_apoptosis.raw	2,503.313 MB	N-TAILS enrichment Biological replicate 1			X
Nsco_Tails_biological_replicate2_apoptosis.raw	2,436.719 MB	N-TAILS enrichment Biological replicate 2			X
Nsco_Tails_biological_replicate2_apoptosis_repeat.raw	1,806.019 MB	N-TAILS enrichment Biological replicate 2, repeat run			X
Nsco_Tails_biological_replicate_3_fraction2A.raw	1,817.874 MB	N-TAILS enrichment Biological replicate 3, fraction 1			X
Nsco_Tails_biological_replicate_3_fraction3A.raw	1,534.019 MB	N-TAILS enrichment Biological replicate 3, fraction 2			X
Nsco_Tails_biological_replicate_3_fraction4A.raw	1,545.298 MB	N-TAILS enrichment Biological replicate 3, fraction 3			X
Nsco_Tails_biological_replicate_3_fraction5A.raw	1,601.357 MB	N-TAILS enrichment Biological replicate 3, fraction 4			X
Nsco_Tails_biological_replicate_3_fraction6A.raw	1,823.714 MB	N-TAILS enrichment Biological replicate 3, fraction 5			X
Search result files
Name	Size	Description of file
Apoptosis_combined_libraries_2015_06_08.sky	386.433 MB	Skyline libraries used to qunatify N-tails data
Apoptosis_combined_libraries_2015_06_08.skyd	9,472.443 MB	Skyline libraries used to qunatify N-tails data (spectral library)
MaxQuantOutput.tar.gz	610.337 MB	Maxquant result files for the PCP experiments

## Sheet: Sheet2
Table EV 24: Descriptions of the MS datasets deposited to ProteomeXChange (deposited in PXD00289)
File size	File name	Description of file	PCP BN-PAGE	PCP SEC	N-TAILS
2,472.201 MB	NSco_4hr_Mito_rep3_fraction01.raw	PCP BN PAGE 4 hour Anti-fas treatment biological replicate 3 SEC fraction 1	X
2,498.671 MB	NSco_4hr_Mito_rep3_fraction02.raw	PCP BN PAGE 4 hour Anti-fas treatment biological replicate 3 SEC fraction 2	X
2,425.152 MB	NSco_4hr_Mito_rep3_fraction03.raw	PCP BN PAGE 4 hour Anti-fas treatment biological replicate 3 SEC fraction 3	X
2,461.164 MB	NSco_4hr_Mito_rep3_fraction04.raw	PCP BN PAGE 4 hour Anti-fas treatment biological replicate 3 SEC fraction 4	X
2,434.539 MB	NSco_4hr_Mito_rep3_fraction05.raw	PCP BN PAGE 4 hour Anti-fas treatment biological replicate 3 SEC fraction 5	X
2,399.233 MB	NSco_4hr_Mito_rep3_fraction06.raw	PCP BN PAGE 4 hour Anti-fas treatment biological replicate 3 SEC fraction 6	X
2,450.436 MB	NSco_4hr_Mito_rep3_fraction07.raw	PCP BN PAGE 4 hour Anti-fas treatment biological replicate 3 SEC fraction 7	X
2,486.866 MB	NSco_4hr_Mito_rep3_fraction08.raw	PCP BN PAGE 4 hour Anti-fas treatment biological replicate 3 SEC fraction 8	X
2,311.71 MB	NSco_4hr_Mito_rep3_fraction09.raw	PCP BN PAGE 4 hour Anti-fas treatment biological replicate 3 SEC fraction 9	X
2,505.797 MB	NSco_4hr_Mito_rep3_fraction10.raw	PCP BN PAGE 4 hour Anti-fas treatment biological replicate 3 SEC fraction 10	X
2,485.938 MB	NSco_4hr_Mito_rep3_fraction11.raw	PCP BN PAGE 4 hour Anti-fas treatment biological replicate 3 SEC fraction 11	X
2,502.922 MB	NSco_4hr_Mito_rep3_fraction12.raw	PCP BN PAGE 4 hour Anti-fas treatment biological replicate 3 SEC fraction 12	X
2,497.258 MB	NSco_4hr_Mito_rep3_fraction13.raw	PCP BN PAGE 4 hour Anti-fas treatment biological replicate 3 SEC fraction 13	X
2,471.437 MB	NSco_4hr_Mito_rep3_fraction14.raw	PCP BN PAGE 4 hour Anti-fas treatment biological replicate 3 SEC fraction 14	X
1,194.739 MB	NSco_4hr_Mito_rep3_fraction15-failed.raw	PCP BN PAGE 4 hour Anti-fas treatment biological replicate 3 SEC fraction 15, error during run, data used for search and sample repeated	X
2,300.79 MB	NSco_4hr_Mito_rep3_fraction15-repeat.raw	PCP BN PAGE 4 hour Anti-fas treatment biological replicate 3 SEC fraction 15	X
341.397 MB	NSco_4hr_Mito_rep3_fraction16-failed.raw	PCP BN PAGE 4 hour Anti-fas treatment biological replicate 3 SEC fraction 16, error during run, data used for search and sample repeated	X
2,280.047 MB	NSco_4hr_Mito_rep3_fraction16-repeat.raw	PCP BN PAGE 4 hour Anti-fas treatment biological replicate 3 SEC fraction 16, error during run, data used for search and sample repeated	X
2,294.383 MB	NSco_4hr_Mito_rep3_fraction17-repeat.raw	PCP BN PAGE 4 hour Anti-fas treatment biological replicate 3 SEC fraction 17	X
2,317.661 MB	NSco_4hr_Mito_rep3_fraction18.raw	PCP BN PAGE 4 hour Anti-fas treatment biological replicate 3 SEC fraction 18	X
2,379.732 MB	NSco_4hr_Mito_rep3_fraction19.raw	PCP BN PAGE 4 hour Anti-fas treatment biological replicate 3 SEC fraction 19	X
2,256.113 MB	NSco_4hr_Mito_rep3_fraction20-repeat.raw	PCP BN PAGE 4 hour Anti-fas treatment biological replicate 3 SEC fraction 20, repeat run	X
2,332.42 MB	NSco_4hr_Mito_rep3_fraction20.raw	PCP BN PAGE 4 hour Anti-fas treatment biological replicate 3 SEC fraction 20	X
1,876.718 MB	NSco_4hr_Mito_rep3_fraction21-repeat.raw	PCP BN PAGE 4 hour Anti-fas treatment biological replicate 3 SEC fraction 21, repeat run	X
2,294.844 MB	NSco_4hr_Mito_rep3_fraction21.raw	PCP BN PAGE 4 hour Anti-fas treatment biological replicate 3 SEC fraction 21	X
1,859.557 MB	NSco_4hr_Mito_rep3_fraction22-repeat.raw	PCP BN PAGE 4 hour Anti-fas treatment biological replicate 3 SEC fraction 22, repeat run	X
2,297.752 MB	NSco_4hr_Mito_rep3_fraction22.raw	PCP BN PAGE 4 hour Anti-fas treatment biological replicate 3 SEC fraction 22	X
1,862.28 MB	NSco_4hr_Mito_rep3_fraction23-repeat.raw	PCP BN PAGE 4 hour Anti-fas treatment biological replicate 3 SEC fraction 23, repeat run	X
2,234.256 MB	NSco_4hr_Mito_rep3_fraction23.raw	PCP BN PAGE 4 hour Anti-fas treatment biological replicate 3 SEC fraction 23	X
2,143.967 MB	NSco_4hr_Mito_rep3_fraction24-repeat.raw	PCP BN PAGE 4 hour Anti-fas treatment biological replicate 3 SEC fraction 24, repeat run	X
2,170.209 MB	NSco_4hr_Mito_rep3_fraction24.raw	PCP BN PAGE 4 hour Anti-fas treatment biological replicate 3 SEC fraction 24	X
2,003.783 MB	NSco_4hr_Mito_rep3_fraction25-repeat.raw	PCP BN PAGE 4 hour Anti-fas treatment biological replicate 3 SEC fraction 25, repeat run	X
2,108.226 MB	NSco_4hr_Mito_rep3_fraction25.raw	PCP BN PAGE 4 hour Anti-fas treatment biological replicate 3 SEC fraction 25	X
2,128.502 MB	NSco_4hr_Mito_rep3_fraction26-repeat.raw	PCP BN PAGE 4 hour Anti-fas treatment biological replicate 3 SEC fraction 26, repeat run	X
2,108.721 MB	NSco_4hr_Mito_rep3_fraction26.raw	PCP BN PAGE 4 hour Anti-fas treatment biological replicate 3 SEC fraction 26	X
2,063.624 MB	NSco_4hr_Mito_rep3_fraction27-repeat.raw	PCP BN PAGE 4 hour Anti-fas treatment biological replicate 3 SEC fraction 27, repeat run	X
2,316.84 MB	NSco_4hr_Mito_rep3_fraction27.raw	PCP BN PAGE 4 hour Anti-fas treatment biological replicate 3 SEC fraction 27	X
1,808.082 MB	NSco_4hr_Mito_rep3_fraction28-repeat.raw	PCP BN PAGE 4 hour Anti-fas treatment biological replicate 3 SEC fraction 28, repeat run	X
2,336.204 MB	NSco_4hr_Mito_rep3_fraction28.raw	PCP BN PAGE 4 hour Anti-fas treatment biological replicate 3 SEC fraction 28	X
1,892.487 MB	NSco_4hr_Mito_rep3_fraction29-repeat.raw	PCP BN PAGE 4 hour Anti-fas treatment biological replicate 3 SEC fraction 29, repeat run	X
2,218.867 MB	NSco_4hr_Mito_rep3_fraction29.raw	PCP BN PAGE 4 hour Anti-fas treatment biological replicate 3 SEC fraction 29	X
2,165.478 MB	NSco_4hr_Mito_rep3_fraction30-repeat.raw	PCP BN PAGE 4 hour Anti-fas treatment biological replicate 3 SEC fraction 30, repeat run	X
2,411.725 MB	NSco_4hr_Mito_rep3_fraction30.raw	PCP BN PAGE 4 hour Anti-fas treatment biological replicate 3 SEC fraction 30	X
1,993.894 MB	NSco_4hr_Mito_rep3_fraction31-repeat.raw	PCP BN PAGE 4 hour Anti-fas treatment biological replicate 3 SEC fraction 31, repeat run	X
2,277.604 MB	NSco_4hr_Mito_rep3_fraction31.raw	PCP BN PAGE 4 hour Anti-fas treatment biological replicate 3 SEC fraction 31	X
1,565.09 MB	NSco_4hr_Mito_rep3_fraction32-repeat.raw	PCP BN PAGE 4 hour Anti-fas treatment biological replicate 3 SEC fraction 32, repeat run	X
1,400.637 MB	NSco_4hr_Mito_rep3_fraction32.raw	PCP BN PAGE 4 hour Anti-fas treatment biological replicate 3 SEC fraction 32	X
2,244.941 MB	NSco_4hr_Mito_rep3_fraction33.raw	PCP BN PAGE 4 hour Anti-fas treatment biological replicate 3 SEC fraction 33	X
2,209.311 MB	NSco_4hr_Mito_rep3_fraction34.raw	PCP BN PAGE 4 hour Anti-fas treatment biological replicate 3 SEC fraction 34	X
2,178.188 MB	NSco_4hr_Mito_rep3_fraction35.raw	PCP BN PAGE 4 hour Anti-fas treatment biological replicate 3 SEC fraction 35	X
2,180.713 MB	NSco_4hr_Mito_rep3_fraction36.raw	PCP BN PAGE 4 hour Anti-fas treatment biological replicate 3 SEC fraction 36	X
2,273.05 MB	NSco_4hr_Mito_rep3_fraction37.raw	PCP BN PAGE 4 hour Anti-fas treatment biological replicate 3 SEC fraction 37	X
2,280.04 MB	NSco_4hr_Mito_rep3_fraction38.raw	PCP BN PAGE 4 hour Anti-fas treatment biological replicate 3 SEC fraction 38	X
2,273.109 MB	NSco_4hr_Mito_rep3_fraction39.raw	PCP BN PAGE 4 hour Anti-fas treatment biological replicate 3 SEC fraction 39	X
2,277.529 MB	NSco_4hr_Mito_rep3_fraction40.raw	PCP BN PAGE 4 hour Anti-fas treatment biological replicate 3 SEC fraction 40	X
2,298.602 MB	NSco_4hr_Mito_rep3_fraction41.raw	PCP BN PAGE 4 hour Anti-fas treatment biological replicate 3 SEC fraction 41	X
2,248.275 MB	NSco_4hr_Mito_rep3_fraction42.raw	PCP BN PAGE 4 hour Anti-fas treatment biological replicate 3 SEC fraction 42	X
2,278.123 MB	NSco_4hr_Mito_rep3_fraction43-repeat.raw	PCP BN PAGE 4 hour Anti-fas treatment biological replicate 3 SEC fraction 43	X
2,297.356 MB	NSco_4hr_Mito_rep3_fraction44-repeat.raw	PCP BN PAGE 4 hour Anti-fas treatment biological replicate 3 SEC fraction 44	X
2,389.063 MB	NSco_4hr_Mito_rep3_fraction45-repeat.raw	PCP BN PAGE 4 hour Anti-fas treatment biological replicate 3 SEC fraction 45	X
2,399 MB	NSco_4hr_Mito_rep3_fraction46-repeat.raw	PCP BN PAGE 4 hour Anti-fas treatment biological replicate 3 SEC fraction 46	X
2,392.521 MB	NSco_4hr_Mito_rep3_fraction47-repeat.raw	PCP BN PAGE 4 hour Anti-fas treatment biological replicate 3 SEC fraction 47	X
1,687.25 MB	NSco_4hr_Mito_rep3_fraction48-repeat.raw	PCP BN PAGE 4 hour Anti-fas treatment biological replicate 3 SEC fraction 48	X
586.881 MB	NSco_4hr_Mito_rep3_fraction48-repeat2.raw	PCP BN PAGE 4 hour Anti-fas treatment biological replicate 3 SEC fraction 48, repeat	X
2,176.747 MB	NSco_4hr_Mito_rep3_fraction49.raw	PCP BN PAGE 4 hour Anti-fas treatment biological replicate 3 SEC fraction 49	X
2,221.088 MB	NSco_4hr_Mito_rep3_fraction50.raw	PCP BN PAGE 4 hour Anti-fas treatment biological replicate 3 SEC fraction 50	X
2,260.975 MB	NSco_4hr_Mito_rep3_fraction51.raw	PCP BN PAGE 4 hour Anti-fas treatment biological replicate 3 SEC fraction 51	X
2,250.658 MB	NSco_4hr_Mito_rep3_fraction52.raw	PCP BN PAGE 4 hour Anti-fas treatment biological replicate 3 SEC fraction 52	X
2,222.17 MB	NSco_4hr_Mito_rep3_fraction53.raw	PCP BN PAGE 4 hour Anti-fas treatment biological replicate 3 SEC fraction 53	X
2,204.987 MB	NSco_4hr_Mito_rep3_fraction54.raw	PCP BN PAGE 4 hour Anti-fas treatment biological replicate 3 SEC fraction 54	X
2,222.71 MB	NSco_4hr_Mito_rep3_fraction55.raw	PCP BN PAGE 4 hour Anti-fas treatment biological replicate 3 SEC fraction 55	X
868.55 MB	NSco_PCP_SEC_SILAC_20130426_fraction01.raw	PCP SEC 1 hour Anti-fas treatment biological replicate 1 SEC fraction 1		X
777.386 MB	NSco_PCP_SEC_SILAC_20130426_fraction02.raw	PCP SEC 1 hour Anti-fas treatment biological replicate 1 SEC fraction 2		X
836.358 MB	NSco_PCP_SEC_SILAC_20130426_fraction03.raw	PCP SEC 1 hour Anti-fas treatment biological replicate 1 SEC fraction 3		X
836.142 MB	NSco_PCP_SEC_SILAC_20130426_fraction04.raw	PCP SEC 1 hour Anti-fas treatment biological replicate 1 SEC fraction 4		X
912.6 MB	NSco_PCP_SEC_SILAC_20130426_fraction05.raw	PCP SEC 1 hour Anti-fas treatment biological replicate 1 SEC fraction 5		X
846.793 MB	NSco_PCP_SEC_SILAC_20130426_fraction06.raw	PCP SEC 1 hour Anti-fas treatment biological replicate 1 SEC fraction 6		X
762.29 MB	NSco_PCP_SEC_SILAC_20130426_fraction07_repeat.raw	PCP SEC 1 hour Anti-fas treatment biological replicate 1 SEC fraction 7		X
895.967 MB	NSco_PCP_SEC_SILAC_20130426_fraction08_repeat.raw	PCP SEC 1 hour Anti-fas treatment biological replicate 1 SEC fraction 8		X
914.259 MB	NSco_PCP_SEC_SILAC_20130426_fraction09.raw	PCP SEC 1 hour Anti-fas treatment biological replicate 1 SEC fraction 9		X
875.053 MB	NSco_PCP_SEC_SILAC_20130426_fraction10.raw	PCP SEC 1 hour Anti-fas treatment biological replicate 1 SEC fraction 10		X
881.393 MB	NSco_PCP_SEC_SILAC_20130426_fraction11.raw	PCP SEC 1 hour Anti-fas treatment biological replicate 1 SEC fraction 11		X
969.04 MB	NSco_PCP_SEC_SILAC_20130426_fraction12.raw	PCP SEC 1 hour Anti-fas treatment biological replicate 1 SEC fraction 12		X
924.027 MB	NSco_PCP_SEC_SILAC_20130426_fraction13.raw	PCP SEC 1 hour Anti-fas treatment biological replicate 1 SEC fraction 13		X
878.36 MB	NSco_PCP_SEC_SILAC_20130426_fraction14.raw	PCP SEC 1 hour Anti-fas treatment biological replicate 1 SEC fraction 14		X
866.021 MB	NSco_PCP_SEC_SILAC_20130426_fraction15.raw	PCP SEC 1 hour Anti-fas treatment biological replicate 1 SEC fraction 15		X
883.803 MB	NSco_PCP_SEC_SILAC_20130426_fraction16.raw	PCP SEC 1 hour Anti-fas treatment biological replicate 1 SEC fraction 16		X
944.168 MB	NSco_PCP_SEC_SILAC_20130426_fraction17.raw	PCP SEC 1 hour Anti-fas treatment biological replicate 1 SEC fraction 17		X
950.444 MB	NSco_PCP_SEC_SILAC_20130426_fraction18.raw	PCP SEC 1 hour Anti-fas treatment biological replicate 1 SEC fraction 18		X
847.374 MB	NSco_PCP_SEC_SILAC_20130426_fraction19.raw	PCP SEC 1 hour Anti-fas treatment biological replicate 1 SEC fraction 19		X
819.524 MB	NSco_PCP_SEC_SILAC_20130426_fraction20.raw	PCP SEC 1 hour Anti-fas treatment biological replicate 1 SEC fraction 20		X
881.42 MB	NSco_PCP_SEC_SILAC_20130501_fraction21.raw	PCP SEC 1 hour Anti-fas treatment biological replicate 1 SEC fraction 21		X
938.636 MB	NSco_PCP_SEC_SILAC_20130501_fraction22.raw	PCP SEC 1 hour Anti-fas treatment biological replicate 1 SEC fraction 22		X
982.351 MB	NSco_PCP_SEC_SILAC_20130501_fraction23.raw	PCP SEC 1 hour Anti-fas treatment biological replicate 1 SEC fraction 23		X
904.627 MB	NSco_PCP_SEC_SILAC_20130501_fraction24.raw	PCP SEC 1 hour Anti-fas treatment biological replicate 1 SEC fraction 24		X
973.702 MB	NSco_PCP_SEC_SILAC_20130501_fraction25.raw	PCP SEC 1 hour Anti-fas treatment biological replicate 1 SEC fraction 25		X
1,006.383 MB	NSco_PCP_SEC_SILAC_20130501_fraction26.raw	PCP SEC 1 hour Anti-fas treatment biological replicate 1 SEC fraction 26		X
1,020.685 MB	NSco_PCP_SEC_SILAC_20130501_fraction27.raw	PCP SEC 1 hour Anti-fas treatment biological replicate 1 SEC fraction 27		X
944.716 MB	NSco_PCP_SEC_SILAC_20130501_fraction28.raw	PCP SEC 1 hour Anti-fas treatment biological replicate 1 SEC fraction 28		X
887.062 MB	NSco_PCP_SEC_SILAC_20130501_fraction29.raw	PCP SEC 1 hour Anti-fas treatment biological replicate 1 SEC fraction 29		X
891.151 MB	NSco_PCP_SEC_SILAC_20130501_fraction30.raw	PCP SEC 1 hour Anti-fas treatment biological replicate 1 SEC fraction 30		X
945.191 MB	NSco_PCP_SEC_SILAC_20130501_fraction31.raw	PCP SEC 1 hour Anti-fas treatment biological replicate 1 SEC fraction 31		X
916.572 MB	NSco_PCP_SEC_SILAC_20130501_fraction32.raw	PCP SEC 1 hour Anti-fas treatment biological replicate 1 SEC fraction 32		X
924.916 MB	NSco_PCP_SEC_SILAC_20130501_fraction33.raw	PCP SEC 1 hour Anti-fas treatment biological replicate 1 SEC fraction 33		X
942.531 MB	NSco_PCP_SEC_SILAC_20130501_fraction34.raw	PCP SEC 1 hour Anti-fas treatment biological replicate 1 SEC fraction 34		X
1,071.011 MB	NSco_PCP_SEC_SILAC_20130501_fraction35.raw	PCP SEC 1 hour Anti-fas treatment biological replicate 1 SEC fraction 35		X
1,013.554 MB	NSco_PCP_SEC_SILAC_20130501_fraction36.raw	PCP SEC 1 hour Anti-fas treatment biological replicate 1 SEC fraction 36		X
1,015.849 MB	NSco_PCP_SEC_SILAC_20130501_fraction37.raw	PCP SEC 1 hour Anti-fas treatment biological replicate 1 SEC fraction 37		X
1,225.453 MB	NSco_PCP_SEC_SILAC_20130501_fraction38.raw	PCP SEC 1 hour Anti-fas treatment biological replicate 1 SEC fraction 38		X
1,210.083 MB	NSco_PCP_SEC_SILAC_20130501_fraction39.raw	PCP SEC 1 hour Anti-fas treatment biological replicate 1 SEC fraction 39		X
938.4 MB	NSco_PCP_SEC_SILAC_20130501_fraction40_repeat_2.raw	PCP SEC 1 hour Anti-fas treatment biological replicate 1 SEC fraction 40		X
918.364 MB	NSco_PCP_SEC_SILAC_20130501_fraction41_repea.raw	PCP SEC 1 hour Anti-fas treatment biological replicate 1 SEC fraction 41		X
2,394.229 MB	NSco_PCP_SILAC_BNPAGE_apoptosis_mito_rep2_fraction01.raw	PCP BN PAGE 4 hour Anti-fas treatment biological replicate 2 SEC fraction 1	X
2,470.645 MB	NSco_PCP_SILAC_BNPAGE_apoptosis_mito_rep2_fraction02.raw	PCP BN PAGE 4 hour Anti-fas treatment biological replicate 2 SEC fraction 2	X
2,536.792 MB	NSco_PCP_SILAC_BNPAGE_apoptosis_mito_rep2_fraction03.raw	PCP BN PAGE 4 hour Anti-fas treatment biological replicate 2 SEC fraction 3	X
2,559.022 MB	NSco_PCP_SILAC_BNPAGE_apoptosis_mito_rep2_fraction04.raw	PCP BN PAGE 4 hour Anti-fas treatment biological replicate 2 SEC fraction 4	X
2,492.923 MB	NSco_PCP_SILAC_BNPAGE_apoptosis_mito_rep2_fraction05.raw	PCP BN PAGE 4 hour Anti-fas treatment biological replicate 2 SEC fraction 5	X
2,375.967 MB	NSco_PCP_SILAC_BNPAGE_apoptosis_mito_rep2_fraction06.raw	PCP BN PAGE 4 hour Anti-fas treatment biological replicate 2 SEC fraction 6	X
2,401.673 MB	NSco_PCP_SILAC_BNPAGE_apoptosis_mito_rep2_fraction07.raw	PCP BN PAGE 4 hour Anti-fas treatment biological replicate 2 SEC fraction 7	X
2,086.82 MB	NSco_PCP_SILAC_BNPAGE_apoptosis_mito_rep2_fraction08.raw	PCP BN PAGE 4 hour Anti-fas treatment biological replicate 2 SEC fraction 8	X
2,438.625 MB	NSco_PCP_SILAC_BNPAGE_apoptosis_mito_rep2_fraction09.raw	PCP BN PAGE 4 hour Anti-fas treatment biological replicate 2 SEC fraction 9	X
2,392.603 MB	NSco_PCP_SILAC_BNPAGE_apoptosis_mito_rep2_fraction10.raw	PCP BN PAGE 4 hour Anti-fas treatment biological replicate 2 SEC fraction 10	X
2,497.272 MB	NSco_PCP_SILAC_BNPAGE_apoptosis_mito_rep2_fraction11.raw	PCP BN PAGE 4 hour Anti-fas treatment biological replicate 2 SEC fraction 11	X
2,430.673 MB	NSco_PCP_SILAC_BNPAGE_apoptosis_mito_rep2_fraction12.raw	PCP BN PAGE 4 hour Anti-fas treatment biological replicate 2 SEC fraction 12	X
2,459.555 MB	NSco_PCP_SILAC_BNPAGE_apoptosis_mito_rep2_fraction13.raw	PCP BN PAGE 4 hour Anti-fas treatment biological replicate 2 SEC fraction 13	X
2,403.815 MB	NSco_PCP_SILAC_BNPAGE_apoptosis_mito_rep2_fraction14.raw	PCP BN PAGE 4 hour Anti-fas treatment biological replicate 2 SEC fraction 14	X
2,559.089 MB	NSco_PCP_SILAC_BNPAGE_apoptosis_mito_rep2_fraction15.raw	PCP BN PAGE 4 hour Anti-fas treatment biological replicate 2 SEC fraction 15	X
2,456.664 MB	NSco_PCP_SILAC_BNPAGE_apoptosis_mito_rep2_fraction16.raw	PCP BN PAGE 4 hour Anti-fas treatment biological replicate 2 SEC fraction 16	X
2,389.797 MB	NSco_PCP_SILAC_BNPAGE_apoptosis_mito_rep2_fraction17.raw	PCP BN PAGE 4 hour Anti-fas treatment biological replicate 2 SEC fraction 17	X
2,429.878 MB	NSco_PCP_SILAC_BNPAGE_apoptosis_mito_rep2_fraction18.raw	PCP BN PAGE 4 hour Anti-fas treatment biological replicate 2 SEC fraction 18	X
2,349.991 MB	NSco_PCP_SILAC_BNPAGE_apoptosis_mito_rep2_fraction19.raw	PCP BN PAGE 4 hour Anti-fas treatment biological replicate 2 SEC fraction 19	X
2,672.269 MB	NSco_PCP_SILAC_BNPAGE_apoptosis_mito_rep2_fraction20.raw	PCP BN PAGE 4 hour Anti-fas treatment biological replicate 2 SEC fraction 20	X
2,501.207 MB	NSco_PCP_SILAC_BNPAGE_apoptosis_mito_rep2_fraction20_rep2_131209200603.raw	PCP BN PAGE 4 hour Anti-fas treatment biological replicate 2 SEC fraction 20, repeat run	X
2,411.999 MB	NSco_PCP_SILAC_BNPAGE_apoptosis_mito_rep2_fraction21.raw	PCP BN PAGE 4 hour Anti-fas treatment biological replicate 2 SEC fraction 21	X
2,155.221 MB	NSco_PCP_SILAC_BNPAGE_apoptosis_mito_rep2_fraction21_rep2_131209232850.raw	PCP BN PAGE 4 hour Anti-fas treatment biological replicate 2 SEC fraction 21, repeat run	X
2,400.813 MB	NSco_PCP_SILAC_BNPAGE_apoptosis_mito_rep2_fraction22_rep2.raw	PCP BN PAGE 4 hour Anti-fas treatment biological replicate 2 SEC fraction 22	X
2,276.978 MB	NSco_PCP_SILAC_BNPAGE_apoptosis_mito_rep2_fraction23.raw	PCP BN PAGE 4 hour Anti-fas treatment biological replicate 2 SEC fraction 23	X
1,936.468 MB	NSco_PCP_SILAC_BNPAGE_apoptosis_mito_rep2_fraction23_rep2.raw	PCP BN PAGE 4 hour Anti-fas treatment biological replicate 2 SEC fraction 23, repeat run	X
2,145.755 MB	NSco_PCP_SILAC_BNPAGE_apoptosis_mito_rep2_fraction24_rep2.raw	PCP BN PAGE 4 hour Anti-fas treatment biological replicate 2 SEC fraction 24	X
2,194.944 MB	NSco_PCP_SILAC_BNPAGE_apoptosis_mito_rep2_fraction25.raw	PCP BN PAGE 4 hour Anti-fas treatment biological replicate 2 SEC fraction 25	X
2,203.868 MB	NSco_PCP_SILAC_BNPAGE_apoptosis_mito_rep2_fraction26.raw	PCP BN PAGE 4 hour Anti-fas treatment biological replicate 2 SEC fraction 26	X
2,455.822 MB	NSco_PCP_SILAC_BNPAGE_apoptosis_mito_rep2_fraction27.raw	PCP BN PAGE 4 hour Anti-fas treatment biological replicate 2 SEC fraction 27	X
2,452.154 MB	NSco_PCP_SILAC_BNPAGE_apoptosis_mito_rep2_fraction28.raw	PCP BN PAGE 4 hour Anti-fas treatment biological replicate 2 SEC fraction 28	X
2,456.087 MB	NSco_PCP_SILAC_BNPAGE_apoptosis_mito_rep2_fraction29.raw	PCP BN PAGE 4 hour Anti-fas treatment biological replicate 2 SEC fraction 29	X
2,487.361 MB	NSco_PCP_SILAC_BNPAGE_apoptosis_mito_rep2_fraction30.raw	PCP BN PAGE 4 hour Anti-fas treatment biological replicate 2 SEC fraction 30	X
2,473.426 MB	NSco_PCP_SILAC_BNPAGE_apoptosis_mito_rep2_fraction31.raw	PCP BN PAGE 4 hour Anti-fas treatment biological replicate 2 SEC fraction 31	X
2,590.835 MB	NSco_PCP_SILAC_BNPAGE_apoptosis_mito_rep2_fraction31_repeat.raw	PCP BN PAGE 4 hour Anti-fas treatment biological replicate 2 SEC fraction 31, repeat run	X
2,366.585 MB	NSco_PCP_SILAC_BNPAGE_apoptosis_mito_rep2_fraction32.raw	PCP BN PAGE 4 hour Anti-fas treatment biological replicate 2 SEC fraction 32	X
2,392.499 MB	NSco_PCP_SILAC_BNPAGE_apoptosis_mito_rep2_fraction33.raw	PCP BN PAGE 4 hour Anti-fas treatment biological replicate 2 SEC fraction 33	X
2,371.305 MB	NSco_PCP_SILAC_BNPAGE_apoptosis_mito_rep2_fraction34.raw	PCP BN PAGE 4 hour Anti-fas treatment biological replicate 2 SEC fraction 34	X
2,276.292 MB	NSco_PCP_SILAC_BNPAGE_apoptosis_mito_rep2_fraction35.raw	PCP BN PAGE 4 hour Anti-fas treatment biological replicate 2 SEC fraction 35	X
2,403.151 MB	NSco_PCP_SILAC_BNPAGE_apoptosis_mito_rep2_fraction36.raw	PCP BN PAGE 4 hour Anti-fas treatment biological replicate 2 SEC fraction 36	X
2,481.65 MB	NSco_PCP_SILAC_BNPAGE_apoptosis_mito_rep2_fraction37.raw	PCP BN PAGE 4 hour Anti-fas treatment biological replicate 2 SEC fraction 37	X
2,462.814 MB	NSco_PCP_SILAC_BNPAGE_apoptosis_mito_rep2_fraction38.raw	PCP BN PAGE 4 hour Anti-fas treatment biological replicate 2 SEC fraction 38	X
2,418.859 MB	NSco_PCP_SILAC_BNPAGE_apoptosis_mito_rep2_fraction39.raw	PCP BN PAGE 4 hour Anti-fas treatment biological replicate 2 SEC fraction 39	X
2,542.891 MB	NSco_PCP_SILAC_BNPAGE_apoptosis_mito_rep2_fraction40.raw	PCP BN PAGE 4 hour Anti-fas treatment biological replicate 2 SEC fraction 40	X
2,558.766 MB	NSco_PCP_SILAC_BNPAGE_apoptosis_mito_rep2_fraction41.raw	PCP BN PAGE 4 hour Anti-fas treatment biological replicate 2 SEC fraction 41	X
2,522.497 MB	NSco_PCP_SILAC_BNPAGE_apoptosis_mito_rep2_fraction42.raw	PCP BN PAGE 4 hour Anti-fas treatment biological replicate 2 SEC fraction 42	X
2,471.094 MB	NSco_PCP_SILAC_BNPAGE_apoptosis_mito_rep2_fraction43.raw	PCP BN PAGE 4 hour Anti-fas treatment biological replicate 2 SEC fraction 43	X
2,517.063 MB	NSco_PCP_SILAC_BNPAGE_apoptosis_mito_rep2_fraction44.raw	PCP BN PAGE 4 hour Anti-fas treatment biological replicate 2 SEC fraction 44	X
2,425.357 MB	NSco_PCP_SILAC_BNPAGE_apoptosis_mito_rep2_fraction45.raw	PCP BN PAGE 4 hour Anti-fas treatment biological replicate 2 SEC fraction 45	X
2,420.751 MB	NSco_PCP_SILAC_BNPAGE_apoptosis_mito_rep2_fraction46.raw	PCP BN PAGE 4 hour Anti-fas treatment biological replicate 2 SEC fraction 46	X
2,514.085 MB	NSco_PCP_SILAC_BNPAGE_apoptosis_mito_rep2_fraction47.raw	PCP BN PAGE 4 hour Anti-fas treatment biological replicate 2 SEC fraction 47	X
2,501.761 MB	NSco_PCP_SILAC_BNPAGE_apoptosis_mito_rep2_fraction48.raw	PCP BN PAGE 4 hour Anti-fas treatment biological replicate 2 SEC fraction 48	X
2,542.029 MB	NSco_PCP_SILAC_BNPAGE_apoptosis_mito_rep2_fraction49.raw	PCP BN PAGE 4 hour Anti-fas treatment biological replicate 2 SEC fraction 49	X
2,562.023 MB	NSco_PCP_SILAC_BNPAGE_apoptosis_mito_rep2_fraction50.raw	PCP BN PAGE 4 hour Anti-fas treatment biological replicate 2 SEC fraction 50	X
2,395.499 MB	NSco_PCP_SILAC_BNPAGE_apoptosis_mito_rep2_fraction51.raw	PCP BN PAGE 4 hour Anti-fas treatment biological replicate 2 SEC fraction 51	X
2,331.413 MB	NSco_PCP_SILAC_BNPAGE_apoptosis_mito_rep2_fraction52.raw	PCP BN PAGE 4 hour Anti-fas treatment biological replicate 2 SEC fraction 52	X
2,274.585 MB	NSco_PCP_SILAC_BNPAGE_apoptosis_mito_rep2_fraction53.raw	PCP BN PAGE 4 hour Anti-fas treatment biological replicate 2 SEC fraction 53	X
2,246.393 MB	NSco_PCP_SILAC_BNPAGE_apoptosis_mito_rep2_fraction54.raw	PCP BN PAGE 4 hour Anti-fas treatment biological replicate 2 SEC fraction 54	X
2,286.524 MB	NSco_PCP_SILAC_BNPAGE_apoptosis_mito_rep2_fraction55.raw	PCP BN PAGE 4 hour Anti-fas treatment biological replicate 2 SEC fraction 55	X
2,716.29 MB	NSco_PCP_SILAC_SEC_apoptosis_bio_rep3_fraction01.raw	PCP SEC 4 hour Anti-fas biological replicate 3 fraction 1		X
2,891.82 MB	NSco_PCP_SILAC_SEC_apoptosis_bio_rep3_fraction02.raw	PCP SEC 4 hour Anti-fas biological replicate 3 fraction 2		X
3,004.539 MB	NSco_PCP_SILAC_SEC_apoptosis_bio_rep3_fraction03.raw	PCP SEC 4 hour Anti-fas biological replicate 3 fraction 3		X
3,164.48 MB	NSco_PCP_SILAC_SEC_apoptosis_bio_rep3_fraction04.raw	PCP SEC 4 hour Anti-fas biological replicate 3 fraction 4		X
2,952.042 MB	NSco_PCP_SILAC_SEC_apoptosis_bio_rep3_fraction05.raw	PCP SEC 4 hour Anti-fas biological replicate 3 fraction 5		X
2,921.651 MB	NSco_PCP_SILAC_SEC_apoptosis_bio_rep3_fraction06.raw	PCP SEC 4 hour Anti-fas biological replicate 3 fraction 6		X
3,011.932 MB	NSco_PCP_SILAC_SEC_apoptosis_bio_rep3_fraction07.raw	PCP SEC 4 hour Anti-fas biological replicate 3 fraction 7		X
2,716.628 MB	NSco_PCP_SILAC_SEC_apoptosis_bio_rep3_fraction08.raw	PCP SEC 4 hour Anti-fas biological replicate 3 fraction 8		X
2,598.682 MB	NSco_PCP_SILAC_SEC_apoptosis_bio_rep3_fraction09.raw	PCP SEC 4 hour Anti-fas biological replicate 3 fraction 9		X
1,989.542 MB	NSco_PCP_SILAC_SEC_apoptosis_bio_rep3_fraction10.raw	PCP SEC 4 hour Anti-fas biological replicate 3 fraction 10		X
2,459.29 MB	NSco_PCP_SILAC_SEC_apoptosis_bio_rep3_fraction10_repeat.raw	PCP SEC 4 hour Anti-fas biological replicate 3 fraction 10, repeat		X
2,421.296 MB	NSco_PCP_SILAC_SEC_apoptosis_bio_rep3_fraction11.raw	PCP SEC 4 hour Anti-fas biological replicate 3 fraction 11		X
2,328.782 MB	NSco_PCP_SILAC_SEC_apoptosis_bio_rep3_fraction12.raw	PCP SEC 4 hour Anti-fas biological replicate 3 fraction 12		X
2,349.591 MB	NSco_PCP_SILAC_SEC_apoptosis_bio_rep3_fraction13.raw	PCP SEC 4 hour Anti-fas biological replicate 3 fraction 13		X
2,391.894 MB	NSco_PCP_SILAC_SEC_apoptosis_bio_rep3_fraction14.raw	PCP SEC 4 hour Anti-fas biological replicate 3 fraction 14		X
2,371.088 MB	NSco_PCP_SILAC_SEC_apoptosis_bio_rep3_fraction15.raw	PCP SEC 4 hour Anti-fas biological replicate 3 fraction 15		X
2,202.452 MB	NSco_PCP_SILAC_SEC_apoptosis_bio_rep3_fraction16.raw	PCP SEC 4 hour Anti-fas biological replicate 3 fraction 16		X
2,291.616 MB	NSco_PCP_SILAC_SEC_apoptosis_bio_rep3_fraction16_repeat.raw	PCP SEC 4 hour Anti-fas biological replicate 3 fraction 16, repeat run		X
2,358.646 MB	NSco_PCP_SILAC_SEC_apoptosis_bio_rep3_fraction17.raw	PCP SEC 4 hour Anti-fas biological replicate 3 fraction 17		X
2,373.641 MB	NSco_PCP_SILAC_SEC_apoptosis_bio_rep3_fraction17_repeat.raw	PCP SEC 4 hour Anti-fas biological replicate 3 fraction 17, repeat run		X
2,403.493 MB	NSco_PCP_SILAC_SEC_apoptosis_bio_rep3_fraction18.raw	PCP SEC 4 hour Anti-fas biological replicate 3 fraction 18		X
2,345.115 MB	NSco_PCP_SILAC_SEC_apoptosis_bio_rep3_fraction19.raw	PCP SEC 4 hour Anti-fas biological replicate 3 fraction 19		X
2,464.919 MB	NSco_PCP_SILAC_SEC_apoptosis_bio_rep3_fraction20.raw	PCP SEC 4 hour Anti-fas biological replicate 3 fraction 20		X
2,222.321 MB	NSco_PCP_SILAC_SEC_apoptosis_bio_rep3_fraction21.raw	PCP SEC 4 hour Anti-fas biological replicate 3 fraction 21		X
2,287.036 MB	NSco_PCP_SILAC_SEC_apoptosis_bio_rep3_fraction22.raw	PCP SEC 4 hour Anti-fas biological replicate 3 fraction 22		X
2,470.32 MB	NSco_PCP_SILAC_SEC_apoptosis_bio_rep3_fraction23.raw	PCP SEC 4 hour Anti-fas biological replicate 3 fraction 23		X
2,552.428 MB	NSco_PCP_SILAC_SEC_apoptosis_bio_rep3_fraction24.raw	PCP SEC 4 hour Anti-fas biological replicate 3 fraction 24		X
2,082.886 MB	NSco_PCP_SILAC_SEC_apoptosis_bio_rep3_fraction24_repeat.raw	PCP SEC 4 hour Anti-fas biological replicate 3 fraction 24, repeat run		X
1,969.088 MB	NSco_PCP_SILAC_SEC_apoptosis_bio_rep3_fraction25.raw	PCP SEC 4 hour Anti-fas biological replicate 3 fraction 25		X
2,157.897 MB	NSco_PCP_SILAC_SEC_apoptosis_bio_rep3_fraction26.raw	PCP SEC 4 hour Anti-fas biological replicate 3 fraction 26		X
2,132.042 MB	NSco_PCP_SILAC_SEC_apoptosis_bio_rep3_fraction27.raw	PCP SEC 4 hour Anti-fas biological replicate 3 fraction 27		X
2,079.072 MB	NSco_PCP_SILAC_SEC_apoptosis_bio_rep3_fraction28.raw	PCP SEC 4 hour Anti-fas biological replicate 3 fraction 28		X
1,950.541 MB	NSco_PCP_SILAC_SEC_apoptosis_bio_rep3_fraction29.raw	PCP SEC 4 hour Anti-fas biological replicate 3 fraction 29		X
1,931.581 MB	NSco_PCP_SILAC_SEC_apoptosis_bio_rep3_fraction29_repeat.raw	PCP SEC 4 hour Anti-fas biological replicate 3 fraction 29, repeat runs		X
2,403.402 MB	NSco_PCP_SILAC_SEC_apoptosis_bio_rep3_fraction30.raw	PCP SEC 4 hour Anti-fas biological replicate 3 fraction 30		X
2,306.022 MB	NSco_PCP_SILAC_SEC_apoptosis_bio_rep3_fraction31.raw	PCP SEC 4 hour Anti-fas biological replicate 3 fraction 31		X
2,444.829 MB	NSco_PCP_SILAC_SEC_apoptosis_bio_rep3_fraction32.raw	PCP SEC 4 hour Anti-fas biological replicate 3 fraction 32		X
2,163.291 MB	NSco_PCP_SILAC_SEC_apoptosis_bio_rep3_fraction33.raw	PCP SEC 4 hour Anti-fas biological replicate 3 fraction 33		X
2,872.196 MB	NSco_PCP_SILAC_SEC_apoptosis_bio_rep3_fraction33_repeat.raw	PCP SEC 4 hour Anti-fas biological replicate 3 fraction 33, repeat runs		X
78.388 MB	NSco_PCP_SILAC_SEC_apoptosis_bio_rep3_fraction34.raw	PCP SEC 4 hour Anti-fas biological replicate 3 fraction 34		X
2,753.314 MB	NSco_PCP_SILAC_SEC_apoptosis_bio_rep3_fraction34_repeat.raw	PCP SEC 4 hour Anti-fas biological replicate 3 fraction 34, repeat runs		X
2,552.208 MB	NSco_PCP_SILAC_SEC_apoptosis_bio_rep3_fraction35.raw	PCP SEC 4 hour Anti-fas biological replicate 3 fraction 35		X
2,482.841 MB	NSco_PCP_SILAC_SEC_apoptosis_bio_rep3_fraction36.raw	PCP SEC 4 hour Anti-fas biological replicate 3 fraction 36		X
2,335.728 MB	NSco_PCP_SILAC_SEC_apoptosis_bio_rep3_fraction37.raw	PCP SEC 4 hour Anti-fas biological replicate 3 fraction 37		X
2,618.352 MB	NSco_PCP_SILAC_SEC_apoptosis_bio_rep3_fraction38.raw	PCP SEC 4 hour Anti-fas biological replicate 3 fraction 38		X
2,505.522 MB	NSco_PCP_SILAC_SEC_apoptosis_bio_rep3_fraction39.raw	PCP SEC 4 hour Anti-fas biological replicate 3 fraction 39		X
2,660.664 MB	NSco_PCP_SILAC_SEC_apoptosis_bio_rep3_fraction40.raw	PCP SEC 4 hour Anti-fas biological replicate 3 fraction 40		X
2,422.184 MB	NSco_PCP_SILAC_SEC_apoptosis_bio_rep3_fraction41.raw	PCP SEC 4 hour Anti-fas biological replicate 3 fraction 41		X
2,525.52 MB	NSco_PCP_SILAC_SEC_apoptosis_bio_rep3_fraction42.raw	PCP SEC 4 hour Anti-fas biological replicate 3 fraction 42		X
2,253.156 MB	NSco_PCP_SILAC_SEC_apoptosis_bio_rep3_fraction43.raw	PCP SEC 4 hour Anti-fas biological replicate 3 fraction 43		X
2,515.604 MB	NSco_PCP_SILAC_SEC_apoptosis_bio_rep3_fraction44.raw	PCP SEC 4 hour Anti-fas biological replicate 3 fraction 44		X
2,268.244 MB	NSco_PCP_SILAC_SEC_apoptosis_bio_rep3_fraction45.raw	PCP SEC 4 hour Anti-fas biological replicate 3 fraction 45		X
2,295.996 MB	NSco_PCP_SILAC_SEC_apoptosis_bio_rep3_fraction46.raw	PCP SEC 4 hour Anti-fas biological replicate 3 fraction 46		X
2,305.432 MB	NSco_PCP_SILAC_SEC_apoptosis_bio_rep3_fraction47.raw	PCP SEC 4 hour Anti-fas biological replicate 3 fraction 47		X
2,125.105 MB	NSco_PCP_SILAC_SEC_apoptosis_bio_rep3_fraction48.raw	PCP SEC 4 hour Anti-fas biological replicate 3 fraction 48		X
2,064.322 MB	NSco_PCP_SILAC_SEC_apoptosis_bio_rep3_fraction49.raw	PCP SEC 4 hour Anti-fas biological replicate 3 fraction 49		X
2,119.344 MB	NSco_PCP_SILAC_SEC_apoptosis_bio_rep3_fraction50.raw	PCP SEC 4 hour Anti-fas biological replicate 3 fraction 50		X
1,965.411 MB	NSco_PCP_SILAC_SEC_apoptosis_bio_rep3_fraction51.raw	PCP SEC 4 hour Anti-fas biological replicate 3 fraction 51		X
1,854.655 MB	NSco_PCP_SILAC_SEC_apoptosis_bio_rep3_fraction52.raw	PCP SEC 4 hour Anti-fas biological replicate 3 fraction 52		X
2,174.189 MB	NSco_PCP_SILAC_SEC_apoptosis_bio_rep3_fraction52_repeat.raw	PCP SEC 4 hour Anti-fas biological replicate 3 fraction 52, repeat run		X
1,969.448 MB	NSco_PCP_SILAC_SEC_apoptosis_bio_rep3_fraction53.raw	PCP SEC 4 hour Anti-fas biological replicate 3 fraction 53		X
1,921.772 MB	NSco_PCP_SILAC_SEC_apoptosis_bio_rep3_fraction54.raw	PCP SEC 4 hour Anti-fas biological replicate 3 fraction 54		X
2,205.375 MB	NSco_PCP_SILAC_SEC_apoptosis_bio_rep3_fraction54_repeat.raw	PCP SEC 4 hour Anti-fas biological replicate 3 fraction 54, repeat run		X
1,785.487 MB	NSco_PCP_SILAC_SEC_apoptosis_bio_rep3_fraction55.raw	PCP SEC 4 hour Anti-fas biological replicate 3 fraction 55		X
2,211.973 MB	NSco_PCP_SILAC_SEC_apoptosis_bio_rep3_fraction55_repeat.raw	PCP SEC 4 hour Anti-fas biological replicate 3 fraction 55, repeat run		X
3,383.062 MB	NSco_TAILS_20150124_Protein_complex_100Kda.raw	N-TAILS enrichment Biological replicate 1, N-tails on complexes below 100kDa, N-tails on complexes below 100kDa			X
3,318.134 MB	NSco_TAILS_20150124_Protein_complex_100Kda_rep2.raw	N-TAILS enrichment Biological replicate 1, repeat run			X
3,843.296 MB	NSco_TAILS_20150124_Protein_complex_fraction1to5.raw	N-TAILS enrichment Biological replicate 2			X
3,825.156 MB	NSco_TAILS_20150124_Protein_complex_fraction1to5_rep2.raw	N-TAILS enrichment Biological replicate 2, repeat run			X
2,192.075 MB	Nsco_130715_PCP_SILAC_apoptosis_fraction01.raw	PCP SEC 4 hour Anti-fas biological replicate 1, SEC fraction 1		X
2,145.511 MB	Nsco_130715_PCP_SILAC_apoptosis_fraction02.raw	PCP SEC 4 hour Anti-fas biological replicate 1, SEC fraction 2		X
2,178.212 MB	Nsco_130715_PCP_SILAC_apoptosis_fraction03.raw	PCP SEC 4 hour Anti-fas biological replicate 1, SEC fraction 3		X
2,268.531 MB	Nsco_130715_PCP_SILAC_apoptosis_fraction04.raw	PCP SEC 4 hour Anti-fas biological replicate 1, SEC fraction 4		X
2,324.483 MB	Nsco_130715_PCP_SILAC_apoptosis_fraction05.raw	PCP SEC 4 hour Anti-fas biological replicate 1, SEC fraction 5		X
2,252.369 MB	Nsco_130715_PCP_SILAC_apoptosis_fraction06.raw	PCP SEC 4 hour Anti-fas biological replicate 1, SEC fraction 6		X
2,484.179 MB	Nsco_130715_PCP_SILAC_apoptosis_fraction06version2.raw	PCP SEC 4 hour Anti-fas biological replicate 1, SEC fraction 6, repeat run		X
2,285.905 MB	Nsco_130715_PCP_SILAC_apoptosis_fraction07.raw	PCP SEC 4 hour Anti-fas biological replicate 1, SEC fraction 7		X
2,535.112 MB	Nsco_130715_PCP_SILAC_apoptosis_fraction07version2.raw	PCP SEC 4 hour Anti-fas biological replicate 1, SEC fraction 7, repeat run		X
2,311.331 MB	Nsco_130715_PCP_SILAC_apoptosis_fraction08.raw	PCP SEC 4 hour Anti-fas biological replicate 1, SEC fraction 8		X
2,531.549 MB	Nsco_130715_PCP_SILAC_apoptosis_fraction08version2.raw	PCP SEC 4 hour Anti-fas biological replicate 1, SEC fraction 8, repeat run		X
2,121.588 MB	Nsco_130715_PCP_SILAC_apoptosis_fraction09.raw	PCP SEC 4 hour Anti-fas biological replicate 1, SEC fraction 9		X
2,509.962 MB	Nsco_130715_PCP_SILAC_apoptosis_fraction09version2.raw	PCP SEC 4 hour Anti-fas biological replicate 1, SEC fraction 9, repeat run		X
2,470.391 MB	Nsco_130715_PCP_SILAC_apoptosis_fraction10.raw	PCP SEC 4 hour Anti-fas biological replicate 1, SEC fraction 10		X
2,451.999 MB	Nsco_130715_PCP_SILAC_apoptosis_fraction11.raw	PCP SEC 4 hour Anti-fas biological replicate 1, SEC fraction 11		X
2,467.051 MB	Nsco_130715_PCP_SILAC_apoptosis_fraction12.raw	PCP SEC 4 hour Anti-fas biological replicate 1, SEC fraction 12		X
2,452.227 MB	Nsco_130715_PCP_SILAC_apoptosis_fraction13.raw	PCP SEC 4 hour Anti-fas biological replicate 1, SEC fraction 13		X
2,436.598 MB	Nsco_130715_PCP_SILAC_apoptosis_fraction14.raw	PCP SEC 4 hour Anti-fas biological replicate 1, SEC fraction 14		X
2,452.218 MB	Nsco_130715_PCP_SILAC_apoptosis_fraction15.raw	PCP SEC 4 hour Anti-fas biological replicate 1, SEC fraction 15		X
2,463.653 MB	Nsco_130715_PCP_SILAC_apoptosis_fraction16.raw	PCP SEC 4 hour Anti-fas biological replicate 1, SEC fraction 16		X
2,474.683 MB	Nsco_130715_PCP_SILAC_apoptosis_fraction17.raw	PCP SEC 4 hour Anti-fas biological replicate 1, SEC fraction 17		X
2,484.239 MB	Nsco_130715_PCP_SILAC_apoptosis_fraction18.raw	PCP SEC 4 hour Anti-fas biological replicate 1, SEC fraction 18		X
2,493.655 MB	Nsco_130715_PCP_SILAC_apoptosis_fraction19.raw	PCP SEC 4 hour Anti-fas biological replicate 1, SEC fraction 19		X
2,405.177 MB	Nsco_130715_PCP_SILAC_apoptosis_fraction20.raw	PCP SEC 4 hour Anti-fas biological replicate 1, SEC fraction 20		X
2,234.794 MB	Nsco_130715_PCP_SILAC_apoptosis_fraction21.raw	PCP SEC 4 hour Anti-fas biological replicate 1, SEC fraction 21		X
2,211.496 MB	Nsco_130715_PCP_SILAC_apoptosis_fraction22.raw	PCP SEC 4 hour Anti-fas biological replicate 1, SEC fraction 22		X
2,221.38 MB	Nsco_130715_PCP_SILAC_apoptosis_fraction23.raw	PCP SEC 4 hour Anti-fas biological replicate 1, SEC fraction 23		X
2,327.259 MB	Nsco_130715_PCP_SILAC_apoptosis_fraction24.raw	PCP SEC 4 hour Anti-fas biological replicate 1, SEC fraction 24		X
2,277.096 MB	Nsco_130715_PCP_SILAC_apoptosis_fraction25.raw	PCP SEC 4 hour Anti-fas biological replicate 1, SEC fraction 25		X
2,093.454 MB	Nsco_130715_PCP_SILAC_apoptosis_fraction26.raw	PCP SEC 4 hour Anti-fas biological replicate 1, SEC fraction 26		X
2,255.767 MB	Nsco_130715_PCP_SILAC_apoptosis_fraction27.raw	PCP SEC 4 hour Anti-fas biological replicate 1, SEC fraction 27		X
2,248.21 MB	Nsco_130715_PCP_SILAC_apoptosis_fraction28.raw	PCP SEC 4 hour Anti-fas biological replicate 1, SEC fraction 28		X
2,300.611 MB	Nsco_130715_PCP_SILAC_apoptosis_fraction29.raw	PCP SEC 4 hour Anti-fas biological replicate 1, SEC fraction 29		X
2,232.183 MB	Nsco_130715_PCP_SILAC_apoptosis_fraction30.raw	PCP SEC 4 hour Anti-fas biological replicate 1, SEC fraction 30		X
2,256.424 MB	Nsco_130715_PCP_SILAC_apoptosis_fraction31.raw	PCP SEC 4 hour Anti-fas biological replicate 1, SEC fraction 31		X
2,257.009 MB	Nsco_130715_PCP_SILAC_apoptosis_fraction32.raw	PCP SEC 4 hour Anti-fas biological replicate 1, SEC fraction 32		X
2,224.506 MB	Nsco_130715_PCP_SILAC_apoptosis_fraction33.raw	PCP SEC 4 hour Anti-fas biological replicate 1, SEC fraction 33		X
2,261.891 MB	Nsco_130715_PCP_SILAC_apoptosis_fraction34.raw	PCP SEC 4 hour Anti-fas biological replicate 1, SEC fraction 34		X
2,288.606 MB	Nsco_130715_PCP_SILAC_apoptosis_fraction35.raw	PCP SEC 4 hour Anti-fas biological replicate 1, SEC fraction 35		X
2,354.112 MB	Nsco_130715_PCP_SILAC_apoptosis_fraction36.raw	PCP SEC 4 hour Anti-fas biological replicate 1, SEC fraction 36		X
2,336.267 MB	Nsco_130715_PCP_SILAC_apoptosis_fraction37.raw	PCP SEC 4 hour Anti-fas biological replicate 1, SEC fraction 37		X
2,343.416 MB	Nsco_130715_PCP_SILAC_apoptosis_fraction38.raw	PCP SEC 4 hour Anti-fas biological replicate 1, SEC fraction 38		X
2,127.227 MB	Nsco_130715_PCP_SILAC_apoptosis_fraction38version2.raw	PCP SEC 4 hour Anti-fas biological replicate 1, SEC fraction 38, repeat run		X
1,917.407 MB	Nsco_130715_PCP_SILAC_apoptosis_fraction39.raw	PCP SEC 4 hour Anti-fas biological replicate 1, SEC fraction 39		X
1,948.481 MB	Nsco_130715_PCP_SILAC_apoptosis_fraction39version2.raw	PCP SEC 4 hour Anti-fas biological replicate 1, SEC fraction 39, repeat run		X
2,229.142 MB	Nsco_130715_PCP_SILAC_apoptosis_fraction39version3.raw	PCP SEC 4 hour Anti-fas biological replicate 1, SEC fraction 39, repeat run		X
1,685.862 MB	Nsco_130715_PCP_SILAC_apoptosis_fraction40.raw	PCP SEC 4 hour Anti-fas biological replicate 1, SEC fraction 40		X
1,834.596 MB	Nsco_130715_PCP_SILAC_apoptosis_fraction40version2.raw	PCP SEC 4 hour Anti-fas biological replicate 1, SEC fraction 40, repeat run		X
2,252.793 MB	Nsco_130715_PCP_SILAC_apoptosis_fraction40version3.raw	PCP SEC 4 hour Anti-fas biological replicate 1, SEC fraction 40, repeat run		X
1,829.146 MB	Nsco_130715_PCP_SILAC_apoptosis_fraction41.raw	PCP SEC 4 hour Anti-fas biological replicate 1, SEC fraction 41		X
1,801.761 MB	Nsco_130715_PCP_SILAC_apoptosis_fraction41version2.raw	PCP SEC 4 hour Anti-fas biological replicate 1, SEC fraction 41, repeat run		X
2,193.062 MB	Nsco_130715_PCP_SILAC_apoptosis_fraction41version3.raw	PCP SEC 4 hour Anti-fas biological replicate 1, SEC fraction 41, repeat run		X
1,701.336 MB	Nsco_130715_PCP_SILAC_apoptosis_fraction42.raw	PCP SEC 4 hour Anti-fas biological replicate 1, SEC fraction 42		X
2,311.557 MB	Nsco_130715_PCP_SILAC_apoptosis_fraction42version2.raw	PCP SEC 4 hour Anti-fas biological replicate 1, SEC fraction 42, repeat run		X
1,501.759 MB	Nsco_130715_PCP_SILAC_apoptosis_fraction43.raw	PCP SEC 4 hour Anti-fas biological replicate 1, SEC fraction 43		X
2,380.079 MB	Nsco_130715_PCP_SILAC_apoptosis_fraction43version2.raw	PCP SEC 4 hour Anti-fas biological replicate 1, SEC fraction 43, repeat run		X
1,964.552 MB	Nsco_130715_PCP_SILAC_apoptosis_fraction44.raw	PCP SEC 4 hour Anti-fas biological replicate 1, SEC fraction 44		X
2,376.35 MB	Nsco_130715_PCP_SILAC_apoptosis_fraction45.raw	PCP SEC 4 hour Anti-fas biological replicate 1, SEC fraction 45		X
2,360.004 MB	Nsco_130715_PCP_SILAC_apoptosis_fraction46.raw	PCP SEC 4 hour Anti-fas biological replicate 1, SEC fraction 46		X
2,354.707 MB	Nsco_130715_PCP_SILAC_apoptosis_fraction47.raw	PCP SEC 4 hour Anti-fas biological replicate 1, SEC fraction 47		X
2,384.561 MB	Nsco_130715_PCP_SILAC_apoptosis_fraction48.raw	PCP SEC 4 hour Anti-fas biological replicate 1, SEC fraction 48		X
2,370.206 MB	Nsco_130715_PCP_SILAC_apoptosis_fraction49.raw	PCP SEC 4 hour Anti-fas biological replicate 1, SEC fraction 49		X
2,397.259 MB	Nsco_130715_PCP_SILAC_apoptosis_fraction50.raw	PCP SEC 4 hour Anti-fas biological replicate 1, SEC fraction 50		X
2,341.799 MB	Nsco_130715_PCP_SILAC_apoptosis_fraction51.raw	PCP SEC 4 hour Anti-fas biological replicate 1, SEC fraction 51		X
2,370.684 MB	Nsco_130715_PCP_SILAC_apoptosis_fraction52.raw	PCP SEC 4 hour Anti-fas biological replicate 1, SEC fraction 52		X
2,369.002 MB	Nsco_130715_PCP_SILAC_apoptosis_fraction53.raw	PCP SEC 4 hour Anti-fas biological replicate 1, SEC fraction 53		X
2,365.318 MB	Nsco_130715_PCP_SILAC_apoptosis_fraction54.raw	PCP SEC 4 hour Anti-fas biological replicate 1, SEC fraction 54		X
2,409.903 MB	Nsco_130715_PCP_SILAC_apoptosis_fraction55.raw	PCP SEC 4 hour Anti-fas biological replicate 1, SEC fraction 55		X
1,113.195 MB	Nsco_20130826_MITO_BN_PAGE_4hr_fraction01.raw	PCP BN PAGE 4 hour Anti-fas biological replicate 1, SEC fraction 1	X
2,239.017 MB	Nsco_20130826_MITO_BN_PAGE_4hr_fraction01rep.raw	PCP BN PAGE 4 hour Anti-fas biological replicate 1, SEC fraction 1, repeat run	X
2,442.255 MB	Nsco_20130826_MITO_BN_PAGE_4hr_fraction02.raw	PCP BN PAGE 4 hour Anti-fas biological replicate 1, SEC fraction 2	X
2,293.853 MB	Nsco_20130826_MITO_BN_PAGE_4hr_fraction02rep.raw	PCP BN PAGE 4 hour Anti-fas biological replicate 1, SEC fraction 2, repeat run	X
2,288.209 MB	Nsco_20130826_MITO_BN_PAGE_4hr_fraction03.raw	PCP BN PAGE 4 hour Anti-fas biological replicate 1, SEC fraction 3	X
2,335.277 MB	Nsco_20130826_MITO_BN_PAGE_4hr_fraction03rep.raw	PCP BN PAGE 4 hour Anti-fas biological replicate 1, SEC fraction 3, repeat run	X
2,386.017 MB	Nsco_20130826_MITO_BN_PAGE_4hr_fraction04.raw	PCP BN PAGE 4 hour Anti-fas biological replicate 1, SEC fraction 4	X
2,443.932 MB	Nsco_20130826_MITO_BN_PAGE_4hr_fraction05.raw	PCP BN PAGE 4 hour Anti-fas biological replicate 1, SEC fraction 5	X
2,453.421 MB	Nsco_20130826_MITO_BN_PAGE_4hr_fraction06.raw	PCP BN PAGE 4 hour Anti-fas biological replicate 1, SEC fraction 6	X
2,416.67 MB	Nsco_20130826_MITO_BN_PAGE_4hr_fraction07.raw	PCP BN PAGE 4 hour Anti-fas biological replicate 1, SEC fraction 7	X
2,495.746 MB	Nsco_20130826_MITO_BN_PAGE_4hr_fraction08.raw	PCP BN PAGE 4 hour Anti-fas biological replicate 1, SEC fraction 8	X
2,434.318 MB	Nsco_20130826_MITO_BN_PAGE_4hr_fraction09.raw	PCP BN PAGE 4 hour Anti-fas biological replicate 1, SEC fraction 9	X
2,403.968 MB	Nsco_20130826_MITO_BN_PAGE_4hr_fraction10.raw	PCP BN PAGE 4 hour Anti-fas biological replicate 1, SEC fraction 10	X
2,414.203 MB	Nsco_20130826_MITO_BN_PAGE_4hr_fraction11_130830144600.raw	PCP BN PAGE 4 hour Anti-fas biological replicate 1, SEC fraction 11	X
2,289.537 MB	Nsco_20130826_MITO_BN_PAGE_4hr_fraction12.raw	PCP BN PAGE 4 hour Anti-fas biological replicate 1, SEC fraction 12	X
2,349.799 MB	Nsco_20130826_MITO_BN_PAGE_4hr_fraction13.raw	PCP BN PAGE 4 hour Anti-fas biological replicate 1, SEC fraction 13	X
2,461.666 MB	Nsco_20130826_MITO_BN_PAGE_4hr_fraction14.raw	PCP BN PAGE 4 hour Anti-fas biological replicate 1, SEC fraction 14	X
2,414.27 MB	Nsco_20130826_MITO_BN_PAGE_4hr_fraction15.raw	PCP BN PAGE 4 hour Anti-fas biological replicate 1, SEC fraction 15	X
2,380.511 MB	Nsco_20130826_MITO_BN_PAGE_4hr_fraction16.raw	PCP BN PAGE 4 hour Anti-fas biological replicate 1, SEC fraction 16	X
2,262.704 MB	Nsco_20130826_MITO_BN_PAGE_4hr_fraction17.raw	PCP BN PAGE 4 hour Anti-fas biological replicate 1, SEC fraction 17	X
2,321.035 MB	Nsco_20130826_MITO_BN_PAGE_4hr_fraction18.raw	PCP BN PAGE 4 hour Anti-fas biological replicate 1, SEC fraction 18	X
2,371.966 MB	Nsco_20130826_MITO_BN_PAGE_4hr_fraction19.raw	PCP BN PAGE 4 hour Anti-fas biological replicate 1, SEC fraction 19	X
2,382.012 MB	Nsco_20130826_MITO_BN_PAGE_4hr_fraction20.raw	PCP BN PAGE 4 hour Anti-fas biological replicate 1, SEC fraction 20	X
2,285.021 MB	Nsco_20130826_MITO_BN_PAGE_4hr_fraction21.raw	PCP BN PAGE 4 hour Anti-fas biological replicate 1, SEC fraction 21	X
2,356.866 MB	Nsco_20130826_MITO_BN_PAGE_4hr_fraction22.raw	PCP BN PAGE 4 hour Anti-fas biological replicate 1, SEC fraction 22	X
2,430.799 MB	Nsco_20130826_MITO_BN_PAGE_4hr_fraction23.raw	PCP BN PAGE 4 hour Anti-fas biological replicate 1, SEC fraction 23	X
2,458.831 MB	Nsco_20130826_MITO_BN_PAGE_4hr_fraction24.raw	PCP BN PAGE 4 hour Anti-fas biological replicate 1, SEC fraction 24	X
2,470.996 MB	Nsco_20130826_MITO_BN_PAGE_4hr_fraction25.raw	PCP BN PAGE 4 hour Anti-fas biological replicate 1, SEC fraction 25	X
2,464.538 MB	Nsco_20130826_MITO_BN_PAGE_4hr_fraction26.raw	PCP BN PAGE 4 hour Anti-fas biological replicate 1, SEC fraction 26	X
2,500.09 MB	Nsco_20130826_MITO_BN_PAGE_4hr_fraction27.raw	PCP BN PAGE 4 hour Anti-fas biological replicate 1, SEC fraction 27	X
2,367.844 MB	Nsco_20130826_MITO_BN_PAGE_4hr_fraction28.raw	PCP BN PAGE 4 hour Anti-fas biological replicate 1, SEC fraction 28	X
2,373.645 MB	Nsco_20130826_MITO_BN_PAGE_4hr_fraction29.raw	PCP BN PAGE 4 hour Anti-fas biological replicate 1, SEC fraction 29	X
2,516.575 MB	Nsco_20130826_MITO_BN_PAGE_4hr_fraction30.raw	PCP BN PAGE 4 hour Anti-fas biological replicate 1, SEC fraction 30	X
2,383.302 MB	Nsco_20130826_MITO_BN_PAGE_4hr_fraction31.raw	PCP BN PAGE 4 hour Anti-fas biological replicate 1, SEC fraction 31	X
2,492.553 MB	Nsco_20130826_MITO_BN_PAGE_4hr_fraction32.raw	PCP BN PAGE 4 hour Anti-fas biological replicate 1, SEC fraction 32	X
2,461.745 MB	Nsco_20130826_MITO_BN_PAGE_4hr_fraction33.raw	PCP BN PAGE 4 hour Anti-fas biological replicate 1, SEC fraction 33	X
2,520.668 MB	Nsco_20130826_MITO_BN_PAGE_4hr_fraction34.raw	PCP BN PAGE 4 hour Anti-fas biological replicate 1, SEC fraction 34	X
2,467.003 MB	Nsco_20130826_MITO_BN_PAGE_4hr_fraction35.raw	PCP BN PAGE 4 hour Anti-fas biological replicate 1, SEC fraction 35	X
2,400.784 MB	Nsco_20130826_MITO_BN_PAGE_4hr_fraction36.raw	PCP BN PAGE 4 hour Anti-fas biological replicate 1, SEC fraction 36	X
2,609.716 MB	Nsco_20130826_MITO_BN_PAGE_4hr_fraction37.raw	PCP BN PAGE 4 hour Anti-fas biological replicate 1, SEC fraction 37	X
2,597.784 MB	Nsco_20130826_MITO_BN_PAGE_4hr_fraction38.raw	PCP BN PAGE 4 hour Anti-fas biological replicate 1, SEC fraction 38	X
2,553.967 MB	Nsco_20130826_MITO_BN_PAGE_4hr_fraction39.raw	PCP BN PAGE 4 hour Anti-fas biological replicate 1, SEC fraction 39	X
2,584.181 MB	Nsco_20130826_MITO_BN_PAGE_4hr_fraction40.raw	PCP BN PAGE 4 hour Anti-fas biological replicate 1, SEC fraction 40	X
2,430.841 MB	Nsco_20130826_MITO_BN_PAGE_4hr_fraction41.raw	PCP BN PAGE 4 hour Anti-fas biological replicate 1, SEC fraction 41	X
2,618.946 MB	Nsco_20130826_MITO_BN_PAGE_4hr_fraction42.raw	PCP BN PAGE 4 hour Anti-fas biological replicate 1, SEC fraction 42	X
2,432.142 MB	Nsco_20130826_MITO_BN_PAGE_4hr_fraction43.raw	PCP BN PAGE 4 hour Anti-fas biological replicate 1, SEC fraction 43	X
2,534.673 MB	Nsco_20130826_MITO_BN_PAGE_4hr_fraction44.raw	PCP BN PAGE 4 hour Anti-fas biological replicate 1, SEC fraction 44	X
2,550.414 MB	Nsco_20130826_MITO_BN_PAGE_4hr_fraction45.raw	PCP BN PAGE 4 hour Anti-fas biological replicate 1, SEC fraction 45	X
2,563.19 MB	Nsco_20130826_MITO_BN_PAGE_4hr_fraction46.raw	PCP BN PAGE 4 hour Anti-fas biological replicate 1, SEC fraction 46	X
2,431.745 MB	Nsco_20130826_MITO_BN_PAGE_4hr_fraction47.raw	PCP BN PAGE 4 hour Anti-fas biological replicate 1, SEC fraction 47	X
2,378.7 MB	Nsco_20130826_MITO_BN_PAGE_4hr_fraction48.raw	PCP BN PAGE 4 hour Anti-fas biological replicate 1, SEC fraction 48	X
2,363.754 MB	Nsco_20130826_MITO_BN_PAGE_4hr_fraction49.raw	PCP BN PAGE 4 hour Anti-fas biological replicate 1, SEC fraction 49	X
2,462.358 MB	Nsco_20130826_MITO_BN_PAGE_4hr_fraction50.raw	PCP BN PAGE 4 hour Anti-fas biological replicate 1, SEC fraction 50	X
2,277.852 MB	Nsco_20130826_MITO_BN_PAGE_4hr_fraction50_130905193700.raw	PCP BN PAGE 4 hour Anti-fas biological replicate 1, SEC fraction 50, repeat	X
2,495.433 MB	Nsco_20130906_SEC_PCP_SILAC_4hr_fracti0n47_repeat.raw	PCP SEC 4 hour Anti-fas biological replicate 2, SEC fraction 47, repeat		X
2,276.27 MB	Nsco_20130906_SEC_PCP_SILAC_4hr_fraction01.raw	PCP SEC 4 hour Anti-fas biological replicate 2, SEC fraction 1		X
2,459.777 MB	Nsco_20130906_SEC_PCP_SILAC_4hr_fraction02.raw	PCP SEC 4 hour Anti-fas biological replicate 2, SEC fraction 2		X
2,781.378 MB	Nsco_20130906_SEC_PCP_SILAC_4hr_fraction03.raw	PCP SEC 4 hour Anti-fas biological replicate 2, SEC fraction 3		X
2,840.021 MB	Nsco_20130906_SEC_PCP_SILAC_4hr_fraction04.raw	PCP SEC 4 hour Anti-fas biological replicate 2, SEC fraction 4		X
2,801.89 MB	Nsco_20130906_SEC_PCP_SILAC_4hr_fraction05.raw	PCP SEC 4 hour Anti-fas biological replicate 2, SEC fraction 5		X
2,449.93 MB	Nsco_20130906_SEC_PCP_SILAC_4hr_fraction06.raw	PCP SEC 4 hour Anti-fas biological replicate 2, SEC fraction 6		X
2,715.483 MB	Nsco_20130906_SEC_PCP_SILAC_4hr_fraction07.raw	PCP SEC 4 hour Anti-fas biological replicate 2, SEC fraction 7		X
2,193.64 MB	Nsco_20130906_SEC_PCP_SILAC_4hr_fraction08.raw	PCP SEC 4 hour Anti-fas biological replicate 2, SEC fraction 8		X
2,468.207 MB	Nsco_20130906_SEC_PCP_SILAC_4hr_fraction09.raw	PCP SEC 4 hour Anti-fas biological replicate 2, SEC fraction 9		X
2,388.861 MB	Nsco_20130906_SEC_PCP_SILAC_4hr_fraction10.raw	PCP SEC 4 hour Anti-fas biological replicate 2, SEC fraction 10		X
2,425.544 MB	Nsco_20130906_SEC_PCP_SILAC_4hr_fraction11.raw	PCP SEC 4 hour Anti-fas biological replicate 2, SEC fraction 11		X
2,409.339 MB	Nsco_20130906_SEC_PCP_SILAC_4hr_fraction12.raw	PCP SEC 4 hour Anti-fas biological replicate 2, SEC fraction 12		X
2,375.37 MB	Nsco_20130906_SEC_PCP_SILAC_4hr_fraction13.raw	PCP SEC 4 hour Anti-fas biological replicate 2, SEC fraction 13		X
2,374.284 MB	Nsco_20130906_SEC_PCP_SILAC_4hr_fraction14.raw	PCP SEC 4 hour Anti-fas biological replicate 2, SEC fraction 14		X
2,492.251 MB	Nsco_20130906_SEC_PCP_SILAC_4hr_fraction15.raw	PCP SEC 4 hour Anti-fas biological replicate 2, SEC fraction 15		X
2,338.292 MB	Nsco_20130906_SEC_PCP_SILAC_4hr_fraction16.raw	PCP SEC 4 hour Anti-fas biological replicate 2, SEC fraction 16		X
2,376.275 MB	Nsco_20130906_SEC_PCP_SILAC_4hr_fraction17.raw	PCP SEC 4 hour Anti-fas biological replicate 2, SEC fraction 17		X
2,814.391 MB	Nsco_20130906_SEC_PCP_SILAC_4hr_fraction18.raw	PCP SEC 4 hour Anti-fas biological replicate 2, SEC fraction 18		X
2,298.089 MB	Nsco_20130906_SEC_PCP_SILAC_4hr_fraction18_130909105410.raw	PCP SEC 4 hour Anti-fas biological replicate 2, SEC fraction 18, repeat run		X
2,365.766 MB	Nsco_20130906_SEC_PCP_SILAC_4hr_fraction19.raw	PCP SEC 4 hour Anti-fas biological replicate 2, SEC fraction 19		X
2,529.27 MB	Nsco_20130906_SEC_PCP_SILAC_4hr_fraction20.raw	PCP SEC 4 hour Anti-fas biological replicate 2, SEC fraction 20		X
2,249.417 MB	Nsco_20130906_SEC_PCP_SILAC_4hr_fraction21.raw	PCP SEC 4 hour Anti-fas biological replicate 2, SEC fraction 21		X
2,502.982 MB	Nsco_20130906_SEC_PCP_SILAC_4hr_fraction22.raw	PCP SEC 4 hour Anti-fas biological replicate 2, SEC fraction 22		X
2,332.851 MB	Nsco_20130906_SEC_PCP_SILAC_4hr_fraction23.raw	PCP SEC 4 hour Anti-fas biological replicate 2, SEC fraction 23		X
2,520.447 MB	Nsco_20130906_SEC_PCP_SILAC_4hr_fraction24.raw	PCP SEC 4 hour Anti-fas biological replicate 2, SEC fraction 24		X
2,358.102 MB	Nsco_20130906_SEC_PCP_SILAC_4hr_fraction25.raw	PCP SEC 4 hour Anti-fas biological replicate 2, SEC fraction 25		X
2,544.753 MB	Nsco_20130906_SEC_PCP_SILAC_4hr_fraction26.raw	PCP SEC 4 hour Anti-fas biological replicate 2, SEC fraction 26		X
2,570.005 MB	Nsco_20130906_SEC_PCP_SILAC_4hr_fraction27.raw	PCP SEC 4 hour Anti-fas biological replicate 2, SEC fraction 27		X
2,341.141 MB	Nsco_20130906_SEC_PCP_SILAC_4hr_fraction28.raw	PCP SEC 4 hour Anti-fas biological replicate 2, SEC fraction 28		X
2,376.909 MB	Nsco_20130906_SEC_PCP_SILAC_4hr_fraction29.raw	PCP SEC 4 hour Anti-fas biological replicate 2, SEC fraction 29		X
2,506.474 MB	Nsco_20130906_SEC_PCP_SILAC_4hr_fraction30.raw	PCP SEC 4 hour Anti-fas biological replicate 2, SEC fraction 30		X
2,367.522 MB	Nsco_20130906_SEC_PCP_SILAC_4hr_fraction31.raw	PCP SEC 4 hour Anti-fas biological replicate 2, SEC fraction 31		X
2,345.204 MB	Nsco_20130906_SEC_PCP_SILAC_4hr_fraction32.raw	PCP SEC 4 hour Anti-fas biological replicate 2, SEC fraction 32		X
2,758.425 MB	Nsco_20130906_SEC_PCP_SILAC_4hr_fraction32_repeat.raw	PCP SEC 4 hour Anti-fas biological replicate 2, SEC fraction 32, repeat run		X
1,692.107 MB	Nsco_20130906_SEC_PCP_SILAC_4hr_fraction32_repeat_2.raw	PCP SEC 4 hour Anti-fas biological replicate 2, SEC fraction 32, repeat run		X
2,447.728 MB	Nsco_20130906_SEC_PCP_SILAC_4hr_fraction33.raw	PCP SEC 4 hour Anti-fas biological replicate 2, SEC fraction 33		X
2,635.102 MB	Nsco_20130906_SEC_PCP_SILAC_4hr_fraction33_repeat.raw	PCP SEC 4 hour Anti-fas biological replicate 2, SEC fraction 33, repeat run		X
2,381.287 MB	Nsco_20130906_SEC_PCP_SILAC_4hr_fraction33_repeat_2.raw	PCP SEC 4 hour Anti-fas biological replicate 2, SEC fraction 33, repeat run		X
2,342.838 MB	Nsco_20130906_SEC_PCP_SILAC_4hr_fraction34.raw	PCP SEC 4 hour Anti-fas biological replicate 2, SEC fraction 34		X
2,102.271 MB	Nsco_20130906_SEC_PCP_SILAC_4hr_fraction34_repeat_2.raw	PCP SEC 4 hour Anti-fas biological replicate 2, SEC fraction 34, repeat run		X
2,218.093 MB	Nsco_20130906_SEC_PCP_SILAC_4hr_fraction34_repeat_3.raw	PCP SEC 4 hour Anti-fas biological replicate 2, SEC fraction 34, repeat run		X
2,637.274 MB	Nsco_20130906_SEC_PCP_SILAC_4hr_fraction35.raw	PCP SEC 4 hour Anti-fas biological replicate 2, SEC fraction 35		X
2,418.345 MB	Nsco_20130906_SEC_PCP_SILAC_4hr_fraction35_repeat_2.raw	PCP SEC 4 hour Anti-fas biological replicate 2, SEC fraction 35, repeat run		X
2,287.169 MB	Nsco_20130906_SEC_PCP_SILAC_4hr_fraction36.raw	PCP SEC 4 hour Anti-fas biological replicate 2, SEC fraction 36		X
2,671.094 MB	Nsco_20130906_SEC_PCP_SILAC_4hr_fraction36_repeat.raw	PCP SEC 4 hour Anti-fas biological replicate 2, SEC fraction 36, repeat run		X
2,621.561 MB	Nsco_20130906_SEC_PCP_SILAC_4hr_fraction36_repeat_2.raw	PCP SEC 4 hour Anti-fas biological replicate 2, SEC fraction 36, repeat run		X
2,373.182 MB	Nsco_20130906_SEC_PCP_SILAC_4hr_fraction37.raw	PCP SEC 4 hour Anti-fas biological replicate 2, SEC fraction 37		X
2,451.394 MB	Nsco_20130906_SEC_PCP_SILAC_4hr_fraction37_repeat.raw	PCP SEC 4 hour Anti-fas biological replicate 2, SEC fraction 37, repeat run		X
2,437.383 MB	Nsco_20130906_SEC_PCP_SILAC_4hr_fraction37_repeat_2.raw	PCP SEC 4 hour Anti-fas biological replicate 2, SEC fraction 37, repeat run		X
2,261.708 MB	Nsco_20130906_SEC_PCP_SILAC_4hr_fraction38.raw	PCP SEC 4 hour Anti-fas biological replicate 2, SEC fraction 38		X
2,460.79 MB	Nsco_20130906_SEC_PCP_SILAC_4hr_fraction38_repeat.raw	PCP SEC 4 hour Anti-fas biological replicate 2, SEC fraction 38, repeat run		X
2,446.528 MB	Nsco_20130906_SEC_PCP_SILAC_4hr_fraction38_repeat_2.raw	PCP SEC 4 hour Anti-fas biological replicate 2, SEC fraction 38, repeat run		X
2,483.919 MB	Nsco_20130906_SEC_PCP_SILAC_4hr_fraction39.raw	PCP SEC 4 hour Anti-fas biological replicate 2, SEC fraction 39		X
2,378.732 MB	Nsco_20130906_SEC_PCP_SILAC_4hr_fraction40.raw	PCP SEC 4 hour Anti-fas biological replicate 2, SEC fraction 40		X
2,568.868 MB	Nsco_20130906_SEC_PCP_SILAC_4hr_fraction41.raw	PCP SEC 4 hour Anti-fas biological replicate 2, SEC fraction 41		X
2,601.342 MB	Nsco_20130906_SEC_PCP_SILAC_4hr_fraction42.raw	PCP SEC 4 hour Anti-fas biological replicate 2, SEC fraction 42		X
2,565.713 MB	Nsco_20130906_SEC_PCP_SILAC_4hr_fraction43.raw	PCP SEC 4 hour Anti-fas biological replicate 2, SEC fraction 43		X
2,815.584 MB	Nsco_20130906_SEC_PCP_SILAC_4hr_fraction44.raw	PCP SEC 4 hour Anti-fas biological replicate 2, SEC fraction 44		X
2,714.385 MB	Nsco_20130906_SEC_PCP_SILAC_4hr_fraction45.raw	PCP SEC 4 hour Anti-fas biological replicate 2, SEC fraction 45		X
2,454.678 MB	Nsco_20130906_SEC_PCP_SILAC_4hr_fraction46.raw	PCP SEC 4 hour Anti-fas biological replicate 2, SEC fraction 46		X
2,652.849 MB	Nsco_20130906_SEC_PCP_SILAC_4hr_fraction46_repeat.raw	PCP SEC 4 hour Anti-fas biological replicate 2, SEC fraction 46, repeat run		X
2,555.646 MB	Nsco_20130906_SEC_PCP_SILAC_4hr_fraction47.raw	PCP SEC 4 hour Anti-fas biological replicate 2, SEC fraction 47, repeat		X
2,534.745 MB	Nsco_20130906_SEC_PCP_SILAC_4hr_fraction48.raw	PCP SEC 4 hour Anti-fas biological replicate 2, SEC fraction 48		X
2,363.728 MB	Nsco_20130906_SEC_PCP_SILAC_4hr_fraction48_repeat.raw	PCP SEC 4 hour Anti-fas biological replicate 2, SEC fraction 48, repeat		X
2,296.404 MB	Nsco_20130906_SEC_PCP_SILAC_4hr_fraction49.raw	PCP SEC 4 hour Anti-fas biological replicate 2, SEC fraction 49		X
2,233.282 MB	Nsco_20130906_SEC_PCP_SILAC_4hr_fraction49_repeat.raw	PCP SEC 4 hour Anti-fas biological replicate 2, SEC fraction 49, repeat run		X
2,377.858 MB	Nsco_20130906_SEC_PCP_SILAC_4hr_fraction49_repeat_130919090944.raw	PCP SEC 4 hour Anti-fas biological replicate 2, SEC fraction 49, repeat run		X
2,230.481 MB	Nsco_20130906_SEC_PCP_SILAC_4hr_fraction50.raw	PCP SEC 4 hour Anti-fas biological replicate 2, SEC fraction 50		X
2,504.54 MB	Nsco_20130906_SEC_PCP_SILAC_4hr_fraction50_repeat.raw	PCP SEC 4 hour Anti-fas biological replicate 2, SEC fraction 50, repeat run		X
1,967.403 MB	Nsco_20130906_SEC_PCP_SILAC_4hr_fraction51.raw	PCP SEC 4 hour Anti-fas biological replicate 2, SEC fraction 51		X
2,355.675 MB	Nsco_20130906_SEC_PCP_SILAC_4hr_fraction51_repeat.raw	PCP SEC 4 hour Anti-fas biological replicate 2, SEC fraction 51, repeat run		X
2,526.16 MB	Nsco_20130906_SEC_PCP_SILAC_4hr_fraction52.raw	PCP SEC 4 hour Anti-fas biological replicate 2, SEC fraction 52		X
2,668.516 MB	Nsco_20130906_SEC_PCP_SILAC_4hr_fraction53.raw	PCP SEC 4 hour Anti-fas biological replicate 2, SEC fraction 53		X
2,870.705 MB	Nsco_20130906_SEC_PCP_SILAC_4hr_fraction54.raw	PCP SEC 4 hour Anti-fas biological replicate 2, SEC fraction 54		X
2,800.19 MB	Nsco_20130906_SEC_PCP_SILAC_4hr_fraction55.raw	PCP SEC 4 hour Anti-fas biological replicate 2, SEC fraction 55		X
2,201.393 MB	Nsco_BN_PCP_SILAC_mito_fraction01.raw	PCP BN-PAGE experiment, 1 hour treatment biological replicate 1, SEC fraction 1	X
2,100.602 MB	Nsco_BN_PCP_SILAC_mito_fraction02.raw	PCP BN-PAGE experiment, 1 hour treatment biological replicate 1, SEC fraction 2	X
2,070.934 MB	Nsco_BN_PCP_SILAC_mito_fraction03.raw	PCP BN-PAGE experiment, 1 hour treatment biological replicate 1, SEC fraction 3	X
2,136.749 MB	Nsco_BN_PCP_SILAC_mito_fraction04.raw	PCP BN-PAGE experiment, 1 hour treatment biological replicate 1, SEC fraction 4	X
2,094.897 MB	Nsco_BN_PCP_SILAC_mito_fraction05.raw	PCP BN-PAGE experiment, 1 hour treatment biological replicate 1, SEC fraction 5	X
2,178.47 MB	Nsco_BN_PCP_SILAC_mito_fraction06.raw	PCP BN-PAGE experiment, 1 hour treatment biological replicate 1, SEC fraction 6	X
2,158.292 MB	Nsco_BN_PCP_SILAC_mito_fraction07.raw	PCP BN-PAGE experiment, 1 hour treatment biological replicate 1, SEC fraction 7	X
2,142.943 MB	Nsco_BN_PCP_SILAC_mito_fraction08.raw	PCP BN-PAGE experiment, 1 hour treatment biological replicate 1, SEC fraction 8	X
2,183.164 MB	Nsco_BN_PCP_SILAC_mito_fraction09.raw	PCP BN-PAGE experiment, 1 hour treatment biological replicate 1, SEC fraction 9	X
2,196.402 MB	Nsco_BN_PCP_SILAC_mito_fraction10.raw	PCP BN-PAGE experiment, 1 hour treatment biological replicate 1, SEC fraction 10	X
2,174.988 MB	Nsco_BN_PCP_SILAC_mito_fraction11.raw	PCP BN-PAGE experiment, 1 hour treatment biological replicate 1, SEC fraction 11	X
2,210.228 MB	Nsco_BN_PCP_SILAC_mito_fraction12.raw	PCP BN-PAGE experiment, 1 hour treatment biological replicate 1, SEC fraction 12	X
2,163.514 MB	Nsco_BN_PCP_SILAC_mito_fraction13.raw	PCP BN-PAGE experiment, 1 hour treatment biological replicate 1, SEC fraction 13	X
2,148.837 MB	Nsco_BN_PCP_SILAC_mito_fraction14.raw	PCP BN-PAGE experiment, 1 hour treatment biological replicate 1, SEC fraction 14	X
2,185.659 MB	Nsco_BN_PCP_SILAC_mito_fraction15.raw	PCP BN-PAGE experiment, 1 hour treatment biological replicate 1, SEC fraction 15	X
2,382.059 MB	Nsco_BN_PCP_SILAC_mito_fraction16.raw	PCP BN-PAGE experiment, 1 hour treatment biological replicate 1, SEC fraction 16	X
2,378.019 MB	Nsco_BN_PCP_SILAC_mito_fraction17.raw	PCP BN-PAGE experiment, 1 hour treatment biological replicate 1, SEC fraction 17	X
2,195.653 MB	Nsco_BN_PCP_SILAC_mito_fraction18.raw	PCP BN-PAGE experiment, 1 hour treatment biological replicate 1, SEC fraction 18	X
2,275.659 MB	Nsco_BN_PCP_SILAC_mito_fraction19.raw	PCP BN-PAGE experiment, 1 hour treatment biological replicate 1, SEC fraction 19	X
2,293.528 MB	Nsco_BN_PCP_SILAC_mito_fraction20.raw	PCP BN-PAGE experiment, 1 hour treatment biological replicate 1, SEC fraction 20	X
2,154.566 MB	Nsco_BN_PCP_SILAC_mito_fraction21.raw	PCP BN-PAGE experiment, 1 hour treatment biological replicate 1, SEC fraction 21	X
2,363.698 MB	Nsco_BN_PCP_SILAC_mito_fraction22.raw	PCP BN-PAGE experiment, 1 hour treatment biological replicate 1, SEC fraction 22	X
2,342.933 MB	Nsco_BN_PCP_SILAC_mito_fraction23.raw	PCP BN-PAGE experiment, 1 hour treatment biological replicate 1, SEC fraction 23	X
2,357.01 MB	Nsco_BN_PCP_SILAC_mito_fraction24.raw	PCP BN-PAGE experiment, 1 hour treatment biological replicate 1, SEC fraction 24	X
2,288.542 MB	Nsco_BN_PCP_SILAC_mito_fraction25.raw	PCP BN-PAGE experiment, 1 hour treatment biological replicate 1, SEC fraction 25	X
2,221.556 MB	Nsco_BN_PCP_SILAC_mito_fraction26.raw	PCP BN-PAGE experiment, 1 hour treatment biological replicate 1, SEC fraction 26	X
2,322.214 MB	Nsco_BN_PCP_SILAC_mito_fraction27.raw	PCP BN-PAGE experiment, 1 hour treatment biological replicate 1, SEC fraction 27	X
2,231.338 MB	Nsco_BN_PCP_SILAC_mito_fraction28.raw	PCP BN-PAGE experiment, 1 hour treatment biological replicate 1, SEC fraction 28	X
2,281.702 MB	Nsco_BN_PCP_SILAC_mito_fraction29.raw	PCP BN-PAGE experiment, 1 hour treatment biological replicate 1, SEC fraction 29	X
2,057.398 MB	Nsco_BN_PCP_SILAC_mito_fraction30.raw	PCP BN-PAGE experiment, 1 hour treatment biological replicate 1, SEC fraction 30	X
2,240.582 MB	Nsco_BN_PCP_SILAC_mito_fraction31.raw	PCP BN-PAGE experiment, 1 hour treatment biological replicate 1, SEC fraction 31	X
2,234.738 MB	Nsco_BN_PCP_SILAC_mito_fraction32.raw	PCP BN-PAGE experiment, 1 hour treatment biological replicate 1, SEC fraction 32	X
2,268.623 MB	Nsco_BN_PCP_SILAC_mito_fraction33.raw	PCP BN-PAGE experiment, 1 hour treatment biological replicate 1, SEC fraction 33	X
2,282.218 MB	Nsco_BN_PCP_SILAC_mito_fraction34.raw	PCP BN-PAGE experiment, 1 hour treatment biological replicate 1, SEC fraction 34	X
2,313.316 MB	Nsco_BN_PCP_SILAC_mito_fraction35.raw	PCP BN-PAGE experiment, 1 hour treatment biological replicate 1, SEC fraction 35	X
2,393.075 MB	Nsco_BN_PCP_SILAC_mito_fraction36.raw	PCP BN-PAGE experiment, 1 hour treatment biological replicate 1, SEC fraction 36	X
2,297.373 MB	Nsco_BN_PCP_SILAC_mito_fraction37.raw	PCP BN-PAGE experiment, 1 hour treatment biological replicate 1, SEC fraction 37	X
2,280.25 MB	Nsco_BN_PCP_SILAC_mito_fraction38.raw	PCP BN-PAGE experiment, 1 hour treatment biological replicate 1, SEC fraction 38	X
2,316.547 MB	Nsco_BN_PCP_SILAC_mito_fraction39.raw	PCP BN-PAGE experiment, 1 hour treatment biological replicate 1, SEC fraction 39	X
2,397.36 MB	Nsco_BN_PCP_SILAC_mito_fraction40.raw	PCP BN-PAGE experiment, 1 hour treatment biological replicate 1, SEC fraction 40	X
412.902 MB	Nsco_PCP_SEC_mito_fraction_01.raw	PCP BN-PAGE experiment, untreated samples, initial proof of principal experiments SEC fraction 1	X
395.887 MB	Nsco_PCP_SEC_mito_fraction_02.raw	PCP BN-PAGE experiment, untreated samples, initial proof of principal experiments SEC fraction 2	X
399.16 MB	Nsco_PCP_SEC_mito_fraction_03.raw	PCP BN-PAGE experiment, untreated samples, initial proof of principal experiments SEC fraction 3	X
399.539 MB	Nsco_PCP_SEC_mito_fraction_04.raw	PCP BN-PAGE experiment, untreated samples, initial proof of principal experiments SEC fraction 4	X
371.379 MB	Nsco_PCP_SEC_mito_fraction_05.raw	PCP BN-PAGE experiment, untreated samples, initial proof of principal experiments SEC fraction 5	X
344.782 MB	Nsco_PCP_SEC_mito_fraction_06.raw	PCP BN-PAGE experiment, untreated samples, initial proof of principal experiments SEC fraction 6	X
364.802 MB	Nsco_PCP_SEC_mito_fraction_07.raw	PCP BN-PAGE experiment, untreated samples, initial proof of principal experiments SEC fraction 7	X
370.858 MB	Nsco_PCP_SEC_mito_fraction_08.raw	PCP BN-PAGE experiment, untreated samples, initial proof of principal experiments SEC fraction 8	X
358.374 MB	Nsco_PCP_SEC_mito_fraction_09.raw	PCP BN-PAGE experiment, untreated samples, initial proof of principal experiments SEC fraction 9	X
354.837 MB	Nsco_PCP_SEC_mito_fraction_10.raw	PCP BN-PAGE experiment, untreated samples, initial proof of principal experiments SEC fraction 10	X
361.09 MB	Nsco_PCP_SEC_mito_fraction_11.raw	PCP BN-PAGE experiment, untreated samples, initial proof of principal experiments SEC fraction 11	X
364.483 MB	Nsco_PCP_SEC_mito_fraction_12.raw	PCP BN-PAGE experiment, untreated samples, initial proof of principal experiments SEC fraction 12	X
371.608 MB	Nsco_PCP_SEC_mito_fraction_13.raw	PCP BN-PAGE experiment, untreated samples, initial proof of principal experiments SEC fraction 13	X
367.362 MB	Nsco_PCP_SEC_mito_fraction_14.raw	PCP BN-PAGE experiment, untreated samples, initial proof of principal experiments SEC fraction 14	X
369.404 MB	Nsco_PCP_SEC_mito_fraction_15.raw	PCP BN-PAGE experiment, untreated samples, initial proof of principal experiments SEC fraction 15	X
369.31 MB	Nsco_PCP_SEC_mito_fraction_16.raw	PCP BN-PAGE experiment, untreated samples, initial proof of principal experiments SEC fraction 16	X
371.57 MB	Nsco_PCP_SEC_mito_fraction_17.raw	PCP BN-PAGE experiment, untreated samples, initial proof of principal experiments SEC fraction 17	X
406.085 MB	Nsco_PCP_SEC_mito_fraction_18.raw	PCP BN-PAGE experiment, untreated samples, initial proof of principal experiments SEC fraction 18	X
362.811 MB	Nsco_PCP_SEC_mito_fraction_19.raw	PCP BN-PAGE experiment, untreated samples, initial proof of principal experiments SEC fraction 19	X
375.722 MB	Nsco_PCP_SEC_mito_fraction_20.raw	PCP BN-PAGE experiment, untreated samples, initial proof of principal experiments SEC fraction 20	X
403.49 MB	Nsco_PCP_SEC_mito_fraction_21.raw	PCP BN-PAGE experiment, untreated samples, initial proof of principal experiments SEC fraction 21	X
385.74 MB	Nsco_PCP_SEC_mito_fraction_22.raw	PCP BN-PAGE experiment, untreated samples, initial proof of principal experiments SEC fraction 22	X
364.977 MB	Nsco_PCP_SEC_mito_fraction_23.raw	PCP BN-PAGE experiment, untreated samples, initial proof of principal experiments SEC fraction 23	X
379.566 MB	Nsco_PCP_SEC_mito_fraction_24.raw	PCP BN-PAGE experiment, untreated samples, initial proof of principal experiments SEC fraction 24	X
379.751 MB	Nsco_PCP_SEC_mito_fraction_25.raw	PCP BN-PAGE experiment, untreated samples, initial proof of principal experiments SEC fraction 25	X
377.491 MB	Nsco_PCP_SEC_mito_fraction_26.raw	PCP BN-PAGE experiment, untreated samples, initial proof of principal experiments SEC fraction 26	X
370.116 MB	Nsco_PCP_SEC_mito_fraction_27.raw	PCP BN-PAGE experiment, untreated samples, initial proof of principal experiments SEC fraction 27	X
354.709 MB	Nsco_PCP_SEC_mito_fraction_28.raw	PCP BN-PAGE experiment, untreated samples, initial proof of principal experiments SEC fraction 28	X
338.984 MB	Nsco_PCP_SEC_mito_fraction_29.raw	PCP BN-PAGE experiment, untreated samples, initial proof of principal experiments SEC fraction 29	X
338.323 MB	Nsco_PCP_SEC_mito_fraction_30.raw	PCP BN-PAGE experiment, untreated samples, initial proof of principal experiments SEC fraction 30	X
335.881 MB	Nsco_PCP_SEC_mito_fraction_31.raw	PCP BN-PAGE experiment, untreated samples, initial proof of principal experiments SEC fraction 31	X
374.935 MB	Nsco_PCP_SEC_mito_fraction_32.raw	PCP BN-PAGE experiment, untreated samples, initial proof of principal experiments SEC fraction 32	X
336.256 MB	Nsco_PCP_SEC_mito_fraction_33.raw	PCP BN-PAGE experiment, untreated samples, initial proof of principal experiments SEC fraction 33	X
358.582 MB	Nsco_PCP_SEC_mito_fraction_34.raw	PCP BN-PAGE experiment, untreated samples, initial proof of principal experiments SEC fraction 34	X
358.697 MB	Nsco_PCP_SEC_mito_fraction_35.raw	PCP BN-PAGE experiment, untreated samples, initial proof of principal experiments SEC fraction 35	X
227.879 MB	Nsco_PCP_SEC_mito_fraction_36.raw	PCP BN-PAGE experiment, untreated samples, initial proof of principal experiments SEC fraction 36	X
284.383 MB	Nsco_PCP_SEC_mito_fraction_37.raw	PCP BN-PAGE experiment, untreated samples, initial proof of principal experiments SEC fraction 37	X
378.795 MB	Nsco_PCP_SEC_mito_fraction_38.raw	PCP BN-PAGE experiment, untreated samples, initial proof of principal experiments SEC fraction 38	X
352.977 MB	Nsco_PCP_SEC_mito_fraction_39.raw	PCP BN-PAGE experiment, untreated samples, initial proof of principal experiments SEC fraction 39	X
356.023 MB	Nsco_PCP_SEC_mito_fraction_40.raw	PCP BN-PAGE experiment, untreated samples, initial proof of principal experiments SEC fraction 40	X
349.133 MB	Nsco_PCP_SEC_mito_fraction_41.raw	PCP BN-PAGE experiment, untreated samples, initial proof of principal experiments SEC fraction 41	X
342.705 MB	Nsco_PCP_SEC_mito_fraction_42.raw	PCP BN-PAGE experiment, untreated samples, initial proof of principal experiments SEC fraction 42	X
342.907 MB	Nsco_PCP_SEC_mito_fraction_43.raw	PCP BN-PAGE experiment, untreated samples, initial proof of principal experiments SEC fraction 43	X
353.9 MB	Nsco_PCP_SEC_mito_fraction_44.raw	PCP BN-PAGE experiment, untreated samples, initial proof of principal experiments SEC fraction 44	X
334.992 MB	Nsco_PCP_SEC_mito_fraction_45.raw	PCP BN-PAGE experiment, untreated samples, initial proof of principal experiments SEC fraction 45	X
322.923 MB	Nsco_PCP_SEC_mito_fraction_46.raw	PCP BN-PAGE experiment, untreated samples, initial proof of principal experiments SEC fraction 46	X
317.964 MB	Nsco_PCP_SEC_mito_fraction_47.raw	PCP BN-PAGE experiment, untreated samples, initial proof of principal experiments SEC fraction 47	X
256.331 MB	Nsco_PCP_SEC_mito_fraction_48.raw	PCP BN-PAGE experiment, untreated samples, initial proof of principal experiments SEC fraction 48	X
234.882 MB	Nsco_PCP_SEC_mito_fraction_49.raw	PCP BN-PAGE experiment, untreated samples, initial proof of principal experiments SEC fraction 49	X
237.604 MB	Nsco_PCP_SEC_mito_fraction_50.raw	PCP BN-PAGE experiment, untreated samples, initial proof of principal experiments SEC fraction 50	X
2,503.313 MB	Nsco_Tails_biological_replicate1_apoptosis.raw	N-TAILS enrichment Biological replicate 1			X
2,436.719 MB	Nsco_Tails_biological_replicate2_apoptosis.raw	N-TAILS enrichment Biological replicate 2			X
1,806.019 MB	Nsco_Tails_biological_replicate2_apoptosis_repeat.raw	N-TAILS enrichment Biological replicate 2, repeat run			X
1,817.874 MB	Nsco_Tails_biological_replicate_3_fraction2A.raw	N-TAILS enrichment Biological replicate 3, fraction 1			X
1,534.019 MB	Nsco_Tails_biological_replicate_3_fraction3A.raw	N-TAILS enrichment Biological replicate 3, fraction 2			X
1,545.298 MB	Nsco_Tails_biological_replicate_3_fraction4A.raw	N-TAILS enrichment Biological replicate 3, fraction 3			X
1,601.357 MB	Nsco_Tails_biological_replicate_3_fraction5A.raw	N-TAILS enrichment Biological replicate 3, fraction 4			X
1,823.714 MB	Nsco_Tails_biological_replicate_3_fraction6A.raw	N-TAILS enrichment Biological replicate 3, fraction 5			X

## Sheet: Legend
Table EV 24, Descriptions of the MS datasets deposited to ProteomeXChange. The complete list of MS date files generated for this manuscript provided within ProteomeXChange under the dataset identifier PXD00289.
