# Supplementary material for: Interactome disassembly during apoptosis occurs independent of caspase cleavage
Source: Mol Syst Biol. 2017 Jan 12;13(1):906. doi: 10.15252/msb.20167067 (PMC5293159; doi:10.15252/msb.20167067)
Supplement: Supplementary file 27 — Code EV1 [file MSB-13-906-s027.zip]

Archive with 45 entries (33 files):
- Script_descriptions.docx
- 1_Gaussian_processing/
- 1_Gaussian_processing/Gaus_build_24_1.m
- 2_Alignment_processing/
- 2_Alignment_processing/Alignment_Version_4_3.m
- 3_comparesion/
- 3_comparesion/Comparison.m
- 3_comparesion/mwwtest.m
- 4_ROC/
- 4_ROC/d2p.m
- 4_ROC/myCenter.m
- 4_ROC/myPCA.m
- 4_ROC/myWhiten.m
- 4_ROC/ROC.m
- 4_ROC/strjoin.m
- 4_ROC/tsne.m
- 4_ROC/tsne_d.m
- 4_ROC/tsne_p.m
- 5_peptide_mapping/
- 5_peptide_mapping/Mapping_peptide.m
- 6_Clustering_complexes/
- 6_Clustering_complexes/Clustering.m
- 6_Clustering_complexes/mcl.m
- 6_Clustering_complexes/mcl_two.m
- 6_Clustering_complexes/strjoin.m
- 7_Precision_complexs/
- 7_Precision_complexs/Complex_precision_v1.m
- 7_Precision_complexs/strjoin.m
- 8_Degree_distrubution/
- 8_Degree_distrubution/Degree_distrubation_Cytoplasmic_membrane_interactomes.m
- 8_Degree_distrubution/strjoin.m
- 9_Venn_diagram_showing_overlap/
- 9_Venn_diagram_showing_overlap/venn.m
- 9_Venn_diagram_showing_overlap/Venn_diagram_overlap_between_BNE.m
- 10_Membrane_assignments/
- 10_Membrane_assignments/membrane_interaction_script_version6.m
- 10_Membrane_assignments/strjoin.m
- 11_Combined_TAILS_data/
- 11_Combined_TAILS_data/mwwtest.m
- 11_Combined_TAILS_data/PD_tails_analysis_Skyline_Scaffold23_MWW_BH.m
- 11_Combined_TAILS_data/strjoin.m
- 11_Combined_TAILS_data/venn.m
- 12_Comparsion_TAILS_to_interactome/
- 12_Comparsion_TAILS_to_interactome/Comparsion_TAILS_to_interactome.m
- 12_Comparsion_TAILS_to_interactome/venn.m
