# Supplementary material for: Interactome disassembly during apoptosis occurs independent of caspase cleavage
Source: Mol Syst Biol. 2017 Jan 12;13(1):906. doi: 10.15252/msb.20167067 (PMC5293159; doi:10.15252/msb.20167067)
Supplement: Supplementary file 27 — Code EV1 [file MSB-13-906-s027.zip › 3_comparesion/Comparison.m]

%%%%%%%%%%%%%%%%%%%%%%%%%%%%%%%%%%%%%%%%%%%%%%%%%%%%%%%%%%%%%%%%%%%%%%%%%%%%%%%%%%%%%%%%%%%%%%%%%%%%%%%%%%%%%%%%%%%%%
%                               Script to investigate changes in protein interaction networks
%                                               Created by Nichollas Scott,
%                                                    Foster lab,UBC, 2014
%%%%%%%%%%%%%%%%%%%%%%%%%%%%%%%%%%%%%%%%%%%%%%%%%%%%%%%%%%%%%%%%%%%%%%%%%%%%%%%%%%%%%%%%%%%%%%%%%%%%%%%%%%%%%%%%%%%%%
clear all;

%% User defined parameters
%experiment paramters, Note the this script has been build to handle upto 4 replicates
%Number of replicates to compare
replicate_num=3; 
%Denote the position of the first fraction in fraction_to_plot of aligned
%samples
position_fraction1=7;
%For figure define fraction to plot and to considered, all Gaussian under
%this value will be ignored
fraction_to_plot=55; %note if realigned leave at 55
%Compare the Areas of the Gaussian curves to use for downstream analysis
%Define the precentage of standard mixed into samples 
Diltuion_factor_master_mix=0.70;
%If containing multiple experiments have they been aligned using alignment script?
Alignment_binary=1; %1 is equal to true, 0 to false
%User defined window to consider Guassian the same
User_Window=2;

%% Import data files

%load results of MvsL protein interaction script
MvsL = fopen('Adjusted_MvsL_Combined_OutputGaus.csv'); %This corresponds to the output from the Gaus script
Gaus_import_MvsL = textscan(MvsL, '%s', 'Delimiter',',');
fclose(MvsL);

%load results of MvsL protein interaction script
HvsL = fopen('Adjusted_HvsL_Combined_OutputGaus.csv'); %This corresponds to the output from the Gaus script
Gaus_import_HvsL = textscan(HvsL, '%s', 'Delimiter',',');
fclose(HvsL);

%define SILAC ratios
MvsL_filename='Adjusted_MvsL_Raw_data_maxquant_modified.xlsx';
HvsL_filename='Adjusted_HvsL_Raw_data_maxquant_modified.xlsx';
HvsM_filename='Adjusted_HvsM_Raw_data_maxquant_modified.xlsx';
SILAC_ratio_combinations={'MvsL','HvsL','HvsM'};
List_of_filename={MvsL_filename,HvsL_filename,HvsM_filename};
Number_of_files=length(List_of_filename);

%import files  
[num_val_MvsL,txt_MvsL] = xlsread(List_of_filename{1}); %Import file aligned output
[num_val_HvsL,txt_HvsL] = xlsread(List_of_filename{2}); %Import file aligned output
[num_val_HvsM,txt_HvsM] = xlsread(List_of_filename{3}); %Import file aligned output
Proteins=length(num_val_MvsL);

%Number of fractions
fraction_number=size(num_val_MvsL);
fraction_number(2)=fraction_number(2)-1;
%%%%%%%%%%%%%%%%%%%%%%%%%%%%%%%%%%%%%%%%%%%%%%%%%%%%%%%%%%%%%%%%%%%%%%%%%%%%%%%%%%%%%%%%%%%%%%%%%%%%%%%%%%%%%%%%%%%%%

%% colour plattes to outputs
%Define Colours to use
myC= [30/255 144/255 255/255
      255/255 215/255 0/255
      178/255 34/255 34/255
      193/255 205/255 193/255];
  
colour_to_use=[0.254 0.411 0.882 %Colour: Royal Blue
              135/255 206/255 250/255 %Colour: Sky Blue
              0.28 0.82 0.8 %Colour: Medium Turquoise
              205/255 92/255 92/255 %Colour: Indian Red
              178/255 34/255 34/255 %Colour: Firebrick
              255/255 69/255 0 %Colour: Orange Red
              244/255 238/255 224/255 %Colour: Honeydew 2
              106/255 90/255 205/255 %Colour: Slate Blue
              34/255 139/255 34/255 %Colour: Forest Green
              222/255 184/255 135/255 %Colour: Burlywood
              186/255 85/255 211/255 %Colour: Medium Orchid
              219/255 112/255 147/255]; %Colour: Pale Violet Red 

%%%%%%%%%%%%%%%%%%%%%%%%%%%%%%%%%%%%%%%%%%%%%%%%%%%%%%%%%%%%%%%%%%%%%%%%%%%%%%%%%%%%%%%%%%%%%%%%%%%%%%%%%%%%%%%%%%%%%

%If data not aligned append values
if ~(Alignment_binary==1)
    
    %Create values to append to data similar to alignment format
    NaN_to_add=NaN(fraction_number(1),6);
    NaN_to_add_upto60=NaN(fraction_number(1),60-fraction_number(2));
    
    %MvsL
    %%Write out header for summary file
    Column_Header_neg5to0_mvsl= repmat({'NaN'},fraction_number(1)+1,6);
    Column_numberneg5to0=fliplr(0:1:5);
    for column_counter=1:6
    Column_Header_neg5to0_mvsl{1,column_counter}=strcat('Ratio MvsL -',mat2str(Column_numberneg5to0(column_counter)));
    end

    %%Write out header for summary file
    Column_Header_pos1to5_mvsl= repmat({'NaN'},fraction_number(1)+1,60-fraction_number(2));
    Column_numberpos1to5=(fraction_number(2)+1:1:60);
    for column_counter=1:(60-fraction_number(2))
    Column_Header_pos1to5_mvsl{1,column_counter}=strcat('Ratio MvsL ',mat2str(Column_numberpos1to5(column_counter)));
    end

    %HvsL
    %%Write out header for summary file
    Column_Header_neg5to0_hvsl= repmat({'NaN'},fraction_number(1)+1,6);
    for column_counter=1:6
    Column_Header_neg5to0_hvsl{1,column_counter}=strcat('Ratio HvsL -',mat2str(Column_numberneg5to0(column_counter)));
    end

    %%Write out header for summary file
    Column_Header_pos1to5_hvsl= repmat({NaN},fraction_number(1)+1,60-fraction_number(2));
    for column_counter=1:(60-fraction_number(2))
    Column_Header_pos1to5_hvsl{1,column_counter}=strcat('Ratio HvsL ',mat2str(Column_numberpos1to5(column_counter)));
    end
    
    %HvsM
    %%Write out header for summary file
    Column_Header_neg5to0_hvsm= repmat({NaN},fraction_number(1)+1,6);
    for column_counter=1:6
    Column_Header_neg5to0_hvsm{1,column_counter}=strcat('Ratio HvsM -',mat2str(Column_numberneg5to0(column_counter)));
    end

    %%Write out header for summary file
    Column_Header_pos1to5_hvsm= repmat({NaN},fraction_number(1)+1,60-fraction_number(2));
    for column_counter=1:(60-fraction_number(2))
    Column_Header_pos1to5_hvsm{1,column_counter}=strcat('Ratio HvsM ',mat2str(Column_numberpos1to5(column_counter)));
    end
    
    %new num_val_MvsL values
    num_val_MvsL=[num_val_MvsL(:,1) NaN_to_add num_val_MvsL(:,2:end) NaN_to_add];
    txt_MvsL=[txt_MvsL(:,1:2) Column_Header_neg5to0_mvsl txt_MvsL(:,3:end) Column_Header_pos1to5_mvsl];

    %new num_val_HvsL values
    num_val_HvsL=[num_val_HvsL(:,1) NaN_to_add num_val_HvsL(:,2:end) NaN_to_add];
    txt_HvsL=[txt_HvsL(:,1:2) Column_Header_neg5to0_hvsl txt_HvsL(:,3:end) Column_Header_pos1to5_hvsl];

    %new num_val_HvsM values
    num_val_HvsM=[num_val_HvsM(:,1) NaN_to_add num_val_HvsM(:,2:end) NaN_to_add];
    txt_HvsM=[txt_HvsM(:,1:2) Column_Header_neg5to0_hvsm txt_HvsM(:,3:end) Column_Header_pos1to5_hvsm];
    
    %Set first fraction
    position_fraction1=7;
    
    %Number of fractions
    fraction_number=size(num_val_MvsL);
    fraction_number(2)=fraction_number(2)-1;
    
end


%Create
mkdir('Analysis output');
mkdir('Figure output');
mkdir('Master Gaussian summary')

%% Import Gaussian processed and raw data to compare

%MvsL
%Reshape data for use in analysis
Dimension_MvsL=size(Gaus_import_MvsL{:});
Gaus_MvsL=reshape(Gaus_import_MvsL{:},10,(Dimension_MvsL(1)/10))';

%Calculate number of guassians 
Gaussian_number_MvsL=length(Gaus_MvsL)-1; %minus one to remove header, corresponds to the gaussian fitted 

%Create unique_indentifer array
Unique_indentifer_MvsL=cell(1,1);
Unique_indentifer_MvsL(1,1)={'Unique_identifier'};
Unique_indentifer_MvsL(1,2)={'Replicate_Protein_identifier'};

%Create unique identifier for replicate and protein group
for unique_identifer_counter1= 1:Gaussian_number_MvsL
%convert to number from string
Replicate_number=str2num(Gaus_MvsL{unique_identifer_counter1+1,3});
%convert to number from string
Index_Gaussian_number=str2num(Gaus_MvsL{unique_identifer_counter1+1,1});
Unique_indentifer_MvsL{unique_identifer_counter1+1,1}=strcat(mat2str(Replicate_number),'_',mat2str(Index_Gaussian_number),'_MvsL_',Gaus_MvsL{unique_identifer_counter1+1,4});
Unique_indentifer_MvsL{unique_identifer_counter1+1,2}=strcat(mat2str(Replicate_number),'_',Gaus_MvsL{unique_identifer_counter1+1,4});
end

%Add unique protein_replicate identifier
Gaus_MvsL=[Unique_indentifer_MvsL, Gaus_MvsL];

%HvsL
%Reshape data for use in analysis
Dimension_HvsL=size(Gaus_import_HvsL{:});
Gaus_HvsL=reshape(Gaus_import_HvsL{:},10,(Dimension_HvsL(1)/10))';

%Calculate number of guassians 
Gaussian_number_HvsL=length(Gaus_HvsL)-1; %minus one to remove header, corresponds to the gaussian fitted 

%Create unique_indentifer array
Unique_indentifer_HvsL=cell(1,1);
Unique_indentifer_HvsL(1,1)={'Unique_identifier'};
Unique_indentifer_HvsL(1,2)={'Replicate_Protein_identifier'};

%Create unique identifier for replicate and protein group
for unique_identifer_counter1= 1:Gaussian_number_HvsL
%convert to number from string
Replicate_number=str2num(Gaus_HvsL{unique_identifer_counter1+1,3});
%convert to number from string
Index_Gaussian_number=str2num(Gaus_HvsL{unique_identifer_counter1+1,1});
Unique_indentifer_HvsL{unique_identifer_counter1+1,1}=strcat(mat2str(Replicate_number),'_',mat2str(Index_Gaussian_number),'_HvsL_',Gaus_HvsL{unique_identifer_counter1+1,4});
Unique_indentifer_HvsL{unique_identifer_counter1+1,2}=strcat(mat2str(Replicate_number),'_',Gaus_HvsL{unique_identifer_counter1+1,4});
end

%Add unique protein_replicate identifier
Gaus_HvsL=[Unique_indentifer_HvsL, Gaus_HvsL];


%% Create unique identifier for replicate and protein group for Maxquant raw data
%MvsL
Unique_indentifer_MvsL_maxqaunt(1,1)={'Unique_identifier'};
for unique_identifer_counter2= 1:Proteins
%convert to number from string
Replicate_number=num_val_MvsL(unique_identifer_counter2,1);
%convert to number from string
Unique_indentifer_MvsL_maxqaunt{unique_identifer_counter2+1,1}=strcat(mat2str(Replicate_number),'_',txt_MvsL{unique_identifer_counter2+1,1});
end

%HvsL
Unique_indentifer_HvsL_maxqaunt(1,1)={'Unique_identifier'};
for unique_identifer_counter2= 1:Proteins
%convert to number from string
Replicate_number=num_val_HvsL(unique_identifer_counter2,1);
%convert to number from string
Unique_indentifer_HvsL_maxqaunt{unique_identifer_counter2+1,1}=strcat(mat2str(Replicate_number),'_',txt_HvsL{unique_identifer_counter2+1,1});
end

%HvsM
Unique_indentifer_HvsM_maxqaunt(1,1)={'Unique_identifier'};
for unique_identifer_counter2= 1:Proteins
%convert to number from string
Replicate_number=num_val_HvsM(unique_identifer_counter2,1);
%convert to number from string
Unique_indentifer_HvsM_maxqaunt{unique_identifer_counter2+1,1}=strcat(mat2str(Replicate_number),'_',txt_HvsM{unique_identifer_counter2+1,1});
end

%Add unique protein_replicate identifier
txt_MvsL=[Unique_indentifer_MvsL_maxqaunt, txt_MvsL];
txt_HvsL=[Unique_indentifer_HvsL_maxqaunt, txt_HvsL];
txt_HvsM=[Unique_indentifer_HvsM_maxqaunt, txt_HvsM];


%% Define the diltuion factor of the standard

%expected amount of proteins, note 1 is the height
Standard_area=fraction_number(2)*1*(1/Diltuion_factor_master_mix);


%% Replace one missing value with mean of neighbours
%for num_val_MvsL 
for Prot_nr = 1:Proteins %Defines that proteins should be analyzed, changed to i during testing such be 1:Proteins
    AK1= num_val_MvsL(Prot_nr,:);
    Count =numel(AK1);
    AK2= isnan(AK1); 
    for i=2:(Count-1) 
        if 1==isnan(AK1(i))
                Test1=AK2((i-1):(i+1));
                    if  1==isequal(~Test1,[1 0 1])
                        Number_AK=AK1((i-1):(i+1));
                        Number2_AK1 = Number_AK(~Test1);
                        miss_AK = mean(Number2_AK1); %average if  data point is missing
                        num_val_MvsL(Prot_nr,i) = miss_AK;
                    end
        end
    end

end

%for num_val_HvsL
for Prot_nr = 1:Proteins %Defines that proteins should be analyzed, changed to i during testing such be 1:Proteins
    AK1= num_val_HvsL(Prot_nr,:);
    AK2= isnan(AK1); 
    for i=2:(Count-1) 
        if 1==isnan(AK1(i))
                Test1=AK2((i-1):(i+1));
                    if  1==isequal(~Test1,[1 0 1])
                        Number_AK=AK1((i-1):(i+1));
                        Number2_AK1 = Number_AK(~Test1);
                        miss_AK = mean(Number2_AK1); %average if  data point is missing
                        num_val_HvsL(Prot_nr,i) = miss_AK;
                    end
        end
    end

end

%for num_val_HvsM
for Prot_nr = 1:Proteins %Defines that proteins should be analyzed, changed to i during testing such be 1:Proteins
    AK1= num_val_HvsM(Prot_nr,:);
    AK2= isnan(AK1); 
    for i=2:(Count-1) 
        if 1==isnan(AK1(i))
                Test1=AK2((i-1):(i+1));
                    if  1==isequal(~Test1,[1 0 1])
                        Number_AK=AK1((i-1):(i+1));
                        Number2_AK1 = Number_AK(~Test1);
                        miss_AK = mean(Number2_AK1); %average if  data point is missing
                        num_val_HvsM(Prot_nr,i) = miss_AK;
                    end
        end
    end

end

%Copy data to be used for plotting 
num_val_MvsL_for_figures= num_val_MvsL; 
num_val_HvsL_for_figures= num_val_HvsL; 

%Remove data point with 
num_val_MvsL(num_val_MvsL<0.20) = NaN; 
num_val_HvsL(num_val_HvsL<0.20) = NaN;          

%Varible related to gaussians
unique_MvsL_guassians=unique(Gaus_MvsL(2:Gaussian_number_MvsL+1,2));
unique_HvsL_guassians=unique(Gaus_HvsL(2:Gaussian_number_HvsL+1,2));
All_guassians_identified_redunent_list=[unique_MvsL_guassians;unique_HvsL_guassians];
All_guassians_identified_nonredunent_list=unique(All_guassians_identified_redunent_list);
Number_All_guassians_identified_nonredunent_list=length(All_guassians_identified_nonredunent_list);

%create counter to empty number into
Number_guassian_pre_protein_MvsL=zeros(Number_All_guassians_identified_nonredunent_list,1);
Number_guassian_pre_protein_HvsL=zeros(Number_All_guassians_identified_nonredunent_list,1);
%Set to five as maximum number of fitted gaussian curves is five
Location_of_guassians_MvsL=zeros(Number_All_guassians_identified_nonredunent_list,5);
Location_of_guassians_HvsL=zeros(Number_All_guassians_identified_nonredunent_list,5);

% Create array of values grouped by Protein and replicate
for guassian_counter1 = 1:Number_All_guassians_identified_nonredunent_list
    %define protein to look for
    Protein_name=All_guassians_identified_nonredunent_list(guassian_counter1);
    
    %Determine if Protein was observed in MvsL or HvsL channel
    [L1, L1] = ismember(Gaus_MvsL(:,2),Protein_name); 
    [L2, L2] = ismember(Gaus_HvsL(:,2),Protein_name);
    
    %Sum the number of Gaussians
    Number_guassian_pre_protein_MvsL(guassian_counter1,1)= sum(L1);
    Number_guassian_pre_protein_HvsL(guassian_counter1,1)= sum(L2);
    
    %find the position in MvsL
    [internal_location_guassians_MvsL]=ind2sub(size(Gaus_MvsL), strmatch(Protein_name, Gaus_MvsL(:,2), 'exact'));
    number_counter1=length(internal_location_guassians_MvsL);
    counter_balance1=0;
    for internal_counter1 = 1:number_counter1
        if str2num(Gaus_MvsL{internal_location_guassians_MvsL(internal_counter1),8})>fraction_to_plot
            counter_balance1=counter_balance1+1;
        else
        Location_of_guassians_MvsL(guassian_counter1,internal_counter1-counter_balance1)=internal_location_guassians_MvsL(internal_counter1)-1;
        MvsL_Gaussians.Unique_identifier(guassian_counter1,internal_counter1-counter_balance1)=Gaus_MvsL(internal_location_guassians_MvsL(internal_counter1),1);
        MvsL_Gaussians.Guassian_index_number(guassian_counter1,internal_counter1-counter_balance1)=str2num(Gaus_MvsL{internal_location_guassians_MvsL(internal_counter1),3});
        MvsL_Gaussians.Protein_number(guassian_counter1,internal_counter1-counter_balance1)=str2num(Gaus_MvsL{internal_location_guassians_MvsL(internal_counter1),4});
        MvsL_Gaussians.Replicate(guassian_counter1,internal_counter1-counter_balance1)=str2num(Gaus_MvsL{internal_location_guassians_MvsL(internal_counter1),5});
        MvsL_Gaussians.Protein{guassian_counter1,internal_counter1-counter_balance1}=Gaus_MvsL{internal_location_guassians_MvsL(internal_counter1),6};
        MvsL_Gaussians.Height(guassian_counter1,internal_counter1-counter_balance1)=str2num(Gaus_MvsL{internal_location_guassians_MvsL(internal_counter1),7});
        MvsL_Gaussians.Center(guassian_counter1,internal_counter1-counter_balance1)=str2num(Gaus_MvsL{internal_location_guassians_MvsL(internal_counter1),8});
        MvsL_Gaussians.Width(guassian_counter1,internal_counter1-counter_balance1)=str2num(Gaus_MvsL{internal_location_guassians_MvsL(internal_counter1),9});
        MvsL_Gaussians.SSE(guassian_counter1,internal_counter1-counter_balance1)=str2num(Gaus_MvsL{internal_location_guassians_MvsL(internal_counter1),10});
        MvsL_Gaussians.adjrsquare(guassian_counter1,internal_counter1-counter_balance1)=str2num(Gaus_MvsL{internal_location_guassians_MvsL(internal_counter1),11});
        MvsL_Gaussians.Complex_size(guassian_counter1,internal_counter1-counter_balance1)=str2num(Gaus_MvsL{internal_location_guassians_MvsL(internal_counter1),12});
        
        %Calculate Area of Gaussian        
        guassian_area_fun =  @(x)( MvsL_Gaussians.Height(guassian_counter1,internal_counter1-counter_balance1)...
        *exp(-((x- MvsL_Gaussians.Center(guassian_counter1,internal_counter1-counter_balance1))...
        /MvsL_Gaussians.Width(guassian_counter1,internal_counter1-counter_balance1)).^2));
        guassian_area= integral(guassian_area_fun,1,55);
        
        %Save Gaussian area for MvsL
        MvsL_Gaussians.Gaussian_area(guassian_counter1,internal_counter1-counter_balance1)= guassian_area;
        end
    end
    

    %find the position in HvsL
    [internal_location_guassians_HvsL]=ind2sub(size(Gaus_HvsL), strmatch(Protein_name, Gaus_HvsL(:,2), 'exact'));
    number_counter2=length(internal_location_guassians_HvsL);
    counter_balance2=0;
    for internal_counter2 = 1:number_counter2
        if str2num(Gaus_HvsL{internal_location_guassians_HvsL(internal_counter2),8})>fraction_to_plot
            counter_balance2=counter_balance2+1;
        else
        Location_of_guassians_HvsL(guassian_counter1,internal_counter2-counter_balance2)=internal_location_guassians_HvsL(internal_counter2)-1;
        HvsL_Gaussians.Unique_identifier(guassian_counter1,internal_counter2-counter_balance2)=Gaus_HvsL(internal_location_guassians_HvsL(internal_counter2),1);
        HvsL_Gaussians.Guassian_index_number(guassian_counter1,internal_counter2-counter_balance2)=str2num(Gaus_HvsL{internal_location_guassians_HvsL(internal_counter2),3});
        HvsL_Gaussians.Protein_number(guassian_counter1,internal_counter2-counter_balance2)=str2num(Gaus_HvsL{internal_location_guassians_HvsL(internal_counter2),4});
        HvsL_Gaussians.Replicate(guassian_counter1,internal_counter2-counter_balance2)=str2num(Gaus_HvsL{internal_location_guassians_HvsL(internal_counter2),5});
        HvsL_Gaussians.Protein{guassian_counter1,internal_counter2-counter_balance2}=Gaus_HvsL{internal_location_guassians_HvsL(internal_counter2),6};
        HvsL_Gaussians.Height(guassian_counter1,internal_counter2-counter_balance2)=str2num(Gaus_HvsL{internal_location_guassians_HvsL(internal_counter2),7});
        HvsL_Gaussians.Center(guassian_counter1,internal_counter2-counter_balance2)=str2num(Gaus_HvsL{internal_location_guassians_HvsL(internal_counter2),8});
        HvsL_Gaussians.Width(guassian_counter1,internal_counter2-counter_balance2)=str2num(Gaus_HvsL{internal_location_guassians_HvsL(internal_counter2),9});
        HvsL_Gaussians.SSE(guassian_counter1,internal_counter2-counter_balance2)=str2num(Gaus_HvsL{internal_location_guassians_HvsL(internal_counter2),10});
        HvsL_Gaussians.adjrsquare(guassian_counter1,internal_counter2-counter_balance2)=str2num(Gaus_HvsL{internal_location_guassians_HvsL(internal_counter2),11});
        HvsL_Gaussians.Complex_size(guassian_counter1,internal_counter2-counter_balance2)=str2num(Gaus_HvsL{internal_location_guassians_HvsL(internal_counter2),12});
        
        
        %Calculate Area of Gaussian        
        guassian_area_fun =  @(x)( HvsL_Gaussians.Height(guassian_counter1,internal_counter2-counter_balance2)...
        *exp(-((x- HvsL_Gaussians.Center(guassian_counter1,internal_counter2-counter_balance2))...
        /HvsL_Gaussians.Width(guassian_counter1,internal_counter2-counter_balance2)).^2));
        guassian_area= integral(guassian_area_fun,1,55);
        
        %Save Gaussian area for HvsL
        HvsL_Gaussians.Gaussian_area(guassian_counter1,internal_counter2-counter_balance2)= guassian_area;
        end
    end
    
    %Save name of Protein in each row
    if ~isempty(internal_location_guassians_MvsL)
    MvsL_Gaussians.Protein_name(guassian_counter1,1)=Gaus_MvsL(internal_location_guassians_MvsL(1),6);
    MvsL_Gaussians.Replicate_Protein_identifier(guassian_counter1,1)=Gaus_MvsL(internal_location_guassians_MvsL(1),2);
    else
    MvsL_Gaussians.Protein_name(guassian_counter1,1)=Gaus_HvsL(internal_location_guassians_HvsL(1),6);
    MvsL_Gaussians.Replicate_Protein_identifier(guassian_counter1,1)={'NaN'};
    end
    
    if ~isempty(internal_location_guassians_HvsL)
    HvsL_Gaussians.Protein_name(guassian_counter1,1)=Gaus_HvsL(internal_location_guassians_HvsL(1),6);
    HvsL_Gaussians.Replicate_Protein_identifier(guassian_counter1,1)=Gaus_HvsL(internal_location_guassians_HvsL(1),2);
    else
    HvsL_Gaussians.Protein_name(guassian_counter1,1)=Gaus_MvsL(internal_location_guassians_MvsL(1),6);
    HvsL_Gaussians.Replicate_Protein_identifier(guassian_counter1,1)={'NaN'};
    end
    
end


%Determine which row to remove based on if values absent from
rows_to_remove=zeros(Number_All_guassians_identified_nonredunent_list,1);
for guassian_counter1= 1:Number_All_guassians_identified_nonredunent_list
if sum(nnz(HvsL_Gaussians.Center(guassian_counter1,:))+nnz(MvsL_Gaussians.Center(guassian_counter1,:)))==0
 rows_to_remove(guassian_counter1,1)=1;       
end
end

%remove MvsL
        MvsL_Gaussians.Unique_identifier(rows_to_remove(:)==1,:)=[];
        MvsL_Gaussians.Guassian_index_number(rows_to_remove==1,:)=[];
        MvsL_Gaussians.Protein_number(rows_to_remove==1,:)=[];
        MvsL_Gaussians.Replicate(rows_to_remove==1,:)=[];
        MvsL_Gaussians.Protein(rows_to_remove==1,:)=[];
        MvsL_Gaussians.Height(rows_to_remove==1,:)=[];
        MvsL_Gaussians.Center(rows_to_remove==1,:)=[];
        MvsL_Gaussians.Width(rows_to_remove==1,:)=[];
        MvsL_Gaussians.SSE(rows_to_remove==1,:)=[];
        MvsL_Gaussians.adjrsquare(rows_to_remove==1,:)=[];
        MvsL_Gaussians.Complex_size(rows_to_remove==1,:)=[];
        MvsL_Gaussians.Gaussian_area(rows_to_remove==1,:)=[];
        MvsL_Gaussians.Protein_name(rows_to_remove==1,:)=[];
        MvsL_Gaussians.Replicate_Protein_identifier(rows_to_remove==1,:)=[];
    
        %remove HvsL
        Location_of_guassians_HvsL(rows_to_remove==1,:)=[];
        HvsL_Gaussians.Unique_identifier(rows_to_remove==1,:)=[];
        HvsL_Gaussians.Guassian_index_number(rows_to_remove==1,:)=[];
        HvsL_Gaussians.Protein_number(rows_to_remove==1,:)=[];
        HvsL_Gaussians.Replicate(rows_to_remove==1,:)=[];
        HvsL_Gaussians.Protein(rows_to_remove==1,:)=[];
        HvsL_Gaussians.Height(rows_to_remove==1,:)=[];
        HvsL_Gaussians.Center(rows_to_remove==1,:)=[];
        HvsL_Gaussians.Width(rows_to_remove==1,:)=[];
        HvsL_Gaussians.SSE(rows_to_remove==1,:)=[];
        HvsL_Gaussians.adjrsquare(rows_to_remove==1,:)=[];
        HvsL_Gaussians.Complex_size(rows_to_remove==1,:)=[];
        HvsL_Gaussians.Gaussian_area(rows_to_remove==1,:)=[];
        HvsL_Gaussians.Protein_name(rows_to_remove==1,:)=[];
        HvsL_Gaussians.Replicate_Protein_identifier(rows_to_remove==1,:)=[];

%Define the size of the MvsL and HvsL arrays
Dimension_of_array=size(MvsL_Gaussians.Center);


%%
%%%%%%%%%%%%%%%%%%%%%%%%%%%%%%%%%%%%%%%%%%%%%%%%%%%%%%%%%%%%%%%%%%%%%%%%%%%%%%%%%%%%%%%%%%%%%%%%%%%%%%%%%%%%%%%%%%%%
%                                  Comparing Proteins across replicates and channels                                        
% Aim: Identify which Proteins between replicates were detected with gaussians.
%%%%%%%%%%%%%%%%%%%%%%%%%%%%%%%%%%%%%%%%%%%%%%%%%%%%%%%%%%%%%%%%%%%%%%%%%%%%%%%%%%%%%%%%%%%%%%%%%%%%%%%%%%%%%%%%%%%%

%Comparsion 1: Compare between replicates and channels

%Unique gene name
All_protein_names=[MvsL_Gaussians.Protein_name; HvsL_Gaussians.Protein_name];
Unique_protein_names=unique(All_protein_names);
%remove NaN from list
test_nan=ismember(Unique_protein_names, {'NaN'});
Unique_protein_names(test_nan==1)=[];
%number of unique names in list
number_of_unique_protein_with_gaussians=length(Unique_protein_names);

%Create array to store which replicate each protein
Proteins_observed_in_replicates=zeros(number_of_unique_protein_with_gaussians, 8);

for count_shared_guassians3=1:number_of_unique_protein_with_gaussians
 [internal_location_of_protein_of_interest_MvsL]=ind2sub(Number_All_guassians_identified_nonredunent_list(1), strmatch(Unique_protein_names(count_shared_guassians3), MvsL_Gaussians.Protein_name, 'exact'));
 [internal_location_of_protein_of_interest_HvsL]=ind2sub(Number_All_guassians_identified_nonredunent_list(1), strmatch(Unique_protein_names(count_shared_guassians3), HvsL_Gaussians.Protein_name, 'exact'));
 %Record which repliates the protein of interest was seen in HvsL replicates
 Number_of_times_seen_MvsL=length(internal_location_of_protein_of_interest_MvsL);
 for Number_of_times_seen_counter1= 1:Number_of_times_seen_MvsL
    if MvsL_Gaussians.Replicate(internal_location_of_protein_of_interest_MvsL(Number_of_times_seen_counter1)) == 1;
        Proteins_observed_in_replicates(count_shared_guassians3,1)=1;
    elseif MvsL_Gaussians.Replicate(internal_location_of_protein_of_interest_MvsL(Number_of_times_seen_counter1)) == 2;
        Proteins_observed_in_replicates(count_shared_guassians3,2)=1;
    elseif MvsL_Gaussians.Replicate(internal_location_of_protein_of_interest_MvsL(Number_of_times_seen_counter1)) == 3;
        Proteins_observed_in_replicates(count_shared_guassians3,3)=1;
    elseif MvsL_Gaussians.Replicate(internal_location_of_protein_of_interest_MvsL(Number_of_times_seen_counter1)) == 4;
        Proteins_observed_in_replicates(count_shared_guassians3,4)=1;
    elseif MvsL_Gaussians.Replicate(internal_location_of_protein_of_interest_MvsL(Number_of_times_seen_counter1)) == 0;
        Proteins_observed_in_replicates(count_shared_guassians3,4)=0;
        Proteins_observed_in_replicates(count_shared_guassians3,3)=0;
        Proteins_observed_in_replicates(count_shared_guassians3,2)=0;
        Proteins_observed_in_replicates(count_shared_guassians3,1)=0;
    end
 end
 
 %Record which repliates the protein of interest was seen in HvsL replicates
 Number_of_times_seen_HvsL=length(internal_location_of_protein_of_interest_HvsL);
 for Number_of_times_seen_counter2= 1:Number_of_times_seen_HvsL
    if HvsL_Gaussians.Replicate(internal_location_of_protein_of_interest_HvsL(Number_of_times_seen_counter2)) == 1;
        Proteins_observed_in_replicates(count_shared_guassians3,5)=1;
    elseif HvsL_Gaussians.Replicate(internal_location_of_protein_of_interest_HvsL(Number_of_times_seen_counter2)) == 2;
        Proteins_observed_in_replicates(count_shared_guassians3,6)=1;
    elseif HvsL_Gaussians.Replicate(internal_location_of_protein_of_interest_HvsL(Number_of_times_seen_counter2)) == 3;
        Proteins_observed_in_replicates(count_shared_guassians3,7)=1;
    elseif HvsL_Gaussians.Replicate(internal_location_of_protein_of_interest_HvsL(Number_of_times_seen_counter2)) == 4;
        Proteins_observed_in_replicates(count_shared_guassians3,8)=1;
    elseif HvsL_Gaussians.Replicate(internal_location_of_protein_of_interest_HvsL(Number_of_times_seen_counter2)) == 0;
        Proteins_observed_in_replicates(count_shared_guassians3,5)=0;
        Proteins_observed_in_replicates(count_shared_guassians3,6)=0;
        Proteins_observed_in_replicates(count_shared_guassians3,7)=0;
        Proteins_observed_in_replicates(count_shared_guassians3,8)=0;
    end
 end
 
end

%Write Protein information to Protein structure array
Protein_information.Protein_name=Unique_protein_names;
Protein_information.Observed_MvsL_replicate1= Proteins_observed_in_replicates(:,1);
Protein_information.Observed_MvsL_replicate2= Proteins_observed_in_replicates(:,2);
Protein_information.Observed_MvsL_replicate3= Proteins_observed_in_replicates(:,3);
Protein_information.Observed_MvsL_replicate4= Proteins_observed_in_replicates(:,4);
Protein_information.Observed_HvsL_replicate1= Proteins_observed_in_replicates(:,5);
Protein_information.Observed_HvsL_replicate2= Proteins_observed_in_replicates(:,6);
Protein_information.Observed_HvsL_replicate3= Proteins_observed_in_replicates(:,7);
Protein_information.Observed_HvsL_replicate4= Proteins_observed_in_replicates(:,8);

%Number of times observed in specific channels
Protein_information.Total_number_channels_observed= (sum(Proteins_observed_in_replicates(:,:)'))';
Protein_information.Observed_in_MvsL= (sum(Proteins_observed_in_replicates(:,1:4)')>0)';
Protein_information.Observed_in_HvsL= (sum(Proteins_observed_in_replicates(:,5:8)')>0)';
Protein_information.Number_Observed_in_MvsL= (sum(Proteins_observed_in_replicates(:,1:4)'))';
Protein_information.Number_Observed_in_HvsL= (sum(Proteins_observed_in_replicates(:,5:8)'))';
Protein_information.Observed_only_HvsL= ((Protein_information.Observed_in_HvsL>0) & (Protein_information.Observed_in_MvsL==0));
Protein_information.Observed_only_MvsL= ((Protein_information.Observed_in_MvsL>0) & (Protein_information.Observed_in_HvsL==0));
Protein_information.Observed_both= ((Protein_information.Observed_in_MvsL>0) & (Protein_information.Observed_in_HvsL>0));

%Number of time observed in replicates
Protein_information.Replicate1=Protein_information.Observed_MvsL_replicate1 & Protein_information.Observed_HvsL_replicate1;
Protein_information.Replicate2=Protein_information.Observed_MvsL_replicate2 & Protein_information.Observed_HvsL_replicate2;
Protein_information.Replicate3=Protein_information.Observed_MvsL_replicate3 & Protein_information.Observed_HvsL_replicate3;
Protein_information.Replicate4=Protein_information.Observed_MvsL_replicate4 & Protein_information.Observed_HvsL_replicate4;

%Number of times observed between replicates
Protein_information.Observed_in_zero_HvsL= (Protein_information.Number_Observed_in_HvsL==0);
Protein_information.Observed_in_zero_MvsL= (Protein_information.Number_Observed_in_MvsL==0);
Protein_information.Observed_in_one_HvsL= (Protein_information.Number_Observed_in_HvsL==1);
Protein_information.Observed_in_one_MvsL= (Protein_information.Number_Observed_in_MvsL==1);
Protein_information.Observed_in_two_HvsL= (Protein_information.Number_Observed_in_HvsL==2);
Protein_information.Observed_in_two_MvsL= (Protein_information.Number_Observed_in_MvsL==2);
Protein_information.Observed_in_three_HvsL= (Protein_information.Number_Observed_in_HvsL==3);
Protein_information.Observed_in_three_MvsL= (Protein_information.Number_Observed_in_MvsL==3);
Protein_information.Observed_in_four_HvsL= (Protein_information.Number_Observed_in_HvsL==4);
Protein_information.Observed_in_four_MvsL= (Protein_information.Number_Observed_in_MvsL==4);

%Number of times observed between replicates and channels
%HvsL
Protein_information.Observed_in_one_HvsL_both_channels= Protein_information.Observed_in_one_HvsL & Protein_information.Observed_both;
Protein_information.Observed_in_two_HvsL_both_channels= Protein_information.Observed_in_two_HvsL & Protein_information.Observed_both;
Protein_information.Observed_in_three_HvsL_both_channels= Protein_information.Observed_in_three_HvsL & Protein_information.Observed_both;
Protein_information.Observed_in_four_HvsL_both_channels= Protein_information.Observed_in_four_HvsL & Protein_information.Observed_both;
%MvsL
Protein_information.Observed_in_one_MvsL_both_channels= Protein_information.Observed_in_one_MvsL & Protein_information.Observed_both;
Protein_information.Observed_in_two_MvsL_both_channels= Protein_information.Observed_in_two_MvsL & Protein_information.Observed_both;
Protein_information.Observed_in_three_MvsL_both_channels= Protein_information.Observed_in_three_MvsL & Protein_information.Observed_both;
Protein_information.Observed_in_four_MvsL_both_channels= Protein_information.Observed_in_four_MvsL & Protein_information.Observed_both;
%HvsL
Protein_information.Observed_in_zero_MvsL_HvsL_channels= Protein_information.Observed_in_zero_MvsL & Protein_information.Observed_only_HvsL;
Protein_information.Observed_in_one_HvsL_HvsL_channels= Protein_information.Observed_in_one_HvsL & Protein_information.Observed_only_HvsL;
Protein_information.Observed_in_two_HvsL_HvsL_channels= Protein_information.Observed_in_two_HvsL & Protein_information.Observed_only_HvsL;
Protein_information.Observed_in_three_HvsL_HvsL_channels= Protein_information.Observed_in_three_HvsL & Protein_information.Observed_only_HvsL;
Protein_information.Observed_in_four_HvsL_HvsL_channels= Protein_information.Observed_in_four_HvsL & Protein_information.Observed_only_HvsL;
%MvsL
Protein_information.Observed_in_zero_HvsL_MvsL_channels= Protein_information.Observed_in_zero_HvsL & Protein_information.Observed_only_MvsL;
Protein_information.Observed_in_one_MvsL_MvsL_channels= Protein_information.Observed_in_one_MvsL & Protein_information.Observed_only_MvsL;
Protein_information.Observed_in_two_MvsL_MvsL_channels= Protein_information.Observed_in_two_MvsL & Protein_information.Observed_only_MvsL;
Protein_information.Observed_in_three_MvsL_MvsL_channels= Protein_information.Observed_in_three_MvsL & Protein_information.Observed_only_MvsL;
Protein_information.Observed_in_four_MvsL_MvsL_channels= Protein_information.Observed_in_four_MvsL & Protein_information.Observed_only_MvsL;

%Determine overlap of proteins identifications between replicates

%Compare how many proteins were observed in each channel (use for Figure 1)
pie_figure1(1,1)=nnz(Protein_information.Total_number_channels_observed(Protein_information.Total_number_channels_observed==1));
pie_figure1(1,2)=nnz(Protein_information.Total_number_channels_observed(Protein_information.Total_number_channels_observed==2));
pie_figure1(1,3)=nnz(Protein_information.Total_number_channels_observed(Protein_information.Total_number_channels_observed==3));
pie_figure1(1,4)=nnz(Protein_information.Total_number_channels_observed(Protein_information.Total_number_channels_observed==4));
pie_figure1(1,5)=nnz(Protein_information.Total_number_channels_observed(Protein_information.Total_number_channels_observed==5));
pie_figure1(1,6)=nnz(Protein_information.Total_number_channels_observed(Protein_information.Total_number_channels_observed==6));
pie_figure1(1,7)=nnz(Protein_information.Total_number_channels_observed(Protein_information.Total_number_channels_observed==7));
pie_figure1(1,8)=nnz(Protein_information.Total_number_channels_observed(Protein_information.Total_number_channels_observed==8));

%Comparing what channels the proteins were observed in across all
%replicates
pie_figure2(1,1)=nnz(Protein_information.Observed_both);
pie_figure2(1,2)=nnz(Protein_information.Observed_only_HvsL);
pie_figure2(1,3)=nnz(Protein_information.Observed_only_MvsL);

%Compare what the number of times observed between replicates (Figure 3)
pie_figure3(1,1)=nnz(Protein_information.Observed_in_zero_MvsL);
pie_figure3(1,3)=nnz(Protein_information.Observed_in_one_MvsL);
pie_figure3(1,5)=nnz(Protein_information.Observed_in_two_MvsL);
pie_figure3(1,7)=nnz(Protein_information.Observed_in_three_MvsL);
pie_figure3(1,9)=nnz(Protein_information.Observed_in_four_MvsL);
pie_figure3(1,2)=nnz(Protein_information.Observed_in_zero_HvsL);
pie_figure3(1,4)=nnz(Protein_information.Observed_in_one_HvsL);
pie_figure3(1,6)=nnz(Protein_information.Observed_in_two_HvsL);
pie_figure3(1,8)=nnz(Protein_information.Observed_in_three_HvsL);
pie_figure3(1,10)=nnz(Protein_information.Observed_in_four_HvsL);

%Compare the Number of times observed between replicates and channels
%(Figure 4)
pie_figure4(1,1)=nnz(Protein_information.Observed_in_zero_HvsL_MvsL_channels);
pie_figure4(1,3)=nnz(Protein_information.Observed_in_one_HvsL_HvsL_channels);
pie_figure4(1,5)=nnz(Protein_information.Observed_in_two_HvsL_HvsL_channels);
pie_figure4(1,2)=nnz(Protein_information.Observed_in_zero_MvsL_HvsL_channels);
pie_figure4(1,4)=nnz(Protein_information.Observed_in_one_MvsL_MvsL_channels);
pie_figure4(1,6)=nnz(Protein_information.Observed_in_two_MvsL_MvsL_channels);
pie_figure4(1,7)=nnz(Protein_information.Observed_in_three_HvsL_HvsL_channels);
pie_figure4(1,8)=nnz(Protein_information.Observed_in_three_MvsL_MvsL_channels);
pie_figure4(1,9)=nnz(Protein_information.Observed_in_four_HvsL_HvsL_channels);
pie_figure4(1,10)=nnz(Protein_information.Observed_in_four_MvsL_MvsL_channels);

%(Figure 5)
pie_figure5(1,1)=nnz(Protein_information.Observed_in_one_HvsL_both_channels);
pie_figure5(1,3)=nnz(Protein_information.Observed_in_two_HvsL_both_channels);
pie_figure5(1,5)=nnz(Protein_information.Observed_in_three_HvsL_both_channels);
pie_figure5(1,7)=nnz(Protein_information.Observed_in_four_HvsL_both_channels);
pie_figure5(1,2)=nnz(Protein_information.Observed_in_one_MvsL_both_channels);
pie_figure5(1,4)=nnz(Protein_information.Observed_in_two_MvsL_both_channels);
pie_figure5(1,6)=nnz(Protein_information.Observed_in_three_MvsL_both_channels);
pie_figure5(1,8)=nnz(Protein_information.Observed_in_four_MvsL_both_channels);


%Compare what the number of times proteins observed between replicates (Figure 3)
pie_figure6(1,1)=nnz(Protein_information.Replicate1);
pie_figure6(1,2)=nnz(Protein_information.Replicate2);
pie_figure6(1,3)=nnz(Protein_information.Replicate3);
pie_figure6(1,4)=nnz(Protein_information.Replicate4);

cd('Analysis output');
%write out list of which proteins were observed (as gaussians in each replicate)
fid_Proteins_in_each_rep = fopen('Protein_gaussian_observed_in_each_replicate.csv','w');
fprintf (fid_Proteins_in_each_rep,'%s,%s,%s,%s,%s,%s,%s,%s,%s,\n',...
'Protein_name','Replicate 1 MvsL channel','Replicate 2 MvsL channel','Replicate 3 MvsL channel','Replicate 4 MvsL channel','Replicate 1 HvsL channel','Replicate 2 HvsL channel','Replicate 3 HvsL channel','Replicate 4 HvsL channel'); %Write Header
for write_out_Proteins_in_rep=1:number_of_unique_protein_with_gaussians(1)
       fprintf(fid_Proteins_in_each_rep,'%s,', Unique_protein_names{write_out_Proteins_in_rep});
       fprintf(fid_Proteins_in_each_rep,'%6.4g,', Proteins_observed_in_replicates(write_out_Proteins_in_rep,:));
       fprintf(fid_Proteins_in_each_rep,'\n');
end
fclose(fid_Proteins_in_each_rep);

%write out analysis of observation
fid_Proteins_in_each_rep2 = fopen('Protein_observed_in_each_replicate.csv','w');
fprintf (fid_Proteins_in_each_rep2,'%s,%s,%s,%s,%s,%s,%s,%s,%s,%s,%s,\n',...
'Protein_Observed_in_both_channels','Protein_Observed_only_in_MvsL_channel','Protein_Observed_only_in_HvsL_channel',...
'Protein_Observed_in_MvsL_once_channels','Protein_Observed_in_MvsL_twice_channel','Protein_Observedin_MvsL_three_times_channel','Protein_Observedin_MvsL_four_times_channel',...
'Protein_Observed_in_HvsL_once_channels','Protein_Observed_in_HvsL_twice_channel','Protein_Observedin_HvsL_three_times_channel','Protein_Observedin_HvsL_four_times_channel'); %Write Header
fprintf(fid_Proteins_in_each_rep2,'%6.4f,', pie_figure2(1,1));
fprintf(fid_Proteins_in_each_rep2,'%6.4f,', pie_figure2(1,3));
fprintf(fid_Proteins_in_each_rep2,'%6.4f,', pie_figure2(1,2));
fprintf(fid_Proteins_in_each_rep2,'%6.4f,', pie_figure3(1,3));
fprintf(fid_Proteins_in_each_rep2,'%6.4f,', pie_figure3(1,5));
fprintf(fid_Proteins_in_each_rep2,'%6.4f,', pie_figure3(1,7));
fprintf(fid_Proteins_in_each_rep2,'%6.4f,', pie_figure3(1,9));
fprintf(fid_Proteins_in_each_rep2,'%6.4f,', pie_figure3(1,4));
fprintf(fid_Proteins_in_each_rep2,'%6.4f,', pie_figure3(1,6));
fprintf(fid_Proteins_in_each_rep2,'%6.4f,', pie_figure3(1,8));
fprintf(fid_Proteins_in_each_rep2,'%6.4f,', pie_figure3(1,10));
fclose(fid_Proteins_in_each_rep2);

%write out analysis of observation
fid_Proteins_in_each_rep3 = fopen('Protein_observed_in_each_replicate_and_channels.csv','w');
fprintf (fid_Proteins_in_each_rep3,'%s,%s,%s,%s,%s,%s,%s,%s,%s,%s,%s,%s,%s,%s,%s,%s,%s,%s,\n',...
'Protein_Observed_only_in_MvsL_channel','Protein_Observed_only_in_HvsL_channel','Protein_Observed_only_in_HvsL_channel_once',...
'Protein_Observed_only_in_HvsL_channel_twice','Protein_Observed_only_in_HvsL_channel_three_times','Protein_Observed_only_in_HvsL_channel_four_times',...
'Protein_Observed_only_in_MvsL_channel_once','Protein_Observed_only_in_MvsL_channesl_twice','Protein_Observed_only_in_MvsL_channel_three_times',...
'Protein_Observed_only_in_MvsL_channel_four_times','Protein_Observed_Both_channesl_once_HvsL','Protein_Observed_Both_channesl_twice_HvsL',...
'Protein_Observed_Both_channesl_three_times_HvsL','Protein_Observed_Both_channesl_four_times_HvsL','Protein_Observed_Both_channesl_once_MvsL',...
'Protein_Observed_Both_channesl_twice_MvsL','Protein_Observed_Both_channesl_three_times_MvsL','Protein_Observed_Both_channesl_four_times_MvsL'); %Write Header
fprintf(fid_Proteins_in_each_rep3,'%6.4f,', pie_figure4(1,1));
fprintf(fid_Proteins_in_each_rep3,'%6.4f,', pie_figure4(1,2));
fprintf(fid_Proteins_in_each_rep3,'%6.4f,', pie_figure4(1,3));
fprintf(fid_Proteins_in_each_rep3,'%6.4f,', pie_figure4(1,5));
fprintf(fid_Proteins_in_each_rep3,'%6.4f,', pie_figure4(1,7));
fprintf(fid_Proteins_in_each_rep3,'%6.4f,', pie_figure4(1,9));
fprintf(fid_Proteins_in_each_rep3,'%6.4f,', pie_figure4(1,4));
fprintf(fid_Proteins_in_each_rep3,'%6.4f,', pie_figure4(1,6));
fprintf(fid_Proteins_in_each_rep3,'%6.4f,', pie_figure4(1,8));
fprintf(fid_Proteins_in_each_rep3,'%6.4f,', pie_figure4(1,10));
fprintf(fid_Proteins_in_each_rep3,'%6.4f,', pie_figure5(1,1));
fprintf(fid_Proteins_in_each_rep3,'%6.4f,', pie_figure5(1,3));
fprintf(fid_Proteins_in_each_rep3,'%6.4f,', pie_figure5(1,5));
fprintf(fid_Proteins_in_each_rep3,'%6.4f,', pie_figure5(1,7));
fprintf(fid_Proteins_in_each_rep3,'%6.4f,', pie_figure5(1,2));
fprintf(fid_Proteins_in_each_rep3,'%6.4f,', pie_figure5(1,4));
fprintf(fid_Proteins_in_each_rep3,'%6.4f,', pie_figure5(1,6));
fprintf(fid_Proteins_in_each_rep3,'%6.4f,', pie_figure5(1,8));
fclose(fid_Proteins_in_each_rep3);
cd('../');

cd('Figure output');
%Figure parameters, Figure 1
%Note: Option are present to also output a visulation on the overlap
%between replicates and isotopologue channels but this has found to be
%largely uninformative
f1 = figure;
Figure1= pie(pie_figure1);
hp = findobj(Figure1, 'Type', 'patch');
figure_pos = get(f1,'position');

%create varible for legend
combinedstrings=cell(length(hp),1);

for colour_count=1:length(hp)
set(hp(colour_count), 'FaceColor', colour_to_use(colour_count,:)); % set colour according to defined palate
combinedstrings{colour_count,1}=mat2str(colour_count);
end

set(f1, 'position',[figure_pos(1)*1.6 figure_pos(2)*1.0 figure_pos(3:4)]);

%Create label
hText = findobj(f1,'Type','text'); % text handles
percentValues = get(hText,'String'); % percent values

%Position text
textPositions_cell = get(hText,'Position'); % cell array
textPositions = cell2mat(textPositions_cell); % numeric array
textPositions(:,1) = textPositions(:,1)*1.2; % add offset

%# add legend
Legend_1_position = legend(combinedstrings); 
Legend_pos = get(Legend_1_position,'position');
set(Legend_1_position, 'position',[0.05 0.25 0.15 0.5]);

%Figure 2
%P(2)=subplot(3,1,2);
%Figure2=bar(pie_figure6);

%Create label
%title('Number of Proteins observed in Replicates','FontSize', 10);
%ylabel('Number of proteins','FontSize', 8);
%xlabel('Replicates','FontSize', 8);
%ylim_figures2=get(gca,'ylim');
%ylim([ylim_figures2(1),ylim_figures2(2)*1.2]);

%Figure 3
%P(2)=subplot(3,1,3);
%Figure2=bar(pie_figure3);

%Create label
%title('Number of Proteins observed Across Experimental Channels','FontSize', 10);
%ylabel('Number of proteins','FontSize', 8);
%xlabel('Channels','FontSize', 8);
%ylim_figures2=get(gca,'ylim');
%ylim([ylim_figures2(1),ylim_figures2(2)*1.2]);
%xlim([0.5,10.5]);

%x axis
%Bars_names = ['0 MvsL'; '0 HvsL'; '1 MvsL'; '1 HvsL'; '2 MvsL'; '2 HvsL'; '3 MvsL'; '3 HvsL'; '4 MvsL'; '4 HvsL'];
%set(gca,'XTickLabel',Bars_names);

%x axis
%set(gca,'XTickLabel',Bars_names);

print(f1,'-dpdf','-r600', 'Protein_analysis.pdf'); 

cd('../');
%%

%%%%%%%%%%%%%%%%%%%%%%%%%%%%%%%%%%%%%%%%%%%%%%%%%%%%%%%%%%%%%%%%%%%%%%%%%%%%%%%%%%%%%%%%%%%%%%%%%%%%%%%%%%%%%%%%%%%%
%                                      Comparing Gaussians across replicates and channels
%Aim: Compare the guassian across replicates, note we consider the guassians within 2 fractions of each of other of 
%the same protein to be the same complex.
%%%%%%%%%%%%%%%%%%%%%%%%%%%%%%%%%%%%%%%%%%%%%%%%%%%%%%%%%%%%%%%%%%%%%%%%%%%%%%%%%%%%%%%%%%%%%%%%%%%%%%%%%%%%%%%%%%%%

% Comparsion 2 Part A, compare between channels of the same replicate to determine
% which gaussians are unique to each channel, note this does not mean they
% are not seen in the other channel just they were not fit within this
% channel.


%Determine which gaussians are unique and which are shared between MvsL and
%HvsL of the same replicate
for guassian_counter2 = 1:Dimension_of_array(1)
    
%determine Center for specific protein, note this is created so as the loop
%cycle through each guassian the identified gaussians can be removed
Replicate_MvsL_protein=MvsL_Gaussians.Replicate(guassian_counter2, :);
Replicate_HvsL_protein=HvsL_Gaussians.Replicate(guassian_counter2, :);
Centres_MvsL_protein=MvsL_Gaussians.Center(guassian_counter2, :);
Centres_HvsL_protein=HvsL_Gaussians.Center(guassian_counter2, :);
Height_MvsL_protein=MvsL_Gaussians.Height(guassian_counter2, :);
Height_HvsL_protein=HvsL_Gaussians.Height(guassian_counter2, :);
Width_MvsL_protein=MvsL_Gaussians.Width(guassian_counter2, :);
Width_HvsL_protein=HvsL_Gaussians.Width(guassian_counter2, :);
SSE_MvsL_protein=MvsL_Gaussians.SSE(guassian_counter2, :);
SSE_HvsL_protein=HvsL_Gaussians.SSE(guassian_counter2, :);
determined_AdjrSequare_of_guassians_MvsL=MvsL_Gaussians.adjrsquare(guassian_counter2,:);
determined_AdjrSequare_of_guassians_HvsL=HvsL_Gaussians.adjrsquare(guassian_counter2,:);
Complex_size_MvsL_protein=MvsL_Gaussians.Complex_size(guassian_counter2, :);
Complex_size_HvsL_protein=HvsL_Gaussians.Complex_size(guassian_counter2, :);
Protein_name_MvsL=MvsL_Gaussians.Protein_name(guassian_counter2, :);
Protein_name_HvsL=HvsL_Gaussians.Protein_name(guassian_counter2, :);
Unique_ID_MvsL=MvsL_Gaussians.Replicate_Protein_identifier(guassian_counter2, :);
Unique_ID_HvsL=HvsL_Gaussians.Replicate_Protein_identifier(guassian_counter2, :);
Area_MvsL=MvsL_Gaussians.Gaussian_area(guassian_counter2, :);
Area_HvsL=HvsL_Gaussians.Gaussian_area(guassian_counter2, :);
position_counter=1;
    
%Determine which channel has the best gaussian fit
AdjrSequare_of_guassians_channels=[determined_AdjrSequare_of_guassians_MvsL(1), determined_AdjrSequare_of_guassians_HvsL(1)];
Max_AdjrSequare_of_guassians(guassian_counter2,1)=max(AdjrSequare_of_guassians_channels);
position_of_best_AdjrSequare=find(ismember(AdjrSequare_of_guassians_channels,Max_AdjrSequare_of_guassians(guassian_counter2,1)));

%Determine if the gaussians are the same until all guassians have been
%compared

ready = false;
while ~ready
%count the number of non zero elements    
Number_of_non_zero_elements_MvsL=nnz(Centres_MvsL_protein);
Number_of_non_zero_elements_HvsL=nnz(Centres_HvsL_protein);
%create the matrix to be filled
Matrix_of_interactions=zeros(Number_of_non_zero_elements_MvsL,Number_of_non_zero_elements_HvsL);
  

%create matrix to compare gaussians
for internal_counter3= 1:Number_of_non_zero_elements_MvsL
    for internal_counter4= 1:Number_of_non_zero_elements_HvsL
    Centres_MvsL_for_matrix=Centres_MvsL_protein(internal_counter3);
    Centres_HvsL_for_matrix=Centres_HvsL_protein(internal_counter4);
    Matrix_of_interactions(internal_counter3,internal_counter4)= abs(Centres_MvsL_for_matrix-Centres_HvsL_for_matrix);
    end
end

%test matrix to determine which gaussains to keep and which ones to remove
%test to makre sure the matrix has numbers
if isempty(Matrix_of_interactions(:)) == 1
    row_to_copy_to_summed_array = nnz(Centres_MvsL_protein);
    col_to_copy_to_summed_array = nnz(Centres_HvsL_protein);
    if row_to_copy_to_summed_array>0
        for copy_counter1=1:row_to_copy_to_summed_array
            Summed_Replicate(guassian_counter2,position_counter)=Replicate_MvsL_protein(copy_counter1);
            Summed_Center_of_guassians(guassian_counter2,position_counter)= Centres_MvsL_protein(copy_counter1);
            Summed_Height_of_guassians(guassian_counter2,position_counter)=Height_MvsL_protein(copy_counter1);
            Summed_Width_of_guassians(guassian_counter2,position_counter)=Width_MvsL_protein(copy_counter1);
            Summed_SSE_of_guassians(guassian_counter2,position_counter)=SSE_MvsL_protein(copy_counter1);
            Summed_adjrsquare_of_guassians(guassian_counter2,position_counter)=determined_AdjrSequare_of_guassians_MvsL(copy_counter1);
            Summed_Complex_size(guassian_counter2,position_counter)=Complex_size_MvsL_protein(copy_counter1);
            Summed_protein_name(guassian_counter2,1)=Protein_name_MvsL(1);
            Summed_Unique_ID(guassian_counter2,1)=Unique_ID_MvsL(1);
            Combined_gaussian_areas(guassian_counter2,position_counter)=Area_MvsL(copy_counter1);
            Area_of_MvsL_gaussian(guassian_counter2,position_counter)=Area_MvsL(copy_counter1);
            Summed_Center_of_guassians_found_in_MvsL(guassian_counter2,position_counter)=1;
            position_counter=position_counter+1;
        end
        ind_to_remove = [1:row_to_copy_to_summed_array] ; % indices to be removed
        Replicate_MvsL_protein(ind_to_remove)=[];
        Centres_MvsL_protein(ind_to_remove)=[];
        Height_MvsL_protein(ind_to_remove)=[];
        Width_MvsL_protein(ind_to_remove)=[];
        SSE_MvsL_protein(ind_to_remove)=[];
        Complex_size_MvsL_protein(ind_to_remove)=[];
        Area_MvsL(ind_to_remove)=[];
        determined_AdjrSequare_of_guassians_MvsL(ind_to_remove)=[];
    end
    if col_to_copy_to_summed_array>0
        for copy_counter2=1:col_to_copy_to_summed_array
            Summed_Replicate(guassian_counter2,position_counter)=Replicate_HvsL_protein(copy_counter2);
            Summed_Center_of_guassians(guassian_counter2,position_counter)= Centres_HvsL_protein(copy_counter2);
            Summed_Height_of_guassians(guassian_counter2,position_counter)=Height_HvsL_protein(copy_counter2);
            Summed_Width_of_guassians(guassian_counter2,position_counter)=Width_HvsL_protein(copy_counter2);
            Summed_SSE_of_guassians(guassian_counter2,position_counter)=SSE_HvsL_protein(copy_counter2);
            Summed_adjrsquare_of_guassians(guassian_counter2,position_counter)=determined_AdjrSequare_of_guassians_HvsL(copy_counter2);
            Summed_Complex_size(guassian_counter2,position_counter)=Complex_size_HvsL_protein(copy_counter2);
            Summed_protein_name(guassian_counter2,1)=Protein_name_HvsL(1);
            Summed_Unique_ID(guassian_counter2,1)=Unique_ID_HvsL(1);
            Combined_gaussian_areas(guassian_counter2,position_counter)=Area_HvsL(copy_counter2);
            Area_of_HvsL_gaussian(guassian_counter2,position_counter)=Area_HvsL(copy_counter2);
            Summed_Center_of_guassians_found_in_HvsL(guassian_counter2,position_counter)=1;
            position_counter=position_counter+1;
        end
        ind_to_remove = [1:col_to_copy_to_summed_array] ; % indices to be removed
        Replicate_HvsL_protein(ind_to_remove)=[];
        Centres_HvsL_protein(ind_to_remove)=[];
        Height_HvsL_protein(ind_to_remove)=[];
        Width_HvsL_protein(ind_to_remove)=[];
        SSE_HvsL_protein(ind_to_remove)=[];
        Complex_size_HvsL_protein(ind_to_remove)=[];
        Area_HvsL(ind_to_remove)=[];
        determined_AdjrSequare_of_guassians_HvsL(ind_to_remove)=[];
    end
%test to find the best gaussians within user defined number of fractions of each other     
elseif min(Matrix_of_interactions(:)) <=User_Window
    % position of the guassians that are the same between MvsL and HvsL channel
    [row,col] = ind2sub(size(Matrix_of_interactions),find(ismember((Matrix_of_interactions),min(Matrix_of_interactions(:)))));
    %use the Gaussian corresponding to the best AdjrSequare

    if position_of_best_AdjrSequare(1) == 1 % the MvsL contains the best adjrsequare
    Summed_Replicate(guassian_counter2,position_counter)=Replicate_MvsL_protein(row(1));    
    Summed_Center_of_guassians(guassian_counter2,position_counter)= Centres_MvsL_protein(row(1));
    Summed_Height_of_guassians(guassian_counter2,position_counter)=Height_MvsL_protein(row(1));
    Summed_Width_of_guassians(guassian_counter2,position_counter)=Width_MvsL_protein(row(1));
    Summed_SSE_of_guassians(guassian_counter2,position_counter)=SSE_MvsL_protein(row(1));
    Summed_adjrsquare_of_guassians(guassian_counter2,position_counter)=determined_AdjrSequare_of_guassians_MvsL(row(1));
    Summed_Complex_size(guassian_counter2,position_counter)=Complex_size_MvsL_protein(row(1));
    Combined_gaussian_areas(guassian_counter2,position_counter)=Area_MvsL(row(1));
    Area_of_MvsL_gaussian(guassian_counter2,position_counter)=Area_MvsL(row(1));
    Area_of_HvsL_gaussian(guassian_counter2,position_counter)=Area_HvsL(col(1));
    Summed_protein_name(guassian_counter2,1)=Protein_name_MvsL(1);
    Summed_Unique_ID(guassian_counter2,1)=Unique_ID_MvsL(1);
    Summed_Center_of_guassians_found_in_MvsL(guassian_counter2,position_counter)=1;
    Summed_Center_of_guassians_found_in_HvsL(guassian_counter2,position_counter)=1;
    position_counter=position_counter+1; % add 1 to position
    
    elseif position_of_best_AdjrSequare(1) == 2 % the HvsL contains the best adjrsequare
    Summed_Replicate(guassian_counter2,position_counter)=Replicate_HvsL_protein(col(1));  
    Summed_Center_of_guassians(guassian_counter2,position_counter)= Centres_HvsL_protein(col(1));
    Summed_Height_of_guassians(guassian_counter2,position_counter)=Height_HvsL_protein(col(1));
    Summed_Width_of_guassians(guassian_counter2,position_counter)=Width_HvsL_protein(col(1));
    Summed_SSE_of_guassians(guassian_counter2,position_counter)=SSE_HvsL_protein(col(1));
    Summed_adjrsquare_of_guassians(guassian_counter2,position_counter)=determined_AdjrSequare_of_guassians_HvsL(col(1));
    Summed_Complex_size(guassian_counter2,position_counter)=Complex_size_HvsL_protein(col(1));
    Combined_gaussian_areas(guassian_counter2,position_counter)=Area_HvsL(col(1));
    Area_of_MvsL_gaussian(guassian_counter2,position_counter)=Area_MvsL(row(1));
    Area_of_HvsL_gaussian(guassian_counter2,position_counter)=Area_HvsL(col(1));
    Summed_protein_name(guassian_counter2,1)=Protein_name_HvsL(1);
    Summed_Unique_ID(guassian_counter2,1)=Unique_ID_HvsL(1);
    Summed_Center_of_guassians_found_in_MvsL(guassian_counter2,position_counter)=1;
    Summed_Center_of_guassians_found_in_HvsL(guassian_counter2,position_counter)=1;
    position_counter=position_counter+1; % add 1 to position
    end
    
    %remove the most similar gaussains that are within 2 units
    %remove values in MvsL channels
    Replicate_MvsL_protein(:,[row(:)])=[];
    Centres_MvsL_protein(:,[row(:)])=[];
    Height_MvsL_protein(:,[row(:)])=[];
    Width_MvsL_protein(:,[row(:)])=[];
    SSE_MvsL_protein(:,[row(:)])=[];
    Complex_size_MvsL_protein(:,[row(:)])=[];
    Area_MvsL(:,[row(:)])=[];
    determined_AdjrSequare_of_guassians_MvsL(:,[row(:)])=[];
    
    %remove values in HvsL channels
    Replicate_HvsL_protein(:,[col(:)])=[];
    Centres_HvsL_protein(:,[col(:)])=[];
    Height_HvsL_protein(:,[col(:)])=[];
    Width_HvsL_protein(:,[col(:)])=[];
    SSE_HvsL_protein(:,[col(:)])=[];
    Complex_size_HvsL_protein(:,[col(:)])=[];
    Area_HvsL(:,[col(:)])=[];
    determined_AdjrSequare_of_guassians_HvsL(:,[col(:)])=[];
    
%Consider gaussians not within user defined window of fractions of each other as unique
elseif min(Matrix_of_interactions(:)) >User_Window
    % position of the guassians that are the same between MvsL and HvsL channel    
    [row,col] = ind2sub(size(Matrix_of_interactions),find(ismember((Matrix_of_interactions),min(Matrix_of_interactions(:)))));
    %MvsL
    Summed_Replicate(guassian_counter2,position_counter)=Replicate_MvsL_protein(row(1));
    Summed_Center_of_guassians(guassian_counter2,position_counter)= Centres_MvsL_protein(row(1));
    Summed_Height_of_guassians(guassian_counter2,position_counter)=Height_MvsL_protein(row(1));
    Summed_Width_of_guassians(guassian_counter2,position_counter)=Width_MvsL_protein(row(1));
    Summed_SSE_of_guassians(guassian_counter2,position_counter)=SSE_MvsL_protein(row(1));
    Summed_adjrsquare_of_guassians(guassian_counter2,position_counter)=determined_AdjrSequare_of_guassians_MvsL(row(1));
    Summed_Complex_size(guassian_counter2,position_counter)=Complex_size_MvsL_protein(row(1));
    Area_of_MvsL_gaussian(guassian_counter2,position_counter)=Area_MvsL(row(1));
    Combined_gaussian_areas(guassian_counter2,position_counter)=Area_MvsL(row(1));
    Summed_protein_name(guassian_counter2,1)=Protein_name_MvsL(1);
    Summed_Unique_ID(guassian_counter2,1)=Unique_ID_MvsL(1);
    Summed_Center_of_guassians_found_in_MvsL(guassian_counter2,position_counter)=1;
    %HvsL
    Summed_Replicate(guassian_counter2,position_counter+1)=Replicate_HvsL_protein(col(1));
    Summed_Center_of_guassians(guassian_counter2,position_counter+1)= Centres_HvsL_protein(col(1));
    Summed_Height_of_guassians(guassian_counter2,position_counter+1)=Height_HvsL_protein(col(1));
    Summed_Width_of_guassians(guassian_counter2,position_counter+1)=Width_HvsL_protein(col(1));
    Summed_SSE_of_guassians(guassian_counter2,position_counter+1)=SSE_HvsL_protein(col(1));
    Summed_adjrsquare_of_guassians(guassian_counter2,position_counter+1)=determined_AdjrSequare_of_guassians_HvsL(col(1));
    Summed_Complex_size(guassian_counter2,position_counter+1)=Complex_size_HvsL_protein(col(1));
    Area_of_HvsL_gaussian(guassian_counter2,position_counter+1)=Area_HvsL(col(1));
    Combined_gaussian_areas(guassian_counter2,position_counter+1)=Area_HvsL(col(1));
    Summed_protein_name(guassian_counter2,1)=Protein_name_HvsL(1);
    Summed_Unique_ID(guassian_counter2,1)=Unique_ID_HvsL(1);
    Summed_Center_of_guassians_found_in_HvsL(guassian_counter2,position_counter+1)=1;
    position_counter=position_counter+2; % add 2 to position
    
    %remove the most similar gaussains that are within 2 units
    %remove values in MvsL channels
    Replicate_MvsL_protein(:,[row(:)])=[];
    Centres_MvsL_protein(:,[row(:)])=[];
    Height_MvsL_protein(:,[row(:)])=[];
    Width_MvsL_protein(:,[row(:)])=[];
    SSE_MvsL_protein(:,[row(:)])=[];
    Area_MvsL(:,[row(:)])=[];
    Complex_size_MvsL_protein(:,[row(:)])=[];
    determined_AdjrSequare_of_guassians_MvsL(:,[row(:)])=[];
    
    %remove values in HvsL channels
    Replicate_HvsL_protein(:,[col(:)])=[];
    Centres_HvsL_protein(:,[col(:)])=[];
    Height_HvsL_protein(:,[col(:)])=[];
    Width_HvsL_protein(:,[col(:)])=[];
    SSE_HvsL_protein(:,[col(:)])=[];
    Area_HvsL(:,[col(:)])=[];
    Complex_size_HvsL_protein(:,[col(:)])=[];
    determined_AdjrSequare_of_guassians_HvsL(:,[col(:)])=[];

end

%check the dimension of the matrix to all numbers have been checked
row_check = nnz(Centres_MvsL_protein);
col_check = nnz(Centres_HvsL_protein);
ready = (row_check == 0 && col_check == 0);
end

end

%Total number of Gaussians
Total_number_of_unique_gaussians=nnz(Summed_Center_of_guassians);

%Unique Gaussian in each replicate
Unique_gaussians_in_MvsL=nnz(Summed_Center_of_guassians_found_in_MvsL);
Unique_gaussians_in_HvsL=nnz(Summed_Center_of_guassians_found_in_HvsL);

%Determine th dimension of Summed_Center_of_guassians_found_in_HvsL
[number_of_proteins, number_of_column]=size(Summed_Center_of_guassians);

%determine if Summed_Center_of_guassians and MvsL or HvsL are equal
[number_of_proteins_M, number_of_column_M]=size(Summed_Center_of_guassians_found_in_MvsL);
[number_of_proteins_H, number_of_column_H]=size(Summed_Center_of_guassians_found_in_HvsL);

%test MvsL
if ~(number_of_column == number_of_column_M)
    column_to_add=number_of_column-number_of_column_M;
    require_columns=zeros(number_of_proteins_M,column_to_add);
    %Add values for center measurements
    Summed_Center_of_guassians_found_in_MvsL=[Summed_Center_of_guassians_found_in_MvsL, require_columns];
    %Add vlaues for Area_of_HvsL_gaussian measurements
    Area_of_MvsL_gaussian= [Area_of_MvsL_gaussian, require_columns];
end

%test HvsL
if ~(number_of_column == number_of_column_H)
    column_to_add=number_of_column-number_of_column_H;
    require_columns=zeros(number_of_proteins_H,column_to_add);
    %Add values for center measurements
    Summed_Center_of_guassians_found_in_HvsL=[Summed_Center_of_guassians_found_in_HvsL, require_columns];
    %Add values for Area_of_HvsL_gaussian measurements
    Area_of_HvsL_gaussian= [Area_of_HvsL_gaussian, require_columns];
end

%Shared Gaussians in each replicate
shared_gaussian_counter=0;
shared_gaussian_position=1;
for count_shared_guassians1=1:number_of_proteins
    for count_shared_guassians2=1:number_of_column
        if Summed_Center_of_guassians_found_in_HvsL(count_shared_guassians1,count_shared_guassians2) ==1 && Summed_Center_of_guassians_found_in_MvsL(count_shared_guassians1,count_shared_guassians2) ==1
        shared_gaussian_counter=1+shared_gaussian_counter;
        Comparing_gaussian_in_channels{shared_gaussian_position,1}='Both';
        Comparing_gaussian_in_channels_for_figure(shared_gaussian_position,1)=0.5;
        shared_gaussian_position=1+shared_gaussian_position;
        elseif Summed_Center_of_guassians_found_in_HvsL(count_shared_guassians1,count_shared_guassians2) ==1
        Comparing_gaussian_in_channels{shared_gaussian_position,1}='HvsL';
        Comparing_gaussian_in_channels_for_figure(shared_gaussian_position,1)=1;
        shared_gaussian_position=1+shared_gaussian_position;
        elseif Summed_Center_of_guassians_found_in_MvsL(count_shared_guassians1,count_shared_guassians2) ==1
        Comparing_gaussian_in_channels{shared_gaussian_position,1}='MvsL';
        Comparing_gaussian_in_channels_for_figure(shared_gaussian_position,1)=0.1;
        shared_gaussian_position=1+shared_gaussian_position;        
        end
    end
end

%Write out a Combined_OutputGaus table with unique gaussians and if they
%were identified in both channels or only MvsL or HvsL
%Formatting channel information
Formatting_counter1=1;
for writeout_counter1= 1:number_of_proteins
for writeout_counter2= 1:nnz(Summed_Height_of_guassians(writeout_counter1,:))
 formatted_Comparing_gaussian_in_channels(writeout_counter1,writeout_counter2)=Comparing_gaussian_in_channels(Formatting_counter1);
 Formatting_counter1=1+Formatting_counter1;
end
end


%Write gaussian found between replicates to structure array
Combined_Gaussians.Unique_identifier=Summed_Unique_ID;
Combined_Gaussians.Protein_name=Summed_protein_name;
Combined_Gaussians.Replicate=Summed_Replicate(:,1);
Combined_Gaussians.Centrer=Summed_Center_of_guassians;
Combined_Gaussians.Height=Summed_Height_of_guassians;
Combined_Gaussians.Width= Summed_Width_of_guassians;
Combined_Gaussians.adjrsquare=Summed_adjrsquare_of_guassians;
Combined_Gaussians.Channels=formatted_Comparing_gaussian_in_channels;
Combined_Gaussians.SSE=Summed_SSE_of_guassians;
Combined_Gaussians.Complex_size=Summed_Complex_size;
Combined_Gaussians.Area_of_combined_gaussian=Combined_gaussian_areas;
Combined_Gaussians.Area_of_HvsL_gaussian=Area_of_HvsL_gaussian;
Combined_Gaussians.Area_of_MvsL_gaussian=Area_of_MvsL_gaussian;
Combined_Gaussians.Summed_combined_area=sum(Combined_gaussian_areas')';
Combined_Gaussians.Summed_HvsL_area=sum(Area_of_HvsL_gaussian')';
Combined_Gaussians.Summed_MvsL_area=sum(Area_of_MvsL_gaussian')';


%Determine the Coverage of complexes within sample based on area
Combined_Gaussians.Precentage_MvsL=Combined_Gaussians.Area_of_MvsL_gaussian/Standard_area;
Combined_Gaussians.Precentage_HvsL=Combined_Gaussians.Area_of_HvsL_gaussian/Standard_area;
Combined_Gaussians.Precentage_combined=Combined_Gaussians.Area_of_combined_gaussian/Standard_area;
Combined_Gaussians.Summed_Precentage_MvsL=Combined_Gaussians.Summed_MvsL_area/Standard_area;
Combined_Gaussians.Summed_Precentage_HvsL=Combined_Gaussians.Summed_HvsL_area/Standard_area;
Combined_Gaussians.Summed_Precentage_combined=Combined_Gaussians.Summed_combined_area/Standard_area;

%Calculate Coverage of the interactome
Coverage_of_complexes_MvsL=sum(mean(Combined_Gaussians.Precentage_MvsL));
Coverage_of_complexes_HvsL=sum(mean(Combined_Gaussians.Precentage_HvsL));


%Write table of is gaussian were fitted in the HvsL and/or MvsL
cd('Analysis output');
fid_combined_gaus_output= fopen('Unique_gaussians_observed_between_replicates.csv','wt'); % create the output file with the header infromation
fprintf (fid_combined_gaus_output,'%s,%s,%s,%s,%s,%s,%s,%s,%s,%s,%s,%s,%s,%s\n',... %header for OutputGaus output
                'Protein name','Complex Size', 'Height', 'Center', 'Width', 'SSE', 'adjrsquare','Observed in channel', 'Area observed for Unique Gaussians',...
                'Area observed for MvsL Gaussians','Area observed for HvsL Gaussians','Area coverage of unique Gaussians','Area coverage of MvsL Gaussians',... 
                'Area coverage of HvsL Gaussians'); %Write Header
for writeout_counter1= 1:number_of_proteins
    for writeout_counter2= 1:nnz(Combined_Gaussians.Centrer(writeout_counter1,:))
    fprintf(fid_combined_gaus_output,'%s,%6.3f,%6.3f,%6.3f,%6.3f,%6.3f,%6.3f,%s,%6.3f,%6.3f,%6.3f,%6.3f,%6.3f,%6.3f,\n',...
         Combined_Gaussians.Unique_identifier{writeout_counter1},...
         Combined_Gaussians.Complex_size(writeout_counter1,writeout_counter2),...
         Combined_Gaussians.Height(writeout_counter1,writeout_counter2),...
         Combined_Gaussians.Centrer(writeout_counter1,writeout_counter2),...
         Combined_Gaussians.Width(writeout_counter1,writeout_counter2),...
         Combined_Gaussians.SSE(writeout_counter1,writeout_counter2),...
         Combined_Gaussians.adjrsquare(writeout_counter1,writeout_counter2),...
         Combined_Gaussians.Channels{writeout_counter1,writeout_counter2},...
         Combined_Gaussians.Area_of_combined_gaussian(writeout_counter1,writeout_counter2),...
         Combined_Gaussians.Area_of_MvsL_gaussian(writeout_counter1,writeout_counter2),...
         Combined_Gaussians.Area_of_HvsL_gaussian(writeout_counter1,writeout_counter2),...
         Combined_Gaussians.Precentage_combined(writeout_counter1,writeout_counter2),...
         Combined_Gaussians.Precentage_MvsL(writeout_counter1,writeout_counter2),...
         Combined_Gaussians.Precentage_HvsL(writeout_counter1,writeout_counter2));
    end 
end
fclose(fid_combined_gaus_output);

%write out summary of guassian between replicates
fid_Summary_gaussian= fopen('Summary_gaussian_detected_between_replicates.csv','wt'); % create the summary file of the interaction output 
fprintf (fid_Summary_gaussian,'%s,%s,%s,%s,%s,%s,\n',... %header for OutputGaus output
                'Total gaussians', 'Gaussians within MvsL channel', 'Gaussians within HvsL channel', 'Shared Gaussians', 'Coverage of complexes observed in MvsL',...
            'Coverage of complexes observed in HvsL'); %Write Header
fprintf (fid_Summary_gaussian,'%6.4f,%6.4f,%6.4f,%6.4f,%6.4f,%6.4f\n',...
                    Total_number_of_unique_gaussians, Unique_gaussians_in_MvsL,...
                    Unique_gaussians_in_HvsL, shared_gaussian_counter, Coverage_of_complexes_MvsL, Coverage_of_complexes_HvsL);
fprintf (fid_Summary_gaussian,',\n');             
fclose(fid_Summary_gaussian); 
cd('../');


%%%%%%%%%%%%%%%%%%%%%%%%%%%%%%%%%%%%%%%%%%%%%%%%%%%%%%%%%%%%%%%%%%%%%%%%%%%%%%%%%%%%
%% Comparsion 2 Part B:  Determine if Complexes changes using the Gaussian apex
%%%%%%%%%%%%%%%%%%%%%%%%%%%%%%%%%%%%%%%%%%%%%%%%%%%%%%%%%%%%%%%%%%%%%%%%%%%%%%%%%%%%

%Create arrays to write apex values to
MvsL_Ratio_Apex=zeros(1,5);
HvsL_Ratio_Apex=zeros(1,5);
HvsM_Ratio_Apex=zeros(1,5);
Apex_values=zeros(Total_number_of_unique_gaussians,4);
Increase_at_apex_in_stimulation=zeros(number_of_proteins,1);
Decrease_at_apex_in_stimulation=zeros(number_of_proteins,1);
log_2_fold_comparsion_of_gaussian=zeros(number_of_proteins,1);
Do_gaussian_in_channels_change_for_figure=zeros(number_of_proteins,1);
Do_gaussian_in_channels_change=cell(number_of_proteins,1);
Do_gaussian_in_channels_position=1;
%Counters to detect changes
Increase_counter=0;
Decrease_counter=0;
No_change_counter=0;
Unquantifiable_counter=0;

test=0;
for Gaussian_counter1= 1:Dimension_of_array(1)
    for internal_counter5 = 1:nnz(Combined_Gaussians.Centrer(Gaussian_counter1,:))
        test=1+test;
    end
end

%Determine which Gaussians change by comparing fitted data with raw data
for Gaussian_counter1= 1:Dimension_of_array(1)
    for internal_counter5 = 1:nnz(Combined_Gaussians.Centrer(Gaussian_counter1,:))
    [location_Protein_in_raw_textdata]=ind2sub(size(txt_MvsL(:,1)), strmatch(Combined_Gaussians.Unique_identifier{Gaussian_counter1},txt_MvsL(:,1),'exact'));
    Center_to_test=Combined_Gaussians.Centrer(Gaussian_counter1,internal_counter5); % determine the center of the Gaussian
    rounded_center=round(Center_to_test); % round center of the Gaussian to nearest integer
    
    %Determine if Center is greater the fraction fraction_to_plot 
    if rounded_center > fraction_to_plot
        
        %Mark as Unquantifiable
        dyanmic_title=strcat('Unquantifiable_Center_greater_than_',mat2str(fraction_to_plot));
        Do_gaussian_in_channels_change{Gaussian_counter1,internal_counter5}= dyanmic_title;
        Do_gaussian_in_channels_change_for_figure(Do_gaussian_in_channels_position)=0;
        log_2_fold_comparsion_of_gaussian(Do_gaussian_in_channels_position)= 0;
        Unquantifiable_counter=Unquantifiable_counter+1;
        
    elseif rounded_center <= fraction_to_plot
    %retrieve ratios of MvsL
    MvsL_Ratio_Apex(1,1)= num_val_MvsL((location_Protein_in_raw_textdata-1),rounded_center-2 +6 +1); %Add six as Realigned raw data ranges from -5 to 60
    MvsL_Ratio_Apex(1,2)= num_val_MvsL((location_Protein_in_raw_textdata-1),rounded_center-1 +6 +1); %Add six as Realigned raw data ranges from -5 to 60
    MvsL_Ratio_Apex(1,3)= num_val_MvsL((location_Protein_in_raw_textdata-1),rounded_center +6 +1); %Add six as Realigned raw data ranges from -5 to 60
    MvsL_Ratio_Apex(1,4)= num_val_MvsL((location_Protein_in_raw_textdata-1),rounded_center+1 +6 +1); %Add six as Realigned raw data ranges from -5 to 60
    MvsL_Ratio_Apex(1,5)= num_val_MvsL((location_Protein_in_raw_textdata-1),rounded_center+2 +6 +1); %Add six as Realigned raw data ranges from -5 to 60
    
    %retrieve ratios of HvsL
    HvsL_Ratio_Apex(1,1)= num_val_HvsL((location_Protein_in_raw_textdata-1),rounded_center-2+6 +1); %Add six as Realigned raw data ranges from -5 to 60
    HvsL_Ratio_Apex(1,2)= num_val_HvsL((location_Protein_in_raw_textdata-1),rounded_center-1 +6 +1); %Add six as Realigned raw data ranges from -5 to 60
    HvsL_Ratio_Apex(1,3)= num_val_HvsL((location_Protein_in_raw_textdata-1),rounded_center +6 +1); %Add six as Realigned raw data ranges from -5 to 60
    HvsL_Ratio_Apex(1,4)= num_val_HvsL((location_Protein_in_raw_textdata-1),rounded_center+1 +6 +1); %Add six as Realigned raw data ranges from -5 to 60
    HvsL_Ratio_Apex(1,5)= num_val_HvsL((location_Protein_in_raw_textdata-1),rounded_center+2 +6 +1); %Add six as Realigned raw data ranges from -5 to 60
    
    %retrieve ratios of HvsM
    HvsM_Ratio_Apex(1,1)= num_val_HvsM((location_Protein_in_raw_textdata-1),rounded_center-2+6 +1); %Add six as Realigned raw data ranges from -5 to 60
    HvsM_Ratio_Apex(1,2)= num_val_HvsM((location_Protein_in_raw_textdata-1),rounded_center-1+6 +1); %Add six as Realigned raw data ranges from -5 to 60
    HvsM_Ratio_Apex(1,3)= num_val_HvsM((location_Protein_in_raw_textdata-1),rounded_center +6 +1); %Add six as Realigned raw data ranges from -5 to 60
    HvsM_Ratio_Apex(1,4)= num_val_HvsM((location_Protein_in_raw_textdata-1),rounded_center+1 +6 +1); %Add six as Realigned raw data ranges from -5 to 60
    HvsM_Ratio_Apex(1,5)= num_val_HvsM((location_Protein_in_raw_textdata-1),rounded_center+2 +6 +1); %Add six as Realigned raw data ranges from -5 to 60
    
    if (nnz(HvsL_Ratio_Apex) == 0 | nnz(MvsL_Ratio_Apex) == 0 | nnz(HvsM_Ratio_Apex) == 0 |  sum(isnan(HvsL_Ratio_Apex(1,2:4)) >=2 ) | sum(isnan(MvsL_Ratio_Apex(1,2:4)) >= 2))
    %If value for the apex is missing or not values around the apex can be mark as Unquantifiable   
        Do_gaussian_in_channels_change{Gaussian_counter1,internal_counter5}= 'Unquantifiable';
        Do_gaussian_in_channels_change_for_figure(Do_gaussian_in_channels_position)=0;
        log_2_fold_comparsion_of_gaussian(Do_gaussian_in_channels_position)= 0;
        Unquantifiable_counter=Unquantifiable_counter+1;
        
    elseif ~(nnz(HvsL_Ratio_Apex) == 0 | nnz(MvsL_Ratio_Apex) == 0 | nnz(HvsM_Ratio_Apex) == 0 |  sum(isnan(HvsL_Ratio_Apex(1,2:4)) >= 2) | sum(isnan(MvsL_Ratio_Apex(1,2:4)) >= 2))
   
     %save values
    MvsL_Ratio_Apex_prefiltered=MvsL_Ratio_Apex;
    HvsL_Ratio_Apex_prefiltered=HvsL_Ratio_Apex;    
        
    %Remove values 0.5  
    MvsL_Ratio_Apex(MvsL_Ratio_Apex(1,:)<0.5)=[];
    HvsL_Ratio_Apex(HvsL_Ratio_Apex(1,:)<0.5)=[];
        
    %Remove nan values
    HvsM_Ratio_Apex(isnan(HvsM_Ratio_Apex))=[];
    HvsL_Ratio_Apex(isnan(HvsL_Ratio_Apex))=[];
    MvsL_Ratio_Apex(isnan(MvsL_Ratio_Apex))=[];
    
    %Write values to table to output
    Apex_values(Do_gaussian_in_channels_position,1)=mean(MvsL_Ratio_Apex_prefiltered./HvsL_Ratio_Apex_prefiltered);
    Apex_values(Do_gaussian_in_channels_position,2)=mean(MvsL_Ratio_Apex); %save the mean of MvsL ratios
    Apex_values(Do_gaussian_in_channels_position,3)=mean(HvsL_Ratio_Apex); %save the mean of HvsL ratios
    Apex_values(Do_gaussian_in_channels_position,4)=mean(HvsM_Ratio_Apex); %save the mean of HvsM ratios
    
    %Test if apex changes
   
    if (Apex_values(Do_gaussian_in_channels_position,4) <= 2 && Apex_values(Do_gaussian_in_channels_position,4) >= 0.5)
        Increase_at_apex_in_stimulation(Gaussian_counter1,internal_counter5)= 0;
        Decrease_at_apex_in_stimulation(Gaussian_counter1,internal_counter5)= 0;
        Do_gaussian_in_channels_change{Gaussian_counter1,internal_counter5}= 'No change';
        Do_gaussian_in_channels_change_for_figure(Do_gaussian_in_channels_position)=5;
        log_2_fold_comparsion_of_gaussian(Do_gaussian_in_channels_position)= log2(Apex_values(Do_gaussian_in_channels_position,4));
        No_change_counter=No_change_counter+1;

    elseif (Apex_values(Do_gaussian_in_channels_position,4) > 2)
        Increase_at_apex_in_stimulation(Gaussian_counter1,internal_counter5)= 1;
        Decrease_at_apex_in_stimulation(Gaussian_counter1,internal_counter5)= 0;
        Do_gaussian_in_channels_change{Gaussian_counter1,internal_counter5}='Increase';
        Do_gaussian_in_channels_change_for_figure(Do_gaussian_in_channels_position)=10;
        log_2_fold_comparsion_of_gaussian(Do_gaussian_in_channels_position)= log2(Apex_values(Do_gaussian_in_channels_position,4));
        Increase_counter=Increase_counter+1;

    elseif (Apex_values(Do_gaussian_in_channels_position,4) < 0.5)
        Decrease_at_apex_in_stimulation(Gaussian_counter1,internal_counter5)= 1;
        Increase_at_apex_in_stimulation(Gaussian_counter1,internal_counter5)= 0;
        Do_gaussian_in_channels_change{Gaussian_counter1,internal_counter5}='Decrease';
        Do_gaussian_in_channels_change_for_figure(Do_gaussian_in_channels_position)=1;
        log_2_fold_comparsion_of_gaussian(Do_gaussian_in_channels_position)= log2(Apex_values(Do_gaussian_in_channels_position,4));
        Decrease_counter=Decrease_counter+1;
        
    end
    end
    end
    % add one to position and move to next center to check
    Do_gaussian_in_channels_position=1+Do_gaussian_in_channels_position;
    end  
end

%Normalise log2 comparsion
mean_log_2_fold_comparsion_of_gaussian=mean(log_2_fold_comparsion_of_gaussian);
normaliased_log_2_fold_comparsion_of_gaussian=log_2_fold_comparsion_of_gaussian-mean_log_2_fold_comparsion_of_gaussian;

%Copy Log2 values into same format as Height, Center and width
Formatting_counter=1;
for writeout_counter1= 1:Dimension_of_array(1)
    for writeout_counter2= 1:nnz(Combined_Gaussians.Centrer(writeout_counter1,:))
        formated_normaliased_log_2_fold_comparsion_of_gaussian(writeout_counter1,writeout_counter2)=normaliased_log_2_fold_comparsion_of_gaussian(Formatting_counter);
        formated_log_2_fold_comparsion_of_gaussian(writeout_counter1,writeout_counter2)=log_2_fold_comparsion_of_gaussian(Formatting_counter);
        Formatting_counter=1+Formatting_counter;
    end
end

%Write comparsion output to combined structure array
Combined_Gaussians.log2_of_gaussians=formated_log_2_fold_comparsion_of_gaussian;
Combined_Gaussians.log2_normalised_gaussians=formated_normaliased_log_2_fold_comparsion_of_gaussian;
Combined_Gaussians.Increase_at_apex=Increase_at_apex_in_stimulation;
Combined_Gaussians.Decrease_at_apex=Decrease_at_apex_in_stimulation;
Combined_Gaussians.Observed_change=Do_gaussian_in_channels_change;


%%Count how many guassian change in each fraction
Hist_array=zeros(fraction_number(2),3);

for fraction_counter1= 1:number_of_proteins
    for fraction_counter2= 1:nnz(Combined_Gaussians.Centrer(fraction_counter1,:))
     %Define Center of Gaussian
     Center_of_gaussain= floor(Combined_Gaussians.Centrer(fraction_counter1,fraction_counter2));
     %Ensure center is greater then zero
     if  Center_of_gaussain>0
        
     if Combined_Gaussians.log2_normalised_gaussians(fraction_counter1,fraction_counter2) >=1 && Center_of_gaussain <=fraction_to_plot
       
        Hist_array(Center_of_gaussain,1)=Hist_array(Center_of_gaussain,1)+1;
        Hist_array(Center_of_gaussain,2)=Hist_array(Center_of_gaussain,2)+1;
     elseif Combined_Gaussians.log2_normalised_gaussians(fraction_counter1,fraction_counter2) <=-1 && Center_of_gaussain <=fraction_to_plot

        Hist_array(Center_of_gaussain,1)=Hist_array(Center_of_gaussain,1)+1;
        Hist_array(Center_of_gaussain,3)=Hist_array(Center_of_gaussain,3)+1;
     elseif Combined_Gaussians.log2_normalised_gaussians(fraction_counter1,fraction_counter2) >=-1....
         && Combined_Gaussians.log2_normalised_gaussians(fraction_counter1,fraction_counter2) <=1....
         && Center_of_gaussain <=fraction_to_plot

        Hist_array(Center_of_gaussain,1)=Hist_array(Center_of_gaussain,1)+1;
     end
    end
    end
end
    

%Write out comparsion of gaussian in biological replicate
cd('Analysis output');
fid_combined_gaus_with_changes_output= fopen('Unique_gaussians_with_changes.csv','wt'); % create the output file with the header infromation
fprintf (fid_combined_gaus_with_changes_output,'%s,%s,%s,%s,%s,%s,%s,%s,%s,%s,%s,%s\n',... %header for OutputGaus output
                'Protein name', 'Height', 'Center', 'Width', 'SSE', 'adjrsquare','Observed in channel','Changes Observed',...
                'Area observed for Unique Gaussians','Area coverage of unique Gaussians', 'Fold Change (based on raw data)','Normalise Fold Change (based on raw data)'); %Write Header
for writeout_counter1= 1:number_of_proteins
    for writeout_counter2= 1:nnz(Combined_Gaussians.Centrer(writeout_counter1,:))
    fprintf(fid_combined_gaus_with_changes_output,'%s,%6.3f,%6.3f,%6.3f,%6.3f,%6.3f,%s,%s,%6.4f,%6.4f,%6.4f,%6.4f,\n',...
         Combined_Gaussians.Unique_identifier{writeout_counter1},...
         Combined_Gaussians.Height(writeout_counter1,writeout_counter2),...
         Combined_Gaussians.Centrer(writeout_counter1,writeout_counter2),...
         Combined_Gaussians.Width(writeout_counter1,writeout_counter2),...
         Combined_Gaussians.SSE(writeout_counter1,writeout_counter2),...
         Combined_Gaussians.adjrsquare(writeout_counter1,writeout_counter2),...
         Combined_Gaussians.Channels{writeout_counter1,writeout_counter2},...
         Combined_Gaussians.Observed_change{writeout_counter1,writeout_counter2},...
         Combined_Gaussians.Area_of_combined_gaussian(writeout_counter1, writeout_counter2),...
         Combined_Gaussians.Precentage_combined(writeout_counter1,writeout_counter2),...
         Combined_Gaussians.log2_of_gaussians(writeout_counter1,writeout_counter2),...
         Combined_Gaussians.log2_normalised_gaussians(writeout_counter1,writeout_counter2));
    end 
end
fclose(fid_combined_gaus_with_changes_output);

%write out summary
fid_Summary_gaussian= fopen('Summary_gaussian_detected.csv','wt'); % create the summary file of the interaction output 
fprintf (fid_Summary_gaussian,'%s,%s,%s,%s,%s,%s,%s,%s,\n',... %header for OutputGaus output
                'Total gaussians', 'Gaussians within MvsL channel', 'Gaussians within HvsL channel', 'Shared Gaussians',...
                'Number of Gaussians that increase', 'Number of Gaussians that decrease',....
                'Number of Gaussians that do not change','Number of Unquantified' ); %Write Header
fprintf (fid_Summary_gaussian,'%6.4f,%6.4f,%6.4f,%6.4f,%6.4f,%6.4f,%6.4f,%6.4f\n',...
                    Total_number_of_unique_gaussians, Unique_gaussians_in_MvsL,...
                    Unique_gaussians_in_HvsL, shared_gaussian_counter, Increase_counter, Decrease_counter, No_change_counter, Unquantifiable_counter);
fprintf (fid_Summary_gaussian,',\n');             
fclose(fid_Summary_gaussian);   
cd('../');

%Figure showing changes in response to treatment

%Graph data as log2 scatter 
f5=figure;
log2_sorted=sort(normaliased_log_2_fold_comparsion_of_gaussian(:));
subplot(2,1,1)
P4 =scatter([1:Total_number_of_unique_gaussians],log2_sorted(:),8,'fill');
title('Log2 changes between replicate: Cytoplasmic 4 hour apoptosis changes','FontSize', 10);
ylabel('Normalised Log2 ratio','FontSize', 10);
xlabel('Gaussians identified','FontSize', 10);
%Set limits based on observed values
%ylim([log2_sorted(1)*1.05,log2_sorted(Total_number_of_unique_gaussians)*1.05]);
%Set limits based on user defined cut off
ylim([-6,6]);
xlim([-100,Total_number_of_unique_gaussians+100]);
hold on
hold on %add 1 dotted line
PP1= plot([-100 Total_number_of_unique_gaussians+100],[1 1],':');
hold on %add 1 dotted line
PP1= plot([-100 Total_number_of_unique_gaussians+100],[-1 -1],':');

%plot distribution of protein chnages across the fractions
%define colours
subplot(2,1,2);
f6_figure=bar(1:fraction_number(2), [Hist_array(:,1) Hist_array(:,2) Hist_array(:,3)],0.6, 'stack');
for k=1:3
set(f6_figure(k),'facecolor', myC(k,:), 'EdgeColor', 'k' )
end
legend('No change', 'Increase', 'Decrease', 'FontSize',8, 'Location', 'Best');
xlim([-2,fraction_to_plot+2]);
title('Changes in Gaussians observed across fractions');
xlabel('Fractions');
ylabel('# of Guassian centers');
cd('Figure output');
print(f5,'-dpdf','-r600', 'All_gaussians_changes_observed.pdf')
cd('../');

%%%%%%%%%%%%%%%%%%%%%%%%%%%%%%%%%%%%%%%%%%%%%%%%%%%%%%%%%%%%%%%%%%%%%%%%%%%%%%%%%%%%
%% Comparsion 2 Part C:  Determine the trends of guassian curves
% Aim: look at the determined gaussians within single replicate and compare
% if the all the gaussians change, some change or none of them change
%%%%%%%%%%%%%%%%%%%%%%%%%%%%%%%%%%%%%%%%%%%%%%%%%%%%%%%%%%%%%%%%%%%%%%%%%%%%%%%%%%%%

%Define Variables
Combined_Gaussians.Trend=cell(Dimension_of_array(1),2);
dont_change=zeros(Dimension_of_array(1),1);
shows_increase=zeros(Dimension_of_array(1),1);
shows_decrease=zeros(Dimension_of_array(1),1);
Combined_Gaussians.Total_number_of_guassian_for_protein=zeros(Dimension_of_array(1),1);
No_change_consistent_across_gaus=0;
Increase_consistent_across_gaus=0;
Decrease_consistent_across_gaus=0;
Increase_inconsistent_across_gaus=0;
Decrease_inconsistent_across_gaus=0;
Increase_and_decrease_across_gaus=0;

%Loop over proteins to assess guassian information
for writeout_counter1= 1:Dimension_of_array(1)
    Protein_to_test_trend= Do_gaussian_in_channels_change(writeout_counter1,:);
    %Count number of proteins
    Combined_Gaussians.Total_number_of_guassian_for_protein(writeout_counter1,1)=sum(~cellfun('isempty',Protein_to_test_trend));
   
    %test if change is uniform 'No change', count 
    no_change={'No change'};
    dont_change(writeout_counter1,1)=sum(strcmp(no_change,Protein_to_test_trend));
    %test if change is uniform 'Increase', count 
    Increase_change={'Increase'};
    shows_increase(writeout_counter1,1)=sum(strcmp(Increase_change,Protein_to_test_trend));
    %test if change is uniform 'Decrease', count 
    Decrease_change={'Decrease'};
    shows_decrease(writeout_counter1,1)=sum(strcmp(Decrease_change,Protein_to_test_trend));    
    
    if (dont_change(writeout_counter1,1) >0 && shows_increase(writeout_counter1,1) == 0 && shows_decrease(writeout_counter1,1) == 0)
      Combined_Gaussians.Trend(writeout_counter1,1)={'No change'};
      Combined_Gaussians.Trend(writeout_counter1,2)={'Consitent across gaussians'};
      No_change_consistent_across_gaus=1+ No_change_consistent_across_gaus;
    elseif (dont_change(writeout_counter1,1) ==0 && shows_increase(writeout_counter1,1) > 0 && shows_decrease(writeout_counter1,1) == 0)
      Combined_Gaussians.Trend(writeout_counter1,1)={'Increase'};
      Combined_Gaussians.Trend(writeout_counter1,2)={'Consitent across gaussians'};
      Increase_consistent_across_gaus=1+ Increase_consistent_across_gaus;
    elseif (dont_change(writeout_counter1,1) ==0 && shows_increase(writeout_counter1,1) == 0 && shows_decrease(writeout_counter1,1) > 0)
      Combined_Gaussians.Trend(writeout_counter1,1)={'Decrease'};
      Combined_Gaussians.Trend(writeout_counter1,2)={'Consitent across gaussians'};
      Decrease_consistent_across_gaus=1+ Decrease_consistent_across_gaus;
    elseif (shows_increase(writeout_counter1,1) >0 && dont_change(writeout_counter1,1) > 0)
      Combined_Gaussians.Trend(writeout_counter1,1)={'Increase'};
      Combined_Gaussians.Trend(writeout_counter1,2)={'Inconsitent across gaussians'};
      Increase_inconsistent_across_gaus=1+ Increase_inconsistent_across_gaus;
    elseif (dont_change(writeout_counter1,1) >0 && shows_decrease(writeout_counter1,1) > 0)
      Combined_Gaussians.Trend(writeout_counter1,1)={'Decrease'};
      Combined_Gaussians.Trend(writeout_counter1,2)={'Inconsitent across gaussians'};
      Decrease_inconsistent_across_gaus=1+ Decrease_inconsistent_across_gaus;
    elseif (shows_increase(writeout_counter1,1) >0 && shows_decrease(writeout_counter1,1) > 0)
      Combined_Gaussians.Trend(writeout_counter1,1)={'+/-'};
      Combined_Gaussians.Trend(writeout_counter1,2)={'Inconsitent across gaussians'};
      Increase_and_decrease_across_gaus=1+Increase_and_decrease_across_gaus;
    end
       
end

%Arrange trend data to group by proteins across replicates
Protein_information.Trend_compare_between_replicates=cell(number_of_unique_protein_with_gaussians,6);

for count_shared_guassians4= 1:number_of_unique_protein_with_gaussians
%find location of proteins within master protein table
[internal_location_of_protein_of_interest]=ind2sub(Dimension_of_array(1), strmatch(Unique_protein_names(count_shared_guassians4), Combined_Gaussians.Protein_name, 'exact'));

 Number_of_times_seen=length(internal_location_of_protein_of_interest);
 for Number_of_times_seen_counter1= 1:Number_of_times_seen
     if Combined_Gaussians.Replicate(internal_location_of_protein_of_interest(Number_of_times_seen_counter1)) == 1
         Protein_information.Trend_compare_between_replicates{count_shared_guassians4,1}= Combined_Gaussians.Trend(internal_location_of_protein_of_interest(Number_of_times_seen_counter1),1);
         Protein_information.Trend_compare_between_replicates{count_shared_guassians4,4}= Combined_Gaussians.Trend(internal_location_of_protein_of_interest(Number_of_times_seen_counter1),2);
     elseif Combined_Gaussians.Replicate(internal_location_of_protein_of_interest(Number_of_times_seen_counter1)) == 2
         Protein_information.Trend_compare_between_replicates{count_shared_guassians4,2}= Combined_Gaussians.Trend(internal_location_of_protein_of_interest(Number_of_times_seen_counter1),1);
         Protein_information.Trend_compare_between_replicates{count_shared_guassians4,5}= Combined_Gaussians.Trend(internal_location_of_protein_of_interest(Number_of_times_seen_counter1),2);     
     elseif Combined_Gaussians.Replicate(internal_location_of_protein_of_interest(Number_of_times_seen_counter1)) == 3
         Protein_information.Trend_compare_between_replicates{count_shared_guassians4,3}= Combined_Gaussians.Trend(internal_location_of_protein_of_interest(Number_of_times_seen_counter1),1);
         Protein_information.Trend_compare_between_replicates{count_shared_guassians4,6}= Combined_Gaussians.Trend(internal_location_of_protein_of_interest(Number_of_times_seen_counter1),2);
     end
 end     
end

         
%Write out trend observed in gaussian grouped by proteins and replicate

cd('Analysis output');
fid_summed_area= fopen('Gaussian_trend_analysis_protein_replicate.csv','wt'); % create the output file with the header infromation
fprintf (fid_summed_area,'%s,%s,%s,%s,%s,%s,%s,%s\n',... %header for OutputGaus output
                'Protein name', 'Summed Area MvsL', 'Summed Area HvsL', '% of expect area MvsL', '% of expect area HvsL', 'Number of gaussians observed','Observed change',' Where changes consistent across all guassians'); %Write Header
for writeout_counter1= 1:Dimension_of_array(1)
    fprintf(fid_summed_area,'%s,%6.3f,%6.3f,%6.3f,%6.3f,%6.3f,%s,%s,\n',...
        Combined_Gaussians.Unique_identifier{writeout_counter1},...
        Combined_Gaussians.Summed_MvsL_area(writeout_counter1,1),...
        Combined_Gaussians.Summed_HvsL_area(writeout_counter1,1),...
        Combined_Gaussians.Summed_Precentage_MvsL(writeout_counter1,1),...
        Combined_Gaussians.Summed_Precentage_HvsL(writeout_counter1,1),...
        nnz(Combined_Gaussians.Centrer(writeout_counter1,:)),...
        Combined_Gaussians.Trend{writeout_counter1,1},...
        Combined_Gaussians.Trend{writeout_counter1,2});   
end
fclose(fid_summed_area);

fid_summed_area1= fopen('Summary_gaussian_trend_analysis_protein_replicate.csv','wt'); % create the output file with the header infromation
fprintf (fid_summed_area1,'%s,%s,%s,%s,%s,%s,%s\n',... %header for OutputGaus output
                'Number of Protein observed across replicates', 'No change- consistent across gaussians', 'Increase- consistent across gaussians',...
                'Decrease- consistent across gaussians','Increase- inconsistent across gaussians', 'Decrease- inconsistent across gaussians',...
                'Increase and Decrease observed in Gaussians'); %Write Header            
fprintf (fid_summed_area1,'%6.4f,%6.4f,%6.4f,%6.4f,%6.4f,%6.4f,%6.4f\n',...
        Dimension_of_array(1),...
        No_change_consistent_across_gaus, Increase_consistent_across_gaus,...
        Decrease_consistent_across_gaus, Increase_inconsistent_across_gaus,...
        Decrease_inconsistent_across_gaus, Increase_and_decrease_across_gaus);   
fclose(fid_summed_area1);
cd('../');

%% Shared gaussian across replicate.

%%%%%%%%%%%%%%%%%%%%%%%%%%%%%%%%%%%%%%%%%%%%%%%%%%%%%%%%%%%%%%%%%%%%%%%%%%%%%%%%%%%%
% Comparsion 3 Part A:  Determine which Gaussians are shared across replicates
% Aim: determined gaussians which are shared
%%%%%%%%%%%%%%%%%%%%%%%%%%%%%%%%%%%%%%%%%%%%%%%%%%%%%%%%%%%%%%%%%%%%%%%%%%%%%%%%%%%% 

%Create array of master gaussian list
Master_Gaussian_list.Protein_name=Unique_protein_names;
Master_Gaussian_list.Unique_identifier=cell(number_of_unique_protein_with_gaussians,1);
Master_Gaussian_list.Protein_number=zeros(number_of_unique_protein_with_gaussians,1);
Master_Gaussian_list.Replicate=zeros(number_of_unique_protein_with_gaussians,1);
Master_Gaussian_list.Channel=cell(number_of_unique_protein_with_gaussians,1);
Master_Gaussian_list.Guassian_index_number=zeros(number_of_unique_protein_with_gaussians,1);
Master_Gaussian_list.Center=zeros(number_of_unique_protein_with_gaussians,1);
Master_Gaussian_list.Height=zeros(number_of_unique_protein_with_gaussians,1);
Master_Gaussian_list.Width=zeros(number_of_unique_protein_with_gaussians,1);
Master_Gaussian_list.SSE=zeros(number_of_unique_protein_with_gaussians,1);
Master_Gaussian_list.adjrsquare=zeros(number_of_unique_protein_with_gaussians,1);
Master_Gaussian_list.Complex_size=zeros(number_of_unique_protein_with_gaussians,1);
Master_Gaussian_list.Replicate_Protein_identifier=cell(number_of_unique_protein_with_gaussians,1);
Master_Gaussian_list.Gaussian_area=zeros(number_of_unique_protein_with_gaussians,1);

%Compare MvsL first then HvsL
for Shared_accross_replicate_counter = 1:number_of_unique_protein_with_gaussians
    
%find location of proteins in MvsL and HvsL arrays  
[internal_location_of_protein_of_interest_MvsL]=ind2sub(Dimension_of_array(1), strmatch(Unique_protein_names(Shared_accross_replicate_counter), MvsL_Gaussians.Protein_name, 'exact'));
[internal_location_of_protein_of_interest_Master]=ind2sub(Dimension_of_array(1), strmatch(Unique_protein_names(Shared_accross_replicate_counter), Master_Gaussian_list.Protein_name, 'exact'));

%Compare gaussians from each replicate channel
Number_of_times_seen_MvsL=length(internal_location_of_protein_of_interest_MvsL);
 
%Compare MvsL Gaussians
for MvsL_counter=1:Number_of_times_seen_MvsL
       
%determine Center for specific protein, note this is created so as the loop
%cycle through each guassian the identified gaussians can be removed
%Copy replicate data
Replicate_MvsL_protein=MvsL_Gaussians.Replicate(internal_location_of_protein_of_interest_MvsL(MvsL_counter), :);
Replicate_Master_list_protein=Master_Gaussian_list.Replicate(internal_location_of_protein_of_interest_Master, :);
%Copy Unique_identifier
Unique_identified_MvsL=MvsL_Gaussians.Unique_identifier(internal_location_of_protein_of_interest_MvsL(MvsL_counter), :);
Unique_identified_Master_list_protein=Master_Gaussian_list.Unique_identifier(internal_location_of_protein_of_interest_Master, :);
%Copy Protein number
Protein_number_MvsL_protein=MvsL_Gaussians.Protein_number(internal_location_of_protein_of_interest_MvsL(MvsL_counter), :);
Protein_number_Master_list_protein=Master_Gaussian_list.Protein_number(internal_location_of_protein_of_interest_Master, :);
%Copy Guassian_index_number
Guassian_index_number_MvsL_protein=MvsL_Gaussians.Guassian_index_number(internal_location_of_protein_of_interest_MvsL(MvsL_counter), :);
Guassian_index_number_Master_list_protein=Master_Gaussian_list.Guassian_index_number(internal_location_of_protein_of_interest_Master, :);
%Copy Replicate_Protein_identifier
Replicate_Protein_identifier_MvsL_protein=MvsL_Gaussians.Replicate_Protein_identifier(internal_location_of_protein_of_interest_MvsL(MvsL_counter), :);
Replicate_Protein_identifier_Master_list_protein=Master_Gaussian_list.Replicate_Protein_identifier(internal_location_of_protein_of_interest_Master, :);
%Copy Center data
Centres_MvsL_protein=MvsL_Gaussians.Center(internal_location_of_protein_of_interest_MvsL(MvsL_counter), :);
Centres_Master_list_protein=Master_Gaussian_list.Center(internal_location_of_protein_of_interest_Master, :);
%Copy Height data
Height_MvsL_protein=MvsL_Gaussians.Height(internal_location_of_protein_of_interest_MvsL(MvsL_counter), :);
Height_Master_list_protein=Master_Gaussian_list.Height(internal_location_of_protein_of_interest_Master, :);
%Copy Width data
Width_MvsL_protein=MvsL_Gaussians.Width(internal_location_of_protein_of_interest_MvsL(MvsL_counter), :);
Width_Master_list_protein=Master_Gaussian_list.Width(internal_location_of_protein_of_interest_Master, :);
%Copy SSE data
SSE_MvsL_protein=MvsL_Gaussians.SSE(internal_location_of_protein_of_interest_MvsL(MvsL_counter), :);
SSE_Master_list_protein=Master_Gaussian_list.SSE(internal_location_of_protein_of_interest_Master, :);
%Copy adjrsquare data
determined_AdjrSequare_of_guassians_MvsL=MvsL_Gaussians.adjrsquare(internal_location_of_protein_of_interest_MvsL(MvsL_counter), :);
determined_AdjrSequare_of_guassians_Master_list=Master_Gaussian_list.adjrsquare(internal_location_of_protein_of_interest_Master, :);
%Copy Complex size
Complex_size_MvsL=MvsL_Gaussians.Complex_size(internal_location_of_protein_of_interest_MvsL(MvsL_counter), :);
Complex_size_Master_list=Master_Gaussian_list.Complex_size(internal_location_of_protein_of_interest_Master, :);
%Copy Gaussian area
Gaussian_area_MvsL=MvsL_Gaussians.Gaussian_area(internal_location_of_protein_of_interest_MvsL(MvsL_counter), :);
Gaussian_area_Master_list=Master_Gaussian_list.Gaussian_area(internal_location_of_protein_of_interest_Master, :);

%Determine what position in Master_Gaussian_list.Center to write to
if Master_Gaussian_list.Center(internal_location_of_protein_of_interest_Master,1)== 0
position_counter=0;
elseif ~Master_Gaussian_list.Center(internal_location_of_protein_of_interest_Master,1) == 0
position_counter=(nnz(Master_Gaussian_list.Center(internal_location_of_protein_of_interest_Master, :)));
end
       
ready = false;
while ~ready
%count the number of non zero elements    
Number_of_non_zero_elements_MvsL=nnz(Centres_MvsL_protein);
Number_of_non_zero_elements_Master_list=nnz(Centres_Master_list_protein);
%create the matrix to be filled
Matrix_of_interactions=zeros(Number_of_non_zero_elements_MvsL,Number_of_non_zero_elements_Master_list);
  

%create matrix to compare gaussians
for internal_counter6= 1:Number_of_non_zero_elements_MvsL
    for internal_counter7= 1:Number_of_non_zero_elements_Master_list
    Centres_MvsL_for_matrix=Centres_MvsL_protein(internal_counter6);
    Centres_Master_list_protein_for_matrix=Centres_Master_list_protein(internal_counter7);
    Matrix_of_interactions(internal_counter6,internal_counter7)= abs(Centres_MvsL_for_matrix-Centres_Master_list_protein_for_matrix);
    end
end


%test matrix to determine which gaussains to keep and which ones to remove
%test to makre sure the matrix has numbers
if isempty(Matrix_of_interactions(:)) == 1
    row_to_copy_to_summed_array = nnz(Centres_MvsL_protein);
    col_to_copy_to_summed_array = nnz(Centres_Master_list_protein);
    if row_to_copy_to_summed_array>0
        
        %add one to position counter
        position_counter=position_counter+1;
        
        %populate Master_guassian_list with values
        Master_Gaussian_list.Replicate(Shared_accross_replicate_counter,position_counter)=Replicate_MvsL_protein(1);
        Master_Gaussian_list.Center(Shared_accross_replicate_counter,position_counter)= Centres_MvsL_protein(1);
        Master_Gaussian_list.Height(Shared_accross_replicate_counter,position_counter)= Height_MvsL_protein(1);
        Master_Gaussian_list.Width(Shared_accross_replicate_counter,position_counter)= Width_MvsL_protein(1);
        Master_Gaussian_list.SSE(Shared_accross_replicate_counter,position_counter)= SSE_MvsL_protein(1);
        Master_Gaussian_list.adjrsquare(Shared_accross_replicate_counter,position_counter)= determined_AdjrSequare_of_guassians_MvsL(1);
        Master_Gaussian_list.Unique_identifier(Shared_accross_replicate_counter,position_counter)= Unique_identified_MvsL(1);
        Master_Gaussian_list.Replicate_Protein_identifier(Shared_accross_replicate_counter,position_counter)= Replicate_Protein_identifier_MvsL_protein(1);
        Master_Gaussian_list.Guassian_index_number(Shared_accross_replicate_counter,position_counter)=Guassian_index_number_MvsL_protein(1);
        Master_Gaussian_list.Protein_number(Shared_accross_replicate_counter,position_counter)= Protein_number_MvsL_protein(1);
        Master_Gaussian_list.Complex_size(Shared_accross_replicate_counter,position_counter)=Complex_size_MvsL(1);
        Master_Gaussian_list.Gaussian_area(Shared_accross_replicate_counter,position_counter)=Gaussian_area_MvsL(1);
        Master_Gaussian_list.Channel(Shared_accross_replicate_counter,position_counter)={'MvsL'};
               
        %remove values for arry being tested
        Replicate_MvsL_protein(1)=[];
        Centres_MvsL_protein(1)=[];
        Height_MvsL_protein(1)=[];
        Width_MvsL_protein(1)=[];
        SSE_MvsL_protein(1)=[];
        determined_AdjrSequare_of_guassians_MvsL(1)=[];
        Unique_identified_MvsL(1)=[];
        Guassian_index_number_MvsL_protein(1)=[];
        Protein_number_MvsL_protein(1)=[];
        Complex_size_MvsL(1)=[];
        Gaussian_area_MvsL(1)=[];
    end
    
%test to find the best gaussians within user defined fractions of each other     
elseif min(Matrix_of_interactions(:)) <=User_Window
    % position of the guassians that are the same between MvsL and HvsL channel
    [row,col] = ind2sub(size(Matrix_of_interactions),find(ismember((Matrix_of_interactions),min(Matrix_of_interactions(:)))));
    %use the Gaussian corresponding to the best AdjrSequare
    
                
    %Determine which channel has the best gaussian fit
    AdjrSequare_of_guassians_channels=[determined_AdjrSequare_of_guassians_MvsL(row(1)), determined_AdjrSequare_of_guassians_Master_list(col(1))];
    Max_AdjrSequare_of_guassians=max(AdjrSequare_of_guassians_channels);
    position_of_best_AdjrSequare=find(ismember(AdjrSequare_of_guassians_channels,Max_AdjrSequare_of_guassians(1)));


       if position_of_best_AdjrSequare(1) == 1 % the MvsL contains the best adjrsequare, overwrite current value with MvsL values
          
          %as the col varible denotes the position in the master list of
          %the value of interest write the new MvsL to this position
          Master_Gaussian_list.Replicate(Shared_accross_replicate_counter,col)=Replicate_MvsL_protein(row(1));
          Master_Gaussian_list.Center(Shared_accross_replicate_counter,col)= Centres_MvsL_protein(row(1));
          Master_Gaussian_list.Height(Shared_accross_replicate_counter,col)= Height_MvsL_protein(row(1));
          Master_Gaussian_list.Width(Shared_accross_replicate_counter,col)= Width_MvsL_protein(row(1));
          Master_Gaussian_list.SSE(Shared_accross_replicate_counter,col)= SSE_MvsL_protein(row(1));
          Master_Gaussian_list.adjrsquare(Shared_accross_replicate_counter,col)= determined_AdjrSequare_of_guassians_MvsL(row(1));
          Master_Gaussian_list.Unique_identifier(Shared_accross_replicate_counter,col)= Unique_identified_MvsL(row(1));
          Master_Gaussian_list.Replicate_Protein_identifier(Shared_accross_replicate_counter,col)= Replicate_Protein_identifier_MvsL_protein(1);
          Master_Gaussian_list.Guassian_index_number(Shared_accross_replicate_counter,col)=Guassian_index_number_MvsL_protein(row(1));
          Master_Gaussian_list.Protein_number(Shared_accross_replicate_counter,col)= Protein_number_MvsL_protein(row(1));
          Master_Gaussian_list.Complex_size(Shared_accross_replicate_counter,col)=Complex_size_MvsL(row(1));
          Master_Gaussian_list.Gaussian_area(Shared_accross_replicate_counter,col)=Gaussian_area_MvsL(row(1));
          Master_Gaussian_list.Channel(Shared_accross_replicate_counter,col)={'MvsL'};       

        %if the Master list contains the same guassian, within 2 fractions and
        %contains the best adjrsequare do nothing
    
       end
    
        %remove the most similar gaussains that are within 2 units
        %remove values in MvsL channels
        Replicate_MvsL_protein(:,[row(1)])=[];
        Centres_MvsL_protein(:,[row(1)])=[];
        Height_MvsL_protein(:,[row(1)])=[];
        Width_MvsL_protein(:,[row(1)])=[];
        SSE_MvsL_protein(:,[row(1)])=[];
        determined_AdjrSequare_of_guassians_MvsL(:,[row(1)])=[];
        Unique_identified_MvsL(:,[row(1)])=[];
        Guassian_index_number_MvsL_protein(:,[row(1)])=[];
        Protein_number_MvsL_protein(:,[row(1)])=[];
        Complex_size_MvsL(:,[row(1)])=[];
        Gaussian_area_MvsL(:,[row(1)])=[];
    
%Consider gaussians not within user defined number of fractions of each other as unique
elseif min(Matrix_of_interactions(:)) >User_Window
    
        %position of the guassians that are the same between MvsL and HvsL channel    
        [row,col] = ind2sub(size(Matrix_of_interactions),find(ismember((Matrix_of_interactions),min(Matrix_of_interactions(:)))));
    
        %add one to position
        position_counter=position_counter+1;
        Master_Gaussian_list.Replicate(Shared_accross_replicate_counter,position_counter)=Replicate_MvsL_protein(row(1));
        Master_Gaussian_list.Center(Shared_accross_replicate_counter,position_counter)= Centres_MvsL_protein(row(1));
        Master_Gaussian_list.Height(Shared_accross_replicate_counter,position_counter)= Height_MvsL_protein(row(1));
        Master_Gaussian_list.Width(Shared_accross_replicate_counter,position_counter)= Width_MvsL_protein(row(1));
        Master_Gaussian_list.SSE(Shared_accross_replicate_counter,position_counter)= SSE_MvsL_protein(row(1));
        Master_Gaussian_list.adjrsquare(Shared_accross_replicate_counter,position_counter)= determined_AdjrSequare_of_guassians_MvsL(row(1));
        Master_Gaussian_list.Unique_identifier(Shared_accross_replicate_counter,position_counter)= Unique_identified_MvsL(row(1));
        Master_Gaussian_list.Replicate_Protein_identifier(Shared_accross_replicate_counter,position_counter)= Replicate_Protein_identifier_MvsL_protein(1);
        Master_Gaussian_list.Guassian_index_number(Shared_accross_replicate_counter,position_counter)=Guassian_index_number_MvsL_protein(row(1));
        Master_Gaussian_list.Protein_number(Shared_accross_replicate_counter,position_counter)= Protein_number_MvsL_protein(row(1));
        Master_Gaussian_list.Complex_size(Shared_accross_replicate_counter,position_counter)=Complex_size_MvsL(row(1));
        Master_Gaussian_list.Gaussian_area(Shared_accross_replicate_counter,position_counter)=Gaussian_area_MvsL(row(1));        
        Master_Gaussian_list.Channel(Shared_accross_replicate_counter,position_counter)={'MvsL'};
         
    
        %remove values in MvsL channels
        Replicate_MvsL_protein(:,[row(1)])=[];
        Centres_MvsL_protein(:,[row(1)])=[];
        Height_MvsL_protein(:,[row(1)])=[];
        Width_MvsL_protein(:,[row(1)])=[];
        SSE_MvsL_protein(:,[row(1)])=[];
        determined_AdjrSequare_of_guassians_MvsL(:,[row(1)])=[];
        Unique_identified_MvsL(:,[row(1)])=[];
        Guassian_index_number_MvsL_protein(:,[row(1)])=[];
        Protein_number_MvsL_protein(:,[row(1)])=[];
        Complex_size_MvsL(:,[row(1)])=[]; 
        Gaussian_area_MvsL(:,[row(1)])=[];

end

%check the dimension of the matrix to all numbers have been checked
row_check = nnz(Centres_MvsL_protein);
ready = (row_check == 0);

end
end
end

for Shared_accross_replicate_counter = 1:number_of_unique_protein_with_gaussians
    
%find location of proteins in HvsL arrays  
[internal_location_of_protein_of_interest_HvsL]=ind2sub(Dimension_of_array(1), strmatch(Unique_protein_names(Shared_accross_replicate_counter), HvsL_Gaussians.Protein_name, 'exact'));
[internal_location_of_protein_of_interest_Master]=ind2sub(Dimension_of_array(1), strmatch(Unique_protein_names(Shared_accross_replicate_counter), Master_Gaussian_list.Protein_name, 'exact'));

%Compare gaussians from each replicate channel
Number_of_times_seen_HvsL=length(internal_location_of_protein_of_interest_HvsL);

%Compare HvsL Gaussians
for HvsL_counter=1:Number_of_times_seen_HvsL
       
%determine Center for specific protein, note this is created so as the loop
%cycle through each guassian the identified gaussians can be removed
%Copy replicate data
Replicate_HvsL_protein=HvsL_Gaussians.Replicate(internal_location_of_protein_of_interest_HvsL(HvsL_counter), :);
Replicate_Master_list_protein=Master_Gaussian_list.Replicate(internal_location_of_protein_of_interest_Master, :);
%Copy Unique_identifier
Unique_identified_HvsL=HvsL_Gaussians.Unique_identifier(internal_location_of_protein_of_interest_HvsL(HvsL_counter), :);
Unique_identified_Master_list_protein=Master_Gaussian_list.Unique_identifier(internal_location_of_protein_of_interest_Master, :);
%Copy Protein number
Protein_number_HvsL_protein=HvsL_Gaussians.Protein_number(internal_location_of_protein_of_interest_HvsL(HvsL_counter), :);
Protein_number_Master_list_protein=Master_Gaussian_list.Protein_number(internal_location_of_protein_of_interest_Master, :);
%Copy Guassian_index_number
Guassian_index_number_HvsL_protein=HvsL_Gaussians.Guassian_index_number(internal_location_of_protein_of_interest_HvsL(HvsL_counter), :);
Guassian_index_number_Master_list_protein=Master_Gaussian_list.Guassian_index_number(internal_location_of_protein_of_interest_Master, :);
%Copy Replicate_Protein_identifier
Replicate_Protein_identifier_HvsL_protein=HvsL_Gaussians.Replicate_Protein_identifier(internal_location_of_protein_of_interest_HvsL(HvsL_counter), :);
Replicate_Protein_identifier_Master_list_protein=Master_Gaussian_list.Replicate_Protein_identifier(internal_location_of_protein_of_interest_Master, :);
%Copy Center data
Centres_HvsL_protein=HvsL_Gaussians.Center(internal_location_of_protein_of_interest_HvsL(HvsL_counter), :);
Centres_Master_list_protein=Master_Gaussian_list.Center(internal_location_of_protein_of_interest_Master, :);
%Copy Height data
Height_HvsL_protein=HvsL_Gaussians.Height(internal_location_of_protein_of_interest_HvsL(HvsL_counter), :);
Height_Master_list_protein=Master_Gaussian_list.Height(internal_location_of_protein_of_interest_Master, :);
%Copy Width data
Width_HvsL_protein=HvsL_Gaussians.Width(internal_location_of_protein_of_interest_HvsL(HvsL_counter), :);
Width_Master_list_protein=Master_Gaussian_list.Width(internal_location_of_protein_of_interest_Master, :);
%Copy SSE data
SSE_HvsL_protein=HvsL_Gaussians.SSE(internal_location_of_protein_of_interest_HvsL(HvsL_counter), :);
SSE_Master_list_protein=Master_Gaussian_list.SSE(internal_location_of_protein_of_interest_Master, :);
%Copy adjrsquare data
determined_AdjrSequare_of_guassians_HvsL=HvsL_Gaussians.adjrsquare(internal_location_of_protein_of_interest_HvsL(HvsL_counter), :);
determined_AdjrSequare_of_guassians_Master_list=Master_Gaussian_list.adjrsquare(internal_location_of_protein_of_interest_Master, :);
%Copy Complex size
Complex_size_HvsL=HvsL_Gaussians.Complex_size(internal_location_of_protein_of_interest_HvsL(HvsL_counter), :);
Complex_size_Master_list=Master_Gaussian_list.Complex_size(internal_location_of_protein_of_interest_Master, :);
%Copy Gaussian area
Gaussian_area_HvsL=HvsL_Gaussians.Gaussian_area(internal_location_of_protein_of_interest_HvsL(HvsL_counter), :);
Gaussian_area_Master_list=Master_Gaussian_list.Gaussian_area(internal_location_of_protein_of_interest_Master, :);


%Determine what position in Master_Gaussian_list.Center to write to
if Master_Gaussian_list.Center(internal_location_of_protein_of_interest_Master,1)== 0
position_counter=0;
elseif ~Master_Gaussian_list.Center(internal_location_of_protein_of_interest_Master,1) == 0
position_counter=(nnz(Master_Gaussian_list.Center(internal_location_of_protein_of_interest_Master, :)));
end
       
ready = false;
while ~ready
%count the number of non zero elements    
Number_of_non_zero_elements_HvsL=nnz(Centres_HvsL_protein);
Number_of_non_zero_elements_Master_list=nnz(Centres_Master_list_protein);
%create the matrix to be filled
Matrix_of_interactions=zeros(Number_of_non_zero_elements_HvsL,Number_of_non_zero_elements_Master_list);
  

%create matrix to compare gaussians
for internal_counter6= 1:Number_of_non_zero_elements_HvsL
    for internal_counter7= 1:Number_of_non_zero_elements_Master_list
    Centres_HvsL_for_matrix=Centres_HvsL_protein(internal_counter6);
    Centres_Master_list_protein_for_matrix=Centres_Master_list_protein(internal_counter7);
    Matrix_of_interactions(internal_counter6,internal_counter7)= abs(Centres_HvsL_for_matrix-Centres_Master_list_protein_for_matrix);
    end
end


%test matrix to determine which gaussains to keep and which ones to remove
%test to makre sure the matrix has numbers
if isempty(Matrix_of_interactions(:)) == 1
    row_to_copy_to_summed_array = nnz(Centres_HvsL_protein);
    col_to_copy_to_summed_array = nnz(Centres_Master_list_protein);
    if row_to_copy_to_summed_array>0
       
         %add one to position counter
         position_counter=position_counter+1;
        
         %populate Master_guassian_list with values
         Master_Gaussian_list.Replicate(Shared_accross_replicate_counter,position_counter)=Replicate_HvsL_protein(1);
         Master_Gaussian_list.Center(Shared_accross_replicate_counter,position_counter)= Centres_HvsL_protein(1);
         Master_Gaussian_list.Height(Shared_accross_replicate_counter,position_counter)= Height_HvsL_protein(1);
         Master_Gaussian_list.Width(Shared_accross_replicate_counter,position_counter)= Width_HvsL_protein(1);
         Master_Gaussian_list.SSE(Shared_accross_replicate_counter,position_counter)= SSE_HvsL_protein(1);
         Master_Gaussian_list.adjrsquare(Shared_accross_replicate_counter,position_counter)= determined_AdjrSequare_of_guassians_HvsL(1);
         Master_Gaussian_list.Unique_identifier(Shared_accross_replicate_counter,position_counter)= Unique_identified_HvsL(1);
         Master_Gaussian_list.Replicate_Protein_identifier(Shared_accross_replicate_counter,position_counter)= Replicate_Protein_identifier_HvsL_protein(1);
         Master_Gaussian_list.Guassian_index_number(Shared_accross_replicate_counter,position_counter)=Guassian_index_number_HvsL_protein(1);
         Master_Gaussian_list.Protein_number(Shared_accross_replicate_counter,position_counter)= Protein_number_HvsL_protein(1);
         Master_Gaussian_list.Complex_size(Shared_accross_replicate_counter,position_counter)=Complex_size_HvsL(1);
         Master_Gaussian_list.Gaussian_area(Shared_accross_replicate_counter,position_counter)=Gaussian_area_HvsL(1);
         Master_Gaussian_list.Channel(Shared_accross_replicate_counter,position_counter)={'HvsL'}; 
        
        
         %remove values for arry being tested
         Replicate_HvsL_protein(1)=[];
         Centres_HvsL_protein(1)=[];
         Height_HvsL_protein(1)=[];
         Width_HvsL_protein(1)=[];
         SSE_HvsL_protein(1)=[];
         determined_AdjrSequare_of_guassians_HvsL(1)=[];
         Unique_identified_HvsL(1)=[];
         Guassian_index_number_HvsL_protein(1)=[];
         Protein_number_HvsL_protein(1)=[];
         Complex_size_HvsL(1)=[]; 
         Gaussian_area_HvsL(1)=[];
        
    end
    
%test to find the best gaussians within user defined number of fractions of each other     
elseif min(Matrix_of_interactions(:)) <=User_Window
    % position of the guassians that are the same between MvsL and HvsL channel
    [row,col] = ind2sub(size(Matrix_of_interactions),find(ismember((Matrix_of_interactions),min(Matrix_of_interactions(:)))));
    %use the Gaussian corresponding to the best AdjrSequare
    
                
    %Determine which channel has the best gaussian fit
    AdjrSequare_of_guassians_channels=[determined_AdjrSequare_of_guassians_HvsL(row(1)), determined_AdjrSequare_of_guassians_Master_list(col(1))];
    Max_AdjrSequare_of_guassians=max(AdjrSequare_of_guassians_channels);
    position_of_best_AdjrSequare=find(ismember(AdjrSequare_of_guassians_channels,Max_AdjrSequare_of_guassians(1)));


    if position_of_best_AdjrSequare(1) == 1 % the MvsL contains the best adjrsequare, overwrite current value with MvsL values
          
          %as the col varible denotes the position in the master list of
          %the value of interest write the new MvsL to this position
          Master_Gaussian_list.Replicate(Shared_accross_replicate_counter,col)=Replicate_HvsL_protein(row(1));
          Master_Gaussian_list.Center(Shared_accross_replicate_counter,col)= Centres_HvsL_protein(row(1));
          Master_Gaussian_list.Height(Shared_accross_replicate_counter,col)= Height_HvsL_protein(row(1));
          Master_Gaussian_list.Width(Shared_accross_replicate_counter,col)= Width_HvsL_protein(row(1));
          Master_Gaussian_list.SSE(Shared_accross_replicate_counter,col)= SSE_HvsL_protein(row(1));
          Master_Gaussian_list.adjrsquare(Shared_accross_replicate_counter,col)= determined_AdjrSequare_of_guassians_HvsL(row(1));
          Master_Gaussian_list.Unique_identifier(Shared_accross_replicate_counter,col)= Unique_identified_HvsL(row(1));
          Master_Gaussian_list.Replicate_Protein_identifier(Shared_accross_replicate_counter,col)= Replicate_Protein_identifier_HvsL_protein(1);
          Master_Gaussian_list.Guassian_index_number(Shared_accross_replicate_counter,col)=Guassian_index_number_HvsL_protein(row(1));
          Master_Gaussian_list.Protein_number(Shared_accross_replicate_counter,col)= Protein_number_HvsL_protein(row(1));
          Master_Gaussian_list.Complex_size(Shared_accross_replicate_counter,col)=Complex_size_HvsL(row(1));
          Master_Gaussian_list.Gaussian_area(Shared_accross_replicate_counter,col)=Gaussian_area_HvsL(row(1));
          Master_Gaussian_list.Channel(Shared_accross_replicate_counter,col)={'HvsL'}; 
              

    % if the Master list contains the same guassian, within 2 fractions and
    % contains the best adjrsequare do nothing
    
    end
    
    %remove the most similar gaussains that are within 2 units
    %remove values in HvsL channels
        Replicate_HvsL_protein(:,[row(1)])=[];
        Centres_HvsL_protein(:,[row(1)])=[];
        Height_HvsL_protein(:,[row(1)])=[];
        Width_HvsL_protein(:,[row(1)])=[];
        SSE_HvsL_protein(:,[row(1)])=[];
        determined_AdjrSequare_of_guassians_HvsL(:,[row(1)])=[];
        Unique_identified_HvsL(:,[row(1)])=[];
        Guassian_index_number_HvsL_protein(:,[row(1)])=[];
        Protein_number_HvsL_protein(:,[row(1)])=[];
        Complex_size_HvsL(:,[row(1)])=[];
        Gaussian_area_HvsL(:,[row(1)])=[];
    
%Consider gaussians not within user defined number of fractions of each other as unique
elseif min(Matrix_of_interactions(:)) >User_Window
        %position of the guassians that are the same between MvsL and HvsL channel    
        [row,col] = ind2sub(size(Matrix_of_interactions),find(ismember((Matrix_of_interactions),min(Matrix_of_interactions(:)))));
    
         %add one to position
         position_counter=position_counter+1;
          
         %populate Master_guassian_list with values
         Master_Gaussian_list.Replicate(Shared_accross_replicate_counter,position_counter)=Replicate_HvsL_protein(row(1));
         Master_Gaussian_list.Center(Shared_accross_replicate_counter,position_counter)= Centres_HvsL_protein(row(1));
         Master_Gaussian_list.Height(Shared_accross_replicate_counter,position_counter)= Height_HvsL_protein(row(1));
         Master_Gaussian_list.Width(Shared_accross_replicate_counter,position_counter)= Width_HvsL_protein(row(1));
         Master_Gaussian_list.SSE(Shared_accross_replicate_counter,position_counter)= SSE_HvsL_protein(row(1));
         Master_Gaussian_list.adjrsquare(Shared_accross_replicate_counter,position_counter)= determined_AdjrSequare_of_guassians_HvsL(row(1));
         Master_Gaussian_list.Unique_identifier(Shared_accross_replicate_counter,position_counter)= Unique_identified_HvsL(row(1));
         Master_Gaussian_list.Replicate_Protein_identifier(Shared_accross_replicate_counter,position_counter)= Replicate_Protein_identifier_HvsL_protein(1);
         Master_Gaussian_list.Guassian_index_number(Shared_accross_replicate_counter,position_counter)=Guassian_index_number_HvsL_protein(row(1));
         Master_Gaussian_list.Protein_number(Shared_accross_replicate_counter,position_counter)= Protein_number_HvsL_protein(row(1));
         Master_Gaussian_list.Complex_size(Shared_accross_replicate_counter,position_counter)=Complex_size_HvsL(row(1));
         Master_Gaussian_list.Gaussian_area(Shared_accross_replicate_counter,position_counter)=Gaussian_area_HvsL(row(1));
         Master_Gaussian_list.Channel(Shared_accross_replicate_counter,position_counter)={'HvsL'}; 
         
    
        %remove values in HvsL channels
        Replicate_HvsL_protein(:,[row(1)])=[];
        Centres_HvsL_protein(:,[row(1)])=[];
        Height_HvsL_protein(:,[row(1)])=[];
        Width_HvsL_protein(:,[row(1)])=[];
        SSE_HvsL_protein(:,[row(1)])=[];
        determined_AdjrSequare_of_guassians_HvsL(:,[row(1)])=[];
        Unique_identified_HvsL(:,[row(1)])=[];
        Guassian_index_number_HvsL_protein(:,[row(1)])=[];
        Protein_number_HvsL_protein(:,[row(1)])=[];
        Complex_size_HvsL(:,[row(1)])=[];
        Gaussian_area_HvsL(:,[row(1)])=[];

end

%check the dimension of the matrix to all numbers have been checked
row_check = nnz(Centres_HvsL_protein);
ready = (row_check == 0);

end
end

end


%Check master_gaussian list to ensure all gaussian measurements are not
%within two fractions of each other

for Shared_accross_replicate_counter1 = 1:number_of_unique_protein_with_gaussians

%Copy Center data
Centres_Master_list_protein=Master_Gaussian_list.Center(Shared_accross_replicate_counter1, :);

ready = false;

while ~ready
%count the number of non zero elements    
Number_of_non_zero_elements_Master_list=nnz(Centres_Master_list_protein);
%create the matrix to be filled
Matrix_of_interactions=zeros(Number_of_non_zero_elements_Master_list,Number_of_non_zero_elements_Master_list);
  

%create matrix to compare gaussians
for internal_counter6= 1:Number_of_non_zero_elements_Master_list
    for internal_counter7= 1:Number_of_non_zero_elements_Master_list
    Centres_Master_list_protein_for_matrix1=Centres_Master_list_protein(internal_counter6);
    Centres_Master_list_protein_for_matrix2=Centres_Master_list_protein(internal_counter7);
    Matrix_of_interactions(internal_counter6,internal_counter7)= abs(Centres_Master_list_protein_for_matrix1-Centres_Master_list_protein_for_matrix2);
    end
end

%Take upper right section and remove diagonal (zero) elements
Matrix_of_interactions=triu(Matrix_of_interactions);
Matrix_of_interactions(Matrix_of_interactions==0)=NaN;
   
%test to find the best gaussians within user defined number of fractions of each other     
if nanmin(Matrix_of_interactions(:)) <=User_Window
    % position of the guassians that are the same between MvsL and HvsL channel
    [row,col] = ind2sub(size(Matrix_of_interactions),find(ismember((Matrix_of_interactions),min(Matrix_of_interactions(:)))));
    %use the Gaussian corresponding to the best AdjrSequare
                
    %Determine which channel has the best gaussian fit
    AdjrSequare_of_guassians_channels=[determined_AdjrSequare_of_guassians_Master_list(row(1)), determined_AdjrSequare_of_guassians_Master_list(col(1))];
    Max_AdjrSequare_of_guassians=max(AdjrSequare_of_guassians_channels);
    position_of_best_AdjrSequare=find(ismember(AdjrSequare_of_guassians_channels,Max_AdjrSequare_of_guassians(1)));

    if position_of_best_AdjrSequare(1) == 1 % the row contains the best adjrsequare, remove col
        
        Master_Gaussian_list.Replicate(Shared_accross_replicate_counter1,[col(1)])= 0;
        Master_Gaussian_list.Center(Shared_accross_replicate_counter1,[col(1)])= 0;
        Master_Gaussian_list.Height(Shared_accross_replicate_counter1,[col(1)])= 0;
        Master_Gaussian_list.Width(Shared_accross_replicate_counter1,[col(1)])= 0;
        Master_Gaussian_list.SSE(Shared_accross_replicate_counter1,[col(1)])= 0;
        Master_Gaussian_list.adjrsquare(Shared_accross_replicate_counter1,[col(1)])= 0;
        Master_Gaussian_list.Unique_identifier{Shared_accross_replicate_counter1,[col(1)]}= [];
        Master_Gaussian_list.Replicate_Protein_identifier{Shared_accross_replicate_counter1,[col(1)]}= [];
        Master_Gaussian_list.Guassian_index_number(Shared_accross_replicate_counter1,[col(1)])=0;
        Master_Gaussian_list.Protein_number(Shared_accross_replicate_counter1,[col(1)])= 0;
        Master_Gaussian_list.Complex_size(Shared_accross_replicate_counter1,[col(1)])=0;
        Master_Gaussian_list.Gaussian_area(Shared_accross_replicate_counter1,[col(1)])=0;
        Master_Gaussian_list.Channel{Shared_accross_replicate_counter1,[col(1)]}=[];
        
        Centres_Master_list_protein(:,[col(1)])=[];

    elseif position_of_best_AdjrSequare(2) == 1 % the col contains the best adjrsequare, remove row
         
        Master_Gaussian_list.Replicate(Shared_accross_replicate_counter1,[row(1)])= 0;
        Master_Gaussian_list.Center(Shared_accross_replicate_counter1,[row(1)])= 0;
        Master_Gaussian_list.Height(Shared_accross_replicate_counter1,[row(1)])= 0;
        Master_Gaussian_list.Width(Shared_accross_replicate_counter1,[row(1)])= 0;
        Master_Gaussian_list.SSE(Shared_accross_replicate_counter1,[row(1)])= 0;
        Master_Gaussian_list.adjrsquare(Shared_accross_replicate_counter1,[row(1)])= 0;
        Master_Gaussian_list.Unique_identifier{Shared_accross_replicate_counter1,[row(1)]}= [];
        Master_Gaussian_list.Replicate_Protein_identifier{Shared_accross_replicate_counter1,[row(1)]}= [];
        Master_Gaussian_list.Guassian_index_number(Shared_accross_replicate_counter1,[row(1)])=0;
        Master_Gaussian_list.Protein_number(Shared_accross_replicate_counter1,[row(1)])= 0;
        Master_Gaussian_list.Complex_size(Shared_accross_replicate_counter1,[row(1)])=0;
        Master_Gaussian_list.Gaussian_area(Shared_accross_replicate_counter1,[row(1)])=0;
        Master_Gaussian_list.Channel{Shared_accross_replicate_counter1,[row(1)]}=[];
        
        Centres_Master_list_protein(:,[row(1)])=[];
   
    end
    
%test if the minimum value is greater then user defined window 
elseif min(Matrix_of_interactions(:)) >User_Window  
        
ready = true;

%test if all elements are equal to NaN
elseif all(isnan(Matrix_of_interactions(:)) == 1)

ready = true;    
    
end
end


end

%Clean up Master list for downstream processing
for Shared_accross_replicate_counter1 = 1:number_of_unique_protein_with_gaussians
  %Count how many nnz elements are observed in the protein
  for cleanup_counter=1:nnz(Master_Gaussian_list.Replicate(Shared_accross_replicate_counter1,:))
  %Work out the position of the nnz elements    
  [index_cleanUp]= find(Master_Gaussian_list.Replicate(Shared_accross_replicate_counter1,:));
  
  
  Finalised_Master_Gaussian_list.Replicate(Shared_accross_replicate_counter1,cleanup_counter)= Master_Gaussian_list.Replicate(Shared_accross_replicate_counter1,index_cleanUp(cleanup_counter));
  Finalised_Master_Gaussian_list.Center(Shared_accross_replicate_counter1,cleanup_counter)= Master_Gaussian_list.Center(Shared_accross_replicate_counter1,index_cleanUp(cleanup_counter));
  Finalised_Master_Gaussian_list.Height(Shared_accross_replicate_counter1,cleanup_counter)= Master_Gaussian_list.Height(Shared_accross_replicate_counter1,index_cleanUp(cleanup_counter));
  Finalised_Master_Gaussian_list.Width(Shared_accross_replicate_counter1,cleanup_counter)= Master_Gaussian_list.Width(Shared_accross_replicate_counter1,index_cleanUp(cleanup_counter));
  Finalised_Master_Gaussian_list.SSE(Shared_accross_replicate_counter1,cleanup_counter)= Master_Gaussian_list.SSE(Shared_accross_replicate_counter1,index_cleanUp(cleanup_counter));
  Finalised_Master_Gaussian_list.adjrsquare(Shared_accross_replicate_counter1,cleanup_counter)= Master_Gaussian_list.adjrsquare(Shared_accross_replicate_counter1,index_cleanUp(cleanup_counter));
  Finalised_Master_Gaussian_list.Unique_identifier{Shared_accross_replicate_counter1,cleanup_counter}= Master_Gaussian_list.Unique_identifier{Shared_accross_replicate_counter1,index_cleanUp(cleanup_counter)};
  Finalised_Master_Gaussian_list.Replicate_Protein_identifier{Shared_accross_replicate_counter1,cleanup_counter}= Master_Gaussian_list.Replicate_Protein_identifier{Shared_accross_replicate_counter1,index_cleanUp(cleanup_counter)};
  Finalised_Master_Gaussian_list.Guassian_index_number(Shared_accross_replicate_counter1,cleanup_counter)= Master_Gaussian_list.Guassian_index_number(Shared_accross_replicate_counter1,index_cleanUp(cleanup_counter));
  Finalised_Master_Gaussian_list.Protein_number(Shared_accross_replicate_counter1,cleanup_counter)= Master_Gaussian_list.Protein_number(Shared_accross_replicate_counter1,index_cleanUp(cleanup_counter));
  Finalised_Master_Gaussian_list.Complex_size(Shared_accross_replicate_counter1,cleanup_counter)= Master_Gaussian_list.Complex_size(Shared_accross_replicate_counter1,index_cleanUp(cleanup_counter));
  Finalised_Master_Gaussian_list.Gaussian_area(Shared_accross_replicate_counter1,cleanup_counter)= Master_Gaussian_list.Gaussian_area(Shared_accross_replicate_counter1,index_cleanUp(cleanup_counter));
  Finalised_Master_Gaussian_list.Channel{Shared_accross_replicate_counter1,cleanup_counter}= Master_Gaussian_list.Channel{Shared_accross_replicate_counter1,index_cleanUp(cleanup_counter)};
  end
  
end

%copy names to finalised master list
Finalised_Master_Gaussian_list.Protein_name=Master_Gaussian_list.Protein_name;

%Count the number of gassians in the master list
Total_number_of_unique_gaussians_master_list=nnz(Finalised_Master_Gaussian_list.Center);
Dimension_of_master_gaussian_list=size(Finalised_Master_Gaussian_list.Center);

%Create Chromatogram file containing the raw isotoplogue data for each guassian that has been kept
Chromatograms=zeros(1,fraction_number(2));
Chromatogram_counter=1;

for writeout_counter1= 1:number_of_unique_protein_with_gaussians
    for writeout_counter2= 1:nnz(Finalised_Master_Gaussian_list.Center(writeout_counter1,:))
        
       if isequal(Finalised_Master_Gaussian_list.Channel{writeout_counter1,writeout_counter2}, 'MvsL')
       [internal_location_of_protein_of_interest_in_MvsL_raw_data]=strmatch(Finalised_Master_Gaussian_list.Replicate_Protein_identifier{writeout_counter1,writeout_counter2}, txt_MvsL(:,1), 'exact');
       Chromatograms(Chromatogram_counter,:)=num_val_MvsL((internal_location_of_protein_of_interest_in_MvsL_raw_data-1),(2:(fraction_number(2)+1)));
       Chromatogram_counter=1 + Chromatogram_counter;
       
       elseif isequal(Finalised_Master_Gaussian_list.Channel{writeout_counter1,writeout_counter2}, 'HvsL')
       [internal_location_of_protein_of_interest_in_HvsL_raw_data]=strmatch(Finalised_Master_Gaussian_list.Replicate_Protein_identifier{writeout_counter1,writeout_counter2}, txt_HvsL(:,1), 'exact');    
       Chromatograms(Chromatogram_counter,:)=num_val_HvsL((internal_location_of_protein_of_interest_in_HvsL_raw_data-1),(2:(fraction_number(2)+1)));
       Chromatogram_counter=1 + Chromatogram_counter;
       
       end 
       
    end
end
           
%Format Name Names, Unique identifier and Guassian index number to write out

Write_out_counter=1;
for writeout_counter1= 1:number_of_unique_protein_with_gaussians
    for writeout_counter2= 1:nnz(Finalised_Master_Gaussian_list.Center(writeout_counter1,:))
    Write_out_unique_identifier{Write_out_counter}=Finalised_Master_Gaussian_list.Unique_identifier{writeout_counter1,writeout_counter2};
    Write_out_Guassian_index_number(Write_out_counter)=Finalised_Master_Gaussian_list.Guassian_index_number(writeout_counter1,writeout_counter2);
    Write_out_Protein_name{Write_out_counter}=Finalised_Master_Gaussian_list.Protein_name{writeout_counter1};
    Write_out_counter=1+Write_out_counter;
    end
end

% write out table of master guassians list
cd('Master Gaussian summary')
fid_master_list= fopen('Master_guassian_list.csv','wt'); % create the output file with the header infromation
fprintf (fid_master_list,'%s,%s,%s,%s,%s,%s,%s,%s,%s,%s,%s,%s\n',... %header for OutputGaus output
                'Protein name', 'Unique_identifier (of best gaussian)','Replicate (of best gaussian)',...
                'Channel (of best gaussian)', 'Guassian_index_number (of best gaussian)',...
                'Center (of best gaussian)', 'Height (of best gaussian)', 'Width (of best gaussian)',...
                'SSE (of best gaussian)', 'adjrsquare (of best gaussian)','Gaussian Area (of best gaussian)','Complex Size (of best gaussian)'); %Write Header
for writeout_counter1= 1:number_of_unique_protein_with_gaussians
    for writeout_counter2= 1:nnz(Finalised_Master_Gaussian_list.Center(writeout_counter1,:))
    fprintf(fid_master_list,'%s,%s,%6.3f,%s,%6.3f,%6.3f,%6.3f,%6.3f,%6.3f,%6.3f,%6.3f,%6.3f,\n',...
         Finalised_Master_Gaussian_list.Protein_name{writeout_counter1},...
         Finalised_Master_Gaussian_list.Unique_identifier{writeout_counter1,writeout_counter2},...
         Finalised_Master_Gaussian_list.Replicate(writeout_counter1,writeout_counter2),...
         Finalised_Master_Gaussian_list.Channel{writeout_counter1,writeout_counter2},...
         Finalised_Master_Gaussian_list.Guassian_index_number(writeout_counter1,writeout_counter2),...
         Finalised_Master_Gaussian_list.Center(writeout_counter1,writeout_counter2),...
         Finalised_Master_Gaussian_list.Height(writeout_counter1,writeout_counter2),...
         Finalised_Master_Gaussian_list.Width(writeout_counter1,writeout_counter2),...
         Finalised_Master_Gaussian_list.SSE(writeout_counter1,writeout_counter2),...
         Finalised_Master_Gaussian_list.adjrsquare(writeout_counter1,writeout_counter2),...
         Finalised_Master_Gaussian_list.Gaussian_area(writeout_counter1,writeout_counter2),...
         Finalised_Master_Gaussian_list.Complex_size(writeout_counter1,writeout_counter2));
    end
end
fclose(fid_master_list);

fid_master_chromatogram_list= fopen('Master_Chromatogram_list.csv','wt'); % create the output file with the header infromation
for writeout_counter1= 1:Total_number_of_unique_gaussians_master_list
    
    %write out Protein name and unique identifiers
    fprintf(fid_master_chromatogram_list,'%s,%6.4f,%s,',...
    Write_out_unique_identifier{writeout_counter1},...
    Write_out_Guassian_index_number(writeout_counter1),...
    Write_out_Protein_name{writeout_counter1});

    %write out raw data to use for euclean distance
    fprintf(fid_master_chromatogram_list,'%6.4g,', Chromatograms(writeout_counter1,:));
    fprintf(fid_master_chromatogram_list,'\n');
    
 end

fclose(fid_master_chromatogram_list);
cd('../');

%
%%%%%%%%%%%%%%%%%%%%%%%%%%%%%%%%%%%%%%%%%%%%%%%%%%%%%%%%%%%%%%%%%%%%%%%%%%%%%%%%%%%%
%% Comparsion 3 Part B:  Determine if Complexes changes using the Gaussian apex
%%%%%%%%%%%%%%%%%%%%%%%%%%%%%%%%%%%%%%%%%%%%%%%%%%%%%%%%%%%%%%%%%%%%%%%%%%%%%%%%%%%%

%Aim: identify changes by using the master list and comparing if a gaussian is
%observed within two fractions, if so use the center of that Gaussian

%Create arrays to write apex values to
MvsL_Ratio_Apex=zeros(1,5);
HvsL_Ratio_Apex=zeros(1,5);
HvsM_Ratio_Apex=zeros(1,5);
Apex_values_replicate_1=zeros(Total_number_of_unique_gaussians_master_list,4);
Apex_values_replicate_2=zeros(Total_number_of_unique_gaussians_master_list,4);
Apex_values_replicate_3=zeros(Total_number_of_unique_gaussians_master_list,4);
Apex_values_replicate_4=zeros(Total_number_of_unique_gaussians_master_list,4);
Increase_at_apex_in_stimulation_replicate_1=zeros(Dimension_of_master_gaussian_list(1),Dimension_of_master_gaussian_list(2));
Increase_at_apex_in_stimulation_replicate_2=zeros(Dimension_of_master_gaussian_list(1),Dimension_of_master_gaussian_list(2));
Increase_at_apex_in_stimulation_replicate_3=zeros(Dimension_of_master_gaussian_list(1),Dimension_of_master_gaussian_list(2));
Increase_at_apex_in_stimulation_replicate_4=zeros(Dimension_of_master_gaussian_list(1),Dimension_of_master_gaussian_list(2));
Decrease_at_apex_in_stimulation_replicate_1=zeros(Dimension_of_master_gaussian_list(1),Dimension_of_master_gaussian_list(2));
Decrease_at_apex_in_stimulation_replicate_2=zeros(Dimension_of_master_gaussian_list(1),Dimension_of_master_gaussian_list(2));
Decrease_at_apex_in_stimulation_replicate_3=zeros(Dimension_of_master_gaussian_list(1),Dimension_of_master_gaussian_list(2));
Decrease_at_apex_in_stimulation_replicate_4=zeros(Dimension_of_master_gaussian_list(1),Dimension_of_master_gaussian_list(2));
log_2_fold_comparsion_of_gaussian_replicate_1=zeros(Dimension_of_master_gaussian_list(1),Dimension_of_master_gaussian_list(2));
log_2_fold_comparsion_of_gaussian_replicate_2=zeros(Dimension_of_master_gaussian_list(1),Dimension_of_master_gaussian_list(2));
log_2_fold_comparsion_of_gaussian_replicate_3=zeros(Dimension_of_master_gaussian_list(1),Dimension_of_master_gaussian_list(2));
log_2_fold_comparsion_of_gaussian_replicate_4=zeros(Dimension_of_master_gaussian_list(1),Dimension_of_master_gaussian_list(2));
Do_gaussian_in_channels_change_for_figure_replicate_1=zeros(Dimension_of_master_gaussian_list(1),Dimension_of_master_gaussian_list(2));
Do_gaussian_in_channels_change_for_figure_replicate_2=zeros(Dimension_of_master_gaussian_list(1),Dimension_of_master_gaussian_list(2));
Do_gaussian_in_channels_change_for_figure_replicate_3=zeros(Dimension_of_master_gaussian_list(1),Dimension_of_master_gaussian_list(2));
Do_gaussian_in_channels_change_for_figure_replicate_4=zeros(Dimension_of_master_gaussian_list(1),Dimension_of_master_gaussian_list(2));
Do_gaussian_in_channels_change_replicate_1=cell(Dimension_of_master_gaussian_list(1),Dimension_of_master_gaussian_list(2));
Do_gaussian_in_channels_change_replicate_2=cell(Dimension_of_master_gaussian_list(1),Dimension_of_master_gaussian_list(2));
Do_gaussian_in_channels_change_replicate_3=cell(Dimension_of_master_gaussian_list(1),Dimension_of_master_gaussian_list(2));
Do_gaussian_in_channels_change_replicate_4=cell(Dimension_of_master_gaussian_list(1),Dimension_of_master_gaussian_list(2));
Protein_location_replicate1=zeros(Dimension_of_master_gaussian_list(1),Dimension_of_master_gaussian_list(2));
Protein_location_replicate2=zeros(Dimension_of_master_gaussian_list(1),Dimension_of_master_gaussian_list(2));
Protein_location_replicate3=zeros(Dimension_of_master_gaussian_list(1),Dimension_of_master_gaussian_list(2));
Protein_location_replicate4=zeros(Dimension_of_master_gaussian_list(1),Dimension_of_master_gaussian_list(2));
Do_gaussian_in_channels_position=1;

%Counters to detect changes
Increase_counter_replicate_1=0;
Decrease_counter_replicate_1=0;
No_change_counter_replicate_1=0;
Increase_counter_replicate_2=0;
Decrease_counter_replicate_2=0;
No_change_counter_replicate_2=0;
Increase_counter_replicate_3=0;
Decrease_counter_replicate_3=0;
No_change_counter_replicate_3=0;
Increase_counter_replicate_4=0;
Decrease_counter_replicate_4=0;
No_change_counter_replicate_4=0;
Unquantifiable_observed_only_in_MvsL_channel_replicate_1=0;
Unquantifiable_observed_only_in_MvsL_channel_replicate_2=0;
Unquantifiable_observed_only_in_MvsL_channel_replicate_3=0;
Unquantifiable_observed_only_in_MvsL_channel_replicate_4=0;
Unquantifiable_observed_only_in_HvsL_channel_replicate_1=0;
Unquantifiable_observed_only_in_HvsL_channel_replicate_2=0;
Unquantifiable_observed_only_in_HvsL_channel_replicate_3=0;
Unquantifiable_observed_only_in_HvsL_channel_replicate_4=0;
Unquantifiable_Not_observed_in_replicate_replicate_1=0;
Unquantifiable_Not_observed_in_replicate_replicate_2=0;
Unquantifiable_Not_observed_in_replicate_replicate_3=0;
Unquantifiable_Not_observed_in_replicate_replicate_4=0;
MvsL_Ratio_replicate_1=cell(Dimension_of_master_gaussian_list(1),Dimension_of_master_gaussian_list(2));
MvsL_Ratio_replicate_2=cell(Dimension_of_master_gaussian_list(1),Dimension_of_master_gaussian_list(2));
MvsL_Ratio_replicate_3=cell(Dimension_of_master_gaussian_list(1),Dimension_of_master_gaussian_list(2));
MvsL_Ratio_replicate_4=cell(Dimension_of_master_gaussian_list(1),Dimension_of_master_gaussian_list(2));
HvsL_Ratio_replicate_1=cell(Dimension_of_master_gaussian_list(1),Dimension_of_master_gaussian_list(2));
HvsL_Ratio_replicate_2=cell(Dimension_of_master_gaussian_list(1),Dimension_of_master_gaussian_list(2));
HvsL_Ratio_replicate_3=cell(Dimension_of_master_gaussian_list(1),Dimension_of_master_gaussian_list(2));
HvsL_Ratio_replicate_4=cell(Dimension_of_master_gaussian_list(1),Dimension_of_master_gaussian_list(2));
HvsM_Ratio_replicate_1=cell(Dimension_of_master_gaussian_list(1),Dimension_of_master_gaussian_list(2));
HvsM_Ratio_replicate_2=cell(Dimension_of_master_gaussian_list(1),Dimension_of_master_gaussian_list(2));
HvsM_Ratio_replicate_3=cell(Dimension_of_master_gaussian_list(1),Dimension_of_master_gaussian_list(2));
HvsM_Ratio_replicate_4=cell(Dimension_of_master_gaussian_list(1),Dimension_of_master_gaussian_list(2));

%Determine which Gaussians change by comparing fitted data with raw data
for Gaussian_counter1= 1:Dimension_of_master_gaussian_list(1)
    for internal_counter5 =1:nnz(Finalised_Master_Gaussian_list.Center(Gaussian_counter1,:))
        for replicate_counter = 1:replicate_num
                   
    %locate protein to compare       
    [location_Protein_in_raw_textdata]=ind2sub(size(txt_HvsL(:,2)), strmatch(Finalised_Master_Gaussian_list.Protein_name{Gaussian_counter1},txt_HvsL(:,2),'exact'));
    Center_to_test=Finalised_Master_Gaussian_list.Center(Gaussian_counter1,internal_counter5); % determine the center of the Gaussian
    rounded_center=floor(Center_to_test); % round center of the Gaussian to nearest integer
    
    %Check if a Gaussian peak was detected within two fractions of this master Gaussian value?
    %Find protein in Combined_Gaussian analysis
    [location_Protein_in_combined_Gaus]=ind2sub(length(Combined_Gaussians.Protein_name),...
    strmatch(Finalised_Master_Gaussian_list.Protein_name{Gaussian_counter1},Combined_Gaussians.Protein_name(:),'exact'));
    %Reset rounded_center if Gaussian found in replicate
    for find_rep_counter=1:length(location_Protein_in_combined_Gaus) %As Combined Gaussian is used to create Final will also have atleast one value 
    if replicate_counter==Combined_Gaussians.Replicate(location_Protein_in_combined_Gaus(find_rep_counter)) 
         %check if Center is within 2 fractions of master list center 
         temp_value=abs(Combined_Gaussians.Centrer(location_Protein_in_combined_Gaus(find_rep_counter),:)- Center_to_test);
           if  temp_value<=(User_Window+0.49)
               [idx idx] =min(temp_value);
               rounded_center= floor(Combined_Gaussians.Centrer(location_Protein_in_combined_Gaus(find_rep_counter),idx));
           end
    end
    end
    
    %Determine if Center is greater the used define fraction of interest
    if rounded_center > fraction_to_plot && replicate_counter == 1
        
        %Mark as Unquantifiable replicate 1
        Protein_location_replicate1(Gaussian_counter1,internal_counter5)=location_Protein_in_raw_textdata(replicate_counter);
        Do_gaussian_in_channels_change_replicate_1{Gaussian_counter1,internal_counter5}= 'Unquantifiable_Not_observed_in_replicate';
        Do_gaussian_in_channels_change_for_figure_replicate_1(Gaussian_counter1,internal_counter5)=0;
        log_2_fold_comparsion_of_gaussian_replicate_1(Gaussian_counter1,internal_counter5)= NaN;
        Unquantifiable_Not_observed_in_replicate_replicate_1=Unquantifiable_Not_observed_in_replicate_replicate_1+1;
        Apex_values_replicate_1(Do_gaussian_in_channels_position,:)=NaN(1,4);
    
    elseif rounded_center > fraction_to_plot && replicate_counter == 2   
             
        %Mark as Unquantifiable replicate 2
        Protein_location_replicate2(Gaussian_counter1,internal_counter5)=location_Protein_in_raw_textdata(replicate_counter);
        Do_gaussian_in_channels_change_replicate_2{Gaussian_counter1,internal_counter5}= 'Unquantifiable_Not_observed_in_replicate';
        Do_gaussian_in_channels_change_for_figure_replicate_2(Gaussian_counter1,internal_counter5)=0;
        log_2_fold_comparsion_of_gaussian_replicate_2(Gaussian_counter1,internal_counter5)= NaN;
        Unquantifiable_Not_observed_in_replicate_replicate_2=Unquantifiable_Not_observed_in_replicate_replicate_2+1;
        Apex_values_replicate_2(Do_gaussian_in_channels_position,:)=NaN(1,4);
        
   elseif rounded_center > fraction_to_plot && replicate_counter == 3   
             
        %Mark as Unquantifiable replicate 3
        Protein_location_replicate3(Gaussian_counter1,internal_counter5)=location_Protein_in_raw_textdata(replicate_counter);
        Do_gaussian_in_channels_change_replicate_3{Gaussian_counter1,internal_counter5}= 'Unquantifiable_Not_observed_in_replicate';
        Do_gaussian_in_channels_change_for_figure_replicate_3(Gaussian_counter1,internal_counter5)=0;
        log_2_fold_comparsion_of_gaussian_replicate_3(Gaussian_counter1,internal_counter5)= NaN;
        Unquantifiable_observed_only_in_MvsL_channel_replicate_3=Unquantifiable_observed_only_in_MvsL_channel_replicate_3+1;
        Apex_values_replicate_3(Do_gaussian_in_channels_position,:)=NaN(1,4);
        
   elseif rounded_center > fraction_to_plot && replicate_counter == 4   
             
        %Mark as Unquantifiable replicate 4
        Protein_location_replicate4(Gaussian_counter1,internal_counter5)=location_Protein_in_raw_textdata(replicate_counter);
        Do_gaussian_in_channels_change_replicate_4{Gaussian_counter1,internal_counter5}= 'Unquantifiable_Not_observed_in_replicate';
        Do_gaussian_in_channels_change_for_figure_replicate_4(Gaussian_counter1,internal_counter5)=0;
        log_2_fold_comparsion_of_gaussian_replicate_4(Gaussian_counter1,internal_counter5)= NaN;
        Unquantifiable_observed_only_in_MvsL_channel_replicate_4=Unquantifiable_observed_only_in_MvsL_channel_replicate_4+1;
        Apex_values_replicate_4(Do_gaussian_in_channels_position,:)=NaN(1,4);        
        
    elseif rounded_center <= fraction_to_plot
        
    %retrieve ratios of MvsL
    MvsL_Ratio_Apex(1,1)= num_val_MvsL((location_Protein_in_raw_textdata(replicate_counter)-1),rounded_center-2 +6 +1); %Add six as Realigned raw data ranges from -5 to 60
    MvsL_Ratio_Apex(1,2)= num_val_MvsL((location_Protein_in_raw_textdata(replicate_counter)-1),rounded_center-1 +6 +1); %Add six as Realigned raw data ranges from -5 to 60
    MvsL_Ratio_Apex(1,3)= num_val_MvsL((location_Protein_in_raw_textdata(replicate_counter)-1),rounded_center +6 +1); %Add six as Realigned raw data ranges from -5 to 60
    MvsL_Ratio_Apex(1,4)= num_val_MvsL((location_Protein_in_raw_textdata(replicate_counter)-1),rounded_center+1 +6 +1); %Add six as Realigned raw data ranges from -5 to 60
    MvsL_Ratio_Apex(1,5)= num_val_MvsL((location_Protein_in_raw_textdata(replicate_counter)-1),rounded_center+2 +6 +1); %Add six as Realigned raw data ranges from -5 to 60
    
    %retrieve ratios of HvsL
    HvsL_Ratio_Apex(1,1)= num_val_HvsL((location_Protein_in_raw_textdata(replicate_counter)-1),rounded_center-2 +6 +1); %Add six as Realigned raw data ranges from -5 to 60
    HvsL_Ratio_Apex(1,2)= num_val_HvsL((location_Protein_in_raw_textdata(replicate_counter)-1),rounded_center-1 +6 +1); %Add six as Realigned raw data ranges from -5 to 60
    HvsL_Ratio_Apex(1,3)= num_val_HvsL((location_Protein_in_raw_textdata(replicate_counter)-1),rounded_center +6 +1); %Add six as Realigned raw data ranges from -5 to 60
    HvsL_Ratio_Apex(1,4)= num_val_HvsL((location_Protein_in_raw_textdata(replicate_counter)-1),rounded_center+1 +6 +1); %Add six as Realigned raw data ranges from -5 to 60
    HvsL_Ratio_Apex(1,5)= num_val_HvsL((location_Protein_in_raw_textdata(replicate_counter)-1),rounded_center+2 +6 +1); %Add six as Realigned raw data ranges from -5 to 60
    
    %retrieve ratios of HvsM
    HvsM_Ratio_Apex(1,1)= num_val_HvsM((location_Protein_in_raw_textdata(replicate_counter)-1),rounded_center-2 +6 +1); %Add six as Realigned raw data ranges from -5 to 60
    HvsM_Ratio_Apex(1,2)= num_val_HvsM((location_Protein_in_raw_textdata(replicate_counter)-1),rounded_center-1 +6 +1); %Add six as Realigned raw data ranges from -5 to 60
    HvsM_Ratio_Apex(1,3)= num_val_HvsM((location_Protein_in_raw_textdata(replicate_counter)-1),rounded_center +6 +1); %Add six as Realigned raw data ranges from -5 to 60
    HvsM_Ratio_Apex(1,4)= num_val_HvsM((location_Protein_in_raw_textdata(replicate_counter)-1),rounded_center+1 +6 +1); %Add six as Realigned raw data ranges from -5 to 60
    HvsM_Ratio_Apex(1,5)= num_val_HvsM((location_Protein_in_raw_textdata(replicate_counter)-1),rounded_center+2+6 +1); %Add six as Realigned raw data ranges from -5 to 60
    
    %If value for the apex is missing or not values around the apex can be mark as Unquantifiable
    if (sum(isnan(MvsL_Ratio_Apex(1,:))) == 5 | (sum(isnan(MvsL_Ratio_Apex(1,2:4))) >= 2) | (sum(isnan(HvsL_Ratio_Apex(1,:))) == 5) | (sum(isnan(HvsL_Ratio_Apex(1,2:4))) >= 2)) 
        
    if replicate_counter == 1
        Protein_location_replicate1(Gaussian_counter1,internal_counter5)=location_Protein_in_raw_textdata(replicate_counter);
        %Test if observed only in Heavy channels  
        if ~(((sum(isnan(HvsL_Ratio_Apex(1,:))) == 5) | (sum(isnan(HvsL_Ratio_Apex(1,2:4))) >= 2)) & ((sum(isnan(MvsL_Ratio_Apex(1,:))) == 5) | (sum(isnan(MvsL_Ratio_Apex(1,2:4))) >= 2)))
        %Write out what channel was observed
        Do_gaussian_in_channels_change_replicate_1{Gaussian_counter1,internal_counter5}= 'Unquantifiable_observed_only_in HvsL channel';
        Do_gaussian_in_channels_change_for_figure_replicate_1(Gaussian_counter1,internal_counter5)=0;
        log_2_fold_comparsion_of_gaussian_replicate_1(Gaussian_counter1,internal_counter5)= NaN;    
        Unquantifiable_observed_only_in_HvsL_channel_replicate_1=Unquantifiable_observed_only_in_HvsL_channel_replicate_1+1;
        Apex_values_replicate_1(Do_gaussian_in_channels_position,:)=NaN(1,4);
        
        %Test if observed only in Light channels
        elseif ~(((sum(isnan(MvsL_Ratio_Apex(1,:))) == 5) | (sum(isnan(MvsL_Ratio_Apex(1,2:4))) >= 2)) & ((sum(isnan(HvsL_Ratio_Apex(1,:))) == 5) | (sum(isnan(HvsL_Ratio_Apex(1,2:4))) >= 2)))
        %Write out what channel was observed
        Do_gaussian_in_channels_change_replicate_1{Gaussian_counter1,internal_counter5}= 'Unquantifiable_observed_only_in_MvsL channel';
        Do_gaussian_in_channels_change_for_figure_replicate_1(Gaussian_counter1,internal_counter5)=0;
        log_2_fold_comparsion_of_gaussian_replicate_1(Gaussian_counter1,internal_counter5)= NaN;
        Unquantifiable_observed_only_in_MvsL_channel_replicate_1=Unquantifiable_observed_only_in_MvsL_channel_replicate_1+1;
        Apex_values_replicate_1(Do_gaussian_in_channels_position,:)=NaN(1,4);

        %Test if not observed in both channels
        elseif (((sum(isnan(MvsL_Ratio_Apex(1,:))) == 5 | sum(isnan(MvsL_Ratio_Apex(1,2:4))) >= 2)) & ((sum(isnan(HvsL_Ratio_Apex(1,:))) == 5 | sum(isnan(HvsL_Ratio_Apex(1,2:4))) >= 2)))
        %Write out what channel was observed
        Do_gaussian_in_channels_change_replicate_1{Gaussian_counter1,internal_counter5}= 'Unquantifiable_Not_observed_in_replicate';
        Do_gaussian_in_channels_change_for_figure_replicate_1(Gaussian_counter1,internal_counter5)=0;
        log_2_fold_comparsion_of_gaussian_replicate_1(Gaussian_counter1,internal_counter5)= NaN;
        Unquantifiable_Not_observed_in_replicate_replicate_1=Unquantifiable_Not_observed_in_replicate_replicate_1+1;
        Apex_values_replicate_1(Do_gaussian_in_channels_position,:)=NaN(1,4);
        
        end
        
    elseif replicate_counter == 2
        Protein_location_replicate2(Gaussian_counter1,internal_counter5)=location_Protein_in_raw_textdata(replicate_counter);
        %Test if observed only in light channels 
        if ~(((sum(isnan(MvsL_Ratio_Apex(1,:))) == 5) | (sum(isnan(MvsL_Ratio_Apex(1,2:4))) >= 2)) & ((sum(isnan(HvsL_Ratio_Apex(1,:))) == 5) | (sum(isnan(HvsL_Ratio_Apex(1,2:4))) >= 2)))
        %Write out what channel was observed
        Do_gaussian_in_channels_change_replicate_2{Gaussian_counter1,internal_counter5}= 'Unquantifiable_observed_only_in MvsL channel';
        Do_gaussian_in_channels_change_for_figure_replicate_2(Gaussian_counter1,internal_counter5)=0;
        log_2_fold_comparsion_of_gaussian_replicate_2(Gaussian_counter1,internal_counter5)= NaN;
        Unquantifiable_observed_only_in_MvsL_channel_replicate_2=Unquantifiable_observed_only_in_MvsL_channel_replicate_2+1;
        Apex_values_replicate_2(Do_gaussian_in_channels_position,:)=NaN(1,4);

        %Test if observed only in heavy channels
        elseif ~(((sum(isnan(HvsL_Ratio_Apex(1,:))) == 5) | (sum(isnan(HvsL_Ratio_Apex(1,2:4))) >= 2)) & ((sum(isnan(MvsL_Ratio_Apex(1,:))) == 5) | (sum(isnan(MvsL_Ratio_Apex(1,2:4))) >= 2)))
        %Write out what channel was observed
        Do_gaussian_in_channels_change_replicate_2{Gaussian_counter1,internal_counter5}= 'Unquantifiable_observed_only_in HvsL channel';
        Do_gaussian_in_channels_change_for_figure_replicate_2(Gaussian_counter1,internal_counter5)=0;
        log_2_fold_comparsion_of_gaussian_replicate_2(Gaussian_counter1,internal_counter5)= NaN;
        Unquantifiable_observed_only_in_HvsL_channel_replicate_2=Unquantifiable_observed_only_in_HvsL_channel_replicate_2+1;
        Apex_values_replicate_2(Do_gaussian_in_channels_position,:)=NaN(1,4);

        %Test if not observed in both channels
        elseif (((sum(isnan(MvsL_Ratio_Apex(1,:))) == 5 | sum(isnan(MvsL_Ratio_Apex(1,2:4))) >= 2)) & ((sum(isnan(HvsL_Ratio_Apex(1,:))) == 5 | sum(isnan(HvsL_Ratio_Apex(1,2:4))) >= 2)))
        %Write out what channel was observed
        Do_gaussian_in_channels_change_replicate_2{Gaussian_counter1,internal_counter5}= 'Unquantifiable_Not_observed_in_replicate';
        Do_gaussian_in_channels_change_for_figure_replicate_2(Gaussian_counter1,internal_counter5)=0;
        log_2_fold_comparsion_of_gaussian_replicate_2(Gaussian_counter1,internal_counter5)= NaN;
        Unquantifiable_Not_observed_in_replicate_replicate_2=Unquantifiable_Not_observed_in_replicate_replicate_2+1;
        Apex_values_replicate_2(Do_gaussian_in_channels_position,:)=NaN(1,4);
        
        end
        
     elseif replicate_counter == 3
        Protein_location_replicate3(Gaussian_counter1,internal_counter5)=location_Protein_in_raw_textdata(replicate_counter);
        %Test if observed only in light channels  
        if ~(((sum(isnan(MvsL_Ratio_Apex(1,:))) == 5) | (sum(isnan(MvsL_Ratio_Apex(1,2:4))) >= 2)) & ((sum(isnan(HvsL_Ratio_Apex(1,:))) == 5) | (sum(isnan(HvsL_Ratio_Apex(1,2:4))) >= 2)))
        %Write out what channel was observed
        Do_gaussian_in_channels_change_replicate_3{Gaussian_counter1,internal_counter5}= 'Unquantifiable_observed_only_in MvsL channel';
        Do_gaussian_in_channels_change_for_figure_replicate_3(Gaussian_counter1,internal_counter5)=0;
        log_2_fold_comparsion_of_gaussian_replicate_3(Gaussian_counter1,internal_counter5)= NaN;
        Unquantifiable_observed_only_in_MvsL_channel_replicate_3=Unquantifiable_observed_only_in_MvsL_channel_replicate_3 +1;
        Apex_values_replicate_3(Do_gaussian_in_channels_position,:)=NaN(1,4);

        %Test if observed only in heavy channels
        elseif ~(((sum(isnan(HvsL_Ratio_Apex(1,:))) == 5) | (sum(isnan(HvsL_Ratio_Apex(1,2:4))) >= 2)) & ((sum(isnan(MvsL_Ratio_Apex(1,:))) == 5) | (sum(isnan(MvsL_Ratio_Apex(1,2:4))) >= 2)))
        %Write out what channel was observed
        Do_gaussian_in_channels_change_replicate_3{Gaussian_counter1,internal_counter5}= 'Unquantifiable_observed_only_in HvsL channel';
        Do_gaussian_in_channels_change_for_figure_replicate_3(Gaussian_counter1,internal_counter5)=0;
        log_2_fold_comparsion_of_gaussian_replicate_3(Gaussian_counter1,internal_counter5)= NaN;
        Unquantifiable_observed_only_in_HvsL_channel_replicate_3=Unquantifiable_observed_only_in_HvsL_channel_replicate_3+1;
        Apex_values_replicate_3(Do_gaussian_in_channels_position,:)=NaN(1,4);

        %Test if not observed in both channels
        elseif (((sum(isnan(MvsL_Ratio_Apex(1,:))) == 5 | sum(isnan(MvsL_Ratio_Apex(1,2:4))) >= 2)) & ((sum(isnan(HvsL_Ratio_Apex(1,:))) == 5 | sum(isnan(HvsL_Ratio_Apex(1,2:4))) >= 2)))
        %Write out what channel was observed
        Do_gaussian_in_channels_change_replicate_3{Gaussian_counter1,internal_counter5}= 'Unquantifiable_Not_observed_in_replicate';
        Do_gaussian_in_channels_change_for_figure_replicate_3(Gaussian_counter1,internal_counter5)=0;
        log_2_fold_comparsion_of_gaussian_replicate_3(Gaussian_counter1,internal_counter5)= NaN;
        Unquantifiable_Not_observed_in_replicate_replicate_3=Unquantifiable_Not_observed_in_replicate_replicate_3+1;
        Apex_values_replicate_3(Do_gaussian_in_channels_position,:)=NaN(1,4);
        end      
        
      elseif replicate_counter == 4
        Protein_location_replicate4(Gaussian_counter1,internal_counter5)=location_Protein_in_raw_textdata(replicate_counter);
        %Test if observed only in light channels  
        if ~(((sum(isnan(MvsL_Ratio_Apex(1,:))) == 5) | (sum(isnan(MvsL_Ratio_Apex(1,2:4))) >= 2)) & ((sum(isnan(HvsL_Ratio_Apex(1,:))) == 5) | (sum(isnan(HvsL_Ratio_Apex(1,2:4))) >= 2)))
        %Write out what channel was observed
        Do_gaussian_in_channels_change_replicate_4{Gaussian_counter1,internal_counter5}= 'Unquantifiable_observed_only_in MvsL channel';
        Do_gaussian_in_channels_change_for_figure_replicate_4(Gaussian_counter1,internal_counter5)=0;
        log_2_fold_comparsion_of_gaussian_replicate_4(Gaussian_counter1,internal_counter5)= NaN;
        Unquantifiable_observed_only_in_MvsL_channel_replicate_4=Unquantifiable_observed_only_in_MvsL_channel_replicate_4 +1;
        Apex_values_replicate_4(Do_gaussian_in_channels_position,:)=NaN(1,4);

        %Test if observed only in heavy channels
        elseif ~(((sum(isnan(HvsL_Ratio_Apex(1,:))) == 5) | (sum(isnan(HvsL_Ratio_Apex(1,2:4))) >= 2)) & ((sum(isnan(MvsL_Ratio_Apex(1,:))) == 5) | (sum(isnan(MvsL_Ratio_Apex(1,2:4))) >= 2)))
        %Write out what channel was observed
        Do_gaussian_in_channels_change_replicate_4{Gaussian_counter1,internal_counter5}= 'Unquantifiable_observed_only_in HvsL channel';
        Do_gaussian_in_channels_change_for_figure_replicate_4(Gaussian_counter1,internal_counter5)=0;
        log_2_fold_comparsion_of_gaussian_replicate_4(Gaussian_counter1,internal_counter5)= NaN;
        Unquantifiable_observed_only_in_HvsL_channel_replicate_4=Unquantifiable_observed_only_in_HvsL_channel_replicate_4+1;
        Apex_values_replicate_4(Do_gaussian_in_channels_position,:)=NaN(1,4);

        %Test if not observed in both channels
        elseif (((sum(isnan(MvsL_Ratio_Apex(1,:))) == 5 | sum(isnan(MvsL_Ratio_Apex(1,2:4))) >= 2)) & ((sum(isnan(HvsL_Ratio_Apex(1,:))) == 5 | sum(isnan(HvsL_Ratio_Apex(1,2:4))) >= 2)))
        %Write out what channel was observed
        Do_gaussian_in_channels_change_replicate_4{Gaussian_counter1,internal_counter5}= 'Unquantifiable_Not_observed_in_replicate';
        Do_gaussian_in_channels_change_for_figure_replicate_4(Gaussian_counter1,internal_counter5)=0;
        log_2_fold_comparsion_of_gaussian_replicate_4(Gaussian_counter1,internal_counter5)= NaN;
        Unquantifiable_Not_observed_in_replicate_replicate_4=Unquantifiable_Not_observed_in_replicate_replicate_4+1;
        Apex_values_replicate_4(Do_gaussian_in_channels_position,:)=NaN(1,4);
        end      
        
    end

    %Test if observed in both light channels- enabling quantification    
    elseif ~(sum(isnan(MvsL_Ratio_Apex(1,:))) == 5 | sum(isnan(MvsL_Ratio_Apex(1,2:4))) >= 2 | sum(isnan(HvsL_Ratio_Apex(1,:))) == 5 | sum(isnan(HvsL_Ratio_Apex(1,2:4))) >= 2) 
    
    %Write values to table to output
    if replicate_counter == 1
   
    %Save values for each channel (use of MWW test)
    MvsL_Ratio_replicate_1(Gaussian_counter1,internal_counter5)={MvsL_Ratio_Apex};
    HvsL_Ratio_replicate_1(Gaussian_counter1,internal_counter5)={HvsL_Ratio_Apex};
    HvsM_Ratio_replicate_1(Gaussian_counter1,internal_counter5)={HvsM_Ratio_Apex}; 
    
    %save values
    MvsL_Ratio_Apex_prefiltered=MvsL_Ratio_Apex;
    HvsL_Ratio_Apex_prefiltered=HvsL_Ratio_Apex;
    
    %Remove nan values
    HvsM_Ratio_Apex(isnan(HvsM_Ratio_Apex(1,:)))=[];
    HvsL_Ratio_Apex(isnan(HvsL_Ratio_Apex(1,:)))=[];
    MvsL_Ratio_Apex(isnan(MvsL_Ratio_Apex(1,:)))=[];
    
    Protein_location_replicate1(Gaussian_counter1,internal_counter5)=location_Protein_in_raw_textdata(replicate_counter);    
    %write out apex value for replicate 1
    Apex_values_replicate_1(Do_gaussian_in_channels_position,1)=mean(MvsL_Ratio_Apex_prefiltered(1,:)./HvsL_Ratio_Apex_prefiltered(1,:));
    Apex_values_replicate_1(Do_gaussian_in_channels_position,2)=mean(MvsL_Ratio_Apex(1,:)); %save the mean of MvsL ratios
    Apex_values_replicate_1(Do_gaussian_in_channels_position,3)=mean(HvsL_Ratio_Apex(1,:)); %save the mean of HvsL ratios
    
    %test if the Apex values are high enough to determine chnages
    if ~(Apex_values_replicate_1(Do_gaussian_in_channels_position,2) < 0.2 | Apex_values_replicate_1(Do_gaussian_in_channels_position,3) <0.2 |...
        isnan(Apex_values_replicate_1(Do_gaussian_in_channels_position,2)) | isnan(Apex_values_replicate_1(Do_gaussian_in_channels_position,3))) 
    Apex_values_replicate_1(Do_gaussian_in_channels_position,4)=mean(HvsM_Ratio_Apex(1,:)); %save the mean of HvsM ratios
    elseif (Apex_values_replicate_1(Do_gaussian_in_channels_position,2) < 0.2 | Apex_values_replicate_1(Do_gaussian_in_channels_position,3) <0.2 |....
            isnan(Apex_values_replicate_1(Do_gaussian_in_channels_position,2)) | isnan(Apex_values_replicate_1(Do_gaussian_in_channels_position,3)))
    Apex_values_replicate_1(Do_gaussian_in_channels_position,4)=NaN(1);
    end
        
    %Test if apex changes
    if (Apex_values_replicate_1(Do_gaussian_in_channels_position,4) <= 2 && Apex_values_replicate_1(Do_gaussian_in_channels_position,4) >= 0.5)
        Increase_at_apex_in_stimulation_replicate_1(Gaussian_counter1,internal_counter5)= 0;
        Decrease_at_apex_in_stimulation_replicate_1(Gaussian_counter1,internal_counter5)= 0;
        Do_gaussian_in_channels_change_replicate_1{Gaussian_counter1,internal_counter5}= 'No change';
        Do_gaussian_in_channels_change_for_figure_replicate_1(Gaussian_counter1,internal_counter5)=5;
        log_2_fold_comparsion_of_gaussian_replicate_1(Gaussian_counter1,internal_counter5)= log2(Apex_values_replicate_1(Do_gaussian_in_channels_position,4));
        No_change_counter_replicate_1=No_change_counter_replicate_1+1;
    elseif (Apex_values_replicate_1(Do_gaussian_in_channels_position,4) >= 2)
        Increase_at_apex_in_stimulation_replicate_1(Gaussian_counter1,internal_counter5)= 1;
        Decrease_at_apex_in_stimulation_replicate_1(Gaussian_counter1,internal_counter5)= 0;
        Do_gaussian_in_channels_change_replicate_1{Gaussian_counter1,internal_counter5}='Increase';
        Do_gaussian_in_channels_change_for_figure_replicate_1(Gaussian_counter1,internal_counter5)=10;
        log_2_fold_comparsion_of_gaussian_replicate_1(Gaussian_counter1,internal_counter5)= log2(Apex_values_replicate_1(Do_gaussian_in_channels_position,4));
        Increase_counter_replicate_1=Increase_counter_replicate_1+1;
    elseif (Apex_values_replicate_1(Do_gaussian_in_channels_position,4) <= 0.5)
        Decrease_at_apex_in_stimulation_replicate_1(Gaussian_counter1,internal_counter5)= 1;
        Increase_at_apex_in_stimulation_replicate_1(Gaussian_counter1,internal_counter5)= 0;
        Do_gaussian_in_channels_change_replicate_1{Gaussian_counter1,internal_counter5}='Decrease';
        Do_gaussian_in_channels_change_for_figure_replicate_1(Gaussian_counter1,internal_counter5)=1;
        log_2_fold_comparsion_of_gaussian_replicate_1(Gaussian_counter1,internal_counter5)= log2(Apex_values_replicate_1(Do_gaussian_in_channels_position,4));
        Decrease_counter_replicate_1=Decrease_counter_replicate_1+1;
     elseif isnan(Apex_values_replicate_1(Do_gaussian_in_channels_position,4)) 
        Increase_at_apex_in_stimulation_replicate_1(Gaussian_counter1,internal_counter5)= 0;
        Decrease_at_apex_in_stimulation_replicate_1(Gaussian_counter1,internal_counter5)= 0;
        Do_gaussian_in_channels_change_replicate_1{Gaussian_counter1,internal_counter5}= 'Unquantifiable_filtered';
        Do_gaussian_in_channels_change_for_figure_replicate_1(Gaussian_counter1,internal_counter5)=5;
        log_2_fold_comparsion_of_gaussian_replicate_1(Gaussian_counter1,internal_counter5)= log2(Apex_values_replicate_1(Do_gaussian_in_channels_position,4));
        No_change_counter_replicate_1=No_change_counter_replicate_1+1;
    end
    
    elseif replicate_counter == 2
        
    %Save values for each channel (use of MWW test)
    MvsL_Ratio_replicate_2(Gaussian_counter1,internal_counter5)={MvsL_Ratio_Apex};
    HvsL_Ratio_replicate_2(Gaussian_counter1,internal_counter5)={HvsL_Ratio_Apex};
    HvsM_Ratio_replicate_2(Gaussian_counter1,internal_counter5)={HvsM_Ratio_Apex}; 
    
    %save values
    MvsL_Ratio_Apex_prefiltered=MvsL_Ratio_Apex;
    HvsL_Ratio_Apex_prefiltered=HvsL_Ratio_Apex;
    
    %Remove nan values
    HvsM_Ratio_Apex(isnan(HvsM_Ratio_Apex(1,:)))=[];
    HvsL_Ratio_Apex(isnan(HvsL_Ratio_Apex(1,:)))=[];
    MvsL_Ratio_Apex(isnan(MvsL_Ratio_Apex(1,:)))=[];    
        
    Protein_location_replicate2(Gaussian_counter1,internal_counter5)=location_Protein_in_raw_textdata(replicate_counter);
    %write out apex value for replicate 2
    Apex_values_replicate_2(Do_gaussian_in_channels_position,1)=mean(MvsL_Ratio_Apex_prefiltered(1,:)./HvsL_Ratio_Apex_prefiltered(1,:));
    Apex_values_replicate_2(Do_gaussian_in_channels_position,2)=mean(MvsL_Ratio_Apex(1,:)); %save the mean of MvsL ratios
    Apex_values_replicate_2(Do_gaussian_in_channels_position,3)=mean(HvsL_Ratio_Apex(1,:)); %save the mean of HvsL ratios
        
    %test if the Apex values are high enough to determine chnages
    if ~(Apex_values_replicate_2(Do_gaussian_in_channels_position,2) < 0.2 | Apex_values_replicate_2(Do_gaussian_in_channels_position,3) <0.2 |...
        isnan(Apex_values_replicate_2(Do_gaussian_in_channels_position,2)) | isnan(Apex_values_replicate_2(Do_gaussian_in_channels_position,3))) 
    Apex_values_replicate_2(Do_gaussian_in_channels_position,4)=mean(HvsM_Ratio_Apex(1,:)); %save the mean of HvsM ratios
    elseif (Apex_values_replicate_2(Do_gaussian_in_channels_position,2) < 0.2 | Apex_values_replicate_2(Do_gaussian_in_channels_position,3) <0.2 |....
            isnan(Apex_values_replicate_2(Do_gaussian_in_channels_position,2)) | isnan(Apex_values_replicate_2(Do_gaussian_in_channels_position,3)))
    Apex_values_replicate_2(Do_gaussian_in_channels_position,4)=NaN(1);
    end
    
    %Test if apex changes
    if (Apex_values_replicate_2(Do_gaussian_in_channels_position,4) <= 2 && Apex_values_replicate_2(Do_gaussian_in_channels_position,4) >= 0.5)
        Increase_at_apex_in_stimulation_replicate_2(Gaussian_counter1,internal_counter5)= 0;
        Decrease_at_apex_in_stimulation_replicate_2(Gaussian_counter1,internal_counter5)= 0;
        Do_gaussian_in_channels_change_replicate_2{Gaussian_counter1,internal_counter5}= 'No change';
        Do_gaussian_in_channels_change_for_figure_replicate_2(Gaussian_counter1,internal_counter5)=5;
        log_2_fold_comparsion_of_gaussian_replicate_2(Gaussian_counter1,internal_counter5)= log2(Apex_values_replicate_2(Do_gaussian_in_channels_position,4));
        No_change_counter_replicate_2=No_change_counter_replicate_2+1;
    elseif (Apex_values_replicate_2(Do_gaussian_in_channels_position,4) >= 2)
        Increase_at_apex_in_stimulation_replicate_2(Gaussian_counter1,internal_counter5)= 1;
        Decrease_at_apex_in_stimulation_replicate_2(Gaussian_counter1,internal_counter5)= 0;
        Do_gaussian_in_channels_change_replicate_2{Gaussian_counter1,internal_counter5}='Increase';
        Do_gaussian_in_channels_change_for_figure_replicate_2(Gaussian_counter1,internal_counter5)=10;
        log_2_fold_comparsion_of_gaussian_replicate_2(Gaussian_counter1,internal_counter5)= log2(Apex_values_replicate_2(Do_gaussian_in_channels_position,4));
        Increase_counter_replicate_2=Increase_counter_replicate_2+1;
    elseif (Apex_values_replicate_2(Do_gaussian_in_channels_position,4) <= 0.5)
        Decrease_at_apex_in_stimulation_replicate_2(Gaussian_counter1,internal_counter5)= 1;
        Increase_at_apex_in_stimulation_replicate_2(Gaussian_counter1,internal_counter5)= 0;
        Do_gaussian_in_channels_change_replicate_2{Gaussian_counter1,internal_counter5}='Decrease';
        Do_gaussian_in_channels_change_for_figure_replicate_2(Gaussian_counter1,internal_counter5)=1;
        log_2_fold_comparsion_of_gaussian_replicate_2(Gaussian_counter1,internal_counter5)= log2(Apex_values_replicate_2(Do_gaussian_in_channels_position,4));
        Decrease_counter_replicate_2=Decrease_counter_replicate_2+1;
    elseif isnan(Apex_values_replicate_2(Do_gaussian_in_channels_position,4)) 
        Increase_at_apex_in_stimulation_replicate_2(Gaussian_counter1,internal_counter5)= 0;
        Decrease_at_apex_in_stimulation_replicate_2(Gaussian_counter1,internal_counter5)= 0;
        Do_gaussian_in_channels_change_replicate_2{Gaussian_counter1,internal_counter5}= 'Unquantifiable_filtered';
        Do_gaussian_in_channels_change_for_figure_replicate_2(Gaussian_counter1,internal_counter5)=5;
        log_2_fold_comparsion_of_gaussian_replicate_2(Gaussian_counter1,internal_counter5)= log2(Apex_values_replicate_2(Do_gaussian_in_channels_position,4));
        No_change_counter_replicate_2=No_change_counter_replicate_2+1;
    end
    
    elseif replicate_counter == 3
        
    %Save values for each channel (use of MWW test)
    MvsL_Ratio_replicate_3(Gaussian_counter1,internal_counter5)={MvsL_Ratio_Apex};
    HvsL_Ratio_replicate_3(Gaussian_counter1,internal_counter5)={HvsL_Ratio_Apex};
    HvsM_Ratio_replicate_3(Gaussian_counter1,internal_counter5)={HvsM_Ratio_Apex}; 
    
    %save values
    MvsL_Ratio_Apex_prefiltered=MvsL_Ratio_Apex;
    HvsL_Ratio_Apex_prefiltered=HvsL_Ratio_Apex;
    
    %Remove nan values
    HvsM_Ratio_Apex(isnan(HvsM_Ratio_Apex(1,:)))=[];
    HvsL_Ratio_Apex(isnan(HvsL_Ratio_Apex(1,:)))=[];
    MvsL_Ratio_Apex(isnan(MvsL_Ratio_Apex(1,:)))=[];             
        
    Protein_location_replicate3(Gaussian_counter1,internal_counter5)=location_Protein_in_raw_textdata(replicate_counter);    
    %write out apex value for replicate 3
    Apex_values_replicate_3(Do_gaussian_in_channels_position,1)=mean(MvsL_Ratio_Apex_prefiltered(1,:)./HvsL_Ratio_Apex_prefiltered(1,:));
    Apex_values_replicate_3(Do_gaussian_in_channels_position,2)=mean(MvsL_Ratio_Apex(1,:)); %save the mean of MvsL ratios
    Apex_values_replicate_3(Do_gaussian_in_channels_position,3)=mean(HvsL_Ratio_Apex(1,:)); %save the mean of HvsL ratios
    
    %test if the Apex values are high enough to determine chnages
    if ~(Apex_values_replicate_3(Do_gaussian_in_channels_position,2) < 0.2 | Apex_values_replicate_3(Do_gaussian_in_channels_position,3) <0.2 |...
        isnan(Apex_values_replicate_3(Do_gaussian_in_channels_position,2)) | isnan(Apex_values_replicate_3(Do_gaussian_in_channels_position,3))) 
    Apex_values_replicate_3(Do_gaussian_in_channels_position,4)=mean(HvsM_Ratio_Apex(1,:)); %save the mean of HvsM ratios
    elseif (Apex_values_replicate_3(Do_gaussian_in_channels_position,2) < 0.2 | Apex_values_replicate_3(Do_gaussian_in_channels_position,3) <0.2 |....
            isnan(Apex_values_replicate_3(Do_gaussian_in_channels_position,2)) | isnan(Apex_values_replicate_3(Do_gaussian_in_channels_position,3)))
    Apex_values_replicate_3(Do_gaussian_in_channels_position,4)=NaN(1);
    end
    
    %Test if apex changes
    if (Apex_values_replicate_3(Do_gaussian_in_channels_position,4) <= 2 && Apex_values_replicate_3(Do_gaussian_in_channels_position,4) >= 0.5)
        Increase_at_apex_in_stimulation_replicate_3(Gaussian_counter1,internal_counter5)= 0;
        Decrease_at_apex_in_stimulation_replicate_3(Gaussian_counter1,internal_counter5)= 0;
        Do_gaussian_in_channels_change_replicate_3{Gaussian_counter1,internal_counter5}= 'No change';
        Do_gaussian_in_channels_change_for_figure_replicate_3(Gaussian_counter1,internal_counter5)=5;
        log_2_fold_comparsion_of_gaussian_replicate_3(Gaussian_counter1,internal_counter5)= log2(Apex_values_replicate_3(Do_gaussian_in_channels_position,4));
        No_change_counter_replicate_3=No_change_counter_replicate_3+1;
    elseif (Apex_values_replicate_3(Do_gaussian_in_channels_position,4) >= 2)
        Increase_at_apex_in_stimulation_replicate_3(Gaussian_counter1,internal_counter5)= 1;
        Decrease_at_apex_in_stimulation_replicate_3(Gaussian_counter1,internal_counter5)= 0;
        Do_gaussian_in_channels_change_replicate_3{Gaussian_counter1,internal_counter5}='Increase';
        Do_gaussian_in_channels_change_for_figure_replicate_3(Gaussian_counter1,internal_counter5)=10;
        log_2_fold_comparsion_of_gaussian_replicate_3(Gaussian_counter1,internal_counter5)= log2(Apex_values_replicate_3(Do_gaussian_in_channels_position,4));
        Increase_counter_replicate_3=Increase_counter_replicate_3+1;
    elseif (Apex_values_replicate_3(Do_gaussian_in_channels_position,4) <= 0.5)
        Decrease_at_apex_in_stimulation_replicate_3(Gaussian_counter1,internal_counter5)= 1;
        Increase_at_apex_in_stimulation_replicate_3(Gaussian_counter1,internal_counter5)= 0;
        Do_gaussian_in_channels_change_replicate_3{Gaussian_counter1,internal_counter5}='Decrease';
        Do_gaussian_in_channels_change_for_figure_replicate_3(Gaussian_counter1,internal_counter5)=1;
        log_2_fold_comparsion_of_gaussian_replicate_3(Gaussian_counter1,internal_counter5)= log2(Apex_values_replicate_3(Do_gaussian_in_channels_position,4));
        Decrease_counter_replicate_3=Decrease_counter_replicate_3+1;
    elseif isnan(Apex_values_replicate_3(Do_gaussian_in_channels_position,4)) 
        Increase_at_apex_in_stimulation_replicate_3(Gaussian_counter1,internal_counter5)= 0;
        Decrease_at_apex_in_stimulation_replicate_3(Gaussian_counter1,internal_counter5)= 0;
        Do_gaussian_in_channels_change_replicate_3{Gaussian_counter1,internal_counter5}= 'Unquantifiable_filtered';
        Do_gaussian_in_channels_change_for_figure_replicate_3(Gaussian_counter1,internal_counter5)=5;
        log_2_fold_comparsion_of_gaussian_replicate_3(Gaussian_counter1,internal_counter5)= log2(Apex_values_replicate_3(Do_gaussian_in_channels_position,4));
        No_change_counter_replicate_3=No_change_counter_replicate_3+1;
    end
 
    elseif replicate_counter == 4
        
    %Save values for each channel (use of MWW test)
    MvsL_Ratio_replicate_4(Gaussian_counter1,internal_counter5)={MvsL_Ratio_Apex};
    HvsL_Ratio_replicate_4(Gaussian_counter1,internal_counter5)={HvsL_Ratio_Apex};
    HvsM_Ratio_replicate_4(Gaussian_counter1,internal_counter5)={HvsM_Ratio_Apex}; 
    
    %save values
    MvsL_Ratio_Apex_prefiltered=MvsL_Ratio_Apex;
    HvsL_Ratio_Apex_prefiltered=HvsL_Ratio_Apex;
    
    %Remove nan values
    HvsM_Ratio_Apex(isnan(HvsM_Ratio_Apex(1,:)))=[];
    HvsL_Ratio_Apex(isnan(HvsL_Ratio_Apex(1,:)))=[];
    MvsL_Ratio_Apex(isnan(MvsL_Ratio_Apex(1,:)))=[];   
    
    Protein_location_replicate4(Gaussian_counter1,internal_counter5)=location_Protein_in_raw_textdata(replicate_counter);    
    %write out apex value for replicate 1
    Apex_values_replicate_4(Do_gaussian_in_channels_position,1)=mean(MvsL_Ratio_Apex_prefiltered(1,:)./HvsL_Ratio_Apex_prefiltered(1,:));
    Apex_values_replicate_4(Do_gaussian_in_channels_position,2)=mean(MvsL_Ratio_Apex(1,:)); %save the mean of MvsL ratios
    Apex_values_replicate_4(Do_gaussian_in_channels_position,3)=mean(HvsL_Ratio_Apex(1,:)); %save the mean of HvsL ratios  
    
    %test if the Apex values are high enough to determine chnages
    if ~(Apex_values_replicate_4(Do_gaussian_in_channels_position,2) < 0.2 | Apex_values_replicate_4(Do_gaussian_in_channels_position,3) <0.2 |...
        isnan(Apex_values_replicate_4(Do_gaussian_in_channels_position,2)) | isnan(Apex_values_replicate_4(Do_gaussian_in_channels_position,3))) 
    Apex_values_replicate_4(Do_gaussian_in_channels_position,4)=mean(HvsM_Ratio_Apex(1,:)); %save the mean of HvsM ratios
    elseif (Apex_values_replicate_4(Do_gaussian_in_channels_position,2) < 0.2 | Apex_values_replicate_4(Do_gaussian_in_channels_position,3) <0.2 |....
            isnan(Apex_values_replicate_4(Do_gaussian_in_channels_position,2)) | isnan(Apex_values_replicate_4(Do_gaussian_in_channels_position,3)))
    Apex_values_replicate_4(Do_gaussian_in_channels_position,4)=NaN(1);
    end
    
    %Test if apex changes
    if (Apex_values_replicate_4(Do_gaussian_in_channels_position,4) <= 2 && Apex_values_replicate_4(Do_gaussian_in_channels_position,4) >= 0.5)
        Increase_at_apex_in_stimulation_replicate_4(Gaussian_counter1,internal_counter5)= 0;
        Decrease_at_apex_in_stimulation_replicate_4(Gaussian_counter1,internal_counter5)= 0;
        Do_gaussian_in_channels_change_replicate_4{Gaussian_counter1,internal_counter5}= 'No change';
        Do_gaussian_in_channels_change_for_figure_replicate_4(Gaussian_counter1,internal_counter5)=5;
        log_2_fold_comparsion_of_gaussian_replicate_4(Gaussian_counter1,internal_counter5)= log2(Apex_values_replicate_4(Do_gaussian_in_channels_position,4));
        No_change_counter_replicate_4=No_change_counter_replicate_4+1;
    elseif (Apex_values_replicate_4(Do_gaussian_in_channels_position,4) >= 2)
        Increase_at_apex_in_stimulation_replicate_4(Gaussian_counter1,internal_counter5)= 1;
        Decrease_at_apex_in_stimulation_replicate_4(Gaussian_counter1,internal_counter5)= 0;
        Do_gaussian_in_channels_change_replicate_4{Gaussian_counter1,internal_counter5}='Increase';
        Do_gaussian_in_channels_change_for_figure_replicate_4(Gaussian_counter1,internal_counter5)=10;
        log_2_fold_comparsion_of_gaussian_replicate_4(Gaussian_counter1,internal_counter5)= log2(Apex_values_replicate_4(Do_gaussian_in_channels_position,4));
        Increase_counter_replicate_4=Increase_counter_replicate_4+1;
    elseif (Apex_values_replicate_4(Do_gaussian_in_channels_position,4) <= 0.5)
        Decrease_at_apex_in_stimulation_replicate_4(Gaussian_counter1,internal_counter5)= 1;
        Increase_at_apex_in_stimulation_replicate_4(Gaussian_counter1,internal_counter5)= 0;
        Do_gaussian_in_channels_change_replicate_4{Gaussian_counter1,internal_counter5}='Decrease';
        Do_gaussian_in_channels_change_for_figure_replicate_4(Gaussian_counter1,internal_counter5)=1;
        log_2_fold_comparsion_of_gaussian_replicate_4(Gaussian_counter1,internal_counter5)= log2(Apex_values_replicate_4(Do_gaussian_in_channels_position,4));
        Decrease_counter_replicate_4=Decrease_counter_replicate_4+1;
    elseif isnan(Apex_values_replicate_4(Do_gaussian_in_channels_position,4)) 
        Increase_at_apex_in_stimulation_replicate_4(Gaussian_counter1,internal_counter5)= 0;
        Decrease_at_apex_in_stimulation_replicate_4(Gaussian_counter1,internal_counter5)= 0;
        Do_gaussian_in_channels_change_replicate_4{Gaussian_counter1,internal_counter5}= 'Unquantifiable_filtered';
        Do_gaussian_in_channels_change_for_figure_replicate_4(Gaussian_counter1,internal_counter5)=5;
        log_2_fold_comparsion_of_gaussian_replicate_4(Gaussian_counter1,internal_counter5)= log2(Apex_values_replicate_4(Do_gaussian_in_channels_position,4));
        No_change_counter_replicate_4=No_change_counter_replicate_4+1;
    end

    end
    end

    end
        end
    %Add one to the row counter    
    Do_gaussian_in_channels_position=Do_gaussian_in_channels_position+1;
    end 
end

%remove NaN entries to work out mean  
manipulation1_log_2_fold_comparsion_of_gaussian_replicate_1=log_2_fold_comparsion_of_gaussian_replicate_1;
manipulation1_log_2_fold_comparsion_of_gaussian_replicate_1(manipulation1_log_2_fold_comparsion_of_gaussian_replicate_1==0)=[];
manipulation2_log_2_fold_comparsion_of_gaussian_replicate_1=manipulation1_log_2_fold_comparsion_of_gaussian_replicate_1;
manipulation2_log_2_fold_comparsion_of_gaussian_replicate_1(isnan(manipulation2_log_2_fold_comparsion_of_gaussian_replicate_1))=[];

manipulation1_log_2_fold_comparsion_of_gaussian_replicate_2=log_2_fold_comparsion_of_gaussian_replicate_2;
manipulation1_log_2_fold_comparsion_of_gaussian_replicate_2(manipulation1_log_2_fold_comparsion_of_gaussian_replicate_2==0)=[];
manipulation2_log_2_fold_comparsion_of_gaussian_replicate_2=manipulation1_log_2_fold_comparsion_of_gaussian_replicate_2;
manipulation2_log_2_fold_comparsion_of_gaussian_replicate_2(isnan(manipulation2_log_2_fold_comparsion_of_gaussian_replicate_2))=[];

manipulation1_log_2_fold_comparsion_of_gaussian_replicate_3=log_2_fold_comparsion_of_gaussian_replicate_3;
manipulation1_log_2_fold_comparsion_of_gaussian_replicate_3(manipulation1_log_2_fold_comparsion_of_gaussian_replicate_3==0)=[];
manipulation2_log_2_fold_comparsion_of_gaussian_replicate_3=manipulation1_log_2_fold_comparsion_of_gaussian_replicate_3;
manipulation2_log_2_fold_comparsion_of_gaussian_replicate_3(isnan(manipulation2_log_2_fold_comparsion_of_gaussian_replicate_3))=[];

manipulation1_log_2_fold_comparsion_of_gaussian_replicate_4=log_2_fold_comparsion_of_gaussian_replicate_4;
manipulation1_log_2_fold_comparsion_of_gaussian_replicate_4(manipulation1_log_2_fold_comparsion_of_gaussian_replicate_4==0)=[];
manipulation2_log_2_fold_comparsion_of_gaussian_replicate_4=manipulation1_log_2_fold_comparsion_of_gaussian_replicate_4;
manipulation2_log_2_fold_comparsion_of_gaussian_replicate_4(isnan(manipulation2_log_2_fold_comparsion_of_gaussian_replicate_4))=[];

%Normalise log2 comparsion
mean_log_2_fold_comparsion_of_gaussian_replicate_1=mean(manipulation2_log_2_fold_comparsion_of_gaussian_replicate_1);
mean_log_2_fold_comparsion_of_gaussian_replicate_2=mean(manipulation2_log_2_fold_comparsion_of_gaussian_replicate_2);
mean_log_2_fold_comparsion_of_gaussian_replicate_3=mean(manipulation2_log_2_fold_comparsion_of_gaussian_replicate_3);
mean_log_2_fold_comparsion_of_gaussian_replicate_4=mean(manipulation2_log_2_fold_comparsion_of_gaussian_replicate_4);

%create varibles
normaliased_log2_comparsion_replicate_1=NaN(Dimension_of_master_gaussian_list(1),Dimension_of_master_gaussian_list(2));
normaliased_log2_comparsion_replicate_2=NaN(Dimension_of_master_gaussian_list(1),Dimension_of_master_gaussian_list(2));
normaliased_log2_comparsion_replicate_3=NaN(Dimension_of_master_gaussian_list(1),Dimension_of_master_gaussian_list(2));
normaliased_log2_comparsion_replicate_4=NaN(Dimension_of_master_gaussian_list(1),Dimension_of_master_gaussian_list(2));
log2_comparsion_replicate_1=NaN(Dimension_of_master_gaussian_list(1),Dimension_of_master_gaussian_list(2));
log2_comparsion_replicate_2=NaN(Dimension_of_master_gaussian_list(1),Dimension_of_master_gaussian_list(2));
log2_comparsion_replicate_3=NaN(Dimension_of_master_gaussian_list(1),Dimension_of_master_gaussian_list(2));
log2_comparsion_replicate_4=NaN(Dimension_of_master_gaussian_list(1),Dimension_of_master_gaussian_list(2));

%Copy Log2 values into same format as Height, Center and width
%replicate 1
for writeout_counter1= 1:Dimension_of_master_gaussian_list(1)
    for writeout_counter2= 1:nnz(log_2_fold_comparsion_of_gaussian_replicate_1(writeout_counter1,:))
        normaliased_log2_comparsion_replicate_1(writeout_counter1,writeout_counter2)=log_2_fold_comparsion_of_gaussian_replicate_1(writeout_counter1,writeout_counter2)-mean_log_2_fold_comparsion_of_gaussian_replicate_1;
        log2_comparsion_replicate_1(writeout_counter1,writeout_counter2)=log_2_fold_comparsion_of_gaussian_replicate_1(writeout_counter1,writeout_counter2);
    end
end

%replicate 2
for writeout_counter1= 1:Dimension_of_master_gaussian_list(1)
    for writeout_counter2= 1:nnz(log_2_fold_comparsion_of_gaussian_replicate_2(writeout_counter1,:))
        normaliased_log2_comparsion_replicate_2(writeout_counter1,writeout_counter2)=log_2_fold_comparsion_of_gaussian_replicate_2(writeout_counter1,writeout_counter2)-mean_log_2_fold_comparsion_of_gaussian_replicate_2;
        log2_comparsion_replicate_2(writeout_counter1,writeout_counter2)=log_2_fold_comparsion_of_gaussian_replicate_2(writeout_counter1,writeout_counter2);
    end
end

%replicate 3
for writeout_counter1= 1:Dimension_of_master_gaussian_list(1)
    for writeout_counter2= 1:nnz(log_2_fold_comparsion_of_gaussian_replicate_3(writeout_counter1,:))
        normaliased_log2_comparsion_replicate_3(writeout_counter1,writeout_counter2)=log_2_fold_comparsion_of_gaussian_replicate_3(writeout_counter1,writeout_counter2)-mean_log_2_fold_comparsion_of_gaussian_replicate_3;
        log2_comparsion_replicate_3(writeout_counter1,writeout_counter2)=log_2_fold_comparsion_of_gaussian_replicate_3(writeout_counter1,writeout_counter2);
    end
end

%replicate 4
for writeout_counter1= 1:Dimension_of_master_gaussian_list(1)
    for writeout_counter2= 1:nnz(log_2_fold_comparsion_of_gaussian_replicate_4(writeout_counter1,:))
        normaliased_log2_comparsion_replicate_4(writeout_counter1,writeout_counter2)=log_2_fold_comparsion_of_gaussian_replicate_4(writeout_counter1,writeout_counter2)-mean_log_2_fold_comparsion_of_gaussian_replicate_4;
        log2_comparsion_replicate_4(writeout_counter1,writeout_counter2)=log_2_fold_comparsion_of_gaussian_replicate_4(writeout_counter1,writeout_counter2);
    end
end


%Determine consistency of changes across replicates
%Determine if there is no change

No_change_across_replicates=zeros(Dimension_of_master_gaussian_list(1),Dimension_of_master_gaussian_list(2));

for writeout_counter1= 1:Dimension_of_master_gaussian_list(1)
    for writeout_counter2= 1:nnz(Finalised_Master_Gaussian_list.Center(writeout_counter1,:))
        No_changes_matrix_across_replicate(4)= (normaliased_log2_comparsion_replicate_4(writeout_counter1,writeout_counter2) >-1 & normaliased_log2_comparsion_replicate_4(writeout_counter1,writeout_counter2) <1);
        No_changes_matrix_across_replicate(3)= (normaliased_log2_comparsion_replicate_3(writeout_counter1,writeout_counter2) >-1 & normaliased_log2_comparsion_replicate_3(writeout_counter1,writeout_counter2) <1);
        No_changes_matrix_across_replicate(2)= (normaliased_log2_comparsion_replicate_2(writeout_counter1,writeout_counter2) >-1 & normaliased_log2_comparsion_replicate_2(writeout_counter1,writeout_counter2) <1);
        No_changes_matrix_across_replicate(1)= (normaliased_log2_comparsion_replicate_1(writeout_counter1,writeout_counter2) >-1 & normaliased_log2_comparsion_replicate_1(writeout_counter1,writeout_counter2) <1);
        if sum(No_changes_matrix_across_replicate) >= 2
            No_change_across_replicates(writeout_counter1,writeout_counter2) =1;
        end 
    end
end
     
Increase_change_across_replicates=zeros(Dimension_of_master_gaussian_list(1),Dimension_of_master_gaussian_list(2));

%Determine if there is an increase change
for writeout_counter1= 1:Dimension_of_master_gaussian_list(1)
    for writeout_counter2= 1:nnz(Finalised_Master_Gaussian_list.Center(writeout_counter1,:))
        Increase_changes_matrix_across_replicate(4)= (normaliased_log2_comparsion_replicate_4(writeout_counter1,writeout_counter2) >=1);
        Increase_changes_matrix_across_replicate(3)= (normaliased_log2_comparsion_replicate_3(writeout_counter1,writeout_counter2) >=1);
        Increase_changes_matrix_across_replicate(2)= (normaliased_log2_comparsion_replicate_2(writeout_counter1,writeout_counter2) >=1);
        Increase_changes_matrix_across_replicate(1)= (normaliased_log2_comparsion_replicate_1(writeout_counter1,writeout_counter2) >=1);
        if sum(Increase_changes_matrix_across_replicate) >= 2
            Increase_change_across_replicates(writeout_counter1,writeout_counter2) =1;
        end
    end
end

Decrease_change_across_replicates=zeros(Dimension_of_master_gaussian_list(1),Dimension_of_master_gaussian_list(2));

%Determine if there is an decrease change
for writeout_counter1= 1:Dimension_of_master_gaussian_list(1)
    for writeout_counter2= 1:nnz(Finalised_Master_Gaussian_list.Center(writeout_counter1,:))
        Decrease_changes_matrix_across_replicate(4)= (normaliased_log2_comparsion_replicate_4(writeout_counter1,writeout_counter2) <=-1);
        Decrease_changes_matrix_across_replicate(3)= (normaliased_log2_comparsion_replicate_3(writeout_counter1,writeout_counter2) <=-1);
        Decrease_changes_matrix_across_replicate(2)= (normaliased_log2_comparsion_replicate_2(writeout_counter1,writeout_counter2) <=-1);
        Decrease_changes_matrix_across_replicate(1)= (normaliased_log2_comparsion_replicate_1(writeout_counter1,writeout_counter2) <=-1);
        if sum(Decrease_changes_matrix_across_replicate) >= 2
            Decrease_change_across_replicates(writeout_counter1,writeout_counter2) =1;
        end
    end
end

Inconsistent_across_replicates=zeros(Dimension_of_master_gaussian_list(1),Dimension_of_master_gaussian_list(2));

%Determine if not detected
for writeout_counter1= 1:Dimension_of_master_gaussian_list(1)
    for writeout_counter2= 1:nnz(Finalised_Master_Gaussian_list.Center(writeout_counter1,:))
        Decrease_changes_matrix_across_replicate(4)= (normaliased_log2_comparsion_replicate_4(writeout_counter1,writeout_counter2) <=-1);
        Decrease_changes_matrix_across_replicate(3)= (normaliased_log2_comparsion_replicate_3(writeout_counter1,writeout_counter2) <=-1);
        Decrease_changes_matrix_across_replicate(2)= (normaliased_log2_comparsion_replicate_2(writeout_counter1,writeout_counter2) <=-1);
        Decrease_changes_matrix_across_replicate(1)= (normaliased_log2_comparsion_replicate_1(writeout_counter1,writeout_counter2) <=-1);
        Increase_changes_matrix_across_replicate(4)= (normaliased_log2_comparsion_replicate_4(writeout_counter1,writeout_counter2) >=1);
        Increase_changes_matrix_across_replicate(3)= (normaliased_log2_comparsion_replicate_3(writeout_counter1,writeout_counter2) >=1);
        Increase_changes_matrix_across_replicate(2)= (normaliased_log2_comparsion_replicate_2(writeout_counter1,writeout_counter2) >=1);
        Increase_changes_matrix_across_replicate(1)= (normaliased_log2_comparsion_replicate_1(writeout_counter1,writeout_counter2) >=1);
        No_changes_matrix_across_replicate(4)= (normaliased_log2_comparsion_replicate_4(writeout_counter1,writeout_counter2) >-1 & normaliased_log2_comparsion_replicate_4(writeout_counter1,writeout_counter2) <1);        
        No_changes_matrix_across_replicate(3)= (normaliased_log2_comparsion_replicate_3(writeout_counter1,writeout_counter2) >-1 & normaliased_log2_comparsion_replicate_3(writeout_counter1,writeout_counter2) <1);
        No_changes_matrix_across_replicate(2)= (normaliased_log2_comparsion_replicate_2(writeout_counter1,writeout_counter2) >-1 & normaliased_log2_comparsion_replicate_2(writeout_counter1,writeout_counter2) <1);
        No_changes_matrix_across_replicate(1)= (normaliased_log2_comparsion_replicate_1(writeout_counter1,writeout_counter2) >-1 & normaliased_log2_comparsion_replicate_1(writeout_counter1,writeout_counter2) <1);
        if ~(sum(Decrease_changes_matrix_across_replicate) >= 2 | sum(Increase_changes_matrix_across_replicate) >= 2 | sum(No_changes_matrix_across_replicate) >= 2)
            Inconsistent_across_replicates(writeout_counter1,writeout_counter2) =1;
        end
    end
end

%Count the number of unique gaussian detected
Unique_final_gaussian_counter=0;
for writeout_counter1= 1:Dimension_of_master_gaussian_list(1)
    for writeout_counter2= 1:nnz(Finalised_Master_Gaussian_list.Center(writeout_counter1,:))
    Unique_final_gaussian_counter=1+Unique_final_gaussian_counter;
    end
end

%Create variables to copy log2 values into
Average_fold_change=zeros(Dimension_of_master_gaussian_list(1),Dimension_of_master_gaussian_list(2));
Normalised_average_fold_change=zeros(Dimension_of_master_gaussian_list(1),Dimension_of_master_gaussian_list(2));
Stdev_fold_change=zeros(Dimension_of_master_gaussian_list(1),Dimension_of_master_gaussian_list(2));
Average_log2_value=zeros(1,4);
Average_log2_value_across_replicates=zeros(1,4);
log2_comparsion_replicate_1_for_figure=zeros(Unique_final_gaussian_counter,1);
log2_comparsion_replicate_2_for_figure=zeros(Unique_final_gaussian_counter,1);
log2_comparsion_replicate_3_for_figure=zeros(Unique_final_gaussian_counter,1);
log2_comparsion_replicate_4_for_figure=zeros(Unique_final_gaussian_counter,1);

%Write T_test data in form to use in figures
T_test_stats.d_for_figure=cell(Total_number_of_unique_gaussians_master_list,1);
T_test_stats.h_for_figure=cell(Total_number_of_unique_gaussians_master_list,1);
T_test_stats.p_for_figure=cell(Total_number_of_unique_gaussians_master_list,1);
T_test_stats.ci1_for_figure=cell(Total_number_of_unique_gaussians_master_list,1);
T_test_stats.ci2_for_figure=cell(Total_number_of_unique_gaussians_master_list,1);
T_test_stats.tstat_for_figure=cell(Total_number_of_unique_gaussians_master_list,1);
T_test_stats.df_for_figure=cell(Total_number_of_unique_gaussians_master_list,1);
T_test_stats.sd_for_figure=cell(Total_number_of_unique_gaussians_master_list,1);
T_test_stats.num_obserations_for_figure=cell(Total_number_of_unique_gaussians_master_list,1);
T_test_stats.Adjusted_pvalue_for_figure=cell(Total_number_of_unique_gaussians_master_list,1);

T_test_stats.d=cell(Dimension_of_master_gaussian_list(1),Dimension_of_master_gaussian_list(2));
T_test_stats.h=cell(Dimension_of_master_gaussian_list(1),Dimension_of_master_gaussian_list(2));
T_test_stats.p=cell(Dimension_of_master_gaussian_list(1),Dimension_of_master_gaussian_list(2));
T_test_stats.ci1=cell(Dimension_of_master_gaussian_list(1),Dimension_of_master_gaussian_list(2));
T_test_stats.ci2=cell(Dimension_of_master_gaussian_list(1),Dimension_of_master_gaussian_list(2));
T_test_stats.tstat=cell(Dimension_of_master_gaussian_list(1),Dimension_of_master_gaussian_list(2));
T_test_stats.df=cell(Dimension_of_master_gaussian_list(1),Dimension_of_master_gaussian_list(2));
T_test_stats.sd=cell(Dimension_of_master_gaussian_list(1),Dimension_of_master_gaussian_list(2));
T_test_stats.num_obserations=cell(Dimension_of_master_gaussian_list(1),Dimension_of_master_gaussian_list(2));
T_test_stats.Adjusted_pvalue=cell(Dimension_of_master_gaussian_list(1),Dimension_of_master_gaussian_list(2));

MWW_test_stats.T=cell(Dimension_of_master_gaussian_list(1),Dimension_of_master_gaussian_list(2));
MWW_test_stats.U=cell(Dimension_of_master_gaussian_list(1),Dimension_of_master_gaussian_list(2));
MWW_test_stats.mean=cell(Dimension_of_master_gaussian_list(1),Dimension_of_master_gaussian_list(2));
MWW_test_stats.std=cell(Dimension_of_master_gaussian_list(1),Dimension_of_master_gaussian_list(2));
MWW_test_stats.z=cell(Dimension_of_master_gaussian_list(1),Dimension_of_master_gaussian_list(2));
MWW_test_stats.p=cell(Dimension_of_master_gaussian_list(1),Dimension_of_master_gaussian_list(2));
MWW_test_stats.method=cell(Dimension_of_master_gaussian_list(1),Dimension_of_master_gaussian_list(2));

MWW_test_stats.T_for_figure=cell(Total_number_of_unique_gaussians_master_list,1);
MWW_test_stats.U_for_figure=cell(Total_number_of_unique_gaussians_master_list,1);
MWW_test_stats.mean_for_figure=cell(Total_number_of_unique_gaussians_master_list,1);
MWW_test_stats.std_for_figure=cell(Total_number_of_unique_gaussians_master_list,1);
MWW_test_stats.z_for_figure=cell(Total_number_of_unique_gaussians_master_list,1);
MWW_test_stats.p_for_figure=cell(Total_number_of_unique_gaussians_master_list,1);

%Determine Average fold change and signficances across replicates
fold_counter1=1;
for writeout_counter1= 1:Dimension_of_master_gaussian_list(1)
    for writeout_counter2= 1:nnz(Finalised_Master_Gaussian_list.Center(writeout_counter1,:))
    %Non-normlaised values
    Average_log2_value(1,1)=  log2_comparsion_replicate_1(writeout_counter1,writeout_counter2);
    Average_log2_value(1,2)=  log2_comparsion_replicate_2(writeout_counter1,writeout_counter2);
    Average_log2_value(1,3)=  log2_comparsion_replicate_3(writeout_counter1,writeout_counter2);
    Average_log2_value(1,4)=  log2_comparsion_replicate_4(writeout_counter1,writeout_counter2);
    
    Average_log2_value_across_replicates(fold_counter1,1)=  log2_comparsion_replicate_1(writeout_counter1,writeout_counter2);
    Average_log2_value_across_replicates(fold_counter1,2)=  log2_comparsion_replicate_2(writeout_counter1,writeout_counter2);
    Average_log2_value_across_replicates(fold_counter1,3)=  log2_comparsion_replicate_3(writeout_counter1,writeout_counter2);
    Average_log2_value_across_replicates(fold_counter1,4)=  log2_comparsion_replicate_4(writeout_counter1,writeout_counter2);
    
    %normlaised values
    normalised_average_log2_value(1,1)=normaliased_log2_comparsion_replicate_1(writeout_counter1,writeout_counter2);
    normalised_average_log2_value(1,2)=normaliased_log2_comparsion_replicate_2(writeout_counter1,writeout_counter2);
    normalised_average_log2_value(1,3)=normaliased_log2_comparsion_replicate_3(writeout_counter1,writeout_counter2);
    normalised_average_log2_value(1,4)=normaliased_log2_comparsion_replicate_4(writeout_counter1,writeout_counter2);
    
    %Copy log2 to n*1 matrix for 
    log2_comparsion_replicate_1_for_figure(fold_counter1)=log2_comparsion_replicate_1(writeout_counter1,writeout_counter2);
    log2_comparsion_replicate_2_for_figure(fold_counter1)=log2_comparsion_replicate_2(writeout_counter1,writeout_counter2);
    log2_comparsion_replicate_3_for_figure(fold_counter1)=log2_comparsion_replicate_3(writeout_counter1,writeout_counter2);
    log2_comparsion_replicate_4_for_figure(fold_counter1)=log2_comparsion_replicate_4(writeout_counter1,writeout_counter2);
    
    %remove NaN values
    average_values_to_keep=~isnan(Average_log2_value(:));
    normalised_average_values_to_keep=~isnan(normalised_average_log2_value(:));
    
    Average_log2_value=Average_log2_value(average_values_to_keep==1);
    normalised_average_log2_value=normalised_average_log2_value(normalised_average_values_to_keep==1);
    
    if ~isempty(Average_log2_value)
    %determine the average fold change
    Average_fold_change(writeout_counter1,writeout_counter2)= mean(Average_log2_value(:));
    Stdev_fold_change(writeout_counter1,writeout_counter2)=std(Average_log2_value(:));
    
    %Convert MvsL and HvsL measurements to a form to do mann-whitney
    %wilcoxon testing
    MvsL_measurements_all_replicates=[MvsL_Ratio_replicate_1{writeout_counter1,writeout_counter2},MvsL_Ratio_replicate_2{writeout_counter1,writeout_counter2},...
    MvsL_Ratio_replicate_3{writeout_counter1,writeout_counter2},MvsL_Ratio_replicate_4{writeout_counter1,writeout_counter2}];

    HvsL_measurements_all_replicates=[HvsL_Ratio_replicate_1{writeout_counter1,writeout_counter2},HvsL_Ratio_replicate_2{writeout_counter1,writeout_counter2},...
    HvsL_Ratio_replicate_3{writeout_counter1,writeout_counter2},HvsL_Ratio_replicate_4{writeout_counter1,writeout_counter2}];

    %remove nan and zeros
    MvsL_measurements_all_replicates(isnan(MvsL_measurements_all_replicates(1,:)))=[];
    HvsL_measurements_all_replicates(isnan(HvsL_measurements_all_replicates(1,:)))=[];
    MvsL_measurements_all_replicates((MvsL_measurements_all_replicates(1,:))==0)=[];
    HvsL_measurements_all_replicates((HvsL_measurements_all_replicates(1,:))==0)=[];    

    STATS=mwwtest(MvsL_measurements_all_replicates(:),HvsL_measurements_all_replicates(:));
    
    %Values to array to use later in 1*n array for figure/Tables
    try
    MWW_test_stats.T_for_figure(fold_counter1,1)={STATS.T};
    MWW_test_stats.U_for_figure(fold_counter1,1)={STATS.U};
    MWW_test_stats.mean_for_figure(fold_counter1,1)={STATS.mean};
    MWW_test_stats.std_for_figure(fold_counter1,1)={STATS.std};
    MWW_test_stats.z_for_figure(fold_counter1,1)={STATS.z};
    MWW_test_stats.p_for_figure(fold_counter1,1)={STATS.p};
    catch
        MWW_test_stats.p_for_figure(fold_counter1,1)={STATS.p};
        MWW_test_stats.U_for_figure(fold_counter1,1)={STATS.U};
        MWW_test_stats.T_for_figure(fold_counter1,1)={STATS.T};
        MWW_test_stats.mean_for_figure(fold_counter1,1)={NaN};
        MWW_test_stats.std_for_figure(fold_counter1,1)={NaN};
        MWW_test_stats.z_for_figure(fold_counter1,1)={NaN};
    end
    %in n*m array
    try
    MWW_test_stats.method(writeout_counter1,writeout_counter2)={STATS.method};    
    MWW_test_stats.T(writeout_counter1,writeout_counter2)={STATS.T};
    MWW_test_stats.U(writeout_counter1,writeout_counter2)={STATS.U};
    MWW_test_stats.mean(writeout_counter1,writeout_counter2)={STATS.mean};
    MWW_test_stats.std(writeout_counter1,writeout_counter2)={STATS.std};
    MWW_test_stats.z(writeout_counter1,writeout_counter2)={STATS.z};
    MWW_test_stats.p(writeout_counter1,writeout_counter2)={STATS.p};
    catch
        MWW_test_stats.method(writeout_counter1,writeout_counter2)={STATS.method};
        MWW_test_stats.p(writeout_counter1,writeout_counter2)={STATS.p};
        MWW_test_stats.U(writeout_counter1,writeout_counter2)={STATS.U};
        MWW_test_stats.T(writeout_counter1,writeout_counter2)={STATS.T};
        MWW_test_stats.mean(writeout_counter1,writeout_counter2)={NaN};
        MWW_test_stats.std(writeout_counter1,writeout_counter2)={NaN};
        MWW_test_stats.z(writeout_counter1,writeout_counter2)={NaN};
    end
    
    % Do T test
    [ttest_h,ttest_p,ttest_ci,ttest_stats]=ttest2(MvsL_measurements_all_replicates(:),HvsL_measurements_all_replicates(:));
    %Copy T test values to array to use later
    %in 1*n array for figure/Tables
    T_test_stats.h_for_figure(fold_counter1,1)={ttest_h};
    T_test_stats.p_for_figure(fold_counter1,1)={ttest_p};
    T_test_stats.ci1_for_figure(fold_counter1,1)={ttest_ci(1)};
    T_test_stats.ci2_for_figure(fold_counter1,1)={ttest_ci(2)};
    T_test_stats.tstat_for_figure(fold_counter1,1)={ttest_stats.tstat(1)};
    T_test_stats.df_for_figure(fold_counter1,1)={ttest_stats.df(1)};
    T_test_stats.sd_for_figure(fold_counter1,1)={ttest_stats.sd(1)};
    %in n*m array
    T_test_stats.h(writeout_counter1,writeout_counter2)={ttest_h};
    T_test_stats.p(writeout_counter1,writeout_counter2)={ttest_p};
    T_test_stats.ci1(writeout_counter1,writeout_counter2)={ttest_ci(1)};
    T_test_stats.ci2(writeout_counter1,writeout_counter2)={ttest_ci(2)};
    T_test_stats.tstat(writeout_counter1,writeout_counter2)={ttest_stats.tstat(1)};
    T_test_stats.df(writeout_counter1,writeout_counter2)={ttest_stats.df(1)};
    T_test_stats.sd(writeout_counter1,writeout_counter2)={ttest_stats.sd(1)};
    
    %Number of observation of the gaussian
    T_test_stats.num_obserations(writeout_counter1,writeout_counter2)={length(Average_log2_value)};
    T_test_stats.num_obserations_for_figure(fold_counter1,1)={length(Average_log2_value)};
    
    %Multiple hyopthesis correction, using Bonferroni correction based on the
    %number of replicates in with the Gaussian was observed, if signficant
    %add 1, if not 0
    if ttest_p<0.05/Total_number_of_unique_gaussians_master_list
      T_test_stats.Adjusted_pvalue_for_figure(fold_counter1,1)= {'+'};
      T_test_stats.Adjusted_pvalue(writeout_counter1,writeout_counter2)= {'+'};
    else
      T_test_stats.Adjusted_pvalue_for_figure(fold_counter1,1)= {' '};
      T_test_stats.Adjusted_pvalue(writeout_counter1,writeout_counter2)= {' '};
    end
    
    if MWW_test_stats.p{writeout_counter1,writeout_counter2}<0.05/Total_number_of_unique_gaussians_master_list
      MWW_test_stats.Adjusted_pvalue_for_figure(fold_counter1,1)= {'+'};
      MWW_test_stats.Adjusted_pvalue(writeout_counter1,writeout_counter2)= {'+'};
    else
      MWW_test_stats.Adjusted_pvalue_for_figure(fold_counter1,1)= {' '};
      MWW_test_stats.Adjusted_pvalue(writeout_counter1,writeout_counter2)= {' '};
    end
    
    Normalised_average_fold_change(writeout_counter1,writeout_counter2)=mean(normalised_average_log2_value(:));
    
    elseif isempty(Average_log2_value)
    %determine the average fold change
    Average_fold_change(writeout_counter1,writeout_counter2)= 0;
    end
    fold_counter1=fold_counter1+1;
    end
end

%Fill any empty ttest or MWW test with the value zero
T_test_stats.p(cellfun(@isempty, T_test_stats.p))={nan};
MWW_test_stats.p(cellfun(@isempty, MWW_test_stats.p))={nan};

%Write comparsion output to combined structure array
Finalised_Master_Gaussian_list.Do_gaussian_in_channels_change_replicate_1=Do_gaussian_in_channels_change_replicate_1;
Finalised_Master_Gaussian_list.Do_gaussian_in_channels_change_replicate_2=Do_gaussian_in_channels_change_replicate_2;
Finalised_Master_Gaussian_list.Do_gaussian_in_channels_change_replicate_3=Do_gaussian_in_channels_change_replicate_3;
Finalised_Master_Gaussian_list.Do_gaussian_in_channels_change_replicate_4=Do_gaussian_in_channels_change_replicate_4;

Finalised_Master_Gaussian_list.normaliased_log2_comparsion_replicate_1= normaliased_log2_comparsion_replicate_1;
Finalised_Master_Gaussian_list.normaliased_log2_comparsion_replicate_2= normaliased_log2_comparsion_replicate_2;
Finalised_Master_Gaussian_list.normaliased_log2_comparsion_replicate_3= normaliased_log2_comparsion_replicate_3;
Finalised_Master_Gaussian_list.normaliased_log2_comparsion_replicate_4= normaliased_log2_comparsion_replicate_4;

Finalised_Master_Gaussian_list.log2_comparsion_replicate_1=log2_comparsion_replicate_1;
Finalised_Master_Gaussian_list.log2_comparsion_replicate_2=log2_comparsion_replicate_2;
Finalised_Master_Gaussian_list.log2_comparsion_replicate_3=log2_comparsion_replicate_3;
Finalised_Master_Gaussian_list.log2_comparsion_replicate_4=log2_comparsion_replicate_4;

Finalised_Master_Gaussian_list.Protein_location_replicate1=Protein_location_replicate1;
Finalised_Master_Gaussian_list.Protein_location_replicate2=Protein_location_replicate2;
Finalised_Master_Gaussian_list.Protein_location_replicate3=Protein_location_replicate3;
Finalised_Master_Gaussian_list.Protein_location_replicate4=Protein_location_replicate4;

Finalised_Master_Gaussian_list.No_change_across_replicates=No_change_across_replicates;
Finalised_Master_Gaussian_list.Increase_change_across_replicates=Increase_change_across_replicates;
Finalised_Master_Gaussian_list.Decrease_change_across_replicates=Decrease_change_across_replicates;
Finalised_Master_Gaussian_list.Inconsistent_across_replicates=Inconsistent_across_replicates;

Finalised_Master_Gaussian_list.Average_fold_change=Average_fold_change;
Finalised_Master_Gaussian_list.Normalised_average_fold_change=Normalised_average_fold_change;
Finalised_Master_Gaussian_list.Stdev_fold_change=Stdev_fold_change;

%Add ttest output
Finalised_Master_Gaussian_list.Ttest_p_values=T_test_stats.p;
Finalised_Master_Gaussian_list.degree_freedom=T_test_stats.df;
Finalised_Master_Gaussian_list.Number_observation=T_test_stats.num_obserations;
Finalised_Master_Gaussian_list.Satifies_Adjusted_pvalue=T_test_stats.Adjusted_pvalue;

%add MWW test output
Finalised_Master_Gaussian_list.MWW_p_values=MWW_test_stats.p;
Finalised_Master_Gaussian_list.MWW_U=MWW_test_stats.U;
Finalised_Master_Gaussian_list.MWW_Satifies_Adjusted_pvalue=MWW_test_stats.Adjusted_pvalue;

%Create varibles to write to
Decrease_change_across_protein_replicates_persaus_input=cell(Dimension_of_master_gaussian_list(1),1);
Decrease_change_across_replicates_persaus_input=cell(Dimension_of_master_gaussian_list(1),Dimension_of_master_gaussian_list(2));
Increase_change_across_protein_replicates_persaus_input=cell(Dimension_of_master_gaussian_list(1),1);
Increase_change_across_replicates_persaus_input=cell(Dimension_of_master_gaussian_list(1),Dimension_of_master_gaussian_list(2));
Changes__across_protein_replicates_persaus_input=cell(Dimension_of_master_gaussian_list(1),3);

%Convert Increase/Decrease changes to a format usible by Perseus
for writeout_counter1= 1:Dimension_of_master_gaussian_list(1)
    for writeout_counter2= 1:nnz(log_2_fold_comparsion_of_gaussian_replicate_3(writeout_counter1,:))
    %test if positions is equal to 1    
    if Finalised_Master_Gaussian_list.Increase_change_across_replicates(writeout_counter1,writeout_counter2) == 1 
    Increase_change_across_replicates_persaus_input(writeout_counter1,writeout_counter2)= {'+'};
    Increase_change_across_protein_replicates_persaus_input(writeout_counter1)= {'+'};
    else
    Increase_change_across_replicates_persaus_input(writeout_counter1,writeout_counter2)= {' '};
    end
    %test if positions is equal to 1  
    if Finalised_Master_Gaussian_list.Decrease_change_across_replicates(writeout_counter1,writeout_counter2) == 1 
    Decrease_change_across_replicates_persaus_input(writeout_counter1,writeout_counter2)= {'+'};
    Decrease_change_across_protein_replicates_persaus_input(writeout_counter1)= {'+'};
    else
    Decrease_change_across_replicates_persaus_input(writeout_counter1,writeout_counter2)= {' '};
    end
    end
    
    %Test if chnages observed at the protein level
    if (isequal(Decrease_change_across_protein_replicates_persaus_input(writeout_counter1),{'+'}) &...
        isequal(Increase_change_across_protein_replicates_persaus_input(writeout_counter1),{'+'}))
    Changes__across_protein_replicates_persaus_input(writeout_counter1,1)= {'+'};
    Changes__across_protein_replicates_persaus_input(writeout_counter1,2)= {' '};
    Changes__across_protein_replicates_persaus_input(writeout_counter1,3)= {' '};    
    elseif (isequal(Increase_change_across_protein_replicates_persaus_input(writeout_counter1),{'+'}))
    Changes__across_protein_replicates_persaus_input(writeout_counter1,1)= {' '};        
    Changes__across_protein_replicates_persaus_input(writeout_counter1,2)= {'+'};
    Changes__across_protein_replicates_persaus_input(writeout_counter1,3)= {' '};
    elseif (isequal(Decrease_change_across_protein_replicates_persaus_input(writeout_counter1),{'+'}))
    Changes__across_protein_replicates_persaus_input(writeout_counter1,1)= {' '};
    Changes__across_protein_replicates_persaus_input(writeout_counter1,2)= {' '};    
    Changes__across_protein_replicates_persaus_input(writeout_counter1,3)= {'+'}; 
    elseif ~(isequal(Decrease_change_across_protein_replicates_persaus_input(writeout_counter1),{'+'})|...
             isequal(Increase_change_across_protein_replicates_persaus_input(writeout_counter1),{'+'}))
    Changes__across_protein_replicates_persaus_input(writeout_counter1,1)= {' '};
    Changes__across_protein_replicates_persaus_input(writeout_counter1,2)= {' '};    
    Changes__across_protein_replicates_persaus_input(writeout_counter1,3)= {' '}; 
    end
    
end

%Determine if changes were detected by multiple hypothesis testing in
%protein group
Singficant_change_ttest_persaus_protein=cell(Dimension_of_master_gaussian_list(1),1);
Singficant_change_mww_persaus_protein=cell(Dimension_of_master_gaussian_list(1),1);
Singficant_change_ttest_persaus_protein(cellfun(@isempty, Singficant_change_ttest_persaus_protein))={' '};
Singficant_change_mww_persaus_protein(cellfun(@isempty, Singficant_change_mww_persaus_protein))={' '};

for writeout_counter1= 1:Dimension_of_master_gaussian_list(1)
    for writeout_counter2= 1:nnz(log_2_fold_comparsion_of_gaussian_replicate_3(writeout_counter1,:))
    %Check MWW test    
    if isequal(Finalised_Master_Gaussian_list.MWW_Satifies_Adjusted_pvalue(writeout_counter1,writeout_counter2),{'+'})
    Singficant_change_mww_persaus_protein(writeout_counter1)= {'+'};
    end
    %Check ttest  
    if isequal(Finalised_Master_Gaussian_list.Satifies_Adjusted_pvalue(writeout_counter1,writeout_counter2),{'+'})
    Singficant_change_ttest_persaus_protein(writeout_counter1)= {'+'};
    end
    end
end


%Copy to Final Gaussian list
Finalised_Master_Gaussian_list.Increase_change_across_replicates_persaus_input=Increase_change_across_replicates_persaus_input;
Finalised_Master_Gaussian_list.Decrease_change_across_replicates_persaus_input=Decrease_change_across_replicates_persaus_input;
Finalised_Master_Gaussian_list.Increase_and_Decrease_protein_persaus_input=Changes__across_protein_replicates_persaus_input(:,1);
Finalised_Master_Gaussian_list.Increase_protein_persaus_input=Changes__across_protein_replicates_persaus_input(:,2);
Finalised_Master_Gaussian_list.Decrease_protein_persaus_input=Changes__across_protein_replicates_persaus_input(:,3);


%% Determine the coverage (number of datapoint observed) for reach protein of
%each replicate

%Determine size of values to caliculate percentage
size_of_num_val_MvsL_for_figures=size(num_val_MvsL_for_figures);
size_of_num_val_HvsL_for_figures=size(num_val_HvsL_for_figures);

%generate array to write values to
Coverage_array_MvsL=zeros(Dimension_of_master_gaussian_list(1),4);
Coverage_array_HvsL=zeros(Dimension_of_master_gaussian_list(1),4);
Coverage_array_summed_value_MvsL=zeros(Dimension_of_master_gaussian_list(1),4);
Coverage_array_summed_value_HvsL=zeros(Dimension_of_master_gaussian_list(1),4);
Coverage_array_summed_value_HvsM=zeros(Dimension_of_master_gaussian_list(1),4);

%MvsL values
for Gaussian_counter1= 1:Dimension_of_master_gaussian_list(1)
    
    %locate protein to compare       
    [location_Protein_in_raw_textdata]=ind2sub(size(txt_MvsL(:,2)),...
    strmatch(Finalised_Master_Gaussian_list.Protein_name{Gaussian_counter1},txt_MvsL(:,2),'exact'));

    %count how many replicates protein was observed in
    number_of_replicates_observed=length(location_Protein_in_raw_textdata); 
    
    for replicate_counter = 1:number_of_replicates_observed
    %Detemine replicate observed in    
    replicate_temp_value=num_val_MvsL_for_figures((location_Protein_in_raw_textdata(replicate_counter)-1),1);
    %Determine number of non na values
    number_of_observation=sum(~isnan(num_val_MvsL_for_figures((location_Protein_in_raw_textdata(replicate_counter)-1),2:end)));

    %Write value to array
    Coverage_array_MvsL(Gaussian_counter1,replicate_temp_value)= number_of_observation/(size_of_num_val_MvsL_for_figures(2)-1);
    end
end

%MvsL values to sum values
for Gaussian_counter1= 1:Dimension_of_master_gaussian_list(1)
    
    %locate protein to compare       
    [location_Protein_in_raw_textdata]=ind2sub(size(txt_MvsL(:,2)),...
    strmatch(Finalised_Master_Gaussian_list.Protein_name{Gaussian_counter1},txt_MvsL(:,2),'exact'));

    %count how many replicates protein was observed in
    number_of_replicates_observed=length(location_Protein_in_raw_textdata); 
    
    for replicate_counter = 1:number_of_replicates_observed
    %Detemine replicate observed in    
    replicate_temp_value=num_val_MvsL_for_figures((location_Protein_in_raw_textdata(replicate_counter)-1),1);
    %Determine number of non na values
    values_MvsL_for_figures=num_val_MvsL_for_figures((location_Protein_in_raw_textdata(replicate_counter)-1),2:end);
    number_of_observation=isnan(values_MvsL_for_figures);
    
    %remove missing values
    values_MvsL_for_figures(number_of_observation)=[];

    %Write value to array
    Coverage_array_summed_value_MvsL(Gaussian_counter1,replicate_temp_value)= sum(values_MvsL_for_figures)/(fraction_to_plot*1/Diltuion_factor_master_mix);
    end
end

%HvsL values
for Gaussian_counter1= 1:Dimension_of_master_gaussian_list(1)
    
    %locate protein to compare       
    [location_Protein_in_raw_textdata]=ind2sub(size(txt_HvsL(:,2)),...
    strmatch(Finalised_Master_Gaussian_list.Protein_name{Gaussian_counter1},txt_HvsL(:,2),'exact'));

    %count how many replicates protein was observed in
    number_of_replicates_observed=length(location_Protein_in_raw_textdata); 
    
    for replicate_counter = 1:number_of_replicates_observed
    %Detemine replicate observed in    
    replicate_temp_value=num_val_HvsL_for_figures((location_Protein_in_raw_textdata(replicate_counter)-1),1);
    %Determine number of non na values
    number_of_observation=sum(~isnan(num_val_HvsL_for_figures((location_Protein_in_raw_textdata(replicate_counter)-1),2:end)));

    %Write value to array
    Coverage_array_HvsL(Gaussian_counter1,replicate_temp_value)= number_of_observation/(size_of_num_val_HvsL_for_figures(2)-1);
    end
end

%HvsL values to sum values
for Gaussian_counter1= 1:Dimension_of_master_gaussian_list(1)
    
    %locate protein to compare       
    [location_Protein_in_raw_textdata]=ind2sub(size(txt_HvsL(:,2)),...
    strmatch(Finalised_Master_Gaussian_list.Protein_name{Gaussian_counter1},txt_HvsL(:,2),'exact'));

    %count how many replicates protein was observed in
    number_of_replicates_observed=length(location_Protein_in_raw_textdata); 
    
    for replicate_counter = 1:number_of_replicates_observed
    %Detemine replicate observed in    
    replicate_temp_value=num_val_HvsL_for_figures((location_Protein_in_raw_textdata(replicate_counter)-1),1);
    %Determine number of non na values
    values_HvsL_for_figures=num_val_HvsL_for_figures((location_Protein_in_raw_textdata(replicate_counter)-1),2:end);
    number_of_observation=isnan(values_HvsL_for_figures);
    
    %remove missing values
    values_HvsL_for_figures(number_of_observation)=[];

    %Write value to array
    Coverage_array_summed_value_HvsL(Gaussian_counter1,replicate_temp_value)= sum(values_HvsL_for_figures)/(fraction_to_plot*1/Diltuion_factor_master_mix);
    end
end


%Determine the global ratio of HvsM
for Gaussian_counter1= 1:Dimension_of_master_gaussian_list(1)
    
    %locate protein to compare       
    [location_Protein_in_raw_textdata]=ind2sub(size(txt_HvsL(:,2)),...
    strmatch(Finalised_Master_Gaussian_list.Protein_name{Gaussian_counter1},txt_HvsL(:,2),'exact'));

    %count how many replicates protein was observed in
    number_of_replicates_observed=length(location_Protein_in_raw_textdata); 
    
    for replicate_counter = 1:number_of_replicates_observed
    %Detemine replicate observed in    
    replicate_temp_value=num_val_HvsM((location_Protein_in_raw_textdata(replicate_counter)-1),1);
    %Determine number of non na values
    num_val_HvsM_temp=num_val_HvsM((location_Protein_in_raw_textdata(replicate_counter)-1),2:end);
    number_of_observation=isnan(num_val_HvsM_temp);
    
    %remove missing values
    num_val_HvsM_temp(number_of_observation)=[];

    %Write value to array
    Coverage_array_summed_value_HvsM(Gaussian_counter1,replicate_temp_value)= sum(num_val_HvsM_temp)/(fraction_to_plot*1/Diltuion_factor_master_mix);
    end
end


%Write values to Master list
Finalised_Master_Gaussian_list.Summed_Gaussian_areaMvsL=Coverage_array_summed_value_MvsL;
Finalised_Master_Gaussian_list.Summed_Gaussian_areaHvsL=Coverage_array_summed_value_HvsL;
Finalised_Master_Gaussian_list.Ratio_Gaussian_area=Coverage_array_summed_value_HvsM;
Finalised_Master_Gaussian_list.SEC_coverageMvsL=Coverage_array_MvsL;
Finalised_Master_Gaussian_list.SEC_coverageHvsL=Coverage_array_HvsL;


%Determine the global trend of guassians (as observed within atleast two
%replicates)
Finalised_Master_Gaussian_list.global_change_trends=cell(Dimension_of_master_gaussian_list(1),1);
global_no_change=0;
global_increase=0;
global_decrease=0;
global_increase_decrease=0;
global_inconsistent_across_replicates=0;

for writeout_counter1= 1:Dimension_of_master_gaussian_list(1)
    %Reset value
    global_trend_signficant=0;
    %determine how many Gaussians to assess in the row
    global_trend1=nnz(Finalised_Master_Gaussian_list.No_change_across_replicates(writeout_counter1,:));
    global_trend2=nnz(Finalised_Master_Gaussian_list.Increase_change_across_replicates(writeout_counter1,:));
    global_trend3=nnz(Finalised_Master_Gaussian_list.Decrease_change_across_replicates(writeout_counter1,:));
    global_trend4=nnz(Finalised_Master_Gaussian_list.Inconsistent_across_replicates(writeout_counter1,:));
    global_trend5=nnz(Finalised_Master_Gaussian_list.Center(writeout_counter1,:));
    global_trend_signficant=0;

    significance_Bon_variable =zeros(1,1);
    significance_increase_variable =zeros(1,1);
    significance_decrease_variable =zeros(1,1);
    
    significance_temp_variable=zeros(global_trend5,1);
    for Signficance_loop=1:global_trend5
    significance_Bon_variable(Signficance_loop,1)=isequal(Finalised_Master_Gaussian_list.MWW_Satifies_Adjusted_pvalue(writeout_counter1, Signficance_loop),{'+'});
    significance_increase_variable(Signficance_loop,1)=Finalised_Master_Gaussian_list.Average_fold_change(writeout_counter1,Signficance_loop) >=0;
    significance_decrease_variable(Signficance_loop,1)=Finalised_Master_Gaussian_list.Average_fold_change(writeout_counter1,Signficance_loop) <=0;
    end
    
    if sum(significance_Bon_variable)==global_trend5
    global_trend_signficant=1;
    end
    
    summed_number_increase=sum(significance_increase_variable);
    summed_number_decrease=sum(significance_decrease_variable);
    
    if global_trend_signficant == 0  
    Finalised_Master_Gaussian_list.global_change_trends(writeout_counter1,1)= {'No Change'};
    global_no_change=1+global_no_change;
    
    elseif  global_trend_signficant ==1 & summed_number_increase == global_trend5
    Finalised_Master_Gaussian_list.global_change_trends(writeout_counter1,1)= {'Increase'};
    global_increase=1+global_increase;
    
    elseif global_trend_signficant ==1 & summed_number_decrease == global_trend5
    Finalised_Master_Gaussian_list.global_change_trends(writeout_counter1,1)= {'Decrease'};
    global_decrease=1+global_decrease;
    
    elseif global_trend_signficant ==1 & ((summed_number_increase + summed_number_decrease) == global_trend5)
    Finalised_Master_Gaussian_list.global_change_trends(writeout_counter1,1)= {'+/-'};
    global_increase_decrease=1+ global_increase_decrease;
    
    elseif ~((summed_number_increase + summed_number_decrease) == global_trend5) | global_trend_signficant == 0
    Finalised_Master_Gaussian_list.global_change_trends(writeout_counter1,1)= {'No Change'}; %If a change is not considered signficant it is denoted as not change
    global_inconsistent_across_replicates=1 + global_inconsistent_across_replicates;
    end
    
end

% Count how many data points quantifed across all four biological
% replicates
replicate_1_counter=0;
replicate_2_counter=0;
replicate_3_counter=0;
replicate_4_counter=0;

for writeout_counter1= 1:Dimension_of_master_gaussian_list(1)
    for writeout_counter2= 1:nnz(Finalised_Master_Gaussian_list.Center(writeout_counter1,:))    
    if ~isnan(Finalised_Master_Gaussian_list.normaliased_log2_comparsion_replicate_1(writeout_counter1,writeout_counter2))
        replicate_1_counter=replicate_1_counter+1;
    end
    if ~isnan(Finalised_Master_Gaussian_list.normaliased_log2_comparsion_replicate_2(writeout_counter1,writeout_counter2))
        replicate_2_counter=replicate_2_counter+1;    
    end
    if ~isnan(Finalised_Master_Gaussian_list.normaliased_log2_comparsion_replicate_3(writeout_counter1,writeout_counter2))
        replicate_3_counter=replicate_3_counter+1;     
    end
    if ~isnan(Finalised_Master_Gaussian_list.normaliased_log2_comparsion_replicate_4(writeout_counter1,writeout_counter2))
        replicate_4_counter=replicate_4_counter+1; 
    end    
        
    end
end

    
%%%%%%%%%%%%%%%%%%%%%%%%%%%%%%%%%%%%%%%%%%%%%%%%%%%%%%%%%%%%%%%%%%%%%%%%%%%%%%%%%%%%
%% Comparsion 3 Part D:  Write out tables
%%%%%%%%%%%%%%%%%%%%%%%%%%%%%%%%%%%%%%%%%%%%%%%%%%%%%%%%%%%%%%%%%%%%%%%%%%%%%%%%%%%%

% write out table of master guassians list
cd('Analysis output');
fid_master_list1= fopen('Master_guassian_list_fold_comparsion.csv','wt'); % create the output file with the header infromation
fprintf (fid_master_list1,'%s,%s,%s,%s,%s,%s,%s,%s,%s,%s,%s,%s,%s,%s,%s,%s,%s,%s,%s,%s,%s,%s,%s,%s,%s,%s,%s,%s,%s,%s,%s,\n',... %header for OutputGaus output
                'Protein name', 'Unique_identifier (of best gaussian)','Replicate (of best gaussian)',...
                'Channel (of best gaussian)', 'Guassian_index_number (of best gaussian)',...
                'Center (of best gaussian)', 'Height (of best gaussian)', 'Width (of best gaussian)',...
                'SSE (of best gaussian)', 'adjrsquare (of best gaussian)','Gaussian Area (of best gaussian)',...
                'Complex Size (of best gaussian)', 'Change observed replicate 1',...
                'Change observed replicate 2','Change observed replicate 3',...
                'Change observed replicate 4','Std Dev of fold change','Normalised fold change',...
                'Normalised fold change replicate 1','Normalised fold change replicate 2',...
                'Normalised fold change replicate 3','Normalised fold change replicate 4',...
                'Average fold change','Fold change replicate 1', 'Fold change replicate 2',...
                'Fold change replicate 3', 'Fold change replicate 4', 'p-value (ttest)',...
                'Below Adjusted_pvalue(bonferroni correction) (ttest)','p-value (MWW)',...
                'Below Adjusted_pvalue(bonferroni correction) (MWW)'); %Write Header
for writeout_counter1= 1:Dimension_of_master_gaussian_list(1)
    for writeout_counter2= 1:nnz(Finalised_Master_Gaussian_list.Center(writeout_counter1,:))
    fprintf(fid_master_list1,'%s,%s,%6.3f,%s,%6.3f,%6.3f,%6.3f,%6.3f,%6.3f,%6.3f,%6.3f,%6.3f,%s,%s,%s,%s,%6.3f,%6.3f,%6.3f,%6.3f,%6.3f,%6.3f,%6.3f,%6.3f,%6.3f,%6.3f,%6.3f,%6.9f,%s,%6.9f,%s\n',...
         Finalised_Master_Gaussian_list.Protein_name{writeout_counter1},...
         Finalised_Master_Gaussian_list.Unique_identifier{writeout_counter1,writeout_counter2},...
         Finalised_Master_Gaussian_list.Replicate(writeout_counter1,writeout_counter2),...
         Finalised_Master_Gaussian_list.Channel{writeout_counter1,writeout_counter2},...
         Finalised_Master_Gaussian_list.Guassian_index_number(writeout_counter1,writeout_counter2),...
         Finalised_Master_Gaussian_list.Center(writeout_counter1,writeout_counter2),...
         Finalised_Master_Gaussian_list.Height(writeout_counter1,writeout_counter2),...
         Finalised_Master_Gaussian_list.Width(writeout_counter1,writeout_counter2),...
         Finalised_Master_Gaussian_list.SSE(writeout_counter1,writeout_counter2),...
         Finalised_Master_Gaussian_list.adjrsquare(writeout_counter1,writeout_counter2),...
         Finalised_Master_Gaussian_list.Gaussian_area(writeout_counter1,writeout_counter2),...
         Finalised_Master_Gaussian_list.Complex_size(writeout_counter1,writeout_counter2),...
         Finalised_Master_Gaussian_list.Do_gaussian_in_channels_change_replicate_1{writeout_counter1,writeout_counter2},...
         Finalised_Master_Gaussian_list.Do_gaussian_in_channels_change_replicate_2{writeout_counter1,writeout_counter2},...
         Finalised_Master_Gaussian_list.Do_gaussian_in_channels_change_replicate_3{writeout_counter1,writeout_counter2},...     
         Finalised_Master_Gaussian_list.Do_gaussian_in_channels_change_replicate_4{writeout_counter1,writeout_counter2},... 
         Finalised_Master_Gaussian_list.Stdev_fold_change(writeout_counter1,writeout_counter2),...
         Finalised_Master_Gaussian_list.Normalised_average_fold_change(writeout_counter1,writeout_counter2),...
         Finalised_Master_Gaussian_list.normaliased_log2_comparsion_replicate_1(writeout_counter1,writeout_counter2),...
         Finalised_Master_Gaussian_list.normaliased_log2_comparsion_replicate_2(writeout_counter1,writeout_counter2),...
         Finalised_Master_Gaussian_list.normaliased_log2_comparsion_replicate_3(writeout_counter1,writeout_counter2),...
         Finalised_Master_Gaussian_list.normaliased_log2_comparsion_replicate_4(writeout_counter1,writeout_counter2),...
         Finalised_Master_Gaussian_list.Average_fold_change(writeout_counter1,writeout_counter2),...
         Finalised_Master_Gaussian_list.log2_comparsion_replicate_1(writeout_counter1,writeout_counter2),...
         Finalised_Master_Gaussian_list.log2_comparsion_replicate_2(writeout_counter1,writeout_counter2),...
         Finalised_Master_Gaussian_list.log2_comparsion_replicate_3(writeout_counter1,writeout_counter2),...
         Finalised_Master_Gaussian_list.log2_comparsion_replicate_4(writeout_counter1,writeout_counter2),...
         Finalised_Master_Gaussian_list.Ttest_p_values{writeout_counter1,writeout_counter2},...
         Finalised_Master_Gaussian_list.Satifies_Adjusted_pvalue{writeout_counter1,writeout_counter2},...
         Finalised_Master_Gaussian_list.MWW_p_values{writeout_counter1,writeout_counter2},...
         Finalised_Master_Gaussian_list.MWW_Satifies_Adjusted_pvalue{writeout_counter1,writeout_counter2});
    end
end
fclose(fid_master_list1);
 

%Write out a table of all T-test information
fid_ttest= fopen('Student_ttests_results.csv','wt'); % create the output file with the header infromation
fprintf (fid_ttest,'%s,%s,%s,%s,%s,%s,%s,%s,%s,%s,%s,%s,%s,%s,%s,%s,%s,%s,%s,%s,%s,\n',... %header for OutputGaus outpufid_master_list1= fopen('Master_guassian_list_fold_comparsion.csv','wt'); % create the output file with the header infromation
                'Protein name', 'Unique_identifier (of best gaussian)','Replicate (of best gaussian)',...
                'Channel (of best gaussian)', 'Guassian_index_number (of best gaussian)',...
                'Center (of best gaussian)', 'Height (of best gaussian)', 'Width (of best gaussian)',...
                'SSE (of best gaussian)', 'adjrsquare (of best gaussian)','Gaussian Area (of best gaussian)',...
                'Complex Size (of best gaussian)', 'Fold change replicate 1', 'Fold change replicate 2',...
                'Fold change replicate 3', 'Fold change replicate 4', 'p-value (ttest)','Std Dev of fold change',...
                'Number of observation', 'Degrees of freedom','Below Adjusted_pvalue '); %Write Header
for writeout_counter1= 1:Dimension_of_master_gaussian_list(1)
    for writeout_counter2= 1:nnz(Finalised_Master_Gaussian_list.Center(writeout_counter1,:))
    fprintf(fid_ttest,'%s,%s,%6.3f,%s,%6.3f,%6.3f,%6.3f,%6.3f,%6.3f,%6.3f,%6.3f,%6.3f,%6.3f,%6.3f,%6.3f,%6.3f,%6.3f,%6.3f,%6.3f,%6.3f,%s\n',...
         Finalised_Master_Gaussian_list.Protein_name{writeout_counter1},...
         Finalised_Master_Gaussian_list.Unique_identifier{writeout_counter1,writeout_counter2},...
         Finalised_Master_Gaussian_list.Replicate(writeout_counter1,writeout_counter2),...
         Finalised_Master_Gaussian_list.Channel{writeout_counter1,writeout_counter2},...
         Finalised_Master_Gaussian_list.Guassian_index_number(writeout_counter1,writeout_counter2),...
         Finalised_Master_Gaussian_list.Center(writeout_counter1,writeout_counter2),...
         Finalised_Master_Gaussian_list.Height(writeout_counter1,writeout_counter2),...
         Finalised_Master_Gaussian_list.Width(writeout_counter1,writeout_counter2),...
         Finalised_Master_Gaussian_list.SSE(writeout_counter1,writeout_counter2),...
         Finalised_Master_Gaussian_list.adjrsquare(writeout_counter1,writeout_counter2),...
         Finalised_Master_Gaussian_list.Gaussian_area(writeout_counter1,writeout_counter2),...
         Finalised_Master_Gaussian_list.Complex_size(writeout_counter1,writeout_counter2),...
         Finalised_Master_Gaussian_list.log2_comparsion_replicate_1(writeout_counter1,writeout_counter2),...
         Finalised_Master_Gaussian_list.log2_comparsion_replicate_2(writeout_counter1,writeout_counter2),...
         Finalised_Master_Gaussian_list.log2_comparsion_replicate_3(writeout_counter1,writeout_counter2),...
         Finalised_Master_Gaussian_list.log2_comparsion_replicate_4(writeout_counter1,writeout_counter2),...
         Finalised_Master_Gaussian_list.Ttest_p_values{writeout_counter1,writeout_counter2},...
         Finalised_Master_Gaussian_list.Stdev_fold_change(writeout_counter1,writeout_counter2),...
         Finalised_Master_Gaussian_list.Number_observation{writeout_counter1,writeout_counter2},...
         Finalised_Master_Gaussian_list.degree_freedom{writeout_counter1,writeout_counter2},...
         Finalised_Master_Gaussian_list.Satifies_Adjusted_pvalue{writeout_counter1,writeout_counter2});
    end
end
fclose(fid_ttest);

fid_summary_master_protein_comparsion1= fopen('Summary_changes_Protein_across_replicate.csv','wt'); % create the output file with the header infromation
fprintf (fid_summary_master_protein_comparsion1,'%s,%s,%s,%s,%s\n',... %header for OutputGaus output
                'Increase(in atleast two replicates)', 'Decrease (in atleast two replicates)', 'No change (in atleast two replicates)',...
                '+/- (in atleast two replicates)', 'Inconsistent across replicates'); %Write Header            
fprintf (fid_summary_master_protein_comparsion1,'%6.4f,%6.4f,%6.4f,%6.4f,%6.4f\n',...  
global_increase, global_decrease, global_no_change,...
global_increase_decrease, global_inconsistent_across_replicates); 
fclose(fid_summary_master_protein_comparsion1);

fid_summary_master_comparsion1= fopen('Summary_changes_based_master_gaussian_list.csv','wt'); % create the output file with the header infromation
fprintf (fid_summary_master_comparsion1,'%s,%s,%s,%s\n',... %header for OutputGaus output
                'Increase(in atleast two replicates without observation of no changes)', 'Decrease (in atleast two replicates without observation of no changes)',...
                'No change (in atleast two replicates)',...
                'Inconsistent across replicates'); %Write Header            
fprintf (fid_summary_master_comparsion1,'%6.4f,%6.4f,%6.4f,%6.4f,%6.4f,%6.4f,%6.4f,%6.4f,%6.4f,%6.4f,%6.4f,%6.4f\n',...  
sum(sum(Increase_change_across_replicates & ~(Decrease_change_across_replicates | No_change_across_replicates | Inconsistent_across_replicates))),...
sum(sum(Decrease_change_across_replicates & ~(Increase_change_across_replicates | No_change_across_replicates | Inconsistent_across_replicates))),...
sum(sum(No_change_across_replicates)),...
sum(sum(Inconsistent_across_replicates & ~(Increase_change_across_replicates | Decrease_change_across_replicates | No_change_across_replicates))));
fclose(fid_summary_master_comparsion1);

fid_summary_master_comparsion1= fopen('Summary_changes_based_master_gaussian_list_across_replicate_1.csv','wt'); % create the output file with the header infromation
fprintf (fid_summary_master_comparsion1,'%s,%s,%s,%s,%s,%s\n',... %header for OutputGaus output
                'Increase in replicate 1', 'Decrease in replicate 1', 'No change in replicate 1',...
                'Unquantifiable observed only in MvsL channel replicate 1',...
                'Unquantifiable observed only in HvsL channel replicate 1',...
                'Unquantifiable not observed in replicate 1'); %Write Header            
fprintf (fid_summary_master_comparsion1,'%6.4f,%6.4f,%6.4f,%6.4f,%6.4f,%6.4f\n',...  
Increase_counter_replicate_1, Decrease_counter_replicate_1,...
No_change_counter_replicate_1,Unquantifiable_observed_only_in_MvsL_channel_replicate_1,...
Unquantifiable_observed_only_in_HvsL_channel_replicate_1,...
Unquantifiable_Not_observed_in_replicate_replicate_1); 
fclose(fid_summary_master_comparsion1);

fid_summary_master_comparsion2= fopen('Summary_changes_based_master_gaussian_list_across_replicate_2.csv','wt'); % create the output file with the header infromation
fprintf (fid_summary_master_comparsion2,'%s,%s,%s,%s,%s,%s\n',... %header for OutputGaus output
                'Increase in replicate 2', 'Decrease in replicate 2', 'No change in replicate 2',...
                'Unquantifiable observed only in MvsL channel replicate 2',...
                'Unquantifiable observed only in HvsL channel replicate 2',...
                'Unquantifiable not observed in replicate 2'); %Write Header            
fprintf (fid_summary_master_comparsion2,'%6.4f,%6.4f,%6.4f,%6.4f,%6.4f,%6.4f\n',...  
Increase_counter_replicate_2,Decrease_counter_replicate_2,...
No_change_counter_replicate_2,Unquantifiable_observed_only_in_MvsL_channel_replicate_2,...
Unquantifiable_observed_only_in_HvsL_channel_replicate_2,...    
Unquantifiable_Not_observed_in_replicate_replicate_2); 
fclose(fid_summary_master_comparsion2);

fid_summary_master_comparsion3= fopen('Summary_changes_based_master_gaussian_list_across_replicate_3.csv','wt'); % create the output file with the header infromation
fprintf (fid_summary_master_comparsion3,'%s,%s,%s,%s,%s,%s\n',... %header for OutputGaus output
                'Increase in replicate 3', 'Decrease in replicate 3', 'No change in replicate 3',...
                'Unquantifiable observed only in MvsL channel replicate 3',...
                'Unquantifiable observed only in HvsL channel replicate 3',...
                'Unquantifiable not observed in replicate 3'); %Write Header            
fprintf (fid_summary_master_comparsion3,'%6.4f,%6.4f,%6.4f,%6.4f,%6.4f,%6.4f\n',...  
Increase_counter_replicate_3,Decrease_counter_replicate_3,...
No_change_counter_replicate_3,Unquantifiable_observed_only_in_MvsL_channel_replicate_3,...
Unquantifiable_observed_only_in_HvsL_channel_replicate_3,...    
Unquantifiable_Not_observed_in_replicate_replicate_3); 
fclose(fid_summary_master_comparsion3);

fid_summary_master_comparsion4= fopen('Summary_changes_based_master_gaussian_list_across_replicate_4.csv','wt'); % create the output file with the header infromation
fprintf (fid_summary_master_comparsion4,'%s,%s,%s,%s,%s,%s\n',... %header for OutputGaus output
                'Increase in replicate 4', 'Decrease in replicate 4', 'No change in replicate 3',...
                'Unquantifiable observed only in MvsL channel replicate 4',...
                'Unquantifiable observed only in HvsL channel replicate 4',...
                'Unquantifiable not observed in replicate 4'); %Write Header            
fprintf (fid_summary_master_comparsion4,'%6.4f,%6.4f,%6.4f,%6.4f,%6.4f,%6.4f\n',...  
Increase_counter_replicate_4,Decrease_counter_replicate_4,...
No_change_counter_replicate_4,Unquantifiable_observed_only_in_MvsL_channel_replicate_4,...
Unquantifiable_observed_only_in_HvsL_channel_replicate_4,...    
Unquantifiable_Not_observed_in_replicate_replicate_4); 
fclose(fid_summary_master_comparsion4);

fid_summary_master_coverage= fopen('Summary_observed_protein_PCP_SILAC_coverage_within_experiments.csv','wt'); % create the output file with the header infromation
fprintf (fid_summary_master_coverage,'%s,%s,%s,%s,%s,%s,%s,%s,%s,%s,%s,%s,%s,%s,\n',... %header for OutputGaus output
                'Replicate number','Isotopologue Channel',...
                'Average PCP_SILAC coverage','Average coverage of the SEC', 'Median PCP_SILAC coverage',...
                'Number of proteins with a coverage less then 0.5 ',...
                'Number of proteins with a coverage less then 0.7',...
                'Number of proteins with a coverage less then 0.85',...
                'Number of proteins with a coverage less then 1',...
                'Number of proteins with a coverage less then 1.5',...
                'Number of proteins with a coverage less then 2',...
                'Number of proteins with a coverage greater then 2',...
                'Minimum coverage observed',...
                'Maximum coverage observed'); %Write Header 
%Replicate 1 information
    %MvsL
fprintf (fid_summary_master_coverage,'%s,%s,%6.4f,%6.4f,%6.4f,%6.4f,%6.4f,%6.4f,%6.4f,%6.4f,%6.4f,%6.4f,%6.4f,%6.4f,\n',...             
        'Replicate 1','MvsL',...
        mean(Finalised_Master_Gaussian_list.Summed_Gaussian_areaMvsL(:,1)),...
        mean(Finalised_Master_Gaussian_list.SEC_coverageMvsL(:,1)),...
        median(Finalised_Master_Gaussian_list.Summed_Gaussian_areaMvsL(:,1)),...
        sum((Finalised_Master_Gaussian_list.Summed_Gaussian_areaMvsL(:,1)<=0.5)&(Finalised_Master_Gaussian_list.Summed_Gaussian_areaMvsL(:,1)>=0)),...
        sum((Finalised_Master_Gaussian_list.Summed_Gaussian_areaMvsL(:,1)<=0.7)&(Finalised_Master_Gaussian_list.Summed_Gaussian_areaMvsL(:,1)>=0.5)),...
        sum((Finalised_Master_Gaussian_list.Summed_Gaussian_areaMvsL(:,1)<=0.85)&(Finalised_Master_Gaussian_list.Summed_Gaussian_areaMvsL(:,1)>=0.7)),...
        sum((Finalised_Master_Gaussian_list.Summed_Gaussian_areaMvsL(:,1)<=1)&(Finalised_Master_Gaussian_list.Summed_Gaussian_areaMvsL(:,1)>=0.85)),...    
        sum((Finalised_Master_Gaussian_list.Summed_Gaussian_areaMvsL(:,1)<=1.5)&(Finalised_Master_Gaussian_list.Summed_Gaussian_areaMvsL(:,1)>=1)),...
        sum((Finalised_Master_Gaussian_list.Summed_Gaussian_areaMvsL(:,1)<=2)&(Finalised_Master_Gaussian_list.Summed_Gaussian_areaMvsL(:,1)>=1.5)),...
        sum((Finalised_Master_Gaussian_list.Summed_Gaussian_areaMvsL(:,1)>=2)),...
        min(Finalised_Master_Gaussian_list.Summed_Gaussian_areaMvsL(:,1)),...
        max(Finalised_Master_Gaussian_list.Summed_Gaussian_areaMvsL(:,1)));
    %HvsL          
fprintf (fid_summary_master_coverage,'%s,%s,%6.4f,%6.4f,%6.4f,%6.4f,%6.4f,%6.4f,%6.4f,%6.4f,%6.4f,%6.4f,%6.4f,%6.4f,\n',...             
        'Replicate 1','HvsL',...
        mean(Finalised_Master_Gaussian_list.Summed_Gaussian_areaHvsL(:,1)),...
        mean(Finalised_Master_Gaussian_list.SEC_coverageHvsL(:,1)),...
        median(Finalised_Master_Gaussian_list.Summed_Gaussian_areaHvsL(:,1)),...
        sum((Finalised_Master_Gaussian_list.Summed_Gaussian_areaHvsL(:,1)<=0.5)&(Finalised_Master_Gaussian_list.Summed_Gaussian_areaHvsL(:,1)>=0)),...
        sum((Finalised_Master_Gaussian_list.Summed_Gaussian_areaHvsL(:,1)<=0.7)&(Finalised_Master_Gaussian_list.Summed_Gaussian_areaHvsL(:,1)>=0.5)),...
        sum((Finalised_Master_Gaussian_list.Summed_Gaussian_areaHvsL(:,1)<=0.85)&(Finalised_Master_Gaussian_list.Summed_Gaussian_areaHvsL(:,1)>=0.7)),...
        sum((Finalised_Master_Gaussian_list.Summed_Gaussian_areaHvsL(:,1)<=1)&(Finalised_Master_Gaussian_list.Summed_Gaussian_areaHvsL(:,1)>=0.85)),...    
        sum((Finalised_Master_Gaussian_list.Summed_Gaussian_areaHvsL(:,1)<=1.5)&(Finalised_Master_Gaussian_list.Summed_Gaussian_areaHvsL(:,1)>=1)),...
        sum((Finalised_Master_Gaussian_list.Summed_Gaussian_areaHvsL(:,1)<=2)&(Finalised_Master_Gaussian_list.Summed_Gaussian_areaHvsL(:,1)>=1.5)),...
        sum((Finalised_Master_Gaussian_list.Summed_Gaussian_areaHvsL(:,1)>=2)),...
        min(Finalised_Master_Gaussian_list.Summed_Gaussian_areaHvsL(:,1)),...
        max(Finalised_Master_Gaussian_list.Summed_Gaussian_areaHvsL(:,1)));
    
%Replicate 2 information   
%MvsL
fprintf (fid_summary_master_coverage,'%s,%s,%6.4f,%6.4f,%6.4f,%6.4f,%6.4f,%6.4f,%6.4f,%6.4f,%6.4f,%6.4f,%6.4f,%6.4f,\n',...             
        'Replicate 2','MvsL',...
        mean(Finalised_Master_Gaussian_list.Summed_Gaussian_areaMvsL(:,2)),...
        mean(Finalised_Master_Gaussian_list.SEC_coverageMvsL(:,2)),...
        median(Finalised_Master_Gaussian_list.Summed_Gaussian_areaMvsL(:,2)),...
        sum((Finalised_Master_Gaussian_list.Summed_Gaussian_areaMvsL(:,2)<=0.5)&(Finalised_Master_Gaussian_list.Summed_Gaussian_areaMvsL(:,2)>=0)),...
        sum((Finalised_Master_Gaussian_list.Summed_Gaussian_areaMvsL(:,2)<=0.7)&(Finalised_Master_Gaussian_list.Summed_Gaussian_areaMvsL(:,2)>=0.5)),...
        sum((Finalised_Master_Gaussian_list.Summed_Gaussian_areaMvsL(:,2)<=0.85)&(Finalised_Master_Gaussian_list.Summed_Gaussian_areaMvsL(:,2)>=0.7)),...
        sum((Finalised_Master_Gaussian_list.Summed_Gaussian_areaMvsL(:,2)<=1)&(Finalised_Master_Gaussian_list.Summed_Gaussian_areaMvsL(:,2)>=0.85)),...    
        sum((Finalised_Master_Gaussian_list.Summed_Gaussian_areaMvsL(:,2)<=1.5)&(Finalised_Master_Gaussian_list.Summed_Gaussian_areaMvsL(:,2)>=1)),...
        sum((Finalised_Master_Gaussian_list.Summed_Gaussian_areaMvsL(:,2)<=2)&(Finalised_Master_Gaussian_list.Summed_Gaussian_areaMvsL(:,2)>=1.5)),...
        sum((Finalised_Master_Gaussian_list.Summed_Gaussian_areaMvsL(:,2)>=2)),...
        min(Finalised_Master_Gaussian_list.Summed_Gaussian_areaMvsL(:,2)),...
        max(Finalised_Master_Gaussian_list.Summed_Gaussian_areaMvsL(:,2)));
%HvsL
fprintf (fid_summary_master_coverage,'%s,%s,%6.4f,%6.4f,%6.4f,%6.4f,%6.4f,%6.4f,%6.4f,%6.4f,%6.4f,%6.4f,%6.4f,%6.4f,\n',...             
        'Replicate 2','HvsL',...
        mean(Finalised_Master_Gaussian_list.Summed_Gaussian_areaHvsL(:,2)),...
        mean(Finalised_Master_Gaussian_list.SEC_coverageHvsL(:,2)),...
        median(Finalised_Master_Gaussian_list.Summed_Gaussian_areaHvsL(:,2)),...
        sum((Finalised_Master_Gaussian_list.Summed_Gaussian_areaHvsL(:,2)<=0.5)&(Finalised_Master_Gaussian_list.Summed_Gaussian_areaHvsL(:,2)>=0)),...
        sum((Finalised_Master_Gaussian_list.Summed_Gaussian_areaHvsL(:,2)<=0.7)&(Finalised_Master_Gaussian_list.Summed_Gaussian_areaHvsL(:,2)>=0.5)),...
        sum((Finalised_Master_Gaussian_list.Summed_Gaussian_areaHvsL(:,2)<=0.85)&(Finalised_Master_Gaussian_list.Summed_Gaussian_areaHvsL(:,2)>=0.7)),...
        sum((Finalised_Master_Gaussian_list.Summed_Gaussian_areaHvsL(:,2)<=1)&(Finalised_Master_Gaussian_list.Summed_Gaussian_areaHvsL(:,2)>=0.85)),...    
        sum((Finalised_Master_Gaussian_list.Summed_Gaussian_areaHvsL(:,2)<=1.5)&(Finalised_Master_Gaussian_list.Summed_Gaussian_areaHvsL(:,2)>=1)),...
        sum((Finalised_Master_Gaussian_list.Summed_Gaussian_areaHvsL(:,2)<=2)&(Finalised_Master_Gaussian_list.Summed_Gaussian_areaHvsL(:,2)>=1.5)),...
        sum((Finalised_Master_Gaussian_list.Summed_Gaussian_areaHvsL(:,2)>=2)),...
        min(Finalised_Master_Gaussian_list.Summed_Gaussian_areaHvsL(:,2)),...
        max(Finalised_Master_Gaussian_list.Summed_Gaussian_areaHvsL(:,2)));    
    
    
%Replicate 3 information
%MvsL
fprintf (fid_summary_master_coverage,'%s,%s,%6.4f,%6.4f,%6.4f,%6.4f,%6.4f,%6.4f,%6.4f,%6.4f,%6.4f,%6.4f,%6.4f,%6.4f,\n',...             
        'Replicate 3','MvsL',...
        mean(Finalised_Master_Gaussian_list.Summed_Gaussian_areaMvsL(:,3)),...
        mean(Finalised_Master_Gaussian_list.SEC_coverageMvsL(:,3)),...
        median(Finalised_Master_Gaussian_list.Summed_Gaussian_areaMvsL(:,3)),...
        sum((Finalised_Master_Gaussian_list.Summed_Gaussian_areaMvsL(:,3)<=0.5)&(Finalised_Master_Gaussian_list.Summed_Gaussian_areaMvsL(:,3)>=0)),...
        sum((Finalised_Master_Gaussian_list.Summed_Gaussian_areaMvsL(:,3)<=0.7)&(Finalised_Master_Gaussian_list.Summed_Gaussian_areaMvsL(:,3)>=0.5)),...
        sum((Finalised_Master_Gaussian_list.Summed_Gaussian_areaMvsL(:,3)<=0.85)&(Finalised_Master_Gaussian_list.Summed_Gaussian_areaMvsL(:,3)>=0.7)),...
        sum((Finalised_Master_Gaussian_list.Summed_Gaussian_areaMvsL(:,3)<=1)&(Finalised_Master_Gaussian_list.Summed_Gaussian_areaMvsL(:,3)>=0.85)),...    
        sum((Finalised_Master_Gaussian_list.Summed_Gaussian_areaMvsL(:,3)<=1.5)&(Finalised_Master_Gaussian_list.Summed_Gaussian_areaMvsL(:,3)>=1)),...
        sum((Finalised_Master_Gaussian_list.Summed_Gaussian_areaMvsL(:,3)<=2)&(Finalised_Master_Gaussian_list.Summed_Gaussian_areaMvsL(:,3)>=1.5)),...
        sum((Finalised_Master_Gaussian_list.Summed_Gaussian_areaMvsL(:,3)>=2)),...
        min(Finalised_Master_Gaussian_list.Summed_Gaussian_areaMvsL(:,3)),...
        max(Finalised_Master_Gaussian_list.Summed_Gaussian_areaMvsL(:,3)));
%HvsL
fprintf (fid_summary_master_coverage,'%s,%s,%6.4f,%6.4f,%6.4f,%6.4f,%6.4f,%6.4f,%6.4f,%6.4f,%6.4f,%6.4f,%6.4f,%6.4f,\n',...             
        'Replicate 3','HvsL',...
        mean(Finalised_Master_Gaussian_list.Summed_Gaussian_areaHvsL(:,3)),...
        mean(Finalised_Master_Gaussian_list.SEC_coverageHvsL(:,3)),...
        median(Finalised_Master_Gaussian_list.Summed_Gaussian_areaHvsL(:,3)),...
        sum((Finalised_Master_Gaussian_list.Summed_Gaussian_areaHvsL(:,3)<=0.5)&(Finalised_Master_Gaussian_list.Summed_Gaussian_areaHvsL(:,3)>=0)),...
        sum((Finalised_Master_Gaussian_list.Summed_Gaussian_areaHvsL(:,3)<=0.7)&(Finalised_Master_Gaussian_list.Summed_Gaussian_areaHvsL(:,3)>=0.5)),...
        sum((Finalised_Master_Gaussian_list.Summed_Gaussian_areaHvsL(:,3)<=0.85)&(Finalised_Master_Gaussian_list.Summed_Gaussian_areaHvsL(:,3)>=0.7)),...
        sum((Finalised_Master_Gaussian_list.Summed_Gaussian_areaHvsL(:,3)<=1)&(Finalised_Master_Gaussian_list.Summed_Gaussian_areaHvsL(:,3)>=0.85)),...    
        sum((Finalised_Master_Gaussian_list.Summed_Gaussian_areaHvsL(:,3)<=1.5)&(Finalised_Master_Gaussian_list.Summed_Gaussian_areaHvsL(:,3)>=1)),...
        sum((Finalised_Master_Gaussian_list.Summed_Gaussian_areaHvsL(:,3)<=2)&(Finalised_Master_Gaussian_list.Summed_Gaussian_areaHvsL(:,3)>=1.5)),...
        sum((Finalised_Master_Gaussian_list.Summed_Gaussian_areaHvsL(:,3)>=2)),...
        min(Finalised_Master_Gaussian_list.Summed_Gaussian_areaHvsL(:,3)),...
        max(Finalised_Master_Gaussian_list.Summed_Gaussian_areaHvsL(:,3))); 
  
%Replicate 4 information
%MvsL
fprintf (fid_summary_master_coverage,'%s,%s,%6.4f,%6.4f,%6.4f,%6.4f,%6.4f,%6.4f,%6.4f,%6.4f,%6.4f,%6.4f,%6.4f,%6.4f,\n',...             
        'Replicate 4','MvsL',...
        mean(Finalised_Master_Gaussian_list.Summed_Gaussian_areaMvsL(:,4)),...
        mean(Finalised_Master_Gaussian_list.SEC_coverageMvsL(:,4)),...
        median(Finalised_Master_Gaussian_list.Summed_Gaussian_areaMvsL(:,4)),...
        sum((Finalised_Master_Gaussian_list.Summed_Gaussian_areaMvsL(:,4)<=0.5)&(Finalised_Master_Gaussian_list.Summed_Gaussian_areaMvsL(:,4)>=0)),...
        sum((Finalised_Master_Gaussian_list.Summed_Gaussian_areaMvsL(:,4)<=0.7)&(Finalised_Master_Gaussian_list.Summed_Gaussian_areaMvsL(:,4)>=0.5)),...
        sum((Finalised_Master_Gaussian_list.Summed_Gaussian_areaMvsL(:,4)<=0.85)&(Finalised_Master_Gaussian_list.Summed_Gaussian_areaMvsL(:,4)>=0.7)),...
        sum((Finalised_Master_Gaussian_list.Summed_Gaussian_areaMvsL(:,4)<=1)&(Finalised_Master_Gaussian_list.Summed_Gaussian_areaMvsL(:,4)>=0.85)),...    
        sum((Finalised_Master_Gaussian_list.Summed_Gaussian_areaMvsL(:,4)<=1.5)&(Finalised_Master_Gaussian_list.Summed_Gaussian_areaMvsL(:,4)>=1)),...
        sum((Finalised_Master_Gaussian_list.Summed_Gaussian_areaMvsL(:,4)<=2)&(Finalised_Master_Gaussian_list.Summed_Gaussian_areaMvsL(:,4)>=1.5)),...
        sum((Finalised_Master_Gaussian_list.Summed_Gaussian_areaMvsL(:,4)>=2)),...
        min(Finalised_Master_Gaussian_list.Summed_Gaussian_areaMvsL(:,4)),...
        max(Finalised_Master_Gaussian_list.Summed_Gaussian_areaMvsL(:,4))); 
%HvsL
fprintf (fid_summary_master_coverage,'%s,%s,%6.4f,%6.4f,%6.4f,%6.4f,%6.4f,%6.4f,%6.4f,%6.4f,%6.4f,%6.4f,%6.4f,%6.4f,\n',...             
        'Replicate 4','HvsL',...
        mean(Finalised_Master_Gaussian_list.Summed_Gaussian_areaHvsL(:,4)),...
        mean(Finalised_Master_Gaussian_list.SEC_coverageHvsL(:,4)),...
        median(Finalised_Master_Gaussian_list.Summed_Gaussian_areaHvsL(:,4)),...
        sum((Finalised_Master_Gaussian_list.Summed_Gaussian_areaHvsL(:,4)<=0.5)&(Finalised_Master_Gaussian_list.Summed_Gaussian_areaHvsL(:,4)>=0)),...
        sum((Finalised_Master_Gaussian_list.Summed_Gaussian_areaHvsL(:,4)<=0.7)&(Finalised_Master_Gaussian_list.Summed_Gaussian_areaHvsL(:,4)>=0.5)),...
        sum((Finalised_Master_Gaussian_list.Summed_Gaussian_areaHvsL(:,4)<=0.85)&(Finalised_Master_Gaussian_list.Summed_Gaussian_areaHvsL(:,4)>=0.7)),...
        sum((Finalised_Master_Gaussian_list.Summed_Gaussian_areaHvsL(:,4)<=1)&(Finalised_Master_Gaussian_list.Summed_Gaussian_areaHvsL(:,4)>=0.85)),...    
        sum((Finalised_Master_Gaussian_list.Summed_Gaussian_areaHvsL(:,4)<=1.5)&(Finalised_Master_Gaussian_list.Summed_Gaussian_areaHvsL(:,4)>=1)),...
        sum((Finalised_Master_Gaussian_list.Summed_Gaussian_areaHvsL(:,4)<=2)&(Finalised_Master_Gaussian_list.Summed_Gaussian_areaHvsL(:,4)>=1.5)),...
        sum((Finalised_Master_Gaussian_list.Summed_Gaussian_areaHvsL(:,4)>=2)),...
        min(Finalised_Master_Gaussian_list.Summed_Gaussian_areaHvsL(:,4)),...
        max(Finalised_Master_Gaussian_list.Summed_Gaussian_areaHvsL(:,4)));    
%Close file  
fclose(fid_summary_master_coverage);

fid_summary_protein_coverage= fopen('Summary_PCP_SILAC_coverage_Individual_proteins_within_experiments.csv','wt'); % create the output file with the header infromation
fprintf (fid_summary_protein_coverage,'%s,%s,%s,%s,%s,%s,%s,%s,%s,%s,%s,%s,%s,%s,\n',... %header for OutputGaus output
                'Protein name','Summed isotopologue area MvsL replicate 1',...
                'Summed isotopologue area MvsL replicate 2',...
                'Summed isotopologue area MvsL replicate 3',...
                'Summed isotopologue area MvsL replicate 4',...
                'Summed isotopologue area HvsL replicate 1',...
                'Summed isotopologue area HvsL replicate 2',...
                'Summed isotopologue area HvsL replicate 3',...
                'Summed isotopologue area HvsL replicate 4',...
                'Summed isotopologue HvsM ratio replicate 1',...
                'Summed isotopologue HvsM ratio replicate 2',...
                'Summed isotopologue HvsM ratio replicate 3',...
                'Summed isotopologue HvsM ratio replicate 4',...
                'Number of Gaussians');    
for writeout_counter1= 1:Dimension_of_master_gaussian_list(1)
    fprintf (fid_summary_protein_coverage,'%s,%6.4f,%6.4f,%6.4f,%6.4f,%6.4f,%6.4f,%6.4f,%6.4f,%6.4f,%6.4f,%6.4f,%6.4f,%6f,\n',...  
    Finalised_Master_Gaussian_list.Protein_name{writeout_counter1},...  
    Finalised_Master_Gaussian_list.Summed_Gaussian_areaMvsL(writeout_counter1,1),...
    Finalised_Master_Gaussian_list.Summed_Gaussian_areaMvsL(writeout_counter1,2),...
    Finalised_Master_Gaussian_list.Summed_Gaussian_areaMvsL(writeout_counter1,3),...
    Finalised_Master_Gaussian_list.Summed_Gaussian_areaMvsL(writeout_counter1,4),... 
    Finalised_Master_Gaussian_list.Summed_Gaussian_areaHvsL(writeout_counter1,1),...
    Finalised_Master_Gaussian_list.Summed_Gaussian_areaHvsL(writeout_counter1,2),...
    Finalised_Master_Gaussian_list.Summed_Gaussian_areaHvsL(writeout_counter1,3),...
    Finalised_Master_Gaussian_list.Summed_Gaussian_areaHvsL(writeout_counter1,4),...  
    Finalised_Master_Gaussian_list.Ratio_Gaussian_area(writeout_counter1,1),...
    Finalised_Master_Gaussian_list.Ratio_Gaussian_area(writeout_counter1,2),...
    Finalised_Master_Gaussian_list.Ratio_Gaussian_area(writeout_counter1,3),...
    Finalised_Master_Gaussian_list.Ratio_Gaussian_area(writeout_counter1,4),...      
    nnz(Finalised_Master_Gaussian_list.Center(writeout_counter1,:)));        
end           
fclose(fid_summary_protein_coverage);
 

fid_Quantation_numbers= fopen('Quantation_values_identified.csv','wt'); % create the output file with the header infromation
fprintf (fid_Quantation_numbers,'%s,%s,%s,%s,%s\n',... %header for OutputGaus output
                'Total number of values across replicates','Replicate 1',...
                'Replicate 2','Replicate 3', 'Replicate 4'); %Write Header
fprintf (fid_Quantation_numbers,'%6.4f,%6.4f,%6.4f,%6.4f,%6.4f\n',...           
nnz(Finalised_Master_Gaussian_list.Center(:,:)),...
replicate_1_counter,replicate_2_counter,...
replicate_3_counter,replicate_4_counter);
fclose(fid_Quantation_numbers);

cd('../');

%%%%%%%%%%%%%%%%%%%%%%%%%%%%%%%%%%%%%%%%%%%%%%%%%%%%%%%%%%%%%%%%%%%%%%%%%%%%%%%%%%%%
%% Comparsion 3 Part E:  Write out txt for Go enrichment
%%%%%%%%%%%%%%%%%%%%%%%%%%%%%%%%%%%%%%%%%%%%%%%%%%%%%%%%%%%%%%%%%%%%%%%%%%%%%%%%%%%%
%Aim: Write out file compatible with Perseus to rapidly allow the go
%enrichment
%Guassian level
cd('Analysis output');
fid_Go_enrichment= fopen('Perseus_enrichment_Gaussian_level_file.csv','wt'); % create the output file with the header infromation
fprintf (fid_Go_enrichment,'%s,%s,%s,%s,%s,%s,%s,%s,%s,%s,%s,%s,%s,%s,\n',... %header for OutputGaus output
    'Center','Protein name','Normalised Average fold change', 'Std dev fold change',...
    'Normalised fold change replicate 1','Normalised fold change replicate 2',...
    'Normalised fold change replicate 3','Normalised fold change replicate 3',...
    'Increase (>= two replicates)', 'Decrease (>= two replicates)',...
    'p-value (t-test)','Below Adjusted_pvalue (bonferroni correction) (ttest)',...
    'p-value (MWW)','Below Adjusted_pvalue(bonferroni correction) (MWW)'); %Write Header
for writeout_counter1= 1:Dimension_of_master_gaussian_list(1)
    for writeout_counter2= 1:nnz(Finalised_Master_Gaussian_list.Center(writeout_counter1,:))    
    fprintf(fid_Go_enrichment,'%6.3f,%s,%6.3f,%6.3f,%6.3f,%6.3f,%6.3f,%6.3f,%s,%s,%6.9f,%s,%6.9f,%s,\n',...
    Finalised_Master_Gaussian_list.Center(writeout_counter1,writeout_counter2),...     
    Finalised_Master_Gaussian_list.Protein_name{writeout_counter1},...
    Finalised_Master_Gaussian_list.Normalised_average_fold_change(writeout_counter1,writeout_counter2),...
    Finalised_Master_Gaussian_list.Stdev_fold_change(writeout_counter1,writeout_counter2),...
    Finalised_Master_Gaussian_list.normaliased_log2_comparsion_replicate_1(writeout_counter1,writeout_counter2),...
    Finalised_Master_Gaussian_list.normaliased_log2_comparsion_replicate_2(writeout_counter1,writeout_counter2),...
    Finalised_Master_Gaussian_list.normaliased_log2_comparsion_replicate_3(writeout_counter1,writeout_counter2),...
    Finalised_Master_Gaussian_list.normaliased_log2_comparsion_replicate_4(writeout_counter1,writeout_counter2),...
    Finalised_Master_Gaussian_list.Increase_change_across_replicates_persaus_input{writeout_counter1,writeout_counter2},...
    Finalised_Master_Gaussian_list.Decrease_change_across_replicates_persaus_input{writeout_counter1,writeout_counter2},...
    Finalised_Master_Gaussian_list.Ttest_p_values{writeout_counter1,writeout_counter2},...
    Finalised_Master_Gaussian_list.Satifies_Adjusted_pvalue{writeout_counter1,writeout_counter2},...
    Finalised_Master_Gaussian_list.MWW_p_values{writeout_counter1,writeout_counter2},...
    Finalised_Master_Gaussian_list.MWW_Satifies_Adjusted_pvalue{writeout_counter1,writeout_counter2});
    end
end
fclose(fid_Go_enrichment); 


%protein level
fid_Go_enrichment= fopen('Perseus_enrichment_Protein_level_file.csv','wt'); % create the output file with the header infromation
fprintf (fid_Go_enrichment,'%s,%s,%s,%s,%s,%s,\n',... %header for OutputGaus output
    'Protein name','Increase AND Decreases (>= two replicates)',...
    'Increase (>= two replicates)', 'Decrease (>= two replicates)',...
    'Gaussian fitted with change below adjusted_pvalue(bonferroni correction) (ttest)',...
    'Gaussian fitted with change below adjusted_pvalue(bonferroni correction) (MWW)');
for writeout_counter1= 1:Dimension_of_master_gaussian_list(1)   
    fprintf(fid_Go_enrichment,'%s,%s,%s,%s,%s,%s,\n',...    
    Finalised_Master_Gaussian_list.Protein_name{writeout_counter1},...
    Finalised_Master_Gaussian_list.Increase_and_Decrease_protein_persaus_input{writeout_counter1},...
    Finalised_Master_Gaussian_list.Increase_protein_persaus_input{writeout_counter1},...
    Finalised_Master_Gaussian_list.Decrease_protein_persaus_input{writeout_counter1},...
    Singficant_change_ttest_persaus_protein{writeout_counter1},...
    Singficant_change_mww_persaus_protein{writeout_counter1});
end
fclose(fid_Go_enrichment); 
cd('../');
                
%%%%%%%%%%%%%%%%%%%%%%%%%%%%%%%%%%%%%%%%%%%%%%%%%%%%%%%%%%%%%%%%%%%%%%%%%%%%%%%%%%%%
%% Comparsion 3 Part F:  Write out figures
%%%%%%%%%%%%%%%%%%%%%%%%%%%%%%%%%%%%%%%%%%%%%%%%%%%%%%%%%%%%%%%%%%%%%%%%%%%%%%%%%%%%
cd('Figure output');

%Create array to place numbers
global_coverage_array=zeros(Dimension_of_master_gaussian_list(1),3);

%Create figure showing the overall coverage and number of Gaussians
for writeout_counter1= 1:Dimension_of_master_gaussian_list(1)
    MvsL_valus_global=[Finalised_Master_Gaussian_list.Summed_Gaussian_areaMvsL(writeout_counter1,1),...
    Finalised_Master_Gaussian_list.Summed_Gaussian_areaMvsL(writeout_counter1,2),...
    Finalised_Master_Gaussian_list.Summed_Gaussian_areaMvsL(writeout_counter1,3),...
    Finalised_Master_Gaussian_list.Summed_Gaussian_areaMvsL(writeout_counter1,4)];

    HvsL_valus_global=[Finalised_Master_Gaussian_list.Summed_Gaussian_areaHvsL(writeout_counter1,1),...
    Finalised_Master_Gaussian_list.Summed_Gaussian_areaHvsL(writeout_counter1,2),...
    Finalised_Master_Gaussian_list.Summed_Gaussian_areaHvsL(writeout_counter1,3),...
    Finalised_Master_Gaussian_list.Summed_Gaussian_areaHvsL(writeout_counter1,4)];
    
    %Filter global values to remove values less then 5%
    MvsL_valus_global(MvsL_valus_global<=0.05)=[];
    HvsL_valus_global(HvsL_valus_global<=0.05)=[];
    
    %test if MvsL_valus_global or HvsL_valus_global are empty
    if isempty(MvsL_valus_global)
        MvsL_valus_global=0;
    end
    if isempty(HvsL_valus_global)
        HvsL_valus_global=0;
    end    
    
    %Place values into an array
    global_coverage_array(writeout_counter1,1)=median(MvsL_valus_global)*1/Diltuion_factor_master_mix;
    global_coverage_array(writeout_counter1,2)=median(HvsL_valus_global)*1/Diltuion_factor_master_mix;
    global_coverage_array(writeout_counter1,3)=nnz(Finalised_Master_Gaussian_list.Center(writeout_counter1,:));     
end       

%Figure showing coverage within PCP-SEC-SILAC experiments
%%Count how many proteins change across the observed SEC fraction
bin_number_hist_global= 0.05:0.05:(ceil(max(max(global_coverage_array(:,1:2)))*1/0.05)/(1/0.05));
bin_number_hist_global_plus1= 0.05:0.05:(ceil(max(max(global_coverage_array(:,1:2)))*1/0.05)/(1/0.05))+0.05;
bin_number_hist2_global=length(bin_number_hist_global);

Hist_array_globalA=zeros((bin_number_hist2_global+1),max(global_coverage_array(:,3))+1);
Hist_array_globalB=zeros((bin_number_hist2_global+1),max(global_coverage_array(:,3))+1);


%Count the number of gaussian detected vs the global MvsL area
for hist2_counter1= 1:(bin_number_hist2_global)+1
    for writeout_counter2= 1:Dimension_of_master_gaussian_list(1)  
    %determine bin values
    Coverage_Bin_number=ceil(global_coverage_array(writeout_counter2,1)/0.05);
    %determine if the fold change is within the bin value 
    if  hist2_counter1-1==Coverage_Bin_number
        
    %Create matrix couting how Gaussian were detected    
    Hist_array_globalA(hist2_counter1,(global_coverage_array(writeout_counter2,3)+1))=...
    Hist_array_globalA(hist2_counter1,(global_coverage_array(writeout_counter2,3)+1))+1; 
    end
    end
end

%Count the number of gaussian detected vs the global MvsL area
for hist2_counter1= 1:(bin_number_hist2_global)+1
    for writeout_counter2= 1:Dimension_of_master_gaussian_list(1)  
    %determine bin values
    Coverage_Bin_number=ceil(global_coverage_array(writeout_counter2,2)/0.05);
    %determine if the fold change is within the bin value 
    if  hist2_counter1-1==Coverage_Bin_number
        
    %Create matrix couting how Gaussian were detected    
    Hist_array_globalB(hist2_counter1,(global_coverage_array(writeout_counter2,3)+1))=...
    Hist_array_globalB(hist2_counter1,(global_coverage_array(writeout_counter2,3)+1))+1; 
    end
    end
end

%calculate stdev
Global_std=(global_coverage_array(:,1)./global_coverage_array(:,2));
Global_std(Global_std==Inf)=[];
Global_std(isnan(Global_std))=[];
std_of_area_measurment=std(Global_std)
if isnan(std_of_area_measurment)
threshold_of_change=max(abs(global_coverage_array(:,1)));
else
threshold_of_change=1.96*std_of_area_measurment;
end

Hist_array_globalC=zeros((bin_number_hist2_global+1),4);
Hist_array_globalD=zeros((bin_number_hist2_global+1),4);

%Count the number of gaussian detected vs the area
for hist2_counter1= 1:(bin_number_hist2_global)+1
    for writeout_counter2= 1:Dimension_of_master_gaussian_list(1)  
    %determine bin values
    Coverage_Bin_number=ceil(global_coverage_array(writeout_counter2,1)/0.05);
    %determine if the fold change is within the bin value 
    if  hist2_counter1-1==Coverage_Bin_number
       HvsL_values=global_coverage_array(writeout_counter2,2);
       MvsL_values=global_coverage_array(writeout_counter2,1);
       %determine bin of the total observed isotopologue 'volumn' in MvsL
       Hist_array_globalC(hist2_counter1,1)=...
       Hist_array_globalC(hist2_counter1,1) + 1; 
       %determine if the 'volumn' is different from HvsL
       if log2(MvsL_values/HvsL_values)<=threshold_of_change &...
          log2(MvsL_values/HvsL_values)>=-threshold_of_change
       Hist_array_globalC(hist2_counter1,2)=...
       Hist_array_globalC(hist2_counter1,2) + 1;
       elseif log2(MvsL_values/HvsL_values)>threshold_of_change
       Hist_array_globalC(hist2_counter1,3)=...
       Hist_array_globalC(hist2_counter1,3) + 1;
       elseif log2(MvsL_values/HvsL_values)<-threshold_of_change
       Hist_array_globalC(hist2_counter1,4)=...
       Hist_array_globalC(hist2_counter1,4) + 1;
       end
    end
    end
end

%Count the number of gaussian detected vs the area
for hist2_counter1= 1:(bin_number_hist2_global)+1
    for writeout_counter2= 1:Dimension_of_master_gaussian_list(1)  
    %determine bin values
    Coverage_Bin_number=ceil(global_coverage_array(writeout_counter2,2)/0.05);
    %determine if the fold change is within the bin value 
    if  hist2_counter1-1==Coverage_Bin_number
       HvsL_values=global_coverage_array(writeout_counter2,2);
       MvsL_values=global_coverage_array(writeout_counter2,1);
       %determine bin of the total observed isotopologue 'volumn' in MvsL
       Hist_array_globalD(hist2_counter1,1)=...
       Hist_array_globalD(hist2_counter1,1) + 1; 
       %determine if the 'volumn' is different from HvsL
       if log2(HvsL_values/MvsL_values)<=threshold_of_change &...
          log2(HvsL_values/MvsL_values)>=-threshold_of_change
       Hist_array_globalD(hist2_counter1,2)=...
       Hist_array_globalD(hist2_counter1,2) + 1;
       elseif log2(HvsL_values/MvsL_values)>threshold_of_change
       Hist_array_globalD(hist2_counter1,3)=...
       Hist_array_globalD(hist2_counter1,3) + 1;
       elseif log2(HvsL_values/MvsL_values)<-threshold_of_change
       Hist_array_globalD(hist2_counter1,4)=...
       Hist_array_globalD(hist2_counter1,4) + 1;
       end
    end
    end
end

%Create figure of global isotopologue coverage
%Write out histogram of complex coverage within sample
Alignment_graphic1= figure();
f_global_figure=bar(bin_number_hist_global_plus1,[Hist_array_globalA(:,:)], 0.6, 'stack');
set(f_global_figure(1),'facecolor', myC(1,:), 'EdgeColor', 'k' );
for k=1:(max(global_coverage_array(:,3))+1)
set(f_global_figure(k),'facecolor', colour_to_use(k,:), 'EdgeColor', 'k' );
end 
try
xlim([0,round(max(global_coverage_array(:,1:2)))*1.1])
catch
end
title('Total observed protein PCP-SILAC coverage within the Lys4Arg6 sample','FontSize', 12);
ylabel('Number of proteins','FontSize', 8);
xlabel('Coverage (expected area under the curve vs observed)','FontSize', 8);
Gaussian_number={'zero','one','two','three','four','five','six', 'seven', 'eight',...
    'nine','ten','eleven', 'twelve'};
legend(Gaussian_number{1:(max(global_coverage_array(:,3))+1)},'FontSize',8, 'Location', 'EastOutside');

%save Histogram
print(Alignment_graphic1,'-dpdf','-r600', 'Median PCP_SILAC coverage within the Lys4Arg6 sample.pdf')

Alignment_graphic2= figure();
f_global_figureB=bar(bin_number_hist_global_plus1,[Hist_array_globalB(:,:)], 0.6, 'stack');
set(f_global_figureB(1),'facecolor', myC(1,:), 'EdgeColor', 'k' );
for k=1:(max(global_coverage_array(:,3))+1)
set(f_global_figureB(k),'facecolor', colour_to_use(k,:), 'EdgeColor', 'k' );
end 
try
xlim([0,round(max(global_coverage_array(:,1:2)))*1.1])
catch
end
title('Total observed protein PCP-SILAC coverage within the Lys8Arg10 sample','FontSize', 12);
ylabel('Number of proteins','FontSize', 8);
xlabel('Coverage (expected area under the curve vs observed)','FontSize', 8);
legend(Gaussian_number{1:(max(global_coverage_array(:,3))+1)},'FontSize',4, 'Location', 'EastOutside');

%save Histogram
print(Alignment_graphic2,'-dpdf','-r600', 'Median PCP_SILAC coverage within the Lys8Arg10 sample.pdf')

Alignment_graphic3= figure();
f_global_figureC=bar(bin_number_hist_global_plus1,[Hist_array_globalC(:,2:4)], 0.6, 'stack');
set(f_global_figureC(1),'facecolor', myC(1,:), 'EdgeColor', 'k' );
order_of_columns=[3 1 6];
for k=1:3
set(f_global_figureC(k),'facecolor', colour_to_use(order_of_columns(k),:), 'EdgeColor', 'k' );
end 
try
xlim([0,round(max(global_coverage_array(:,1:2)))*1.1])
catch
end
title('Changes within PCP-SILAC coverage within the Lys4Arg6 sample','FontSize', 12);
ylabel('Number of proteins','FontSize', 8);
xlabel('Coverage (expected area under the curve vs observed)','FontSize', 8);
legend('No change','Decrease','Increase');

%save Histogram
print(Alignment_graphic3,'-dpdf','-r600', 'Changes PCP_SILAC coverage within the Lys4Arg6 sample.pdf')

Alignment_graphic4= figure();
f_global_figureD=bar(bin_number_hist_global_plus1,[Hist_array_globalD(:,2:4)], 0.6, 'stack');
set(f_global_figureD(1),'facecolor', myC(1,:), 'EdgeColor', 'k' );
order_of_columns=[3 1 6];
for k=1:3
set(f_global_figureD(k),'facecolor', colour_to_use(order_of_columns(k),:), 'EdgeColor', 'k' );
end 
try
xlim([0,round(max(global_coverage_array(:,1:2)))*1.1])
catch
end
title('Changes within PCP-SILAC coverage within the Lys8Arg10 sample','FontSize', 12);
ylabel('Number of proteins','FontSize', 8);
xlabel('Coverage (expected area under the curve vs observed)','FontSize', 8);
legend('No change','Decrease','Increase');

%save Histogram
print(Alignment_graphic4,'-dpdf','-r600', 'Changes PCP_SILAC coverage within the Lys8Arg10 sample.pdf')

for figure_counter=1:replicate_num
    
%Determine Threshold to use for determine signficant change, use 1.96*stdev
for writeout_counter2= 1:Dimension_of_master_gaussian_list(1) 
percentage_derivation(writeout_counter2)= Finalised_Master_Gaussian_list.Summed_Gaussian_areaMvsL(writeout_counter2,figure_counter)/...
    Finalised_Master_Gaussian_list.Summed_Gaussian_areaHvsL(writeout_counter2,figure_counter);
if isinf(percentage_derivation(writeout_counter2))==1
    percentage_derivation(writeout_counter2)=NaN;
end
end

%Remove nan values
percentage_derivation(isnan(percentage_derivation))=[];

%calculate stdev
std_of_area_measurment=std(percentage_derivation);
if isnan(std_of_area_measurment)
threshold_of_change=max(abs(percentage_derivation));
else
threshold_of_change=1.96*std_of_area_measurment;
end
    
%Figure showing coverage within PCP-SEC-SILAC experiments
%%Count how many proteins change across the observed SEC fraction
bin_number_hist_MvsL= 0.05:0.05:ceil(max(max(Finalised_Master_Gaussian_list.Summed_Gaussian_areaMvsL)));
bin_number_hist_MvsL_plus1= 0.05:0.05:(ceil(max(max(Finalised_Master_Gaussian_list.Summed_Gaussian_areaMvsL)))+0.05);
bin_number_hist2_MvsL=length(bin_number_hist_MvsL);

Hist_array3A=zeros(Dimension_of_master_gaussian_list(1),(bin_number_hist2_MvsL+1));
Hist_array3B=zeros(Dimension_of_master_gaussian_list(1),(bin_number_hist2_MvsL+1));
Hist_array3C=zeros(Dimension_of_master_gaussian_list(1),(bin_number_hist2_MvsL+1));
Hist_array3D=zeros(Dimension_of_master_gaussian_list(1),(bin_number_hist2_MvsL+1));

%Count the number of gaussian detected vs the area
for hist2_counter1= 1:(bin_number_hist2_MvsL)+1
    for writeout_counter2= 1:Dimension_of_master_gaussian_list(1)  
    %determine bin values
    Coverage_Bin_number=ceil(Finalised_Master_Gaussian_list.Summed_Gaussian_areaMvsL(writeout_counter2,figure_counter)/0.05);
    %determine if the fold change is within the bin value 
    if  hist2_counter1-1==Coverage_Bin_number
       HvsL_values=Finalised_Master_Gaussian_list.Summed_Gaussian_areaHvsL(writeout_counter2,figure_counter);
       MvsL_values=Finalised_Master_Gaussian_list.Summed_Gaussian_areaMvsL(writeout_counter2,figure_counter);
       %determine bin of the total observed isotopologue 'volumn' in MvsL
       Hist_array3A(writeout_counter2,hist2_counter1)=...
       Hist_array3A(writeout_counter2,hist2_counter1) + 1; 
       %determine if the 'volumn' is different from HvsL
       if log2(MvsL_values/HvsL_values)<=threshold_of_change &...
          log2(MvsL_values/HvsL_values)>=-threshold_of_change
       Hist_array3B(writeout_counter2,hist2_counter1)=...
       Hist_array3B(writeout_counter2,hist2_counter1) + 1;
       elseif log2(MvsL_values/HvsL_values)>threshold_of_change
       Hist_array3C(writeout_counter2,hist2_counter1)=...
       Hist_array3C(writeout_counter2,hist2_counter1) + 1;
       elseif log2(MvsL_values/HvsL_values)<-threshold_of_change
       Hist_array3D(writeout_counter2,hist2_counter1)=...
       Hist_array3D(writeout_counter2,hist2_counter1) + 1;
       end
    end
    end
end

%Figure showing coverage within PCP-SEC-SILAC experiments
%%Count how many proteins change across the observed SEC fraction
bin_number_hist_HvsL= 0.05:0.05:ceil(max(max(Finalised_Master_Gaussian_list.Summed_Gaussian_areaHvsL)));
bin_number_hist_HvsL_plus1= 0.05:0.05:(ceil(max(max(Finalised_Master_Gaussian_list.Summed_Gaussian_areaHvsL)))+0.05);
bin_number_hist2_HvsL=length(bin_number_hist_HvsL);

Hist_array4A=zeros(Dimension_of_master_gaussian_list(1),(bin_number_hist2_HvsL+1));
Hist_array4B=zeros(Dimension_of_master_gaussian_list(1),(bin_number_hist2_HvsL+1));
Hist_array4C=zeros(Dimension_of_master_gaussian_list(1),(bin_number_hist2_HvsL+1));
Hist_array4D=zeros(Dimension_of_master_gaussian_list(1),(bin_number_hist2_HvsL+1));

%Count the number of gaussian detected vs the area
for hist2_counter1= 1:(bin_number_hist2_HvsL)+1
    for writeout_counter2= 1:Dimension_of_master_gaussian_list(1)  
    %determine bin values
    Coverage_Bin_number=ceil(Finalised_Master_Gaussian_list.Summed_Gaussian_areaHvsL(writeout_counter2,figure_counter)/0.05);
    %determine if the fold change is within the bin value 
    if  hist2_counter1-1==Coverage_Bin_number
       HvsL_values=Finalised_Master_Gaussian_list.Summed_Gaussian_areaHvsL(writeout_counter2,figure_counter);
       MvsL_values=Finalised_Master_Gaussian_list.Summed_Gaussian_areaMvsL(writeout_counter2,figure_counter); 
       %determine bin of the total observed isotopologue 'volumn' in MvsL
       Hist_array4A(writeout_counter2,hist2_counter1)=...
       Hist_array4A(writeout_counter2,hist2_counter1) + 1; 
       %determine if the 'volumn' is different from HvsL
       if log2(HvsL_values/MvsL_values)<=threshold_of_change &...
          log2(HvsL_values/MvsL_values)>=-threshold_of_change
       Hist_array4B(writeout_counter2,hist2_counter1)=...
       Hist_array4B(writeout_counter2,hist2_counter1) + 1;
       elseif log2(HvsL_values/MvsL_values)>threshold_of_change
       Hist_array4C(writeout_counter2,hist2_counter1)=...
       Hist_array4C(writeout_counter2,hist2_counter1) + 1;
       elseif log2(HvsL_values/MvsL_values)<-threshold_of_change
       Hist_array4D(writeout_counter2,hist2_counter1)=...
       Hist_array4D(writeout_counter2,hist2_counter1) + 1;
       end
    end
    end
end

%add value to a single array to grpah
Isotopologue_areaA(:,1)=sum(Hist_array3A)';
Isotopologue_areaA(:,2)=sum(Hist_array3B)';
Isotopologue_areaA(:,3)=sum(Hist_array3C)';
Isotopologue_areaA(:,4)=sum(Hist_array3D)';

Isotopologue_areaB(:,1)=sum(Hist_array4A)';
Isotopologue_areaB(:,2)=sum(Hist_array4B)';
Isotopologue_areaB(:,3)=sum(Hist_array4C)';
Isotopologue_areaB(:,4)=sum(Hist_array4D)';

try
%Find bin which contains the max
[fitted_valuesMvsL fitted_statsMvsL] = fit(bin_number_hist_MvsL_plus1.',Isotopologue_areaA(:,1),'gauss1');
catch
fitted_valuesMvsL.a1=NaN;
fitted_valuesMvsL.b1=NaN;
fitted_valuesMvsL.c1=NaN;
fitted_statsMvsL.rsquare=NaN;
end

%Generate Gaussian for MvsL and HvsL
for test_value=1:(bin_number_hist2_MvsL+1)   
%MvsL
gaussian_fit_MvsL_bin(test_value)=(fitted_valuesMvsL.a1*exp(-((0.05*(test_value)- fitted_valuesMvsL.b1)...
/fitted_valuesMvsL.c1).^2));
end

try
%Find bin which contains the max
[fitted_valuesHvsL fitted_statsHvsL] = fit(bin_number_hist_HvsL_plus1.',Isotopologue_areaB(:,1),'gauss3');
catch
fitted_valuesHvsL.a1=NaN;
fitted_valuesHvsL.a2=NaN;
fitted_valuesHvsL.a3=NaN;
fitted_valuesHvsL.b1=NaN;
fitted_valuesHvsL.b2=NaN;
fitted_valuesHvsL.b3=NaN;
fitted_valuesHvsL.c1=NaN;
fitted_valuesHvsL.c2=NaN;
fitted_valuesHvsL.c3=NaN;
fitted_statsHvsL.rsquare=NaN;
end

for test_value=1:(bin_number_hist2_HvsL+1) 
%HvsL
gaussian_fit_HvsL_bin1(test_value)=(fitted_valuesHvsL.a1*exp(-((0.05*(test_value)- fitted_valuesHvsL.b1)...
/fitted_valuesHvsL.c1).^2));
gaussian_fit_HvsL_bin2(test_value)=(fitted_valuesHvsL.a2*exp(-((0.05*(test_value)- fitted_valuesHvsL.b2)...
/fitted_valuesHvsL.c2).^2));
gaussian_fit_HvsL_bin3(test_value)=(fitted_valuesHvsL.a3*exp(-((0.05*(test_value)- fitted_valuesHvsL.b3)...
/fitted_valuesHvsL.c3).^2));
end


%Figure showing coverage within PCP-SEC-SILAC experiments
%%Count how many proteins change across the observed SEC fraction
bin_number_hist_SEC=0.05:0.05:ceil(max(max(Finalised_Master_Gaussian_list.SEC_coverageMvsL)));
bin_number_hist_SEC_plus1= 0.05:0.05:(ceil(max(max(Finalised_Master_Gaussian_list.SEC_coverageMvsL)))+0.05);
bin_number_hist2_SEC=length(bin_number_hist_SEC);

Hist_array5A_SEC=zeros(Dimension_of_master_gaussian_list(1),(bin_number_hist2_SEC+1));
Hist_array5B_SEC=zeros(Dimension_of_master_gaussian_list(1),(bin_number_hist2_SEC+1));
Hist_array5C_SEC=zeros(Dimension_of_master_gaussian_list(1),(bin_number_hist2_SEC+1));
Hist_array5D_SEC=zeros(Dimension_of_master_gaussian_list(1),(bin_number_hist2_SEC+1));

%Count the number of gaussian detected vs the area
for hist2_counter1= 1:(bin_number_hist2_SEC)+1
    for writeout_counter2= 1:Dimension_of_master_gaussian_list(1)  
    %determine bin values
    Coverage_Bin_number=ceil(Finalised_Master_Gaussian_list.SEC_coverageMvsL(writeout_counter2,figure_counter)/0.05);
    %determine if the fold change is within the bin value 
    if  hist2_counter1-1==Coverage_Bin_number
       HvsL_values=Finalised_Master_Gaussian_list.Summed_Gaussian_areaHvsL(writeout_counter2,figure_counter);
       MvsL_values=Finalised_Master_Gaussian_list.Summed_Gaussian_areaMvsL(writeout_counter2,figure_counter);
       %determine bin of the total observed isotopologue 'volumn' in MvsL
       Hist_array5A_SEC(writeout_counter2,hist2_counter1)=...
       Hist_array5A_SEC(writeout_counter2,hist2_counter1)+ 1; 
       %determine if the 'volumn' is different from HvsL
       if log2(MvsL_values/HvsL_values)<=threshold_of_change &...
          log2(MvsL_values/HvsL_values)>=-threshold_of_change   
       Hist_array5B_SEC(writeout_counter2,hist2_counter1)=...
       Hist_array5B_SEC(writeout_counter2,hist2_counter1) + 1;
       elseif log2(MvsL_values/HvsL_values)>threshold_of_change
       Hist_array5C_SEC(writeout_counter2,hist2_counter1)=...
       Hist_array5C_SEC(writeout_counter2,hist2_counter1) + 1;
       elseif log2(MvsL_values/HvsL_values)<-threshold_of_change
       Hist_array5D_SEC(writeout_counter2,hist2_counter1)=...
       Hist_array5D_SEC(writeout_counter2,hist2_counter1) + 1;
       end
    end
    end
end

Hist_array6A_SEC=zeros(Dimension_of_master_gaussian_list(1),(bin_number_hist2_SEC+1));
Hist_array6B_SEC=zeros(Dimension_of_master_gaussian_list(1),(bin_number_hist2_SEC+1));
Hist_array6C_SEC=zeros(Dimension_of_master_gaussian_list(1),(bin_number_hist2_SEC+1));
Hist_array6D_SEC=zeros(Dimension_of_master_gaussian_list(1),(bin_number_hist2_SEC+1));

%Count the number of gaussian detected vs the area
for hist2_counter1= 1:(bin_number_hist2_SEC)+1
    for writeout_counter2= 1:Dimension_of_master_gaussian_list(1)  
    %determine bin values
    Coverage_Bin_number=ceil(Finalised_Master_Gaussian_list.SEC_coverageHvsL(writeout_counter2,figure_counter)/0.05);
    %determine if the fold change is within the bin value 
    if  hist2_counter1-1==Coverage_Bin_number
       HvsL_values=Finalised_Master_Gaussian_list.Summed_Gaussian_areaHvsL(writeout_counter2,figure_counter);
       MvsL_values=Finalised_Master_Gaussian_list.Summed_Gaussian_areaMvsL(writeout_counter2,figure_counter);
       %determine bin of the total observed isotopologue 'volumn' in MvsL
       Hist_array6A_SEC(writeout_counter2,hist2_counter1)=...
       Hist_array6A_SEC(writeout_counter2,hist2_counter1)+ 1; 
       %determine if the 'volumn' is different from HvsL
       if log2(HvsL_values/MvsL_values)<=threshold_of_change &...
          log2(HvsL_values/MvsL_values)>=-threshold_of_change     
       Hist_array6B_SEC(writeout_counter2,hist2_counter1)=...
       Hist_array6B_SEC(writeout_counter2,hist2_counter1) + 1;
       elseif  log2(HvsL_values/MvsL_values)>threshold_of_change
       Hist_array6C_SEC(writeout_counter2,hist2_counter1)=...
       Hist_array6C_SEC(writeout_counter2,hist2_counter1) + 1;
       elseif log2(HvsL_values/MvsL_values)<-threshold_of_change
       Hist_array6D_SEC(writeout_counter2,hist2_counter1)=...
       Hist_array6D_SEC(writeout_counter2,hist2_counter1) + 1;
       end
    end
    end
end

%add value to a single array to grpah
Coverage_areaA(:,1)=sum(Hist_array5A_SEC)';
Coverage_areaA(:,2)=sum(Hist_array5B_SEC)';
Coverage_areaA(:,3)=sum(Hist_array5C_SEC)';
Coverage_areaA(:,4)=sum(Hist_array5D_SEC)';

Coverage_areaB(:,1)=sum(Hist_array6A_SEC)';
Coverage_areaB(:,2)=sum(Hist_array6B_SEC)';
Coverage_areaB(:,3)=sum(Hist_array6C_SEC)';
Coverage_areaB(:,4)=sum(Hist_array6D_SEC)';


%Compare coverage to observed guassian within replicates
%MvsL
Number_Gaussian_MvsL=zeros(Dimension_of_master_gaussian_list(1),1);

for writeout_counter2= 1:Dimension_of_master_gaussian_list(1) 
%Find position of protein in MvsL array
[position_inMvsL]=ind2sub(length(MvsL_Gaussians.Protein_name),...
strmatch(Finalised_Master_Gaussian_list.Protein_name(writeout_counter2), MvsL_Gaussians.Protein_name, 'exact'));
%determine the length of position_inMvsL
number_observation=length(position_inMvsL);

%Find how many observations were recorded within each isotopologue channel
for counter=1:number_observation
    if MvsL_Gaussians.Replicate(position_inMvsL(counter))==figure_counter
    temp_value=MvsL_Gaussians.Unique_identifier(position_inMvsL(counter),:);
    Number_Gaussian_MvsL(writeout_counter2)=sum(~cellfun('isempty',temp_value));
    end
end
end

%HvsL
Number_Gaussian_HvsL=zeros(Dimension_of_master_gaussian_list(1),1);

for writeout_counter2= 1:Dimension_of_master_gaussian_list(1) 
%Find position of protein in MvsL array
[position_inHvsL]=ind2sub(length(HvsL_Gaussians.Protein_name),...
strmatch(Finalised_Master_Gaussian_list.Protein_name(writeout_counter2), HvsL_Gaussians.Protein_name, 'exact'));
%determine the length of position_inMvsL
number_observation=length(position_inHvsL);

%Find how many observations were recorded within each isotopologue channel
for counter=1:number_observation
    if HvsL_Gaussians.Replicate(position_inHvsL(counter))==figure_counter
    temp_value=HvsL_Gaussians.Unique_identifier(position_inHvsL(counter),:);
    Number_Gaussian_HvsL(writeout_counter2)=sum(~cellfun('isempty',temp_value));
    end
end
end

%Count how many of each Guassian were observed for each bin
Hist_array7A=zeros(bin_number_hist2_MvsL,6);
Hist_array7B=zeros(bin_number_hist2_SEC,6);
Hist_array7C=zeros(bin_number_hist2_HvsL,6);
Hist_array7D=zeros(bin_number_hist2_SEC,6);

%Count the number of gaussian detected vs the area based on isotopologue area
for hist2_counter1= 1:(bin_number_hist2_MvsL)+1
    for writeout_counter2= 1:Dimension_of_master_gaussian_list(1)  
    %determine bin values
    Coverage_Bin_number=ceil(Finalised_Master_Gaussian_list.Summed_Gaussian_areaMvsL(writeout_counter2,figure_counter)/0.05);
    %determine if the fold change is within the bin value 
    if  hist2_counter1-1==Coverage_Bin_number
    %Create matrix couting how Gaussian were detected    
    Hist_array7A(hist2_counter1, (Number_Gaussian_MvsL(writeout_counter2)+1))=...
    Hist_array7A(hist2_counter1, (Number_Gaussian_MvsL(writeout_counter2)+1))+1;
    end
    end
end

%Count the number of gaussian detected vs the area based on isotopologue area
for hist2_counter1= 1:(bin_number_hist2_HvsL)+1
    for writeout_counter2= 1:Dimension_of_master_gaussian_list(1)  
    %determine bin values
    Coverage_Bin_number=ceil(Finalised_Master_Gaussian_list.Summed_Gaussian_areaHvsL(writeout_counter2,figure_counter)/0.05);
    %determine if the fold change is within the bin value 
    if  hist2_counter1-1==Coverage_Bin_number
    %Create matrix couting how Gaussian were detected    
    Hist_array7C(hist2_counter1, (Number_Gaussian_HvsL(writeout_counter2)+1))=...
    Hist_array7C(hist2_counter1, (Number_Gaussian_HvsL(writeout_counter2)+1))+1;
    end
    end
end

%Count the number of gaussian detected vs the area based on SEC coverage
for hist2_counter1= 1:(bin_number_hist2_SEC)+1
    for writeout_counter2= 1:Dimension_of_master_gaussian_list(1)  
    %determine bin values
    Coverage_Bin_number=ceil(Finalised_Master_Gaussian_list.SEC_coverageMvsL(writeout_counter2,figure_counter)/0.05);
    %determine if the fold change is within the bin value 
    if  hist2_counter1-1==Coverage_Bin_number
    %Create matrix couting how Gaussian were detected    
    Hist_array7B(hist2_counter1, (Number_Gaussian_MvsL(writeout_counter2)+1))=...
    Hist_array7B(hist2_counter1, (Number_Gaussian_MvsL(writeout_counter2)+1))+1;
    end
    end
end

%Count the number of gaussian detected vs the area based on SEC coverage
for hist2_counter1= 1:(bin_number_hist2_SEC)+1
    for writeout_counter2= 1:Dimension_of_master_gaussian_list(1)  
    %determine bin values
    Coverage_Bin_number=ceil(Finalised_Master_Gaussian_list.SEC_coverageHvsL(writeout_counter2,figure_counter)/0.05);
    %determine if the fold change is within the bin value 
    if  hist2_counter1-1==Coverage_Bin_number
    %Create matrix couting how Gaussian were detected    
    Hist_array7D(hist2_counter1, (Number_Gaussian_HvsL(writeout_counter2)+1))=...
    Hist_array7D(hist2_counter1, (Number_Gaussian_HvsL(writeout_counter2)+1))+1;
    end
    end
end

%write out figures of coverage
Text_for_figureMvsL1=strcat('Apex: ', mat2str(round(fitted_valuesMvsL.b1*100)/100));
Text_for_figureMvsL2=strcat('r-square: ', mat2str(round(fitted_statsMvsL.rsquare*100)/100));
Text_for_figureHvsL1=strcat('Apex1: ', mat2str(round(fitted_valuesHvsL.b1*100)/100));
Text_for_figureHvsL2=strcat('Apex2: ', mat2str(round(fitted_valuesHvsL.b2*100)/100));
Text_for_figureHvsL3=strcat('Apex3: ', mat2str(round(fitted_valuesHvsL.b3*100)/100));
Text_for_figureHvsL4=strcat('r-square: ', mat2str(round(fitted_statsHvsL.rsquare*100)/100));

%Write out histogram of complex coverage within sample
f7=figure
subplot(2,1,1)
f7_1_figure=bar(bin_number_hist_MvsL_plus1,Isotopologue_areaA(:,1), 0.6, 'stack');
set(f7_1_figure(1),'facecolor', myC(1,:), 'EdgeColor', 'k' );
hold on
plot(bin_number_hist_MvsL_plus1.',gaussian_fit_MvsL_bin,'linewidth', 2, 'Color', colour_to_use(3,:));
try
xlim([0,max(Finalised_Master_Gaussian_list.Summed_Gaussian_areaHvsL(:,figure_counter))*1.1])
catch
end
try
ylim([0,max(Isotopologue_areaA(:,1))*1.1]);
catch   
end
title('Total observed protein PCP-SILAC coverage within the Lys4Arg6 sample','FontSize', 12);
ylabel('Number of proteins','FontSize', 8);
xlabel('Coverage (expected area under the curve vs observed)','FontSize', 8);
try
text(max(Finalised_Master_Gaussian_list.Summed_Gaussian_areaHvsL(:,figure_counter))*0.9,max(Isotopologue_areaA(:,1)), Text_for_figureMvsL1, 'FontSize', 8);
text(max(Finalised_Master_Gaussian_list.Summed_Gaussian_areaHvsL(:,figure_counter))*0.9,max(Isotopologue_areaA(:,1))*0.90, Text_for_figureMvsL2, 'FontSize', 8);
catch
end

subplot(2,1,2)
f7_2_figure=bar(bin_number_hist_HvsL_plus1,Isotopologue_areaB(:,1) , 0.6, 'stack');
set(f7_2_figure(1),'facecolor', myC(1,:), 'EdgeColor', 'k' );
hold on
fit_fig1=plot(bin_number_hist_HvsL_plus1.',gaussian_fit_HvsL_bin1,'linewidth', 2, 'Color', colour_to_use(6,:));
hold on
fit_fig2=plot(bin_number_hist_HvsL_plus1.',gaussian_fit_HvsL_bin2,'linewidth', 2,'Color', colour_to_use(3,:));
hold on
fit_fig3=plot(bin_number_hist_HvsL_plus1.',gaussian_fit_HvsL_bin3,'linewidth', 2,'Color', colour_to_use(5,:));
try
xlim([0,max(Finalised_Master_Gaussian_list.Summed_Gaussian_areaHvsL(:,figure_counter))*1.1])
catch
end
try
ylim([0,max(Isotopologue_areaB(:,1))*1.1]);
catch   
end
title('Total observed protein PCP-SILAC coverage within the Lys8Arg10 samples','FontSize', 12);
ylabel('Number of proteins','FontSize', 8);
xlabel('Coverage (expected area under the curve vs observed)','FontSize', 8);
try
text(max(Finalised_Master_Gaussian_list.Summed_Gaussian_areaHvsL(:,figure_counter))*0.9,max(Isotopologue_areaB(:,1)), Text_for_figureHvsL1, 'FontSize', 8);
text(max(Finalised_Master_Gaussian_list.Summed_Gaussian_areaHvsL(:,figure_counter))*0.9,max(Isotopologue_areaB(:,1))*0.90, Text_for_figureHvsL2, 'FontSize', 8);
text(max(Finalised_Master_Gaussian_list.Summed_Gaussian_areaHvsL(:,figure_counter))*0.9,max(Isotopologue_areaB(:,1))*0.80, Text_for_figureHvsL3, 'FontSize', 8);
text(max(Finalised_Master_Gaussian_list.Summed_Gaussian_areaHvsL(:,figure_counter))*0.9,max(Isotopologue_areaB(:,1))*0.70, Text_for_figureHvsL4, 'FontSize', 8);
catch
end

% save Histogram
Save_name_plot=strcat('Isotopologue_coverage_Histogram_replicate',mat2str(figure_counter),'.pdf');
print(f7,'-dpdf','-r600', Save_name_plot)

f8=figure
subplot(2,1,1)
f8_1_figure=bar(bin_number_hist_SEC_plus1,Coverage_areaA(:,1), 0.6, 'stack');
set(f8_1_figure(1),'facecolor', myC(1,:), 'EdgeColor', 'k' );
xlim([0,1]);
ylim([0,max(Coverage_areaA(:,1))*1.1]);
title('Total observed protein coverage across SEC fractions within the Lys4Arg6 sample','FontSize', 12);
ylabel('Number of proteins','FontSize', 8);
xlabel('Coverage (% of fracations analyzed)','FontSize', 8);
% Convert y-axis values to percentage values by multiplication
     a=[cellstr(num2str(get(gca,'xtick')'*100))]; 
% Create a vector of '%' signs
     pct = char(ones(size(a,1),1)*'%'); 
% Append the '%' signs after the percentage values
     new_xticks = [char(a),pct];
% 'Reflect the changes on the plot
     set(gca,'xticklabel',new_xticks);

subplot(2,1,2)
f8_2_figure=bar(bin_number_hist_SEC_plus1,Coverage_areaB(:,1), 0.6, 'stack');
set(f8_2_figure(1),'facecolor', myC(1,:), 'EdgeColor', 'k' );
xlim([0,1]);
ylim([0,max(Coverage_areaA(:,1))*1.1]);
title('Total observed protein coverage across SEC fractions within the Lys8Arg10 sample','FontSize', 12);
ylabel('Number of proteins','FontSize', 8);
xlabel('Coverage (% of fracations analyzed)','FontSize', 8);
% Convert y-axis values to percentage values by multiplication
     a=[cellstr(num2str(get(gca,'xtick')'*100))]; 
% Create a vector of '%' signs
     pct = char(ones(size(a,1),1)*'%'); 
% Append the '%' signs after the percentage values
     new_xticks = [char(a),pct];
% 'Reflect the changes on the plot
     set(gca,'xticklabel',new_xticks);

% save Histogram
Save_name_plot=strcat('SEC_fraction_coverage_Histogram_replicate',mat2str(figure_counter),'.pdf');   
print(f8,'-dpdf','-r600', Save_name_plot)     
 
%Create figure of observed changes across Isotopologue_coverage
f9=figure
subplot(2,1,1)
f9_1_figure=bar(bin_number_hist_MvsL_plus1,[Isotopologue_areaA(:,4),Isotopologue_areaA(:,2),Isotopologue_areaA(:,3)] , 0.6, 'stack');
order_of_columns=[1 3 6];
for k=1:3
set(f9_1_figure(k),'facecolor', colour_to_use(order_of_columns(k),:), 'EdgeColor', 'k' );
end
legend('Decrease','No change','Increase');
xlim([0,max(Finalised_Master_Gaussian_list.Summed_Gaussian_areaHvsL(:,figure_counter))*1.1])
title('Changes (95%), PCP-SILAC coverage within experiments (Lys4Arg6 sample)','FontSize', 12);
ylabel('Number of proteins','FontSize', 8);
xlabel('Coverage (expected area under the curve vs observed)','FontSize', 8);

subplot(2,1,2)
f9_2_figure=bar(bin_number_hist_SEC_plus1,[Coverage_areaA(:,4),Coverage_areaA(:,2),Coverage_areaA(:,3)], 0.6, 'stack');
for k=1:3
set(f9_2_figure(k),'facecolor', colour_to_use(order_of_columns(k),:), 'EdgeColor', 'k' );
end
xlim([0,1]);
ylim([0,max(Coverage_areaA(:,1))*1.1]);
title('Changes (95%), coverage across SEC fractions within experiments (Lys4Arg6 sample)','FontSize', 12);
ylabel('Number of proteins','FontSize', 8);
xlabel('Coverage (% of fracations analyzed)','FontSize', 8);
% Convert y-axis values to percentage values by multiplication
     a=[cellstr(num2str(get(gca,'xtick')'*100))]; 
% Create a vector of '%' signs
     pct = char(ones(size(a,1),1)*'%'); 
% Append the '%' signs after the percentage values
     new_xticks = [char(a),pct];
% 'Reflect the changes on the plot
     set(gca,'xticklabel',new_xticks);
     
% save Histogram
Save_name_plot=strcat('Changes_Histogram_Lys4Arg6_replicate',mat2str(figure_counter),'.pdf');
print(f9,'-dpdf','-r600', Save_name_plot)     

%Create figure of observed changes across Isotopologue_coverage
f9B=figure
subplot(2,1,1)
f9B_1_figure=bar(bin_number_hist_HvsL_plus1,[Isotopologue_areaB(:,4),Isotopologue_areaB(:,2),Isotopologue_areaB(:,3)] , 0.6, 'stack');
order_of_columns=[1 3 6];
for k=1:3
set(f9B_1_figure(k),'facecolor', colour_to_use(order_of_columns(k),:), 'EdgeColor', 'k' );
end
legend('Decrease','No change','Increase');
xlim([0,max(Finalised_Master_Gaussian_list.Summed_Gaussian_areaHvsL(:,figure_counter))*1.1])
title('Changes (95%), PCP-SILAC coverage within experiments (Lys8Arg10 sample)','FontSize', 12);
ylabel('Number of proteins','FontSize', 8);
xlabel('Coverage (expected area under the curve vs observed)','FontSize', 8);

subplot(2,1,2)
f9B_2_figure=bar(bin_number_hist_SEC_plus1,[Coverage_areaB(:,4),Coverage_areaB(:,2),Coverage_areaB(:,3)], 0.6, 'stack');
for k=1:3
set(f9B_2_figure(k),'facecolor', colour_to_use(order_of_columns(k),:), 'EdgeColor', 'k' );
end
xlim([0,1]);
ylim([0,max(Coverage_areaB(:,1))*1.1]);
title('Changes (95%), coverage across SEC fractions within experiments (Lys8Arg10 sample)','FontSize', 12);
ylabel('Number of proteins','FontSize', 8);
xlabel('Coverage (% of fracations analyzed)','FontSize', 8);
% Convert y-axis values to percentage values by multiplication
     a=[cellstr(num2str(get(gca,'xtick')'*100))]; 
% Create a vector of '%' signs
     pct = char(ones(size(a,1),1)*'%'); 
% Append the '%' signs after the percentage values
     new_xticks = [char(a),pct];
% 'Reflect the changes on the plot
     set(gca,'xticklabel',new_xticks);
     
% save Histogram
Save_name_plot=strcat('Changes_Histogram_Lys8Arg10_replicate ',mat2str(figure_counter),'.pdf');
print(f9B,'-dpdf','-r600', Save_name_plot)

f10=figure
subplot(2,1,1)
f10_1_figure=bar(bin_number_hist_MvsL,[Hist_array7A(:,1),Hist_array7A(:,2),Hist_array7A(:,3),...
Hist_array7A(:,4),Hist_array7A(:,5),Hist_array7A(:,6)], 0.6, 'stack');
order_of_columns=[1 3 6];
for k=1:6
set(f10_1_figure(k),'facecolor', colour_to_use((k),:), 'EdgeColor', 'k' );
end
legend('zero','one','two','three','four','five','FontSize',8, 'Location', 'EastOutside');
xlim([0,max(Finalised_Master_Gaussian_list.Summed_Gaussian_areaHvsL(:,figure_counter))*1.1])
title('Number of fitted Gaussian compared to PCP-SILAC coverage','FontSize', 12);
ylabel('Number of proteins','FontSize', 8);
xlabel('Coverage (expected area under the curve vs observed)','FontSize', 8);

subplot(2,1,2)
f10_2_figure=bar(bin_number_hist_SEC,[Hist_array7B(:,1),Hist_array7B(:,2),Hist_array7B(:,3),...
Hist_array7B(:,4),Hist_array7B(:,5),Hist_array7B(:,6)], 0.6, 'stack');
for k=1:6
set(f10_2_figure(k),'facecolor', colour_to_use((k),:), 'EdgeColor', 'k' );
end
xlim([0,1]);
ylim([0,max(Coverage_areaA(:,1))*1.1]);
legend('zero','one','two','three','four','five','FontSize',8, 'Location', 'EastOutside');
title('Number of fitted Gaussian compared to SEC fractions coverage','FontSize', 12);
ylabel('Number of proteins','FontSize', 8);
xlabel('Coverage (% of fracations analyzed)','FontSize', 8);
% Convert y-axis values to percentage values by multiplication
     a=[cellstr(num2str(get(gca,'xtick')'*100))]; 
% Create a vector of '%' signs
     pct = char(ones(size(a,1),1)*'%'); 
% Append the '%' signs after the percentage values
     new_xticks = [char(a),pct];
% 'Reflect the changes on the plot
     set(gca,'xticklabel',new_xticks);

% save Histogram
Save_name_plot=strcat('Gaussians_Histogram_Lys4Arg6_replicate ',mat2str(figure_counter),'.pdf');
print(f10,'-dpdf','-r600', Save_name_plot)
     
f10B=figure
subplot(2,1,1)
f10B_1_figure=bar(bin_number_hist_HvsL,[Hist_array7C(:,1),Hist_array7C(:,2),Hist_array7C(:,3),...
Hist_array7C(:,4),Hist_array7C(:,5),Hist_array7C(:,6)], 0.6, 'stack');
order_of_columns=[1 3 6];
for k=1:6
set(f10B_1_figure(k),'facecolor', colour_to_use((k),:), 'EdgeColor', 'k' );
end
legend('zero','one','two','three','four','five','FontSize',8, 'Location', 'EastOutside');
xlim([0,max(Finalised_Master_Gaussian_list.Summed_Gaussian_areaHvsL(:,figure_counter))*1.1])
title('Number of fitted Gaussian compared to PCP-SILAC coverage','FontSize', 12);
ylabel('Number of proteins','FontSize', 8);
xlabel('Coverage (expected area under the curve vs observed)','FontSize', 8);

subplot(2,1,2)
f10B_2_figure=bar(bin_number_hist_SEC,[Hist_array7D(:,1),Hist_array7D(:,2),Hist_array7D(:,3),...
Hist_array7D(:,4),Hist_array7D(:,5),Hist_array7D(:,6)], 0.6, 'stack');
for k=1:6
set(f10B_2_figure(k),'facecolor', colour_to_use((k),:), 'EdgeColor', 'k' );
end
xlim([0,1]);
ylim([0,max(Coverage_areaB(:,1))*1.1]);
legend('zero','one','two','three','four','five','FontSize',8, 'Location', 'EastOutside');
title('Number of fitted Gaussian compared to SEC fractions coverage','FontSize', 12);
ylabel('Number of proteins','FontSize', 8);
xlabel('Coverage (% of fracations analyzed)','FontSize', 8);
% Convert y-axis values to percentage values by multiplication
     a=[cellstr(num2str(get(gca,'xtick')'*100))]; 
% Create a vector of '%' signs
     pct = char(ones(size(a,1),1)*'%'); 
% Append the '%' signs after the percentage values
     new_xticks = [char(a),pct];
% 'Reflect the changes on the plot
     set(gca,'xticklabel',new_xticks);

% save Histogram
Save_name_plot=strcat('Gaussians_Histogram_Lys8Arg10_replicate ',mat2str(figure_counter),'.pdf');
print(f10B,'-dpdf','-r600', Save_name_plot)

f11=figure
subplot(2,1,1)
f11_1_figure=bar(bin_number_hist_HvsL_plus1,Isotopologue_areaB(:,1), 0.6, 'stack');
set(f11_1_figure(1),'facecolor', myC(1,:), 'EdgeColor', 'k' );
hold on
fit_fig1=plot(bin_number_hist_HvsL_plus1.',gaussian_fit_HvsL_bin1,'linewidth', 2, 'Color', colour_to_use(6,:));
hold on
fit_fig2=plot(bin_number_hist_HvsL_plus1.',gaussian_fit_HvsL_bin2,'linewidth', 2,'Color', colour_to_use(3,:));
hold on
fit_fig3=plot(bin_number_hist_HvsL_plus1.',gaussian_fit_HvsL_bin3,'linewidth', 2,'Color', colour_to_use(5,:));
try
xlim([0,max(Finalised_Master_Gaussian_list.Summed_Gaussian_areaHvsL(:,figure_counter))*1.1])
catch
end
try
ylim([0,max(Isotopologue_areaB(:,1))*1.1]);
catch   
end
title('Total observed protein PCP-SILAC coverage within the Lys8Arg10 samples','FontSize', 12);
ylabel('Number of proteins','FontSize', 8);
xlabel('Coverage (expected area under the curve vs observed)','FontSize', 8);
try
text(max(Finalised_Master_Gaussian_list.Summed_Gaussian_areaHvsL(:,figure_counter))*0.9,max(Isotopologue_areaB(:,1)), Text_for_figureHvsL1, 'FontSize', 8);
text(max(Finalised_Master_Gaussian_list.Summed_Gaussian_areaHvsL(:,figure_counter))*0.9,max(Isotopologue_areaB(:,1))*0.90, Text_for_figureHvsL2, 'FontSize', 8);
text(max(Finalised_Master_Gaussian_list.Summed_Gaussian_areaHvsL(:,figure_counter))*0.9,max(Isotopologue_areaB(:,1))*0.80, Text_for_figureHvsL3, 'FontSize', 8);
text(max(Finalised_Master_Gaussian_list.Summed_Gaussian_areaHvsL(:,figure_counter))*0.9,max(Isotopologue_areaB(:,1))*0.70, Text_for_figureHvsL4, 'FontSize', 8);
catch
end

subplot(2,1,2)
f11_1_figure=bar(bin_number_hist_HvsL_plus1,[Isotopologue_areaB(:,4),Isotopologue_areaB(:,2),Isotopologue_areaB(:,3)] , 0.6, 'stack');
order_of_columns=[1 3 6];
for k=1:3
set(f11_1_figure(k),'facecolor', colour_to_use(order_of_columns(k),:), 'EdgeColor', 'k' );
end
legend('Decrease','No change','Increase');
xlim([0,max(Finalised_Master_Gaussian_list.Summed_Gaussian_areaHvsL(:,figure_counter))*1.1])
title('Changes (95%), PCP-SILAC coverage within experiments (Lys8Arg10 sample)','FontSize', 12);
ylabel('Number of proteins','FontSize', 8);
xlabel('Coverage (expected area under the curve vs observed)','FontSize', 8);
     
%save Histogram
Save_name_plot=strcat('Comparsion_Histogram_Lys8Arg10_replicate ',mat2str(figure_counter),'.pdf'); 
print(f11,'-dpdf','-r600', Save_name_plot)       
end

%%Count how many guassian change in each fraction
Hist_array4_MvsL=zeros(fraction_to_plot,3);
Hist_array4_HvsL=zeros(fraction_to_plot,3);

for fraction_counter1= 1:Dimension_of_master_gaussian_list(1)
    for fraction_counter2= 1:nnz(Finalised_Master_Gaussian_list.Center(fraction_counter1,:))
     %Find Center
     Center_of_gaussain= floor(Finalised_Master_Gaussian_list.Center(fraction_counter1,fraction_counter2));
     %Determine if Center is greater then zero   
     if  Center_of_gaussain>0  
        
     if Finalised_Master_Gaussian_list.Average_fold_change(fraction_counter1,fraction_counter2) >0 &&...
        Center_of_gaussain <=fraction_to_plot && isequal(Finalised_Master_Gaussian_list.Satifies_Adjusted_pvalue(fraction_counter1,fraction_counter2),{'+'})
        
        Hist_array4_MvsL(Center_of_gaussain,1)=Hist_array4_MvsL(Center_of_gaussain,1)+1;
        Hist_array4_MvsL(Center_of_gaussain,2)=Hist_array4_MvsL(Center_of_gaussain,2)+1;
     elseif Finalised_Master_Gaussian_list.Average_fold_change(fraction_counter1,fraction_counter2) <0 &&...
        Center_of_gaussain <=fraction_to_plot && isequal(Finalised_Master_Gaussian_list.Satifies_Adjusted_pvalue(fraction_counter1,fraction_counter2),{'+'})
       
        Hist_array4_MvsL(Center_of_gaussain,1)=Hist_array4_MvsL(Center_of_gaussain,1)+1;
        Hist_array4_MvsL(Center_of_gaussain,3)=Hist_array4_MvsL(Center_of_gaussain,3)+1;
     elseif Center_of_gaussain <=fraction_to_plot

        Hist_array4_MvsL(Center_of_gaussain,1)=Hist_array4_MvsL(Center_of_gaussain,1)+1;
     end
     end
    end
end

%Create array to plot
plotting_counter=1;

for writeout_counter1= 1:Dimension_of_master_gaussian_list(1)
    for writeout_counter2= 1:nnz(Finalised_Master_Gaussian_list.Center(writeout_counter1,:))
data_scatter_plot(plotting_counter,1)=Finalised_Master_Gaussian_list.Average_fold_change(writeout_counter1,writeout_counter2); 
data_scatter_plot(plotting_counter,2)=Finalised_Master_Gaussian_list.Stdev_fold_change(writeout_counter1,writeout_counter2);
if isequal(Finalised_Master_Gaussian_list.Satifies_Adjusted_pvalue(writeout_counter1,writeout_counter2),{'+'})
data_scatter_plot(plotting_counter,3)=1;
else
data_scatter_plot(plotting_counter,3)=0;
end
plotting_counter=plotting_counter+1;
    end
end

%Sort arrya for plot and divided
[unique_log2_sorted1,unique_log2_sorted2]=sort(data_scatter_plot(:,1));
data_scatter_plot=[data_scatter_plot(unique_log2_sorted2,1) data_scatter_plot(unique_log2_sorted2,2) data_scatter_plot(unique_log2_sorted2,3)];

%Create array
length_values_plot=length(data_scatter_plot);
Multiple_measurement_Adjusted_pvalue_corrected=zeros(length_values_plot,2);

%Work out mean stdev
work_out_mean=data_scatter_plot(:,2);
work_out_mean(work_out_mean==0)=[];
mean_stdev=mean(work_out_mean);

%Divide dataset to colour code individual changes
Gaussian_ploted=0;
Gaussian_not_ploted=1;
for counter= 1:length(data_scatter_plot)
    if data_scatter_plot(counter,3) == 1 && (data_scatter_plot(counter,1) >0.2 | data_scatter_plot(counter,1) <-0.2 )
    Multiple_measurement_Adjusted_pvalue_corrected(counter,1)=data_scatter_plot(counter,1);
    Multiple_measurement_Adjusted_pvalue_corrected(counter,2)=data_scatter_plot(counter,2);
    Gaussian_ploted=1+Gaussian_ploted;
    elseif ~(data_scatter_plot(counter,3) == 1 && (data_scatter_plot(counter,1) >0.2 | data_scatter_plot(counter,1) <-0.2 ))
    Multiple_measurement_Adjusted_pvalue_corrected(counter,1)=NaN;
    Multiple_measurement_Adjusted_pvalue_corrected(counter,2)=NaN;
    Gaussian_not_ploted=1+Gaussian_not_ploted;
    end
end

%Text for figure
Text_for_figure1=strcat('Mean std dev: ', mat2str((round(mean_stdev*1000))/1000));
Text_for_figure2=strcat('Number of Guassian below bonferroni adjusted p-value: ', mat2str(Gaussian_ploted));

%Graph data as log2 scatter 
f_all=figure;
subplot(2,1,1)
P4A =scatter([1:length_values_plot],data_scatter_plot(:,1),5,'fill', 'markerfacecolor',colour_to_use(1,:));
hold on
P4B =scatter([1:length_values_plot],Multiple_measurement_Adjusted_pvalue_corrected(:,1), 5,'fill', 'markerfacecolor',colour_to_use(6,:));
title('Log2 changes in Gaussians: Cytoplasmic 4hour Fas treatment','FontSize', 12);
ylabel('Log2 ratio','FontSize', 10);
xlabel('Gaussians identified','FontSize', 10);
ylim([data_scatter_plot(1,1)*1.05,data_scatter_plot(end,1)*1.05]);
xlim([-100,length_values_plot+100]);
hold on %add 1 dotted line
PP1= plot([-100,length_values_plot+100],[1 1],':');
hold on %add 1 dotted line
PP1= plot([-100,length_values_plot+100],[-1 -1],':');
text(100, 3.0, Text_for_figure1, 'FontSize', 8);
text(100, 2.5, Text_for_figure2, 'FontSize', 8);

%plot distribution of protein chnages across the fractions
%define colours
subplot(2,1,2);
f_all_figure=bar(1:fraction_to_plot, [Hist_array4_MvsL(:,1) Hist_array4_MvsL(:,2) Hist_array4_MvsL(:,3)],0.6, 'stack');
for k=1:3
set(f_all_figure(k),'facecolor', myC(k,:), 'EdgeColor', 'k' )
end
legend('No change', 'Increase', 'Decrease', 'FontSize',8, 'Location', 'Best');
xlim([-2,fraction_to_plot+2]);
title('Changes in Gaussians observed across fractions');
xlabel('Fractions');
ylabel('# of Guassian centers');
print(f_all,'-dpdf','-r600', 'Unique_gaussian_changes_observed.pdf')

%Create figures for all proteins showing overlay of 
%Create a file to write pdf name out to
List_of_pdf=cell(Dimension_of_master_gaussian_list(1)*2,2);
List_of_pdf_counter=1;

mkdir('Protein Gaussian maps');
cd('Protein Gaussian maps');
%Determine which Gaussians change by comparing fitted data with raw data
for Gaussian_counter1= 1:Dimension_of_master_gaussian_list(1)
    
%Protein being plotted    
Protein_to_plot=Finalised_Master_Gaussian_list.Protein_name{Gaussian_counter1};

%Replicate 1
%MvsL Data to plot for replicate
MvsL_to_plot_replicate1=num_val_MvsL_for_figures((Finalised_Master_Gaussian_list.Protein_location_replicate1(Gaussian_counter1,1)-1),(position_fraction1:fraction_number(2)-5));
for NaN_removal_counter=1:fraction_to_plot
    if isnan(MvsL_to_plot_replicate1(NaN_removal_counter))
        MvsL_to_plot_replicate1(NaN_removal_counter)= 0;
    end
end
%Smooth data to use in figure for replicate 1
MvsL_to_plot_replicate1=smooth(MvsL_to_plot_replicate1,2);
Max_MvsL_replicate1=max(MvsL_to_plot_replicate1);

%HvsL Data to plot for replicate 1
HvsL_to_plot_replicate1=num_val_HvsL_for_figures((Finalised_Master_Gaussian_list.Protein_location_replicate1(Gaussian_counter1,1)-1),(position_fraction1:fraction_number(2)-5));
for NaN_removal_counter=1:fraction_to_plot
    if isnan(HvsL_to_plot_replicate1(NaN_removal_counter))
        HvsL_to_plot_replicate1(NaN_removal_counter)= 0;
    end
end
%Smooth data to use in figure for replicate 1
HvsL_to_plot_replicate1=smooth(HvsL_to_plot_replicate1,2);
Max_HvsL_replicate1=max(HvsL_to_plot_replicate1);

%Maximum of both mvsl and HvsL replicate 1
real_max_replicate1=max([Max_MvsL_replicate1 Max_HvsL_replicate1]);

if replicate_num >= 2
%Replicate 2
%MvsL Data to plot for replicate 2
MvsL_to_plot_replicate2=num_val_MvsL_for_figures((Finalised_Master_Gaussian_list.Protein_location_replicate2(Gaussian_counter1,1)-1),(position_fraction1:fraction_number(2)-5));
for NaN_removal_counter=1:fraction_to_plot
    if isnan(MvsL_to_plot_replicate2(NaN_removal_counter))
        MvsL_to_plot_replicate2(NaN_removal_counter)= 0;
    end
end
%Smooth data to use in figure for replicate 2
MvsL_to_plot_replicate2=smooth(MvsL_to_plot_replicate2,2);
Max_MvsL_replicate2=max(MvsL_to_plot_replicate2);

%HvsL Data to plot for replicate 2
HvsL_to_plot_replicate2=num_val_HvsL_for_figures((Finalised_Master_Gaussian_list.Protein_location_replicate2(Gaussian_counter1,1)-1),(position_fraction1:fraction_number(2)-5));
for NaN_removal_counter=1:fraction_to_plot
    if isnan(HvsL_to_plot_replicate2(NaN_removal_counter))
        HvsL_to_plot_replicate2(NaN_removal_counter)= 0;
    end
end
%Smooth data to use in figure for replicate 2
HvsL_to_plot_replicate2=smooth(HvsL_to_plot_replicate2,2);
Max_HvsL_replicate2=max(HvsL_to_plot_replicate2);

%Maximum of both mvsl and HvsL replicate 2
real_max_replicate2=max([Max_MvsL_replicate2 Max_HvsL_replicate2]);
else
    real_max_replicate2=0;
end

if replicate_num >= 3
%Replicate 3
%MvsL Data to plot for replicate 3
MvsL_to_plot_replicate3=num_val_MvsL_for_figures((Finalised_Master_Gaussian_list.Protein_location_replicate3(Gaussian_counter1,1)-1),(position_fraction1:fraction_number(2)-5));
for NaN_removal_counter=1:fraction_to_plot
    if isnan(MvsL_to_plot_replicate3(NaN_removal_counter))
        MvsL_to_plot_replicate3(NaN_removal_counter)= 0;
    end
end
%Smooth data to use in figure for replicate 3
MvsL_to_plot_replicate3=smooth(MvsL_to_plot_replicate3,2);
Max_MvsL_replicate3=max(MvsL_to_plot_replicate3);

%HvsL Data to plot for replicate 3
HvsL_to_plot_replicate3=num_val_HvsL_for_figures((Finalised_Master_Gaussian_list.Protein_location_replicate3(Gaussian_counter1,1)-1),(position_fraction1:fraction_number(2)-5));
for NaN_removal_counter=1:fraction_to_plot
    if isnan(HvsL_to_plot_replicate3(NaN_removal_counter))
        HvsL_to_plot_replicate3(NaN_removal_counter)= 0;
    end
end

%Smooth data to use in figure for replicate 3
HvsL_to_plot_replicate3=smooth(HvsL_to_plot_replicate3,2);
Max_HvsL_replicate3=max(HvsL_to_plot_replicate3);

%Maximum of both mvsl and HvsL replicate 3
real_max_replicate3=max([Max_MvsL_replicate3 Max_HvsL_replicate3]);
else
    real_max_replicate3=0;
end

if replicate_num >=4
%Replicate 4
%MvsL Data to plot for replicate 4
MvsL_to_plot_replicate4=num_val_MvsL_for_figures((Finalised_Master_Gaussian_list.Protein_location_replicate4(Gaussian_counter1,1)-1),(position_fraction1:fraction_number(2)-5));
for NaN_removal_counter=1:fraction_to_plot
    if isnan(MvsL_to_plot_replicate4(NaN_removal_counter))
        MvsL_to_plot_replicate4(NaN_removal_counter)= 0;
    end
end
%Smooth data to use in figure for replicate 4
MvsL_to_plot_replicate4=smooth(MvsL_to_plot_replicate4,2);
Max_MvsL_replicate4=max(MvsL_to_plot_replicate4);


%HvsL Data to plot for replicate 4
HvsL_to_plot_replicate4=num_val_HvsL_for_figures((Finalised_Master_Gaussian_list.Protein_location_replicate4(Gaussian_counter1,1)-1),(position_fraction1:fraction_number(2)-5));
for NaN_removal_counter=1:fraction_to_plot
    if isnan(HvsL_to_plot_replicate4(NaN_removal_counter))
        HvsL_to_plot_replicate4(NaN_removal_counter)= 0;
    end
end

%Smooth data to use in figure for replicate 4
HvsL_to_plot_replicate4=smooth(HvsL_to_plot_replicate4,2);
Max_HvsL_replicate4=max(HvsL_to_plot_replicate4);

%Maximum of both mvsl and HvsL replicate 4
real_max_replicate4=max([Max_MvsL_replicate4 Max_HvsL_replicate4]);
else
    real_max_replicate4=0;
end
f8 = figure
%plot Master gaussian map
subplot((replicate_num+1),1,1);
%Count the number of gaussians detected
number_of_gaussian_to_plot= nnz(Finalised_Master_Gaussian_list.Center(Gaussian_counter1,:));

for hold_on_counter=1:number_of_gaussian_to_plot
hold on  %Graph Gaus
Center_output=Finalised_Master_Gaussian_list.Center(Gaussian_counter1, hold_on_counter);
Height_output=Finalised_Master_Gaussian_list.Height(Gaussian_counter1, hold_on_counter);
Width_output=Finalised_Master_Gaussian_list.Width(Gaussian_counter1, hold_on_counter);
Fitted_gaus=1:0.1:fraction_to_plot;
number_of_data_points=length(Fitted_gaus);
gaus_colour_set=colour_to_use(hold_on_counter,:);
for fill_in_counter=1:number_of_data_points
    hold on  %Graph Gaus fill area
    y1 =  Height_output*exp(-((Fitted_gaus(fill_in_counter)-Center_output)/Width_output).^2);
    patch([Fitted_gaus(fill_in_counter) Fitted_gaus(fill_in_counter)], [0 y1], 'w','EdgeColor',gaus_colour_set(:),'EdgeAlpha',0.2,'LineWidth',2);  
end
y1 =  Height_output*exp(-((Fitted_gaus-Center_output)/Width_output).^2);
P1 = plot(Fitted_gaus,y1);
set(P1,'Color','black','LineWidth',1);
xlim([0,fraction_to_plot])
end
title_name_plot=strcat('Gaussian curves identified across replicates of :',Protein_to_plot);
title(title_name_plot,'FontSize', 12);
ylabel('Isotopologue ratio','FontSize', 6);
xlabel('Fractions','FontSize', 6);


%test if detected in replicate
if ~(real_max_replicate1==0)
%Plot replicate 1 raw data
hold on %Graph points identified in medium channel
subplot((replicate_num+1),1,2);
P2A =plot((1:fraction_to_plot),MvsL_to_plot_replicate1/real_max_replicate1);
set(P2A,'Color', [0.5 0.5 0.5],'LineWidth',0.5);
hold on
P2B =plot((1:fraction_to_plot),MvsL_to_plot_replicate1/real_max_replicate1,'s');
set(P2B,'MarkerFaceColor',colour_to_use(2,:),'MarkerSize',4);
hold on  %Graph points identified in heavy channel
P3A =plot((1:fraction_to_plot),HvsL_to_plot_replicate1/real_max_replicate1);
set(P3A,'Color', [0.5 0.5 0.5],'LineWidth',0.5);
hold on
P3B =plot((1:fraction_to_plot),HvsL_to_plot_replicate1/real_max_replicate1,'d');
set(P3B,'MarkerFaceColor',colour_to_use(5,:),'MarkerSize',5);
xlim([0,fraction_to_plot])
ylim([0,(real_max_replicate1/real_max_replicate1)*1.05]); % Set to adjust to maximum
ylabel('Isotopologue ratio','FontSize', 6);
xlabel('Fractions','FontSize', 6);
hold on %add 0.2 dotted line gaussian under which qunation is not considered
PP1B= plot([0 fraction_to_plot],[0.2/real_max_replicate1 0.2/real_max_replicate1],':');
set(PP1B,'Color','red','LineWidth',1);
hold on %legend
legend([P2B P3B],{'MvsL', 'HvsL'}, 'Location', 'Best');
legend boxoff;
end

%test if detected in replicate
if ~(real_max_replicate2==0)
%Plot replicate 2 raw data
hold on %Graph points identified in medium channel
subplot((replicate_num+1),1,3);
P4A =plot((1:fraction_to_plot),MvsL_to_plot_replicate2/real_max_replicate2);
set(P4A,'Color', [0.5 0.5 0.5],'LineWidth',0.5);
hold on
P4B =plot((1:fraction_to_plot),MvsL_to_plot_replicate2/real_max_replicate2,'s');
set(P4B,'MarkerFaceColor',colour_to_use(2,:),'MarkerSize',4);
hold on  %Graph points identified in heavy channel
P5A =plot((1:fraction_to_plot),HvsL_to_plot_replicate2/real_max_replicate2);
set(P5A,'Color', [0.5 0.5 0.5],'LineWidth',0.5);
hold on
P5B =plot((1:fraction_to_plot),HvsL_to_plot_replicate2/real_max_replicate2,'d');
set(P5B,'MarkerFaceColor',colour_to_use(5,:),'MarkerSize',5);
xlim([0,fraction_to_plot])
ylim([0,(real_max_replicate2/real_max_replicate2)*1.05]);% Set to adjust to maximum
ylabel('Isotopologue realtive %','FontSize', 6);
xlabel('Fractions','FontSize', 6);
hold on %add 0.2 dotted line gaussian under which qunation is not considered
PP1B= plot([0 fraction_to_plot],[0.2/real_max_replicate2 0.2/real_max_replicate2],':');
set(PP1B,'Color','red','LineWidth',1);
hold on %legend
legend([P4B P5B],{'MvsL', 'HvsL'}, 'Location', 'Best');
legend boxoff;
end

if ~(real_max_replicate3==0)
%Plot replicate 3 raw data
hold on %Graph points identified in medium channel
subplot((replicate_num+1),1,4);
P6A =plot((1:fraction_to_plot),MvsL_to_plot_replicate3/real_max_replicate3);
set(P6A,'Color', [0.5 0.5 0.5],'LineWidth',0.5);
hold on
P6B =plot((1:fraction_to_plot),MvsL_to_plot_replicate3/real_max_replicate3,'s');
set(P6B,'MarkerFaceColor',colour_to_use(2,:),'MarkerSize',4);
hold on  %Graph points identified in heavy channel
P7A =plot((1:fraction_to_plot),HvsL_to_plot_replicate3/real_max_replicate3);
set(P7A,'Color', [0.5 0.5 0.5],'LineWidth',0.5);
hold on
P7B =plot((1:fraction_to_plot),HvsL_to_plot_replicate3/real_max_replicate3,'d');
set(P7B,'MarkerFaceColor',colour_to_use(5,:),'MarkerSize',5);
xlim([0,fraction_to_plot])
ylim([0,(real_max_replicate3/real_max_replicate3)*1.05]); % Set to adjust to maximum
ylabel('Isotopologue realtive %','FontSize', 6);
xlabel('Fractions','FontSize', 6);
hold on %add 0.2 dotted line gaussian under which qunation is not considered
PP1B= plot([0 fraction_to_plot],[0.2/real_max_replicate3 0.2/real_max_replicate3],':');
set(PP1B,'Color','red','LineWidth',1);
hold on %legend
legend([P6B P7B],{'MvsL', 'HvsL'}, 'Location', 'Best');
legend boxoff;
end

if ~(real_max_replicate4)==0
%Plot replicate 4 raw data
hold on %Graph points identified in medium channel
subplot((replicate_num+1),1,5);
P8A =plot((1:fraction_to_plot),MvsL_to_plot_replicate4/real_max_replicate4);
set(P8A,'Color', [0.5 0.5 0.5],'LineWidth',0.5);
hold on
P8B =plot((1:fraction_to_plot),MvsL_to_plot_replicate4/real_max_replicate4,'s');
set(P8B,'MarkerFaceColor',colour_to_use(2,:),'MarkerSize',4);
hold on  %Graph points identified in heavy channel
P9A =plot((1:fraction_to_plot),HvsL_to_plot_replicate4/real_max_replicate4);
set(P9A,'Color', [0.5 0.5 0.5],'LineWidth',0.5);
hold on
P9B =plot((1:fraction_to_plot),HvsL_to_plot_replicate4/real_max_replicate4,'d');
set(P9B,'MarkerFaceColor',colour_to_use(5,:),'MarkerSize',5);
xlim([0,fraction_to_plot])
ylim([0,(real_max_replicate4/real_max_replicate4)*1.05]); % Set to adjust to maximum
ylabel('Isotopologue relative %','FontSize', 6);
xlabel('Fractions','FontSize', 6);
hold on %add 0.2 dotted line gaussian under which qunation is not considered
PP1B= plot([0 fraction_to_plot],[0.2/real_max_replicate4 0.2/real_max_replicate4],':');
set(PP1B,'Color','red','LineWidth',1);
hold on %legend
legend([P8B P9B],{'MvsL', 'HvsL'}, 'Location', 'Best');
legend boxoff;
end

Save_name_replicates=strcat(mat2str(Gaussian_counter1),'_1_PCP_SEC_Profiles of_',Protein_to_plot,'.pdf');
List_of_pdf{List_of_pdf_counter,1}=Save_name_replicates;
List_of_pdf{List_of_pdf_counter,2}=List_of_pdf_counter;
List_of_pdf_counter=List_of_pdf_counter+1;
print(f8, '-dpdf', '-r600', Save_name_replicates);
close 'all';

%% Determine if Gaussians should be plotted

%Count the number of gaussians detected
number_of_gaussian_to_plot= nnz(Finalised_Master_Gaussian_list.Center(Gaussian_counter1,:));

%create counter
hold_on_counter1=1;

%rest varibles
Center_test=[];
Height_test=[];
Width_test=[];

%determine if Center is less then fraction_to_plot
for hold_on_counter=1:number_of_gaussian_to_plot
    if ~(Finalised_Master_Gaussian_list.Center(Gaussian_counter1, hold_on_counter)>fraction_to_plot-2) % minus two add for comsetics 
    Center_test(hold_on_counter1)=Finalised_Master_Gaussian_list.Center(Gaussian_counter1, hold_on_counter);
    Height_test(hold_on_counter1)=Finalised_Master_Gaussian_list.Height(Gaussian_counter1, hold_on_counter);
    Width_test(hold_on_counter1)=Finalised_Master_Gaussian_list.Width(Gaussian_counter1, hold_on_counter);
    hold_on_counter1=hold_on_counter1+1;
    end
end

number_of_gaussian_to_plot=length(Center_test);

if ~isempty(Center_test)
f9 = figure
%Plot Quantiation_of proteins
subplot(2,1,1);
for hold_on_counter=1:number_of_gaussian_to_plot
hold on  %Graph Gaus
Center_output=Center_test(hold_on_counter);
Height_output=Height_test(hold_on_counter);
Width_output=Width_test(hold_on_counter);
Fitted_gaus=1:0.1:fraction_number(2);
number_of_data_points=length(Fitted_gaus);
gaus_colour_set=colour_to_use(hold_on_counter,:);
for fill_in_counter=1:number_of_data_points
    hold on  %Graph Gaus fill area
    y1 =  Height_output*exp(-((Fitted_gaus(fill_in_counter)-Center_output)/Width_output).^2);
    patch([Fitted_gaus(fill_in_counter) Fitted_gaus(fill_in_counter)], [0 y1], 'w','EdgeColor',gaus_colour_set(:),'EdgeAlpha',0.2,'LineWidth',2);  
end
y1 =  Height_output*exp(-((Fitted_gaus-Center_output)/Width_output).^2);
P1 = plot(Fitted_gaus,y1);
set(P1,'Color','black','LineWidth',1);
xlim([0,fraction_to_plot]);
end
title_name_plot=strcat('Gaussian curves identified across replicates of :',Protein_to_plot);
title(title_name_plot,'FontSize', 12);
ylabel('Isotopologue ratio','FontSize', 10);
xlabel('Fractions','FontSize', 10);


subplot(2,1,2);
%Format log2 values into ascending order to plot
Values_for_bar_graph=zeros(number_of_gaussian_to_plot*replicate_num,1);
Names_for_bar_graph=cell(number_of_gaussian_to_plot*replicate_num,1);
bar_position=[1:replicate_num:(number_of_gaussian_to_plot*replicate_num)];

Center_to_plot =Center_test(:);
Center_counter1=1;
Gaussian_number_counter1=1;

%Copy value to matrix to manipulate
Replicate1_normalised_raw_data=Finalised_Master_Gaussian_list.normaliased_log2_comparsion_replicate_1(Gaussian_counter1,1:number_of_gaussian_to_plot);
Replicate2_normalised_raw_data=Finalised_Master_Gaussian_list.normaliased_log2_comparsion_replicate_2(Gaussian_counter1,1:number_of_gaussian_to_plot);
Replicate3_normalised_raw_data=Finalised_Master_Gaussian_list.normaliased_log2_comparsion_replicate_3(Gaussian_counter1,1:number_of_gaussian_to_plot);
Replicate4_normalised_raw_data=Finalised_Master_Gaussian_list.normaliased_log2_comparsion_replicate_4(Gaussian_counter1,1:number_of_gaussian_to_plot);

while ~isempty(Center_to_plot)
 %Find minimum center to plot
 [index_minimum,index_minimum]=min(Center_to_plot);
 %replicate 1
 Values_for_bar_graph(bar_position(Center_counter1),1)=Replicate1_normalised_raw_data(index_minimum);
 Bar_bin_name_replicate_1=strcat('G_',mat2str(Gaussian_number_counter1),'_R_1');
 Names_for_bar_graph{bar_position(Center_counter1),1}=Bar_bin_name_replicate_1;
 
 if replicate_num >=2
 %replicate 2
 Values_for_bar_graph(bar_position(Center_counter1)+1,1)=Replicate2_normalised_raw_data(index_minimum);
 Bar_bin_name_replicate_2=strcat('G_',mat2str(Gaussian_number_counter1),'_R_2');
 Names_for_bar_graph{bar_position(Center_counter1)+1,1}=Bar_bin_name_replicate_2;
 end
 
 if replicate_num >=3
 %replicate 3
 Values_for_bar_graph(bar_position(Center_counter1)+2,1)=Replicate3_normalised_raw_data(index_minimum);
 Bar_bin_name_replicate_3=strcat('G_',mat2str(Gaussian_number_counter1),'_R_3');
 Names_for_bar_graph{bar_position(Center_counter1)+2,1}=Bar_bin_name_replicate_3;
 end
 
 if replicate_num ==4
 %replicate 4
 Values_for_bar_graph(bar_position(Center_counter1)+3,1)=Replicate4_normalised_raw_data(index_minimum);
 Bar_bin_name_replicate_4=strcat('G_',mat2str(Gaussian_number_counter1),'_R_4');
 Names_for_bar_graph{bar_position(Center_counter1)+3,1}=Bar_bin_name_replicate_4;
 end
 
 %Remove values of data already plotted
 Replicate1_normalised_raw_data(index_minimum)=[];
 Replicate2_normalised_raw_data(index_minimum)=[];
 Replicate3_normalised_raw_data(index_minimum)=[];
 Replicate4_normalised_raw_data(index_minimum)=[];
 Center_to_plot(index_minimum)=[];
 
 Center_counter1=Center_counter1+1;
 Gaussian_number_counter1=Gaussian_number_counter1+1;
end


P8= bar(Values_for_bar_graph);
title_name_bar=strcat('Log2 ratio of treated to untreated at gaussian apex of :',Protein_to_plot);
hold on %add 1 dotted line
PP1= plot([0 (length(Values_for_bar_graph)+1)],[1 1],':');
set(PP1,'Color','black','LineWidth',1);
hold on %add 1 dotted line
PP2= plot([0 (length(Values_for_bar_graph)+1)],[-1 -1],':');
set(PP2,'Color','black','LineWidth',1);
title(title_name_bar,'FontSize', 12);
ylabel('Log2 ratio','FontSize', 10);
xlabel('Fractions','FontSize', 10);
set(gca, 'XTickLabel',Names_for_bar_graph, 'XTick',1:numel(Names_for_bar_graph),'FontSize', 10/(number_of_gaussian_to_plot*0.5));
xlim([0 (length(Values_for_bar_graph)+1)]);

%Save image
Save_name_plot=strcat(mat2str(Gaussian_counter1),'_2_PCP_SEC_Profiles of of_',Protein_to_plot,'.pdf');
List_of_pdf{List_of_pdf_counter,1}=Save_name_plot;
List_of_pdf{List_of_pdf_counter,2}=List_of_pdf_counter;
List_of_pdf_counter=List_of_pdf_counter+1;
print(f9, '-dpdf', '-r600', Save_name_plot);
close 'all';
end

end
cd('../');
cd('../');
