# Supplementary material for: Interactome disassembly during apoptosis occurs independent of caspase cleavage
Source: Mol Syst Biol. 2017 Jan 12;13(1):906. doi: 10.15252/msb.20167067 (PMC5293159; doi:10.15252/msb.20167067)
Supplement: Supplementary file 27 — Code EV1 [file MSB-13-906-s027.zip › 4_ROC/myWhiten.m]

function [z_w varargout] = myWhiten(z)
%--------------------------------------------------------------------------
% Syntax:       z_w = myWhiten(z);
%               [z_w T] = myWhiten(z);
%
% Inputs:       z is a matrix is an m x n matrix containing n samples of a
%               multivariate random variable of dimension m.
%
%               Note: Must have m > n to fully whiten z
%               
% Outputs:      z_w is the whitened version of z.
%
%               T is the m x m whitening transformation matrix
%
% Description:  This function returns the whitened version of the input
%               matrix of multivariate random vector samples. That is:
%
%               cov(z_w') = eye(size(z_w,1));
%
%               Note: z = T \ z_w;
%
% Author:       Brian Moore
%               brimoor@umich.edu
%
% Date:         July 19, 2012
%--------------------------------------------------------------------------

% Get dimensions
[m n] = size(z);

% Compute sample covariance
R = zeros(m);
mean_z = mean(z,2);
for i = 1:m
    for j = 1:i
        num = 0;
        for k = 1:n
           num = num + (z(i,k) - mean_z(i)) * (z(j,k) - mean_z(j));
        end
        R(i,j) = num / (n-1);
        R(j,i) = R(i,j);
    end
end

% Whiten z
[U D ~] = svd(R,'econ');
DIM  = size(D,1);
T = zeros(m);
for i = 1:DIM
    T = T + 1/sqrt(D(i,i)) * U(:,i) * U(:,i)';
end
z_w = T * z;

if (nargout == 2)
    varargout{1} = T;
end
