# Supplementary material for: Interactome disassembly during apoptosis occurs independent of caspase cleavage
Source: Mol Syst Biol. 2017 Jan 12;13(1):906. doi: 10.15252/msb.20167067 (PMC5293159; doi:10.15252/msb.20167067)
Supplement: Supplementary file 27 — Code EV1 [file MSB-13-906-s027.zip › 5_peptide_mapping/Mapping_peptide.m]

%%%%%%%%%%%%%%%%%%%%%%%%%%%%%%%%%%%%%%%%%%%%%%%%%%%%%%%%%%%%%%%%%%%%%%%%%%%%%%%%%%%%%%%%%%%%%%%%%%%%%%%%%%%%%%%%%%%%%
%                               Script to map coverage of peptide within each protein group
%                                               Created by Nichollas Scott,
%                                                    Foster lab,UBC, 2015
%Description: Code to generate peptide and protein profile as well as
%determine uneveness and diversity from fasta file.
%%%%%%%%%%%%%%%%%%%%%%%%%%%%%%%%%%%%%%%%%%%%%%%%%%%%%%%%%%%%%%%%%%%%%%%%%%%%%%%%%%%%%%%%%%%%%%%%%%%%%%%%%%%%%%%%%%%%%
clear all

%Define number of replicates
replicate_number=3;

%Experiment boundries
Define_experiment_fractions_start=[1,56,111];
Define_experiment_fractions_end=[55,110,165];

%colour palatte
colour_to_use=[0.254 0.411 0.882 %Colour: Royal Blue
              135/255 206/255 250/255 %Colour: Sky Blue
              0.28 0.82 0.8 %Colour: Medium Turquoise
              205/255 92/255 92/255 %Colour: Indian Red
              178/255 34/255 34/255 %Colour: Firebrick
              255/255 69/255 0 %Colour: Orange Red
              244/255 238/255 224/255 %Colour: Honeydew 2
              106/255 90/255 205/255 %Colour: Slate Blue
              34/255 139/255 34/255 %Colour: Forest Green
              222/255 184/255 135/255 %Colour: Burlywood
              186/255 85/255 211/255 %Colour: Medium Orchid
              219/255 112/255 147/255]; %Colour: Pale Violet Red
          
%%%%%%%%%%%%%%%%%%%%%%%%%%%%%%%%%%%%%%%%%%%%%%%%%%%%%%%%%%%%%%%%%%%%%%%%%%%%%%%%%%%%
tic

%% Import Contamiation file
Mouse_fasta_file=fastaread('UP_human_canonical_isoforms_TrEMBL_Oct2013.fasta');
Mouse_fasta_header=cell(length(Mouse_fasta_file),1);
%Convert header into form which can be used
for counter=1:length(Mouse_fasta_file)
    seperated_values=regexp(Mouse_fasta_file(counter).Header,'\|+','split');
    Mouse_fasta_header{counter}=seperated_values{2}; 
end

%% Read in peptide results
peptides_results='modificationSpecificPeptides.txt';
inFile=fopen(peptides_results);
headerLine=fgetl(inFile);

%Read in header
tempCellArray=textscan(headerLine,'%s','DELIMITER','\t','BUFSIZE',100000);

%look for Calibrated retention time column
%Convert header to upper case, this is to ensure matching for caps
fileCols=upper(tempCellArray{1,1}); 
columnNames = upper({'Sequence','Modifications','Mass','Proteins','Calibrated retention time'});

%look up if position of column file
idx = ismember(fileCols,columnNames);

%Determine which columns to read in, if no the correct column assign %*s
format='';
for ci=1:length(fileCols)
  if idx(ci)==0
    format=strcat(format,'%*s ');
  elseif idx(ci)==1
    format=strcat(format,'%s ');
  end;
end;

% read rest of matched_features file containing columns of interest
Peptide_content=textscan(inFile,format,'DELIMITER','\t','BUFSIZE',1000000);

%% unpack data to alterative varibles
Peptide_content=[Peptide_content{:,:}];

%% Import MvsL from peptide results
expression_ratio_MvsL = upper(strcat('Ratio ','M/L'));
expression_MvsL=strcat(expression_ratio_MvsL,'(\d+)');

%ignore whitespaces
column_name_temp = strrep(upper(tempCellArray{1,1}), ' ', '');

%Find all MvsL ratios
MvsL_ratios=regexp(column_name_temp,expression_MvsL);

%find the columns which contain the isotopologue values of interest
idx_MvsL = cellfun(@(x) isequal(x, 1), MvsL_ratios);

%Determine which columns to read in, if no the correct column assign %*s
format_MvsL='';
for ci=1:length(idx_MvsL)
  if idx_MvsL(ci)==0
    format_MvsL=strcat(format_MvsL,'%*s ');
  elseif idx_MvsL(ci)==1
    format_MvsL=strcat(format_MvsL,'%s ');
  end;
end;

%re-open matched feature text file
inFile=fopen(peptides_results);

%read rest of matched_features file containing columns of interest
MvsL_peptide_content=textscan(inFile,format_MvsL,'DELIMITER','\t','treatAsEmpty','NULL', 'EmptyValue',NaN,'BUFSIZE',1000000);

%Re-order columns, create list of headers
header_names=tempCellArray{1,1};
header_names(idx_MvsL==0) = []; 

%Extract numbers within headers
header_names_numbers=regexp(header_names,'(\d+)?(\d+)?(\d+)','match');
header_numbers=str2double([header_names_numbers{:}]);

corrected_ordered = zeros(1, length(header_numbers));  % Pre-allocate positions
for ii = 1:length(header_numbers)
  [value, index] = min(header_numbers);
  corrected_ordered(ii) = index;
  header_numbers(index) = Inf;
end

%Re-order column to be used downstream
MvsL_peptide_content=MvsL_peptide_content(1,corrected_ordered);

%Save
save('MvsL_peptide_content','MvsL_peptide_content');

clearvars MvsL_peptide_content

%% Import HvsL from peptide results
expression_ratio_HvsL = upper(strcat('Ratio ','H/L'));
expression_HvsL=strcat(expression_ratio_HvsL,'(\d+)');

%Find all MvsL ratios
HvsL_ratios=regexp(column_name_temp,expression_HvsL);

%find the columns which contain the isotopologue values of interest
idx_HvsL = cellfun(@(x) isequal(x, 1), HvsL_ratios);

%Determine which columns to read in, if no the correct column assign %*s
format_HvsL='';
for ci=1:length(idx_HvsL)
  if idx_HvsL(ci)==0
    format_HvsL=strcat(format_HvsL,'%*s ');
  elseif idx_HvsL(ci)==1
    format_HvsL=strcat(format_HvsL,'%s ');
  end;
end;

%re-open matched feature text file
inFile=fopen(peptides_results);

%read rest of matched_features file containing columns of interest
HvsL_peptide_content=textscan(inFile,format_HvsL,'DELIMITER','\t','treatAsEmpty','NULL', 'EmptyValue',NaN,'BUFSIZE',1000000);

%Re-order columns, create list of headers
header_names=tempCellArray{1,1};
header_names(idx_HvsL==0) = []; 

%Extract numbers within headers
header_names_numbers=regexp(header_names,'(\d+)?(\d+)?(\d+)','match');
header_numbers=str2double([header_names_numbers{:}]);

corrected_ordered = zeros(1, length(header_numbers));  % Pre-allocate positions
for ii = 1:length(header_numbers)
  [value, index] = min(header_numbers);
  corrected_ordered(ii) = index;
  header_numbers(index) = Inf;
end

%Re-order column to be used downstream
HvsL_peptide_content=HvsL_peptide_content(1,corrected_ordered);

%Save
save('HvsL_peptide_content', 'HvsL_peptide_content');
 
clearvars HvsL_peptide_content

%% Import HvsM from peptide results
expression_ratio_HvsM = upper(strcat('Ratio ','H/M'));
expression_HvsM=strcat(expression_ratio_HvsM,'(\d+)');

%Find all MvsL ratios
HvsM_ratios=regexp(column_name_temp,expression_HvsM);

%find the columns which contain the isotopologue values of interest
idx_HvsM = cellfun(@(x) isequal(x, 1), HvsM_ratios);

%Determine which columns to read in, if no the correct column assign %*s
format_HvsM='';
for ci=1:length(idx_HvsM)
  if idx_HvsM(ci)==0
    format_HvsM=strcat(format_HvsM,'%*s ');
  elseif idx_HvsM(ci)==1
    format_HvsM=strcat(format_HvsM,'%s ');
  end;
end;

%re-open matched feature text file
inFile=fopen(peptides_results);

%read rest of matched_features file containing columns of interest
HvsM_peptide_content=textscan(inFile,format_HvsM,'DELIMITER','\t','treatAsEmpty','NULL', 'EmptyValue',NaN,'BUFSIZE',1000000);

%Re-order columns, create list of headers
header_names=tempCellArray{1,1};
header_names(idx_HvsM==0) = []; 

%Extract numbers within headers
header_names_numbers=regexp(header_names,'(\d+)?(\d+)?(\d+)','match');
header_numbers=str2double([header_names_numbers{:}]);

corrected_ordered = zeros(1, length(header_numbers));  % Pre-allocate positions
for ii = 1:length(header_numbers)
  [value, index] = min(header_numbers);
  corrected_ordered(ii) = index;
  header_numbers(index) = Inf;
end

%Re-order column to be used downstream
HvsM_peptide_content=HvsM_peptide_content(1,corrected_ordered);

%Save
save('HvsM_peptide_content', 'HvsM_peptide_content');
 
clearvars HvsM_peptide_content

%%%%%%%%%%%%%%%%%%%%%%%%%%%%%%%%%%%%%%%%%%%%%%%%%%%%%%%%%%%%%%%%%%%%%%%%%%%%%%%%

%% Read in peptide results
Protein_results='proteinGroups.txt';
inFile=fopen(Protein_results);
headerLine=fgetl(inFile);

%Read in header
tempCellArray=textscan(headerLine,'%s','DELIMITER','\t','BUFSIZE',100000);

%look for Calibrated retention time column
%Convert header to upper case, this is to ensure matching for caps
fileCols=upper(tempCellArray{1,1}); 
columnNames = upper({'Majority protein IDs', 'Peptides'});

%look up if position of column file
idx = ismember(fileCols,columnNames);

%Determine which columns to read in, if no the correct column assign %*s
format='';
for ci=1:length(fileCols)
  if idx(ci)==0
    format=strcat(format,'%*s ');
  elseif idx(ci)==1
    format=strcat(format,'%s ');
  end;
end;

% read rest of matched_features file containing columns of interest
Protein_content=textscan(inFile,format,'DELIMITER','\t','BUFSIZE',1000000);


%% Import MvsL from peptide results
expression_ratio_MvsL = upper(strcat('Ratio ','M/L'));
expression_MvsL=strcat(expression_ratio_MvsL,'(\d+)');

%ignore whitespaces
column_name_temp = strrep(upper(tempCellArray{1,1}), ' ', '');

%Find all MvsL ratios
MvsL_ratios=regexp(column_name_temp,expression_MvsL);

%find the columns which contain the isotopologue values of interest
idx_MvsL = cellfun(@(x) isequal(x, 1), MvsL_ratios);

%Determine which columns to read in, if no the correct column assign %*s
format_MvsL='';
for ci=1:length(idx_MvsL)
  if idx_MvsL(ci)==0
    format_MvsL=strcat(format_MvsL,'%*s ');
  elseif idx_MvsL(ci)==1
    format_MvsL=strcat(format_MvsL,'%s ');
  end;
end;

%re-open matched feature text file
inFile=fopen(Protein_results);

%read rest of matched_features file containing columns of interest
MvsL_Protein_content=textscan(inFile,format_MvsL,'DELIMITER','\t','treatAsEmpty','NULL', 'EmptyValue',NaN,'BUFSIZE',1000000);

%Re-order columns, create list of headers
header_names=tempCellArray{1,1};
header_names(idx_MvsL==0) = []; 

%Extract numbers within headers
header_names_numbers=regexp(header_names,'(\d+)?(\d+)?(\d+)','match');
header_numbers=str2double([header_names_numbers{:}]);

corrected_ordered = zeros(1, length(header_numbers));  % Pre-allocate positions
for ii = 1:length(header_numbers)
  [value, index] = min(header_numbers);
  corrected_ordered(ii) = index;
  header_numbers(index) = Inf;
end

%Re-order column to be used downstream
MvsL_Protein_content=MvsL_Protein_content(1,corrected_ordered);


%% Import HvsL from peptide results
expression_ratio_HvsL = upper(strcat('Ratio ','H/L'));
expression_HvsL=strcat(expression_ratio_HvsL,'(\d+)');

%Find all MvsL ratios
HvsL_ratios=regexp(column_name_temp,expression_HvsL);

%find the columns which contain the isotopologue values of interest
idx_HvsL = cellfun(@(x) isequal(x, 1), HvsL_ratios);

%Determine which columns to read in, if no the correct column assign %*s
format_HvsL='';
for ci=1:length(idx_HvsL)
  if idx_HvsL(ci)==0
    format_HvsL=strcat(format_HvsL,'%*s ');
  elseif idx_HvsL(ci)==1
    format_HvsL=strcat(format_HvsL,'%s ');
  end;
end;

%re-open matched feature text file
inFile=fopen(Protein_results);

%read rest of matched_features file containing columns of interest
HvsL_Protein_content=textscan(inFile,format_HvsL,'DELIMITER','\t','treatAsEmpty','NULL', 'EmptyValue',NaN,'BUFSIZE',1000000);

%Re-order columns, create list of headers
header_names=tempCellArray{1,1};
header_names(idx_HvsL==0) = []; 

%Extract numbers within headers
header_names_numbers=regexp(header_names,'(\d+)?(\d+)?(\d+)','match');
header_numbers=str2double([header_names_numbers{:}]);

corrected_ordered = zeros(1, length(header_numbers));  % Pre-allocate positions
for ii = 1:length(header_numbers)
  [value, index] = min(header_numbers);
  corrected_ordered(ii) = index;
  header_numbers(index) = Inf;
end

%Re-order column to be used downstream
HvsL_Protein_content=HvsL_Protein_content(1,corrected_ordered);


%% Import HvsL from peptide results
expression_ratio_HvsM = upper(strcat('Ratio ','H/L'));
expression_HvsM=strcat(expression_ratio_HvsM,'(\d+)');

%Find all MvsL ratios
HvsM_ratios=regexp(column_name_temp,expression_HvsM);

%find the columns which contain the isotopologue values of interest
idx_HvsM = cellfun(@(x) isequal(x, 1), HvsM_ratios);

%Determine which columns to read in, if no the correct column assign %*s
format_HvsM='';
for ci=1:length(idx_HvsM)
  if idx_HvsM(ci)==0
    format_HvsM=strcat(format_HvsM,'%*s ');
  elseif idx_HvsM(ci)==1
    format_HvsM=strcat(format_HvsM,'%s ');
  end;
end;

%re-open matched feature text file
inFile=fopen(Protein_results);

%read rest of matched_features file containing columns of interest
HvsM_Protein_content=textscan(inFile,format_HvsM,'DELIMITER','\t','treatAsEmpty','NULL', 'EmptyValue',NaN,'BUFSIZE',1000000);

%Re-order columns, create list of headers
header_names=tempCellArray{1,1};
header_names(idx_HvsM==0) = []; 

%Extract numbers within headers
header_names_numbers=regexp(header_names,'(\d+)?(\d+)?(\d+)','match');
header_numbers=str2double([header_names_numbers{:}]);

corrected_ordered = zeros(1, length(header_numbers));  % Pre-allocate positions
for ii = 1:length(header_numbers)
  [value, index] = min(header_numbers);
  corrected_ordered(ii) = index;
  header_numbers(index) = Inf;
end

%Re-order column to be used downstream
HvsM_Protein_content=HvsM_Protein_content(1,corrected_ordered);


%%%%%%%%%%%%%%%%%%%%%%%%%%%%%%%%%%%%%%%%%%%%%%%%%%%%%%%%%%%%%%%%%%%%%%%%%%%%
%% unpack data to alterative varibles
Protein_content=[Protein_content{:,:}];

%% Import Majority Protein ID list
[~, Protein_IDs] = xlsread('Major_protein_groups.xlsx');

%determine all the peptides which belong to a protein group
Dimension_of_Protein_IDs=size(Protein_IDs);

% For each Major protein group look up every peptide, create a text data
%file off all the read outs and make a figure

mkdir('ProteinGroups text_output');
mkdir('ProteinGroups image_output');


%Load in require isotopologue channel
for isotope_channel=3 %1:3
clearvars Protein_isotope_ratio_values
clearvars Peptide_isotope_ratio_values 

%Import Peptide data, this file may be very large so code is designed to
%read the files in as few times as possible

if isotope_channel==1
          
          %load in protein ratio (unested form)
          load 'MvsL_peptide_content' MvsL_peptide_content
          Peptide_isotope_ratio_values=[MvsL_peptide_content{:,:}];
          
          %delete varible to free up memory
          %clearvars MvsL_peptide_content

          isotope_name_value={'MvsL'};
elseif isotope_channel==2
          
          %load in protein ratio (unested form)
          load 'HvsL_peptide_content' HvsL_peptide_content

          Peptide_isotope_ratio_values=[HvsL_peptide_content{:,:}];
          
          %delete varible to free up memory
          %clearvars HvsL_peptide_content

          isotope_name_value={'HvsL'};
elseif isotope_channel==3
          %load in protein ratio (unested form)
          load 'HvsM_peptide_content' HvsM_peptide_content
          load 'MvsL_peptide_content' MvsL_peptide_content
          load 'HvsL_peptide_content' HvsL_peptide_content

          Peptide_isotope_ratio_values=[HvsM_peptide_content{:,:}];
          Peptide_isotope_ratio_values_HvsL=[HvsL_peptide_content{:,:}];
          Peptide_isotope_ratio_values_MvsL=[MvsL_peptide_content{:,:}];
          %delete varible to free up memory
          clearvars HvsM_peptide_content
          clearvars HvsL_peptide_content
          clearvars MvsL_peptide_content
          isotope_name_value={'HvsM'};
end
%Read out so users can know which isotopology channels are being processed
strcat('now processing_',isotope_name_value,'_Profiles') 

%Create table of all the sequences used for mapping, this is for the users
%records
fileName = strcat('Summary_of_',isotope_name_value,'_protein_identified_from_uniprot.csv');
fid_Summary_uniprot = fopen(fileName{:},'a+');
fprintf (fid_Summary_uniprot,'%s,%s,%s,%s\n',...
'Major Protein group', 'Alterative Protein name 1','Alterative Protein name 2','Sequence');  

%Create summary table to
fileName = strcat('Peptide_Summary_',isotope_name_value,'_table.csv');
fid_summary = fopen(fileName{:},'a+');
fprintf (fid_summary,'%s,%s,%s,%s,%s,%s,%s,%s,%s,\n',...
'Protein','Isotopic channel','Replicate', 'Cophenetic correlation (raw values from maxquant)',...
'Cophenetic correlation (fixed values)','Contains peptide which differ based on stdev (raw values from maxquant)',...
'Contains peptide which differ based on stdev (fixed values)', 'Shannon diversity index(H)','Evenness ');  %Write Header


%Determine which peptide belong to which protein
for Protein_ID_counter1 =2:Dimension_of_Protein_IDs(1)
    

   %create a logic array to determine which peptides belong to this protein group 
   Found_peptide=zeros(length(Peptide_content),1);
   
   for Protein_ID_counter2 =1:Dimension_of_Protein_IDs(2)-sum(cellfun('isempty',Protein_IDs(Protein_ID_counter1,:)))
       
   %find all peptides belonging to protein group 
    
   Find_peptide=cellfun(@(IDX) ~isempty(IDX), strfind(Peptide_content(:,4), Protein_IDs{Protein_ID_counter1,Protein_ID_counter2}));
    
   %Combine two logic list
   Found_peptide=(Find_peptide | Found_peptide);
   end
    
   %find the position of all peptide from this protein group
   idx = find(Found_peptide);
   
   number_idx=length(idx);
   
   %Find protein in protein
   Find_protein=strfind(Protein_content(:,1), Protein_IDs{Protein_ID_counter1,Protein_ID_counter2});
  
   %Find all non empty cells 
   Find_protein1=find(~cellfun(@isempty,Find_protein));
   
   %Save protein group information
   Protein_group.Proteins_assigned_in_Protein_table_assigned_in_peptide_table=Protein_content(Find_protein1,1);
   
%% import protein data
if isotope_channel==1
%load in protein ratio (unested form)
Protein_isotope_ratio_values=[MvsL_Protein_content{:,:}]; 

%write protein ratio
for ci2=1:length(Protein_isotope_ratio_values(Find_protein1(1),:))
protein_ratio(1,ci2)=str2double(Protein_isotope_ratio_values{Find_protein1(1)+1,ci2});
end
          
%delete varible to free up memory
clearvars Protein_isotope_ratio_values
elseif isotope_channel==2
%load in protein ratio (unested form)
Protein_isotope_ratio_values=[HvsL_Protein_content{:,:}]; 

%write protein ratio
for ci2=1:length(Protein_isotope_ratio_values(Find_protein1(1),:))
protein_ratio(1,ci2)=str2double(Protein_isotope_ratio_values{Find_protein1(1)+1,ci2});
end
          
%delete varible to free up memory
clearvars Protein_isotope_ratio_values

elseif isotope_channel==3
%load in protein ratio (unested form)
Protein_isotope_ratio_values=[HvsM_Protein_content{:,:}];    

%write protein ratio
for ci2=1:length(Protein_isotope_ratio_values(Find_protein1(1),:))
protein_ratio(1,ci2)=str2double(Protein_isotope_ratio_values{Find_protein1(1)+1,ci2});
end
       
%delete varible to free up memory
clearvars Protein_isotope_ratio_values

%load in protein ratio (unested form)
Protein_isotope_ratio_values=[MvsL_Protein_content{:,:}]; 
          
%write protein ratio
for ci2=1:length(Protein_isotope_ratio_values(Find_protein1(1),:))
protein_ratio_MvsL(1,ci2)=str2double(Protein_isotope_ratio_values{Find_protein1(1)+1,ci2});
end
          
%delete varible to free up memory
clearvars Protein_isotope_ratio_values

%load in protein ratio (unested form)
Protein_isotope_ratio_values=[HvsL_Protein_content{:,:}]; 

%write protein ratio
for ci2=1:length(Protein_isotope_ratio_values(Find_protein1(1),:))
protein_ratio_HvsL(1,ci2)=str2double(Protein_isotope_ratio_values{Find_protein1(1)+1,ci2});
end
          
%delete varible to free up memory
clearvars Protein_isotope_ratio_values

end
   
   
for replicate_counter=1:replicate_number
       
   %Copy peptide information to struture to use for figure
   Protein_group.Sequence=cell(number_idx,1);
   Protein_group.Proteins_assigned_in_peptide_table_assigned_in_peptide_table=cell(number_idx,1);
   Protein_group.mass=cell(number_idx,1);
   Protein_group.calibrated_time=cell(number_idx,1);
   
   %Create array to store ratio information
   Protein_group.protein_ratio_raw=zeros(1,length(protein_ratio));
   Protein_group.protein_ratio_fixed=zeros(1,length(protein_ratio));
   Protein_group.peptide_ratio_raw=zeros(1,length(protein_ratio));
   Protein_group.peptide_ratio_fixed=zeros(1,length(protein_ratio));

 
   %Save protein information before fixing values
   Protein_group.protein_ratio_raw=protein_ratio;
   
   %Save major protein group
   Protein_group.Major_protein_group_name=Protein_IDs(Protein_ID_counter1,1);
   
    %% Fix missing values and extreme values for protein
    %Define variable
    Count =numel(protein_ratio(1,:));
    AK2= isnan(protein_ratio(1,:));
    
    %find NaN values flanked by numbers
    for i=2:(Count-1) 
        if 1==isnan(protein_ratio(1,i))
                Test1=AK2((i-1):(i+1));
                    if  1==isequal(~Test1,[1 0 1])
                        Number=protein_ratio(1,(i-1):(i+1));
                        Number2 = Number(~Test1);
                        miss = mean(Number2); %average if  data point is missing
                    else
                        miss=NaN;
                    end
                protein_ratio(1,i) = miss;
        else                            
        end
    end

    %Fix extreme value
    for i=2:(Count-1)   
                Test2=AK2((i-1):(i+1));
                    if  1==isequal(~Test2,[1 1 1])
                    
                    %Create value correspond to a value in front and behide 
                    Number2 =protein_ratio(1,(i-1):(i+1));
                        
                    if (protein_ratio(1,i)/sum(Number2))>0.95
                    %If the value is extreme, filter by avaering the
                    %flanking numbers
                    protein_ratio(1,i) = (protein_ratio(1,i-1)+protein_ratio(1,i+1))/2; 

                    end
                    end               
    end
   
   %Unmodified values for plotting
   protein_ratio_for_figure=protein_ratio;
    
   %Remove values below 0.2 
   protein_ratio(protein_ratio<0.2) = NaN; 
   
%% Consecutive numbers, if less then 5 consecutive number removes
%% chromogram and replace with 0.05
    Multi_NaN = NaN(1,10);
    Sig=[Multi_NaN protein_ratio Multi_NaN];
    AKK= ~(isnan(Sig));
    Count2= numel(Sig);
 
    Sig2=zeros(1,Count2); %Allocate variable  
    for i= 11:(Count2-10)  
        if 5== sum(AKK((i-(4)):i));
        Sig2(1,i) = Sig(i);
        elseif 5== sum(AKK((i-(3)):(i+1)));
        Sig2(1,i) = Sig(i);
        elseif 5== sum(AKK((i-(2)):(i+2)));
        Sig2(1,i) = Sig(i);
        elseif 5== sum(AKK((i-(1)):(i+3)));
        Sig2(1,i) = Sig(i);
        elseif 5== sum(AKK((i):(i+4)));
        Sig2(1,i) = Sig(i);
        else Sig2(1,i) = 0.2;
        end
    
    end
    Out= Sig2(1,((10+1):(Count2-10)));
   
% Smooth data, change vary the number of data points used for smoothing
   protein_ratio= (smooth(Out,3))'; 
   
   protein_ratio(protein_ratio<0.3) = NaN;
   Protein_group.protein_ratio_fixed=protein_ratio;
   
%% If looking at the HvsM channel, also process the MvsL and Hvsl to fix 
%missing values BUT this is only so the profiles can be mapped
if isotope_channel==3   
     
%Fix missing values and extreme values for MvsL protein values
%Define variable
    Count =numel(protein_ratio_MvsL(1,:));
    AK2= isnan(protein_ratio_MvsL(1,:));
    
    %find NaN values flanked by numbers
    for i=2:(Count-1) 
        if 1==isnan(protein_ratio_MvsL(1,i))
                Test1=AK2((i-1):(i+1));
                    if  1==isequal(~Test1,[1 0 1])
                        Number=protein_ratio_MvsL(1,(i-1):(i+1));
                        Number2 = Number(~Test1);
                        miss = mean(Number2); %average if  data point is missing
                    else
                        miss=NaN;
                    end
                protein_ratio_MvsL(1,i) = miss;
        else                            
        end
    end

    %Fix extreme value
    for i=2:(Count-1)   
                Test2=AK2((i-1):(i+1));
                    if  1==isequal(~Test2,[1 1 1])
                    
                    %Create value correspond to a value in front and behide 
                    Number2 =protein_ratio_MvsL(1,(i-1):(i+1));
                        
                    if (protein_ratio_MvsL(1,i)/sum(Number2))>0.95
                    %If the value is extreme, filter by avaering the
                    %flanking numbers
                    protein_ratio_MvsL(1,i) = (protein_ratio_MvsL(1,i-1)+protein_ratio_MvsL(1,i+1))/2; 

                    end
                    end               
    end
  
   %Remove values below 0.2 
   protein_ratio_MvsL(protein_ratio_MvsL<0.2) = NaN; 
   
%% Consecutive numbers, if less then 5 consecutive number removes
%% chromogram and replace with 0.05
    Multi_NaN = NaN(1,10);
    Sig=[Multi_NaN protein_ratio_MvsL Multi_NaN];
    AKK= ~(isnan(Sig));
    Count2= numel(Sig);
 
    Sig2=zeros(1,Count2); %Allocate variable  
    for i= 11:(Count2-10)  
        if 5== sum(AKK((i-(4)):i));
        Sig2(1,i) = Sig(i);
        elseif 5== sum(AKK((i-(3)):(i+1)));
        Sig2(1,i) = Sig(i);
        elseif 5== sum(AKK((i-(2)):(i+2)));
        Sig2(1,i) = Sig(i);
        elseif 5== sum(AKK((i-(1)):(i+3)));
        Sig2(1,i) = Sig(i);
        elseif 5== sum(AKK((i):(i+4)));
        Sig2(1,i) = Sig(i);
        else Sig2(1,i) = 0.2;
        end
    
    end
    Out= Sig2(1,((10+1):(Count2-10)));
   
% Smooth data, change vary the number of data points used for smoothing
   protein_ratio_MvsL= (smooth(Out,3))'; 
   protein_ratio_MvsL(protein_ratio_MvsL<0.3) = NaN;
   
   
   
%Fix missing values and extreme values for HvsL protein values
%Define variable
    Count =numel(protein_ratio_HvsL(1,:));
    AK2= isnan(protein_ratio_HvsL(1,:));
    
    %find NaN values flanked by numbers
    for i=2:(Count-1) 
        if 1==isnan(protein_ratio_HvsL(1,i))
                Test1=AK2((i-1):(i+1));
                    if  1==isequal(~Test1,[1 0 1])
                        Number=protein_ratio_HvsL(1,(i-1):(i+1));
                        Number2 = Number(~Test1);
                        miss = mean(Number2); %average if  data point is missing
                    else
                        miss=NaN;
                    end
                protein_ratio_HvsL(1,i) = miss;
        else                            
        end
    end

    %Fix extreme value
    for i=2:(Count-1)   
                Test2=AK2((i-1):(i+1));
                    if  1==isequal(~Test2,[1 1 1])
                    
                    %Create value correspond to a value in front and behide 
                    Number2 =protein_ratio_HvsL(1,(i-1):(i+1));
                        
                    if (protein_ratio_HvsL(1,i)/sum(Number2))>0.95
                    %If the value is extreme, filter by avaering the
                    %flanking numbers
                    protein_ratio_HvsL(1,i) = (protein_ratio_HvsL(1,i-1)+protein_ratio_HvsL(1,i+1))/2; 

                    end
                    end               
    end
  
   %Remove values below 0.2 
   protein_ratio_HvsL(protein_ratio_HvsL<0.2) = NaN; 
   
%% Consecutive numbers, if less then 5 consecutive number removes
%% chromogram and replace with 0.05
    Multi_NaN = NaN(1,10);
    Sig=[Multi_NaN protein_ratio_HvsL Multi_NaN];
    AKK= ~(isnan(Sig));
    Count2= numel(Sig);
 
    Sig2=zeros(1,Count2); %Allocate variable  
    for i= 11:(Count2-10)  
        if 5== sum(AKK((i-(4)):i));
        Sig2(1,i) = Sig(i);
        elseif 5== sum(AKK((i-(3)):(i+1)));
        Sig2(1,i) = Sig(i);
        elseif 5== sum(AKK((i-(2)):(i+2)));
        Sig2(1,i) = Sig(i);
        elseif 5== sum(AKK((i-(1)):(i+3)));
        Sig2(1,i) = Sig(i);
        elseif 5== sum(AKK((i):(i+4)));
        Sig2(1,i) = Sig(i);
        else Sig2(1,i) = 0.2;
        end
    
    end
    Out= Sig2(1,((10+1):(Count2-10)));
   
% Smooth data, change vary the number of data points used for smoothing
   protein_ratio_HvsL= (smooth(Out,3))'; 
   protein_ratio_HvsL(protein_ratio_HvsL<0.3) = NaN;     
   
end  
    
   %Define peptide array to write to
   peptide_ratio=NaN(number_idx,length(protein_ratio));
   
   %loop to extract ratio all peptides
   for ci=1:number_idx
   Protein_group.Sequence(ci,1)=Peptide_content(idx(ci),1);
   Protein_group.Proteins_assigned_in_peptide_table(ci,1)=Peptide_content(idx(ci),4);
   Protein_group.mass(ci,1)=Peptide_content(idx(ci),3);
   Protein_group.calibrated_time(ci,1)=Peptide_content(idx(ci),5);
   Protein_group.modification(ci,1)=Peptide_content(idx(ci),2);
   
   %write ratio for each peptide
   for ci3=1:length(protein_ratio);
   peptide_ratio(ci,ci3)=str2double(Peptide_isotope_ratio_values{idx(ci)+1,ci3});
   end
   
   if isotope_channel==3 
   for ci3=1:length(protein_ratio);
   peptide_ratio_HvsL(ci,ci3)=str2double(Peptide_isotope_ratio_values_HvsL{idx(ci)+1,ci3});
   peptide_ratio_MvsL(ci,ci3)=str2double(Peptide_isotope_ratio_values_MvsL{idx(ci)+1,ci3});
   end
   end
   

    %% Fix missing values and extreme values for peptide
    %Define variable
    Count =numel(peptide_ratio(ci,:));
    AK2= isnan(peptide_ratio(ci,:));
    Output_mean=zeros(1,Count); %Allocate Output_mean
    
    %find NaN values flanked by numbers
    for i=2:(Count-1)   
        if 1==isnan(peptide_ratio(ci,i))
                Test1=AK2((i-1):(i+1));
                    if  1==isequal(~Test1,[1 0 1])
                        Number=peptide_ratio(ci,(i-1):(i+1));
                        Number2 = Number(~Test1);
                        miss = mean(Number2); %average if  data point is missing
                    else
                        miss=NaN;
                    end
                peptide_ratio(ci,i) = miss;
        else             
        end
    end

    %Fix extreme value
    for i=2:(Count-1)   
                Test2=AK2((i-1):(i+1));
                    if  1==isequal(~Test2,[1 1 1])
                    
                    %Create value correspond to a value in front and behide 
                    Number2 =peptide_ratio(ci,(i-1):(i+1));
                        
                    if (peptide_ratio(ci,i)/sum(Number2))>0.95
                    %If the value is extreme, filter by avaering the
                    %flanking numbers
                    peptide_ratio(ci,i) = (peptide_ratio(ci,i-1)+peptide_ratio(ci,i+1))/2; 

                    end
                    end               
    end
    
   
   end; 
   
   %Copy raw data to strcuture
   Protein_group.peptide_ratio_raw=peptide_ratio;
   Protein_group.peptide_ratio_MvsL=peptide_ratio_MvsL;
   Protein_group.peptide_ratio_HvsL=peptide_ratio_HvsL;
   
   %Unmodified values for plotting
   peptide_ratio_for_figure=peptide_ratio;

   
   %Remove values below 0.2 
   peptide_ratio(peptide_ratio<0.1) = NaN;
   Protein_group.peptide_ratio_fixed=peptide_ratio;
   

%% create Figures  
[Find_FASTA_location]=ind2sub(size(Mouse_fasta_header), strmatch(Protein_IDs{Protein_ID_counter1,1}, Mouse_fasta_header, 'exact'));
%Copy sequence
sequence=Mouse_fasta_file(Find_FASTA_location).Sequence;

try
fprintf(fid_Summary_uniprot, '%s,%s,%s,\n',...
Protein_group.Major_protein_group_name{1}, Protein_IDs{Protein_ID_counter1,1},sequence);
catch
fprintf(fid_Summary_uniprot, '%s,%s,%s,%s\n',...
Protein_group.Major_protein_group_name{1}, Protein_IDs{Protein_ID_counter1,1});
end

%Find start position of peptide in protein
Protein_group.Start_position=cell(length(Protein_group.Sequence),1);
Protein_group.End_position=cell(length(Protein_group.Sequence),1);
Protein_group.Semi_tryptic=cell(length(Protein_group.Sequence),3); 

for i=1:length(Protein_group.Sequence)
  %Determine position of peptide in protein
  Protein_group.Start_position{i} = strfind(sequence, Protein_group.Sequence{i});
  Protein_group.End_position{i}= (Protein_group.Start_position{i}+length(Protein_group.Sequence{i})-1);
  
  %test if the proceeding and last amino acid
  if Protein_group.Start_position{i}>1 & Protein_group.End_position{i}<length(sequence)

  if ((sequence(Protein_group.Start_position{i}-1)=='R'|  sequence(Protein_group.Start_position{i}-1)=='K')...
     & (sequence(Protein_group.End_position{i})=='R'|  sequence(Protein_group.End_position{i})=='K'))
        Protein_group.Semi_tryptic(i,1)={'No'};
  elseif ~((sequence(Protein_group.Start_position{i}-1)=='R'|  sequence(Protein_group.Start_position{i}-1)=='K')...
     & (sequence(Protein_group.End_position{i})=='R'|  sequence(Protein_group.End_position{i})=='K'))
      Protein_group.Semi_tryptic(i,1)={'Yes'};
  end
  else Protein_group.Semi_tryptic(i,1)={'NaN'};

  end
   
  %test if the proceeding amino acid is tryptic
  if Protein_group.Start_position{i}>1

  if (sequence(Protein_group.Start_position{i}-1)=='R'|  sequence(Protein_group.Start_position{i}-1)=='K')
       Protein_group.Semi_tryptic(i,2)={'No'};
  elseif ~(sequence(Protein_group.Start_position{i}-1)=='R'|  sequence(Protein_group.Start_position{i}-1)=='K')
       Protein_group.Semi_tryptic(i,2)={'Yes'};
  end
  else Protein_group.Semi_tryptic(i,2)={'N-terminal'};
  end

  %test if the proceeding amino acid is tryptic
  if Protein_group.End_position{i}<length(sequence)  
    
  if (sequence(Protein_group.End_position{i})=='R'|  sequence(Protein_group.End_position{i})=='K')
       Protein_group.Semi_tryptic(i,3)={'No'};
  elseif ~(sequence(Protein_group.End_position{i})=='R'|  sequence(Protein_group.End_position{i})=='K')
       Protein_group.Semi_tryptic(i,3)={'Yes'};
  end
  else Protein_group.Semi_tryptic(i,3)={'C-terminal'};
  end
end


%Determine if the observed peptides has a different profile
Protein_group.mean_peptide_fix=zeros(1,length(protein_ratio));
Protein_group.std_peptide_fix=zeros(1,length(protein_ratio));
Protein_group.Number_peptide_pre_fraction_fix=zeros(1,length(protein_ratio));

%determine the average and std of all peptides observed from fixed data

for ci4=1:length(protein_ratio)

%create temp values    
temp_values=Protein_group.peptide_ratio_fixed(:,ci4);

%remove NaN values
remove_values=isnan(temp_values);
temp_values(remove_values)=[];

Protein_group.Number_peptide_pre_fraction_fix(ci4)=numel(temp_values);
Protein_group.mean_peptide_fix(ci4)=mean(temp_values);
Protein_group.std_peptide_fix(ci4)=std(temp_values);
  
end

%Cover all values equal to zero to NaN
Protein_group.std_peptide_fix(Protein_group.std_peptide_fix==0)=NaN;
Protein_group.Number_peptide_pre_fraction_fix(Protein_group.Number_peptide_pre_fraction_fix==0)=NaN;

%Determine if the observed peptides has a different profile
Protein_group.mean_peptide=zeros(1,length(protein_ratio));
Protein_group.std_peptide=zeros(1,length(protein_ratio));
Protein_group.Number_peptide_pre_fraction=zeros(1,length(protein_ratio));


%determine the average and std of all peptides observed from raw data
for ci4=1:length(protein_ratio)

%create temp values    
temp_values=Protein_group.peptide_ratio_raw(:,ci4);

%remove NaN values
remove_values=isnan(temp_values);
temp_values(remove_values)=[];

Protein_group.Number_peptide_pre_fraction(ci4)=numel(temp_values);
Protein_group.mean_peptide(ci4)=mean(temp_values);
Protein_group.std_peptide(ci4)=std(temp_values);
   
end

%Cover all values equal to zero to NaN
Protein_group.std_peptide(Protein_group.std_peptide==0)=NaN; 
Protein_group.Number_peptide_pre_fraction(Protein_group.Number_peptide_pre_fraction==0)=NaN;

%Compare measurement to the mean and std, raw data
Protein_group.Differ_mean=NaN(number_idx,length(protein_ratio));
Protein_group.Differ_mean_std=zeros(number_idx,length(protein_ratio));
for ci5=1:number_idx
    for ci6=1:length(protein_ratio)
    Protein_group.Differ_mean(ci5,ci6)=abs(Protein_group.peptide_ratio_raw(ci5,ci6)-Protein_group.mean_peptide(1,ci6));
    if Protein_group.Differ_mean(ci5,ci6)> 1.96*Protein_group.std_peptide(1,ci6)
    Protein_group.Differ_mean_std(ci5,ci6)=1;   
    end
end
end

%Compare measurement to the mean and std, fixed data
Protein_group.Differ_mean_fix=NaN(number_idx,length(protein_ratio));
Protein_group.Differ_mean_std_fix=zeros(number_idx,length(protein_ratio));
for ci5=1:number_idx
    for ci6=1:length(protein_ratio)
    Protein_group.Differ_mean_fix(ci5,ci6)=abs(Protein_group.peptide_ratio_fixed(ci5,ci6)-Protein_group.mean_peptide_fix(1,ci6));
    if Protein_group.Differ_mean_fix(ci5,ci6)> 1.96*Protein_group.std_peptide_fix(1,ci6)
    Protein_group.Differ_mean_std_fix(ci5,ci6)=1;   
    end
end
end


%Check if three of more values in the peptide measurements are greater then
%the std raw data
Protein_group.Peptide_different_to_mean=cell(number_idx,1);
Protein_group.Global_Peptide_different_to_mean=cell(1,1);
for ci5=1:number_idx
    for ci6=3:(Define_experiment_fractions_end(replicate_counter)-(Define_experiment_fractions_start(replicate_counter)+2))
        
        %check all values and write + if peptide measurements are different
        if 3==sum(Protein_group.Differ_mean_std(ci5,((Define_experiment_fractions_start(replicate_counter)+ci6-2):(Define_experiment_fractions_start(replicate_counter)+ci6))));
        Protein_group.Peptide_different_to_mean(ci5,1)={'+'};
        Protein_group.Global_Peptide_different_to_mean(1,1)={'+'};
        elseif 3==sum(Protein_group.Differ_mean_std(ci5,((Define_experiment_fractions_start(replicate_counter)+ci6-1):(Define_experiment_fractions_start(replicate_counter)+ci6+1))));
        Protein_group.Peptide_different_to_mean(ci5,1)={'+'};
        Protein_group.Global_Peptide_different_to_mean(1,1)={'+'};
        elseif 3==sum(Protein_group.Differ_mean_std(ci5,((Define_experiment_fractions_start(replicate_counter)+ci6):(Define_experiment_fractions_start(replicate_counter)+ci6+2))));
        Protein_group.Peptide_different_to_mean(ci5,1)={'+'};
        Protein_group.Global_Peptide_different_to_mean(1,1)={'+'};
        end
    
    end
end

%Check if three of more values in the peptide measurements are greater then
%the std fixed
Protein_group.Peptide_different_to_mean_fixed=cell(number_idx,1);
Protein_group.Global_Peptide_different_to_mean_fix=cell(1,1);
for ci5=1:number_idx
    for ci6=3:(Define_experiment_fractions_end(replicate_counter)-(Define_experiment_fractions_start(replicate_counter)+2))
        
        %check all values and write + if peptide measurements are different
        if 3==sum(Protein_group.Differ_mean_std_fix(ci5,((Define_experiment_fractions_start(replicate_counter)+ci6-2):(Define_experiment_fractions_start(replicate_counter)+ci6))));
        Protein_group.Peptide_different_to_mean_fix(ci5,1)={'+'};
        Protein_group.Global_Peptide_different_to_mean_fix(1,1)={'+'};
        elseif 3==sum(Protein_group.Differ_mean_std_fix(ci5,((Define_experiment_fractions_start(replicate_counter)+ci6-1):(Define_experiment_fractions_start(replicate_counter)+ci6+1))));
        Protein_group.Peptide_different_to_mean_fix(ci5,1)={'+'};
        Protein_group.Global_Peptide_different_to_mean_fix(1,1)={'+'};
        elseif 3==sum(Protein_group.Differ_mean_std_fix(ci5,((Define_experiment_fractions_start(replicate_counter)+ci6):(Define_experiment_fractions_start(replicate_counter)+ci6+2))));
        Protein_group.Peptide_different_to_mean_fix(ci5,1)={'+'};
        Protein_group.Global_Peptide_different_to_mean_fix(1,1)={'+'};
        end
    
    end
end

%Clustering approach to assess if peptides are different
Temp_value=Protein_group.peptide_ratio_raw(Define_experiment_fractions_start(replicate_counter):Define_experiment_fractions_end(replicate_counter));
Temp_value(isnan(Temp_value))=0
try
cluster_analysis=cophenet(linkage(squareform(pdist(Temp_value)),'complete','jaccard'),squareform(pdist(Temp_value))); 

catch
cluster_analysis=NaN
end

%Clustering approach to assess if peptides are different
Temp_value=Protein_group.peptide_ratio_fixed(Define_experiment_fractions_start(replicate_counter):Define_experiment_fractions_end(replicate_counter));
Temp_value(isnan(Temp_value))=0

try
cluster_analysis_fix=cophenet(linkage(squareform(pdist(Temp_value)),'complete','jaccard'),squareform(pdist(Temp_value)));  
catch
cluster_analysis_fix=NaN
end


%Clear data to remove inf values
if isinf(cluster_analysis)==1
    cluster_analysis=NaN;
end

%Clear data to remove inf values
if isinf(cluster_analysis_fix)==1
    cluster_analysis_fix=NaN;
end

%Use a modified Shannon Wiener Diversity Index to determine evenest of
%peptides within each protein group

%Formula:
%H = -SUM[(pi) * ln(pi)] 
%E=H/Hmax

%create arrya to store values
H_value=(Define_experiment_fractions_end(replicate_counter)-(Define_experiment_fractions_start(replicate_counter)-1));
H_max=(Define_experiment_fractions_end(replicate_counter)-(Define_experiment_fractions_start(replicate_counter)-1));
Combined_H_value=NaN((Define_experiment_fractions_end(replicate_counter)-(Define_experiment_fractions_start(replicate_counter)-1)),1);
Combined_Evenness_values=NaN((Define_experiment_fractions_end(replicate_counter)-(Define_experiment_fractions_start(replicate_counter)-1)),1);

Protein_group.Shannon_wiener_evenest=zeros(1,1);
Protein_group.Shannon_wiener_diversity=zeros(1,1);

for ci6=Define_experiment_fractions_start(replicate_counter):Define_experiment_fractions_end(replicate_counter)
     %determine value to test
     Temp_value=Protein_group.peptide_ratio_raw(:,ci6);
     %remove NaN values
     Temp_value(isnan(Temp_value))=[];
     %create internal counter to write to
     counter=ci6-(Define_experiment_fractions_start(replicate_counter)-1);
     %store H value 
     H_value = Temp_value .* log(Temp_value);    
     %store H_max value
     H_max= max(Protein_group.peptide_ratio_raw(:,ci6));
     %caliculate the even-ness of observed peptides    
     Combined_Evenness_values(counter)=-sum(H_value)/H_max;
     if ~isempty(H_value)
     Combined_H_value(counter)=mean(H_value);
     end
end
     %remove NaN values
     Combined_Evenness_values(isnan(Combined_Evenness_values))=[];
     Combined_H_value(isnan(Combined_H_value))=[];
     Protein_group.Shannon_wiener_evenest(1,1)=abs(mean(Combined_Evenness_values));
     Protein_group.Shannon_wiener_diversity(1,1)=abs(mean(Combined_H_value));
     
     
     %For proteins with high unevenness extract peptide information and
     %generate new profile
     
     if isotope_channel==3
     %Determine figure dimension
     Peptide_figure_counter=size(Protein_group.peptide_ratio_fixed);
     %Define rations to consider
     Experiment1_fraction_num=Define_experiment_fractions_start(replicate_counter):Define_experiment_fractions_end(replicate_counter);
     
     %Copy raw data to a form which we can determine the mean of protein
     %fragments which change
     Protein_group.peptide_ratio_raw2=Protein_group.peptide_ratio_raw;
     Protein_group.peptide_ratio_raw2(Protein_group.peptide_ratio_raw2>0.5 & Protein_group.peptide_ratio_raw2<2)=NaN; 

     %Create array to write to if protein is uneveness with high diversity
     Protein_group.protein_ratio_fixed_subdivided=nan(1,length(protein_ratio));
     Protein_group.peptide_ratio_fixed_subdivided_HvsM=nan(Peptide_figure_counter(1),Peptide_figure_counter(2));
     Protein_group.peptide_ratio_fixed_subdivided_MvsL=nan(Peptide_figure_counter(1),Peptide_figure_counter(2));
     Protein_group.peptide_ratio_fixed_subdivided_HvsL=nan(Peptide_figure_counter(1),Peptide_figure_counter(2));
     
     if abs(mean(Combined_Evenness_values))> 1 & abs(mean(Combined_H_value)) > 1
      
     for ii=1:Peptide_figure_counter(1)
     for iii=Experiment1_fraction_num(1):Experiment1_fraction_num(end)
     %check if peptide has a ratio values
     if ~isnan(Protein_group.peptide_ratio_raw2(ii,iii)) & (nanmean(Protein_group.peptide_ratio_raw(:,iii))>=2 | nanmean(Protein_group.peptide_ratio_raw(:,iii))<=0.5)
          
     Protein_group.peptide_ratio_fixed_subdivided_HvsM(ii,iii)=Protein_group.peptide_ratio_raw(ii,iii);
     Protein_group.peptide_ratio_fixed_subdivided_HvsL(ii,iii)=Protein_group.peptide_ratio_HvsL(ii,iii);
     Protein_group.peptide_ratio_fixed_subdivided_MvsL(ii,iii)=Protein_group.peptide_ratio_MvsL(ii,iii);
    
     end
     end
     end
     
     %Determine if changes observed in the peptides are consistent across
     %peptide measurement within a singel fraction
     for i=1:Peptide_figure_counter(1)
     AK2=isnan(Protein_group.peptide_ratio_fixed_subdivided_HvsM(i,:));
     for iii=(Experiment1_fraction_num(1)+1):(Experiment1_fraction_num(end)-1)
        if 1==isnan(Protein_group.peptide_ratio_fixed_subdivided_HvsM(i,iii))
                Test1=AK2((iii-1):(iii+1));
                if  1==isequal(~Test1,[0 0 1]) | 1==isequal(~Test1,[1 0 1])
                Protein_group.peptide_ratio_fixed_subdivided_HvsM(i,iii) = NaN;
                Protein_group.peptide_ratio_fixed_subdivided_HvsL(i,iii) = NaN; 
                Protein_group.peptide_ratio_fixed_subdivided_MvsL(i,iii) = NaN; 
                else
                end                                
        end
     end
     end
     
     
     for ii=1:Peptide_figure_counter(2)
     Protein_group.protein_ratio_fixed_subdivided_HvsM(1,ii)=nanmedian(Protein_group.peptide_ratio_fixed_subdivided_HvsM(:,ii));
     Protein_group.protein_ratio_fixed_subdivided_HvsL(1,ii)=nanmedian(Protein_group.peptide_ratio_fixed_subdivided_HvsL(:,ii));
     Protein_group.protein_ratio_fixed_subdivided_MvsL(1,ii)=nanmedian(Protein_group.peptide_ratio_fixed_subdivided_MvsL(:,ii));
     
     end
     
     end
        
     end
     
     
if isotope_channel~=3
    
Figure_isotope=figure;
subplot1=subplot(1,5,1);
P1A =plot(protein_ratio_for_figure(Define_experiment_fractions_start(replicate_counter):Define_experiment_fractions_end(replicate_counter)),...
    (Define_experiment_fractions_start(replicate_counter):Define_experiment_fractions_end(replicate_counter)));
set(P1A,'Color', [0.5 0.5 0.5],'LineWidth',0.5);
hold on
P1B =plot(protein_ratio_for_figure(Define_experiment_fractions_start(replicate_counter):Define_experiment_fractions_end(replicate_counter)),...
(Define_experiment_fractions_start(replicate_counter):Define_experiment_fractions_end(replicate_counter)),'d');
set(P1B,'MarkerFaceColor',colour_to_use(2,:),'MarkerSize',4);
hold on %add 0.2 dotted line gaussian under which qunation is not considered
PP1B= plot([repmat(0.2,...
((Define_experiment_fractions_end(replicate_counter)+2)-(Define_experiment_fractions_start(replicate_counter)-3)),1)],...
(Define_experiment_fractions_start(replicate_counter)-2:Define_experiment_fractions_end(replicate_counter)+2),':');
set(PP1B,'Color','red','LineWidth',1);
ylim([Define_experiment_fractions_start(replicate_counter),Define_experiment_fractions_end(replicate_counter)]);
%Set Ytick to fraction values
set(gca,'YTick', linspace(Define_experiment_fractions_start(replicate_counter),Define_experiment_fractions_end(replicate_counter),7));
    
%Set tick values as fraction 1 to 55
xData=mat2cell(linspace(1,55,7),1);
set(gca,'YTickLabel',xData);

set(gca,'xdir','reverse')

%Define rations to consider
Experiment1_fraction_num=Define_experiment_fractions_start(replicate_counter):Define_experiment_fractions_end(replicate_counter);

%Change the Axis of figure
try
axis([0,round(max(max(protein_ratio_for_figure(:,Experiment1_fraction_num(1):Experiment1_fraction_num(end)))))*1.2,...
     Define_experiment_fractions_start(replicate_counter)-2, Define_experiment_fractions_end(replicate_counter)+2]);

catch
axis([0,10,...
     Define_experiment_fractions_start(replicate_counter)-2, Define_experiment_fractions_end(replicate_counter)+2]);
end

%add figure information 
xlabel('Isotopologue ratio','FontSize', 6);
ylabel('Fractions','FontSize', 6);
    
title({'Protein Quantitation'},'FontSize', 8);
  
% draw map of peptides covering protein
subplot2=subplot(1,5,2:5);
axis([-10 length(sequence) Define_experiment_fractions_start(replicate_counter)-2 Define_experiment_fractions_end(replicate_counter)+2]);

%Determine figure dimension
Peptide_figure_counter=size(Protein_group.peptide_ratio_fixed);

custome_scale = [-3 -2.5 -2.25 -2 -1.8 -1.6 -1.4 -1.2 -1.0 -0.9 -0.8 -0.7 -0.6 -0.5 -0.4 -0.3 -0.2 -0.1 0 0.1 0.2 0.3 0.4 0.5 0.6 0.7 0.8 0.9 1 1.1...
    1.2 1.3 1.4 1.5 1.6 1.7 1.8 1.9 2 2.25 2.5 2.75 3 3.25 3.5 3.75 4 4.5 5];
custome_scale_number=[1:1:length(custome_scale)];
custome_scale_for_figure=[0.1 0.25 0.5 1 4 9 16 25 100];
cmap=jet(length(custome_scale));

%Define maximum values
Maximum_observed_value=0;
   
for ii=1:Peptide_figure_counter(1)
try    
    hold on
    for iii=Experiment1_fraction_num(1):Experiment1_fraction_num(end)
    %check if peptide has a ratio values
    if ~isnan(Protein_group.peptide_ratio_fixed(ii,iii)) 
    
    %Create colour map index
    cm_index=log2(Protein_group.peptide_ratio_fixed(ii,iii));
    
    %find closest number
    tmp = abs(custome_scale-cm_index)
    [idx_for_scale idx_for_scale] = min(tmp) %index of closest value
    closest = custome_scale_number(idx_for_scale) %closest value
    
    %create figure
    rectangle('Position',[Protein_group.Start_position{ii},iii,...
    (Protein_group.End_position{ii}-Protein_group.Start_position{ii}),0.8],'FaceColor',cmap(closest,:));

    %test if value is higher then current maximum value
    if Maximum_observed_value<Protein_group.peptide_ratio_fixed(ii,iii)
       Maximum_observed_value=Protein_group.peptide_ratio_fixed(ii,iii)
    end
       
    end
    end  

catch % if can't find peptide sequence will skip
end
    %Add semi-tryptic lines  
    if isequal(Protein_group.Semi_tryptic(ii,1),'Yes')
       hold on
       % if N-terminal semi-tryptic cleavage
       if  isequal(Protein_group.Semi_tryptic(ii,2),'Yes')
       semitryptic_line= plot([repmat((Protein_group.Start_position{ii}-1), 1,...
       (Define_experiment_fractions_end(replicate_counter)-(Define_experiment_fractions_start(replicate_counter)-1)))],...
       (Define_experiment_fractions_start(replicate_counter):Define_experiment_fractions_end(replicate_counter)),':');
       end
       if  isequal(Protein_group.Semi_tryptic(ii,3),'Yes')
       semitryptic_line= plot([repmat((Protein_group.End_position{ii}+1), 1,...
       (Define_experiment_fractions_end(replicate_counter)-(Define_experiment_fractions_start(replicate_counter)-1)))],...
       (Define_experiment_fractions_start(replicate_counter):Define_experiment_fractions_end(replicate_counter)),':');
       end
    end 
    
end

%Set Ytick to fraction values
set(gca,'YTick', linspace(Define_experiment_fractions_start(replicate_counter),Define_experiment_fractions_end(replicate_counter),7));
    
%Set tick values as fraction 1 to 55
xData=mat2cell(repmat({''},1,7),1);
set(gca,'YTickLabel',xData{:});

%add figure information 
xlabel('Protein Amino Acid Sequence','FontSize', 6);
    
title({'Peptide Quantitation'},'FontSize', 8);

%adds the colorbar to your plot
colour_bar=colorbar
colormap(cmap);
initpos = get(colour_bar,'Position');
set(colour_bar,'YTickLabel',round(linspace(0,Maximum_observed_value,11)*10)/10,'Position',[(initpos(1)+initpos(3)*0.95) (initpos(2)+initpos(4)/4)...
      initpos(3)*0.5 initpos(4)*0.5], 'FontSize', 6);
ylabel(colour_bar,'Peptide Isotopologue ratio','Rotation',90.0,'FontSize', 8);

%Change size of subplot
subplot1_positions = get(subplot1, 'position');
set(subplot1, 'position', [subplot1_positions(1), subplot1_positions(2), subplot1_positions(3)*1.22, subplot1_positions(4)]);

subplot2_positions = get(subplot2, 'position');
set(subplot2, 'position', [subplot2_positions(1), subplot1_positions(2), subplot2_positions(3)*0.9, subplot2_positions(4)]);

%Add master title of figure
suptitle(strcat('Protein :',Protein_IDs{Protein_ID_counter1,1},' Biological replicate :',mat2str(replicate_counter),' isotoplogue channel :',isotope_name_value{1}));

%Save imageProtein_IDs(Protein_ID_counter1,:)))
filename1 = strcat(Protein_IDs{Protein_ID_counter1,1},'_replicate',mat2str(replicate_counter),'_',isotope_name_value{1},'_.pdf');
print(Figure_isotope(1),'-dpdf','-r600', filename1) 
   
%Close finger to ensure the script does not run out of memory
clearvars Figure
close all

movefile(filename1, 'ProteinGroups image_output');

elseif isotope_channel==3
%%%%%%%%%%%%%%%%%%%%%%%%%%%%%%%%%%%%%%%%%%%%%%%%%%%%%%%%%%%%%%%%%%%%%%%%%%
%Creat figure showing MvsL and HvsL with only peptides that changed
%highlighted
Figure_comparsion=figure;
subplot1=subplot(1,5,1);
%MvsL
P1A =plot(protein_ratio_MvsL(Define_experiment_fractions_start(replicate_counter):Define_experiment_fractions_end(replicate_counter)),...
    (Define_experiment_fractions_start(replicate_counter):Define_experiment_fractions_end(replicate_counter)));
set(P1A,'Color', [0.5 0.5 0.5],'LineWidth',0.5);
hold on
P1B =plot(protein_ratio_MvsL(Define_experiment_fractions_start(replicate_counter):Define_experiment_fractions_end(replicate_counter)),...
(Define_experiment_fractions_start(replicate_counter):Define_experiment_fractions_end(replicate_counter)),'d');
set(P1B,'MarkerFaceColor',colour_to_use(2,:),'MarkerSize',4);
hold on
%HvsL
P2A =plot(protein_ratio_HvsL(Define_experiment_fractions_start(replicate_counter):Define_experiment_fractions_end(replicate_counter)),...
    (Define_experiment_fractions_start(replicate_counter):Define_experiment_fractions_end(replicate_counter)));
set(P2A,'Color', [0.5 0.5 0.5],'LineWidth',0.5);
hold on
P2B =plot(protein_ratio_HvsL(Define_experiment_fractions_start(replicate_counter):Define_experiment_fractions_end(replicate_counter)),...
(Define_experiment_fractions_start(replicate_counter):Define_experiment_fractions_end(replicate_counter)),'d');
set(P2B,'MarkerFaceColor',colour_to_use(5,:),'MarkerSize',4);
hold on
%HvsL after filtering
try
P2C =plot(Protein_group.protein_ratio_fixed_subdivided_HvsL(Define_experiment_fractions_start(replicate_counter):Define_experiment_fractions_end(replicate_counter)),...
    (Define_experiment_fractions_start(replicate_counter):Define_experiment_fractions_end(replicate_counter)));
set(P2C,'Color', [0.5 0.5 0.5],'LineWidth',0.5);
hold on
P2D =plot(Protein_group.protein_ratio_fixed_subdivided_HvsL(Define_experiment_fractions_start(replicate_counter):Define_experiment_fractions_end(replicate_counter)),...
(Define_experiment_fractions_start(replicate_counter):Define_experiment_fractions_end(replicate_counter)),'d');
set(P2D,'MarkerFaceColor',colour_to_use(6,:),'MarkerSize',4);
hold on
catch
end
%MvsL after filtering
try
P2E =plot(Protein_group.protein_ratio_fixed_subdivided_MvsL(Define_experiment_fractions_start(replicate_counter):Define_experiment_fractions_end(replicate_counter)),...
    (Define_experiment_fractions_start(replicate_counter):Define_experiment_fractions_end(replicate_counter)));
set(P2E,'Color', [0.5 0.5 0.5],'LineWidth',0.5);
hold on
P2F =plot(Protein_group.protein_ratio_fixed_subdivided_MvsL(Define_experiment_fractions_start(replicate_counter):Define_experiment_fractions_end(replicate_counter)),...
(Define_experiment_fractions_start(replicate_counter):Define_experiment_fractions_end(replicate_counter)),'d');
set(P2F,'MarkerFaceColor',colour_to_use(7,:),'MarkerSize',4);
catch
end
hold on 
%add 0.2 dotted line gaussian under which qunation is not considered
PP1B= plot([repmat(0.2,...
((Define_experiment_fractions_end(replicate_counter)+2)-(Define_experiment_fractions_start(replicate_counter)-3)),1)],...
(Define_experiment_fractions_start(replicate_counter)-2:Define_experiment_fractions_end(replicate_counter)+2),':');
set(PP1B,'Color','red','LineWidth',1);
ylim([Define_experiment_fractions_start(replicate_counter),Define_experiment_fractions_end(replicate_counter)]);
hold on;
%Set Ytick to fraction values
set(gca,'YTick', linspace(Define_experiment_fractions_start(replicate_counter),Define_experiment_fractions_end(replicate_counter),7));
    
%Set tick values as fraction 1 to 55
xData=mat2cell(linspace(1,55,7),1);
set(gca,'YTickLabel',xData);

set(gca,'xdir','reverse')

%add figure information 
xlabel('Isotopologue ratio','FontSize', 6);
ylabel('Fractions','FontSize', 6);
    
title({'Protein Quantitation'},'FontSize', 8);

%Define rations to consider
Experiment1_fraction_num=Define_experiment_fractions_start(replicate_counter):Define_experiment_fractions_end(replicate_counter);

%Change the Axis of figure 
try
axis([0,ceil(max([max(protein_ratio_MvsL) max(protein_ratio_HvsL)])*1.2),...
     Define_experiment_fractions_start(replicate_counter)-2, Define_experiment_fractions_end(replicate_counter)+2]);

catch
axis([0,10,...
     Define_experiment_fractions_start(replicate_counter)-2, Define_experiment_fractions_end(replicate_counter)+2]);
end 

% draw map of peptides covering protein
subplot2=subplot(1,5,2:5);
axis([-10 length(sequence) Define_experiment_fractions_start(replicate_counter)-2 Define_experiment_fractions_end(replicate_counter)+2]);

%Determine figure dimension
Peptide_figure_counter=size(Protein_group.peptide_ratio_fixed);

    
for ii=1:Peptide_figure_counter(1)

try
    hold on
    for iii=Experiment1_fraction_num(1):Experiment1_fraction_num(end)
    %check if peptide has a ratio values
    if ~isnan(Protein_group.peptide_ratio_fixed(ii,iii)) 
    
    %Create colour map index
    cm_index=log2(Protein_group.peptide_ratio_fixed(ii,iii));
    
    if cm_index>1
    %Set values for HvsM over 1    
    custome_scale1 = [1 1.2 1.4 1.6 1.8 2 2.25 2.5 3 3.5 4 4.5 5];
    custome_scale_number=[1:1:length(custome_scale1)];
    cmap1=hot(length(custome_scale1));
    custome_scale_for_figure=[1 5];
    caxis(custome_scale_for_figure)
    
    %find closest number
    tmp = abs(custome_scale1-cm_index)
    [idx_for_scale idx_for_scale] = min(tmp) %index of closest value
    closest_high = custome_scale_number(idx_for_scale) %closest value
    
    %create figure
    rectangle('Position',[Protein_group.Start_position{ii},iii,...
    (Protein_group.End_position{ii}-Protein_group.Start_position{ii}),0.8],'FaceColor',cmap1(closest_high,:));
    elseif cm_index<-1
    %Set values for HvsM over 1    
    custome_scale2 = [-1 -1.2 -1.4 -1.6 -1.8 -2 -2.25 -2.5 -3 -3.5 -4 -4.5 -5];
    custome_scale_number=[1:1:length(custome_scale2)];
    cmap2=bone(length(custome_scale2));
    custome_scale_for_figure=[1 5];
    caxis(custome_scale_for_figure)
    
    %find closest number
    tmp = abs(custome_scale2-cm_index)
    [idx_for_scale idx_for_scale] = min(tmp) %index of closest value
    closest_low = custome_scale_number(idx_for_scale) %closest value
    
    %create figure
    rectangle('Position',[Protein_group.Start_position{ii},iii,...
    (Protein_group.End_position{ii}-Protein_group.Start_position{ii}),0.8],'FaceColor',cmap2(closest_low,:));    
    
    elseif cm_index>=-1 & cm_index<=1
    %create figure
    rectangle('Position',[Protein_group.Start_position{ii},iii,...
    (Protein_group.End_position{ii}-Protein_group.Start_position{ii}),0.8],'FaceColor',[1 1 1]);
    
    end 
    end
    end
    
catch % if can't find peptide sequence will skip
end
        
    %Add semi-tryptic lines  
    if isequal(Protein_group.Semi_tryptic(ii,1),'Yes')
       hold on
       % if N-terminal semi-tryptic cleavage
       if  isequal(Protein_group.Semi_tryptic(ii,2),'Yes')
       semitryptic_line= plot([repmat((Protein_group.Start_position{ii}-1), 1,...
       (Define_experiment_fractions_end(replicate_counter)-(Define_experiment_fractions_start(replicate_counter)-1)))],...
       (Define_experiment_fractions_start(replicate_counter):Define_experiment_fractions_end(replicate_counter)),':');
       end
       if  isequal(Protein_group.Semi_tryptic(ii,3),'Yes')
       semitryptic_line= plot([repmat((Protein_group.End_position{ii}+1), 1,...
       (Define_experiment_fractions_end(replicate_counter)-(Define_experiment_fractions_start(replicate_counter)-1)))],...
       (Define_experiment_fractions_start(replicate_counter):Define_experiment_fractions_end(replicate_counter)),':');
       end
    end 
    
end

%Set Ytick to fraction values
set(gca,'YTick', linspace(Define_experiment_fractions_start(replicate_counter),Define_experiment_fractions_end(replicate_counter),7));
    
%Set tick values as fraction 1 to 55
xData=mat2cell(repmat({''},1,7),1);
set(gca,'YTickLabel',xData{:});

%add figure information 
xlabel('Protein Amino Acid Sequence','FontSize', 6);
    
title({'Peptide Quantitation'},'FontSize', 8);

%adds the colorbar to plot
hold on
colour_bar=colorbar

% Build a colormap that consists of three separate
% colormaps.
cmap_combined = flipud([cmap1;repmat([1 1 1],5,1);flipud(cmap2)]);
custome_scale_combined=flipud(horzcat(custome_scale1,repmat([0],1,3),custome_scale2));

%Set postion and range
initpos = get(colour_bar,'Position');
set(colour_bar,'YTicklabel',[linspace(min(custome_scale_combined),max(custome_scale_combined),11)],....
    'YTick', [linspace(min(custome_scale_combined),max(custome_scale_combined),11)],....
    'Position',[(initpos(1)+initpos(3)*0.95) (initpos(2))...
    initpos(3)*0.5 initpos(4)], 'FontSize', 6);

%label colourbar
ylabel(colour_bar,'Peptide Isotopologue ratio (log2)','Rotation',90.0,'FontSize', 8);

%set colour map to use
colormap(cmap_combined);
caxis([min(custome_scale_combined) max(custome_scale_combined)])


%Change size of subplot
subplot1_positions = get(subplot1, 'position');
set(subplot1, 'position', [subplot1_positions(1), subplot1_positions(2), subplot1_positions(3)*1.22, subplot1_positions(4)]);

subplot2_positions = get(subplot2, 'position');
set(subplot2, 'position', [subplot2_positions(1), subplot1_positions(2), subplot2_positions(3)*0.9, subplot2_positions(4)]);

%Add master title of figure
suptitle(strcat('Protein :',Protein_IDs{Protein_ID_counter1,1},' Biological replicate :',mat2str(replicate_counter)));

%Save imageProtein_IDs(Protein_ID_counter1,:)))
filename1 = strcat(Protein_IDs{Protein_ID_counter1,1},'_replicate',mat2str(replicate_counter),'_',isotope_name_value{1},'_.pdf');
print(Figure_comparsion(1),'-dpdf','-r600', filename1) 
   
%Close finger to ensure the script does not run out of memory
clearvars Figure
close all

movefile(filename1, 'ProteinGroups image_output');

end
   
   %% Save text related data   
   
   %Experimental channel information
   for column_counter=1:(Define_experiment_fractions_end(replicate_counter)-Define_experiment_fractions_start(replicate_counter)+1)
   Column_name{column_counter}=strcat('Ratio_MvsL_',mat2str(column_counter));
   end
   
   %Create header to write out values
   Column_header1=repmat('%s,', 1, (Define_experiment_fractions_end(replicate_counter)-Define_experiment_fractions_start(replicate_counter)+14));
   Column_header2=['%s,%s,%s,',repmat('%s,', 1, (Define_experiment_fractions_end(replicate_counter)-Define_experiment_fractions_start(replicate_counter)+11))];
   
   %Create file to write all Raw protein and peptide data, raw data
   Protein_group_name1= strcat(Protein_group.Major_protein_group_name(1),'_replicate',mat2str(replicate_counter),'_',isotope_name_value{1},'_Raw_Maxquant_data.csv');
   Protein_group_output1 = fopen(Protein_group_name1{:},'a+');
   
    fprintf (Protein_group_output1,[Column_header1, '\n'],...
   'Sequence','Major Proteingroup','Proteins assignement of peptide',...
   'Modifications','Start position','End position',...
   'Semi_tryptic','N-terminal','C-terminal',...
   'Peptide with atleast three consecative values which differ by 1.96*stdev',...
   'Cophenetic correlation','Mass','Calibrated retention time', Column_name{:});
   
   %Write out protein ratios
   fprintf (Protein_group_output1,[Column_header2, '\n'],...
   'Total Protein',Protein_IDs{Protein_ID_counter1,1},...
   '','','','','','','','','','','', Protein_group.protein_ratio_raw(1,Define_experiment_fractions_start(replicate_counter):Define_experiment_fractions_end(replicate_counter)));

   fprintf (Protein_group_output1,[Column_header2, '\n'],...
   'Std of Peptides in each fraction',Protein_IDs{Protein_ID_counter1,1},...
   '','','','','','','','','','','', Protein_group.std_peptide(1,(Define_experiment_fractions_start(replicate_counter):Define_experiment_fractions_end(replicate_counter))));
  
   %The data strcuture of measurement row requires a convoluted write out
   %method
   fprintf (Protein_group_output1,[Column_header2, '\n'],...
   'Measurements',Protein_IDs{Protein_ID_counter1,1},... 
   '','','','','','','','','','','');
   
   for counter=1:(Define_experiment_fractions_end(replicate_counter)-(Define_experiment_fractions_start(replicate_counter)-1))
   fprintf (Protein_group_output1, '%s,',...
   num2str(Protein_group.Number_peptide_pre_fraction(1,(Define_experiment_fractions_start(replicate_counter)+(counter-1)))));
   end
   
   %Jump to next line
   fprintf (Protein_group_output1,'\n'),...
       

   %Write peptide ratio
   number_of_peptides=length(Protein_group.Sequence);
   
   for counter=1:number_of_peptides
   fprintf (Protein_group_output1,[Column_header2, '\n'],...
   Protein_group.Sequence{counter,1}, Protein_group.Major_protein_group_name{1},...
   Protein_group.Proteins_assigned_in_peptide_table{counter,1},...
   Protein_group.modification{counter,1},num2str(Protein_group.Start_position{counter,1}),...
   num2str(Protein_group.End_position{counter,1}),Protein_group.Semi_tryptic{counter,1},...
   Protein_group.Semi_tryptic{counter,2},Protein_group.Semi_tryptic{counter,3},...
   Protein_group.Peptide_different_to_mean{counter,1},num2str(cluster_analysis(1)),...
   Protein_group.mass{counter,1},Protein_group.calibrated_time{counter,1},...
   Protein_group.peptide_ratio_raw(counter,(Define_experiment_fractions_start(replicate_counter):Define_experiment_fractions_end(replicate_counter))));
   end
   fclose(Protein_group_output1);


   %Save csv of peptide information for fixed data
   Protein_group_name2= strcat(Protein_IDs(Protein_ID_counter1, 1),'_replicate',mat2str(replicate_counter),'_',isotope_name_value{1},'_Fixed_data.csv');
   Protein_group_output2 = fopen(Protein_group_name2{:},'a+');
   
  fprintf (Protein_group_output2,[Column_header1, '\n'],...
   'Sequence','Major Proteingroup','Proteins assignement of peptide',...
   'Modifications','Start position','End position',...
   'Semi_tryptic','N-terminal','C-terminal',...
   'Peptide with atleast three consecative values which differ by 1.96*stdev',...
   'Cophenetic correlation','Mass','Calibrated retention time', Column_name{:});
   
   %Write out protein ratios
   fprintf (Protein_group_output2,[Column_header2, '\n'],...
   'Total Protein',Protein_IDs{Protein_ID_counter1,1},...
   '','','','','','','','','','','', Protein_group.protein_ratio_fixed(1,Define_experiment_fractions_start(replicate_counter):Define_experiment_fractions_end(replicate_counter)));

   fprintf (Protein_group_output2,[Column_header2, '\n'],...
   'Std of Peptides in each fraction',Protein_IDs{Protein_ID_counter1,1},...
   '','','','','','','','','','','', Protein_group.std_peptide_fix(1,(Define_experiment_fractions_start(replicate_counter):Define_experiment_fractions_end(replicate_counter))));
  
   %The data strcuture of measurement row requires a convoluted write out
   %method
   fprintf (Protein_group_output2,[Column_header2, '\n'],...
   'Measurements',Protein_IDs{Protein_ID_counter1,1},... 
   '','','','','','','','','','','');
   
   for counter=1:(Define_experiment_fractions_end(replicate_counter)-(Define_experiment_fractions_start(replicate_counter)-1))
   fprintf (Protein_group_output2, '%s,',...
   num2str(Protein_group.Number_peptide_pre_fraction_fix(1,(Define_experiment_fractions_start(replicate_counter)+(counter-1)))));
   end
   
   %Jump to next line
   fprintf (Protein_group_output2,'\n'),...
       

   %Write peptide ratio
   number_of_peptides=length(Protein_group.Sequence);
   
   for counter=1:number_of_peptides
   fprintf (Protein_group_output2,[Column_header2, '\n'],...
   Protein_group.Sequence{counter,1}, Protein_group.Major_protein_group_name{1},...
   Protein_group.Proteins_assigned_in_peptide_table{counter,1},...
   Protein_group.modification{counter,1},num2str(Protein_group.Start_position{counter,1}),...
   num2str(Protein_group.End_position{counter,1}),Protein_group.Semi_tryptic{counter,1},...
   Protein_group.Semi_tryptic{counter,2},Protein_group.Semi_tryptic{counter,3},...
   Protein_group.Peptide_different_to_mean_fixed{counter,1},num2str(cluster_analysis_fix(1)),...
   Protein_group.mass{counter,1},Protein_group.calibrated_time{counter,1},...
   Protein_group.peptide_ratio_fixed(counter,(Define_experiment_fractions_start(replicate_counter):Define_experiment_fractions_end(replicate_counter))));
   end
   fclose(Protein_group_output2);   
   
   
   
   if isotope_channel==3
   %Write out protein profile for just the fractions in which HvsM is
   %different
   
   Protein_group_name3= strcat(Protein_IDs(Protein_ID_counter1, 1),'_replicate',mat2str(replicate_counter),'_',isotope_name_value{1},'_Differing_HvsM_measuremnt_data.csv');
   Protein_group_output3 = fopen(Protein_group_name3{:},'a+');
   
   fprintf (Protein_group_output3,[Column_header1, '\n'],...
   'Sequence','Major Proteingroup','Proteins assignement of peptide',...
   'Modifications','Start position','End position',...
   'Semi_tryptic','N-terminal','C-terminal',...
   'Peptide with atleast three consecative values which differ by 1.96*stdev',...
   'Cophenetic correlation','Mass','Calibrated retention time', Column_name{:});
   
   %Write out protein ratios
   fprintf (Protein_group_output3,[Column_header2, '\n'],...
   'Total Protein profile for fractions where HvsM is not near zero HvsL',Protein_IDs{Protein_ID_counter1,1},...
   '','','','','','','','','','','', Protein_group.protein_ratio_fixed_subdivided_HvsL(1,Define_experiment_fractions_start(replicate_counter):Define_experiment_fractions_end(replicate_counter)));

   fprintf (Protein_group_output3,[Column_header2, '\n'],...
   'Total Protein profile for fractions where HvsM is not near zero MvsL',Protein_IDs{Protein_ID_counter1,1},...
   '','','','','','','','','','','', Protein_group.protein_ratio_fixed_subdivided_MvsL(1,Define_experiment_fractions_start(replicate_counter):Define_experiment_fractions_end(replicate_counter)));

   fprintf (Protein_group_output3,[Column_header2, '\n'],...
   'Std of Peptides in each fraction',Protein_IDs{Protein_ID_counter1,1},...
   '','','','','','','','','','','', Protein_group.std_peptide_fix(1,(Define_experiment_fractions_start(replicate_counter):Define_experiment_fractions_end(replicate_counter))));
  
   %The data strcuture of measurement row requires a convoluted write out
   %method
   fprintf (Protein_group_output3,[Column_header2, '\n'],...
   'Measurements',Protein_IDs{Protein_ID_counter1,1},... 
   '','','','','','','','','','','');
   
   for counter=1:(Define_experiment_fractions_end(replicate_counter)-(Define_experiment_fractions_start(replicate_counter)-1))
   fprintf (Protein_group_output3, '%s,',...
   num2str(Protein_group.Number_peptide_pre_fraction_fix(1,(Define_experiment_fractions_start(replicate_counter)+(counter-1)))));
   end
   
   %Jump to next line
   fprintf (Protein_group_output3,'\n'),...
       

   %Write peptide ratio
   number_of_peptides=length(Protein_group.Sequence);
   
   for counter=1:number_of_peptides
   fprintf (Protein_group_output3,[Column_header2, '\n'],...
   Protein_group.Sequence{counter,1}, Protein_group.Major_protein_group_name{1},...
   Protein_group.Proteins_assigned_in_peptide_table{counter,1},...
   Protein_group.modification{counter,1},num2str(Protein_group.Start_position{counter,1}),...
   num2str(Protein_group.End_position{counter,1}),Protein_group.Semi_tryptic{counter,1},...
   Protein_group.Semi_tryptic{counter,2},Protein_group.Semi_tryptic{counter,3},...
   Protein_group.Peptide_different_to_mean_fixed{counter,1},num2str(cluster_analysis_fix(1)),...
   Protein_group.mass{counter,1},Protein_group.calibrated_time{counter,1},...
   Protein_group.peptide_ratio_raw2(counter,(Define_experiment_fractions_start(replicate_counter):Define_experiment_fractions_end(replicate_counter))));
   end
   fclose(Protein_group_output3);   
  
   end
   
   
   %move file to desired folder
   try
   movefile(Protein_group_name1{:}, 'ProteinGroups text_output');
  
   catch
   fclose(Protein_group_output1);    
   movefile(Protein_group_name1{:}, 'ProteinGroups text_output');
   end
   
   try
   movefile(Protein_group_name2{:}, 'ProteinGroups text_output');
   catch
   fclose(Protein_group_output2);    
   movefile(Protein_group_name2{:}, 'ProteinGroups text_output');
   end
   
   if isotope_channel==3
   try
   movefile(Protein_group_name3{:}, 'ProteinGroups text_output');
   catch
   fclose(Protein_group_output3);    
   movefile(Protein_group_name3{:}, 'ProteinGroups text_output');
   end    
   end
   
   fprintf(fid_summary, '%s,%s,%6.4f,%6.4f,%6.4f,%s,%s,%6.4f,%6.4f,\n',...
   Protein_group.Major_protein_group_name{1,1}, isotope_name_value{1}, replicate_counter,...
   cluster_analysis(1),cluster_analysis_fix(1),Protein_group.Global_Peptide_different_to_mean{1,1},...
   Protein_group.Global_Peptide_different_to_mean_fix{1,1},Protein_group.Shannon_wiener_evenest(1),...
   Protein_group.Shannon_wiener_diversity);

   
   end
   
   end   
 
    
end
toc

fclose(fid_summary);
fclose all
