# Supplementary material for: Interactome disassembly during apoptosis occurs independent of caspase cleavage
Source: Mol Syst Biol. 2017 Jan 12;13(1):906. doi: 10.15252/msb.20167067 (PMC5293159; doi:10.15252/msb.20167067)
Supplement: Supplementary file 27 — Code EV1 [file MSB-13-906-s027.zip › 7_Precision_complexs/Complex_precision_v1.m]

%%%%%%%%%%%%%%%%%%%%%%%%%%%%%%%%%%%%%%%%%%%%%%%%%%%%%%%%%%%%%%%%%%%%%%%%%%%%%%%%%%%%%
% Using Markov clusting to determine the number of unique complexes
%                          Created by Nichollas Scott,
%                              Foster lab,UBC, 2015
%%%%%%%%%%%%%%%%%%%%%%%%%%%%%%%%%%%%%%%%%%%%%%%%%%%%%%%%%%%%%%%%%%%%%%%%%%%%%%%%%%%%%

clear all

%Define Colours to use
myC= [30/255 144/255 255/255
      255/255 215/255 0/255
      178/255 34/255 34/255
      193/255 205/255 193/255];
  
colour_to_use=[0.254 0.411 0.882 %Colour: Royal Blue
              135/255 206/255 250/255 %Colour: Sky Blue
              0.28 0.82 0.8 %Colour: Medium Turquoise
              205/255 92/255 92/255 %Colour: Indian Red
              178/255 34/255 34/255 %Colour: Firebrick
              255/255 69/255 0 %Colour: Orange Red
              244/255 238/255 224/255 %Colour: Honeydew 2
              106/255 90/255 205/255 %Colour: Slate Blue
              34/255 139/255 34/255 %Colour: Forest Green
              222/255 184/255 135/255 %Colour: Burlywood
              186/255 85/255 211/255 %Colour: Medium Orchid
              219/255 112/255 147/255]; %Colour: Pale Violet Red 
          
%%%%%%%%%%%%%%%%%%%%%%%%%%%%%%%%%%%%%%%%%%%%%%%%%%%%%%%%%%%%%%%%%%%%%%%%%%%%%%%%         
%Define fraction number
fraction_number=[2,50];

Interaction_file_names= {'Final_Interactions_list_70_precision.csv',....
                         'Final_Interactions_list_60_precision.csv',....
                         'Final_Interactions_list_50_precision.csv'};
                            
Interaction_pc_values=[70,60,50];

%% Import master Gaussian list
filename = 'Master_guassian_list.csv';
fileID = fopen(filename,'r');
dataArray = textscan(fileID, '%s%s%f%s%f%f%f%f%f%f%f%f%[^\n\r]', 'Delimiter', ',', 'EmptyValue' ,NaN,'HeaderLines' ,1, 'ReturnOnError', false);

%% Close the text file.
fclose(fileID);

Master_Gaussian.Proteinname = dataArray{:, 1};
Master_Gaussian.Unique_identifierofbestgaussian = dataArray{:, 2};
Master_Gaussian.Replicateofbestgaussian = dataArray{:, 3};
Master_Gaussian.Channelofbestgaussian = dataArray{:, 4};
Master_Gaussian.Guassian_index_numberofbestgaussian = dataArray{:, 5};
Master_Gaussian.Centerofbestgaussian = dataArray{:, 6};
Master_Gaussian.Heightofbestgaussian = dataArray{:, 7};
Master_Gaussian.Widthofbestgaussian = dataArray{:, 8};
Master_Gaussian.SSEofbestgaussian = dataArray{:, 9};
Master_Gaussian.adjrsquareofbestgaussian = dataArray{:, 10};
Master_Gaussian.GaussianAreaofbestgaussian = dataArray{:, 11};
Master_Gaussian.ComplexSizeofbestgaussian = dataArray{:, 12};

number_unique_guassian=length(Master_Gaussian.Proteinname);


%%%%%%%%%%%%%%%%%%%%%%%%%%%%%%%%%%%%%%%%%%%%%%%%%%%%%%%%%%%%%%%%%%%%%%%%%%%%%%%%%
% read in annotation data, note as this is so large need to use the headers
% to find out what columns you would like to import

%% Read in peptide results
Annotation_file='mainAnnot.homo_sapiens.txt';
inFile=fopen(Annotation_file);
headerLine=fgetl(inFile);

%Read in header
tempCellArray=textscan(headerLine,'%s','DELIMITER','\t')%,'BUFSIZE',100000);

%look for Calibrated retention time column
%Convert header to upper case, this is to ensure matching for caps
fileCols=upper(tempCellArray{1,1}); 
columnNames = upper({'UNIPROT','CORUM'});

%look up if position of column file
idx = ismember(fileCols,columnNames);

%Determine which columns to read in, if no the correct column assign %*s
format='';
for ci=1:length(fileCols)
  if idx(ci)==0
    format=strcat(format,'%*s ');
  elseif idx(ci)==1
    format=strcat(format,'%s ');
  end;
end;

% read rest of matched_features file containing columns of interest
Annotation_column_content=textscan(inFile,format,'DELIMITER','\t')%,'BUFSIZE',1000000);

%Unpack vaules
Uniprot_annotations=Annotation_column_content{1,1};
CORUM_annotations=Annotation_column_content{1,2};

%Remove Annotation_column_content to clear up memory
clearvars Annotation_column_content;

Uniprot_annotations_unpacked=regexp(Uniprot_annotations(2:end), ';','split');
for unpack_counter1=1:length(Uniprot_annotations_unpacked)
    %Reset variable
    Temp=cell(0,0);
    %Write out to temp variable
    Temp_var=Uniprot_annotations_unpacked{unpack_counter1};
    %determine length
    Lenght_temp=length(Temp_var);
    for unpack_counter2=1:Lenght_temp
    Uniprot_annotations_unpacked(unpack_counter1,unpack_counter2)=Temp_var(unpack_counter2);
    end
end

%Replace empty cell with NaN
Uniprot_annotations_unpacked(cellfun(@isempty, Uniprot_annotations_unpacked))={'NaN'};

%Create varible
Master_Gaussian.Corum_terms=cell(number_unique_guassian,1);

%Create smaller list based on all observed proteins
for protein_counter=1:number_unique_guassian
    %look up times an interaction observed
    [col row]=ind2sub(size(Uniprot_annotations_unpacked), strmatch(Master_Gaussian.Proteinname{protein_counter}, Uniprot_annotations_unpacked, 'exact')); 
    
    %Write out CORUM annotation
    if ~isempty(CORUM_annotations(col))
    Master_Gaussian.Corum_terms(protein_counter,1)=CORUM_annotations(col);
    else
    Master_Gaussian.Corum_terms(protein_counter,1)={''};    
    end

end

%%%%%%%%%%%%%%%%%%%%%%%%%%%%%%%%%%%%%%%%%%%%%%%%%%%%%%%%%%%%%%%%%%%%%%%%%%%%%%%%%

%Unpack CORUM terms
Master_Gaussian.Unpacked_CORUM_terms_unpacked=cell(0,0);

for unique_complex_counter=1:number_unique_guassian

    %Unpack CORUM
    Unpacked_terms1=regexp(Master_Gaussian.Corum_terms(unique_complex_counter),';','split');
    Unpacked_terms=Unpacked_terms1{:};
    
    for temp_count=1:length(Unpacked_terms)
    Master_Gaussian.Unpacked_CORUM_terms_unpacked(unique_complex_counter,temp_count)=Unpacked_terms(temp_count);
    end
end

%Replace empty cell with NaN
Master_Gaussian.Unpacked_CORUM_terms_unpacked(cellfun(@isempty, Master_Gaussian.Unpacked_CORUM_terms_unpacked))={'NaN'};

%%%%%%%%%%%%%%%%%%%%%%%%%%%%%%%%%%%%%%%%%%%%%%%%%%%%%%%%%%%%%%%%%%%%%%%%%%%%%%%%%%%%%%%%%%%%%%%%%%%%%%%
%% Import Corum interactions 
fid=fopen('Mapped_human_Corum_list_20150109.csv', 'rt');    %Input corum data base.
                                                                % in the same format as
                                                                % the chromatograms in
                                                                % two columns
Corum_Import= textscan(fid,'%s\t', 'Delimiter',',');
fclose(fid);
No=length(Corum_Import{1})/2;
Corum_Protein_names = (reshape(Corum_Import{1,1},2,No)');
Unique_Corum = unique(Corum_Protein_names);


%%%%%%%%%%%%%%%%%%%%%%%%%%%%%%%%%%%%%%%%%%%%%%%%%%%%%%%%%%%%%%%%%%%%%%%%%%%%%%%%%

for Global_counter=1:length(Interaction_file_names)
    
%% Import interaction list
fileID_A = fopen(Interaction_file_names{Global_counter},'r');
Import_Interaction_70pc_1 = textscan(fileID_A, '%s%s%s%s%s%s%s%s%s%s%s%s%[^\n\r]', 'Delimiter', ',', 'HeaderLines' ,1, 'ReturnOnError', false);
fclose(fileID_A);

%Count number of interactions
detected_interaction1=length(Import_Interaction_70pc_1{1,1});

%Convert for cyto interaction to a list that can be used
interaction_A.unique_interactions=Import_Interaction_70pc_1{1,1};
interaction_A.proteinA =Import_Interaction_70pc_1{1,2};
interaction_A.proteinB =Import_Interaction_70pc_1{1,3};
interaction_A.centerA_formated_cyto=Import_Interaction_70pc_1{1,4};
interaction_A.centerB_formated_cyto=Import_Interaction_70pc_1{1,5};
interaction_A.Replicates_formated_cyto=Import_Interaction_70pc_1{1,6};
interaction_A.DeltaHeight_formated_cyto=Import_Interaction_70pc_1{1,7};
interaction_A.DeltaCenter_formated_cyto=Import_Interaction_70pc_1{1,8};
interaction_A.Deltawidth_formated_cyto=Import_Interaction_70pc_1{1,9};
interaction_A.DeltaEuc_formated_cyto=Import_Interaction_70pc_1{1,11};
interaction_A.proteinInCorum=Import_Interaction_70pc_1{1,11};
interaction_A.interactionInCorum=Import_Interaction_70pc_1{1,12};


%Convert Centers into a numerical value to be used
for num_convert=1:detected_interaction1
    Temp1=regexp(interaction_A.centerA_formated_cyto{num_convert},';','split');
    Temp2=regexp(interaction_A.centerB_formated_cyto{num_convert},';','split');
    
    for temp_counter=1:length(Temp1)
        Temp1(1,temp_counter)=Temp1(temp_counter);
    end
    
    for temp_counter=1:length(Temp2)
        Temp2(1,temp_counter)=Temp2(temp_counter);
    end
    
    %Copy first entry to use downstream
    interaction_A.centerA_first_value(num_convert,1)=str2num(Temp1{1,1});
    interaction_A.centerB_first_value(num_convert,1)=str2num(Temp2{1,1});
end

%%%%%%%%%%%%%%%%%%%%%%%%%%%%%%%%%%%%%%%%%%%%%%%%%%%%%%%%%%%%%%%%%%%%%%%%%%%%%%%%%

%Create matrix to write data to
Interaction_matrix=zeros(number_unique_guassian,number_unique_guassian);

Can_not_find_counter=1;

for unique_Gaus_counter=1:number_unique_guassian
    
    %Test is center of protein is between fraction 2 and 50

    if (Master_Gaussian.Centerofbestgaussian(unique_Gaus_counter)<fraction_number(2) && Master_Gaussian.Centerofbestgaussian(unique_Gaus_counter)>fraction_number(1))
    %look up protein in interation list    
    if ~isempty(strmatch(Master_Gaussian.Proteinname(unique_Gaus_counter),interaction_A.proteinA, 'exact'))==1 |...
       ~isempty(strmatch(Master_Gaussian.Proteinname(unique_Gaus_counter),interaction_A.proteinB, 'exact'))==1 
   
    %reset values
    Protein_pair_to_test=cell(0,0);
    test_values=zeros(1,1);
    test_values2=zeros(1,1);
   
    %look up times an interaction observed
    [position_in_proteinA]=ind2sub(size(interaction_A.proteinA), strmatch(Master_Gaussian.Proteinname(unique_Gaus_counter), interaction_A.proteinA, 'exact')); 
   
    [position_in_proteinB]=ind2sub(size(interaction_A.proteinB), strmatch(Master_Gaussian.Proteinname(unique_Gaus_counter), interaction_A.proteinB, 'exact')); 
    
    %add position together
    total_position=[position_in_proteinA' position_in_proteinB'];
    
    Center_to_test=[interaction_A.centerA_first_value(position_in_proteinA)' interaction_A.centerB_first_value(position_in_proteinB)'];
    Protein_pair_to_test=[interaction_A.proteinB(position_in_proteinA)' interaction_A.proteinA(position_in_proteinB)'];
  
    %test if any of the values are within two fractions
    test_values=(Center_to_test-Master_Gaussian.Centerofbestgaussian(unique_Gaus_counter));
    %remove values greater then two away
    total_position(abs(test_values)>2)=[];
    
    if ~isempty(total_position)==1
    %Determine the connectivity of the protein
    number_unique_interactions=length(total_position);
    
    for density_counter=1:number_unique_interactions
    %find position of protein pairs   
    [position_of_interactor]=ind2sub(size(Master_Gaussian.Proteinname), strmatch(Protein_pair_to_test{density_counter}, Master_Gaussian.Proteinname, 'exact'));
    
    %If can not find proteins
    if isempty(position_of_interactor)==1
    
    Can_not_find_proteins(Can_not_find_counter)=Protein_pair_to_test(density_counter);
    Can_not_find_counter=Can_not_find_counter+1;
    
    else 
    %Determine if interaction is within two fract
    test_values2=(Master_Gaussian.Centerofbestgaussian(unique_Gaus_counter)-Master_Gaussian.Centerofbestgaussian(position_of_interactor));
    position_of_interactor(abs(test_values2)>2)=[];
    
    if ~isempty(position_of_interactor)==1
    %Record data in matrix
    Interaction_matrix(unique_Gaus_counter,position_of_interactor)=1;
    end
    
    end
    end
    end
    end
    end
end

%Normalize interaction matrix
total_unique_proteins_interacting_with=sum(Interaction_matrix');

Normalized_Interaction_matrix=zeros(number_unique_guassian,number_unique_guassian);
%divide
for unique_Gaus_counter=1:number_unique_guassian
    if total_unique_proteins_interacting_with(unique_Gaus_counter)>0
Normalized_Interaction_matrix(:,unique_Gaus_counter)=Interaction_matrix(unique_Gaus_counter,:)./total_unique_proteins_interacting_with(unique_Gaus_counter);
    end
end

%Save Normalized Matrix for MCL analysis
Output_name=strcat('Normalized_interaction_matrix_pc',num2str(Interaction_pc_values(Global_counter)),'.csv');
csvwrite(Output_name,Normalized_Interaction_matrix);

%attempt mcl
mTemp=Normalized_Interaction_matrix;

%Set varibales
energy = 1;
emax = 0.001;

p = 2;
minval = 0.000001;

%set
iteration=1;
%Repeat till the variation is less then 10% OR 10 interations have been
%evaluated, Note the limit on interations is due convergence always being
%outcome from MCL
while (energy > emax*1.10 | energy < emax*0.90) | iteration== 10
    
    %Set emax
    emax =energy;
    
    %write out values
    iteration
    energy
    
    % expand by multiplying m * m
    % this preserves column (or row) normalisation
    m2 = mTemp * mTemp;

    % inflation
    m2 = mTemp .^ p;
    
    % pruning
    m2(find(m2 < minval)) = 0;
    
    % normalisation
    dinv = diag(1./sum(m2));
    m2 = m2 * dinv;
    
    %Remove NaN with zeros
    m2(isnan(m2))=0;
    
    %Test results, uncomment if need to print out matrix
    %Output_name=strcat('MCL_Normalized_interaction_matrix_iteration',num2str(iteration),'.csv');
    %csvwrite(Output_name,m2);

    % calculate residual energy
    maxs = max(m2);
    sqsums = sum(m2 .^ 2);
    energy = max(maxs - sqsums);

    %set m2 to mTemp
    mTemp=m2;
    
    iteration=iteration+1;

end % while e

%Test results, uncomment if need to print out matrix
Output_name=strcat('MCL_Normalized_interaction_matrix_iteration_pc',num2str(Interaction_pc_values(Global_counter)),'_',num2str(iteration-1),'.csv');
csvwrite(Output_name,mTemp);

%Determine how many unique combinations

String_combinations=cell(1,1);
Names_proteins_in_complexes=cell(1,1);
Center_proteins_in_complexes=zeros(1,1);

Counter_1=1;
for unique_Gaus_counter=1:number_unique_guassian
    %check if atleast one measuerment is within row
    if ~sum(mTemp(unique_Gaus_counter,:))==0
    %Turn row into a string and find unique
    String_combinations{Counter_1}=num2str(mTemp(unique_Gaus_counter,:));
    %Save names
    Names_proteins_in_complexes(Counter_1)=Master_Gaussian.Proteinname(unique_Gaus_counter);
    %Save Center
    Center_proteins_in_complexes(Counter_1)=Master_Gaussian.Centerofbestgaussian(unique_Gaus_counter);
    %Add one to counter
    Counter_1=Counter_1+1;
    end
end

%Find unique combinations
[Unique_combinations Unique_positions]=unique(String_combinations);
Number_unique_complex=length(Unique_combinations); 

%Convert back to number
for unique_complex_counter=1:Number_unique_complex   
Number_temp(unique_complex_counter,:)= str2num(Unique_combinations{unique_complex_counter});
end
    
%Write out names of proteins in complexes
NR_Names_proteins_in_complexes=Names_proteins_in_complexes(Unique_positions);

%Write out names of proteins in complexes
NR_Center_proteins_in_complexes=Center_proteins_in_complexes(Unique_positions);

%Create array to save values to
Number_interaction_parters=zeros(Number_unique_complex,1);

Output_name2=strcat('Unique_Cluster_identified_pc',num2str(Interaction_pc_values(Global_counter)),'.txt');

fid = fopen(Output_name2,'w');
fprintf (fid,'%s\t%s\t%s\t%s\t%s\t%s\t\n',...
'Protein Complex number','Number of interactors in complex','Center of central node','Protein identity of Central node','Centers of protein interactors','Protein interactors'); %Write Header
%Build interaction network
for unique_complex_counter=1:Number_unique_complex
    
    %Write out cluster number
    Cluster_name=strcat(num2str(unique_complex_counter));
    fprintf(fid,'%s	',Cluster_name);
    
    %Find non zero position
    position_of_interactor=find(Number_temp(unique_complex_counter,:));
    
    %Determine number of proteins to write out
    number_to_write_out=length(position_of_interactor);
    
    %Add one to interaction
    number_to_write_out=number_to_write_out+1;
    
    %Save number of interactions
    Number_interaction_parters(unique_complex_counter,1)=number_to_write_out;
    
    %Write out number of interactions within
    fprintf(fid,'%f	',(number_to_write_out));
    
    %Write out Center
    fprintf(fid,'%s	',num2str(NR_Center_proteins_in_complexes(unique_complex_counter)));
    
    %Write out Centers of interactors
    fprintf(fid,'%s	',strjoin(Master_Gaussian.Centerofbestgaussian(position_of_interactor),';'));
    
    %Write out Protein A
    fprintf(fid,'%s	',NR_Names_proteins_in_complexes{unique_complex_counter});
    
    
    for write_out=1:(number_to_write_out-1)
    fprintf(fid,'%s	',Master_Gaussian.Proteinname{position_of_interactor(write_out)});
    end
    
    fprintf(fid,'\n');
end
fclose(fid);

%Write out stats file for clutstering
mean_number_interactions=mean(Number_interaction_parters);
median_number_interactions=median(Number_interaction_parters);
Max_number_interactions=max(Number_interaction_parters);
Min_number_interactions=min(Number_interaction_parters);
STdev_interactions=std(Number_interaction_parters);

Output_name3=strcat('Summary_clustering_information_pc',num2str(Interaction_pc_values(Global_counter)),'.txt');

fid = fopen(Output_name3,'w');
fprintf (fid,'%s\t%s\t%s\t%s\t%s\t%s\t\n',...
'Total number of cluster','Mean number of interactions','Median Number of interactions','Maximum number of interactions','Minimum Number of interactions','Standard derviation of interactions'); %Write Header
fprintf(fid,'%f	',Number_unique_complex);
fprintf(fid,'%f	',mean_number_interactions);
fprintf(fid,'%f	',median_number_interactions);
fprintf(fid,'%f	',Max_number_interactions);
fprintf(fid,'%f	',Min_number_interactions);
fprintf(fid,'%f	',STdev_interactions);
fclose(fid);

%Create figures

%number of complexes over SEC
Hist_array=zeros(fraction_number(2),7);

for fraction_counter1= 1:Number_unique_complex
     %Define Center of Complex
     Center_of_gaussain= floor(NR_Center_proteins_in_complexes(fraction_counter1));
     %Ensure center is greater then zero
     if  Center_of_gaussain>0
        
     if Number_interaction_parters(fraction_counter1) >=1 && Number_interaction_parters(fraction_counter1) <=5 && Center_of_gaussain <=fraction_number(2)
       
        Hist_array(Center_of_gaussain,1)=Hist_array(Center_of_gaussain,1)+1;

     elseif Number_interaction_parters(fraction_counter1) >5 && Number_interaction_parters(fraction_counter1) <=10 && Center_of_gaussain <=fraction_number(2)

        Hist_array(Center_of_gaussain,2)=Hist_array(Center_of_gaussain,2)+1;

     elseif Number_interaction_parters(fraction_counter1) >10 && Number_interaction_parters(fraction_counter1) <=20 && Center_of_gaussain <=fraction_number(2)
         
        Hist_array(Center_of_gaussain,3)=Hist_array(Center_of_gaussain,3)+1;
     elseif Number_interaction_parters(fraction_counter1) >20 && Number_interaction_parters(fraction_counter1) <=30 && Center_of_gaussain <=fraction_number(2)
         
        Hist_array(Center_of_gaussain,4)=Hist_array(Center_of_gaussain,4)+1;
     elseif Number_interaction_parters(fraction_counter1) >30 && Number_interaction_parters(fraction_counter1) <=40 && Center_of_gaussain <=fraction_number(2)
         
        Hist_array(Center_of_gaussain,5)=Hist_array(Center_of_gaussain,5)+1;     
     elseif Number_interaction_parters(fraction_counter1) >40 && Number_interaction_parters(fraction_counter1) <=50 && Center_of_gaussain <=fraction_number(2)
         
        Hist_array(Center_of_gaussain,6)=Hist_array(Center_of_gaussain,6)+1;     
     elseif Number_interaction_parters(fraction_counter1) >50 && Center_of_gaussain <=fraction_number(2)
         
        Hist_array(Center_of_gaussain,7)=Hist_array(Center_of_gaussain,7)+1;
     end
     end
end
    

%Graph data as log2 scatter 
f1=figure;
f6_figure=bar(1:fraction_number(2), [Hist_array(:,1) Hist_array(:,2) Hist_array(:,3) Hist_array(:,4) Hist_array(:,5) Hist_array(:,6) Hist_array(:,7)],0.6, 'stack');
for k=1:7
set(f6_figure(k),'facecolor', colour_to_use(k,:), 'EdgeColor', 'k' )
end
legend('1-5 protein members', '6-10 protein members', '11-20 protein members', '21-30 protein members','31-40 protein members', '41-50 protein members','>50 members','FontSize',8, 'Location', 'Best');
xlim([0,fraction_number(2)+2]);
title('Observed Complexes Across the mitochodria interactome');
xlabel('Fractions');
ylabel('# Complex clusters');
Output_name4=strcat('Detected_complex_across_SEC_pc',num2str(Interaction_pc_values(Global_counter)),'.pdf');
print(f1,'-dpdf','-r600', Output_name4)


%Pie chart of complexes
f2=figure;
h=pie(sum(Hist_array))
hp = findobj(h, 'Type', 'patch');
set(hp(1), 'FaceColor', myC(2,:));
set(hp(2), 'FaceColor', colour_to_use(2,:));
set(hp(3), 'FaceColor', colour_to_use(4,:));
set(hp(4), 'FaceColor', colour_to_use(7,:));
set(hp(3), 'FaceColor', colour_to_use(6,:));
set(hp(3), 'FaceColor', colour_to_use(5,:));
legend('1-5 protein members', '6-10 protein members', '11-20 protein members', '21-30 protein members','31-40 protein members', '41-50 protein members','>50 members','FontSize',6, 'Location', 'southoutside')
title('Number of protein members in Complexes cluster');
Output_name5=strcat('Pie_chart_of_complexes_pc',num2str(Interaction_pc_values(Global_counter)),'.pdf');
print(f2,'-dpdf','-r600', Output_name5);


%Define precision array
Precision_of_complex=NaN(Number_unique_complex,1);
Total_combinations_assessed=NaN(Number_unique_complex,1);
Combinations_in_corum=NaN(Number_unique_complex,1);
Combinations_interactions_corum=NaN(Number_unique_complex,1);

%Go through all proteins and count the domain specific interactions
for unique_complex_counter=1:Number_unique_complex

    %Find non zero position
    position_of_interactor=find(Number_temp(unique_complex_counter,:));
    
    %Determine number of proteins to write out
    number_to_write_out=length(position_of_interactor);
    
    %create a array of proteins found within the complex
    protein_member_complex_array=cell(0,0);
    
    %Write out Protein A
    protein_member_complex_array(1)=NR_Names_proteins_in_complexes(unique_complex_counter);
    
    %Write out Protein B
    for write_out=1:(number_to_write_out)
    protein_member_complex_array(write_out+1)=Master_Gaussian.Proteinname(position_of_interactor(write_out));
    end
    
    
    %determine how many proteins within complex
    Number_protein_complex=length(protein_member_complex_array);
    
    %Determine the combinations to check
    combinations=combnk(1:Number_protein_complex,2);
    %Determine parameters of combinations
    size_of_combinations=size(combinations);
    
    %Set counters
    In_corum=0;
    Interaction_in_corum=0;
    
    for members_complex=1:size_of_combinations(1)
          
    %Look up in one direction
    %Look up protein A
    [col1 row1]=ind2sub(size(Corum_Protein_names), strmatch(protein_member_complex_array(combinations(members_complex,1)),Corum_Protein_names, 'exact'));
    
    %Look up protein B
    [col2 row2]=ind2sub(size(Corum_Protein_names), strmatch(protein_member_complex_array(combinations(members_complex,2)),Corum_Protein_names, 'exact'));
    
 
    %Determine if both in corum
    if ~isempty(col1) & ~isempty(col2)
        In_corum=In_corum+1;
        
        %If both in corum test if both terms are found on the same row
        Temp=0;
        for interaction_in_corum_counter=1:length(col1)
        if ismember(Corum_Protein_names(col1(interaction_in_corum_counter)),Corum_Protein_names(col2))==1
            Temp=1;
        end
        end
        
        %Check is equal to one
        if Temp==1
            Interaction_in_corum=Interaction_in_corum+1;
        end
    end
   
    end
    
    %Count number of combiations
    Total_combinations_assessed(unique_complex_counter)=size_of_combinations(1);
    
    %Determine precision as TP/(TP+FP)
    if ~In_corum==0
    %Determine precision
    precision_value=Interaction_in_corum/In_corum;
    %Save values
    Precision_of_complex(unique_complex_counter)=precision_value;
    Combinations_in_corum(unique_complex_counter)=In_corum;
    Combinations_interactions_corum(unique_complex_counter)=Interaction_in_corum;
    end
    
end


Output_name2=strcat('Unique_Cluster_identified_CORUM_terms_pc',num2str(Interaction_pc_values(Global_counter)),'.txt');

fid = fopen(Output_name2,'w');
fprintf (fid,'%s\t%s\t%s\t%s\t%s\t%s\t%s\t%s\t%s\t%s\t%s\t%s\t%s\t%s\t%s\t\n',...
'Protein Complex number','Number of interactors in complex','most common observed CORUM term in complex','Number of time common observed CORUM term in complex',...
'% common observed CORUM term in complex','Observed CORUM terms','Number of CORUM terms observed',...
'Center of central node','Precision of complex','Total number of combinations assesed','Number of combinations in which both proteins in corum',...
'Number Interactions in Corums','Protein identity of Central node','Centers of protein interactors','Protein interactors'); %Write Header
%Build interaction network
  

%Determine the most common observed GO Terms from complexes
for unique_complex_counter=1:Number_unique_complex
    
    %Write out cluster number
    Cluster_name=strcat(num2str(unique_complex_counter));
    fprintf(fid,'%s	',Cluster_name);
    
    %Find non zero position
    position_of_interactor=find(Number_temp(unique_complex_counter,:));
    
    %Determine number of proteins to write out
    number_to_write_out=length(position_of_interactor);
    
    %Find Protein A in master list
    [Position_of_proteinA]=ind2sub(size(Master_Gaussian.Proteinname), strmatch(NR_Names_proteins_in_complexes{unique_complex_counter}, Master_Gaussian.Proteinname, 'exact')); 
    
   
    %Copy Protein A terms to array
    Observed_terms=Master_Gaussian.Unpacked_CORUM_terms_unpacked(Position_of_proteinA(1),:);
    
    %Copy Protein B terms to array
    for write_out=1:number_to_write_out   
    Observed_terms=[Observed_terms Master_Gaussian.Unpacked_CORUM_terms_unpacked(position_of_interactor(write_out),:)];    
    end
    
    %Replace empty cells with NaN
    Observed_terms(cellfun(@isempty, Observed_terms))={'NaN'};
    
    %Determine unique terms
    Unique_terms_observed=unique(Observed_terms);
    
    %Remove NaN
    Unique_terms_observed(strmatch('NaN',Unique_terms_observed))=[];
    
    %Determine the lenght of array
    number_of_unique_observation=length(Unique_terms_observed);
    
    %Create array to count to
    Counter_array=zeros(1,number_of_unique_observation);
    
    %Count observation of Unique terms in Protein A
    for Term_counter=1:number_of_unique_observation
    for Term_counter2=1:length(Master_Gaussian.Unpacked_CORUM_terms_unpacked(Position_of_proteinA(1),:))
        if strcmp(Master_Gaussian.Unpacked_CORUM_terms_unpacked{Position_of_proteinA(1),Term_counter2},Unique_terms_observed{Term_counter})==1
            Counter_array(Term_counter)=  Counter_array(Term_counter)+1;
        end
    end
    end
    
    %Count observation of Unique terms in Protein B
    for write_out=1:number_to_write_out
    for Term_counter=1:number_of_unique_observation
    for Term_counter2=1:length(Master_Gaussian.Unpacked_CORUM_terms_unpacked(Position_of_proteinA(1),:))
        if strcmp(Master_Gaussian.Unpacked_CORUM_terms_unpacked{position_of_interactor(write_out),Term_counter2},Unique_terms_observed{Term_counter})==1
            Counter_array(Term_counter)=  Counter_array(Term_counter)+1;
        end
    end
    end
    end
    
    %Copy Count array to a string
    Combined_CORUM_vaules{unique_complex_counter}=strjoin(Counter_array,';');
    Combined_CORUM_terms{unique_complex_counter}=strjoin(Unique_terms_observed,';');
    
    if ~isempty(Counter_array)
    %Determine the GO term with the highest number of observation
    [value_of_max location_of_max]=max(Counter_array);
    
    %Save max values
    Max_terms_CORUM{unique_complex_counter}=Unique_terms_observed(location_of_max);
    Max_values_array_CORUM(unique_complex_counter)=value_of_max;
    Max_values_pc_array_CORUM(unique_complex_counter)=value_of_max/(number_to_write_out+1);
    else
    Max_terms_CORUM{unique_complex_counter}=NaN;
    Max_values_array_CORUM(unique_complex_counter)=NaN;
    Max_values_pc_array_CORUM(unique_complex_counter)=NaN;       
    end
    
        
    %Write out number of interactions within
    fprintf(fid,'%f	',(number_to_write_out+1));
    
    %Write Max GOMF terms
    if ~isempty(Counter_array)==1
    fprintf(fid,'%s	', Unique_terms_observed{location_of_max});
    
    %Write out max number of times GOMF term observed
    fprintf(fid,'%f	',Max_values_array_CORUM(unique_complex_counter));
    
    %Write out number of interactions within
    fprintf(fid,'%f	',Max_values_pc_array_CORUM(unique_complex_counter));
    else
    fprintf(fid,'%s	', NaN);
    
    %Write out max number of times GOMF term observed
    fprintf(fid,'%f	',NaN);
    
    %Write out number of interactions within
    fprintf(fid,'%f	',NaN);        
    end
    
    %Write List of GOMF terms
    fprintf(fid,'%s	',Combined_CORUM_terms{unique_complex_counter});    
    
    %Write List of GOMF number
    fprintf(fid,'%s	',Combined_CORUM_vaules{unique_complex_counter});     
    
    %Write out Center
    fprintf(fid,'%s	',num2str(NR_Center_proteins_in_complexes(unique_complex_counter)));
    
    %Write out precision related values
    fprintf(fid,'%f	', Precision_of_complex(unique_complex_counter));
    
    fprintf(fid,'%f	', Total_combinations_assessed(unique_complex_counter));
    
    fprintf(fid,'%f	', Combinations_in_corum(unique_complex_counter));
    
    fprintf(fid,'%f	', Combinations_interactions_corum(unique_complex_counter));
    
    %Write out Centers of interactors
    fprintf(fid,'%s	',strjoin(Master_Gaussian.Centerofbestgaussian(position_of_interactor),';')); 
    
    
    %Write out Protein A
    fprintf(fid,'%s	',NR_Names_proteins_in_complexes{unique_complex_counter});
    
    %Write out Protein B
    for write_out=1:(number_to_write_out)
    fprintf(fid,'%s	',Master_Gaussian.Proteinname{position_of_interactor(write_out)});
    end
    
    fprintf(fid,'\n');
    
    
    
end
fclose(fid);

Output_name3=strcat('Summary_Complex_clustering_information_pc',num2str(Interaction_pc_values(Global_counter)),'.txt');

fid = fopen(Output_name3,'w');
fprintf (fid,'%s\t%s\t%s\t%s\t%s\t%s\t\n',...
'Total number of cluster','Mean precision of complexes','Precision based on combinations over all the complexes','Total number of Combinations assessed','Possible combinations in corum (TP +FP)','Interactions in corum (TP)'); %Write Header
fprintf(fid,'%f	',Number_unique_complex);
fprintf(fid,'%f	',nanmean(Precision_of_complex));
fprintf(fid,'%f	',(nansum(Combinations_interactions_corum)/nansum(Combinations_in_corum)));
fprintf(fid,'%f	',nansum(Total_combinations_assessed));
fprintf(fid,'%f	',nansum(Combinations_in_corum));
fprintf(fid,'%f	',nansum(Combinations_interactions_corum));
fclose(fid);


close all
end
