# Supplementary material for: Interactome disassembly during apoptosis occurs independent of caspase cleavage
Source: Mol Syst Biol. 2017 Jan 12;13(1):906. doi: 10.15252/msb.20167067 (PMC5293159; doi:10.15252/msb.20167067)
Supplement: Supplementary file 27 — Code EV1 [file MSB-13-906-s027.zip › 11_Combined_TAILS_data/PD_tails_analysis_Skyline_Scaffold23_MWW_BH.m]

%%%%Tails analysis

clear all

%Define Colours to use
myC= [30/255 144/255 255/255
      255/255 215/255 0/255
      178/255 34/255 34/255
      252/255 252/255 252/255];
  
colour_to_use=[0.254 0.411 0.882 %Colour: Royal Blue
              135/255 206/255 250/255 %Colour: Sky Blue
              0.28 0.82 0.8 %Colour: Medium Turquoise
              205/255 92/255 92/255 %Colour: Indian Red
              178/255 34/255 34/255 %Colour: Firebrick
              255/255 69/255 0 %Colour: Orange Red
              244/255 238/255 224/255 %Colour: Honeydew 2
              106/255 90/255 205/255 %Colour: Slate Blue
              34/255 139/255 34/255 %Colour: Forest Green
              222/255 184/255 135/255 %Colour: Burlywood
              186/255 85/255 211/255 %Colour: Medium Orchid
              219/255 112/255 147/255]; %Colour: Pale Violet Red 
          
%%%%%%%%%%%%%%%%%%%%%%%%%%%%%%%%%%%%%%%%%%%%%%%%%%%%%%%%%%%%%%%%%%%%%%%%%%% 

%Set max quant value, any ratio value over this will be set to this value
High_quant_value1=5;
low_quant_value1=0.2;
BH_cutoff=0.2;

%Denote names of data files
%Replicate 1
replicate_1_filenames={'Nsco_Tails_biological_replicate1_apoptosis.raw';...
'NSco_TAILS_20150124_Protein_complex_100Kda.raw';...
'NSco_TAILS_20150124_Protein_complex_100Kda_rep2.raw'};

%Replicate 3
replicate_3_filenames={'NSco_TAILS_20150124_Protein_complex_fraction1to5.raw';...
'NSco_TAILS_20150124_Protein_complex_fraction1to5_rep2.raw';...
'Nsco_Tails_biological_replicate_3_fraction2A.raw';...
'Nsco_Tails_biological_replicate_3_fraction3A.raw';...
'Nsco_Tails_biological_replicate_3_fraction4A.raw';...
'Nsco_Tails_biological_replicate_3_fraction5A.raw';...
'Nsco_Tails_biological_replicate_3_fraction6A.raw'};

%Replicate 2
replicate_2_filenames={'Nsco_Tails_biological_replicate2_apoptosis.raw';...
'Nsco_Tails_biological_replicate2_apoptosis_repeat.raw'};

%Replicate 1 below 100KDa
replicate_1_below_filenames={'NSco_TAILS_20150124_Protein_complex_below100kDa.raw'};

%% Import FASTA file
Mouse_fasta_file1=fastaread('HUMAN.fasta');
Mouse_fasta_file2=fastaread('UP_human_canonical_isoforms_TrEMBL_Oct2013.fasta');
Mouse_fasta_file3=fastaread('human_canonical_UNIPROT_Oct2015_70071_entries.fasta');

%combine FASTA files
Mouse_fasta_file1 =vertcat(Mouse_fasta_file1, Mouse_fasta_file2,Mouse_fasta_file3);
Mouse_fasta_header=cell(length(Mouse_fasta_file1),1);
%Convert header into form which can be used
for counter=1:length(Mouse_fasta_file1)
    seperated_values=regexp(Mouse_fasta_file1(counter).Header,'\|+','split');
    Mouse_fasta_header{counter}=seperated_values{2}; 
end


%% Initialize variables.
filename = 'Skyline_Tails_report_20150608.csv';

% Read columns of data as strings:
% For more information, see the TEXTSCAN documentation.
formatSpec = '%s%s%s%s%s%s%s%s%s%s%s%s%s%s%s%s%s%s%s%s%s%s%s%s%s%s%s%[^\n\r]';

% Open the text file.
fileID = fopen(filename,'r');

% Read columns of data according to format string.
% This call is based on the structure of the file used to generate this
% code. If an error occurs for a different file, try regenerating the code
% from the Import Tool.
dataArray = textscan(fileID, formatSpec, 'Delimiter', ',', 'HeaderLines' ,1, 'ReturnOnError', false);

% Close the text file.
fclose(fileID);

%% Convert the contents of columns containing numeric strings to numbers.
% Replace non-numeric strings with NaN.
raw = repmat({''},length(dataArray{1}),length(dataArray)-1);
for col=1:length(dataArray)-1
    raw(1:length(dataArray{col}),col) = dataArray{col};
end
numericData = NaN(size(dataArray{1},1),size(dataArray,2));

for col=[2,3,11,18,19,20,21,22,23,24,25,26,27]
    % Converts strings in the input cell array to numbers. Replaced non-numeric
    % strings with NaN.
    rawData = dataArray{col};
    for row=1:size(rawData, 1);
        % Create a regular expression to detect and remove non-numeric prefixes and
        % suffixes.
        regexstr = '(?<prefix>.*?)(?<numbers>([-]*(\d+[\,]*)+[\.]{0,1}\d*[eEdD]{0,1}[-+]*\d*[i]{0,1})|([-]*(\d+[\,]*)*[\.]{1,1}\d+[eEdD]{0,1}[-+]*\d*[i]{0,1}))(?<suffix>.*)';
        try
            result = regexp(rawData{row}, regexstr, 'names');
            numbers = result.numbers;
            
            % Detected commas in non-thousand locations.
            invalidThousandsSeparator = false;
            if any(numbers==',');
                thousandsRegExp = '^\d+?(\,\d{3})*\.{0,1}\d*$';
                if isempty(regexp(thousandsRegExp, ',', 'once'));
                    numbers = NaN;
                    invalidThousandsSeparator = true;
                end
            end
            % Convert numeric strings to numbers.
            if ~invalidThousandsSeparator;
                numbers = textscan(strrep(numbers, ',', ''), '%f');
                numericData(row, col) = numbers{1};
                raw{row, col} = numbers{1};
            end
        catch me
        end
    end
end


%% Split data into numeric and cell columns.
rawNumericColumns = raw(:, [2,3,11,18,19,20,21,22,23,24,25,26,27]);
rawCellColumns = raw(:, [1,4,5,6,7,8,9,10,12,13,14,15,16,17]);

%% Replace non-numeric cells with NaN
R = cellfun(@(x) ~isnumeric(x) && ~islogical(x),rawNumericColumns); % Find non-numeric cells
rawNumericColumns(R) = {NaN}; % Replace non-numeric cells

%% Allocate imported array to column variable names
TAILS_peptide.Peptide = rawCellColumns(:, 1);
TAILS_peptide.Precursor = cell2mat(rawNumericColumns(:, 1));
TAILS_peptide.PrecursorCharge = cell2mat(rawNumericColumns(:, 2));
TAILS_peptide.IsotopeLabelType = rawCellColumns(:, 2);
TAILS_peptide.PeptideSequence = rawCellColumns(:, 3);
TAILS_peptide.PeptideModifiedSequence = rawCellColumns(:, 4);
%Quant values
TAILS_peptide.FileName = rawCellColumns(:, 14);
TAILS_peptide.RatioHeavyToLight = cell2mat(rawNumericColumns(:, 4));
TAILS_peptide.RatioMediumToLight = cell2mat(rawNumericColumns(:, 5));
TAILS_peptide.RatioLightToHeavy = cell2mat(rawNumericColumns(:, 6));
TAILS_peptide.RatioLightToMedium = cell2mat(rawNumericColumns(:, 7));
TAILS_peptide.RatioLight_dimethylToHeavy = cell2mat(rawNumericColumns(:, 8));
TAILS_peptide.RatioLight_dimethylToMedium = cell2mat(rawNumericColumns(:, 9));
TAILS_peptide.RatioHeavyToLight_dimethyl = cell2mat(rawNumericColumns(:, 10));
TAILS_peptide.RatioMediumToLight_dimethyl = cell2mat(rawNumericColumns(:, 11));
TAILS_peptide.RatioMediumToHeavy = cell2mat(rawNumericColumns(:, 12));
TAILS_peptide.RatioHeavyToMedium = cell2mat(rawNumericColumns(:, 13));

%Count number of measurements
Tails_peptide_number=length(TAILS_peptide.Precursor);

%Create decolauted array
TAILS_peptide.peptide_mass=zeros(Tails_peptide_number,1);

%Generate decovaluted peptide mass for Skyline data
for counter_decovaulte=1:Tails_peptide_number
    
    TAILS_peptide.peptide_mass(counter_decovaulte,1)=(TAILS_peptide.Precursor(counter_decovaulte)*TAILS_peptide.PrecursorCharge(counter_decovaulte))...
        -((TAILS_peptide.PrecursorCharge(counter_decovaulte))*1.00794);
 
end


%% Read in Scaffold results
filename = 'Combined_Scaffold_peptide_list_reverse_contaminates_removed.txt';
%% Open the text file.
fileID = fopen(filename,'r');
formatSpec = '%q%q%q%q%q%q%q%f%f%f%f%f%f%q%q%q%q%f%f%f%f%q%f%f%f%f%f%f%[^\n\r]';
dataArray = textscan(fileID, formatSpec, 'Delimiter', '\t', 'EmptyValue' ,NaN,'HeaderLines' ,1, 'ReturnOnError', false);

%% Close the text file.
fclose(fileID);

%% Allocate imported array to column variable names
Scaffold.Experimentname = dataArray{:, 1};
Scaffold.Biologicalsamplecategory = dataArray{:, 2};
Scaffold.Biologicalsamplename = dataArray{:, 3};
Scaffold.MSMSsamplename = dataArray{:, 4};
Scaffold.Proteingroup = dataArray{:, 5};
Scaffold.Proteinaccessionnumber = dataArray{:, 6};
Scaffold.Proteinname = dataArray{:, 7};
Scaffold.Proteinidentificationprobability = dataArray{:, 8};
Scaffold.Proteinpercentageoftotalspectra = dataArray{:, 9};
Scaffold.ProteinmolecularweightAMU = dataArray{:, 10};
Scaffold.Numberofuniquepeptides = dataArray{:, 11};
Scaffold.Numberofuniquespectra = dataArray{:, 12};
Scaffold.Numberoftotalspectra = dataArray{:, 13};
Scaffold.Spectrumname = dataArray{:, 14};
Scaffold.Peptidesequence = dataArray{:, 15};
Scaffold.Previousaminoacid = dataArray{:, 16};
Scaffold.Nextaminoacid = dataArray{:, 17};
Scaffold.Peptideidentificationprobability = dataArray{:, 18};
Scaffold.MascotIonscore = dataArray{:, 19};
Scaffold.MascotIdentityscore = dataArray{:, 20};
Scaffold.MascotDeltaIonscore = dataArray{:, 21};
Scaffold.Modificationsidentifiedbyspectrum = dataArray{:, 22};
Scaffold.ActualpeptidemassAMU = dataArray{:, 23};
Scaffold.Spectrumcharge = dataArray{:, 24};
Scaffold.ActualminuscalculatedpeptidemassAMU = dataArray{:, 25};
Scaffold.ActualminuscalculatedpeptidemassPPM = dataArray{:, 26};
Scaffold.Peptidestartindex = dataArray{:, 27};
Scaffold.Peptidestopindex = dataArray{:, 28};


%Determine the number of unique peptides
Unique_sequence_scaffold=unique(Scaffold.Peptidesequence);
Number_of_unique_sequences=length(Unique_sequence_scaffold);

%write out row counter
Row_counter=1;

%If value exist remove it 
if exist('Scaffold_temp')==1
clear Scaffold_temp
end

for unique_sequnece_counter=1:Number_of_unique_sequences
    %Determine sequence to look up
    Unique_sequence_scaffold(unique_sequnece_counter);
    
    %look up peptide in Scaffold dataset
    [position1]=ind2sub(size(Scaffold.Peptidesequence), strmatch(Unique_sequence_scaffold(unique_sequnece_counter), Scaffold.Peptidesequence, 'exact')); 
    
    %Determine the lenght of position 1 peptides
    position1_length=length(position1);
    
    %determine how many unique masses observed within 20ppm
    temp_array=zeros(0,0);
    for counter_1=1:position1_length
    [unique_mass_peptide_within0_5Da] = find(Scaffold.ActualpeptidemassAMU(position1)>=(Scaffold.ActualpeptidemassAMU(position1(counter_1))-0.5)...
                                        & Scaffold.ActualpeptidemassAMU(position1)<=(Scaffold.ActualpeptidemassAMU(position1(counter_1))+0.5));
                                    
    %Determine position with highest mascot score
    temp_value_maxionscore=Scaffold.MascotIonscore(position1(unique_mass_peptide_within0_5Da));
    [max_1 max_position]=max(temp_value_maxionscore);
    %Determine how many unique peptides were observed                               
    temp_array=[temp_array, unique_mass_peptide_within0_5Da(max_position)];
    end
    
    %determine positions with unique mass observed
    unique_position_max_mascotionscore=unique(temp_array);
    

    
    %Write out unique
    for counter_2=1:length(unique_position_max_mascotionscore)
        
   %Determine protein was mapped to proteins  
   if ~isequal(Scaffold.Previousaminoacid(position1(unique_position_max_mascotionscore(counter_2))),{'?'})
    
   %Copy information to a new array
   Scaffold_temp.Experimentname(Row_counter)=Scaffold.Experimentname(position1(unique_position_max_mascotionscore(counter_2)));
   Scaffold_temp.Biologicalsamplecategory(Row_counter)=Scaffold.Biologicalsamplecategory(position1(unique_position_max_mascotionscore(counter_2)));
   Scaffold_temp.Biologicalsamplename(Row_counter)=Scaffold.Biologicalsamplename(position1(unique_position_max_mascotionscore(counter_2))); 
   Scaffold_temp.MSMSsamplename(Row_counter)=Scaffold.MSMSsamplename(position1(unique_position_max_mascotionscore(counter_2))); 
   Scaffold_temp.Proteingroup(Row_counter)=Scaffold.Proteingroup(position1(unique_position_max_mascotionscore(counter_2))); 
   
   Scaffold_temp.Proteinaccessionnumber(Row_counter)=Scaffold.Proteinaccessionnumber(position1(unique_position_max_mascotionscore(counter_2)));
   Scaffold_temp.Proteinname(Row_counter)=Scaffold.Proteinname(position1(unique_position_max_mascotionscore(counter_2)));
   Scaffold_temp.Proteinidentificationprobability(Row_counter)=Scaffold.Proteinidentificationprobability(position1(unique_position_max_mascotionscore(counter_2)));
   Scaffold_temp.Proteinpercentageoftotalspectra(Row_counter)=Scaffold.Proteinpercentageoftotalspectra(position1(unique_position_max_mascotionscore(counter_2)));
   Scaffold_temp.ProteinmolecularweightAMU(Row_counter)=Scaffold.ProteinmolecularweightAMU(position1(unique_position_max_mascotionscore(counter_2)));
   
   Scaffold_temp.Numberofuniquepeptides(Row_counter)=Scaffold.Numberofuniquepeptides(position1(unique_position_max_mascotionscore(counter_2)));
   Scaffold_temp.Numberofuniquespectra(Row_counter)=Scaffold.Numberofuniquespectra(position1(unique_position_max_mascotionscore(counter_2)));
   Scaffold_temp.Numberoftotalspectra(Row_counter)=Scaffold.Numberoftotalspectra(position1(unique_position_max_mascotionscore(counter_2)));
   Scaffold_temp.Spectrumname(Row_counter)=Scaffold.Spectrumname(position1(unique_position_max_mascotionscore(counter_2)));
   Scaffold_temp.Peptidesequence(Row_counter)=Scaffold.Peptidesequence(position1(unique_position_max_mascotionscore(counter_2)));
   
   Scaffold_temp.Previousaminoacid(Row_counter)=Scaffold.Previousaminoacid(position1(unique_position_max_mascotionscore(counter_2)));
   Scaffold_temp.Nextaminoacid(Row_counter)=Scaffold.Nextaminoacid(position1(unique_position_max_mascotionscore(counter_2)));
   Scaffold_temp.Peptideidentificationprobability(Row_counter)=Scaffold.Peptideidentificationprobability(position1(unique_position_max_mascotionscore(counter_2)));
   Scaffold_temp.MascotIonscore(Row_counter)=Scaffold.MascotIonscore(position1(unique_position_max_mascotionscore(counter_2)));
   Scaffold_temp.MascotIdentityscore(Row_counter)=Scaffold.MascotIdentityscore(position1(unique_position_max_mascotionscore(counter_2)));
   
   Scaffold_temp.MascotDeltaIonscore(Row_counter)=Scaffold.MascotDeltaIonscore(position1(unique_position_max_mascotionscore(counter_2)));
   Scaffold_temp.Modificationsidentifiedbyspectrum(Row_counter)=Scaffold.Modificationsidentifiedbyspectrum(position1(unique_position_max_mascotionscore(counter_2)));
   Scaffold_temp.ActualpeptidemassAMU(Row_counter)=Scaffold.ActualpeptidemassAMU(position1(unique_position_max_mascotionscore(counter_2)));
   Scaffold_temp.Spectrumcharge(Row_counter)=Scaffold.Spectrumcharge(position1(unique_position_max_mascotionscore(counter_2))); 
   Scaffold_temp.ActualminuscalculatedpeptidemassAMU(Row_counter)=Scaffold.ActualminuscalculatedpeptidemassAMU(position1(unique_position_max_mascotionscore(counter_2)));
   
   Scaffold_temp.ActualminuscalculatedpeptidemassPPM(Row_counter)=Scaffold.ActualminuscalculatedpeptidemassPPM(position1(unique_position_max_mascotionscore(counter_2)));
   Scaffold_temp.Peptidestartindex(Row_counter)=Scaffold.Peptidestartindex(position1(unique_position_max_mascotionscore(counter_2)));
   Scaffold_temp.Peptidestopindex(Row_counter)=Scaffold.Peptidestopindex(position1(unique_position_max_mascotionscore(counter_2)));

   %Add one
   Row_counter=Row_counter+1;
   end
   end
end

%Determine the number of non redunent peptides
number_unique_NR_peptides=length(Scaffold_temp.ActualminuscalculatedpeptidemassPPM);

%% Initialize variables.
filename = 'Mapped_terms_Ntails.txt';
%% Open the text file.
fileID = fopen(filename,'r');

%% Read columns of data according to format string.
dataArray = textscan(fileID, '%s%s%s%s%s%s%*s%*s%*s%*s%*s%*s%*s%*s%*s%*s%[^\n\r]', 'Delimiter', '\t',  'ReturnOnError', false);

%% Close the text file.
fclose(fileID);

%% Allocate imported array to column variable names
Mapped_terms.Terms = dataArray{:, 1};
Mapped_terms.Entry = dataArray{:, 2};
Mapped_terms.Entryname = dataArray{:, 3};
Mapped_terms.Status = dataArray{:, 4};
Mapped_terms.Proteinnames = dataArray{:, 5};
Mapped_terms.Genenames = dataArray{:, 6};

%Extact uniprot terms to map
Scaffold_temp.Uniprot_terms=cell(length(Scaffold_temp.Proteinaccessionnumber),1);
for uniprot_counter=1:length(Scaffold_temp.Proteinaccessionnumber)
    
    Temp=regexp(Scaffold_temp.Proteinaccessionnumber{uniprot_counter},'\|','split');
    position_to_write_out=find(~cellfun(@isempty,(strfind(Temp, '_HUMAN'))));
    
    %write out term
    Scaffold_temp.Uniprot_terms(uniprot_counter,1)=Temp(position_to_write_out);
end

%Map unitprot accession numbers to proteins
Scaffold_temp.uniprot_mapped_accession_num=cell(number_unique_NR_peptides,1);

for entry_counter=1:number_unique_NR_peptides
    %check if any of the protein entries matahc the tails data
    [Position_of_uniprot_accession_num]=ind2sub(size(Mapped_terms.Entryname), strmatch(Scaffold_temp.Uniprot_terms{entry_counter}, Mapped_terms.Entryname, 'exact'));
    
    %record results
    if ~isempty(Position_of_uniprot_accession_num)
    Scaffold_temp.uniprot_mapped_accession_num(entry_counter)=Mapped_terms.Entry(Position_of_uniprot_accession_num);
    else
    Scaffold_temp.uniprot_mapped_accession_num(entry_counter)={''};    
    end
end


%%%%%%%%%%%%%%%%%%%%%%%%%%%%%%%%%%%%%%%%%%%%%%%%%%%%%%%%%%%%%%%%%%%%%%%%%%%

%Save Scaffold temp non-redunent list of peptides
%Write out combined peptide list
fid = fopen('Non_redundent_unique_Scaffold_peptide_list_reverse_contaminates_removed.txt','w');
fprintf (fid,'%s\t%s\t%s\t%s\t%s\t%s\t%s\t%s\t%s\t%s\t%s\t%s\t%s\t%s\t%s\t%s\t%s\t%s\t%s\t%s\t%s\t%s\t%s\t%s\t%s\t%s\t%s\t%s\t%s\n',... %header for output
'Experiment name','Biological sample category','Biological sample name','MS/MS sample name','Protein group',...
'Protein accession number','Uniprot mapping','Protein name','Protein identification probability','Protein percentage of total spectra',...
'Protein molecular weight (AMU)','Number of unique peptides','Number of unique spectra','Number of total spectra',...
'Spectrum name','Peptide sequence','Previous amino acid','Next amino acid','Peptide identification probability',...
'Mascot Ion score','Mascot Identity score','Mascot Delta Ion score','Modifications identified by spectrum',...
'Actual peptide mass (AMU)','Spectrum charge','Actual minus calculated peptide mass (AMU)',...
'Actual minus calculated peptide mass (PPM)','Peptide start index','Peptide stop index'); %Write Header
for write_out_loop2=1:number_unique_NR_peptides
%Write out data            
fprintf(fid,'%s	',Scaffold_temp.Experimentname{write_out_loop2});
fprintf(fid,'%s	',Scaffold_temp.Biologicalsamplecategory{write_out_loop2});
fprintf(fid,'%s	',Scaffold_temp.Biologicalsamplename{write_out_loop2}); 
fprintf(fid,'%s	',Scaffold_temp.MSMSsamplename{write_out_loop2}); 
fprintf(fid,'%s	',Scaffold_temp.Proteingroup{write_out_loop2});
fprintf(fid,'%s	',Scaffold_temp.Proteinaccessionnumber{write_out_loop2});
fprintf(fid,'%s	',Scaffold_temp.uniprot_mapped_accession_num{write_out_loop2});
fprintf(fid,'%s	',Scaffold_temp.Proteinname{write_out_loop2});
fprintf(fid,'%f	',Scaffold_temp.Proteinidentificationprobability(write_out_loop2)); 
fprintf(fid,'%f	',Scaffold_temp.Proteinpercentageoftotalspectra(write_out_loop2)); 
fprintf(fid,'%f	',Scaffold_temp.ProteinmolecularweightAMU(write_out_loop2)); 
fprintf(fid,'%f	',Scaffold_temp.Numberofuniquepeptides(write_out_loop2));
fprintf(fid,'%f	',Scaffold_temp.Numberofuniquespectra(write_out_loop2)); 
fprintf(fid,'%f	',Scaffold_temp.Numberoftotalspectra(write_out_loop2));
fprintf(fid,'%s	',Scaffold_temp.Spectrumname{write_out_loop2}); 
fprintf(fid,'%s	',Scaffold_temp.Peptidesequence{write_out_loop2});
fprintf(fid,'%s	',Scaffold_temp.Previousaminoacid{write_out_loop2});
fprintf(fid,'%s	',Scaffold_temp.Nextaminoacid{write_out_loop2});
fprintf(fid,'%f	',Scaffold_temp.Peptideidentificationprobability(write_out_loop2));
fprintf(fid,'%f	',Scaffold_temp.MascotIonscore(write_out_loop2));
fprintf(fid,'%f	',Scaffold_temp.MascotIdentityscore(write_out_loop2));
fprintf(fid,'%f	',Scaffold_temp.MascotDeltaIonscore(write_out_loop2));
fprintf(fid,'%s	',Scaffold_temp.Modificationsidentifiedbyspectrum{write_out_loop2});
fprintf(fid,'%f	',Scaffold_temp.ActualpeptidemassAMU(write_out_loop2));
fprintf(fid,'%f	',Scaffold_temp.Spectrumcharge(write_out_loop2)); 
fprintf(fid,'%f	',Scaffold_temp.ActualminuscalculatedpeptidemassAMU(write_out_loop2)); 
fprintf(fid,'%f	',Scaffold_temp.ActualminuscalculatedpeptidemassPPM(write_out_loop2)); 
fprintf(fid,'%f	',Scaffold_temp.Peptidestartindex(write_out_loop2)); 
fprintf(fid,'%f	',Scaffold_temp.Peptidestopindex(write_out_loop2));  
fprintf(fid,'\n');
end
fclose(fid);


%Add Quantification values for individual replicates

%write out row counter
Row_counter=1;

%If value exist remove it 
if exist('Scaffold_temp2')==1
clear Scaffold_temp2
end

%Quantitation array
Quantitation_array=zeros(9,number_unique_NR_peptides);

%Modification status list
Modificiation_state=cell(number_unique_NR_peptides,1);


for unique_sequnece_counter=1:number_unique_NR_peptides

    %look up peptide in Skyline dataset
    [position2]=ind2sub(size(TAILS_peptide.Peptide), strmatch(Scaffold_temp.Peptidesequence(unique_sequnece_counter), TAILS_peptide.Peptide, 'exact'));
    
    %Determine the lenght of position 2 peptides
    position2_length=length(position2);
    
    %determine how many unique masses observed within 0.5Da
    temp_array=zeros(0,0);
    for counter_2=1:position2_length
    [unique_mass_peptide_within0_5Da] = find(Scaffold_temp.ActualpeptidemassAMU(unique_sequnece_counter)>=(TAILS_peptide.peptide_mass(position2(counter_2))-0.5)...
                                        & Scaffold_temp.ActualpeptidemassAMU(unique_sequnece_counter)<=(TAILS_peptide.peptide_mass(position2(counter_2))+0.5));
                                    
    %Determine position with highest mascot score
    if ~isempty(unique_mass_peptide_within0_5Da)
    %Determine how many unique peptides were observed                               
    temp_array=[temp_array, position2(unique_mass_peptide_within0_5Da)];
    end
    end
    
    %Determine the unique positions
    position_of_peptide=unique(temp_array);
    %use the Quant information from charge state with the best mascot score
    charge_state_of_best_mascot_score=TAILS_peptide.PrecursorCharge(position_of_peptide);
    %Peptide sequence which matches mass
    Peptide_sequence_to_lookup=TAILS_peptide.PeptideModifiedSequence(position_of_peptide);
    
    %find location of peptide with exactly the same modification status
    [position2B]=ind2sub(size(TAILS_peptide.Peptide), strmatch(Peptide_sequence_to_lookup, TAILS_peptide.PeptideModifiedSequence(position2), 'exact')); 
    
    %Removal all values from position2 which do not match the same peptide
    %modificaiton stauts
    position2=position2(position2B);
    
    %Determine the lenght of position 2 peptides
    position2_length=length(position2);
    
    %If unquantified put NaN
    if ~isempty(position2)
    
    %Save modification state information to write out
    Modificiation_state(unique_sequnece_counter,1)=Peptide_sequence_to_lookup;    
    
    %Check if sequence contains a k
    Contains_K=1;
    if isempty(strfind(TAILS_peptide.Peptide{position2(1)},'K'))
    Contains_K=0;
    end
    
    if Contains_K==0
        
    %Find position equal to light   
    [position3]=ind2sub(size(TAILS_peptide.IsotopeLabelType(position2)), strmatch({'light'}, TAILS_peptide.IsotopeLabelType(position2), 'exact')); 
    
    %find the positions matching the charge state with the best mascot
    %score
    [position3]=find(TAILS_peptide.PrecursorCharge(position2(position3))==charge_state_of_best_mascot_score);
    
    %Find measurements from replicate 1
    rep1_value_HvsL=zeros(0,0);
    rep1_value_MvsL=zeros(0,0);
    rep1_value_MvsH=zeros(0,0);
    for rep1_counter=1:length(replicate_1_filenames)
    %find rep 1 values    
    rep1_temp=strmatch(replicate_1_filenames(rep1_counter), TAILS_peptide.FileName(position2(position3)), 'exact');
    
    if ~isempty(rep1_temp)
    rep1_value_HvsL=[rep1_value_HvsL, TAILS_peptide.RatioHeavyToLight(position2(rep1_temp))];
    rep1_value_MvsL=[rep1_value_MvsL, TAILS_peptide.RatioMediumToLight(position2(rep1_temp))];
    rep1_value_MvsH=[rep1_value_MvsH, TAILS_peptide.RatioMediumToHeavy(position2(rep1_temp))];
    end
    end
    
    %average measurements from multiple replicates
    mean_rep1_HvsL=mean(rep1_value_HvsL);
    mean_rep1_MvsL=mean(rep1_value_MvsL);
    mean_rep1_MvsH=mean(rep1_value_MvsH);
    
    %Find measurements from replicate 2
    rep2_value_HvsL=zeros(0,0);
    rep2_value_MvsL=zeros(0,0);
    rep2_value_MvsH=zeros(0,0);
    for rep2_counter=1:length(replicate_2_filenames)
    %find rep 2 values    
    rep2_temp=strmatch(replicate_2_filenames(rep2_counter), TAILS_peptide.FileName(position2(position3)), 'exact');
    
    if ~isempty(rep2_temp)
    rep2_value_HvsL=[rep2_value_HvsL, TAILS_peptide.RatioHeavyToLight(position2(rep2_temp))];
    rep2_value_MvsL=[rep2_value_MvsL, TAILS_peptide.RatioMediumToLight(position2(rep2_temp))];
    rep2_value_MvsH=[rep2_value_MvsH, TAILS_peptide.RatioMediumToHeavy(position2(rep2_temp))];
    end
    end
    
    %average measurements from multiple replicates
    mean_rep2_HvsL=mean(rep2_value_HvsL);
    mean_rep2_MvsL=mean(rep2_value_MvsL);
    mean_rep2_MvsH=mean(rep2_value_MvsH);    
    
    %Find measurements from replicate 3
    rep3_value_HvsL=zeros(0,0);
    rep3_value_MvsL=zeros(0,0);
    rep3_value_MvsH=zeros(0,0);
    for rep3_counter=1:length(replicate_3_filenames)
    %find rep 3 values    
    rep3_temp=strmatch(replicate_3_filenames(rep3_counter), TAILS_peptide.FileName(position2(position3)), 'exact');
    
    if ~isempty(rep3_temp)
    rep3_value_HvsL=[rep3_value_HvsL, TAILS_peptide.RatioHeavyToLight(position2(rep3_temp))];
    rep3_value_MvsL=[rep3_value_MvsL, TAILS_peptide.RatioMediumToLight(position2(rep3_temp))];
    rep3_value_MvsH=[rep3_value_MvsH, TAILS_peptide.RatioMediumToHeavy(position2(rep3_temp))];
    end
    end
    
    %average measurements from multiple replicates
    mean_rep3_HvsL=mean(rep3_value_HvsL);
    mean_rep3_MvsL=mean(rep3_value_MvsL);
    mean_rep3_MvsH=mean(rep3_value_MvsH);    
    
    elseif Contains_K==1
        
    %Find position equal to light   
    [position3]=ind2sub(size(TAILS_peptide.IsotopeLabelType(position2)), strmatch({'Light_dimethyl'}, TAILS_peptide.IsotopeLabelType(position2), 'exact')); 
    
    %find the positions matching the charge state with the best mascot
    %score
    [position3]=find(TAILS_peptide.PrecursorCharge(position2(position3))==charge_state_of_best_mascot_score);
    
    %Find measurements from replicate 1
    rep1_value_HvsL=zeros(0,0);
    rep1_value_MvsL=zeros(0,0);
    rep1_value_MvsH=zeros(0,0);
    for rep1_counter=1:length(replicate_1_filenames)
    %find rep 1 values    
    rep1_temp=strmatch(replicate_1_filenames(rep1_counter), TAILS_peptide.FileName(position2(position3)), 'exact');
    
    if ~isempty(rep1_temp)
    rep1_value_HvsL=[rep1_value_HvsL, TAILS_peptide.RatioHeavyToLight(position2(rep1_temp))];
    rep1_value_MvsL=[rep1_value_MvsL, TAILS_peptide.RatioMediumToLight(position2(rep1_temp))];
    rep1_value_MvsH=[rep1_value_MvsH, TAILS_peptide.RatioMediumToHeavy(position2(rep1_temp))];
    end
    end
    
    %average measurements from multiple replicates
    mean_rep1_HvsL=mean(rep1_value_HvsL);
    mean_rep1_MvsL=mean(rep1_value_MvsL);
    mean_rep1_MvsH=mean(rep1_value_MvsH);
    
    %Find measurements from replicate 2
    rep2_value_HvsL=zeros(0,0);
    rep2_value_MvsL=zeros(0,0);
    rep2_value_MvsH=zeros(0,0);
    for rep2_counter=1:length(replicate_2_filenames)
    %find rep 2 values    
    rep2_temp=strmatch(replicate_2_filenames(rep2_counter), TAILS_peptide.FileName(position2(position3)), 'exact');
    
    if ~isempty(rep2_temp)
    rep2_value_HvsL=[rep2_value_HvsL, TAILS_peptide.RatioHeavyToLight(position2(rep2_temp))];
    rep2_value_MvsL=[rep2_value_MvsL, TAILS_peptide.RatioMediumToLight(position2(rep2_temp))];
    rep2_value_MvsH=[rep2_value_MvsH, TAILS_peptide.RatioMediumToHeavy(position2(rep2_temp))];
    end
    end
    
    %average measurements from multiple replicates
    mean_rep2_HvsL=mean(rep2_value_HvsL);
    mean_rep2_MvsL=mean(rep2_value_MvsL);
    mean_rep2_MvsH=mean(rep2_value_MvsH);    
    
    %Find measurements from replicate 3
    rep3_value_HvsL=zeros(0,0);
    rep3_value_MvsL=zeros(0,0);
    rep3_value_MvsH=zeros(0,0);
    for rep3_counter=1:length(replicate_3_filenames)
    %find rep 3 values    
    rep3_temp=strmatch(replicate_3_filenames(rep3_counter), TAILS_peptide.FileName(position2(position3)), 'exact');
    
    if ~isempty(rep3_temp)
    rep3_value_HvsL=[rep3_value_HvsL, TAILS_peptide.RatioHeavyToLight(position2(rep3_temp))];
    rep3_value_MvsL=[rep3_value_MvsL, TAILS_peptide.RatioMediumToLight(position2(rep3_temp))];
    rep3_value_MvsH=[rep3_value_MvsH, TAILS_peptide.RatioMediumToHeavy(position2(rep3_temp))];
    end
    end
    
    %average measurements from multiple replicates
    mean_rep3_HvsL=mean(rep3_value_HvsL);
    mean_rep3_MvsL=mean(rep3_value_MvsL);
    mean_rep3_MvsH=mean(rep3_value_MvsH);    
    
    end
    
    %Save extracted Quant values
    %Rep1
    Quantitation_array(1,unique_sequnece_counter)=mean_rep1_HvsL;
    Quantitation_array(2,unique_sequnece_counter)=mean_rep1_MvsL;
    Quantitation_array(3,unique_sequnece_counter)=mean_rep1_MvsH;
    %Rep2
    Quantitation_array(4,unique_sequnece_counter)=mean_rep2_HvsL;
    Quantitation_array(5,unique_sequnece_counter)=mean_rep2_MvsL;
    Quantitation_array(6,unique_sequnece_counter)=mean_rep2_MvsH;    
    %Rep3
    Quantitation_array(7,unique_sequnece_counter)=mean_rep3_HvsL;
    Quantitation_array(8,unique_sequnece_counter)=mean_rep3_MvsL;
    Quantitation_array(9,unique_sequnece_counter)=mean_rep3_MvsH;
    else
    %Save extracted Quant values
    %Rep1
    Quantitation_array(1,unique_sequnece_counter)=NaN;
    Quantitation_array(2,unique_sequnece_counter)=NaN;
    Quantitation_array(3,unique_sequnece_counter)=NaN;
    %Rep2
    Quantitation_array(4,unique_sequnece_counter)=NaN;
    Quantitation_array(5,unique_sequnece_counter)=NaN;
    Quantitation_array(6,unique_sequnece_counter)=NaN;    
    %Rep3
    Quantitation_array(7,unique_sequnece_counter)=NaN;
    Quantitation_array(8,unique_sequnece_counter)=NaN;
    Quantitation_array(9,unique_sequnece_counter)=NaN;
    
    %Write out NaN for peptide not quantified
    Modificiation_state(unique_sequnece_counter,1)={'NaN'};
    end
end


%Generate normalized values based on median (similar to the approach used
%by Maxqaunt)
Median_values(1)=nanmedian(Quantitation_array(1,:));
Median_values(2)=nanmedian(Quantitation_array(2,:));
Median_values(3)=nanmedian(Quantitation_array(3,:));
Median_values(4)=nanmedian(Quantitation_array(4,:));
Median_values(5)=nanmedian(Quantitation_array(5,:));
Median_values(6)=nanmedian(Quantitation_array(6,:));
Median_values(7)=nanmedian(Quantitation_array(7,:));
Median_values(8)=nanmedian(Quantitation_array(8,:));
Median_values(9)=nanmedian(Quantitation_array(9,:));


%Normalization values
normalization_factors=1./Median_values;


%Normalize values
normalized_array(1,:)=Quantitation_array(1,:)*normalization_factors(1);
normalized_array(2,:)=Quantitation_array(2,:)*normalization_factors(2);
normalized_array(3,:)=Quantitation_array(3,:)*normalization_factors(3);
normalized_array(4,:)=Quantitation_array(4,:)*normalization_factors(4);
normalized_array(5,:)=Quantitation_array(5,:)*normalization_factors(5);
normalized_array(6,:)=Quantitation_array(6,:)*normalization_factors(6);
normalized_array(7,:)=Quantitation_array(7,:)*normalization_factors(7);
normalized_array(8,:)=Quantitation_array(8,:)*normalization_factors(8);
normalized_array(9,:)=Quantitation_array(9,:)*normalization_factors(9);

%Determine max and min bin values to adjust figure
Max_log2_rep1=max(max(log2(normalized_array(1:3,:))'));
Min_log2_rep1=min(min(log2(normalized_array(1:3,:))'));

Max_log2_rep2=max(max(log2(normalized_array(4:6,:))'));
Min_log2_rep2=min(min(log2(normalized_array(4:6,:))'));

Max_log2_rep3=max(max(log2(normalized_array(7:9,:))'));
Min_log2_rep3=min(min(log2(normalized_array(7:9,:))'));

%check distrubution, for QC purposes
%replicate 1
F1=figure
%MvsL
subplot(3,2,1)
h=histogram(log2(normalized_array(2,:)))
ylim([0 max(h.Values)*1.05]);
xlim([Min_log2_rep1 Max_log2_rep1]);
title('Normalized hitogram of MvsL measurements', 'Fontsize',6);
xlabel('Log2 measurement','Fontsize',6);
subplot(3,2,2)
h1=histogram(log2(Quantitation_array(2,:)))
hold on
h2=histogram(log2(normalized_array(2,:)))
h1.Normalization = 'probability';
h1.BinWidth = 0.25;
h2.Normalization = 'probability';
h2.BinWidth = 0.25;
title('Comparison of normalization', 'Fontsize',6);
ylim([0 max(h1.Values)*1.05]);
xlim([h1.BinLimits(1) h1.BinLimits(2)]);
xlabel('Log2 measurement', 'Fontsize',6);

%HvsL
subplot(3,2,3)
h=histogram(log2(normalized_array(1,:)))
ylim([0 max(h.Values)*1.05]);
xlim([Min_log2_rep1 Max_log2_rep1]);
title('Normalized hitogram of HvsL measurements', 'Fontsize',6);
xlabel('Log2 measurement','Fontsize',6);
subplot(3,2,4)
h1=histogram(log2(Quantitation_array(1,:)))
hold on
h2=histogram(log2(normalized_array(1,:)))
h1.Normalization = 'probability';
h1.BinWidth = 0.25;
h2.Normalization = 'probability';
h2.BinWidth = 0.25;
title('Comparison of normalization', 'Fontsize',6);
ylim([0 max(h1.Values)*1.05]);
xlim([h1.BinLimits(1) h1.BinLimits(2)]);
xlabel('Log2 measurement', 'Fontsize',6);

%HvsM
subplot(3,2,5)
h=histogram(log2(normalized_array(3,:)))
ylim([0 max(h.Values)*1.05]);
xlim([Min_log2_rep1 Max_log2_rep1]);
title('Normalized hitogram of HvsM measurements', 'Fontsize',6);
xlabel('Log2 measurement','Fontsize',6);
subplot(3,2,6)
h1=histogram(log2(Quantitation_array(3,:)))
hold on
h2=histogram(log2(normalized_array(3,:)))
h1.Normalization = 'probability';
h1.BinWidth = 0.25;
h2.Normalization = 'probability';
h2.BinWidth = 0.25;
title('Comparison of normalization', 'Fontsize',6);
ylim([0 max(h1.Values)*1.05]);
xlim([h1.BinLimits(1) h1.BinLimits(2)]);
xlabel('Log2 measurement', 'Fontsize',6);
suptitle('Replicate 1 isotopology channels')

print(F1,'-dpdf','-r600', 'Replicate_1_histogram_QC.pdf')
close(F1)


%replicate 2
F2=figure
%MvsL
subplot(3,2,1)
h=histogram(log2(normalized_array(5,:)))
ylim([0 max(h.Values)*1.05]);
xlim([Min_log2_rep2 Max_log2_rep2]);
title('Normalized hitogram of MvsL measurements', 'Fontsize',6);
xlabel('Log2 measurement','Fontsize',6);
subplot(3,2,2)
h1=histogram(log2(Quantitation_array(5,:)))
hold on
h2=histogram(log2(normalized_array(5,:)))
h1.Normalization = 'probability';
h1.BinWidth = 0.25;
h2.Normalization = 'probability';
h2.BinWidth = 0.25;
title('Comparison of normalization', 'Fontsize',6);
ylim([0 max(h1.Values)*1.05]);
xlim([h1.BinLimits(1) h1.BinLimits(2)]);
xlabel('Log2 measurement', 'Fontsize',6);

%HvsL
subplot(3,2,3)
h=histogram(log2(normalized_array(4,:)))
ylim([0 max(h.Values)*1.05]);
xlim([Min_log2_rep2 Max_log2_rep2]);
title('Normalized hitogram of HvsL measurements', 'Fontsize',6);
xlabel('Log2 measurement','Fontsize',6);
subplot(3,2,4)
h1=histogram(log2(Quantitation_array(4,:)))
hold on
h2=histogram(log2(normalized_array(4,:)))
h1.Normalization = 'probability';
h1.BinWidth = 0.25;
h2.Normalization = 'probability';
h2.BinWidth = 0.25;
title('Comparison of normalization', 'Fontsize',6);
ylim([0 max(h1.Values)*1.05]);
xlim([h1.BinLimits(1) h1.BinLimits(2)]);
xlabel('Log2 measurement', 'Fontsize',6);

%HvsM
subplot(3,2,5)
h=histogram(log2(normalized_array(6,:)))
ylim([0 max(h.Values)*1.05]);
xlim([Min_log2_rep2 Max_log2_rep2]);
title('Normalized hitogram of HvsM measurements', 'Fontsize',6);
xlabel('Log2 measurement','Fontsize',6);
subplot(3,2,6)
h1=histogram(log2(Quantitation_array(6,:)))
hold on
h2=histogram(log2(normalized_array(6,:)))
h1.Normalization = 'probability';
h1.BinWidth = 0.25;
h2.Normalization = 'probability';
h2.BinWidth = 0.25;
title('Comparison of normalization', 'Fontsize',6);
ylim([0 max(h1.Values)*1.05]);
xlim([h1.BinLimits(1) h1.BinLimits(2)]);
xlabel('Log2 measurement', 'Fontsize',6);
suptitle('Replicate 2 isotopology channels')

print(F2,'-dpdf','-r600', 'Replicate_2_histogram_QC.pdf')
close(F2)

%replicate 3
F3=figure
%MvsL
subplot(3,2,1)
h=histogram(log2(normalized_array(8,:)))
ylim([0 max(h.Values)*1.05]);
xlim([Min_log2_rep3 Max_log2_rep3]);
title('Normalized hitogram of MvsL measurements', 'Fontsize',6);
xlabel('Log2 measurement','Fontsize',6);
subplot(3,2,2)
h1=histogram(log2(Quantitation_array(8,:)))
hold on
h2=histogram(log2(normalized_array(8,:)))
h1.Normalization = 'probability';
h1.BinWidth = 0.25;
h2.Normalization = 'probability';
h2.BinWidth = 0.25;
title('Comparison of normalization', 'Fontsize',6);
ylim([0 max(h1.Values)*1.05]);
xlim([h1.BinLimits(1) h1.BinLimits(2)]);
xlabel('Log2 measurement', 'Fontsize',6);

%HvsL
subplot(3,2,3)
h=histogram(log2(normalized_array(7,:)))
ylim([0 max(h.Values)*1.05]);
xlim([Min_log2_rep3 Max_log2_rep3]);
title('Normalized hitogram of HvsL measurements', 'Fontsize',6);
xlabel('Log2 measurement','Fontsize',6);
subplot(3,2,4)
h1=histogram(log2(Quantitation_array(7,:)))
hold on
h2=histogram(log2(normalized_array(7,:)))
h1.Normalization = 'probability';
h1.BinWidth = 0.25;
h2.Normalization = 'probability';
h2.BinWidth = 0.25;
title('Comparison of normalization', 'Fontsize',6);
ylim([0 max(h1.Values)*1.05]);
xlim([h1.BinLimits(1) h1.BinLimits(2)]);
xlabel('Log2 measurement', 'Fontsize',6);

%HvsM
subplot(3,2,5)
h=histogram(log2(normalized_array(9,:)))
ylim([0 max(h.Values)*1.05]);
xlim([Min_log2_rep3 Max_log2_rep3]);
title('Normalized hitogram of HvsM measurements', 'Fontsize',6);
xlabel('Log2 measurement','Fontsize',6);
subplot(3,2,6)
h1=histogram(log2(Quantitation_array(9,:)))
hold on
h2=histogram(log2(normalized_array(9,:)))
h1.Normalization = 'probability';
h1.BinWidth = 0.25;
h2.Normalization = 'probability';
h2.BinWidth = 0.25;
title('Comparison of normalization', 'Fontsize',6);
ylim([0 max(h1.Values)*1.05]);
xlim([h1.BinLimits(1) h1.BinLimits(2)]);
xlabel('Log2 measurement', 'Fontsize',6);
suptitle('Replicate 3 isotopology channels')

print(F3,'-dpdf','-r600', 'Replicate_3_histogram_QC.pdf')
close(F3)


%% Create figure showing normalized values of MvsL and HvsL

min_across_replicates=min([Min_log2_rep3 Min_log2_rep2 Min_log2_rep1]);
max_across_replicates=max([Max_log2_rep3 Max_log2_rep2 Max_log2_rep1]);

F4=figure
subplot(3,1,1)
h_rep1_MvsL=histogram(log2(normalized_array(2,:)))
hold on
h_rep1_HvsL=histogram(log2(normalized_array(1,:)))
ylim([0 max([max(h_rep1_MvsL.Values) max(h_rep1_HvsL.Values)])*1.05]);
xlim([min_across_replicates max_across_replicates]);
title('Replicate 1 measurements', 'Fontsize',10);
xlabel('Log2 measurement','Fontsize',10);
legend('MvsL','HvsL')
subplot(3,1,2)
h_rep2_MvsL=histogram(log2(normalized_array(5,:)))
hold on
h_rep2_HvsL=histogram(log2(normalized_array(4,:)))
ylim([0 max([max(h_rep2_MvsL.Values) max(h_rep2_HvsL.Values)])*1.05]);
xlim([min_across_replicates max_across_replicates]);
title('Replicate 2 measurements', 'Fontsize',10);
xlabel('Log2 measurement','Fontsize',10);
legend('MvsL','HvsL')
subplot(3,1,3)
h_rep3_MvsL=histogram(log2(normalized_array(8,:)))
hold on
h_rep3_HvsL=histogram(log2(normalized_array(7,:)))
ylim([0 max([max(h_rep3_MvsL.Values) max(h_rep3_HvsL.Values)])*1.05]);
xlim([min_across_replicates max_across_replicates]);
title('Replicate 3 measurements', 'Fontsize',10);
xlabel('Log2 measurement','Fontsize',10);
legend('MvsL','HvsL')

print(F4,'-dpdf','-r600', 'Comparsion_histogram_of_TAILS-replicates.pdf')
close(F4)


%% Comparing histogram bins to assess signficances

h_rep1_MvsL=histogram(log2(normalized_array(2,:)))
h_rep1_MvsL.Normalization = 'probability';
h_rep1_MvsL.BinLimits=[floor(min_across_replicates) ceil(max_across_replicates)]
h_rep1_MvsL.BinWidth = 0.5;

%Copy probability data
Probability_rep1_MvsL=h_rep1_MvsL.Values;

h_rep1_HvsL=histogram(log2(normalized_array(1,:)))
h_rep1_HvsL.Normalization = 'probability';
h_rep1_HvsL.BinLimits=[floor(min_across_replicates) ceil(max_across_replicates)]
h_rep1_HvsL.BinWidth = 0.5;

%Copy probability data
Probability_rep1_HvsL=h_rep1_HvsL.Values;

h_rep2_MvsL=histogram(log2(normalized_array(5,:)))
h_rep2_MvsL.Normalization = 'probability';
h_rep2_MvsL.BinLimits=[floor(min_across_replicates) ceil(max_across_replicates)]
h_rep2_MvsL.BinWidth = 0.5;

%Copy probability data
Probability_rep2_MvsL=h_rep2_MvsL.Values;

h_rep2_HvsL=histogram(log2(normalized_array(4,:)))
h_rep2_HvsL.Normalization = 'probability';
h_rep2_HvsL.BinLimits=[floor(min_across_replicates) ceil(max_across_replicates)]
h_rep2_HvsL.BinWidth = 0.5;

%Copy probability data
Probability_rep2_HvsL=h_rep2_HvsL.Values;

h_rep3_MvsL=histogram(log2(normalized_array(8,:)))
h_rep3_MvsL.Normalization = 'probability';
h_rep3_MvsL.BinLimits=[floor(min_across_replicates) ceil(max_across_replicates)]
h_rep3_MvsL.BinWidth = 0.5;

%Copy probability data
Probability_rep3_MvsL=h_rep3_MvsL.Values;

h_rep3_HvsL=histogram(log2(normalized_array(7,:)))
h_rep3_HvsL.Normalization = 'probability';
h_rep3_HvsL.BinLimits=[floor(min_across_replicates) ceil(max_across_replicates)]
h_rep3_HvsL.BinWidth = 0.5;

%Copy probability data
Probability_rep3_HvsL=h_rep3_HvsL.Values;
close 'all'

%Combine probability data to create figure
MvsL_combined_probility=[Probability_rep1_MvsL' Probability_rep2_MvsL' Probability_rep3_MvsL'];
HvsL_combined_probility=[Probability_rep1_HvsL' Probability_rep2_HvsL' Probability_rep3_HvsL'];

std_dev_MvsL_probability=std(MvsL_combined_probility')';
average_MvsL_probability=mean(MvsL_combined_probility')';

std_dev_HvsL_probability=std(HvsL_combined_probility')';
average_HvsL_probability=mean(HvsL_combined_probility')';

Value_higher_then_HvsL=average_MvsL_probability-average_HvsL_probability;
Value_lower_then_HvsL=average_HvsL_probability-average_MvsL_probability;

Value_higher_then_HvsL(Value_higher_then_HvsL<0)=0
Value_lower_then_HvsL(Value_lower_then_HvsL<0)=0

Stacked_bar_graph=[average_HvsL_probability-Value_lower_then_HvsL,Value_higher_then_HvsL,Value_lower_then_HvsL];

%Create stack bar showing trends in ratio across TAILS experiments
F5=figure
Comparsion_bar= bar(Stacked_bar_graph,'stacked');
Comparsion_bar(1).FaceColor=[252/255 252/255 252/255];
Comparsion_bar(1).EdgeColor='k';
Comparsion_bar(2).FaceColor=[colour_to_use(4,:)]
Comparsion_bar(2).EdgeColor='k';
Comparsion_bar(3).FaceColor=[colour_to_use(2,:)]
Comparsion_bar(3).EdgeColor='k';
legend({'Shared density','Increased MvsL density','Increased HvsL density'});
ax = gca;
ax.XTick=[1:length(average_HvsL_probability)];
ax.XTickLabel=[floor(min_across_replicates)+0.5:0.5:ceil(max_across_replicates)];
ax.XTickLabelRotation = -90;

print(F5,'-dpdf','-r600', 'Combined_Density_Comparsion_histogram_of_TAILS-replicates.pdf')
close(F5)

%replace zeros with Nan prior to t-test
MvsL_combined_probility(MvsL_combined_probility == 0) = NaN;
HvsL_combined_probility(HvsL_combined_probility == 0) = NaN;

%Do status test to confirm trend is signficant
[h,p,ci,stats] = ttest2((MvsL_combined_probility'),HvsL_combined_probility')

%Write out combined peptide list
Write_out_log2Bins=floor(min_across_replicates)+0.5:0.5:ceil(max_across_replicates);

%write out list of which proteins were observed (as gaussians in each replicate)
fid_Proteins_in_each_rep = fopen('TAILS_density_distubution_comparsion.csv','w');
fprintf (fid_Proteins_in_each_rep,'%s,%s,%s,%s,%s,%s,%s,%s,\n',...
'Log2 Histogram bin','Replicate 1 MvsL channel','Replicate 2 MvsL channel','Replicate 3 MvsL channel','Replicate 1 HvsL channel','Replicate 2 HvsL channel','Replicate 3 HvsL channel','Two sample p-value'); %Write Header
for write_out_Density=1:length(average_HvsL_probability)
       fprintf(fid_Proteins_in_each_rep,'%f,', Write_out_log2Bins(write_out_Density));
       fprintf(fid_Proteins_in_each_rep,'%6.4g,', MvsL_combined_probility(write_out_Density,:));
       fprintf(fid_Proteins_in_each_rep,'%6.4g,', HvsL_combined_probility(write_out_Density,:));
       fprintf(fid_Proteins_in_each_rep,'%f,', p(write_out_Density));
       fprintf(fid_Proteins_in_each_rep,'\n');
end
fclose(fid_Proteins_in_each_rep);

%ttest for each protein
%HvsL test
p_values_HvsL=zeros(number_unique_NR_peptides,1);
p_values_MvsL=zeros(number_unique_NR_peptides,1);

for ttest_counter=1:number_unique_NR_peptides

%Copy values and set values >=20 to 20
HvsL_temp_for_TTest=[normalized_array(1,ttest_counter),normalized_array(4,ttest_counter),normalized_array(7,ttest_counter)];
HvsL_temp_for_TTest(HvsL_temp_for_TTest>=High_quant_value1)=High_quant_value1;
HvsL_temp_for_TTest(HvsL_temp_for_TTest<=low_quant_value1)=low_quant_value1;
    
%test hvsl
[h,p,ci,stats] = ttest(HvsL_temp_for_TTest);
%Save p values 
p_values_HvsL(ttest_counter,1)=p;

%Copy values and set values >=20 to 20
MvsL_temp_for_TTest=[normalized_array(2,ttest_counter),normalized_array(5,ttest_counter),normalized_array(8,ttest_counter)];
MvsL_temp_for_TTest(MvsL_temp_for_TTest>=High_quant_value1)=High_quant_value1;
MvsL_temp_for_TTest(MvsL_temp_for_TTest<=low_quant_value1)=low_quant_value1;

%test mvsl
[h,p,ci,stats] = ttest(MvsL_temp_for_TTest);
%Save p values 
p_values_MvsL(ttest_counter,1)=p;

end

%Benjamini-Hochberg procedure correction of p-values
[position_values position_HvsL]=sort(p_values_HvsL,'descend');
[position_values position_MvsL]=sort(p_values_MvsL,'descend');

%create values
p_values_HvsL_BH=zeros(number_unique_NR_peptides,1);
p_values_MvsL_BH=zeros(number_unique_NR_peptides,1);

for BH_counter=1:number_unique_NR_peptides
p_values_HvsL_BH(BH_counter,1)=p_values_HvsL(BH_counter)*(number_unique_NR_peptides/position_HvsL(BH_counter));
p_values_MvsL_BH(BH_counter,1)=p_values_MvsL(BH_counter)*(number_unique_NR_peptides/position_MvsL(BH_counter));
end

%Convert any BN p-value over 1 to 1
p_values_HvsL_BH(p_values_HvsL_BH>1)=1;
p_values_MvsL_BH(p_values_MvsL_BH>1)=1;

%%%%%%%%%%%%%%%%%%%%%%%%%%%%%%%%%%%%%%%%%%%%%%%%%%%%%%%%%%%%%%%%%%%%%%%%%%%%%%%%%%%%%%%%%%%%%%%%%%%%%%%%%%%

%ttest for each protein
%HvsL test
MWW_p_values_HvsL=zeros(number_unique_NR_peptides,1);
MWW_p_values_MvsL=zeros(number_unique_NR_peptides,1);

for ttest_counter=1:number_unique_NR_peptides

%Copy values and set values >=20 to 20
HvsL_temp_for_MWW=[normalized_array(1,ttest_counter),normalized_array(4,ttest_counter),normalized_array(7,ttest_counter)];
HvsL_temp_for_MWW(HvsL_temp_for_MWW>=High_quant_value1)=High_quant_value1;
HvsL_temp_for_MWW(HvsL_temp_for_MWW<=low_quant_value1)=low_quant_value1;

%Remove any NaNs
HvsL_temp_for_MWW(isnan(HvsL_temp_for_MWW))=[];

if ~isempty(HvsL_temp_for_MWW)

number_of_zeros_needed=length(HvsL_temp_for_MWW);
number_of_zeros=repmat(0,number_of_zeros_needed,1);
    
%test hvsl
STATS = mwwtest(log2(HvsL_temp_for_MWW(:)), number_of_zeros(:));
%Save p values 
MWW_p_values_HvsL(ttest_counter,1)=STATS.p;
else
MWW_p_values_HvsL(ttest_counter,1)=NaN;   
end


%Copy values and set values >=20 to 20
MvsL_temp_for_MWW=[normalized_array(2,ttest_counter),normalized_array(5,ttest_counter),normalized_array(8,ttest_counter)];
MvsL_temp_for_MWW(MvsL_temp_for_MWW>=High_quant_value1)=High_quant_value1;
MvsL_temp_for_MWW(MvsL_temp_for_MWW<=low_quant_value1)=low_quant_value1;

%Remove any NaNs
MvsL_temp_for_MWW(isnan(MvsL_temp_for_MWW))=[];

if ~isempty(MvsL_temp_for_MWW)

number_of_zeros_needed=length(MvsL_temp_for_MWW);
number_of_zeros=repmat(0,number_of_zeros_needed,1);

%test mvsl
STATS = mwwtest(log2(HvsL_temp_for_MWW(:)), number_of_zeros(:));
%Save p values 
MWW_p_values_MvsL(ttest_counter,1)=STATS.p;
else
MWW_p_values_HvsL(ttest_counter,1)=NaN;    
end

end

%Benjamini-Hochberg procedure correction of p-values
[position_values position_HvsL]=sort(MWW_p_values_HvsL,'descend');
[position_values position_MvsL]=sort(MWW_p_values_MvsL,'descend');

%create values
MWW_p_values_HvsL_BH=zeros(number_unique_NR_peptides,1);
MWW_p_values_MvsL_BH=zeros(number_unique_NR_peptides,1);

for BH_counter=1:number_unique_NR_peptides
MWW_p_values_HvsL_BH(BH_counter,1)=MWW_p_values_HvsL(BH_counter)*(number_unique_NR_peptides/position_HvsL(BH_counter));
MWW_p_values_MvsL_BH(BH_counter,1)=MWW_p_values_MvsL(BH_counter)*(number_unique_NR_peptides/position_MvsL(BH_counter));
end

%Convert any BN p-value over 1 to 1
MWW_p_values_HvsL_BH(MWW_p_values_HvsL_BH>1)=1;
MWW_p_values_MvsL_BH(MWW_p_values_MvsL_BH>1)=1;

%Convert any BN p-value equal to 0 to NaN
MWW_p_values_HvsL_BH(MWW_p_values_HvsL_BH==0)=NaN;
MWW_p_values_MvsL_BH(MWW_p_values_MvsL_BH==0)=NaN;


%%%%%%%%%%%%%%%%%%%%%%%%%%%%%%%%%%%%%%%%%%%%%%%%%%%%%%%%%%%%%%%%%%%%%%%%%%%%%%%%%%%%%%%%%%%%%%%%%%%%%%%%%%%
%%Comparing histogram bins to assess signficances

h_rep1_MvsH=histogram(log2(normalized_array(3,:)))
h_rep1_MvsH.Normalization = 'probability';
h_rep1_MvsH.BinLimits=[floor(min_across_replicates) ceil(max_across_replicates)]
h_rep1_MvsH.BinWidth = 0.5;

%Copy probability data
Probability_rep1_MvsH=h_rep1_MvsH.Values;

h_rep2_MvsH=histogram(log2(normalized_array(6,:)))
h_rep2_MvsH.Normalization = 'probability';
h_rep2_MvsH.BinLimits=[floor(min_across_replicates) ceil(max_across_replicates)]
h_rep2_MvsH.BinWidth = 0.5;

%Copy probability data
Probability_rep2_MvsH=h_rep2_MvsH.Values;

h_rep3_MvsH=histogram(log2(normalized_array(9,:)))
h_rep3_MvsH.Normalization = 'probability';
h_rep3_MvsH.BinLimits=[floor(min_across_replicates) ceil(max_across_replicates)]
h_rep3_MvsH.BinWidth = 0.5;

%Copy probability data
Probability_rep3_MvsH=h_rep3_MvsH.Values;
Detered_num_bins=length(h_rep3_MvsH.BinEdges);
close 'all'


MvsH_combined_probility=[Probability_rep1_MvsH' Probability_rep2_MvsH' Probability_rep3_MvsH'];

std_dev_MvsH_probability=std(MvsH_combined_probility')';
average_MvsH_probability=mean(MvsH_combined_probility')';

%Determine the BH signficant changes to map them on the figure
BH_chnages=zeros(Detered_num_bins,4);

for Bin_counter=1:Detered_num_bins
    
for write_out_loop2=1:number_unique_NR_peptides
    %is the average value within the bin of interest
    if (floor(log2(nanmean([normalized_array(3,write_out_loop2) normalized_array(6,write_out_loop2) normalized_array(9,write_out_loop2)]))*2)+abs(floor(min_across_replicates)*2))==Bin_counter
    
    %if so test to see if stats is    
    if MWW_p_values_MvsL_BH(write_out_loop2)<0.05 && MWW_p_values_HvsL_BH(write_out_loop2)<0.05
    BH_chnages(Bin_counter,1)=BH_chnages(Bin_counter,1)+1;
    end
    
    if MWW_p_values_MvsL_BH(write_out_loop2)<0.05
    BH_chnages(Bin_counter,2)=BH_chnages(Bin_counter,2)+1;
    end
    
    if MWW_p_values_HvsL_BH(write_out_loop2)<0.05
    BH_chnages(Bin_counter,3)=BH_chnages(Bin_counter,3)+1;
    end
    
    if  MWW_p_values_MvsL_BH(write_out_loop2)>=0.05 && MWW_p_values_HvsL_BH(write_out_loop2)>=0.05
    BH_chnages(Bin_counter,4)=BH_chnages(Bin_counter,4)+1;
    end
    end
end
end


%%%%%%%%%%%%%%%%%%%%%%%%%%%%%%%%%%%%%%%%%%%
F5=figure
H=bar(fliplr(BH_chnages),'stacked')
ax = gca;
ax.XTick=[1:length(average_HvsL_probability)];
ax.XTickLabel=[floor(min_across_replicates)+0.5:0.5:ceil(max_across_replicates)];
ax.XTickLabelRotation = -90;
H(4).FaceColor=myC(2,:);
H(4).EdgeColor='k';
H(1).FaceColor=[252/255 252/255 252/255];
H(1).EdgeColor='k';
H(3).FaceColor=[colour_to_use(4,:)]
H(3).EdgeColor='k';
H(2).FaceColor=[colour_to_use(2,:)]
H(2).EdgeColor='k';

legend({'Not Significant','Significant in HvsL','Significant in MvsL','Significant in MvsL and HvsL'});
print(F5,'-dpdf','-r600', 'MvsH_Comparsion_histogram_of_TAILS.pdf')
close(F5)

%Try without shared proteins
BH_chnages_1=BH_chnages(:,2:4);

F6=figure
H=bar(fliplr(BH_chnages_1),'stacked')
ax = gca;
ax.XTick=[1:length(average_HvsL_probability)];
ax.XTickLabel=[floor(min_across_replicates)+0.5:0.5:ceil(max_across_replicates)];
ax.XTickLabelRotation = -90;
H(1).FaceColor=[252/255 252/255 252/255];
H(1).EdgeColor='k';
H(3).FaceColor=[colour_to_use(4,:)]
H(3).EdgeColor='k';
H(2).FaceColor=[colour_to_use(2,:)]
H(2).EdgeColor='k';

legend({'Not Significant','Significant in HvsL','Significant in MvsL'});
print(F6,'-dpdf','-r600', 'MvsH_Comparsion_histogram_of_TAILS_without_shared_proteins.pdf')
close(F6)

%varible
Average_MvsL_to_write=zeros(1,number_unique_NR_peptides);
Average_HvsL_to_write=zeros(1,number_unique_NR_peptides);

%Create values showing the average fold change
for write_out_loop2=1:number_unique_NR_peptides
 Average_HvsL_to_write(write_out_loop2)=nanmean([normalized_array(1,write_out_loop2) normalized_array(4,write_out_loop2) normalized_array(7,write_out_loop2)]);
 Average_MvsL_to_write(write_out_loop2)=nanmean([normalized_array(2,write_out_loop2) normalized_array(5,write_out_loop2) normalized_array(8,write_out_loop2)]);   
end


%Save Scaffold temp non-redunent list of peptides with Quant values
%Write out combined peptide list
fid = fopen('Non_redundent_unique_Scaffold_peptide_list_reverse_contaminates_removed_With_Quant.txt','w');
fprintf (fid,'%s\t%s\t%s\t%s\t%s\t%s\t%s\t%s\t%s\t%s\t%s\t%s\t%s\t%s\t%s\t%s\t%s\t%s\t%s\t%s\t%s\t%s\t%s\t%s\t%s\t%s\t%s\t%s\t%s\t%s\t%s\t%s\t%s\t%s\t%s\t%s\t%s\t%s\t%s\t%s\t%s\t%s\t%s\t%s\t%s\t%s\t%s\t%s\t%s\t%s\t%s\t%s\t%s\t%s\t%s\t%s\t%s\t%s\n',... %header for output
'Experiment name','Biological sample category','Biological sample name','MS/MS sample name','Protein group',...
'Protein accession number','Uniprot Terms','Protein name','Protein identification probability','Protein percentage of total spectra',...
'Protein molecular weight (AMU)','Number of unique peptides','Number of unique spectra','Number of total spectra',...
'Spectrum name','Peptide sequence','Peptide Sequence(with modifications)','Previous amino acid','Next amino acid','Peptide identification probability',...
'Mascot Ion score','Mascot Identity score','Mascot Delta Ion score','Modifications identified by spectrum',...
'Actual peptide mass (AMU)','Spectrum charge','Actual minus calculated peptide mass (AMU)',...
'Actual minus calculated peptide mass (PPM)','Peptide start index','Peptide stop index', 'Replicate 1 HvsL',...
'Replicate 1 MvsL','Replicate 1 MvsH','Replicate 2 HvsL','Replicate 2 MvsL','Replicate 2 MvsH',...
'Replicate 3 HvsL','Replicate 3 MvsL','Replicate 3 MvsH','Replicate 1 Normalized HvsL',...
'Replicate 1 Normalized MvsL','Replicate 1 Normalized MvsH','Replicate 2 Normalized HvsL',...
'Replicate 2 Normalized MvsL','Replicate 2 Normalized MvsH',...
'Replicate 3 Normalized HvsL','Replicate 3 Normalized MvsL','Replicate 3 Normalized MvsH',...
'Average Normalized HvsL','Average Normalized MvsL','ttest p-value HvsL',....
'ttest p-value MvsL', 'Benjamini-Hochberg corrected p-value HvsL (ttest)',...
'Benjamini-Hochberg corrected p-value MvsL (ttest)','MWW test p-value HvsL','MWW test p-value MvsL','Benjamini-Hochberg corrected p-value HvsL (MWW)',...
'Benjamini-Hochberg corrected p-value MvsL (MWW)'); %Write Header
for write_out_loop2=1:number_unique_NR_peptides
%Write out data            
fprintf(fid,'%s	',Scaffold_temp.Experimentname{write_out_loop2});
fprintf(fid,'%s	',Scaffold_temp.Biologicalsamplecategory{write_out_loop2});
fprintf(fid,'%s	',Scaffold_temp.Biologicalsamplename{write_out_loop2}); 
fprintf(fid,'%s	',Scaffold_temp.MSMSsamplename{write_out_loop2}); 
fprintf(fid,'%s	',Scaffold_temp.Proteingroup{write_out_loop2});
fprintf(fid,'%s	',Scaffold_temp.Proteinaccessionnumber{write_out_loop2});
fprintf(fid,'%s	',Scaffold_temp.Uniprot_terms{write_out_loop2});
fprintf(fid,'%s	',Scaffold_temp.Proteinname{write_out_loop2});
fprintf(fid,'%f	',Scaffold_temp.Proteinidentificationprobability(write_out_loop2)); 
fprintf(fid,'%f	',Scaffold_temp.Proteinpercentageoftotalspectra(write_out_loop2)); 
fprintf(fid,'%f	',Scaffold_temp.ProteinmolecularweightAMU(write_out_loop2)); 
fprintf(fid,'%f	',Scaffold_temp.Numberofuniquepeptides(write_out_loop2));
fprintf(fid,'%f	',Scaffold_temp.Numberofuniquespectra(write_out_loop2)); 
fprintf(fid,'%f	',Scaffold_temp.Numberoftotalspectra(write_out_loop2));
fprintf(fid,'%s	',Scaffold_temp.Spectrumname{write_out_loop2}); 
fprintf(fid,'%s	',Scaffold_temp.Peptidesequence{write_out_loop2});
fprintf(fid,'%s	',Modificiation_state{write_out_loop2});
fprintf(fid,'%s	',Scaffold_temp.Previousaminoacid{write_out_loop2});
fprintf(fid,'%s	',Scaffold_temp.Nextaminoacid{write_out_loop2});
fprintf(fid,'%f	',Scaffold_temp.Peptideidentificationprobability(write_out_loop2));
fprintf(fid,'%f	',Scaffold_temp.MascotIonscore(write_out_loop2));
fprintf(fid,'%f	',Scaffold_temp.MascotIdentityscore(write_out_loop2));
fprintf(fid,'%f	',Scaffold_temp.MascotDeltaIonscore(write_out_loop2));
fprintf(fid,'%s	',Scaffold_temp.Modificationsidentifiedbyspectrum{write_out_loop2});
fprintf(fid,'%f	',Scaffold_temp.ActualpeptidemassAMU(write_out_loop2));
fprintf(fid,'%f	',Scaffold_temp.Spectrumcharge(write_out_loop2)); 
fprintf(fid,'%f	',Scaffold_temp.ActualminuscalculatedpeptidemassAMU(write_out_loop2)); 
fprintf(fid,'%f	',Scaffold_temp.ActualminuscalculatedpeptidemassPPM(write_out_loop2)); 
fprintf(fid,'%f	',Scaffold_temp.Peptidestartindex(write_out_loop2)); 
fprintf(fid,'%f	',Scaffold_temp.Peptidestopindex(write_out_loop2)); 
fprintf(fid,'%f	',Quantitation_array(1,write_out_loop2)); 
fprintf(fid,'%f	',Quantitation_array(2,write_out_loop2)); 
fprintf(fid,'%f	',Quantitation_array(3,write_out_loop2)); 
fprintf(fid,'%f	',Quantitation_array(4,write_out_loop2)); 
fprintf(fid,'%f	',Quantitation_array(5,write_out_loop2)); 
fprintf(fid,'%f	',Quantitation_array(6,write_out_loop2)); 
fprintf(fid,'%f	',Quantitation_array(7,write_out_loop2)); 
fprintf(fid,'%f	',Quantitation_array(8,write_out_loop2)); 
fprintf(fid,'%f	',Quantitation_array(9,write_out_loop2));
fprintf(fid,'%f	',normalized_array(1,write_out_loop2)); 
fprintf(fid,'%f	',normalized_array(2,write_out_loop2)); 
fprintf(fid,'%f	',normalized_array(3,write_out_loop2)); 
fprintf(fid,'%f	',normalized_array(4,write_out_loop2)); 
fprintf(fid,'%f	',normalized_array(5,write_out_loop2)); 
fprintf(fid,'%f	',normalized_array(6,write_out_loop2)); 
fprintf(fid,'%f	',normalized_array(7,write_out_loop2)); 
fprintf(fid,'%f	',normalized_array(8,write_out_loop2)); 
fprintf(fid,'%f	',normalized_array(9,write_out_loop2));
fprintf(fid,'%f	',Average_HvsL_to_write(write_out_loop2)); 
fprintf(fid,'%f	',Average_MvsL_to_write(write_out_loop2)); 
fprintf(fid,'%6.4e\t',p_values_HvsL(write_out_loop2)); 
fprintf(fid,'%6.4e\t',p_values_MvsL(write_out_loop2)); 
fprintf(fid,'%6.4e\t',p_values_HvsL_BH(write_out_loop2)); 
fprintf(fid,'%6.4e\t',p_values_MvsL_BH(write_out_loop2));
fprintf(fid,'%6.4e\t',MWW_p_values_HvsL(write_out_loop2)); 
fprintf(fid,'%6.4e\t',MWW_p_values_MvsL(write_out_loop2));
fprintf(fid,'%6.4e\t',MWW_p_values_HvsL_BH(write_out_loop2)); 
fprintf(fid,'%6.4e\t',MWW_p_values_MvsL_BH(write_out_loop2));
fprintf(fid,'\n');
end
fclose(fid);


%%%%%%%%%%%%%%%%%%%%%%%%%%%%%%%%%%%%%%%%%%%%%%%%%%%%%%%%%%%%%%%%%%%%%%%%%%%%%%%%%%%%%%%%%%%%%%%%%%%%%%%%%%%%%
%Generate table of just the unique sequences reporting the best scoring and
%most completely quantified
unique_tails_peptide_sequences=unique(Scaffold_temp.Peptidesequence);
number_unique_tails_peptide_sequences=length(unique_tails_peptide_sequences);

%Creat array to write to
Scaffold_NR.Peptidesequence=cell(number_unique_tails_peptide_sequences,1);
Scaffold_NR.number_of_peptide_forms=zeros(number_unique_tails_peptide_sequences,1);

for find_unquie_peptides=1:number_unique_tails_peptide_sequences

    %look up peptide in Scaffold temp dataset
    [position1]=ind2sub(size(Scaffold_temp.Peptidesequence), strmatch(unique_tails_peptide_sequences(find_unquie_peptides), Scaffold_temp.Peptidesequence, 'exact')); 
    
    %Copy peptide to list
    Scaffold_NR.Peptidesequence(find_unquie_peptides)=unique_tails_peptide_sequences(find_unquie_peptides);
    
    %record the number of forms of this peptide identified
    Scaffold_NR.number_of_peptide_forms(find_unquie_peptides)=length(position1);
    
    %Determine which peptide form has the best mascot ion score
    [num] = max(Scaffold_temp.MascotIonscore(position1));
    [Max_ionscore_position] = ind2sub(size(Scaffold_temp.MascotIonscore(position1)),find(Scaffold_temp.MascotIonscore(position1)==num));
    
    %Copy data related to peptide with the best ion score
    Scaffold_NR.Experimentname(find_unquie_peptides)=Scaffold_temp.Experimentname(position1(Max_ionscore_position(1)));
    Scaffold_NR.Biologicalsamplecategory(find_unquie_peptides)=Scaffold_temp.Biologicalsamplecategory(position1(Max_ionscore_position(1)));
    Scaffold_NR.Biologicalsamplename(find_unquie_peptides)=Scaffold_temp.Biologicalsamplename(position1(Max_ionscore_position(1))); 
    Scaffold_NR.MSMSsamplename(find_unquie_peptides)=Scaffold_temp.MSMSsamplename(position1(Max_ionscore_position(1))); 
    Scaffold_NR.Proteingroup(find_unquie_peptides)=Scaffold_temp.Proteingroup(position1(Max_ionscore_position(1)));
    Scaffold_NR.Proteinaccessionnumber(find_unquie_peptides)=Scaffold_temp.Proteinaccessionnumber(position1(Max_ionscore_position(1)));
    Scaffold_NR.Uniprot_terms(find_unquie_peptides)=Scaffold_temp.Uniprot_terms(position1(Max_ionscore_position(1)));
    Scaffold_NR.uniprot_mapped_accession_num(find_unquie_peptides)=Scaffold_temp.uniprot_mapped_accession_num(position1(Max_ionscore_position(1)));
    Scaffold_NR.Proteinname(find_unquie_peptides)=Scaffold_temp.Proteinname(position1(Max_ionscore_position(1)));
    Scaffold_NR.Proteinidentificationprobability(find_unquie_peptides)=Scaffold_temp.Proteinidentificationprobability(position1(Max_ionscore_position(1))); 
    Scaffold_NR.Proteinpercentageoftotalspectra(find_unquie_peptides)=Scaffold_temp.Proteinpercentageoftotalspectra(position1(Max_ionscore_position(1))); 
    Scaffold_NR.ProteinmolecularweightAMU(find_unquie_peptides)=Scaffold_temp.ProteinmolecularweightAMU(position1(Max_ionscore_position(1)));  
    Scaffold_NR.Numberofuniquepeptides(find_unquie_peptides)=Scaffold_temp.Numberofuniquepeptides(position1(Max_ionscore_position(1))); 
    Scaffold_NR.Numberofuniquespectra(find_unquie_peptides)=sum(Scaffold_temp.Numberofuniquespectra(position1(:))); 
    Scaffold_NR.Numberoftotalspectra(find_unquie_peptides)=sum(Scaffold_temp.Numberoftotalspectra(position1(:)));  
    Scaffold_NR.Modificiation_state(find_unquie_peptides)=Modificiation_state(position1(Max_ionscore_position(1)));
    Scaffold_NR.Previousaminoacid(find_unquie_peptides)=Scaffold_temp.Previousaminoacid(position1(Max_ionscore_position(1)));
    Scaffold_NR.Nextaminoacid(find_unquie_peptides)=Scaffold_temp.Nextaminoacid(position1(Max_ionscore_position(1)));
    Scaffold_NR.Peptideidentificationprobability(find_unquie_peptides)=Scaffold_temp.Peptideidentificationprobability(position1(Max_ionscore_position(1)));
    Scaffold_NR.MascotIonscore(find_unquie_peptides)=Scaffold_temp.MascotIonscore(position1(Max_ionscore_position(1)));
    Scaffold_NR.MascotIdentityscore(find_unquie_peptides)=Scaffold_temp.MascotIdentityscore(position1(Max_ionscore_position(1)));
    Scaffold_NR.MascotDeltaIonscore(find_unquie_peptides)=Scaffold_temp.MascotDeltaIonscore(position1(Max_ionscore_position(1)));
    Scaffold_NR.Modificationsidentifiedbyspectrum(find_unquie_peptides)=Scaffold_temp.Modificationsidentifiedbyspectrum(position1(Max_ionscore_position(1)));
    Scaffold_NR.ActualpeptidemassAMU(find_unquie_peptides)=Scaffold_temp.ActualpeptidemassAMU(position1(Max_ionscore_position(1)));
    Scaffold_NR.Spectrumcharge(find_unquie_peptides)=Scaffold_temp.Spectrumcharge(position1(Max_ionscore_position(1))); 
    Scaffold_NR.ActualminuscalculatedpeptidemassAMU(find_unquie_peptides)=Scaffold_temp.ActualminuscalculatedpeptidemassAMU(position1(Max_ionscore_position(1))); 
    Scaffold_NR.ActualminuscalculatedpeptidemassPPM(find_unquie_peptides)=Scaffold_temp.ActualminuscalculatedpeptidemassPPM(position1(Max_ionscore_position(1))); 
    Scaffold_NR.Peptidestartindex(find_unquie_peptides)=Scaffold_temp.Peptidestartindex(position1(Max_ionscore_position(1))); 
    Scaffold_NR.Peptidestopindex(find_unquie_peptides)=Scaffold_temp.Peptidestopindex(position1(Max_ionscore_position(1))); 
    
    %Determine the nanmean of the ratio, they should all be the same so
    %this should correct any errors
    Scaffold_NR.Quantitation_array(1,find_unquie_peptides)=nanmean(Quantitation_array(1,position1)); 
    Scaffold_NR.Quantitation_array(2,find_unquie_peptides)=nanmean(Quantitation_array(2,position1)); 
    Scaffold_NR.Quantitation_array(3,find_unquie_peptides)=nanmean(Quantitation_array(3,position1)); 
    Scaffold_NR.Quantitation_array(4,find_unquie_peptides)=nanmean(Quantitation_array(4,position1)); 
    Scaffold_NR.Quantitation_array(5,find_unquie_peptides)=nanmean(Quantitation_array(5,position1)); 
    Scaffold_NR.Quantitation_array(6,find_unquie_peptides)=nanmean(Quantitation_array(6,position1)); 
    Scaffold_NR.Quantitation_array(7,find_unquie_peptides)=nanmean(Quantitation_array(7,position1)); 
    Scaffold_NR.Quantitation_array(8,find_unquie_peptides)=nanmean(Quantitation_array(8,position1)); 
    Scaffold_NR.Quantitation_array(9,find_unquie_peptides)=nanmean(Quantitation_array(9,position1));
    Scaffold_NR.normalized_array(1,find_unquie_peptides)=nanmean(normalized_array(1,position1)); 
    Scaffold_NR.normalized_array(2,find_unquie_peptides)=nanmean(normalized_array(2,position1)); 
    Scaffold_NR.normalized_array(3,find_unquie_peptides)=nanmean(normalized_array(3,position1)); 
    Scaffold_NR.normalized_array(4,find_unquie_peptides)=nanmean(normalized_array(4,position1)); 
    Scaffold_NR.normalized_array(5,find_unquie_peptides)=nanmean(normalized_array(5,position1)); 
    Scaffold_NR.normalized_array(6,find_unquie_peptides)=nanmean(normalized_array(6,position1)); 
    Scaffold_NR.normalized_array(7,find_unquie_peptides)=nanmean(normalized_array(7,position1)); 
    Scaffold_NR.normalized_array(8,find_unquie_peptides)=nanmean(normalized_array(8,position1)); 
    Scaffold_NR.normalized_array(9,find_unquie_peptides)=nanmean(normalized_array(9,position1));
    Scaffold_NR.Average_HvsL_to_write(find_unquie_peptides)=Average_HvsL_to_write(position1(Max_ionscore_position(1))); 
    Scaffold_NR.Average_MvsL_to_write(find_unquie_peptides)=Average_MvsL_to_write(position1(Max_ionscore_position(1))); 
    Scaffold_NR.p_values_HvsL(find_unquie_peptides)=p_values_HvsL(position1(Max_ionscore_position(1)));
    Scaffold_NR.p_values_MvsL(find_unquie_peptides)=p_values_MvsL(position1(Max_ionscore_position(1)));
    Scaffold_NR.p_values_HvsL_BH(find_unquie_peptides)=p_values_HvsL_BH(position1(Max_ionscore_position(1)));
    Scaffold_NR.p_values_MvsL_BH(find_unquie_peptides)=p_values_MvsL_BH(position1(Max_ionscore_position(1)));
    Scaffold_NR.MWW_p_values_HvsL(find_unquie_peptides)=MWW_p_values_HvsL(position1(Max_ionscore_position(1)));
    Scaffold_NR.MWW_p_values_MvsL(find_unquie_peptides)=MWW_p_values_MvsL(position1(Max_ionscore_position(1)));
    Scaffold_NR.MWW_p_values_HvsL_BH(find_unquie_peptides)=MWW_p_values_HvsL_BH(position1(Max_ionscore_position(1)));
    Scaffold_NR.MWW_p_values_MvsL_BH(find_unquie_peptides)=MWW_p_values_MvsL_BH(position1(Max_ionscore_position(1)));
end


%Mapping peptide to fasta file to determine P4, P3, P2, P1 position
    Scaffold_NR.P1=cell(number_unique_tails_peptide_sequences,1);
    Scaffold_NR.P2=cell(number_unique_tails_peptide_sequences,1);
    Scaffold_NR.P3=cell(number_unique_tails_peptide_sequences,1);
    Scaffold_NR.P4=cell(number_unique_tails_peptide_sequences,1);
    Scaffold_NR.motif_analysis=cell(number_unique_tails_peptide_sequences,1);

for Protein_ID_counter1 =1:number_unique_tails_peptide_sequences

[Find_FASTA_location]=ind2sub(size(Mouse_fasta_header), strmatch(Scaffold_NR.uniprot_mapped_accession_num{Protein_ID_counter1}, Mouse_fasta_header));

if ~isempty(Find_FASTA_location)==1 
for isoform_counter=1:length(Find_FASTA_location)
%Copy sequence
sequence=Mouse_fasta_file1(Find_FASTA_location(isoform_counter)).Sequence;


Start_position = strfind(sequence, Scaffold_NR.Peptidesequence{Protein_ID_counter1});


if ~isempty(Start_position)==1
%Determine P1 position
try
Scaffold_NR.P1{Protein_ID_counter1}=sequence(Start_position(1)-1);
catch
Scaffold_NR.P1{Protein_ID_counter1}=NaN;
end

%Determine P2 position
try
Scaffold_NR.P2{Protein_ID_counter1}=sequence(Start_position(1)-2);   
catch
Scaffold_NR.P2{Protein_ID_counter1}=NaN;
end

%Determine P3 position
try
Scaffold_NR.P3{Protein_ID_counter1}=sequence(Start_position(1)-3);   
catch
Scaffold_NR.P3{Protein_ID_counter1}=NaN;
end

%Determine P2 position
try
Scaffold_NR.P4{Protein_ID_counter1}=sequence(Start_position(1)-4);   
catch
Scaffold_NR.P4{Protein_ID_counter1}=NaN;
end

Scaffold_NR.Peptidestartindex(Protein_ID_counter1)=Start_position(1);
Scaffold_NR.Peptidestopindex(Protein_ID_counter1)=Start_position(1)+length(Scaffold_NR.Peptidesequence{Protein_ID_counter1});

%Create string five amino acid each side to do motif analysis on
try
TempA={sequence(Start_position(1)-5)};
catch
TempA={'_'};
end

try
TempB={sequence(Start_position(1)-4)};
catch
TempB={'_'};
end

try
TempC={sequence(Start_position(1)-3)};
catch
TempC={'_'};
end

try
TempD={sequence(Start_position(1)-2)};
catch
TempD={'_'};
end

try
TempE={sequence(Start_position(1)-1)};
catch
TempE={'_'};
end

try
TempF={sequence(Start_position(1))};
catch
TempF={'_'};
end

try
TempG={sequence(Start_position(1)+1)};
catch
TempG={'_'};
end

try
TempH={sequence(Start_position(1)+2)};
catch
TempH={'_'};
end

try
TempI={sequence(Start_position(1)+3)};
catch
TempI={'_'};
end

try
TempJ={sequence(Start_position(1)+4)};
catch
TempJ={'_'};
end

try
TempK={sequence(Start_position(1)+5)};
catch
TempK={'_'};
end

Scaffold_NR.motif_analysis(Protein_ID_counter1)={strjoin([TempA,TempB,TempC,TempD,TempE,TempF,TempG,TempH,TempI,TempJ,TempK],'')};

elseif isempty(Scaffold_NR.P1{Protein_ID_counter1,1})==1
    Scaffold_NR.P1{Protein_ID_counter1,1}=NaN;
    Scaffold_NR.P2{Protein_ID_counter1,1}=NaN;
    Scaffold_NR.P3{Protein_ID_counter1,1}=NaN;
    Scaffold_NR.P4{Protein_ID_counter1,1}=NaN;
end
end
else
    Scaffold_NR.P1{Protein_ID_counter1,1}=NaN;
    Scaffold_NR.P2{Protein_ID_counter1,1}=NaN;
    Scaffold_NR.P3{Protein_ID_counter1,1}=NaN;
    Scaffold_NR.P4{Protein_ID_counter1,1}=NaN;
end

end


%Save Scaffold temp non-redunent list of peptides with Quant values
%Write out combined peptide list
fid = fopen('Single_peptide_unique_Scaffold_peptide_list_reverse_contaminates_removed_With_Quant.txt','w');
fprintf (fid,'%s\t%s\t%s\t%s\t%s\t%s\t%s\t%s\t%s\t%s\t%s\t%s\t%s\t%s\t%s\t%s\t%s\t%s\t%s\t%s\t%s\t%s\t%s\t%s\t%s\t%s\t%s\t%s\t%s\t%s\t%s\t%s\t%s\t%s\t%s\t%s\t%s\t%s\t%s\t%s\t%s\t%s\t%s\t%s\t%s\t%s\t%s\t%s\t%s\t%s\t%s\t%s\t%s\t%s\t%s\t%s\t%s\t%s\t%s\t%s\t%s\t%s\t%s\n',... %header for output
'Experiment name','Biological sample category','Biological sample name','MS/MS sample name','Protein group',...
'Protein accession number','Uniprot Terms','Uniprot Mapping','Protein name','Protein identification probability','Protein percentage of total spectra',...
'Protein molecular weight (AMU)','Number of unique peptides','Number of unique spectra','Number of total spectra',...
'Peptide sequence','Peptide Sequence(with modifications)','Previous amino acid','Next amino acid','Peptide identification probability',...
'Mascot Ion score','Mascot Identity score','Mascot Delta Ion score','Modifications identified by spectrum',...
'Actual peptide mass (AMU)','Spectrum charge','Actual minus calculated peptide mass (AMU)',...
'Actual minus calculated peptide mass (PPM)','Peptide start index','Peptide stop index', 'Replicate 1 HvsL',...
'Replicate 1 MvsL','Replicate 1 MvsH','Replicate 2 HvsL','Replicate 2 MvsL','Replicate 2 MvsH',...
'Replicate 3 HvsL','Replicate 3 MvsL','Replicate 3 MvsH','Replicate 1 Normalized HvsL',...
'Replicate 1 Normalized MvsL','Replicate 1 Normalized MvsH','Replicate 2 Normalized HvsL',...
'Replicate 2 Normalized MvsL','Replicate 2 Normalized MvsH',...
'Replicate 3 Normalized HvsL','Replicate 3 Normalized MvsL','Replicate 3 Normalized MvsH',...
'Average Normalized HvsL','Average Normalized MvsL','ttest p-value HvsL',....
'ttest p-value MvsL', 'Benjamini-Hochberg corrected p-value HvsL (ttest)',...
'Benjamini-Hochberg corrected p-value MvsL (ttest)','MWW test p-value HvsL','MWW test p-value MvsL','Benjamini-Hochberg corrected p-value HvsL (MWW)',...
'Benjamini-Hochberg corrected p-value MvsL (MWW)','flanking regions (+5 and -5 amino acids)','P1','P2','P3','P4'); %Write Header
for write_out_loop2=1:number_unique_tails_peptide_sequences
%Write out data            
fprintf(fid,'%s	',Scaffold_NR.Experimentname{write_out_loop2});
fprintf(fid,'%s	',Scaffold_NR.Biologicalsamplecategory{write_out_loop2});
fprintf(fid,'%s	',Scaffold_NR.Biologicalsamplename{write_out_loop2}); 
fprintf(fid,'%s	',Scaffold_NR.MSMSsamplename{write_out_loop2}); 
fprintf(fid,'%s	',Scaffold_NR.Proteingroup{write_out_loop2});
fprintf(fid,'%s	',Scaffold_NR.Proteinaccessionnumber{write_out_loop2});
fprintf(fid,'%s	',Scaffold_NR.Uniprot_terms{write_out_loop2});
fprintf(fid,'%s	',Scaffold_NR.uniprot_mapped_accession_num{write_out_loop2});
fprintf(fid,'%s	',Scaffold_NR.Proteinname{write_out_loop2});
fprintf(fid,'%f	',Scaffold_NR.Proteinidentificationprobability(write_out_loop2)); 
fprintf(fid,'%f	',Scaffold_NR.Proteinpercentageoftotalspectra(write_out_loop2)); 
fprintf(fid,'%f	',Scaffold_NR.ProteinmolecularweightAMU(write_out_loop2)); 
fprintf(fid,'%f	',Scaffold_NR.Numberofuniquepeptides(write_out_loop2));
fprintf(fid,'%f	',Scaffold_NR.Numberofuniquespectra(write_out_loop2)); 
fprintf(fid,'%f	',Scaffold_NR.Numberoftotalspectra(write_out_loop2));
fprintf(fid,'%s	',Scaffold_NR.Peptidesequence{write_out_loop2});
fprintf(fid,'%s	',Scaffold_NR.Modificiation_state{write_out_loop2});
fprintf(fid,'%s	',Scaffold_NR.Previousaminoacid{write_out_loop2});
fprintf(fid,'%s	',Scaffold_NR.Nextaminoacid{write_out_loop2});
fprintf(fid,'%f	',Scaffold_NR.Peptideidentificationprobability(write_out_loop2));
fprintf(fid,'%f	',Scaffold_NR.MascotIonscore(write_out_loop2));
fprintf(fid,'%f	',Scaffold_NR.MascotIdentityscore(write_out_loop2));
fprintf(fid,'%f	',Scaffold_NR.MascotDeltaIonscore(write_out_loop2));
fprintf(fid,'%s	',Scaffold_NR.Modificationsidentifiedbyspectrum{write_out_loop2});
fprintf(fid,'%f	',Scaffold_NR.ActualpeptidemassAMU(write_out_loop2));
fprintf(fid,'%f	',Scaffold_NR.Spectrumcharge(write_out_loop2)); 
fprintf(fid,'%f	',Scaffold_NR.ActualminuscalculatedpeptidemassAMU(write_out_loop2)); 
fprintf(fid,'%f	',Scaffold_NR.ActualminuscalculatedpeptidemassPPM(write_out_loop2)); 
fprintf(fid,'%f	',Scaffold_NR.Peptidestartindex(write_out_loop2)); 
fprintf(fid,'%f	',Scaffold_NR.Peptidestopindex(write_out_loop2)); 
fprintf(fid,'%f	',Scaffold_NR.Quantitation_array(1,write_out_loop2)); 
fprintf(fid,'%f	',Scaffold_NR.Quantitation_array(2,write_out_loop2)); 
fprintf(fid,'%f	',Scaffold_NR.Quantitation_array(3,write_out_loop2)); 
fprintf(fid,'%f	',Scaffold_NR.Quantitation_array(4,write_out_loop2)); 
fprintf(fid,'%f	',Scaffold_NR.Quantitation_array(5,write_out_loop2)); 
fprintf(fid,'%f	',Scaffold_NR.Quantitation_array(6,write_out_loop2)); 
fprintf(fid,'%f	',Scaffold_NR.Quantitation_array(7,write_out_loop2)); 
fprintf(fid,'%f	',Scaffold_NR.Quantitation_array(8,write_out_loop2)); 
fprintf(fid,'%f	',Scaffold_NR.Quantitation_array(9,write_out_loop2));
fprintf(fid,'%f	',Scaffold_NR.normalized_array(1,write_out_loop2)); 
fprintf(fid,'%f	',Scaffold_NR.normalized_array(2,write_out_loop2)); 
fprintf(fid,'%f	',Scaffold_NR.normalized_array(3,write_out_loop2)); 
fprintf(fid,'%f	',Scaffold_NR.normalized_array(4,write_out_loop2)); 
fprintf(fid,'%f	',Scaffold_NR.normalized_array(5,write_out_loop2)); 
fprintf(fid,'%f	',Scaffold_NR.normalized_array(6,write_out_loop2)); 
fprintf(fid,'%f	',Scaffold_NR.normalized_array(7,write_out_loop2)); 
fprintf(fid,'%f	',Scaffold_NR.normalized_array(8,write_out_loop2)); 
fprintf(fid,'%f	',Scaffold_NR.normalized_array(9,write_out_loop2));
fprintf(fid,'%f	',Scaffold_NR.Average_HvsL_to_write(write_out_loop2)); 
fprintf(fid,'%f	',Scaffold_NR.Average_MvsL_to_write(write_out_loop2)); 
fprintf(fid,'%6.4e\t',Scaffold_NR.p_values_HvsL(write_out_loop2)); 
fprintf(fid,'%6.4e\t',Scaffold_NR.p_values_MvsL(write_out_loop2)); 
fprintf(fid,'%6.4e\t',Scaffold_NR.p_values_HvsL_BH(write_out_loop2)); 
fprintf(fid,'%6.4e\t',Scaffold_NR.p_values_MvsL_BH(write_out_loop2));
fprintf(fid,'%6.4e\t',Scaffold_NR.MWW_p_values_HvsL(write_out_loop2));
fprintf(fid,'%6.4e\t',Scaffold_NR.MWW_p_values_MvsL(write_out_loop2));
fprintf(fid,'%6.4e\t',Scaffold_NR.MWW_p_values_HvsL_BH(write_out_loop2)); 
fprintf(fid,'%6.4e\t',Scaffold_NR.MWW_p_values_MvsL_BH(write_out_loop2));
fprintf(fid,'%s	',Scaffold_NR.motif_analysis{write_out_loop2});
fprintf(fid,'%s	', Scaffold_NR.P1{write_out_loop2});
fprintf(fid,'%s	', Scaffold_NR.P2{write_out_loop2});
fprintf(fid,'%s	', Scaffold_NR.P3{write_out_loop2});
fprintf(fid,'%s	', Scaffold_NR.P4{write_out_loop2});
fprintf(fid,'\n');
end
fclose(fid);

%%%%%%%%%%%%%%%%%%%%%%%%%%%%%%%%%%%%%%%%%%%%%%%%%%%%%%%%%%%%%%%%%%%%%%%%%%%%%%%%%%%%%

%Determine the number of measurements
number_measurements=zeros(number_unique_tails_peptide_sequences,2);
Number_of_measuremnts_bar=zeros(4,1);
Number_of_measuremnts_bar_acetyl=zeros(4,1);
Number_of_measuremnts_bar_dimethyl=zeros(4,1);
Number_of_measuremnts_bar_chemical=zeros(4,1);

for write_out_loop2=1:number_unique_tails_peptide_sequences
number_measurements(write_out_loop2,1)=sum(~isnan(Scaffold_NR.normalized_array(2,write_out_loop2))+~isnan(Scaffold_NR.normalized_array(5,write_out_loop2))+~isnan(Scaffold_NR.normalized_array(8,write_out_loop2)));

%Add to counter
Number_of_measuremnts_bar((number_measurements(write_out_loop2,1)+1),1)=Number_of_measuremnts_bar((number_measurements(write_out_loop2,1)+1),1)+1;
%Determine if second position is acetylation


if strfind(Scaffold_NR.Modificiation_state{write_out_loop2}, '[+42]')==2
Number_of_measuremnts_bar_acetyl((number_measurements(write_out_loop2,1)+1),1)=Number_of_measuremnts_bar_acetyl((number_measurements(write_out_loop2,1)+1),1)+1;
elseif strfind(Scaffold_NR.Modificiation_state{write_out_loop2}, '[+28]')==2
Number_of_measuremnts_bar_dimethyl((number_measurements(write_out_loop2,1)+1),1)=Number_of_measuremnts_bar_dimethyl((number_measurements(write_out_loop2,1)+1),1)+1;
elseif strfind(Scaffold_NR.Modificiation_state{write_out_loop2}, 'NaN')==1
Number_of_measuremnts_bar_chemical((number_measurements(write_out_loop2,1)+1),1)=Number_of_measuremnts_bar_chemical((number_measurements(write_out_loop2,1)+1),1)+1;
end


end

%create new array with zero
zeros_for_figure=[0,0,0,0];
array_to_plot=[Number_of_measuremnts_bar,zeros_for_figure']

F_new1=figure
H=bar(array_to_plot','stacked')
H(1).FaceColor= [myC(1,:)];
H(1).EdgeColor='k';
H(2).FaceColor=[myC(2,:)];
H(2).EdgeColor='k';
H(3).FaceColor=[myC(3,:)]
H(3).EdgeColor='k';
H(4).FaceColor=[colour_to_use(2,:)]
H(4).EdgeColor='k';
xlim([0.25 1.75]);
title('Quantification of across biological replicates', 'Fontsize',10);
xlabel('N-TAILS enriched peptides','Fontsize',10);
legend('Unquantified','Quantified in one replicate','Quantified in two replicate','Quantified in three replicate', 'Location','southoutside')
print(F_new1,'-dpdf','-r600', 'Bar_graph_NTAILS_peptides.pdf');
close(F_new1);


%create new array with zero
array_to_plot2=[Number_of_measuremnts_bar_acetyl,Number_of_measuremnts_bar_dimethyl,Number_of_measuremnts_bar_chemical]

F_new2=figure
H1=bar(array_to_plot2','stacked')
H1(1).FaceColor= [myC(1,:)];
H1(1).EdgeColor='k';
H1(2).FaceColor=[myC(2,:)];
H1(2).EdgeColor='k';
H1(3).FaceColor=[myC(3,:)]
H1(3).EdgeColor='k';
H1(4).FaceColor=[colour_to_use(2,:)]
H1(4).EdgeColor='k';
xlim([0.25 3.75]);
title('Quantification of observed across different peptide types ', 'Fontsize',10);
xlabel('N-TAILS enriched peptides','Fontsize',10);
X_tick_names=['    Acetylated N-termini    '; '   Dimethylated N-termini   '; 'Other N-termini/non-laballed'];
set(gca,'XTickLabel',X_tick_names)
legend('Unquantified','Quantified in one replicate','Quantified in two replicate','Quantified in three replicate', 'Location','southoutside')
print(F_new2,'-dpdf','-r600', 'Bar_graph_NTAILS_peptides_dividied_by_peptide_class.pdf');
close(F_new2);


array_to_plot3=[Number_of_measuremnts_bar,array_to_plot2];

F_new3=figure
H3=bar(array_to_plot3','stacked')
H3(1).FaceColor= [myC(1,:)];
H3(1).EdgeColor='k';
H3(2).FaceColor=[myC(2,:)];
H3(2).EdgeColor='k';
H3(3).FaceColor=[myC(3,:)]
H3(3).EdgeColor='k';
H3(4).FaceColor=[colour_to_use(2,:)]
H3(4).EdgeColor='k';
xlim([0.25 4.75]);
title('Quantification of observed across different peptide types ', 'Fontsize',10);
xlabel('N-TAILS enriched peptides','Fontsize',10);
X_tick_names2=['        All peptides        ';'    Acetylated N-termini    ';'   Dimethylated N-termini   '; 'Other N-termini/non-laballed'];
set(gca,'XTickLabel',X_tick_names2)
legend('Unquantified','Quantified in one replicate','Quantified in two replicate','Quantified in three replicate', 'Location','southoutside')
print(F_new3,'-dpdf','-r600', 'Bar_graph_NTAILS_peptides_dividied_all_peptide_class.pdf');
close(F_new3);


%Write out a table of the number of peptides in each class
BH_chnages_MvsL=zeros(Detered_num_bins,2);
BH_chnages_HvsL=zeros(Detered_num_bins,2);

for Bin_counter=1:Detered_num_bins     
%MvsL    
for write_out_loop2=1:number_unique_tails_peptide_sequences
    if (floor(log2(Scaffold_NR.Average_MvsL_to_write(write_out_loop2))*2)+abs(floor(min_across_replicates)*2))==Bin_counter
    
    if Scaffold_NR.p_values_MvsL_BH(write_out_loop2)<BH_cutoff & (Scaffold_NR.Average_MvsL_to_write(write_out_loop2)<=0.5 | Scaffold_NR.Average_MvsL_to_write(write_out_loop2)>=2)
    BH_chnages_MvsL(Bin_counter,1)=BH_chnages_MvsL(Bin_counter,1)+1;
    else...
    BH_chnages_MvsL(Bin_counter,2)=BH_chnages_MvsL(Bin_counter,2)+1;
    end
    end
end
%HvsL
for write_out_loop2=1:number_unique_tails_peptide_sequences
    if (floor(log2(Scaffold_NR.Average_HvsL_to_write(write_out_loop2))*2)+abs(floor(min_across_replicates)*2))==Bin_counter
    
    if Scaffold_NR.p_values_HvsL_BH(write_out_loop2)<BH_cutoff & (Scaffold_NR.Average_HvsL_to_write(write_out_loop2)<=0.5 | Scaffold_NR.Average_HvsL_to_write(write_out_loop2)>=2)
    BH_chnages_HvsL(Bin_counter,1)=BH_chnages_HvsL(Bin_counter,1)+1;
    else...
    BH_chnages_HvsL(Bin_counter,2)=BH_chnages_HvsL(Bin_counter,2)+1;
    end
    end
end
end

%Find fit for data
Bins_to_fit=[-12, floor(min_across_replicates)+0.5:0.5:ceil(max_across_replicates)];

All_MvsL_measurements=sum(BH_chnages_MvsL')';
[fitted_valuesMvsL3 fitted_statsMvsL3] = fit(Bins_to_fit', All_MvsL_measurements, 'gauss2');

All_HvsL_measurements=sum(BH_chnages_HvsL')';
[fitted_valuesHvsL3 fitted_statsHvsL3] = fit(Bins_to_fit', All_HvsL_measurements, 'gauss2');


%Generate Gaussian for MvsL and HvsL
for test_value=1:length(Bins_to_fit)   
%MvsL
%curve 1
gaussian_fit_MvsL_bin_curve1(test_value)=(fitted_valuesMvsL3.a1*exp(-((Bins_to_fit(test_value)- fitted_valuesMvsL3.b1)...
/fitted_valuesMvsL3.c1).^2));

%curve 2
gaussian_fit_MvsL_bin_curve2(test_value)=(fitted_valuesMvsL3.a2*exp(-((Bins_to_fit(test_value)- fitted_valuesMvsL3.b2)...
/fitted_valuesMvsL3.c2).^2));

%HvsL
%curve 1
gaussian_fit_HvsL_bin_curve1(test_value)=(fitted_valuesHvsL3.a1*exp(-((Bins_to_fit(test_value)- fitted_valuesHvsL3.b1)...
/fitted_valuesHvsL3.c1).^2));

%curve 2
gaussian_fit_HvsL_bin_curve2(test_value)=(fitted_valuesHvsL3.a2*exp(-((Bins_to_fit(test_value)- fitted_valuesHvsL3.b2)...
/fitted_valuesHvsL3.c2).^2));
end


F_new4=figure
subplot(2,1,1)
H2=bar(fliplr(BH_chnages_MvsL),'stacked')
H2(1).FaceColor= [myC(1,:)];
H2(1).EdgeColor='k';
H2(2).FaceColor= [myC(2,:)];
H2(2).EdgeColor='k';
ylim([0 max([max(sum(BH_chnages_MvsL')),max(sum(BH_chnages_HvsL'))])*1.05])
hold on
plot([1:55],gaussian_fit_MvsL_bin_curve1,'-.r','linewidth', 1);
hold on
plot([1:55],gaussian_fit_MvsL_bin_curve2,'-.r','linewidth', 1);
legend('Non-signficant','Signficant (Benj. Hoch. corrected ttest)')
title('Fas treatment versus untreated', 'Fontsize',10);
xlabel('Log2 measurement','Fontsize',10);
ax = gca;
ax.XTick=[1:length(BH_chnages_MvsL)];
ax.XTickLabel=[floor(min_across_replicates)+0.5:0.5:ceil(max_across_replicates)];
ax.XTickLabelRotation = -90;

subplot(2,1,2)
H3=bar(fliplr(BH_chnages_HvsL),'stacked')
H3(1).FaceColor= [myC(1,:)];
H3(1).EdgeColor='k';
H3(2).FaceColor= [myC(2,:)];
H3(2).EdgeColor='k';
ylim([0 max([max(sum(BH_chnages_MvsL')),max(sum(BH_chnages_HvsL'))])*1.05])
hold on
plot([1:55],gaussian_fit_HvsL_bin_curve1,'-.r','linewidth', 1);
hold on
plot([1:55],gaussian_fit_HvsL_bin_curve2,'-.r','linewidth', 1);
legend('Non-signficant','Signficant (Benj. Hoch. corrected ttest)')
title('Fas treatment with inhibitor versus untreated', 'Fontsize',10);
xlabel('Log2 measurement','Fontsize',10);
ax = gca;
ax.XTick=[1:length(BH_chnages_MvsL)];
ax.XTickLabel=[floor(min_across_replicates)+0.5:0.5:ceil(max_across_replicates)];
ax.XTickLabelRotation = -90;
print(F_new4,'-dpdf','-r600', 'Log_2_histogram_of_chnages.pdf');


%write out list of which proteins were observed (as gaussians in each replicate)
fid_Proteins_in_each_rep = fopen('Uniqe_TAILS_peptide_MWW_histogram_data.csv','w');
fprintf (fid_Proteins_in_each_rep,'%s,%s,%s,%s,%s,\n',...
'Log2 Histogram bin','Average log2 Fas vs WT significant(Benj. Hoch. corrected MWW <0.1)',....
'Average log2 Fas vs WT non-significant(Benj. Hoch. corrected MWW <0.1)',...
'Average log2 Fas with inhibitor vs WT significant(Benj. Hoch. corrected MWW <0.1)',....
'Average log2 Fas with inhibitor vs WT non significant(Benj. Hoch. corrected MWW <0.1)'); %Write Header
for write_out_Density=1:length(average_HvsL_probability)
       fprintf(fid_Proteins_in_each_rep,'%f,', Write_out_log2Bins(write_out_Density));
       fprintf(fid_Proteins_in_each_rep,'%6.4g,', BH_chnages_MvsL(write_out_Density,1));
       fprintf(fid_Proteins_in_each_rep,'%6.4g,', BH_chnages_MvsL(write_out_Density,2));
       fprintf(fid_Proteins_in_each_rep,'%6.4g,', BH_chnages_HvsL(write_out_Density,1));
       fprintf(fid_Proteins_in_each_rep,'%6.4g,', BH_chnages_HvsL(write_out_Density,2));
       fprintf(fid_Proteins_in_each_rep,'\n');
end
fclose(fid_Proteins_in_each_rep);

%Create a Venn diagram showing overlap of isotopologue channels
Venn_diagram=zeros(1,5);

for write_out_loop2=1:number_unique_tails_peptide_sequences
if isnan(Scaffold_NR.Average_HvsL_to_write(write_out_loop2)) & isnan(Scaffold_NR.Average_MvsL_to_write(write_out_loop2))
    Venn_diagram(1,1)=Venn_diagram(1,1)+1;
end
if ~isnan(Scaffold_NR.Average_MvsL_to_write(write_out_loop2))
    Venn_diagram(1,2)=Venn_diagram(1,2)+1;
end
if ~isnan(Scaffold_NR.Average_HvsL_to_write(write_out_loop2))
    Venn_diagram(1,3)=Venn_diagram(1,3)+1;
end
if ~isnan(Scaffold_NR.Average_HvsL_to_write(write_out_loop2)) & ~isnan(Scaffold_NR.Average_MvsL_to_write(write_out_loop2))
    Venn_diagram(1,4)=Venn_diagram(1,4)+1;
end
end

Venn_diagram(1,5)=number_unique_tails_peptide_sequences;

%Determine the overlap of Interactome to N tails data (only quantified)
I2 = [Venn_diagram(1,4) Venn_diagram(1,3) Venn_diagram(1,2) Venn_diagram(1,1)];
A2 = [Venn_diagram(1,3), Venn_diagram(1,2) Venn_diagram(1,5)]; 

F1=figure
h1=venn(A2,I2,'ErrMinMode','None');
for n=1:length(h1)
set(h1(n),'FaceAlpha', 0.2,'FaceColor',[myC(n,:)],'EdgeColor','black');
end
title('Overlap N-Tails isotopologue channels');
legend('All N-TAILS enriched peptides', 'Fas treated quantified peptides','Fas treated with inhibitor quantified peptides','FontSize',6, 'Location', 'southoutside')
Output_name5=strcat('Venn_diagram_tails_with_quant_values_overlap.pdf');
print(F1,'-dpdf','-r600', Output_name5);

fid = fopen('Overlap_summary_N_tails_with_quant.txt','w');
fprintf (fid,'%s\t%s\t%s\t%s\t%s\t%s\t%s\t%s\t%s\t%s\t%s\t',...
'Circle A',...
'Circle B',...
'Circle C',...
'Overlap A to B',...
'Overlap A to C',...
'Overlap B to C',...
'Not overlapping in C'); %Write Header
fprintf(fid,'\n');
fprintf(fid,'%f	',A2(1));
fprintf(fid,'%f	',A2(2));
fprintf(fid,'%f	',A2(3));
fprintf(fid,'%f	',I2(1));
fprintf(fid,'%f	',I2(2));
fprintf(fid,'%f	',I2(3));
fprintf(fid,'%f	',I2(4));
fclose(fid);


%Determine if Dimethyl or acetylated proteins show chnages between
%conditions

Number_of_measuremnts_bar_acetyl_sig=zeros(1,2);
Number_of_measuremnts_bar_dimethyl_sig=zeros(1,2);


for write_out_loop2=1:number_unique_tails_peptide_sequences

%MvsL
if strfind(Scaffold_NR.Modificiation_state{write_out_loop2}, '[+42]')==2 & Scaffold_NR.p_values_MvsL_BH(write_out_loop2)<0.1 & (Scaffold_NR.Average_MvsL_to_write(write_out_loop2)<=0.5 | Scaffold_NR.Average_MvsL_to_write(write_out_loop2)>=2)
Number_of_measuremnts_bar_acetyl_sig(1,1)=Number_of_measuremnts_bar_acetyl_sig(1,1)+1;
elseif strfind(Scaffold_NR.Modificiation_state{write_out_loop2}, '[+28]')==2 & Scaffold_NR.p_values_MvsL_BH(write_out_loop2)<0.1 & (Scaffold_NR.Average_MvsL_to_write(write_out_loop2)<=0.5 | Scaffold_NR.Average_MvsL_to_write(write_out_loop2)>=2)
Number_of_measuremnts_bar_dimethyl_sig(1,1)=Number_of_measuremnts_bar_dimethyl_sig(1,1)+1;
end

%HvsL
if strfind(Scaffold_NR.Modificiation_state{write_out_loop2}, '[+42]')==2 & Scaffold_NR.p_values_HvsL_BH(write_out_loop2)<0.1 & (Scaffold_NR.Average_HvsL_to_write(write_out_loop2)<=0.5 | Scaffold_NR.Average_HvsL_to_write(write_out_loop2)>=2)
Number_of_measuremnts_bar_acetyl_sig(1,2)=Number_of_measuremnts_bar_acetyl_sig(1,2)+1;
elseif strfind(Scaffold_NR.Modificiation_state{write_out_loop2}, '[+28]')==2 & Scaffold_NR.p_values_HvsL_BH(write_out_loop2)<0.1 & (Scaffold_NR.Average_HvsL_to_write(write_out_loop2)<=0.5 | Scaffold_NR.Average_HvsL_to_write(write_out_loop2)>=2)
Number_of_measuremnts_bar_dimethyl_sig(1,2)=Number_of_measuremnts_bar_dimethyl_sig(1,2)+1;
end

end

Sig1=figure
H5=bar([Number_of_measuremnts_bar_acetyl_sig',Number_of_measuremnts_bar_dimethyl_sig'],'stacked')
H5(1).FaceColor= [myC(1,:)];
H5(1).EdgeColor='k';
H5(2).FaceColor= [myC(2,:)];
H5(2).EdgeColor='k';
xlim([0.25 2.75]);
title('Signficantly Altered N-termini within conditions', 'Fontsize',10);
xlabel('N-TAILS enriched peptides','Fontsize',10);
X_tick_names3=['Fas treated without Z-VAD FMK'; ' Fas treated with Z-VAD FMK  '];
set(gca,'XTickLabel',X_tick_names3)
legend('Acetylated N-termini','Dimethylated N-termini','Location','southoutside')
print(Sig1,'-dpdf','-r600', 'Bar_graph_NTAILS_altered_between_conditions.pdf');
close(Sig1);


%%%%%%%%%%%%%%%%%%%%%%%%%%%%%%%%%%%%%%%%%%%%%%%%%%%%%%%%%%%%%%

%Enrichment analysis table for altered proteins
Scaffold_NR.Categorical_description=cell(number_unique_tails_peptide_sequences,1);
Scaffold_NR.Termini_type=cell(number_unique_tails_peptide_sequences,1);
Scaffold_NR.Sig_ttest_BH=cell(number_unique_tails_peptide_sequences,3);
Scaffold_NR.Sig_MWW_BH=cell(number_unique_tails_peptide_sequences,3);

for write_out_loop2=1:number_unique_tails_peptide_sequences
    
    %define catagorial terms
    if (Scaffold_NR.Average_HvsL_to_write(write_out_loop2)>0.5 & Scaffold_NR.Average_HvsL_to_write(write_out_loop2)<2) &...
       (Scaffold_NR.Average_MvsL_to_write(write_out_loop2)>0.5 & Scaffold_NR.Average_MvsL_to_write(write_out_loop2)<2) &...
       (Scaffold_NR.p_values_HvsL_BH(write_out_loop2)>BH_cutoff & Scaffold_NR.p_values_MvsL_BH(write_out_loop2)>BH_cutoff)
    Scaffold_NR.Categorical_description(write_out_loop2)={'No change in response to apoptosis'};
    elseif (Scaffold_NR.Average_HvsL_to_write(write_out_loop2)>0.5 & Scaffold_NR.Average_HvsL_to_write(write_out_loop2)<2) &...
           (Scaffold_NR.Average_MvsL_to_write(write_out_loop2)>=2) &...
           (Scaffold_NR.p_values_HvsL_BH(write_out_loop2)>BH_cutoff & Scaffold_NR.p_values_MvsL_BH(write_out_loop2)<BH_cutoff)
    Scaffold_NR.Categorical_description(write_out_loop2)={'Caspase depedent increase'};
    elseif (Scaffold_NR.Average_HvsL_to_write(write_out_loop2)>=2) & (Scaffold_NR.Average_MvsL_to_write(write_out_loop2)>=2) &...
           (Scaffold_NR.p_values_HvsL_BH(write_out_loop2)<BH_cutoff & Scaffold_NR.p_values_MvsL_BH(write_out_loop2)<BH_cutoff)
    Scaffold_NR.Categorical_description(write_out_loop2)={'Caspase indepedent increase'};
    elseif (Scaffold_NR.Average_HvsL_to_write(write_out_loop2)<=0.5) & (Scaffold_NR.Average_MvsL_to_write(write_out_loop2)<=0.5) &...
           (Scaffold_NR.p_values_HvsL_BH(write_out_loop2)<BH_cutoff & Scaffold_NR.p_values_MvsL_BH(write_out_loop2)<BH_cutoff)
    Scaffold_NR.Categorical_description(write_out_loop2)={'Caspase indepedent decrease'};
    elseif (Scaffold_NR.Average_HvsL_to_write(write_out_loop2)>0.5 & Scaffold_NR.Average_HvsL_to_write(write_out_loop2)<2) &...
           (Scaffold_NR.Average_MvsL_to_write(write_out_loop2)<=0.5) &...
           (Scaffold_NR.p_values_HvsL_BH(write_out_loop2)>BH_cutoff & Scaffold_NR.p_values_MvsL_BH(write_out_loop2)<BH_cutoff)
    Scaffold_NR.Categorical_description(write_out_loop2)={'Caspase depedent decrease'};
    elseif (Scaffold_NR.Average_HvsL_to_write(write_out_loop2)<=0.5) & (Scaffold_NR.Average_MvsL_to_write(write_out_loop2)>0.5 &...
            Scaffold_NR.Average_MvsL_to_write(write_out_loop2)<2)  &...
           (Scaffold_NR.p_values_HvsL_BH(write_out_loop2)<BH_cutoff & Scaffold_NR.p_values_MvsL_BH(write_out_loop2)>BH_cutoff)
    Scaffold_NR.Categorical_description(write_out_loop2)={'Caspase inhibition depedent decrease'};
    elseif (Scaffold_NR.Average_HvsL_to_write(write_out_loop2)>=2) & (Scaffold_NR.Average_MvsL_to_write(write_out_loop2)>0.5 &...
            Scaffold_NR.Average_MvsL_to_write(write_out_loop2)<2) &...
           (Scaffold_NR.p_values_HvsL_BH(write_out_loop2)<BH_cutoff & Scaffold_NR.p_values_MvsL_BH(write_out_loop2)>BH_cutoff)
    Scaffold_NR.Categorical_description(write_out_loop2)={'Caspase inhibition depedent increase'};
    end
    
    if isempty(Scaffold_NR.Categorical_description{write_out_loop2})==1
    Scaffold_NR.Categorical_description(write_out_loop2)={'No change in response to apoptosis'};
    end
    
    %define ttest BH values terms
    if Scaffold_NR.p_values_HvsL_BH(write_out_loop2)<BH_cutoff & Scaffold_NR.p_values_MvsL_BH(write_out_loop2)<BH_cutoff & (Scaffold_NR.Average_HvsL_to_write(write_out_loop2)>0.5 &...
            Scaffold_NR.Average_HvsL_to_write(write_out_loop2)<2) & (Scaffold_NR.Average_MvsL_to_write(write_out_loop2)>0.5 &...
            Scaffold_NR.Average_MvsL_to_write(write_out_loop2)<2)
        Scaffold_NR.Sig_ttest_BH(write_out_loop2,1)={'+'};
    end
    
    if Scaffold_NR.p_values_HvsL_BH(write_out_loop2)<BH_cutoff & (Scaffold_NR.Average_HvsL_to_write(write_out_loop2)>0.5 &...
            Scaffold_NR.Average_HvsL_to_write(write_out_loop2)<2)
        Scaffold_NR.Sig_ttest_BH(write_out_loop2,2)={'+'};        
    end
    
    if Scaffold_NR.p_values_MvsL_BH(write_out_loop2)<BH_cutoff & (Scaffold_NR.Average_MvsL_to_write(write_out_loop2)>0.5 &...
            Scaffold_NR.Average_MvsL_to_write(write_out_loop2)<2)
        Scaffold_NR.Sig_ttest_BH(write_out_loop2,3)={'+'};        
    end
    
    %define MWW BH values terms
    if Scaffold_NR.MWW_p_values_HvsL_BH(write_out_loop2)<BH_cutoff & Scaffold_NR.p_values_MvsL_BH(write_out_loop2)<BH_cutoff & (Scaffold_NR.Average_HvsL_to_write(write_out_loop2)>0.5 &...
            Scaffold_NR.Average_HvsL_to_write(write_out_loop2)<2) & (Scaffold_NR.Average_MvsL_to_write(write_out_loop2)>0.5 &...
            Scaffold_NR.Average_MvsL_to_write(write_out_loop2)<2)
        Scaffold_NR.Sig_MWW_BH(write_out_loop2,1)={'+'};
    end
    
    if Scaffold_NR.MWW_p_values_HvsL_BH(write_out_loop2)<BH_cutoff & (Scaffold_NR.Average_HvsL_to_write(write_out_loop2)>0.5 &...
            Scaffold_NR.Average_HvsL_to_write(write_out_loop2)<2)
        Scaffold_NR.Sig_MWW_BH(write_out_loop2,2)={'+'};        
    end
    
    if Scaffold_NR.MWW_p_values_MvsL_BH(write_out_loop2)<BH_cutoff & (Scaffold_NR.Average_MvsL_to_write(write_out_loop2)>0.5 &...
            Scaffold_NR.Average_MvsL_to_write(write_out_loop2)<2)
        Scaffold_NR.Sig_MWW_BH(write_out_loop2,3)={'+'};        
    end
    
   if strfind(Scaffold_NR.Modificiation_state{write_out_loop2}, '[+42]')==2 
    Scaffold_NR.Termini_type(write_out_loop2,1)={'Acetylated'};
   elseif strfind(Scaffold_NR.Modificiation_state{write_out_loop2}, '[+28]')==2 
    Scaffold_NR.Termini_type(write_out_loop2,1)={'Dimethylated'};
   elseif ~strfind(Scaffold_NR.Modificiation_state{write_out_loop2}, '[+28]')==2 & ~trfind(Scaffold_NR.Modificiation_state{write_out_loop2}, '[+42]')==2
    Scaffold_NR.Termini_type(write_out_loop2,1)={'Dimethylated'};
   end
       
end


%Save Scaffold temp non-redunent list of peptides with Quant values
%Write out combined peptide list
fid = fopen('Single_peptide_Enrichmnt_analysis.txt','w');
fprintf (fid,'%s\t%s\t%s\t%s\t%s\t%s\t%s\t%s\t%s\t%s\t%s\t%s\t%s\t%s\t%s\t%s\t%s\t%s\t%s\t%s\t%s\t%s\t%s\t%s\t\n',... %header for output
'Protein group','Protein accession number','Uniprot Terms','Uniprot mapped','Protein name',...
'P1 amino acid','Average Normalized HvsL','Average Normalized MvsL','ttest p-value HvsL',....
'ttest p-value MvsL', 'Benjamini-Hochberg corrected p-value HvsL (ttest)',...
'Benjamini-Hochberg corrected p-value MvsL (ttest)','MWW test p-value HvsL','MWW test p-value MvsL','Benjamini-Hochberg corrected p-value HvsL (MWW)',...
'Benjamini-Hochberg corrected p-value MvsL (MWW)','Catagorical description','Signficant ttest BH value in both',...
'Signficant ttest BH value in Fas+inhibitor','Signficant ttest BH value in Fas','Signficant MWW BH value',...
'Signficant MWW BH value in Fas+inhibitor','Signficant MWW BH value in Fas','N-termini'); %Write Header
for write_out_loop2=1:number_unique_tails_peptide_sequences
%Write out data            
fprintf(fid,'%s	',Scaffold_NR.Proteingroup{write_out_loop2});
fprintf(fid,'%s	',Scaffold_NR.Proteinaccessionnumber{write_out_loop2});
fprintf(fid,'%s	',Scaffold_NR.Uniprot_terms{write_out_loop2});
fprintf(fid,'%s	',Scaffold_NR.uniprot_mapped_accession_num{write_out_loop2});
fprintf(fid,'%s	',Scaffold_NR.Proteinname{write_out_loop2}); 
fprintf(fid,'%s	',Scaffold_NR.Previousaminoacid{write_out_loop2});
fprintf(fid,'%f	',Scaffold_NR.Average_HvsL_to_write(write_out_loop2)); 
fprintf(fid,'%f	',Scaffold_NR.Average_MvsL_to_write(write_out_loop2)); 
fprintf(fid,'%f	',Scaffold_NR.p_values_HvsL(write_out_loop2)); 
fprintf(fid,'%f	',Scaffold_NR.p_values_MvsL(write_out_loop2)); 
fprintf(fid,'%f	',Scaffold_NR.p_values_HvsL_BH(write_out_loop2)); 
fprintf(fid,'%f	',Scaffold_NR.p_values_MvsL_BH(write_out_loop2));
fprintf(fid,'%f	',Scaffold_NR.MWW_p_values_HvsL(write_out_loop2));
fprintf(fid,'%f	',Scaffold_NR.MWW_p_values_MvsL(write_out_loop2));
fprintf(fid,'%f	',Scaffold_NR.MWW_p_values_HvsL_BH(write_out_loop2)); 
fprintf(fid,'%f	',Scaffold_NR.MWW_p_values_MvsL_BH(write_out_loop2));
%Write out terms for enrichment analysis
fprintf(fid,'%s	',Scaffold_NR.Categorical_description{write_out_loop2});
fprintf(fid,'%s	',Scaffold_NR.Sig_ttest_BH{write_out_loop2,1});
fprintf(fid,'%s	',Scaffold_NR.Sig_ttest_BH{write_out_loop2,2});
fprintf(fid,'%s	',Scaffold_NR.Sig_ttest_BH{write_out_loop2,3});
fprintf(fid,'%s	',Scaffold_NR.Sig_MWW_BH{write_out_loop2,1});
fprintf(fid,'%s	',Scaffold_NR.Sig_MWW_BH{write_out_loop2,2});
fprintf(fid,'%s	',Scaffold_NR.Sig_MWW_BH{write_out_loop2,3});
fprintf(fid,'%s	',Scaffold_NR.Termini_type{write_out_loop2});
fprintf(fid,'\n');
end
fclose(fid);


%%%%%%%%%%%%%%%%%%%%%%%%%%%%%%%%%%%%%%%%%%%%%%%%%%%%%%%%%%%%%%%

%Create a Venn diagram showing over lap significant changes
%Determine the overlap of Interactome to N tails data (only quantified)
A3 = [sum(~cellfun(@isempty,Scaffold_NR.Sig_ttest_BH(:,2))) sum(~cellfun(@isempty,Scaffold_NR.Sig_ttest_BH(:,3)))];
I3 = [sum(~cellfun(@isempty,Scaffold_NR.Sig_ttest_BH(:,1)))]; 

F1=figure
h1=venn(A3,I3);
for n=1:length(h1)
set(h1(n),'FaceAlpha', 0.2,'FaceColor',[myC(n,:)],'EdgeColor','black');
end
title('Overlap N-Tails which signficantly change to untreated');
legend('Significant Fas treated with inhibitor','Significant Fas treated','FontSize',6, 'Location', 'southoutside')
Output_name5=strcat('Venn_diagram_Significant_All_overlap.pdf');
print(F1,'-dpdf','-r600', Output_name5);

fid = fopen('Overlap_N_tails_all_signficant.txt','w');
fprintf (fid,'%s\t%s\t%s\t',...
'Circle A',...
'Circle B',...
'Overlap A to B'); %Write Header
fprintf(fid,'\n');
fprintf(fid,'%f	',A3(1));
fprintf(fid,'%f	',A3(2));
fprintf(fid,'%f	',I3(1));
fclose(fid);

A4=zeros(1,2);
I4=zeros(1,1);

for write_out_loop2=1:number_unique_tails_peptide_sequences


if (Scaffold_NR.Average_HvsL_to_write(write_out_loop2) > 2 & Scaffold_NR.Average_MvsL_to_write(write_out_loop2) >=2) &....
   (Scaffold_NR.p_values_HvsL_BH(write_out_loop2)<BH_cutoff & Scaffold_NR.p_values_MvsL_BH(write_out_loop2)<BH_cutoff)
    I4=I4+1;
end

if (Scaffold_NR.Average_HvsL_to_write(write_out_loop2) > 2  & Scaffold_NR.p_values_HvsL_BH(write_out_loop2)<BH_cutoff)
    A4(1,1)=A4(1,1)+1;
end

if (Scaffold_NR.Average_MvsL_to_write(write_out_loop2) > 2  & Scaffold_NR.p_values_MvsL_BH(write_out_loop2)<BH_cutoff)
    A4(1,2)=A4(1,2)+1;
end

end

F1=figure
h1=venn(A4,I4);
for n=1:length(h1)
set(h1(n),'FaceAlpha', 0.2,'FaceColor',[myC(n,:)],'EdgeColor','black');
end
title('Overlap N-Tails which signficantly change to untreated');
legend('Significant Fas treated with inhibitor','Significant Fas treated','FontSize',6, 'Location', 'southoutside')
Output_name5=strcat('Venn_diagram_Significant_increase_overlap.pdf');
print(F1,'-dpdf','-r600', Output_name5);


%%%%%%%%%%%%%%%%%%%%%%%%%%%%%%%%%%%%%%%%%%%%%%%%%%%%%%%%%%%%%%%

%determine the amino acid in list
All_P1_prime_position=unique(Scaffold_NR.Previousaminoacid);
Changing_P1_dimethyl=zeros(length(All_P1_prime_position),7);
Changing_P1_Acetyl=zeros(length(All_P1_prime_position),7);
Changing_P1_All=zeros(length(All_P1_prime_position),7);


fidA = fopen('Changing_in_P1_dimethyl_Fas_without_inhibitor.txt','w');
fidB = fopen('Changing_in_P1_acetyl_without_inhibitor.txt','w');
fidC = fopen('Changing_in_P1_ALL_Fas_without_inhibitor.txt','w');
fidD = fopen('Changing_in_P1_dimethyl_Fas_with_inhibitor.txt','w');
fidE = fopen('Changing_in_P1_acetyl_with_inhibitor.txt','w');
fidF = fopen('Changing_in_P1_ALL_Fas_with_inhibitor.txt','w');

%Write headers
fprintf (fidA,'%s\t%s\t%s\t%s\t%s\t%s\t%s\t%s\t%s\t%s\t%s\t%s\t%s\t%s\t%s\t%s\t%s\t%s\t%s\t%s\t%s\t\n',... %header for output
'Protein accession number','Uniprot Terms','Uniprot Mapping',....
'Peptide sequence','Peptide Sequence(with modifications)','Peptide identification probability',....
'Average Normalized HvsL','Average Normalized MvsL',....
'ttest p-value HvsL','ttest p-value MvsL',....
'Benjamini-Hochberg corrected p-value HvsL (ttest)',...
'Benjamini-Hochberg corrected p-value MvsL (ttest)','MWW test p-value HvsL','MWW test p-value MvsL','Benjamini-Hochberg corrected p-value HvsL (MWW)',...
'Benjamini-Hochberg corrected p-value MvsL (MWW)',....
'flanking regions (+5 and -5 amino acids)','P1','P2','P3','P4');

fprintf (fidB,'%s\t%s\t%s\t%s\t%s\t%s\t%s\t%s\t%s\t%s\t%s\t%s\t%s\t%s\t%s\t%s\t%s\t%s\t%s\t%s\t%s\t\n',... %header for output
'Protein accession number','Uniprot Terms','Uniprot Mapping',....
'Peptide sequence','Peptide Sequence(with modifications)','Peptide identification probability',....
'Average Normalized HvsL','Average Normalized MvsL',....
'ttest p-value HvsL','ttest p-value MvsL',....
'Benjamini-Hochberg corrected p-value HvsL (ttest)',...
'Benjamini-Hochberg corrected p-value MvsL (ttest)','MWW test p-value HvsL','MWW test p-value MvsL','Benjamini-Hochberg corrected p-value HvsL (MWW)',...
'Benjamini-Hochberg corrected p-value MvsL (MWW)',....
'flanking regions (+5 and -5 amino acids)','P1','P2','P3','P4');

%Write headers
fprintf (fidC,'%s\t%s\t%s\t%s\t%s\t%s\t%s\t%s\t%s\t%s\t%s\t%s\t%s\t%s\t%s\t%s\t%s\t%s\t%s\t%s\t%s\t\n',... %header for output
'Protein accession number','Uniprot Terms','Uniprot Mapping',....
'Peptide sequence','Peptide Sequence(with modifications)','Peptide identification probability',....
'Average Normalized HvsL','Average Normalized MvsL',....
'ttest p-value HvsL','ttest p-value MvsL',....
'Benjamini-Hochberg corrected p-value HvsL (ttest)',...
'Benjamini-Hochberg corrected p-value MvsL (ttest)','MWW test p-value HvsL','MWW test p-value MvsL','Benjamini-Hochberg corrected p-value HvsL (MWW)',...
'Benjamini-Hochberg corrected p-value MvsL (MWW)',....
'flanking regions (+5 and -5 amino acids)','P1','P2','P3','P4');

fprintf (fidD,'%s\t%s\t%s\t%s\t%s\t%s\t%s\t%s\t%s\t%s\t%s\t%s\t%s\t%s\t%s\t%s\t%s\t%s\t%s\t%s\t%s\t\n',... %header for output
'Protein accession number','Uniprot Terms','Uniprot Mapping',....
'Peptide sequence','Peptide Sequence(with modifications)','Peptide identification probability',....
'Average Normalized HvsL','Average Normalized MvsL',....
'ttest p-value HvsL','ttest p-value MvsL',....
'Benjamini-Hochberg corrected p-value HvsL (ttest)',...
'Benjamini-Hochberg corrected p-value MvsL (ttest)','MWW test p-value HvsL','MWW test p-value MvsL','Benjamini-Hochberg corrected p-value HvsL (MWW)',...
'Benjamini-Hochberg corrected p-value MvsL (MWW)',....
'flanking regions (+5 and -5 amino acids)','P1','P2','P3','P4');

%Write headers
fprintf (fidE,'%s\t%s\t%s\t%s\t%s\t%s\t%s\t%s\t%s\t%s\t%s\t%s\t%s\t%s\t%s\t%s\t%s\t%s\t%s\t%s\t%s\t\n',... %header for output
'Protein accession number','Uniprot Terms','Uniprot Mapping',....
'Peptide sequence','Peptide Sequence(with modifications)','Peptide identification probability',....
'Average Normalized HvsL','Average Normalized MvsL',....
'ttest p-value HvsL','ttest p-value MvsL',....
'Benjamini-Hochberg corrected p-value HvsL (ttest)',...
'Benjamini-Hochberg corrected p-value MvsL (ttest)','MWW test p-value HvsL','MWW test p-value MvsL','Benjamini-Hochberg corrected p-value HvsL (MWW)',...
'Benjamini-Hochberg corrected p-value MvsL (MWW)',....
'flanking regions (+5 and -5 amino acids)','P1','P2','P3','P4');

fprintf (fidF,'%s\t%s\t%s\t%s\t%s\t%s\t%s\t%s\t%s\t%s\t%s\t%s\t%s\t%s\t%s\t%s\t%s\t%s\t%s\t%s\t%s\t\n',... %header for output
'Protein accession number','Uniprot Terms','Uniprot Mapping',....
'Peptide sequence','Peptide Sequence(with modifications)','Peptide identification probability',....
'Average Normalized HvsL','Average Normalized MvsL',....
'ttest p-value HvsL','ttest p-value MvsL',....
'Benjamini-Hochberg corrected p-value HvsL (ttest)',...
'Benjamini-Hochberg corrected p-value MvsL (ttest)','MWW test p-value HvsL','MWW test p-value MvsL','Benjamini-Hochberg corrected p-value HvsL (MWW)',...
'Benjamini-Hochberg corrected p-value MvsL (MWW)',....
'flanking regions (+5 and -5 amino acids)','P1','P2','P3','P4');


for Amino_acids_to_check=1:length(All_P1_prime_position);
    
for write_out_loop2=1:number_unique_tails_peptide_sequences
    
    
%check MvsL
if isequal(Scaffold_NR.P1{write_out_loop2}, All_P1_prime_position{Amino_acids_to_check}) & strfind(Scaffold_NR.Modificiation_state{write_out_loop2}, '[+28]')==2 & Scaffold_NR.p_values_MvsL_BH(write_out_loop2)<0.1 & (Scaffold_NR.Average_MvsL_to_write(write_out_loop2)<=0.5 | Scaffold_NR.Average_MvsL_to_write(write_out_loop2)>=2)   

    if Scaffold_NR.Average_MvsL_to_write(write_out_loop2)<=0.5
    Changing_P1_dimethyl(Amino_acids_to_check,1)=Changing_P1_dimethyl(Amino_acids_to_check,1)+1;
    elseif Scaffold_NR.Average_MvsL_to_write(write_out_loop2)>=2
    Changing_P1_dimethyl(Amino_acids_to_check,2)=Changing_P1_dimethyl(Amino_acids_to_check,2)+1;
    end
    
    fprintf(fidA,'%s	',Scaffold_NR.Proteinaccessionnumber{write_out_loop2});
    fprintf(fidA,'%s	',Scaffold_NR.Uniprot_terms{write_out_loop2});
    fprintf(fidA,'%s	',Scaffold_NR.uniprot_mapped_accession_num{write_out_loop2});
    fprintf(fidA,'%s	',Scaffold_NR.Peptidesequence{write_out_loop2});
    fprintf(fidA,'%s	',Scaffold_NR.Modificiation_state{write_out_loop2});
    fprintf(fidA,'%f	',Scaffold_NR.Peptideidentificationprobability(write_out_loop2));
    fprintf(fidA,'%f	',Scaffold_NR.Average_HvsL_to_write(write_out_loop2)); 
    fprintf(fidA,'%f	',Scaffold_NR.Average_MvsL_to_write(write_out_loop2));
    fprintf(fidA,'%6.4e\t',Scaffold_NR.p_values_HvsL(write_out_loop2)); 
    fprintf(fidA,'%6.4e\t',Scaffold_NR.p_values_MvsL(write_out_loop2)); 
    fprintf(fidA,'%6.4e\t',Scaffold_NR.p_values_HvsL_BH(write_out_loop2)); 
    fprintf(fidA,'%6.4e\t',Scaffold_NR.p_values_MvsL_BH(write_out_loop2));
    fprintf(fidA,'%6.4e\t',Scaffold_NR.MWW_p_values_HvsL(write_out_loop2));
    fprintf(fidA,'%6.4e\t',Scaffold_NR.MWW_p_values_MvsL(write_out_loop2));
    fprintf(fidA,'%6.4e\t',Scaffold_NR.MWW_p_values_HvsL_BH(write_out_loop2)); 
    fprintf(fidA,'%6.4e\t',Scaffold_NR.MWW_p_values_MvsL_BH(write_out_loop2));
    fprintf(fidA,'%s	',Scaffold_NR.motif_analysis{write_out_loop2});
    fprintf(fidA,'%s	', Scaffold_NR.P1{write_out_loop2});
    fprintf(fidA,'%s	', Scaffold_NR.P2{write_out_loop2});
    fprintf(fidA,'%s	', Scaffold_NR.P3{write_out_loop2});
    fprintf(fidA,'%s	', Scaffold_NR.P4{write_out_loop2});
    fprintf(fidA,'\n');

   
end

%Determine the shared peptides
if isequal(Scaffold_NR.P1{write_out_loop2}, All_P1_prime_position{Amino_acids_to_check}) & strfind(Scaffold_NR.Modificiation_state{write_out_loop2}, '[+28]')==2 &....
        ((Scaffold_NR.p_values_MvsL_BH(write_out_loop2)<0.1 &(Scaffold_NR.Average_MvsL_to_write(write_out_loop2)<=0.5)) |...
        (Scaffold_NR.p_values_HvsL_BH(write_out_loop2)<0.1 &(Scaffold_NR.Average_HvsL_to_write(write_out_loop2)<=0.5)))  

Changing_P1_dimethyl(Amino_acids_to_check,6)=Changing_P1_dimethyl(Amino_acids_to_check,6)+1;
end

if isequal(Scaffold_NR.P1{write_out_loop2}, All_P1_prime_position{Amino_acids_to_check}) & strfind(Scaffold_NR.Modificiation_state{write_out_loop2}, '[+28]')==2 &....
        ((Scaffold_NR.p_values_MvsL_BH(write_out_loop2)<0.1 &(Scaffold_NR.Average_MvsL_to_write(write_out_loop2)>=2)) |...
        (Scaffold_NR.p_values_HvsL_BH(write_out_loop2)<0.1 &(Scaffold_NR.Average_HvsL_to_write(write_out_loop2)>=2)))  

Changing_P1_dimethyl(Amino_acids_to_check,7)=Changing_P1_dimethyl(Amino_acids_to_check,7)+1;
end


%check MvsL
if isequal(Scaffold_NR.P1{write_out_loop2}, All_P1_prime_position{Amino_acids_to_check}) & strfind(Scaffold_NR.Modificiation_state{write_out_loop2}, '[+42]')==2 & Scaffold_NR.p_values_MvsL_BH(write_out_loop2)<0.1 & (Scaffold_NR.Average_MvsL_to_write(write_out_loop2)<=0.5 | Scaffold_NR.Average_MvsL_to_write(write_out_loop2)>=2)   

    if Scaffold_NR.Average_MvsL_to_write(write_out_loop2)<=0.5
    Changing_P1_Acetyl(Amino_acids_to_check,1)=Changing_P1_Acetyl(Amino_acids_to_check,1)+1;
    elseif Scaffold_NR.Average_MvsL_to_write(write_out_loop2)>=2
    Changing_P1_Acetyl(Amino_acids_to_check,2)=Changing_P1_Acetyl(Amino_acids_to_check,2)+1;
    end
    fprintf(fidB,'%s	',Scaffold_NR.Proteinaccessionnumber{write_out_loop2});
    fprintf(fidB,'%s	',Scaffold_NR.Uniprot_terms{write_out_loop2});
    fprintf(fidB,'%s	',Scaffold_NR.uniprot_mapped_accession_num{write_out_loop2});
    fprintf(fidB,'%s	',Scaffold_NR.Peptidesequence{write_out_loop2});
    fprintf(fidB,'%s	',Scaffold_NR.Modificiation_state{write_out_loop2});
    fprintf(fidB,'%f	',Scaffold_NR.Peptideidentificationprobability(write_out_loop2));
    fprintf(fidB,'%f	',Scaffold_NR.Average_HvsL_to_write(write_out_loop2)); 
    fprintf(fidB,'%f	',Scaffold_NR.Average_MvsL_to_write(write_out_loop2)); 
    fprintf(fidB,'%6.4e\t',Scaffold_NR.p_values_HvsL(write_out_loop2)); 
    fprintf(fidB,'%6.4e\t',Scaffold_NR.p_values_MvsL(write_out_loop2)); 
    fprintf(fidB,'%6.4e\t',Scaffold_NR.p_values_HvsL_BH(write_out_loop2)); 
    fprintf(fidB,'%6.4e\t',Scaffold_NR.p_values_MvsL_BH(write_out_loop2));
    fprintf(fidB,'%6.4e\t',Scaffold_NR.MWW_p_values_HvsL(write_out_loop2));
    fprintf(fidB,'%6.4e\t',Scaffold_NR.MWW_p_values_MvsL(write_out_loop2));
    fprintf(fidB,'%6.4e\t',Scaffold_NR.MWW_p_values_HvsL_BH(write_out_loop2)); 
    fprintf(fidB,'%6.4e\t',Scaffold_NR.MWW_p_values_MvsL_BH(write_out_loop2));
    fprintf(fidB,'%s	',Scaffold_NR.motif_analysis{write_out_loop2});
    fprintf(fidB,'%s	', Scaffold_NR.P1{write_out_loop2});
    fprintf(fidB,'%s	', Scaffold_NR.P2{write_out_loop2});
    fprintf(fidB,'%s	', Scaffold_NR.P3{write_out_loop2});
    fprintf(fidB,'%s	', Scaffold_NR.P4{write_out_loop2});
    fprintf(fidB,'\n');
    
    
end

%Determine the shared peptides
if isequal(Scaffold_NR.P1{write_out_loop2}, All_P1_prime_position{Amino_acids_to_check}) & strfind(Scaffold_NR.Modificiation_state{write_out_loop2}, '[+42]')==2 &....
        ((Scaffold_NR.p_values_MvsL_BH(write_out_loop2)<0.1 &(Scaffold_NR.Average_MvsL_to_write(write_out_loop2)<=0.5)) |...
        (Scaffold_NR.p_values_HvsL_BH(write_out_loop2)<0.1 &(Scaffold_NR.Average_HvsL_to_write(write_out_loop2)<=0.5)))  

        Changing_P1_Acetyl(Amino_acids_to_check,6)=Changing_P1_Acetyl(Amino_acids_to_check,6)+1;
end

if isequal(Scaffold_NR.P1{write_out_loop2}, All_P1_prime_position{Amino_acids_to_check}) & strfind(Scaffold_NR.Modificiation_state{write_out_loop2}, '[+42]')==2 &....
        ((Scaffold_NR.p_values_MvsL_BH(write_out_loop2)<0.1 &(Scaffold_NR.Average_MvsL_to_write(write_out_loop2)>=2)) |...
        (Scaffold_NR.p_values_HvsL_BH(write_out_loop2)<0.1 &(Scaffold_NR.Average_HvsL_to_write(write_out_loop2)>=2)))  

        Changing_P1_Acetyl(Amino_acids_to_check,7)=Changing_P1_Acetyl(Amino_acids_to_check,7)+1;
end


%check MvsL
if isequal(Scaffold_NR.P1{write_out_loop2}, All_P1_prime_position{Amino_acids_to_check})  & Scaffold_NR.p_values_MvsL_BH(write_out_loop2)<0.1 & (Scaffold_NR.Average_MvsL_to_write(write_out_loop2)<=0.5 | Scaffold_NR.Average_MvsL_to_write(write_out_loop2)>=2)   

    if Scaffold_NR.Average_MvsL_to_write(write_out_loop2)<=0.5
    Changing_P1_All(Amino_acids_to_check,1)=Changing_P1_All(Amino_acids_to_check,1)+1;
    elseif Scaffold_NR.Average_MvsL_to_write(write_out_loop2)>=2
    Changing_P1_All(Amino_acids_to_check,2)=Changing_P1_All(Amino_acids_to_check,2)+1;
    end
    fprintf(fidC,'%s	',Scaffold_NR.Proteinaccessionnumber{write_out_loop2});
    fprintf(fidC,'%s	',Scaffold_NR.Uniprot_terms{write_out_loop2});
    fprintf(fidC,'%s	',Scaffold_NR.uniprot_mapped_accession_num{write_out_loop2});
    fprintf(fidC,'%s	',Scaffold_NR.Peptidesequence{write_out_loop2});
    fprintf(fidC,'%s	',Scaffold_NR.Modificiation_state{write_out_loop2});
    fprintf(fidC,'%f	',Scaffold_NR.Peptideidentificationprobability(write_out_loop2));
    fprintf(fidC,'%f	',Scaffold_NR.Average_HvsL_to_write(write_out_loop2)); 
    fprintf(fidC,'%f	',Scaffold_NR.Average_MvsL_to_write(write_out_loop2)); 
    fprintf(fidC,'%6.4e\t',Scaffold_NR.p_values_HvsL(write_out_loop2)); 
    fprintf(fidC,'%6.4e\t',Scaffold_NR.p_values_MvsL(write_out_loop2)); 
    fprintf(fidC,'%6.4e\t',Scaffold_NR.p_values_HvsL_BH(write_out_loop2)); 
    fprintf(fidC,'%6.4e\t',Scaffold_NR.p_values_MvsL_BH(write_out_loop2));
    fprintf(fidC,'%6.4e\t',Scaffold_NR.MWW_p_values_HvsL(write_out_loop2));
    fprintf(fidC,'%6.4e\t',Scaffold_NR.MWW_p_values_MvsL(write_out_loop2));
    fprintf(fidC,'%6.4e\t',Scaffold_NR.MWW_p_values_HvsL_BH(write_out_loop2)); 
    fprintf(fidC,'%6.4e\t',Scaffold_NR.MWW_p_values_MvsL_BH(write_out_loop2));
    fprintf(fidC,'%s	',Scaffold_NR.motif_analysis{write_out_loop2});
    fprintf(fidC,'%s	',Scaffold_NR.motif_analysis{write_out_loop2});
    fprintf(fidC,'%s	', Scaffold_NR.P1{write_out_loop2});
    fprintf(fidC,'%s	', Scaffold_NR.P2{write_out_loop2});
    fprintf(fidC,'%s	', Scaffold_NR.P3{write_out_loop2});
    fprintf(fidC,'%s	', Scaffold_NR.P4{write_out_loop2});
    fprintf(fidC,'\n');
    
    
end

%Determine the shared peptides
if isequal(Scaffold_NR.P1{write_out_loop2}, All_P1_prime_position{Amino_acids_to_check}) &....
        ((Scaffold_NR.p_values_MvsL_BH(write_out_loop2)<0.1 &(Scaffold_NR.Average_MvsL_to_write(write_out_loop2)<=0.5)) |...
        (Scaffold_NR.p_values_HvsL_BH(write_out_loop2)<0.1 &(Scaffold_NR.Average_HvsL_to_write(write_out_loop2)<=0.5)))  

    Changing_P1_All(Amino_acids_to_check,6)=Changing_P1_All(Amino_acids_to_check,6)+1;
end

if isequal(Scaffold_NR.P1{write_out_loop2}, All_P1_prime_position{Amino_acids_to_check}) &....
        ((Scaffold_NR.p_values_MvsL_BH(write_out_loop2)<0.1 &(Scaffold_NR.Average_MvsL_to_write(write_out_loop2)>=2)) |...
        (Scaffold_NR.p_values_HvsL_BH(write_out_loop2)<0.1 &(Scaffold_NR.Average_HvsL_to_write(write_out_loop2)>=2)))  

    Changing_P1_All(Amino_acids_to_check,7)=Changing_P1_All(Amino_acids_to_check,7)+1;
end


%check HvsL
if isequal(Scaffold_NR.P1{write_out_loop2}, All_P1_prime_position{Amino_acids_to_check}) & strfind(Scaffold_NR.Modificiation_state{write_out_loop2}, '[+28]')==2 & Scaffold_NR.p_values_HvsL_BH(write_out_loop2)<0.1 & (Scaffold_NR.Average_HvsL_to_write(write_out_loop2)<=0.5 | Scaffold_NR.Average_HvsL_to_write(write_out_loop2)>=2)   

    if Scaffold_NR.Average_HvsL_to_write(write_out_loop2)<=0.5
    Changing_P1_dimethyl(Amino_acids_to_check,3)=Changing_P1_dimethyl(Amino_acids_to_check,3)+1;
    elseif Scaffold_NR.Average_HvsL_to_write(write_out_loop2)>=2
    Changing_P1_dimethyl(Amino_acids_to_check,4)=Changing_P1_dimethyl(Amino_acids_to_check,4)+1;
    end
    fprintf(fidD,'%s	',Scaffold_NR.Proteinaccessionnumber{write_out_loop2});
    fprintf(fidD,'%s	',Scaffold_NR.Uniprot_terms{write_out_loop2});
    fprintf(fidD,'%s	',Scaffold_NR.uniprot_mapped_accession_num{write_out_loop2});
    fprintf(fidD,'%s	',Scaffold_NR.Peptidesequence{write_out_loop2});
    fprintf(fidD,'%s	',Scaffold_NR.Modificiation_state{write_out_loop2});
    fprintf(fidD,'%f	',Scaffold_NR.Peptideidentificationprobability(write_out_loop2));
    fprintf(fidD,'%f	',Scaffold_NR.Average_HvsL_to_write(write_out_loop2)); 
    fprintf(fidD,'%f	',Scaffold_NR.Average_MvsL_to_write(write_out_loop2)); 
    fprintf(fidD,'%6.4e\t',Scaffold_NR.p_values_HvsL(write_out_loop2)); 
    fprintf(fidD,'%6.4e\t',Scaffold_NR.p_values_MvsL(write_out_loop2)); 
    fprintf(fidD,'%6.4e\t',Scaffold_NR.p_values_HvsL_BH(write_out_loop2)); 
    fprintf(fidD,'%6.4e\t',Scaffold_NR.p_values_MvsL_BH(write_out_loop2));
    fprintf(fidD,'%6.4e\t',Scaffold_NR.MWW_p_values_HvsL(write_out_loop2));
    fprintf(fidD,'%6.4e\t',Scaffold_NR.MWW_p_values_MvsL(write_out_loop2));
    fprintf(fidD,'%6.4e\t',Scaffold_NR.MWW_p_values_HvsL_BH(write_out_loop2)); 
    fprintf(fidD,'%6.4e\t',Scaffold_NR.MWW_p_values_MvsL_BH(write_out_loop2));
    fprintf(fidD,'%s	',Scaffold_NR.motif_analysis{write_out_loop2});
    fprintf(fidD,'%s	', Scaffold_NR.P1{write_out_loop2});
    fprintf(fidD,'%s	', Scaffold_NR.P2{write_out_loop2});
    fprintf(fidD,'%s	', Scaffold_NR.P3{write_out_loop2});
    fprintf(fidD,'%s	', Scaffold_NR.P4{write_out_loop2});
    fprintf(fidD,'\n');
    
end

%check HvsL
if isequal(Scaffold_NR.P1{write_out_loop2}, All_P1_prime_position{Amino_acids_to_check}) & strfind(Scaffold_NR.Modificiation_state{write_out_loop2}, '[+42]')==2 & Scaffold_NR.p_values_HvsL_BH(write_out_loop2)<0.1 & (Scaffold_NR.Average_HvsL_to_write(write_out_loop2)<=0.5 | Scaffold_NR.Average_HvsL_to_write(write_out_loop2)>=2)   

    if Scaffold_NR.Average_HvsL_to_write(write_out_loop2)<=0.5
    Changing_P1_Acetyl(Amino_acids_to_check,3)=Changing_P1_Acetyl(Amino_acids_to_check,3)+1;
    elseif Scaffold_NR.Average_HvsL_to_write(write_out_loop2)>=2
    Changing_P1_Acetyl(Amino_acids_to_check,4)=Changing_P1_Acetyl(Amino_acids_to_check,4)+1;
    end
    fprintf(fidE,'%s	',Scaffold_NR.Proteinaccessionnumber{write_out_loop2});
    fprintf(fidE,'%s	',Scaffold_NR.Uniprot_terms{write_out_loop2});
    fprintf(fidE,'%s	',Scaffold_NR.uniprot_mapped_accession_num{write_out_loop2});
    fprintf(fidE,'%s	',Scaffold_NR.Peptidesequence{write_out_loop2});
    fprintf(fidE,'%s	',Scaffold_NR.Modificiation_state{write_out_loop2});
    fprintf(fidE,'%f	',Scaffold_NR.Peptideidentificationprobability(write_out_loop2));
    fprintf(fidE,'%f	',Scaffold_NR.Average_HvsL_to_write(write_out_loop2)); 
    fprintf(fidE,'%f	',Scaffold_NR.Average_MvsL_to_write(write_out_loop2));
    fprintf(fidE,'%6.4e\t',Scaffold_NR.p_values_HvsL(write_out_loop2)); 
    fprintf(fidE,'%6.4e\t',Scaffold_NR.p_values_MvsL(write_out_loop2)); 
    fprintf(fidE,'%6.4e\t',Scaffold_NR.p_values_HvsL_BH(write_out_loop2)); 
    fprintf(fidE,'%6.4e\t',Scaffold_NR.p_values_MvsL_BH(write_out_loop2));
    fprintf(fidE,'%6.4e\t',Scaffold_NR.MWW_p_values_HvsL(write_out_loop2));
    fprintf(fidE,'%6.4e\t',Scaffold_NR.MWW_p_values_MvsL(write_out_loop2));
    fprintf(fidE,'%6.4e\t',Scaffold_NR.MWW_p_values_HvsL_BH(write_out_loop2)); 
    fprintf(fidE,'%6.4e\t',Scaffold_NR.MWW_p_values_MvsL_BH(write_out_loop2));
    fprintf(fidE,'%s	',Scaffold_NR.motif_analysis{write_out_loop2});
    fprintf(fidE,'%s	', Scaffold_NR.P1{write_out_loop2});
    fprintf(fidE,'%s	', Scaffold_NR.P2{write_out_loop2});
    fprintf(fidE,'%s	', Scaffold_NR.P3{write_out_loop2});
    fprintf(fidE,'%s	', Scaffold_NR.P4{write_out_loop2});
    fprintf(fidE,'\n');
    

end

%check HvsL
if  ~isempty(strfind(Scaffold_NR.Modificiation_state{write_out_loop2}, '[+42]')==2) | ~isempty(strfind(Scaffold_NR.Modificiation_state{write_out_loop2}, '[+28]')==2)
if isequal(Scaffold_NR.P1{write_out_loop2}, All_P1_prime_position{Amino_acids_to_check}) & Scaffold_NR.p_values_HvsL_BH(write_out_loop2)<0.1 & (Scaffold_NR.Average_HvsL_to_write(write_out_loop2)<=0.5 | Scaffold_NR.Average_HvsL_to_write(write_out_loop2)>=2)
  

    if Scaffold_NR.Average_HvsL_to_write(write_out_loop2)<=0.5
    Changing_P1_All(Amino_acids_to_check,3)=Changing_P1_All(Amino_acids_to_check,3)+1;
    elseif Scaffold_NR.Average_HvsL_to_write(write_out_loop2)>=2
    Changing_P1_All(Amino_acids_to_check,4)=Changing_P1_All(Amino_acids_to_check,4)+1;
    end
    fprintf(fidF,'%s	',Scaffold_NR.Proteinaccessionnumber{write_out_loop2});
    fprintf(fidF,'%s	',Scaffold_NR.Uniprot_terms{write_out_loop2});
    fprintf(fidF,'%s	',Scaffold_NR.uniprot_mapped_accession_num{write_out_loop2});
    fprintf(fidF,'%s	',Scaffold_NR.Peptidesequence{write_out_loop2});
    fprintf(fidF,'%s	',Scaffold_NR.Modificiation_state{write_out_loop2});
    fprintf(fidF,'%f	',Scaffold_NR.Peptideidentificationprobability(write_out_loop2));
    fprintf(fidF,'%f	',Scaffold_NR.Average_HvsL_to_write(write_out_loop2)); 
    fprintf(fidF,'%f	',Scaffold_NR.Average_MvsL_to_write(write_out_loop2)); 
    fprintf(fidF,'%6.4e\t',Scaffold_NR.p_values_HvsL(write_out_loop2)); 
    fprintf(fidF,'%6.4e\t',Scaffold_NR.p_values_MvsL(write_out_loop2)); 
    fprintf(fidF,'%6.4e\t',Scaffold_NR.p_values_HvsL_BH(write_out_loop2)); 
    fprintf(fidF,'%6.4e\t',Scaffold_NR.p_values_MvsL_BH(write_out_loop2));
    fprintf(fidF,'%6.4e\t',Scaffold_NR.MWW_p_values_HvsL(write_out_loop2));
    fprintf(fidF,'%6.4e\t',Scaffold_NR.MWW_p_values_MvsL(write_out_loop2));
    fprintf(fidF,'%6.4e\t',Scaffold_NR.MWW_p_values_HvsL_BH(write_out_loop2)); 
    fprintf(fidF,'%6.4e\t',Scaffold_NR.MWW_p_values_MvsL_BH(write_out_loop2));
    fprintf(fidF,'%s	',Scaffold_NR.motif_analysis{write_out_loop2});
    fprintf(fidF,'%s	', Scaffold_NR.P1{write_out_loop2});
    fprintf(fidF,'%s	', Scaffold_NR.P2{write_out_loop2});
    fprintf(fidF,'%s	', Scaffold_NR.P3{write_out_loop2});
    fprintf(fidF,'%s	', Scaffold_NR.P4{write_out_loop2});
    fprintf(fidF,'\n');
    

end
end


end
end

%close all the files
fclose(fidA);
fclose(fidB);
fclose(fidC);
fclose(fidD);
fclose(fidE);
fclose(fidF);


%determine the amino acid in list
All_P1_prime_position_fold_change=unique(Scaffold_NR.Previousaminoacid);
Changing_P1_dimethyl_fold=zeros(length(All_P1_prime_position_fold_change),7);
Changing_P1_Acetyl_fold=zeros(length(All_P1_prime_position_fold_change),7);
Changing_P1_All_fold=zeros(length(All_P1_prime_position_fold_change),7);

%%%%%%%%%%%%%%%%%%%%%%%%%%%%%%%%%%%%%%%%%%%%%%%%%%%%%
%Write out data to create figure

fidA = fopen('Changing_in_P1_dimethyl_Fas_without_inhibitor_decreasing.txt','w');
fidB = fopen('Changing_in_P1_dimethyl_Fas_without_inhibitor_increasing.txt','w');
fidC = fopen('Changing_in_P1_dimethyl_Fas_with_inhibitor_decreasing.txt','w');
fidD = fopen('Changing_in_P1_dimethyl_Fas_with_inhibitor_increasing.txt','w');

%Write headers
fprintf (fidA,'%s\t%s\t%s\t%s\t%s\t%s\t%s\t%s\t%s\t%s\t%s\t%s\t%s\t%s\t%s\t%s\t%s\t%s\t%s\t%s\t%s\t\n',... %header for output
'Protein accession number','Uniprot Terms','Uniprot Mapping',....
'Peptide sequence','Peptide Sequence(with modifications)','Peptide identification probability',....
'Average Normalized HvsL','Average Normalized MvsL',....
'ttest p-value HvsL','ttest p-value MvsL',....
'Benjamini-Hochberg corrected p-value HvsL (ttest)',...
'Benjamini-Hochberg corrected p-value MvsL (ttest)','MWW test p-value HvsL','MWW test p-value MvsL','Benjamini-Hochberg corrected p-value HvsL (MWW)',...
'Benjamini-Hochberg corrected p-value MvsL (MWW)',....
'flanking regions (+5 and -5 amino acids)','P1','P2','P3','P4');

fprintf (fidB,'%s\t%s\t%s\t%s\t%s\t%s\t%s\t%s\t%s\t%s\t%s\t%s\t%s\t%s\t%s\t%s\t%s\t%s\t%s\t%s\t%s\t\n',... %header for output
'Protein accession number','Uniprot Terms','Uniprot Mapping',....
'Peptide sequence','Peptide Sequence(with modifications)','Peptide identification probability',....
'Average Normalized HvsL','Average Normalized MvsL',....
'ttest p-value HvsL','ttest p-value MvsL',....
'Benjamini-Hochberg corrected p-value HvsL (ttest)',...
'Benjamini-Hochberg corrected p-value MvsL (ttest)','MWW test p-value HvsL','MWW test p-value MvsL','Benjamini-Hochberg corrected p-value HvsL (MWW)',...
'Benjamini-Hochberg corrected p-value MvsL (MWW)',....
'flanking regions (+5 and -5 amino acids)','P1','P2','P3','P4');

%Write headers
fprintf (fidC,'%s\t%s\t%s\t%s\t%s\t%s\t%s\t%s\t%s\t%s\t%s\t%s\t%s\t%s\t%s\t%s\t%s\t%s\t%s\t%s\t%s\t\n',... %header for output
'Protein accession number','Uniprot Terms','Uniprot Mapping',....
'Peptide sequence','Peptide Sequence(with modifications)','Peptide identification probability',....
'Average Normalized HvsL','Average Normalized MvsL',....
'ttest p-value HvsL','ttest p-value MvsL',....
'Benjamini-Hochberg corrected p-value HvsL (ttest)',...
'Benjamini-Hochberg corrected p-value MvsL (ttest)','MWW test p-value HvsL','MWW test p-value MvsL','Benjamini-Hochberg corrected p-value HvsL (MWW)',...
'Benjamini-Hochberg corrected p-value MvsL (MWW)',....
'flanking regions (+5 and -5 amino acids)','P1','P2','P3','P4');

fprintf (fidD,'%s\t%s\t%s\t%s\t%s\t%s\t%s\t%s\t%s\t%s\t%s\t%s\t%s\t%s\t%s\t%s\t%s\t%s\t%s\t%s\t%s\t\n',... %header for output
'Protein accession number','Uniprot Terms','Uniprot Mapping',....
'Peptide sequence','Peptide Sequence(with modifications)','Peptide identification probability',....
'Average Normalized HvsL','Average Normalized MvsL',....
'ttest p-value HvsL','ttest p-value MvsL',....
'Benjamini-Hochberg corrected p-value HvsL (ttest)',...
'Benjamini-Hochberg corrected p-value MvsL (ttest)','MWW test p-value HvsL','MWW test p-value MvsL','Benjamini-Hochberg corrected p-value HvsL (MWW)',...
'Benjamini-Hochberg corrected p-value MvsL (MWW)',....
'flanking regions (+5 and -5 amino acids)','P1','P2','P3','P4');


for Amino_acids_to_check=1:length(All_P1_prime_position_fold_change);
    
for write_out_loop2=1:number_unique_tails_peptide_sequences
    
    
%check MvsL
if isequal(Scaffold_NR.P1{write_out_loop2}, All_P1_prime_position_fold_change{Amino_acids_to_check}) & strfind(Scaffold_NR.Modificiation_state{write_out_loop2}, '[+28]')==2

    if Scaffold_NR.Average_MvsL_to_write(write_out_loop2)<=0.5
    Changing_P1_dimethyl_fold(Amino_acids_to_check,1)=Changing_P1_dimethyl_fold(Amino_acids_to_check,1)+1;
    %Write out table
    fprintf(fidA,'%s	',Scaffold_NR.Proteinaccessionnumber{write_out_loop2});
    fprintf(fidA,'%s	',Scaffold_NR.Uniprot_terms{write_out_loop2});
    fprintf(fidA,'%s	',Scaffold_NR.uniprot_mapped_accession_num{write_out_loop2});
    fprintf(fidA,'%s	',Scaffold_NR.Peptidesequence{write_out_loop2});
    fprintf(fidA,'%s	',Scaffold_NR.Modificiation_state{write_out_loop2});
    fprintf(fidA,'%f	',Scaffold_NR.Peptideidentificationprobability(write_out_loop2));
    fprintf(fidA,'%f	',Scaffold_NR.Average_HvsL_to_write(write_out_loop2)); 
    fprintf(fidA,'%f	',Scaffold_NR.Average_MvsL_to_write(write_out_loop2));
    fprintf(fidA,'%6.4e\t',Scaffold_NR.p_values_HvsL(write_out_loop2)); 
    fprintf(fidA,'%6.4e\t',Scaffold_NR.p_values_MvsL(write_out_loop2)); 
    fprintf(fidA,'%6.4e\t',Scaffold_NR.p_values_HvsL_BH(write_out_loop2)); 
    fprintf(fidA,'%6.4e\t',Scaffold_NR.p_values_MvsL_BH(write_out_loop2));
    fprintf(fidA,'%6.4e\t',Scaffold_NR.MWW_p_values_HvsL(write_out_loop2));
    fprintf(fidA,'%6.4e\t',Scaffold_NR.MWW_p_values_MvsL(write_out_loop2));
    fprintf(fidA,'%6.4e\t',Scaffold_NR.MWW_p_values_HvsL_BH(write_out_loop2)); 
    fprintf(fidA,'%6.4e\t',Scaffold_NR.MWW_p_values_MvsL_BH(write_out_loop2));
    fprintf(fidA,'%s	',Scaffold_NR.motif_analysis{write_out_loop2});
    fprintf(fidA,'%s	', Scaffold_NR.P1{write_out_loop2});
    fprintf(fidA,'%s	', Scaffold_NR.P2{write_out_loop2});
    fprintf(fidA,'%s	', Scaffold_NR.P3{write_out_loop2});
    fprintf(fidA,'%s	', Scaffold_NR.P4{write_out_loop2});
    fprintf(fidA,'\n');
    
    elseif Scaffold_NR.Average_MvsL_to_write(write_out_loop2)>=2
    Changing_P1_dimethyl_fold(Amino_acids_to_check,2)=Changing_P1_dimethyl_fold(Amino_acids_to_check,2)+1;
    
    fprintf(fidB,'%s	',Scaffold_NR.Proteinaccessionnumber{write_out_loop2});
    fprintf(fidB,'%s	',Scaffold_NR.Uniprot_terms{write_out_loop2});
    fprintf(fidB,'%s	',Scaffold_NR.uniprot_mapped_accession_num{write_out_loop2});
    fprintf(fidB,'%s	',Scaffold_NR.Peptidesequence{write_out_loop2});
    fprintf(fidB,'%s	',Scaffold_NR.Modificiation_state{write_out_loop2});
    fprintf(fidB,'%f	',Scaffold_NR.Peptideidentificationprobability(write_out_loop2));
    fprintf(fidB,'%f	',Scaffold_NR.Average_HvsL_to_write(write_out_loop2)); 
    fprintf(fidB,'%f	',Scaffold_NR.Average_MvsL_to_write(write_out_loop2));
    fprintf(fidB,'%6.4e\t',Scaffold_NR.p_values_HvsL(write_out_loop2)); 
    fprintf(fidB,'%6.4e\t',Scaffold_NR.p_values_MvsL(write_out_loop2)); 
    fprintf(fidB,'%6.4e\t',Scaffold_NR.p_values_HvsL_BH(write_out_loop2)); 
    fprintf(fidB,'%6.4e\t',Scaffold_NR.p_values_MvsL_BH(write_out_loop2));
    fprintf(fidB,'%6.4e\t',Scaffold_NR.MWW_p_values_HvsL(write_out_loop2));
    fprintf(fidB,'%6.4e\t',Scaffold_NR.MWW_p_values_MvsL(write_out_loop2));
    fprintf(fidB,'%6.4e\t',Scaffold_NR.MWW_p_values_HvsL_BH(write_out_loop2)); 
    fprintf(fidB,'%6.4e\t',Scaffold_NR.MWW_p_values_MvsL_BH(write_out_loop2));
    fprintf(fidB,'%s	',Scaffold_NR.motif_analysis{write_out_loop2});
    fprintf(fidB,'%s	', Scaffold_NR.P1{write_out_loop2});
    fprintf(fidB,'%s	', Scaffold_NR.P2{write_out_loop2});
    fprintf(fidB,'%s	', Scaffold_NR.P3{write_out_loop2});
    fprintf(fidB,'%s	', Scaffold_NR.P4{write_out_loop2});
    fprintf(fidB,'\n');
    end
    

end


%Determine the shared peptides
if (isequal(Scaffold_NR.P1{write_out_loop2}, All_P1_prime_position{Amino_acids_to_check}) & strfind(Scaffold_NR.Modificiation_state{write_out_loop2}, '[+28]')==2) &....
        ((Scaffold_NR.Average_MvsL_to_write(write_out_loop2)<=0.5) |...
        (Scaffold_NR.Average_HvsL_to_write(write_out_loop2)<=0.5))  

    Changing_P1_dimethyl_fold(Amino_acids_to_check,6)=Changing_P1_dimethyl_fold(Amino_acids_to_check,6)+1;
end

if (isequal(Scaffold_NR.P1{write_out_loop2}, All_P1_prime_position{Amino_acids_to_check}) & strfind(Scaffold_NR.Modificiation_state{write_out_loop2}, '[+28]')==2) &....
        ((Scaffold_NR.Average_MvsL_to_write(write_out_loop2)>=2) |...
        (Scaffold_NR.Average_HvsL_to_write(write_out_loop2)>=2))  

    Changing_P1_dimethyl_fold(Amino_acids_to_check,7)=Changing_P1_dimethyl_fold(Amino_acids_to_check,7)+1;
end


%check MvsL
if isequal(Scaffold_NR.P1{write_out_loop2}, All_P1_prime_position_fold_change{Amino_acids_to_check}) & strfind(Scaffold_NR.Modificiation_state{write_out_loop2}, '[+42]')==2 & (Scaffold_NR.Average_MvsL_to_write(write_out_loop2)<=0.5 | Scaffold_NR.Average_MvsL_to_write(write_out_loop2)>=2)   

    if Scaffold_NR.Average_MvsL_to_write(write_out_loop2)<=0.5
    Changing_P1_Acetyl_fold(Amino_acids_to_check,1)=Changing_P1_Acetyl_fold(Amino_acids_to_check,1)+1;
    elseif Scaffold_NR.Average_MvsL_to_write(write_out_loop2)>=2
    Changing_P1_Acetyl_fold(Amino_acids_to_check,2)=Changing_P1_Acetyl_fold(Amino_acids_to_check,2)+1;
    end


end

%Determine the shared peptides
if (isequal(Scaffold_NR.P1{write_out_loop2}, All_P1_prime_position{Amino_acids_to_check}) &....
         strfind(Scaffold_NR.Modificiation_state{write_out_loop2}, '[+42]')==2) &....
        ((Scaffold_NR.Average_MvsL_to_write(write_out_loop2)<=0.5) |...
        (Scaffold_NR.Average_HvsL_to_write(write_out_loop2)<=0.5))  

    Changing_P1_Acetyl_fold(Amino_acids_to_check,6)=Changing_P1_Acetyl_fold(Amino_acids_to_check,6)+1;
end

if (isequal(Scaffold_NR.P1{write_out_loop2}, All_P1_prime_position{Amino_acids_to_check}) &....
         strfind(Scaffold_NR.Modificiation_state{write_out_loop2}, '[+42]')==2) &....
        ((Scaffold_NR.Average_MvsL_to_write(write_out_loop2)>=2) |...
        (Scaffold_NR.Average_HvsL_to_write(write_out_loop2)>=2))  

    Changing_P1_Acetyl_fold(Amino_acids_to_check,7)=Changing_P1_Acetyl_fold(Amino_acids_to_check,7)+1;
end


%check MvsL
if isequal(Scaffold_NR.P1{write_out_loop2}, All_P1_prime_position_fold_change{Amino_acids_to_check}) & (Scaffold_NR.Average_MvsL_to_write(write_out_loop2)<=0.5 | Scaffold_NR.Average_MvsL_to_write(write_out_loop2)>=2)   

    if Scaffold_NR.Average_MvsL_to_write(write_out_loop2)<=0.5
    Changing_P1_All_fold(Amino_acids_to_check,1)=Changing_P1_All_fold(Amino_acids_to_check,1)+1;
    elseif Scaffold_NR.Average_MvsL_to_write(write_out_loop2)>=2
    Changing_P1_All_fold(Amino_acids_to_check,2)=Changing_P1_All_fold(Amino_acids_to_check,2)+1;
    end

end


%Determine the shared peptides
if (isequal(Scaffold_NR.P1{write_out_loop2}, All_P1_prime_position{Amino_acids_to_check})) &....
        ((Scaffold_NR.Average_MvsL_to_write(write_out_loop2)<=0.5) |...
        (Scaffold_NR.Average_HvsL_to_write(write_out_loop2)<=0.5))  

    Changing_P1_All_fold(Amino_acids_to_check,6)=Changing_P1_All_fold(Amino_acids_to_check,6)+1;
end

if (isequal(Scaffold_NR.P1{write_out_loop2}, All_P1_prime_position{Amino_acids_to_check})) &.....
        ((Scaffold_NR.Average_MvsL_to_write(write_out_loop2)>=2) |...
        (Scaffold_NR.Average_HvsL_to_write(write_out_loop2)>=2))  

    Changing_P1_All_fold(Amino_acids_to_check,7)=Changing_P1_All_fold(Amino_acids_to_check,7)+1;
end


%check HvsL
if isequal(Scaffold_NR.P1{write_out_loop2}, All_P1_prime_position_fold_change{Amino_acids_to_check}) & strfind(Scaffold_NR.Modificiation_state{write_out_loop2}, '[+28]')==2  

    if Scaffold_NR.Average_HvsL_to_write(write_out_loop2)<=0.5
    Changing_P1_dimethyl_fold(Amino_acids_to_check,3)=Changing_P1_dimethyl_fold(Amino_acids_to_check,3)+1;
    
    fprintf(fidC,'%s	',Scaffold_NR.Proteinaccessionnumber{write_out_loop2});
    fprintf(fidC,'%s	',Scaffold_NR.Uniprot_terms{write_out_loop2});
    fprintf(fidC,'%s	',Scaffold_NR.uniprot_mapped_accession_num{write_out_loop2});
    fprintf(fidC,'%s	',Scaffold_NR.Peptidesequence{write_out_loop2});
    fprintf(fidC,'%s	',Scaffold_NR.Modificiation_state{write_out_loop2});
    fprintf(fidC,'%f	',Scaffold_NR.Peptideidentificationprobability(write_out_loop2));
    fprintf(fidC,'%f	',Scaffold_NR.Average_HvsL_to_write(write_out_loop2)); 
    fprintf(fidC,'%f	',Scaffold_NR.Average_MvsL_to_write(write_out_loop2));
    fprintf(fidC,'%6.4e\t',Scaffold_NR.p_values_HvsL(write_out_loop2)); 
    fprintf(fidC,'%6.4e\t',Scaffold_NR.p_values_MvsL(write_out_loop2)); 
    fprintf(fidC,'%6.4e\t',Scaffold_NR.p_values_HvsL_BH(write_out_loop2)); 
    fprintf(fidC,'%6.4e\t',Scaffold_NR.p_values_MvsL_BH(write_out_loop2));
    fprintf(fidC,'%6.4e\t',Scaffold_NR.MWW_p_values_HvsL(write_out_loop2));
    fprintf(fidC,'%6.4e\t',Scaffold_NR.MWW_p_values_MvsL(write_out_loop2));
    fprintf(fidC,'%6.4e\t',Scaffold_NR.MWW_p_values_HvsL_BH(write_out_loop2)); 
    fprintf(fidC,'%6.4e\t',Scaffold_NR.MWW_p_values_MvsL_BH(write_out_loop2));
    fprintf(fidC,'%s	',Scaffold_NR.motif_analysis{write_out_loop2});
    fprintf(fidC,'%s	', Scaffold_NR.P1{write_out_loop2});
    fprintf(fidC,'%s	', Scaffold_NR.P2{write_out_loop2});
    fprintf(fidC,'%s	', Scaffold_NR.P3{write_out_loop2});
    fprintf(fidC,'%s	', Scaffold_NR.P4{write_out_loop2});
    fprintf(fidC,'\n');
    
    elseif Scaffold_NR.Average_HvsL_to_write(write_out_loop2)>=2
    Changing_P1_dimethyl_fold(Amino_acids_to_check,4)=Changing_P1_dimethyl_fold(Amino_acids_to_check,4)+1;
    fprintf(fidD,'%s	',Scaffold_NR.Proteinaccessionnumber{write_out_loop2});
    fprintf(fidD,'%s	',Scaffold_NR.Uniprot_terms{write_out_loop2});
    fprintf(fidD,'%s	',Scaffold_NR.uniprot_mapped_accession_num{write_out_loop2});
    fprintf(fidD,'%s	',Scaffold_NR.Peptidesequence{write_out_loop2});
    fprintf(fidD,'%s	',Scaffold_NR.Modificiation_state{write_out_loop2});
    fprintf(fidD,'%f	',Scaffold_NR.Peptideidentificationprobability(write_out_loop2));
    fprintf(fidD,'%f	',Scaffold_NR.Average_HvsL_to_write(write_out_loop2)); 
    fprintf(fidD,'%f	',Scaffold_NR.Average_MvsL_to_write(write_out_loop2));
    fprintf(fidD,'%6.4e\t',Scaffold_NR.p_values_HvsL(write_out_loop2)); 
    fprintf(fidD,'%6.4e\t',Scaffold_NR.p_values_MvsL(write_out_loop2)); 
    fprintf(fidD,'%6.4e\t',Scaffold_NR.p_values_HvsL_BH(write_out_loop2)); 
    fprintf(fidD,'%6.4e\t',Scaffold_NR.p_values_MvsL_BH(write_out_loop2));
    fprintf(fidD,'%6.4e\t',Scaffold_NR.MWW_p_values_HvsL(write_out_loop2));
    fprintf(fidD,'%6.4e\t',Scaffold_NR.MWW_p_values_MvsL(write_out_loop2));
    fprintf(fidD,'%6.4e\t',Scaffold_NR.MWW_p_values_HvsL_BH(write_out_loop2)); 
    fprintf(fidD,'%6.4e\t',Scaffold_NR.MWW_p_values_MvsL_BH(write_out_loop2));
    fprintf(fidD,'%s	',Scaffold_NR.motif_analysis{write_out_loop2});
    fprintf(fidD,'%s	', Scaffold_NR.P1{write_out_loop2});
    fprintf(fidD,'%s	', Scaffold_NR.P2{write_out_loop2});
    fprintf(fidD,'%s	', Scaffold_NR.P3{write_out_loop2});
    fprintf(fidD,'%s	', Scaffold_NR.P4{write_out_loop2});
    fprintf(fidD,'\n');
    end

end

%check HvsL
if isequal(Scaffold_NR.P1{write_out_loop2}, All_P1_prime_position_fold_change{Amino_acids_to_check}) & strfind(Scaffold_NR.Modificiation_state{write_out_loop2}, '[+42]')==2 & (Scaffold_NR.Average_HvsL_to_write(write_out_loop2)<=0.5 | Scaffold_NR.Average_HvsL_to_write(write_out_loop2)>=2)   

    if Scaffold_NR.Average_HvsL_to_write(write_out_loop2)<=0.5
    Changing_P1_Acetyl_fold(Amino_acids_to_check,3)=Changing_P1_Acetyl_fold(Amino_acids_to_check,3)+1;
    elseif Scaffold_NR.Average_HvsL_to_write(write_out_loop2)>=2
    Changing_P1_Acetyl_fold(Amino_acids_to_check,4)=Changing_P1_Acetyl_fold(Amino_acids_to_check,4)+1;
    end


end

%check HvsL
if  ~isempty(strfind(Scaffold_NR.Modificiation_state{write_out_loop2}, '[+42]')==2) | ~isempty(strfind(Scaffold_NR.Modificiation_state{write_out_loop2}, '[+28]')==2)
if isequal(Scaffold_NR.P1{write_out_loop2}, All_P1_prime_position_fold_change{Amino_acids_to_check}) & (Scaffold_NR.Average_HvsL_to_write(write_out_loop2)<=0.5 | Scaffold_NR.Average_HvsL_to_write(write_out_loop2)>=2)
  

    if Scaffold_NR.Average_HvsL_to_write(write_out_loop2)<=0.5
    Changing_P1_All_fold(Amino_acids_to_check,3)=Changing_P1_All_fold(Amino_acids_to_check,3)+1;
    elseif Scaffold_NR.Average_HvsL_to_write(write_out_loop2)>=2
    Changing_P1_All_fold(Amino_acids_to_check,4)=Changing_P1_All_fold(Amino_acids_to_check,4)+1;
    end

end
end


end
end

%close all the files
fclose(fidA);
fclose(fidB);
fclose(fidC);
fclose(fidD);

%%%%%%%%%%%%%%%%%%%%%%%%%%%%%%%%%%%%%%%%%%%%%%%%%%%%%%%%%%%%%%%%%%%%%%%%
%Compare dimethylated N-termini peptide and see which ones show similar
%trends between conditions

Changing_P1_dimethyl_fold2=zeros(length(All_P1_prime_position_fold_change),4);
Changing_P1_dimethyl_fold3=zeros(length(All_P1_prime_position_fold_change),4);

for Amino_acids_to_check=1:length(All_P1_prime_position_fold_change);
    
for write_out_loop2=1:number_unique_tails_peptide_sequences
      
%check MvsL
if isequal(Scaffold_NR.P1{write_out_loop2}, All_P1_prime_position_fold_change{Amino_acids_to_check}) & strfind(Scaffold_NR.Modificiation_state{write_out_loop2}, '[+28]')==2 &....
   (Scaffold_NR.Average_MvsL_to_write(write_out_loop2)<=0.5)

    if Scaffold_NR.Average_MvsL_to_write(write_out_loop2)<=0.5 & Scaffold_NR.Average_HvsL_to_write(write_out_loop2)<=0.5
    Changing_P1_dimethyl_fold2(Amino_acids_to_check,1)=Changing_P1_dimethyl_fold2(Amino_acids_to_check,1)+1;

    elseif Scaffold_NR.Average_MvsL_to_write(write_out_loop2)<=0.5 & (Scaffold_NR.Average_HvsL_to_write(write_out_loop2)>0.5 | isnan(Scaffold_NR.Average_HvsL_to_write(write_out_loop2))==1)
    Changing_P1_dimethyl_fold2(Amino_acids_to_check,2)=Changing_P1_dimethyl_fold2(Amino_acids_to_check,2)+1;    
    end 
    
end

if isequal(Scaffold_NR.P1{write_out_loop2}, All_P1_prime_position_fold_change{Amino_acids_to_check}) & strfind(Scaffold_NR.Modificiation_state{write_out_loop2}, '[+28]')==2 &....
   (Scaffold_NR.Average_MvsL_to_write(write_out_loop2)>=2)

    if Scaffold_NR.Average_MvsL_to_write(write_out_loop2)>=2  & Scaffold_NR.Average_HvsL_to_write(write_out_loop2)>=2
    Changing_P1_dimethyl_fold2(Amino_acids_to_check,3)=Changing_P1_dimethyl_fold2(Amino_acids_to_check,3)+1;

    elseif Scaffold_NR.Average_MvsL_to_write(write_out_loop2)>=2 & (Scaffold_NR.Average_HvsL_to_write(write_out_loop2)<2 | isnan(Scaffold_NR.Average_HvsL_to_write(write_out_loop2))==1)
    Changing_P1_dimethyl_fold2(Amino_acids_to_check,4)=Changing_P1_dimethyl_fold2(Amino_acids_to_check,4)+1; 
    end
end

%check HvsL
if isequal(Scaffold_NR.P1{write_out_loop2}, All_P1_prime_position_fold_change{Amino_acids_to_check}) & strfind(Scaffold_NR.Modificiation_state{write_out_loop2}, '[+28]')==2 &....
   (Scaffold_NR.Average_HvsL_to_write(write_out_loop2)<=0.5)      

    if Scaffold_NR.Average_HvsL_to_write(write_out_loop2)<=0.5 & Scaffold_NR.Average_MvsL_to_write(write_out_loop2)<=0.5
    Changing_P1_dimethyl_fold3(Amino_acids_to_check,1)=Changing_P1_dimethyl_fold3(Amino_acids_to_check,1)+1;
    
    elseif Scaffold_NR.Average_HvsL_to_write(write_out_loop2)<=0.5 & (Scaffold_NR.Average_MvsL_to_write(write_out_loop2)>0.5 | isnan(Scaffold_NR.Average_MvsL_to_write(write_out_loop2))==1)
    Changing_P1_dimethyl_fold3(Amino_acids_to_check,2)=Changing_P1_dimethyl_fold3(Amino_acids_to_check,2)+1;    
    end 
end

if isequal(Scaffold_NR.P1{write_out_loop2}, All_P1_prime_position_fold_change{Amino_acids_to_check}) & strfind(Scaffold_NR.Modificiation_state{write_out_loop2}, '[+28]')==2 &....
   (Scaffold_NR.Average_HvsL_to_write(write_out_loop2)>=2) 
    
    if Scaffold_NR.Average_HvsL_to_write(write_out_loop2)>=2  & Scaffold_NR.Average_MvsL_to_write(write_out_loop2)>=2
    Changing_P1_dimethyl_fold3(Amino_acids_to_check,3)=Changing_P1_dimethyl_fold3(Amino_acids_to_check,3)+1;

    elseif Scaffold_NR.Average_HvsL_to_write(write_out_loop2)>=2 & (Scaffold_NR.Average_MvsL_to_write(write_out_loop2)<2 | isnan(Scaffold_NR.Average_MvsL_to_write(write_out_loop2))==1)
    Changing_P1_dimethyl_fold3(Amino_acids_to_check,4)=Changing_P1_dimethyl_fold3(Amino_acids_to_check,4)+1; 
    end
end


end
end

%Create X label for figures
Spacing = repmat({' '}, 21, 1);
reshaped_AA=reshape([All_P1_prime_position',Spacing]',[1,42]);

%Create figure
%decreasing
totalA_A_fold = reshape([Changing_P1_dimethyl_fold2(:,1),Changing_P1_All_fold(:,5),Changing_P1_All_fold(:,5)]', [1,63]);
totalA_B_fold = reshape([Changing_P1_All_fold(:,5),Changing_P1_dimethyl_fold2(:,2),Changing_P1_All_fold(:,5)]', [1,63]);
totalA_C_fold = reshape([Changing_P1_All_fold(:,5),Changing_P1_All_fold(:,5),Changing_P1_dimethyl_fold3(:,2)]', [1,63]);

%Increasing
totalA_A_fold2 = reshape([Changing_P1_dimethyl_fold2(:,3),Changing_P1_All_fold(:,5),Changing_P1_All_fold(:,5)]', [1,63]);
totalA_B_fold2 = reshape([Changing_P1_All_fold(:,5),Changing_P1_dimethyl_fold2(:,4),Changing_P1_All_fold(:,5)]', [1,63]);
totalA_C_fold2 = reshape([Changing_P1_All_fold(:,5),Changing_P1_All_fold(:,5),Changing_P1_dimethyl_fold3(:,4)]', [1,63]);


%Create X label for figures
Spacing = repmat({' '}, 21, 1);
reshaped_AA2=reshape([Spacing,All_P1_prime_position',Spacing]',[1,63]); 

F_signficant=figure
H_B1=bar(totalA_A_fold)
H_B1(1).FaceColor=[255/255 130/255 71/255];
H_B1(1).EdgeColor='k';
%H_B1(1).FaceColor=[myC(1,:)];
%H_B1(1).EdgeColor='k';
hold on
H_B2=bar(totalA_B_fold)
H_B2(1).FaceColor=[myC(1,:)];
H_B2(1).EdgeColor='k';
%H_B2(1).FaceColor=[myC(2,:)];
%H_B2(1).EdgeColor='k';
hold on
H_B3=bar(totalA_C_fold)
H_B3(1).FaceColor=[myC(2,:)];
H_B3(1).EdgeColor='k';
%H_B3(1).FaceColor=[255/255 130/255 71/255];
%H_B3(1).EdgeColor='k';
title('Amino acid P1 position for decreasing Dimethylated N-termini');
xlim([0 65])
ylim([0 50])

%add X-label
xlabel('Amino acid','Fontsize',10);
set(gca,'Xtick',1:63,'XTickLabel',reshaped_AA2)
legend('Shared between conditions','Fas treated','Fas treated with inhibitor')
print(F_signficant,'-dpdf','-r600', 'Amino_amino_dimethyl_decrease_N-termini_analysis_with_peptides_in_common.pdf');


%Plot second figure
F_signficant2=figure
H_B1=bar(totalA_A_fold2)
H_B1(1).FaceColor=[255/255 130/255 71/255];
H_B1(1).EdgeColor='k';
%H_B1(1).FaceColor=[myC(1,:)];
%H_B1(1).EdgeColor='k';
hold on
H_B2=bar(totalA_B_fold2)
H_B2(1).FaceColor=[myC(1,:)];
H_B2(1).EdgeColor='k';
%H_B2(1).FaceColor=[myC(2,:)];
%H_B2(1).EdgeColor='k';
hold on
H_B3=bar(totalA_C_fold2)
H_B3(1).FaceColor=[myC(2,:)];
H_B3(1).EdgeColor='k';
title('Amino acid P1 position for increasing Dimethylated N-termini');
xlim([0 65])
ylim([0 180])

%add X-label
xlabel('Amino acid','Fontsize',10);
set(gca,'Xtick',1:63,'XTickLabel',reshaped_AA2)
legend('Shared between conditions','Fas treated','Fas treated with inhibitor')
print(F_signficant2,'-dpdf','-r600', 'Amino_amino_dimethyl_increase_N-termini_analysis_with_peptides_in_common.pdf');


%%%%%%%%%%%%%%%%%%%%%%%%%%%%%%%%%%%%%%%%%%%%%%%%%%%%%%%%%%%%%%%%
%Scatter plot of data

%copy just the D peptides out to a seperate list
D_counter=1;
D_ratios_MvsL=zeros(1,1);
D_ratios_HvsL=zeros(1,1);

   
for write_out_loop2=1:number_unique_tails_peptide_sequences
      
%check MvsL
if isequal(Scaffold_NR.P1{write_out_loop2}, 'D') & strfind(Scaffold_NR.Modificiation_state{write_out_loop2}, '[+28]')==2
   
D_ratios_MvsL(D_counter,1)=Scaffold_NR.Average_MvsL_to_write(write_out_loop2);
D_ratios_HvsL(D_counter,1)=Scaffold_NR.Average_HvsL_to_write(write_out_loop2);
D_counter=D_counter+1;   
end
end


F2B=figure
scatter(log2(Scaffold_NR.Average_MvsL_to_write),log2(Scaffold_NR.Average_HvsL_to_write),'filled')
hold on
scatter(log2(D_ratios_MvsL),log2(D_ratios_HvsL),'filled')
hold on
plot([-6 11],[-6 11],':r');
hold on
plot([-5 12],[-6 11],':r');
hold on
plot([-6 11],[-5 12],':r');
hold on
plot([-6 11],[0 0],':k');
hold on
plot([0 0],[-6 11],':k');
xlim([-6 11])
ylim([-6 11])
xlabel('log2 fas Treatment without inhibitor');
ylabel('log2 fas Treatment with inhibitor');
title('Comparsion of N-tails ratios');
legend('P1 D', 'All other P1 amino acids','Inhibitor indepedent events','FontSize',6, 'Location', 'best')
Output_name8=strcat('Scatter_plot_Ntail_ratios.pdf');
print(F2B,'-dpdf','-r600', Output_name8);


%Check correlation
D_correctional=corrcoef([log2(D_ratios_MvsL),log2(D_ratios_HvsL)],'rows','complete');
All_correctional=corrcoef([log2(Scaffold_NR.Average_MvsL_to_write)',log2(Scaffold_NR.Average_HvsL_to_write)'],'rows','complete');


%Find the N-termini that do not change
Changing_P1_dimethyl_fold_withinone=zeros(length(All_P1_prime_position_fold_change),3);
Changing_P1_Acetyl_fold_withinone=zeros(length(All_P1_prime_position_fold_change),3);
Changing_P1_All_fold_withinone=zeros(length(All_P1_prime_position_fold_change),3);


for Amino_acids_to_check=1:length(All_P1_prime_position_fold_change);
    
for write_out_loop2=1:number_unique_tails_peptide_sequences
    
    
%check MvsL
if isequal(Scaffold_NR.P1{write_out_loop2}, All_P1_prime_position_fold_change{Amino_acids_to_check}) & strfind(Scaffold_NR.Modificiation_state{write_out_loop2}, '[+28]')==2 & (Scaffold_NR.Average_MvsL_to_write(write_out_loop2)>0.5 & Scaffold_NR.Average_MvsL_to_write(write_out_loop2)<2)   

    if Scaffold_NR.Average_MvsL_to_write(write_out_loop2)>0.5 & Scaffold_NR.Average_MvsL_to_write(write_out_loop2)<2
    Changing_P1_dimethyl_fold_withinone(Amino_acids_to_check,1)=Changing_P1_dimethyl_fold_withinone(Amino_acids_to_check,1)+1;
    end


end

%check MvsL
if isequal(Scaffold_NR.P1{write_out_loop2}, All_P1_prime_position_fold_change{Amino_acids_to_check}) & strfind(Scaffold_NR.Modificiation_state{write_out_loop2}, '[+42]')==2 & (Scaffold_NR.Average_MvsL_to_write(write_out_loop2)>0.5 & Scaffold_NR.Average_MvsL_to_write(write_out_loop2)<2)  

    if Scaffold_NR.Average_MvsL_to_write(write_out_loop2)>0.5 & Scaffold_NR.Average_MvsL_to_write(write_out_loop2)<2
    Changing_P1_Acetyl_fold_withinone(Amino_acids_to_check,1)=Changing_P1_Acetyl_fold_withinone(Amino_acids_to_check,1)+1;
    end


end

%check MvsL
if isequal(Scaffold_NR.P1{write_out_loop2}, All_P1_prime_position_fold_change{Amino_acids_to_check}) & (Scaffold_NR.Average_MvsL_to_write(write_out_loop2)>0.5 & Scaffold_NR.Average_MvsL_to_write(write_out_loop2)<2)   

    if Scaffold_NR.Average_MvsL_to_write(write_out_loop2)>0.5 & Scaffold_NR.Average_MvsL_to_write(write_out_loop2)<2
    Changing_P1_All_fold_withinone(Amino_acids_to_check,1)=Changing_P1_All_fold_withinone(Amino_acids_to_check,1)+1;
    end


end
%check HvsL
if isequal(Scaffold_NR.P1{write_out_loop2}, All_P1_prime_position_fold_change{Amino_acids_to_check}) & strfind(Scaffold_NR.Modificiation_state{write_out_loop2}, '[+28]')==2 & (Scaffold_NR.Average_HvsL_to_write(write_out_loop2)>0.5 & Scaffold_NR.Average_HvsL_to_write(write_out_loop2)<2)   

    if Scaffold_NR.Average_HvsL_to_write(write_out_loop2)>0.5 & Scaffold_NR.Average_HvsL_to_write(write_out_loop2)<2
    Changing_P1_dimethyl_fold_withinone(Amino_acids_to_check,2)=Changing_P1_dimethyl_fold_withinone(Amino_acids_to_check,2)+1;

    end


end

%check HvsL
if isequal(Scaffold_NR.P1{write_out_loop2}, All_P1_prime_position_fold_change{Amino_acids_to_check}) & strfind(Scaffold_NR.Modificiation_state{write_out_loop2}, '[+42]')==2 & (Scaffold_NR.Average_HvsL_to_write(write_out_loop2)>0.5 & Scaffold_NR.Average_HvsL_to_write(write_out_loop2)<2)   

    if Scaffold_NR.Average_HvsL_to_write(write_out_loop2)>0.5 & Scaffold_NR.Average_HvsL_to_write(write_out_loop2)<2
    Changing_P1_Acetyl_fold_withinone(Amino_acids_to_check,2)=Changing_P1_Acetyl_fold_withinone(Amino_acids_to_check,2)+1;
    end


end

%check HvsL
if  ~isempty(strfind(Scaffold_NR.Modificiation_state{write_out_loop2}, '[+42]')==2) | ~isempty(strfind(Scaffold_NR.Modificiation_state{write_out_loop2}, '[+28]')==2)
if isequal(Scaffold_NR.P1{write_out_loop2}, All_P1_prime_position_fold_change{Amino_acids_to_check}) & (Scaffold_NR.Average_HvsL_to_write(write_out_loop2)>0.5 & Scaffold_NR.Average_HvsL_to_write(write_out_loop2)<2)
  

    if Scaffold_NR.Average_HvsL_to_write(write_out_loop2)>0.5 & Scaffold_NR.Average_HvsL_to_write(write_out_loop2)<2
    Changing_P1_All_fold_withinone(Amino_acids_to_check,2)=Changing_P1_All_fold_withinone(Amino_acids_to_check,2)+1;
    end


end
end


%Check shared
if isequal(Scaffold_NR.P1{write_out_loop2}, All_P1_prime_position_fold_change{Amino_acids_to_check}) & strfind(Scaffold_NR.Modificiation_state{write_out_loop2}, '[+28]')==2   

    if Scaffold_NR.Average_MvsL_to_write(write_out_loop2)>0.5 & Scaffold_NR.Average_MvsL_to_write(write_out_loop2)<2 |....
       Scaffold_NR.Average_HvsL_to_write(write_out_loop2)>0.5 & Scaffold_NR.Average_HvsL_to_write(write_out_loop2)<2
    Changing_P1_dimethyl_fold_withinone(Amino_acids_to_check,3)=Changing_P1_dimethyl_fold_withinone(Amino_acids_to_check,3)+1;
    end
end

%Check shared
if isequal(Scaffold_NR.P1{write_out_loop2}, All_P1_prime_position_fold_change{Amino_acids_to_check}) & strfind(Scaffold_NR.Modificiation_state{write_out_loop2}, '[+42]')==2   

    if Scaffold_NR.Average_MvsL_to_write(write_out_loop2)>0.5 & Scaffold_NR.Average_MvsL_to_write(write_out_loop2)<2 |....
       Scaffold_NR.Average_HvsL_to_write(write_out_loop2)>0.5 & Scaffold_NR.Average_HvsL_to_write(write_out_loop2)<2
    Changing_P1_Acetyl_fold_withinone(Amino_acids_to_check,3)=Changing_P1_Acetyl_fold_withinone(Amino_acids_to_check,3)+1;
    end
end


%Check shared
if isequal(Scaffold_NR.P1{write_out_loop2}, All_P1_prime_position_fold_change{Amino_acids_to_check})   
    if Scaffold_NR.Average_MvsL_to_write(write_out_loop2)>0.5 & Scaffold_NR.Average_MvsL_to_write(write_out_loop2)<2 |....
       Scaffold_NR.Average_HvsL_to_write(write_out_loop2)>0.5 & Scaffold_NR.Average_HvsL_to_write(write_out_loop2)<2
    Changing_P1_All_fold_withinone(Amino_acids_to_check,3)=Changing_P1_All_fold_withinone(Amino_acids_to_check,3)+1;
    end
end


end
end


%determine the amino acid in list
All_P1_prime_position_total_change=unique(Scaffold_NR.Previousaminoacid);
Changing_P1_dimethyl_total=zeros(length(All_P1_prime_position_total_change),3);
Changing_P1_Acetyl_total=zeros(length(All_P1_prime_position_fold_change),3);
Changing_P1_All_total=zeros(length(All_P1_prime_position_fold_change),3);


for Amino_acids_to_check=1:length(All_P1_prime_position_fold_change);
    
for write_out_loop2=1:number_unique_tails_peptide_sequences
    
    
if isequal(Scaffold_NR.P1{write_out_loop2}, All_P1_prime_position_fold_change{Amino_acids_to_check}) & strfind(Scaffold_NR.Modificiation_state{write_out_loop2}, '[+28]')==2....
  & (~isnan(Scaffold_NR.Average_MvsL_to_write(write_out_loop2)) |  ~isnan(Scaffold_NR.Average_HvsL_to_write(write_out_loop2)))   

    if ~isnan(Scaffold_NR.Average_MvsL_to_write(write_out_loop2))
    Changing_P1_dimethyl_total(Amino_acids_to_check,1)=Changing_P1_dimethyl_total(Amino_acids_to_check,1)+1;
    end
    
    if ~isnan(Scaffold_NR.Average_HvsL_to_write(write_out_loop2))
    Changing_P1_dimethyl_total(Amino_acids_to_check,2)=Changing_P1_dimethyl_total(Amino_acids_to_check,2)+1;
    end
    
    if ~isnan(Scaffold_NR.Average_HvsL_to_write(write_out_loop2)) | ~isnan(Scaffold_NR.Average_MvsL_to_write(write_out_loop2))
    Changing_P1_dimethyl_total(Amino_acids_to_check,3)=Changing_P1_dimethyl_total(Amino_acids_to_check,3)+1;
    end

end

if isequal(Scaffold_NR.P1{write_out_loop2}, All_P1_prime_position_fold_change{Amino_acids_to_check}) & strfind(Scaffold_NR.Modificiation_state{write_out_loop2}, '[+42]')==2....
   & (~isnan(Scaffold_NR.Average_MvsL_to_write(write_out_loop2)) | ~isnan(Scaffold_NR.Average_HvsL_to_write(write_out_loop2)))   

    if ~isnan(Scaffold_NR.Average_MvsL_to_write(write_out_loop2))
    Changing_P1_Acetyl_total(Amino_acids_to_check,1)=Changing_P1_Acetyl_total(Amino_acids_to_check,1)+1;
    end
    
    if ~isnan(Scaffold_NR.Average_HvsL_to_write(write_out_loop2))
    Changing_P1_Acetyl_total(Amino_acids_to_check,2)=Changing_P1_Acetyl_total(Amino_acids_to_check,2)+1;
    end
    
    if ~isnan(Scaffold_NR.Average_HvsL_to_write(write_out_loop2)) | ~isnan(Scaffold_NR.Average_MvsL_to_write(write_out_loop2))
    Changing_P1_Acetyl_total(Amino_acids_to_check,3)=Changing_P1_Acetyl_total(Amino_acids_to_check,3)+1;
    end


end


if isequal(Scaffold_NR.P1{write_out_loop2}, All_P1_prime_position_fold_change{Amino_acids_to_check}) &...
 (~isnan(Scaffold_NR.Average_MvsL_to_write(write_out_loop2)) | ~isnan(Scaffold_NR.Average_HvsL_to_write(write_out_loop2)))   

    if ~isnan(Scaffold_NR.Average_MvsL_to_write(write_out_loop2))
    Changing_P1_All_total(Amino_acids_to_check,1)=Changing_P1_All_total(Amino_acids_to_check,1)+1;
    end
    
    if ~isnan(Scaffold_NR.Average_HvsL_to_write(write_out_loop2))
    Changing_P1_All_total(Amino_acids_to_check,2)=Changing_P1_All_total(Amino_acids_to_check,2)+1;
    end

    if ~isnan(Scaffold_NR.Average_HvsL_to_write(write_out_loop2)) | ~isnan(Scaffold_NR.Average_MvsL_to_write(write_out_loop2))
    Changing_P1_All_total(Amino_acids_to_check,3)=Changing_P1_All_total(Amino_acids_to_check,3)+1;
    end
    
end


end
end

%Reshape data for figure
B1 = reshape([Changing_P1_dimethyl(:,2),Changing_P1_dimethyl(:,5)]',[1,42]);
B2 = reshape([Changing_P1_dimethyl(:,5),Changing_P1_dimethyl(:,4)]',[1,42]);


F_signficant=figure
H_B1=bar(B1)
H_B1(1).FaceColor=[myC(1,:)];
H_B1(1).EdgeColor='k';
hold on
H_B2=bar(B2)
H_B2(1).FaceColor=[myC(2,:)];
H_B2(1).EdgeColor='k';
title('Amino acid P1 position for N-terminal dimethylated peptides observed to increase');
xlim([0 44])
ylim([0 max(B1)*1.25])

%add X-label
xlabel('Amino acid','Fontsize',10);
set(gca,'Xtick',1:42,'XTickLabel',reshaped_AA)
legend('Fas treated','Fas treated with inhibitor')
print(F_signficant,'-dpdf','-r600', 'Amino_amino_N-termini_Dimethyl_analysis_BH-increase_signficances.pdf');

%Write out table of distrubtion of N-termini peptide
fid = fopen('Amino_amino_N-termini_Dimethyl_analysis_BH-increase_signficances.txt','w');
fprintf (fid,'%s\t%s\t%s\t%s\t%s\t%s\t%s\t',...
'Amino Acid',...
'Decrease with Fas',...
'increase with Fas',...
'Decrease with Fas plus inhibitor',...
'increase with Fas plus inhibitor',...
'Decrease in atleast one channel',....
'Increase in atleast one channel'); %Write Header
fprintf(fid,'\n');
for write_out_counter=1:length(Changing_P1_dimethyl)
fprintf(fid,'%s	',All_P1_prime_position{write_out_counter});    
fprintf(fid,'%f	',Changing_P1_dimethyl(write_out_counter,1));
fprintf(fid,'%f	',Changing_P1_dimethyl(write_out_counter,2));
fprintf(fid,'%f	',Changing_P1_dimethyl(write_out_counter,3));
fprintf(fid,'%f	',Changing_P1_dimethyl(write_out_counter,4));
fprintf(fid,'%f	',Changing_P1_dimethyl(write_out_counter,6));
fprintf(fid,'%f	',Changing_P1_dimethyl(write_out_counter,7));
fprintf(fid,'\n');
end
fclose(fid);


%Reshape data for figure
B1_fold = reshape([Changing_P1_dimethyl_fold(:,2),Changing_P1_dimethyl_fold(:,5)]',[1,42]);
B2_fold = reshape([Changing_P1_dimethyl_fold(:,5),Changing_P1_dimethyl_fold(:,4)]',[1,42]);

F_signficant=figure
H_B1=bar(B1_fold)
H_B1(1).FaceColor=[myC(1,:)];
H_B1(1).EdgeColor='k';
hold on
H_B2=bar(B2_fold)
H_B2(1).FaceColor=[myC(2,:)];
H_B2(1).EdgeColor='k';
title('Amino acid P1 position for N-terminal dimethylated peptides observed to increase');
xlim([0 44])
ylim([0 max(B1_fold)*1.25])

%add X-label
xlabel('Amino acid','Fontsize',10);
set(gca,'Xtick',1:42,'XTickLabel',reshaped_AA)
legend('Fas treated','Fas treated with inhibitor')
print(F_signficant,'-dpdf','-r600', 'Amino_amino_N-termini_Dimethyl_analysis_increase_fold.pdf');

%Write out table of distrubtion of N-termini peptide
fid = fopen('Amino_amino_N-termini_Dimethyl_analysis_fold.txt','w');
fprintf (fid,'%s\t%s\t%s\t%s\t%s\t',...
'Amino Acid',...
'Decrease with Fas',...
'increase with Fas',...
'Decrease with Fas plus inhibitor',...
'increase with Fas plus inhibitor',...
'Decrease in atleast one channel',....
'Increase in atleast one channel'); %Write Header
fprintf(fid,'\n');
for write_out_counter=1:length(Changing_P1_dimethyl_fold)
fprintf(fid,'%s	',All_P1_prime_position{write_out_counter});    
fprintf(fid,'%f	',Changing_P1_dimethyl_fold(write_out_counter,1));
fprintf(fid,'%f	',Changing_P1_dimethyl_fold(write_out_counter,2));
fprintf(fid,'%f	',Changing_P1_dimethyl_fold(write_out_counter,3));
fprintf(fid,'%f	',Changing_P1_dimethyl_fold(write_out_counter,4));
fprintf(fid,'%f	',Changing_P1_dimethyl_fold(write_out_counter,6));
fprintf(fid,'%f	',Changing_P1_dimethyl_fold(write_out_counter,7));
fprintf(fid,'\n');
end
fclose(fid);


%Reshape data for figure
B1_fold = reshape([Changing_P1_dimethyl_fold_withinone(:,1),Changing_P1_dimethyl_fold(:,5)]',[1,42]);
B2_fold = reshape([Changing_P1_dimethyl_fold(:,5),Changing_P1_dimethyl_fold_withinone(:,2)]',[1,42]);

F_signficant=figure
H_B1=bar(B1_fold)
H_B1(1).FaceColor=[myC(1,:)];
H_B1(1).EdgeColor='k';
hold on
H_B2=bar(B2_fold)
H_B2(1).FaceColor=[myC(2,:)];
H_B2(1).EdgeColor='k';
title('Amino acid P1 position for N-terminal dimethylated peptides observed to increase');
xlim([0 44])
ylim([0 max(B2_fold)*1.25])

%add X-label
xlabel('Amino acid','Fontsize',10);
set(gca,'Xtick',1:42,'XTickLabel',reshaped_AA)
legend('Fas treated','Fas treated with inhibitor')
print(F_signficant,'-dpdf','-r600', 'Amino_amino_N-termini_Dimethyl_analysis_fold_that_do_not_change.pdf');

%Write out table of distrubtion of N-termini peptide
fid = fopen('Amino_amino_N-termini_Dimethyl_analysis_fold_that_do_not_change.txt','w');
fprintf (fid,'%s\t%s\t%s\t',...
'Amino Acid',...
'Does not change in Fas',...
'Does not change in Fas plus inhibitor'); %Write Header
fprintf(fid,'\n');
for write_out_counter=1:length(Changing_P1_dimethyl_fold)
fprintf(fid,'%s	',All_P1_prime_position{write_out_counter});    
fprintf(fid,'%f	',Changing_P1_dimethyl_fold_withinone(write_out_counter,1));
fprintf(fid,'%f	',Changing_P1_dimethyl_fold_withinone(write_out_counter,2));
fprintf(fid,'\n');
end
fclose(fid);

%Reshape data for figure
B3 = reshape([Changing_P1_dimethyl(:,1),Changing_P1_dimethyl(:,5)]',[1,42]);
B4 = reshape([Changing_P1_dimethyl(:,5),Changing_P1_dimethyl(:,3)]',[1,42]);

 
F_signficant=figure
H_B1=bar(B3)
H_B1(1).FaceColor=[myC(1,:)];
H_B1(1).EdgeColor='k';
hold on
H_B2=bar(B4)
H_B2(1).FaceColor=[myC(2,:)];
H_B2(1).EdgeColor='k';
title('Amino acid P1 position for N-terminal dimethylated peptides observed to decrease');
xlim([0 44])
ylim([0 max(B3)*1.25])

%add X-label
xlabel('Amino acid','Fontsize',10);
set(gca,'Xtick',1:42,'XTickLabel',reshaped_AA)
legend('Fas treated','Fas treated with inhibitor')
print(F_signficant,'-dpdf','-r600', 'Amino_amino_N-termini_Dimethyl_analysis_BH_decrease_signficances.pdf');

%Reshape data for figure
B3_fold = reshape([Changing_P1_dimethyl_fold(:,1),Changing_P1_dimethyl_fold(:,5)]',[1,42]);
B4_fold = reshape([Changing_P1_dimethyl_fold(:,5),Changing_P1_dimethyl_fold(:,3)]',[1,42]);

 
F_signficant=figure
H_B1=bar(B3_fold)
H_B1(1).FaceColor=[myC(1,:)];
H_B1(1).EdgeColor='k';
hold on
H_B2=bar(B4_fold)
H_B2(1).FaceColor=[myC(2,:)];
H_B2(1).EdgeColor='k';
title('Amino acid P1 position for N-terminal dimethylated peptides observed to decrease');
xlim([0 44])
ylim([0 max(B3_fold)*1.25])

%add X-label
xlabel('Amino acid','Fontsize',10);
set(gca,'Xtick',1:42,'XTickLabel',reshaped_AA)
legend('Fas treated','Fas treated with inhibitor')
print(F_signficant,'-dpdf','-r600', 'Amino_amino_N-termini_Dimethyl_analysis_decrease_fold.pdf');

%Reshape data for figure
B3 = reshape([Changing_P1_Acetyl(:,2),Changing_P1_Acetyl(:,5)]',[1,42]);
B4 = reshape([Changing_P1_Acetyl(:,5),Changing_P1_Acetyl(:,4)]',[1,42]);

 
F_signficant=figure
H_B1=bar(B3)
H_B1(1).FaceColor=[myC(1,:)];
H_B1(1).EdgeColor='k';
hold on
H_B2=bar(B4)
H_B2(1).FaceColor=[myC(2,:)];
H_B2(1).EdgeColor='k';
title('Amino acid P1 position for N-terminal Acetylated peptides observed to increase');
xlim([0 44])
ylim([0 max(B4)*1.25])

%add X-label
xlabel('Amino acid','Fontsize',10);
set(gca,'Xtick',1:42,'XTickLabel',reshaped_AA)
legend('Fas treated','Fas treated with inhibitor')
print(F_signficant,'-dpdf','-r600', 'Amino_amino_N-termini_Acetyl_analysis_BH_increase_signficances.pdf');

%Write out table of distrubtion of N-termini peptide
fid = fopen('Amino_amino_N-termini_Acetyl_analysis_BH_increase_signficances.txt','w');
fprintf (fid,'%s\t%s\t%s\t%s\t%s\t%s\t%s\t',...
'Amino Acid',...
'Decrease with Fas',...
'increase with Fas',...
'Decrease with Fas plus inhibitor',...
'increase with Fas plus inhibitor',...
'Total number of Unique termini which decrease',...
'Total number of Unique termini which increase'); %Write Header
fprintf(fid,'\n');
for write_out_counter=1:length(Changing_P1_dimethyl_fold)
fprintf(fid,'%s	',All_P1_prime_position{write_out_counter});    
fprintf(fid,'%f	',Changing_P1_Acetyl(write_out_counter,1));
fprintf(fid,'%f	',Changing_P1_Acetyl(write_out_counter,2));
fprintf(fid,'%f	',Changing_P1_Acetyl(write_out_counter,3));
fprintf(fid,'%f	',Changing_P1_Acetyl(write_out_counter,4));
fprintf(fid,'%f	',Changing_P1_Acetyl(write_out_counter,6));
fprintf(fid,'%f	',Changing_P1_Acetyl(write_out_counter,7));
fprintf(fid,'\n');
end
fclose(fid);


%Reshape data for figure
B3 = reshape([Changing_P1_Acetyl(:,2),Changing_P1_Acetyl(:,5)]',[1,42]);
B4 = reshape([Changing_P1_Acetyl(:,5),Changing_P1_Acetyl(:,4)]',[1,42]);

 
F_signficant=figure
H_B1=bar(B3)
H_B1(1).FaceColor=[myC(1,:)];
H_B1(1).EdgeColor='k';
hold on
H_B2=bar(B4)
H_B2(1).FaceColor=[myC(2,:)];
H_B2(1).EdgeColor='k';
title('Amino acid P1 position for N-terminal Acetylated peptides observed to increase');
xlim([0 44])
ylim([0 max(B4)*1.25])

%add X-label
xlabel('Amino acid','Fontsize',10);
set(gca,'Xtick',1:42,'XTickLabel',reshaped_AA)
legend('Fas treated','Fas treated with inhibitor')
print(F_signficant,'-dpdf','-r600', 'Amino_amino_N-termini_Acetyl_analysis_BH_increase_signficances.pdf');


%Reshape data for figure
B3_fold = reshape([Changing_P1_Acetyl_fold(:,1),Changing_P1_Acetyl_fold(:,5)]',[1,42]);
B4_fold = reshape([Changing_P1_Acetyl_fold(:,5),Changing_P1_Acetyl_fold(:,3)]',[1,42]);

 
F_signficant=figure
H_B1=bar(B3_fold)
H_B1(1).FaceColor=[myC(1,:)];
H_B1(1).EdgeColor='k';
hold on
H_B2=bar(B4_fold)
H_B2(1).FaceColor=[myC(2,:)];
H_B2(1).EdgeColor='k';
title('Amino acid P1 position for N-terminal Acetylated peptides observed to decrease');
xlim([0 44])
ylim([0 max(B3_fold)*1.25])

%add X-label
xlabel('Amino acid','Fontsize',10);
set(gca,'Xtick',1:42,'XTickLabel',reshaped_AA)
legend('Fas treated','Fas treated with inhibitor')
print(F_signficant,'-dpdf','-r600', 'Amino_amino_N-termini_Acetyl_analysis_BH_decrease_signficances_fold.pdf');

%Write out table of distrubtion of N-termini peptide
fid = fopen('Amino_amino_N-termini_Acetyl_analysis_BH_decrease_signficances_fold.txt','w');
fprintf (fid,'%s\t%s\t%s\t%s\t%s\t%s\t%s\t',...
'Amino Acid',...
'Decrease with Fas',...
'increase with Fas',...
'Decrease with Fas plus inhibitor',...
'increase with Fas plus inhibitor',...
'Total number of Unique termini which decrease',...
'Total number of Unique termini which increase'); %Write Header
fprintf(fid,'\n');
for write_out_counter=1:length(Changing_P1_dimethyl_fold)
fprintf(fid,'%s	',All_P1_prime_position{write_out_counter});    
fprintf(fid,'%f	',Changing_P1_Acetyl_fold(write_out_counter,1));
fprintf(fid,'%f	',Changing_P1_Acetyl_fold(write_out_counter,2));
fprintf(fid,'%f	',Changing_P1_Acetyl_fold(write_out_counter,3));
fprintf(fid,'%f	',Changing_P1_Acetyl_fold(write_out_counter,4));
fprintf(fid,'%f	',Changing_P1_Acetyl_fold(write_out_counter,6));
fprintf(fid,'%f	',Changing_P1_Acetyl_fold(write_out_counter,7));
fprintf(fid,'\n');
end
fclose(fid);


%Reshape data for figure
B3_fold = reshape([Changing_P1_Acetyl_fold_withinone(:,1),Changing_P1_Acetyl_fold(:,5)]',[1,42]);
B4_fold = reshape([Changing_P1_Acetyl_fold(:,5),Changing_P1_Acetyl_fold_withinone(:,2)]',[1,42]);

 
F_signficant=figure
H_B1=bar(B3_fold)
H_B1(1).FaceColor=[myC(1,:)];
H_B1(1).EdgeColor='k';
hold on
H_B2=bar(B4_fold)
H_B2(1).FaceColor=[myC(2,:)];
H_B2(1).EdgeColor='k';
title('Amino acid P1 position for N-terminal Acetylated peptides observed to decrease');
xlim([0 44])
ylim([0 max(B4_fold)*1.25])

%add X-label
xlabel('Amino acid','Fontsize',10);
set(gca,'Xtick',1:42,'XTickLabel',reshaped_AA)
legend('Fas treated','Fas treated with inhibitor')
print(F_signficant,'-dpdf','-r600', 'Amino_amino_N-termini_Acetyl_analysis_fold_doesnot_change.pdf');

%Write out table of distrubtion of N-termini peptide
fid = fopen('Amino_amino_N-termini_Acetyl_analysis_fold_doesnot_change.txt','w');
fprintf (fid,'%s\t%s\t%s\t',...
'Amino Acid',...
'Does not change in Fas',...
'Does not change in Fas plus inhibitor'); %Write Header
fprintf(fid,'\n');
for write_out_counter=1:length(Changing_P1_dimethyl_fold)
fprintf(fid,'%s	',All_P1_prime_position{write_out_counter});    
fprintf(fid,'%f	',Changing_P1_Acetyl_fold_withinone(write_out_counter,1));
fprintf(fid,'%f	',Changing_P1_Acetyl_fold_withinone(write_out_counter,2));
fprintf(fid,'\n');
end
fclose(fid);

%Reshape data for figure
B3 = reshape([Changing_P1_All(:,2),Changing_P1_All(:,5)]',[1,42]);
B4 = reshape([Changing_P1_All(:,5),Changing_P1_All(:,4)]',[1,42]);

 
F_signficant=figure
H_B1=bar(B3)
H_B1(1).FaceColor=[myC(1,:)];
H_B1(1).EdgeColor='k';
hold on
H_B2=bar(B4)
H_B2(1).FaceColor=[myC(2,:)];
H_B2(1).EdgeColor='k';
title('Amino acid P1 position for All peptides observed to increase');
xlim([0 44])
ylim([0 max(B3)*1.25])

%add X-label
xlabel('Amino acid','Fontsize',10);
set(gca,'Xtick',1:42,'XTickLabel',reshaped_AA)
legend('Fas treated','Fas treated with inhibitor')
print(F_signficant,'-dpdf','-r600', 'Amino_amino_N-termini_All_analysis_BH_increase_signficances.pdf');

%Write out table of distrubtion of N-termini peptide
fid = fopen('Amino_amino_N-termini_All_analysis_BH_increase_signficances.txt','w');
fprintf (fid,'%s\t%s\t%s\t%s\t%s\t%s\t%s\t',...
'Amino Acid',...
'Decrease with Fas',...
'increase with Fas',...
'Decrease with Fas plus inhibitor',...
'increase with Fas plus inhibitor',...
'Total number of Unique termini which decrease',...
'Total number of Unique termini which increase'); %Write Header
fprintf(fid,'\n');
for write_out_counter=1:length(Changing_P1_dimethyl_fold)
fprintf(fid,'%s	',All_P1_prime_position{write_out_counter});    
fprintf(fid,'%f	',Changing_P1_All(write_out_counter,1));
fprintf(fid,'%f	',Changing_P1_All(write_out_counter,2));
fprintf(fid,'%f	',Changing_P1_All(write_out_counter,3));
fprintf(fid,'%f	',Changing_P1_All(write_out_counter,4));
fprintf(fid,'%f	',Changing_P1_All(write_out_counter,6));
fprintf(fid,'%f	',Changing_P1_All(write_out_counter,7));
fprintf(fid,'\n');
end
fclose(fid);


%Reshape data for figure
B3_fold = reshape([Changing_P1_All_fold(:,2),Changing_P1_All_fold(:,5)]',[1,42]);
B4_fold = reshape([Changing_P1_All_fold(:,5),Changing_P1_All_fold(:,4)]',[1,42]);

 
F_signficant=figure
H_B1=bar(B3_fold)
H_B1(1).FaceColor=[myC(1,:)];
H_B1(1).EdgeColor='k';
hold on
H_B2=bar(B4_fold)
H_B2(1).FaceColor=[myC(2,:)];
H_B2(1).EdgeColor='k';
title('Amino acid P1 position for All peptides observed to increase');
xlim([0 44])
ylim([0 max(B3_fold)*1.25])

%add X-label
xlabel('Amino acid','Fontsize',10);
set(gca,'Xtick',1:42,'XTickLabel',reshaped_AA)
legend('Fas treated','Fas treated with inhibitor')
print(F_signficant,'-dpdf','-r600', 'Amino_amino_N-termini_All_analysis_BH_increase_signficances_fold.pdf');

%Write out table of distrubtion of N-termini peptide
fid = fopen('Amino_amino_N-termini_All_analysis_BH_increase_signficances_fold.txt','w');
fprintf (fid,'%s\t%s\t%s\t%s\t%s\t%s\t%s\t',...
'Amino Acid',...
'Decrease with Fas',...
'increase with Fas',...
'Decrease with Fas plus inhibitor',...
'increase with Fas plus inhibitor',...
'Total number of Unique termini which decrease',...
'Total number of Unique termini which increase'); %Write Header
fprintf(fid,'\n');
for write_out_counter=1:length(Changing_P1_dimethyl_fold)
fprintf(fid,'%s	',All_P1_prime_position{write_out_counter});    
fprintf(fid,'%f	',Changing_P1_All_fold(write_out_counter,1));
fprintf(fid,'%f	',Changing_P1_All_fold(write_out_counter,2));
fprintf(fid,'%f	',Changing_P1_All_fold(write_out_counter,3));
fprintf(fid,'%f	',Changing_P1_All_fold(write_out_counter,4));
fprintf(fid,'%f	',Changing_P1_All_fold(write_out_counter,6));
fprintf(fid,'%f	',Changing_P1_All_fold(write_out_counter,7));
fprintf(fid,'\n');
end
fclose(fid);

%Reshape data for figure
B3_fold = reshape([Changing_P1_All_fold_withinone(:,1),Changing_P1_All_fold(:,5)]',[1,42]);
B4_fold = reshape([Changing_P1_All_fold(:,5),Changing_P1_All_fold_withinone(:,2)]',[1,42]);

 
F_signficant=figure
H_B1=bar(B3_fold)
H_B1(1).FaceColor=[myC(1,:)];
H_B1(1).EdgeColor='k';
hold on
H_B2=bar(B4_fold)
H_B2(1).FaceColor=[myC(2,:)];
H_B2(1).EdgeColor='k';
title('Amino acid P1 position for All peptides observed to increase');
xlim([0 44])
ylim([0 max(B4_fold)*1.25])

%add X-label
xlabel('Amino acid','Fontsize',10);
set(gca,'Xtick',1:42,'XTickLabel',reshaped_AA)
legend('Fas treated','Fas treated with inhibitor')
print(F_signficant,'-dpdf','-r600', 'Amino_amino_N-termini_All_analysis_fold_do_not_chnage.pdf');

%Write out table of distrubtion of N-termini peptide
fid = fopen('Amino_amino_N-termini_All_analysis_fold_do_not_chnage.txt','w');
fprintf (fid,'%s\t%s\t%s\t',...
'Amino Acid',...
'Does not change in Fas',...
'Does not change in Fas plus inhibitor'); %Write Header
fprintf(fid,'\n');
for write_out_counter=1:length(Changing_P1_dimethyl_fold)
fprintf(fid,'%s	',All_P1_prime_position{write_out_counter});    
fprintf(fid,'%f	',Changing_P1_All_fold_withinone(write_out_counter,1));
fprintf(fid,'%f	',Changing_P1_All_fold_withinone(write_out_counter,2));
fprintf(fid,'\n');
end
fclose(fid);

%Reshape data for figure
B3 = reshape([Changing_P1_All(:,1),Changing_P1_All(:,5)]',[1,42]);
B4 = reshape([Changing_P1_All(:,5),Changing_P1_All(:,3)]',[1,42]);

 
F_signficant=figure
H_B1=bar(B3)
H_B1(1).FaceColor=[myC(1,:)];
H_B1(1).EdgeColor='k';
hold on
H_B2=bar(B4)
H_B2(1).FaceColor=[myC(2,:)];
H_B2(1).EdgeColor='k';
title('Amino acid P1 position for ALL peptides observed to decrease');
xlim([0 44])
ylim([0 max(B3)*1.25])

%add X-label
xlabel('Amino acid','Fontsize',10);
set(gca,'Xtick',1:42,'XTickLabel',reshaped_AA)
legend('Fas treated','Fas treated with inhibitor')
print(F_signficant,'-dpdf','-r600', 'Amino_amino_N-termini_All_analysis_BH_decrease_signficances.pdf');

%Reshape data for figure
B3_fold = reshape([Changing_P1_All_fold(:,1),Changing_P1_All_fold(:,5)]',[1,42]);
B4_fold = reshape([Changing_P1_All_fold(:,5),Changing_P1_All_fold(:,3)]',[1,42]);

 
F_signficant=figure
H_B1=bar(B3_fold)
H_B1(1).FaceColor=[myC(1,:)];
H_B1(1).EdgeColor='k';
hold on
H_B2=bar(B4_fold)
H_B2(1).FaceColor=[myC(2,:)];
H_B2(1).EdgeColor='k';
title('Amino acid P1 position for ALL peptides observed to decrease');
xlim([0 44])
ylim([0 max(B3_fold)*1.25])

%add X-label
xlabel('Amino acid','Fontsize',10);
set(gca,'Xtick',1:42,'XTickLabel',reshaped_AA)
legend('Fas treated','Fas treated with inhibitor')
print(F_signficant,'-dpdf','-r600', 'Amino_amino_N-termini_All_analysis_BH_decrease_signficances_fold.pdf');

%Reshape data for figure
B5 = reshape([sum(Changing_P1_All(:,1:2)')',Changing_P1_All(:,5)]',[1,42]);
B6 = reshape([Changing_P1_All(:,5),sum(Changing_P1_All(:,3:4)')']',[1,42]);

 
F_signficant=figure
H_B1=bar(B5)
H_B1(1).FaceColor=[myC(1,:)];
H_B1(1).EdgeColor='k';
hold on
H_B2=bar(B6)
H_B2(1).FaceColor=[myC(2,:)];
H_B2(1).EdgeColor='k';
title('Amino acid P1 position for ALL peptides with statisically signficant changes');
xlim([0 44])
ylim([0 max(B6)*1.25])

%add X-label
xlabel('Amino acid','Fontsize',10);
set(gca,'Xtick',1:42,'XTickLabel',reshaped_AA)
legend('Fas treated','Fas treated with inhibitor')
print(F_signficant,'-dpdf','-r600', 'Amino_amino_N-termini_All_BH_signficances.pdf');


%Reshape data for figure
B5_fold = reshape([sum(Changing_P1_All_fold(:,1:2)')',Changing_P1_All_fold(:,5)]',[1,42]);
B6_fold = reshape([Changing_P1_All_fold(:,5),sum(Changing_P1_All_fold(:,3:4)')']',[1,42]);

 
F_signficant=figure
H_B1=bar(B5_fold)
H_B1(1).FaceColor=[myC(1,:)];
H_B1(1).EdgeColor='k';
hold on
H_B2=bar(B6_fold)
H_B2(1).FaceColor=[myC(2,:)];
H_B2(1).EdgeColor='k';
title('Amino acid P1 position for ALL peptides');
xlim([0 44])
ylim([0 max(B6_fold)*1.25])

%add X-label
xlabel('Amino acid','Fontsize',10);
set(gca,'Xtick',1:42,'XTickLabel',reshaped_AA)
legend('Fas treated','Fas treated with inhibitor')
print(F_signficant,'-dpdf','-r600', 'Amino_amino_N-termini_All_BH_signficances_fold.pdf');


%Create figure
totalA_fold = reshape([Changing_P1_All_total(:,1),Changing_P1_All_fold(:,5)]', [1,42]);
totalB_fold = reshape([Changing_P1_All_fold(:,5),Changing_P1_All_total(:,2)]',[1,42]);

F_signficant=figure
H_B1=bar(totalA_fold)
H_B1(1).FaceColor=[myC(1,:)];
H_B1(1).EdgeColor='k';
hold on
H_B2=bar(totalB_fold)
H_B2(1).FaceColor=[myC(2,:)];
H_B2(1).EdgeColor='k';
title('Amino acid P1 position for all Quantified authetic N-termini');
xlim([0 44])
ylim([0 max(totalA_fold)*1.25])

%add X-label
xlabel('Amino acid','Fontsize',10);
set(gca,'Xtick',1:42,'XTickLabel',reshaped_AA)
legend('Fas treated','Fas treated with inhibitor')
print(F_signficant,'-dpdf','-r600', 'Amino_amino_all_authetic_N-termini_analysis.pdf');


%Write out table of distrubtion of N-termini peptide
fid = fopen('Amino_amino_all_authetic_N-termini_analysis.txt','w');
fprintf (fid,'%s\t%s\t%s\t%s\t',...
'Amino Acid',...
'Quantified in Fas treatment',...
'Quantified in Fas Fas plus inhibitor',...
'Quantified in one channel'); %Write Header
fprintf(fid,'\n');
for write_out_counter=1:length(Changing_P1_dimethyl_fold)
fprintf(fid,'%s	',All_P1_prime_position{write_out_counter});    
fprintf(fid,'%f	',Changing_P1_All_total(write_out_counter,1));
fprintf(fid,'%f	',Changing_P1_All_total(write_out_counter,2));
fprintf(fid,'%f	',Changing_P1_All_total(write_out_counter,3));
fprintf(fid,'\n');
end
fclose(fid);

%Create figure
totalA_fold = reshape([Changing_P1_dimethyl_total(:,1),Changing_P1_All_fold(:,5)]', [1,42]);
totalB_fold = reshape([Changing_P1_All_fold(:,5),Changing_P1_dimethyl_total(:,2)]',[1,42]);

F_signficant=figure
H_B1=bar(totalA_fold)
H_B1(1).FaceColor=[myC(1,:)];
H_B1(1).EdgeColor='k';
hold on
H_B2=bar(totalB_fold)
H_B2(1).FaceColor=[myC(2,:)];
H_B2(1).EdgeColor='k';
title('Amino acid P1 position for all Quantified Dimethylated N-termini');
xlim([0 44])
ylim([0 max(totalA_fold)*1.25])

%add X-label
xlabel('Amino acid','Fontsize',10);
set(gca,'Xtick',1:42,'XTickLabel',reshaped_AA)
legend('Fas treated','Fas treated with inhibitor')
print(F_signficant,'-dpdf','-r600', 'Amino_amino_all_dimethyl_N-termini_analysis.pdf');


%Write out table of distrubtion of N-termini peptide
fid = fopen('Amino_amino_all_dimethyl_N-termini_analysis.txt','w');
fprintf (fid,'%s\t%s\t%s\t%s\t',...
'Amino Acid',...
'Quantified in Fas treatment',...
'Quantified in Fas Fas plus inhibitor',...
'Quantified in one atleast one channel'); %Write Header
fprintf(fid,'\n');
for write_out_counter=1:length(Changing_P1_dimethyl_fold)
fprintf(fid,'%s	',All_P1_prime_position{write_out_counter});    
fprintf(fid,'%f	',Changing_P1_dimethyl_total(write_out_counter,1));
fprintf(fid,'%f	',Changing_P1_dimethyl_total(write_out_counter,2));
fprintf(fid,'%f	',Changing_P1_dimethyl_total(write_out_counter,3));
fprintf(fid,'\n');
end
fclose(fid);


%Create figure
totalA_fold = reshape([Changing_P1_Acetyl_total(:,1),Changing_P1_All_fold(:,5)]', [1,42]);
totalB_fold = reshape([Changing_P1_All_fold(:,5),Changing_P1_Acetyl_total(:,2)]',[1,42]);

F_signficant=figure
H_B1=bar(totalA_fold)
H_B1(1).FaceColor=[myC(1,:)];
H_B1(1).EdgeColor='k';
hold on
H_B2=bar(totalB_fold)
H_B2(1).FaceColor=[myC(2,:)];
H_B2(1).EdgeColor='k';
title('Amino acid P1 position for all Quantified Acetyl N-termini');
xlim([0 44])
ylim([0 max(totalA_fold)*1.25])

%add X-label
xlabel('Amino acid','Fontsize',10);
set(gca,'Xtick',1:42,'XTickLabel',reshaped_AA)
legend('Fas treated','Fas treated with inhibitor')
print(F_signficant,'-dpdf','-r600', 'Amino_amino_all_Acetyl_N-termini_analysis.pdf');

%Write out table of distrubtion of N-termini peptide
fid = fopen('Amino_amino_all_Acetyl_N-termini_analysis.txt','w');
fprintf (fid,'%s\t%s\t%s\t',...
'Amino Acid',...
'Quantified in Fas treatment',...
'Quantified in Fas Fas plus inhibitor',...
'Quantified in one atleast one channel'); %Write Header
fprintf(fid,'\n');
for write_out_counter=1:length(Changing_P1_dimethyl_fold)
fprintf(fid,'%s	',All_P1_prime_position{write_out_counter});    
fprintf(fid,'%f	',Changing_P1_Acetyl_total(write_out_counter,1));
fprintf(fid,'%f	',Changing_P1_Acetyl_total(write_out_counter,2));
fprintf(fid,'%f	',Changing_P1_Acetyl_total(write_out_counter,3));
fprintf(fid,'\n');
end
fclose(fid);


%%%%%%%%%%%%%%%%%%%%%%%%%%%%%%%%%%%%%%%%%%%%%%%%%%%%%%%%%%%%%%

%Generate figure of all average measurements
Std_HvsL=nanstd(log2(Scaffold_NR.Average_HvsL_to_write));
Std_MvsL=nanstd(log2(Scaffold_NR.Average_MvsL_to_write));


F6=figure
h_All_HvsL=histogram(log2(Scaffold_NR.Average_HvsL_to_write))
h_All_HvsL.BinLimits=[floor(min([min(log2(Scaffold_NR.Average_HvsL_to_write)) min(log2(Scaffold_NR.Average_MvsL_to_write))]))  ceil(max([max(log2(Scaffold_NR.Average_HvsL_to_write)) max(log2(Scaffold_NR.Average_MvsL_to_write))]))]
h_All_HvsL.BinWidth = 0.5;
hold on
h_All_MvsL=histogram(log2(Scaffold_NR.Average_MvsL_to_write));
h_All_MvsL.BinLimits = [floor(min([min(log2(Scaffold_NR.Average_HvsL_to_write)) min(log2(Scaffold_NR.Average_MvsL_to_write))]))  ceil(max([max(log2(Scaffold_NR.Average_HvsL_to_write)) max(log2(Scaffold_NR.Average_MvsL_to_write))]))]
h_All_MvsL.BinWidth = 0.5;

%Find fit for data
[fitted_valuesHvsL3 fitted_statsHvsL3] = fit(h_All_HvsL.BinEdges', [h_All_HvsL.Values 0]', 'gauss2');
[fitted_valuesMvsL3 fitted_statsMvsL3] = fit(h_All_MvsL.BinEdges', [h_All_MvsL.Values 0]', 'gauss2');


%Generate Gaussian for MvsL and HvsL
for test_value=1:length(h_All_MvsL.BinEdges')   
%MvsL
%curve 1
gaussian_fit_MvsL_bin_curve1B(test_value)=(fitted_valuesMvsL3.a1*exp(-((h_All_MvsL.BinEdges(test_value)- fitted_valuesMvsL3.b1)...
/fitted_valuesMvsL3.c1).^2));

%curve 2
gaussian_fit_MvsL_bin_curve2B(test_value)=(fitted_valuesMvsL3.a2*exp(-((h_All_MvsL.BinEdges(test_value)- fitted_valuesMvsL3.b2)...
/fitted_valuesMvsL3.c2).^2));

%HvsL
%curve 1
gaussian_fit_HvsL_bin_curve1B(test_value)=(fitted_valuesHvsL3.a1*exp(-((h_All_HvsL.BinEdges(test_value)- fitted_valuesHvsL3.b1)...
/fitted_valuesHvsL3.c1).^2));

%curve 2
gaussian_fit_HvsL_bin_curve2B(test_value)=(fitted_valuesHvsL3.a2*exp(-((h_All_HvsL.BinEdges(test_value)- fitted_valuesHvsL3.b2)...
/fitted_valuesHvsL3.c2).^2));

end


hold on
plot(h_All_MvsL.BinEdges,gaussian_fit_MvsL_bin_curve1B,'-.r','linewidth', 1);
hold on
plot(h_All_MvsL.BinEdges,gaussian_fit_MvsL_bin_curve2B,'-.r','linewidth', 1);
%hold on
%plot(h_All_MvsL.BinEdges,gaussian_fit_HvsL_bin_curve1B,'-.b','linewidth', 1);
%hold on
%plot(h_All_MvsL.BinEdges,gaussian_fit_HvsL_bin_curve2B,'-.b','linewidth', 1);
hold on
plot([-1 -1],[0 (max([h_All_HvsL.Values h_All_MvsL.Values])+50)],':k'); 
hold on
plot([1 1],[0 (max([h_All_HvsL.Values h_All_MvsL.Values])+50)],':k');
ylim([0 (max([h_All_HvsL.Values h_All_MvsL.Values])+50)]);
title('Average observed ratio measurements', 'Fontsize',10);
legend('CH11 treatment + Z-vad FMK','CH11 treatment','Fitted bimodal distribution of CH11 treatment')

print(F6,'-dpdf','-r600', 'Combined_average_of_all_histogram_of_TAILS-replicates_all_unique_termini.pdf');


%Write out Bin values
fid = fopen('Combined_average_histogram_bin_values.txt','w');
fprintf (fid,'%s\t',...
'Bin Values');
for write_out_counter=1:length(h_All_MvsL.BinEdges)
fprintf(fid,'%f	',h_All_MvsL.BinEdges(write_out_counter));    
end
fprintf(fid,'\n');

fprintf (fid,'%s\t',...
'MvsL Values');
for write_out_counter=1:length(h_All_MvsL.Values)
fprintf(fid,'%f	',h_All_MvsL.Values(write_out_counter));      
end
fprintf(fid,'\n');

fprintf (fid,'%s\t',...
'HvsL Values');
for write_out_counter=1:length(h_All_HvsL.Values)
fprintf(fid,'%f	',h_All_HvsL.Values(write_out_counter)); 
end
fprintf(fid,'\n');
fclose(fid);

fidZ = fopen('Indirect_evidence_substrates.txt','w');

fprintf (fidZ,'%s\t%s\t%s\t%s\t%s\t%s\t%s\t%s\t%s\t%s\t%s\t%s\t%s\t%s\t%s\t%s\t%s\t%s\t%s\t%s\t%s\t\n',... %header for output
'Protein accession number','Uniprot Terms','Uniprot Mapping',....
'Peptide sequence','Peptide Sequence(with modifications)','Peptide identification probability',....
'Average Normalized HvsL','Average Normalized MvsL',....
'ttest p-value HvsL','ttest p-value MvsL',....
'Benjamini-Hochberg corrected p-value HvsL (ttest)',...
'Benjamini-Hochberg corrected p-value MvsL (ttest)','MWW test p-value HvsL','MWW test p-value MvsL','Benjamini-Hochberg corrected p-value HvsL (MWW)',...
'Benjamini-Hochberg corrected p-value MvsL (MWW)',....
'flanking regions (+5 and -5 amino acids)','P1','P2','P3','P4');

for write_out_loop2=1:number_unique_tails_peptide_sequences
       
%check MvsL
if (Scaffold_NR.Average_HvsL_to_write(write_out_loop2)>=-1 & Scaffold_NR.Average_HvsL_to_write(write_out_loop2)<=1 & Scaffold_NR.Average_MvsL_to_write(write_out_loop2)<-1)|...
   (Scaffold_NR.Average_HvsL_to_write(write_out_loop2)>=-1 & Scaffold_NR.Average_HvsL_to_write(write_out_loop2)<=1 & Scaffold_NR.Average_MvsL_to_write(write_out_loop2)>1)

    %Write out table
    fprintf(fidZ,'%s	',Scaffold_NR.Proteinaccessionnumber{write_out_loop2});
    fprintf(fidZ,'%s	',Scaffold_NR.Uniprot_terms{write_out_loop2});
    fprintf(fidZ,'%s	',Scaffold_NR.uniprot_mapped_accession_num{write_out_loop2});
    fprintf(fidZ,'%s	',Scaffold_NR.Peptidesequence{write_out_loop2});
    fprintf(fidZ,'%s	',Scaffold_NR.Modificiation_state{write_out_loop2});
    fprintf(fidZ,'%f	',Scaffold_NR.Peptideidentificationprobability(write_out_loop2));
    fprintf(fidZ,'%f	',Scaffold_NR.Average_HvsL_to_write(write_out_loop2)); 
    fprintf(fidZ,'%f	',Scaffold_NR.Average_MvsL_to_write(write_out_loop2));
    fprintf(fidZ,'%6.4e\t',Scaffold_NR.p_values_HvsL(write_out_loop2)); 
    fprintf(fidZ,'%6.4e\t',Scaffold_NR.p_values_MvsL(write_out_loop2)); 
    fprintf(fidZ,'%6.4e\t',Scaffold_NR.p_values_HvsL_BH(write_out_loop2)); 
    fprintf(fidZ,'%6.4e\t',Scaffold_NR.p_values_MvsL_BH(write_out_loop2));
    fprintf(fidZ,'%6.4e\t',Scaffold_NR.MWW_p_values_HvsL(write_out_loop2));
    fprintf(fidZ,'%6.4e\t',Scaffold_NR.MWW_p_values_MvsL(write_out_loop2));
    fprintf(fidZ,'%6.4e\t',Scaffold_NR.MWW_p_values_HvsL_BH(write_out_loop2)); 
    fprintf(fidZ,'%6.4e\t',Scaffold_NR.MWW_p_values_MvsL_BH(write_out_loop2));
    fprintf(fidZ,'%s	',Scaffold_NR.motif_analysis{write_out_loop2});
    fprintf(fidZ,'%s	', Scaffold_NR.P1{write_out_loop2});
    fprintf(fidZ,'%s	', Scaffold_NR.P2{write_out_loop2});
    fprintf(fidZ,'%s	', Scaffold_NR.P3{write_out_loop2});
    fprintf(fidZ,'%s	', Scaffold_NR.P4{write_out_loop2});
    fprintf(fidZ,'\n');   
    
end
end

fclose(fidZ);
close(F6);

%Determine how many termini increase in Fas and fas within inhibitor
Increase_inhibitor=0;
Increase_no_inhibitor=0;

for counter=1:length(Scaffold_NR.Average_HvsL_to_write)
    if log2(Scaffold_NR.Average_HvsL_to_write(counter))>=2
    Increase_inhibitor=Increase_inhibitor+1;
    end
    
    if log2(Scaffold_NR.Average_MvsL_to_write(counter))>=2
    Increase_no_inhibitor=Increase_no_inhibitor+1;
    end
end


%Generate figure of all unique average measurements

for All_counter=1:number_unique_NR_peptides
    
    %HvsL meaurements
    HvsL_measurements_all(1,All_counter)=normalized_array(1,All_counter);
    HvsL_measurements_all(2,All_counter)=normalized_array(4,All_counter);
    HvsL_measurements_all(3,All_counter)=normalized_array(7,All_counter);
    
    %MvsL meaurements
    MvsL_measurements_all(1,All_counter)=normalized_array(2,All_counter);
    MvsL_measurements_all(2,All_counter)=normalized_array(5,All_counter);
    MvsL_measurements_all(3,All_counter)=normalized_array(8,All_counter);    
    
end


%Set counter to 1
row_counter1=1;
row_counter2=1;
Position_array_changes=zeros(0,0);
Position_array_changes2=zeros(0,0);

%Using protein position information and graph
for protein_position=1:number_unique_NR_peptides
    
    
if Scaffold_temp.Peptidestartindex(protein_position)<10 & ~isempty(strmatch({'Acetyl (+42)'}, Scaffold_temp.Modificationsidentifiedbyspectrum(protein_position)))

Position_array_changes(1,row_counter1)=normalized_array(1,protein_position);
Position_array_changes(2,row_counter1)=normalized_array(2,protein_position);
Position_array_changes(3,row_counter1)=normalized_array(3,protein_position);
Position_array_changes(4,row_counter1)=normalized_array(4,protein_position);
Position_array_changes(5,row_counter1)=normalized_array(5,protein_position);
Position_array_changes(6,row_counter1)=normalized_array(6,protein_position);
Position_array_changes(7,row_counter1)=normalized_array(7,protein_position);
Position_array_changes(8,row_counter1)=normalized_array(8,protein_position);
Position_array_changes(9,row_counter1)=normalized_array(9,protein_position);

row_counter1=row_counter1+1;

elseif ~Scaffold_temp.Peptidestartindex(protein_position)<=10 & isempty(strmatch({'Acetyl (+42)'}, Scaffold_temp.Modificationsidentifiedbyspectrum(protein_position)))
 
Position_array_changes2(1,row_counter2)=normalized_array(1,protein_position);
Position_array_changes2(2,row_counter2)=normalized_array(2,protein_position);
Position_array_changes2(3,row_counter2)=normalized_array(3,protein_position);
Position_array_changes2(4,row_counter2)=normalized_array(4,protein_position);
Position_array_changes2(5,row_counter2)=normalized_array(5,protein_position);
Position_array_changes2(6,row_counter2)=normalized_array(6,protein_position);
Position_array_changes2(7,row_counter2)=normalized_array(7,protein_position);
Position_array_changes2(8,row_counter2)=normalized_array(8,protein_position);
Position_array_changes2(9,row_counter2)=normalized_array(9,protein_position);

row_counter2=row_counter2+1;    
    
end
end


%Average quant measurements
Number_native_termini=length(Position_array_changes);

%Create varibale to write to
HvsL_measurements_native=zeros(3,Number_native_termini);
MvsL_measurements_native=zeros(3,Number_native_termini);

for native_termini_counter=1:Number_native_termini
    
    %HvsL meaurements
    HvsL_measurements_native(1,native_termini_counter)=Position_array_changes(1,native_termini_counter);
    HvsL_measurements_native(2,native_termini_counter)=Position_array_changes(4,native_termini_counter);
    HvsL_measurements_native(3,native_termini_counter)=Position_array_changes(7,native_termini_counter);
    
    %MvsL meaurements
    MvsL_measurements_native(1,native_termini_counter)=Position_array_changes(2,native_termini_counter);
    MvsL_measurements_native(2,native_termini_counter)=Position_array_changes(5,native_termini_counter);
    MvsL_measurements_native(3,native_termini_counter)=Position_array_changes(8,native_termini_counter);    
    
    
end

%Average quant measurements
Number_non_native_termini=length(Position_array_changes2);

%Create varibale to write to
HvsL_measurements_non_native=zeros(3,Number_non_native_termini);
MvsL_measurements_non_native=zeros(3,Number_non_native_termini);

for non_native_termini_counter=1:Number_non_native_termini
    
    %HvsL meaurements
    HvsL_measurements_non_native(1,non_native_termini_counter)=Position_array_changes2(1,non_native_termini_counter);
    HvsL_measurements_non_native(2,non_native_termini_counter)=Position_array_changes2(4,non_native_termini_counter);
    HvsL_measurements_non_native(3,non_native_termini_counter)=Position_array_changes2(7,non_native_termini_counter);
    
    %MvsL meaurements
    MvsL_measurements_non_native(1,non_native_termini_counter)=Position_array_changes2(2,non_native_termini_counter);
    MvsL_measurements_non_native(2,non_native_termini_counter)=Position_array_changes2(5,non_native_termini_counter);
    MvsL_measurements_non_native(3,non_native_termini_counter)=Position_array_changes2(8,non_native_termini_counter);    
    
    
end


F7=figure
subplot(2,1,1)
h_native_HvsL=histogram(nanmean(log2(HvsL_measurements_native)));
hold on
h_native_MvsL=histogram(nanmean(log2(MvsL_measurements_native)));
h_native_HvsL.BinLimits=[floor(min([min(log2(HvsL_measurements_all)) min(log2(MvsL_measurements_all))]))  ceil(max([max(log2(HvsL_measurements_all)) max(log2(MvsL_measurements_all))]))]
h_native_HvsL.BinWidth = 0.5;
h_native_MvsL.BinLimits=[floor(min([min(log2(HvsL_measurements_all)) min(log2(MvsL_measurements_all))]))  ceil(max([max(log2(HvsL_measurements_all)) max(log2(MvsL_measurements_all))]))]
h_native_MvsL.BinWidth = 0.5;
title('Average observed ratio measurements Native termini (within 10AA of start and Aceytlyated)', 'Fontsize',10);
legend('HvsL','MvsL')
subplot(2,1,2)
h_neo_HvsL=histogram(nanmean(log2(HvsL_measurements_non_native)))
hold on
h_neo_MvsL=histogram(nanmean(log2(MvsL_measurements_non_native)))
h_neo_HvsL.BinLimits=[floor(min([min(log2(HvsL_measurements_all)) min(log2(MvsL_measurements_all))]))  ceil(max([max(log2(HvsL_measurements_all)) max(log2(MvsL_measurements_all))]))]
h_neo_HvsL.BinWidth = 0.5;
h_neo_MvsL.BinLimits=[floor(min([min(log2(HvsL_measurements_all)) min(log2(MvsL_measurements_all))]))  ceil(max([max(log2(HvsL_measurements_all)) max(log2(MvsL_measurements_all))]))]
h_neo_MvsL.BinWidth = 0.5;
title('Average observed ratio measurements Neo-Native termini', 'Fontsize',10);
xlabel('Log2 measurement','Fontsize',10);
legend('HvsL','MvsL')

print(F7,'-dpdf','-r600', 'Comparsion_histogram_of_native_and_neo_TAILS-replicates.pdf');
close(F7);

%test if there is a difference in acetylated vs dimethylated peptides

%Set counter to 1
row_counter3=1;
row_counter4=1;
row_counter5=1;
Position_array_changes3=zeros(0,0);
Position_array_changes4=zeros(0,0);
Position_array_changes5=zeros(0,0);

%Using protein position information and graph
for protein_position=1:number_unique_NR_peptides
    
    
if ~isempty(strmatch({'Acetyl (+42)'}, Scaffold_temp.Modificationsidentifiedbyspectrum(protein_position)))

Position_array_changes3(1,row_counter3)=normalized_array(1,protein_position);
Position_array_changes3(2,row_counter3)=normalized_array(2,protein_position);
Position_array_changes3(3,row_counter3)=normalized_array(3,protein_position);
Position_array_changes3(4,row_counter3)=normalized_array(4,protein_position);
Position_array_changes3(5,row_counter3)=normalized_array(5,protein_position);
Position_array_changes3(6,row_counter3)=normalized_array(6,protein_position);
Position_array_changes3(7,row_counter3)=normalized_array(7,protein_position);
Position_array_changes3(8,row_counter3)=normalized_array(8,protein_position);
Position_array_changes3(9,row_counter3)=normalized_array(9,protein_position);

row_counter3=row_counter3+1;

elseif ~isempty(strmatch({'Dimethyl (+28)'}, Scaffold_temp.Modificationsidentifiedbyspectrum(protein_position)))
 
Position_array_changes5(1,row_counter4)=normalized_array(1,protein_position);
Position_array_changes5(2,row_counter4)=normalized_array(2,protein_position);
Position_array_changes5(3,row_counter4)=normalized_array(3,protein_position);
Position_array_changes5(4,row_counter4)=normalized_array(4,protein_position);
Position_array_changes5(5,row_counter4)=normalized_array(5,protein_position);
Position_array_changes5(6,row_counter4)=normalized_array(6,protein_position);
Position_array_changes5(7,row_counter4)=normalized_array(7,protein_position);
Position_array_changes5(8,row_counter4)=normalized_array(8,protein_position);
Position_array_changes5(9,row_counter4)=normalized_array(9,protein_position);

row_counter4=row_counter4+1;   

elseif isempty(strmatch({'Dimethyl (+28)'}, Scaffold_temp.Modificationsidentifiedbyspectrum(protein_position))) &...
       isempty(strmatch({'Acetyl (+42)'}, Scaffold_temp.Modificationsidentifiedbyspectrum(protein_position)))
   
Position_array_changes6(1,row_counter5)=normalized_array(1,protein_position);
Position_array_changes6(2,row_counter5)=normalized_array(2,protein_position);
Position_array_changes6(3,row_counter5)=normalized_array(3,protein_position);
Position_array_changes6(4,row_counter5)=normalized_array(4,protein_position);
Position_array_changes6(5,row_counter5)=normalized_array(5,protein_position);
Position_array_changes6(6,row_counter5)=normalized_array(6,protein_position);
Position_array_changes6(7,row_counter5)=normalized_array(7,protein_position);
Position_array_changes6(8,row_counter5)=normalized_array(8,protein_position);
Position_array_changes6(9,row_counter5)=normalized_array(9,protein_position);

row_counter5=row_counter5+1;      
   
    
end
end

%Average quant measurements
Acetyl_termini=length(Position_array_changes3);

%Create varibale to write to
HvsL_measurements_Acetyl_termin=zeros(3,Acetyl_termini);
MvsL_measurements_Acetyl_termin=zeros(3,Acetyl_termini);

for Acetyl_termini_counter=1:Acetyl_termini
    
    %HvsL meaurements
    HvsL_measurements_Acetyl_termin(1,Acetyl_termini_counter)=Position_array_changes3(1,Acetyl_termini_counter);
    HvsL_measurements_Acetyl_termin(2,Acetyl_termini_counter)=Position_array_changes3(4,Acetyl_termini_counter);
    HvsL_measurements_Acetyl_termin(3,Acetyl_termini_counter)=Position_array_changes3(7,Acetyl_termini_counter);
    
    %MvsL meaurements
    MvsL_measurements_Acetyl_termin(1,Acetyl_termini_counter)=Position_array_changes3(2,Acetyl_termini_counter);
    MvsL_measurements_Acetyl_termin(2,Acetyl_termini_counter)=Position_array_changes3(5,Acetyl_termini_counter);
    MvsL_measurements_Acetyl_termin(3,Acetyl_termini_counter)=Position_array_changes3(8,Acetyl_termini_counter);    
end

%Average quant measurements
Dimethyl_termini=length(Position_array_changes5);

%Create varibale to write to
HvsL_measurements_Dimethyl_termini=zeros(3,Dimethyl_termini);
MvsL_measurements_Dimethyl_termini=zeros(3,Dimethyl_termini);

for Dimethyl_termini_counter=1:Dimethyl_termini
    %HvsL meaurements
    HvsL_measurements_Dimethyl_termini(1,Dimethyl_termini_counter)=Position_array_changes5(1,Dimethyl_termini_counter);
    HvsL_measurements_Dimethyl_termini(2,Dimethyl_termini_counter)=Position_array_changes5(4,Dimethyl_termini_counter);
    HvsL_measurements_Dimethyl_termini(3,Dimethyl_termini_counter)=Position_array_changes5(7,Dimethyl_termini_counter);
    
    %MvsL meaurements
    MvsL_measurements_Dimethyl_termini(1,Dimethyl_termini_counter)=Position_array_changes5(2,Dimethyl_termini_counter);
    MvsL_measurements_Dimethyl_termini(2,Dimethyl_termini_counter)=Position_array_changes5(5,Dimethyl_termini_counter);
    MvsL_measurements_Dimethyl_termini(3,Dimethyl_termini_counter)=Position_array_changes5(8,Dimethyl_termini_counter);    
end

%Average quant measurements
Other_termini=length(Position_array_changes6);

%Create varibale to write to
HvsL_measurements_Other_termini=zeros(3,Other_termini);
MvsL_measurements_Other_termini=zeros(3,Other_termini);

for Other_termini_counter=1:Other_termini
    %HvsL meaurements
    HvsL_measurements_Other_termini(1,Other_termini_counter)=Position_array_changes6(1,Other_termini_counter);
    HvsL_measurements_Other_termini(2,Other_termini_counter)=Position_array_changes6(4,Other_termini_counter);
    HvsL_measurements_Other_termini(3,Other_termini_counter)=Position_array_changes6(7,Other_termini_counter);
    
    %MvsL meaurements
    MvsL_measurements_Other_termini(1,Other_termini_counter)=Position_array_changes6(2,Other_termini_counter);
    MvsL_measurements_Other_termini(2,Other_termini_counter)=Position_array_changes6(5,Other_termini_counter);
    MvsL_measurements_Other_termini(3,Other_termini_counter)=Position_array_changes6(8,Other_termini_counter);    
end


F9=figure
subplot(3,1,1)
h_Aceytl_HvsL=histogram(nanmean(log2(HvsL_measurements_Acetyl_termin)));
hold on
h_Aceytl_MvsL=histogram(nanmean(log2(MvsL_measurements_Acetyl_termin)));
h_Aceytl_HvsL.BinLimits=[floor(min([min(log2(HvsL_measurements_all)) min(log2(MvsL_measurements_all))]))  ceil(max([max(log2(HvsL_measurements_all)) max(log2(MvsL_measurements_all))]))]
h_Aceytl_HvsL.BinWidth = 0.5;
h_Aceytl_MvsL.BinLimits=[floor(min([min(log2(HvsL_measurements_all)) min(log2(MvsL_measurements_all))]))  ceil(max([max(log2(HvsL_measurements_all)) max(log2(MvsL_measurements_all))]))]
h_Aceytl_MvsL.BinWidth = 0.5;
title('Average observed ratio measurements of Acetylated N-termini', 'Fontsize',10);
legend('HvsL','MvsL')

subplot(3,1,2)
h_Dimethyl_HvsL=histogram(nanmean(log2(HvsL_measurements_Dimethyl_termini)))
hold on
h_Dimethyl_MvsL=histogram(nanmean(log2(MvsL_measurements_Dimethyl_termini)))
h_Dimethyl_HvsL.BinLimits=[floor(min([min(log2(HvsL_measurements_all)) min(log2(MvsL_measurements_all))]))  ceil(max([max(log2(HvsL_measurements_all)) max(log2(MvsL_measurements_all))]))]
h_Dimethyl_HvsL.BinWidth = 0.5;
h_Dimethyl_MvsL.BinLimits=[floor(min([min(log2(HvsL_measurements_all)) min(log2(MvsL_measurements_all))]))  ceil(max([max(log2(HvsL_measurements_all)) max(log2(MvsL_measurements_all))]))]
h_Dimethyl_MvsL.BinWidth = 0.5;
title('Average observed ratio measurements Dimethylated N-termini', 'Fontsize',10);
legend('HvsL','MvsL')

subplot(3,1,3)
h_Other_HvsL=histogram(nanmean(log2(HvsL_measurements_Other_termini)))
hold on
h_Other_MvsL=histogram(nanmean(log2(MvsL_measurements_Other_termini)))
h_Other_HvsL.BinLimits=[floor(min([min(log2(HvsL_measurements_all)) min(log2(MvsL_measurements_all))]))  ceil(max([max(log2(HvsL_measurements_all)) max(log2(MvsL_measurements_all))]))]
h_Other_HvsL.BinWidth = 0.5;
h_Other_MvsL.BinLimits=[floor(min([min(log2(HvsL_measurements_all)) min(log2(MvsL_measurements_all))]))  ceil(max([max(log2(HvsL_measurements_all)) max(log2(MvsL_measurements_all))]))]
h_Other_MvsL.BinWidth = 0.5;
title('Average observed ratio measurements of other (pyro N-termini/Non-labelled)', 'Fontsize',10);
legend('HvsL','MvsL')

%add X-label
xlabel('Log2 measurement','Fontsize',10);


print(F9,'-dpdf','-r600', 'Comparsion_histogram_of_terminal_modificiation_TAILS-replicates.pdf')
close(F9)

%%%%%%%%%%%%%%%%%%%%%%%%%%%%%%%%%%%%%%%%%%%%%%%%%%%%%%%%%%%%%%%%%%%%%%%%%%%%%%
%create a list of unique peptides and the observed modification state

Unique_peptide_sequence_identified=unique(Scaffold_temp.Peptidesequence)';
number_unique_sequences=length(Unique_peptide_sequence_identified);

Modification_observed_total=zeros(number_unique_sequences,4);

%for each unique sequence look up
for unique_sequence_counter=1:number_unique_sequences
  
[position_ofpeptide]=ind2sub(size(Scaffold_temp.Peptidesequence), strmatch(Unique_peptide_sequence_identified{unique_sequence_counter}, Scaffold_temp.Peptidesequence, 'exact')); 

Number_of_PSM_of_peptide=length(position_ofpeptide);

for PSM_counter=1:Number_of_PSM_of_peptide
    
 %Check for Acetyl termini
 if ~isempty(strmatch({'Acetyl (+42)'}, Scaffold_temp.Modificationsidentifiedbyspectrum(position_ofpeptide(PSM_counter))))
     Modification_observed_total(unique_sequence_counter,1)=1;
 end
 
 %Check for Dimethyl termini, none as Aceytl can only happen at N-termin
 %ignore Dimethylated peptides with Aceyltation
  if ~isempty(strmatch({'Dimethyl (+28)'}, Scaffold_temp.Modificationsidentifiedbyspectrum(position_ofpeptide(PSM_counter)))) &...
      isempty(strmatch({'Acetyl (+42)'}, Scaffold_temp.Modificationsidentifiedbyspectrum(position_ofpeptide(PSM_counter))))
     Modification_observed_total(unique_sequence_counter,2)=1;
  end

  if ~isempty(strmatch({'Glu->pyro-Glu (-18)'}, Scaffold_temp.Modificationsidentifiedbyspectrum(position_ofpeptide(PSM_counter)))) |...
     ~isempty(strmatch({'Gln->pyro-Glu (-17)'}, Scaffold_temp.Modificationsidentifiedbyspectrum(position_ofpeptide(PSM_counter))))
     Modification_observed_total(unique_sequence_counter,3)=1;
  end


  %Check for Dimethyl termini, none as Aceytl can only happen at N-termin
 %ignore Dimethylated peptides with Aceyltation
 if isempty(strmatch({'Dimethyl (+28)'}, Scaffold_temp.Modificationsidentifiedbyspectrum(position_ofpeptide(PSM_counter)))) &...
    isempty(strmatch({'Acetyl (+42)'}, Scaffold_temp.Modificationsidentifiedbyspectrum(position_ofpeptide(PSM_counter)))) &...
    isempty(strmatch({'Glu->pyro-Glu (-18)'}, Scaffold_temp.Modificationsidentifiedbyspectrum(position_ofpeptide(PSM_counter)))) &...
    isempty(strmatch({'Gln->pyro-Glu (-17)'}, Scaffold_temp.Modificationsidentifiedbyspectrum(position_ofpeptide(PSM_counter))))
     Modification_observed_total(unique_sequence_counter,4)=1;
 end

end
end

F10=figure
h = pie(sum(Modification_observed_total))
h(1).FaceColor= [myC(1,:)];
h(3).FaceColor= [myC(2,:)];
h(5).FaceColor= [myC(3,:)];
h(7).FaceColor= [colour_to_use(2,:)];
legend('Acetylated N-Termini','Dimethylated N-Termini','Pyro N-termini','Non-N-terminal labelled',6, 'Location', 'eastoutside')
title('All squences');
print(F10,'-dpdf','-r600', 'N-termini_analysis.pdf'); 
print(F10,'-dpng','-r600', 'N-termini_analysis_aterative.png');

%%%%%%%%%%%%%%%%%%%%%%%%%%%%%%%%%%%%%%%%%%%%%%%%%%%%%%%%%%%%%%%%%%%%%%%%%%%%%%%%%%%%
%% How many Dimethyl peptides were identified in the three isotopologue channels

Only_one_channel=zeros(number_unique_sequences,3);
P1_prime_position=cell(number_unique_sequences,3);
All_P1_prime_position=cell(number_unique_sequences,1);


%for each unique sequence look up
for unique_sequence_counter=1:number_unique_sequences
  
[position_ofpeptide]=ind2sub(size(Scaffold_temp.Peptidesequence), strmatch(Unique_peptide_sequence_identified{unique_sequence_counter}, Scaffold_temp.Peptidesequence, 'exact')); 

Number_of_PSM_of_peptide=length(position_ofpeptide);

for PSM_counter=1:Number_of_PSM_of_peptide
  
 %Determine preceeding amino acid of peptide   
 All_P1_prime_position(unique_sequence_counter,1)=Scaffold_temp.Previousaminoacid(position_ofpeptide(PSM_counter));
    
 %Check for Acetyl termini
 if ~isempty(strfind(Scaffold_temp.Modificationsidentifiedbyspectrum{position_ofpeptide(PSM_counter)},'Label:13C(6)15N(4)'))
     Only_one_channel(unique_sequence_counter,1)=1;
     %Of the peptide only observed in Medium label what P'1 position
     P1_prime_position(unique_sequence_counter,1)=Scaffold_temp.Previousaminoacid(position_ofpeptide(PSM_counter));
 end

 
 %Check for Dimethyl termini, none as Aceytl can only happen at N-termin
 %ignore Dimethylated peptides with Aceyltation
  if ~isempty(strfind(Scaffold_temp.Modificationsidentifiedbyspectrum{position_ofpeptide(PSM_counter)},'Label:13C(6) (+6)'))
     Only_one_channel(unique_sequence_counter,2)=1;
     %Of the peptide only observed in Medium label what P'1 position
     P1_prime_position(unique_sequence_counter,2)=Scaffold_temp.Previousaminoacid(position_ofpeptide(PSM_counter));
  end

  %Check for Dimethyl termini, none as Aceytl can only happen at N-termin
 %ignore Dimethylated peptides with Aceyltation
 if isempty(strfind(Scaffold_temp.Modificationsidentifiedbyspectrum{position_ofpeptide(PSM_counter)},'Label:13C(6)15N(4)')) &...
    isempty(strfind(Scaffold_temp.Modificationsidentifiedbyspectrum{position_ofpeptide(PSM_counter)},'Label:13C(6) (+6)'))
     Only_one_channel(unique_sequence_counter,3)=1;
     %Of the peptide only observed in Medium label what P'1 position
     P1_prime_position(unique_sequence_counter,3)=Scaffold_temp.Previousaminoacid(position_ofpeptide(PSM_counter));
 end

end
end

%Count how many isotopoglues were observed for each peptide
summed_isotoplogue=sum(Only_one_channel');

number_of_times_observed=zeros(3,1);

%Count how many time peptides were observed in each isotoplogue channel
for unique_sequence_counter=1:number_unique_sequences
    
    if summed_isotoplogue(unique_sequence_counter)==1
    number_of_times_observed(1)=number_of_times_observed(1)+1;
    end
    
    if summed_isotoplogue(unique_sequence_counter)==2
    number_of_times_observed(2)=number_of_times_observed(2)+1;
    end
    
    if summed_isotoplogue(unique_sequence_counter)==3
    number_of_times_observed(3)=number_of_times_observed(3)+1;
    end
    
end
    
F11=figure
pie(number_of_times_observed)
legend('identified in one isotoplogues channel','identified in two isotoplogues channel',  'identified in three isotoplogues channel',6, 'Location', 'eastoutside')
title('isotoplogues channel squences observed in');
print(F11,'-dpdf','-r600', 'Isotoplogues_channel_N-termini_analysis.pdf'); 

%determine the amino acids observed
P1_prime_AA_observed=unique(All_P1_prime_position);
Number_of_P1_prime_AA_observed=length(P1_prime_AA_observed);

Isotopology_P1_prime_AA=zeros(Number_of_P1_prime_AA_observed,4);

for AA_counter=1:Number_of_P1_prime_AA_observed
    
for number_sequence_counter=1:number_unique_sequences
    
if  isequal(P1_prime_AA_observed(AA_counter),All_P1_prime_position(number_sequence_counter,1))
    Isotopology_P1_prime_AA(AA_counter,1)=Isotopology_P1_prime_AA(AA_counter,1)+1;
end    
    
if  isequal(P1_prime_AA_observed(AA_counter),P1_prime_position(number_sequence_counter,1))
    Isotopology_P1_prime_AA(AA_counter,2)=Isotopology_P1_prime_AA(AA_counter,2)+1;
end

if  isequal(P1_prime_AA_observed(AA_counter),P1_prime_position(number_sequence_counter,2))
    Isotopology_P1_prime_AA(AA_counter,3)=Isotopology_P1_prime_AA(AA_counter,3)+1;
end

if  isequal(P1_prime_AA_observed(AA_counter),P1_prime_position(number_sequence_counter,3))
    Isotopology_P1_prime_AA(AA_counter,4)=Isotopology_P1_prime_AA(AA_counter,4)+1;
end
    
end
end

Total_identified_peptide=sum(Isotopology_P1_prime_AA);

%Summary file of all the P1 prime amino acids
fid_Proteins_in_each_rep = fopen('P1 prime analysis.csv','w');
fprintf (fid_Proteins_in_each_rep,'%s,%s,%s,%s,%s,%s,%s,%s,%s,\n',...
'Amino acid','all isotopologue channels (numbers)','Light isotopologue (numbers)','Medium isotopologue(numbers)','heavy isotopologue(numbers)',...
'all isotopologue channels (percent)','Light isotopologue (percent)','Medium isotopologue (percent)','Heavy isotopologue (percent)'); %Write Header
for AA_counter=1:Number_of_P1_prime_AA_observed
       fprintf(fid_Proteins_in_each_rep,'%s,', P1_prime_AA_observed{AA_counter});
       fprintf(fid_Proteins_in_each_rep,'%f,', Isotopology_P1_prime_AA(AA_counter,1));
       fprintf(fid_Proteins_in_each_rep,'%f,', Isotopology_P1_prime_AA(AA_counter,2));
       fprintf(fid_Proteins_in_each_rep,'%f,', Isotopology_P1_prime_AA(AA_counter,3));
       fprintf(fid_Proteins_in_each_rep,'%f,', Isotopology_P1_prime_AA(AA_counter,4));
       fprintf(fid_Proteins_in_each_rep,'%f,', Isotopology_P1_prime_AA(AA_counter,1)/Total_identified_peptide(1));
       fprintf(fid_Proteins_in_each_rep,'%f,', Isotopology_P1_prime_AA(AA_counter,2)/Total_identified_peptide(2));
       fprintf(fid_Proteins_in_each_rep,'%f,', Isotopology_P1_prime_AA(AA_counter,3)/Total_identified_peptide(3));
       fprintf(fid_Proteins_in_each_rep,'%f,', Isotopology_P1_prime_AA(AA_counter,4)/Total_identified_peptide(4));
       fprintf(fid_Proteins_in_each_rep,'\n');
end
fclose(fid_Proteins_in_each_rep);


%Determine for each amino acid how many BH signficant termini were detected
BH_signficants_AA=zeros(Number_of_P1_prime_AA_observed,4);

for AA_counter=1:Number_of_P1_prime_AA_observed
    
for number_sequence_counter=1:number_unique_sequences
    
if  isequal(P1_prime_AA_observed(AA_counter),All_P1_prime_position(number_sequence_counter,1))

if  p_values_MvsL_BH(number_sequence_counter)<0.05 
   BH_signficants_AA(AA_counter,2)=BH_signficants_AA(AA_counter,2)+1;
end

if  p_values_HvsL_BH(number_sequence_counter)<0.05 
   BH_signficants_AA(AA_counter,3)=BH_signficants_AA(AA_counter,3)+1;
    
end

if  (p_values_HvsL_BH(number_sequence_counter)>0.05 && p_values_MvsL_BH(number_sequence_counter)>0.05) | isnan(p_values_MvsL_BH(number_sequence_counter)) | isnan(p_values_HvsL_BH(number_sequence_counter)) 
   BH_signficants_AA(AA_counter,1)=BH_signficants_AA(AA_counter,1)+1;
end

  BH_signficants_AA(AA_counter,4)=BH_signficants_AA(AA_counter,4)+1;
end
end      
end

F_signficant=figure
H=bar(BH_signficants_AA(:,1:3),'stacked')
title('P1 BH tested for all peptides');
xlim([0 22])
ylim([0 max(BH_signficants_AA(:,1))*1.25])
H(1).FaceColor=[252/255 252/255 252/255];
H(1).EdgeColor='k';
H(3).FaceColor=[colour_to_use(4,:)]
H(3).EdgeColor='k';
H(2).FaceColor=[colour_to_use(2,:)]
H(2).EdgeColor='k';
%add X-label
xlabel('Amino acid','Fontsize',10);
set(gca,'Xtick',1:21,'XTickLabel',P1_prime_AA_observed)
legend('Unaltered','MvsL','HvsL')
print(F_signficant,'-dpdf','-r600', 'Amino_amino_N-termini_analysis_all_observed_BH_signficances.pdf');

F12=figure
subplot(4,1,1)
bar(Isotopology_P1_prime_AA(:,1))
title('P1 prime for all peptides');
xlim([0 22])
ylim([0 max(Isotopology_P1_prime_AA(:,1))*1.05])
subplot(4,1,2)
bar(Isotopology_P1_prime_AA(:,2))
title('P1 prime for peptide identified from light isotopologue');
xlim([0 22])
ylim([0 max(Isotopology_P1_prime_AA(:,1))*1.05])
subplot(4,1,3)
bar(Isotopology_P1_prime_AA(:,3))
title('P1 prime for peptide identified from medium isotopologue');
xlim([0 22])
ylim([0 max(Isotopology_P1_prime_AA(:,1))*1.05])
subplot(4,1,4)
bar(Isotopology_P1_prime_AA(:,4))
title('P1 prime for peptide identified from heavy isotopologue');
xlim([0 22])
ylim([0 max(Isotopology_P1_prime_AA(:,1))*1.05])
%add X-label
xlabel('Amino acid','Fontsize',10);
set(gca,'Xtick',1:21,'XTickLabel',P1_prime_AA_observed)
print(F12,'-dpdf','-r600', 'Amino_amino_N-termini_analysis.pdf');

%Image for figure
F12B=figure
bar(Isotopology_P1_prime_AA(:,1))
title('P1 prime for all peptides');
xlim([0 22])
ylim([0 max(Isotopology_P1_prime_AA(:,1))*1.05])
%add X-label
xlabel('Amino acid','Fontsize',10);
set(gca,'Xtick',1:21,'XTickLabel',P1_prime_AA_observed)
print(F12B,'-dpdf','-r600', 'Amino_amino_N-termini_analysis_all_observed.pdf');

%Output bar graph for amino observed
F13=figure
pie(Isotopology_P1_prime_AA(:,1))
title('P1 prime for all peptides');
print(F13,'-dpdf','-r600', 'Amino_amino_N-termini_analysis_bar_All_peptide.pdf');

F14=figure
pie(Isotopology_P1_prime_AA(:,2))
title('P1 prime for light isotopologue peptides');
print(F14,'-dpdf','-r600', 'Amino_amino_N-termini_analysis_bar_Light_peptide.pdf');

F15=figure
pie(Isotopology_P1_prime_AA(:,3))
title('P1 prime for medium isotopologue peptides');
print(F15,'-dpdf','-r600', 'Amino_amino_N-termini_analysis_bar_Medium_peptide.pdf');

F16=figure
pie(Isotopology_P1_prime_AA(:,4))
title('P1 prime for medium isotopologue peptides');
print(F16,'-dpdf','-r600', 'Amino_amino_N-termini_analysis_bar_Heavy_peptide.pdf');


%%%%%%%%%%%%%%%%%%%%%%%%%%%%%%%%%%%%%%%%%%%%%%%%%%%%%%%%%%%%%%%%%%%%%%%%%%%%
%% determine the average Quant value for Mvsl and Hvsl

%Ratio
Isotopologue_ratio_MvsL_average=NaN(Number_of_P1_prime_AA_observed,number_unique_sequences);
Isotopologue_ratio_MvsL_rep1=NaN(Number_of_P1_prime_AA_observed,number_unique_sequences);
Isotopologue_ratio_MvsL_rep2=NaN(Number_of_P1_prime_AA_observed,number_unique_sequences);
Isotopologue_ratio_MvsL_rep3=NaN(Number_of_P1_prime_AA_observed,number_unique_sequences);
Isotopologue_ratio_HvsL_average=NaN(Number_of_P1_prime_AA_observed,number_unique_sequences);
Isotopologue_ratio_HvsL_rep1=NaN(Number_of_P1_prime_AA_observed,number_unique_sequences);
Isotopologue_ratio_HvsL_rep2=NaN(Number_of_P1_prime_AA_observed,number_unique_sequences);
Isotopologue_ratio_HvsL_rep3=NaN(Number_of_P1_prime_AA_observed,number_unique_sequences);
    

for AA_counter=1:Number_of_P1_prime_AA_observed
    
for number_sequence_counter=1:number_unique_NR_peptides
    
if  isequal(P1_prime_AA_observed(AA_counter),Scaffold_temp.Previousaminoacid(number_sequence_counter))
%MvsL
Isotopologue_ratio_MvsL_average(AA_counter,number_sequence_counter)=nanmean([normalized_array(2,number_sequence_counter),normalized_array(5,number_sequence_counter),normalized_array(8,number_sequence_counter)]);
Isotopologue_ratio_MvsL_rep1(AA_counter,number_sequence_counter)=normalized_array(2,number_sequence_counter);
Isotopologue_ratio_MvsL_rep2(AA_counter,number_sequence_counter)=normalized_array(5,number_sequence_counter);
Isotopologue_ratio_MvsL_rep3(AA_counter,number_sequence_counter)=normalized_array(8,number_sequence_counter);
%HvsL
Isotopologue_ratio_HvsL_average(AA_counter,number_sequence_counter)=nanmean([normalized_array(1,number_sequence_counter),normalized_array(4,number_sequence_counter),normalized_array(7,number_sequence_counter)]);
Isotopologue_ratio_HvsL_rep1(AA_counter,number_sequence_counter)=normalized_array(1,number_sequence_counter);
Isotopologue_ratio_HvsL_rep2(AA_counter,number_sequence_counter)=normalized_array(4,number_sequence_counter);
Isotopologue_ratio_HvsL_rep3(AA_counter,number_sequence_counter)=normalized_array(7,number_sequence_counter);
end

end
end

%Convert ratio measurements to form which can be tested 
AA_average_ratio_MvsL=nanmean(Isotopologue_ratio_MvsL_average');
AA_average_ratio_HvsL=nanmean(Isotopologue_ratio_HvsL_average');

AA_average_ratio_MvsL_rep1=nanmean(Isotopologue_ratio_MvsL_rep1');
AA_average_ratio_MvsL_rep2=nanmean(Isotopologue_ratio_MvsL_rep2');
AA_average_ratio_MvsL_rep3=nanmean(Isotopologue_ratio_MvsL_rep3');

AA_average_ratio_MvsL_all_replicates=[AA_average_ratio_MvsL_rep1',AA_average_ratio_MvsL_rep2',AA_average_ratio_MvsL_rep3'];

AA_average_ratio_HvsL_rep1=nanmean(Isotopologue_ratio_HvsL_rep1');
AA_average_ratio_HvsL_rep2=nanmean(Isotopologue_ratio_HvsL_rep2');
AA_average_ratio_HvsL_rep3=nanmean(Isotopologue_ratio_HvsL_rep3');

AA_average_ratio_HvsL_all_replicates=[AA_average_ratio_HvsL_rep1',AA_average_ratio_HvsL_rep2',AA_average_ratio_HvsL_rep3'];

F17=figure
subplot(2,1,1)
bar(log2(AA_average_ratio_MvsL(:)))
title('Average MvsL isotopologue ratio for P1 prime amino acids');
xlim([0 22])
ylim([0 max(log2(AA_average_ratio_MvsL(:)))*1.05])
%add X-label
xlabel('Amino acid','Fontsize',10);
ylabel('Average isotopologue ratio (log2)','Fontsize',10);
set(gca,'Xtick',1:21,'XTickLabel',P1_prime_AA_observed)

subplot(2,1,2)
bar(log2(AA_average_ratio_HvsL))
title('P1 prime for peptide identified from heavy isotopologue');
xlim([0 22])
ylim([0 max(log2(AA_average_ratio_HvsL))*1.05])
%add X-label
xlabel('Amino acid','Fontsize',10);
ylabel('Average isotopologue ratio (log2)','Fontsize',10);
set(gca,'Xtick',1:21,'XTickLabel',P1_prime_AA_observed(:))
print(F17,'-dpdf','-r600', 'Amino_amino_average_ratio_increasing_observed.pdf');


F18=figure
subplot(2,1,1)
bar(log2(AA_average_ratio_MvsL))
title('Average MvsL isotopologue ratio for P1 prime amino acids');
xlim([0 22])
ylim([-10 0])
%add X-label
xlabel('Amino acid','Fontsize',10);
ylabel('Average isotopologue ratio (log2)','Fontsize',10);
set(gca,'Xtick',1:21,'XTickLabel',P1_prime_AA_observed)

subplot(2,1,2)
bar(log2(AA_average_ratio_HvsL))
title('P1 prime for peptide identified from heavy isotopologue');
xlim([0 22])
ylim([-10 0])
%add X-label
xlabel('Amino acid','Fontsize',10);
ylabel('Average isotopologue ratio (log2)','Fontsize',10);
set(gca,'Xtick',1:21,'XTickLabel',P1_prime_AA_observed)
print(F18,'-dpdf','-r600', 'Amino_amino_average_ratio_Decreasing_observed.pdf');


%ttest2 of amino acids
[h,p,ci,stats] = ttest2(AA_average_ratio_MvsL_all_replicates',AA_average_ratio_HvsL_all_replicates');

%Summary file of all the P1 prime amino acids
fid_Proteins_in_each_rep = fopen('P1 prime analysis_Comparing_MvsL_HvsL_t_test.csv','w');
fprintf (fid_Proteins_in_each_rep,'%s,%s,\n',...
'Amino acid','T-test'); %Write Header
for AA_counter=3:Number_of_P1_prime_AA_observed
       fprintf(fid_Proteins_in_each_rep,'%s,', P1_prime_AA_observed{AA_counter});
       fprintf(fid_Proteins_in_each_rep,'%f,', p(AA_counter));
       fprintf(fid_Proteins_in_each_rep,'\n');
end
fclose(fid_Proteins_in_each_rep);


%%%%%%%%%%%%%%%%%%%%%%%%%%%%%%%%%%%%%%%%%%%%%%%%%%%%%%%%%%%%%%%%%%%%%
%Indirect evidence pie chart of type and residues

Modification_observed_total_indirect=zeros(number_unique_sequences,4);

%for each unique sequence look up

for write_out_loop2=1:number_unique_tails_peptide_sequences
%check MvsL
if (Scaffold_NR.Average_HvsL_to_write(write_out_loop2)>=-1 & Scaffold_NR.Average_HvsL_to_write(write_out_loop2)<=1 & Scaffold_NR.Average_MvsL_to_write(write_out_loop2)<-1)|...
   (Scaffold_NR.Average_HvsL_to_write(write_out_loop2)>=-1 & Scaffold_NR.Average_HvsL_to_write(write_out_loop2)<=1 & Scaffold_NR.Average_MvsL_to_write(write_out_loop2)>1)    
  
[position_ofpeptide]=ind2sub(size(Scaffold_temp.Peptidesequence), strmatch(Unique_peptide_sequence_identified{write_out_loop2}, Scaffold_temp.Peptidesequence, 'exact')); 

Number_of_PSM_of_peptide=length(position_ofpeptide);

for PSM_counter=1:Number_of_PSM_of_peptide
    
 %Check for Acetyl termini
 if ~isempty(strmatch({'Acetyl (+42)'}, Scaffold_temp.Modificationsidentifiedbyspectrum(position_ofpeptide(PSM_counter))))
     Modification_observed_total_indirect(write_out_loop2,1)=1;
 end
 
 %Check for Dimethyl termini, none as Aceytl can only happen at N-termin
 %ignore Dimethylated peptides with Aceyltation
  if ~isempty(strmatch({'Dimethyl (+28)'}, Scaffold_temp.Modificationsidentifiedbyspectrum(position_ofpeptide(PSM_counter)))) &...
      isempty(strmatch({'Acetyl (+42)'}, Scaffold_temp.Modificationsidentifiedbyspectrum(position_ofpeptide(PSM_counter))))
     Modification_observed_total_indirect(write_out_loop2,2)=1;
  end

  if ~isempty(strmatch({'Glu->pyro-Glu (-18)'}, Scaffold_temp.Modificationsidentifiedbyspectrum(position_ofpeptide(PSM_counter)))) |...
     ~isempty(strmatch({'Gln->pyro-Glu (-17)'}, Scaffold_temp.Modificationsidentifiedbyspectrum(position_ofpeptide(PSM_counter))))
     Modification_observed_total_indirect(write_out_loop2,3)=1;
  end


  %Check for Dimethyl termini, none as Aceytl can only happen at N-termin
 %ignore Dimethylated peptides with Aceyltation
 if isempty(strmatch({'Dimethyl (+28)'}, Scaffold_temp.Modificationsidentifiedbyspectrum(position_ofpeptide(PSM_counter)))) &...
    isempty(strmatch({'Acetyl (+42)'}, Scaffold_temp.Modificationsidentifiedbyspectrum(position_ofpeptide(PSM_counter)))) &...
    isempty(strmatch({'Glu->pyro-Glu (-18)'}, Scaffold_temp.Modificationsidentifiedbyspectrum(position_ofpeptide(PSM_counter)))) &...
    isempty(strmatch({'Gln->pyro-Glu (-17)'}, Scaffold_temp.Modificationsidentifiedbyspectrum(position_ofpeptide(PSM_counter))))
     Modification_observed_total_indirect(write_out_loop2,4)=1;
 end

end
end
end


F10=figure
h = pie(sum(Modification_observed_total_indirect))
h(1).FaceColor= [myC(1,:)];
h(3).FaceColor= [myC(2,:)];
h(5).FaceColor= [myC(3,:)];
h(7).FaceColor= [colour_to_use(2,:)];
legend('Acetylated N-Termini','Dimethylated N-Termini','Pyro N-termini','Non-N-terminal labelled',6, 'Location', 'eastoutside')
title('Stabilized N-termini');
print(F10,'-dpdf','-r600', 'N-termini_analysis_indirect.pdf'); 
print(F10,'-dpng','-r600', 'N-termini_analysis_aterative_indirect.png');

%determine the amino acid in list
Changing_P1_indirect_total=zeros(1,4);


for write_out_loop2=1:number_unique_tails_peptide_sequences
     
if  (Scaffold_NR.Average_HvsL_to_write(write_out_loop2)>=-1 & Scaffold_NR.Average_HvsL_to_write(write_out_loop2)<=1 & Scaffold_NR.Average_MvsL_to_write(write_out_loop2)<-1) |....
    (Scaffold_NR.Average_HvsL_to_write(write_out_loop2)>=-1 & Scaffold_NR.Average_HvsL_to_write(write_out_loop2)<=1 & Scaffold_NR.Average_MvsL_to_write(write_out_loop2)>1)       
    
if  (isequal(Scaffold_NR.P1{write_out_loop2}, 'D'))  
    Changing_P1_indirect_total(1,1)=Changing_P1_indirect_total(1,1)+1;
elseif (isequal(Scaffold_NR.P1{write_out_loop2}, 'R'))
    Changing_P1_indirect_total(1,2)=Changing_P1_indirect_total(1,2)+1;
elseif ~isempty(strmatch('_',Scaffold_NR.motif_analysis{write_out_loop2}))
    Changing_P1_indirect_total(1,3)=Changing_P1_indirect_total(1,3)+1;
elseif ~isequal(Scaffold_NR.P1{write_out_loop2}, 'D') & ~isequal(Scaffold_NR.P1{write_out_loop2}, 'R') & ~isempty(strmatch('_',Scaffold_NR.motif_analysis{write_out_loop2}))   
    Changing_P1_indirect_total(1,4)=Changing_P1_indirect_total(1,4)+1;
end


end
end

F11=figure
h = pie(Changing_P1_indirect_total)
h(1).FaceColor= [myC(1,:)];
h(3).FaceColor= [myC(2,:)];
h(5).FaceColor= [myC(3,:)];
%h(7).FaceColor= [colour_to_use(2,:)];
legend('P1 Aspartic acid','P1 Arginine','Native N-Termini','Non-N-terminal labelled',6, 'Location', 'eastoutside')
title('Stabilized N-termini');
print(F11,'-dpdf','-r600', 'N-termini_AA_analysis_indirect.pdf'); 
print(F11,'-dpng','-r600', 'N-termini_AA_analysis_aterative_indirect.png');


%%%%%%%%%%%%%%%%%%%%%%%%%%%%%%%%%%%%%%%%%%%%%%%%%%%%%%%%%%%%%%%%%%%%%%%%%%
%distrubution of Arg peptides

%extract average ratios for just Arg
Changing_P1_dimethyl_arg=nan(number_unique_tails_peptide_sequences,2);
    
for write_out_loop2=1:number_unique_tails_peptide_sequences
      
%check MvsL and HvsL
if isequal(Scaffold_NR.P1{write_out_loop2}, 'R') & strfind(Scaffold_NR.Modificiation_state{write_out_loop2}, '[+28]')==2

    Changing_P1_dimethyl_arg(write_out_loop2,2)=Scaffold_NR.Average_MvsL_to_write(write_out_loop2);
    Changing_P1_dimethyl_arg(write_out_loop2,1)=Scaffold_NR.Average_HvsL_to_write(write_out_loop2);
end

end


F12=figure
subplot(3,1,1)
h_Arg_HvsL=histogram(log2(Changing_P1_dimethyl_arg(:,1)))
h_Arg_HvsL.BinLimits=[floor(min([min(log2(Changing_P1_dimethyl_arg(:,2))) min(log2(Changing_P1_dimethyl_arg(:,1)))])) ceil(max([max(log2(Changing_P1_dimethyl_arg(:,2))) max(log2(Changing_P1_dimethyl_arg(:,1)))]))]
h_Arg_HvsL.BinWidth = 0.5;
hold on
h_Arg_MvsL=histogram(log2(Changing_P1_dimethyl_arg(:,2)));
h_Arg_MvsL.BinLimits = [floor(min([min(log2(Changing_P1_dimethyl_arg(:,2))) min(log2(Changing_P1_dimethyl_arg(:,1)))])) ceil(max([max(log2(Changing_P1_dimethyl_arg(:,2))) max(log2(Changing_P1_dimethyl_arg(:,1)))]))]
h_Arg_MvsL.BinWidth = 0.5;

%Find fit for data
[fitted_valuesHvsL4 fitted_statsHvsL4] = fit(h_Arg_HvsL.BinEdges', [h_Arg_HvsL.Values 0]', 'gauss1');
[fitted_valuesMvsL4 fitted_statsMvsL4] = fit(h_Arg_MvsL.BinEdges', [h_Arg_MvsL.Values 0]', 'gauss2');


%Generate Gaussian for MvsL and HvsL
for test_value=1:length(h_Arg_MvsL.BinEdges')   
%MvsL
%curve 1
gaussian_fit_MvsL_bin_curve1D(test_value)=(fitted_valuesMvsL4.a1*exp(-((h_Arg_MvsL.BinEdges(test_value)- fitted_valuesMvsL4.b1)...
/fitted_valuesMvsL4.c1).^2));

%curve 2
gaussian_fit_MvsL_bin_curve2D(test_value)=(fitted_valuesMvsL4.a2*exp(-((h_Arg_MvsL.BinEdges(test_value)- fitted_valuesMvsL4.b2)...
/fitted_valuesMvsL4.c2).^2));

%HvsL
%curve 1
gaussian_fit_HvsL_bin_curve1E(test_value)=(fitted_valuesHvsL4.a1*exp(-((h_Arg_HvsL.BinEdges(test_value)- fitted_valuesHvsL4.b1)...
/fitted_valuesHvsL4.c1).^2));

%curve 2
%gaussian_fit_HvsL_bin_curve2E(test_value)=(fitted_valuesHvsL3.a2*exp(-((h_Arg_HvsL.BinEdges(test_value)- fitted_valuesHvsL3.b2)...
%/fitted_valuesHvsL3.c2).^2));

end

subplot(3,1,2)
h_Arg_HvsL=histogram(log2(Changing_P1_dimethyl_arg(:,1)))
h_Arg_HvsL.BinLimits=[floor(min([min(log2(Changing_P1_dimethyl_arg(:,2))) min(log2(Changing_P1_dimethyl_arg(:,1)))])) ceil(max([max(log2(Changing_P1_dimethyl_arg(:,2))) max(log2(Changing_P1_dimethyl_arg(:,1)))]))]
h_Arg_HvsL.BinWidth = 0.5;
hold on
plot(h_Arg_HvsL.BinEdges,gaussian_fit_HvsL_bin_curve1E,'-.b','linewidth', 1);
%hold on
%plot(h_Arg_HvsL.BinEdges,gaussian_fit_HvsL_bin_curve2E,'-.b','linewidth', 1);

subplot(3,1,3)
Temp_histo=histogram([1,0])
Temp_histo.BinLimits=[floor(min([min(log2(Changing_P1_dimethyl_arg(:,2))) min(log2(Changing_P1_dimethyl_arg(:,1)))])) ceil(max([max(log2(Changing_P1_dimethyl_arg(:,2))) max(log2(Changing_P1_dimethyl_arg(:,1)))]))]
Temp_histo.BinWidth = 0.5;
hold on
h_Arg_MvsL=histogram(log2(Changing_P1_dimethyl_arg(:,2)))
h_Arg_MvsL.BinLimits=[floor(min([min(log2(Changing_P1_dimethyl_arg(:,2))) min(log2(Changing_P1_dimethyl_arg(:,1)))])) ceil(max([max(log2(Changing_P1_dimethyl_arg(:,2))) max(log2(Changing_P1_dimethyl_arg(:,1)))]))]
h_Arg_MvsL.BinWidth = 0.5;
hold on
plot(h_Arg_MvsL.BinEdges,gaussian_fit_MvsL_bin_curve1D,'-.r','linewidth', 1);
hold on
plot(h_Arg_MvsL.BinEdges,gaussian_fit_MvsL_bin_curve2D,'-.r','linewidth', 1);
suptitle('Distrubution of P1 Arg neo termini');
legend('CH11 treatment + Z-vad FMK','CH11 treatment','Fitted bimodal distribution of CH11 treatment')

print(F12,'-dpdf','-r600', 'histogram_of_Arg_neo_termini_TAILS-replicates_all_unique_termini.pdf');

%Write out table of fits
%Summary file of all the P1 prime amino acids
fid_Proteins_in_each_rep = fopen('Arg_histogram_stats.csv','w');
fprintf (fid_Proteins_in_each_rep,'%s,%s,%s,%s,%s,%s,%s,%s,%s,%s,%s,%s,\n',...
'Channel','SSE','rsquare','dfe','adjrsquare','rmse',...
'Curve 1 Hight','Curve 1 Center','Curve 1 width','Curve 2 Hight','Curve 2 Center','Curve 2 width'); %Write Header
fprintf(fid_Proteins_in_each_rep,'%s,', 'MvsL');
fprintf(fid_Proteins_in_each_rep,'%f,', fitted_statsMvsL4.sse(1));
fprintf(fid_Proteins_in_each_rep,'%f,', fitted_statsMvsL4.rsquare(1));
fprintf(fid_Proteins_in_each_rep,'%f,', fitted_statsMvsL4.dfe(1));
fprintf(fid_Proteins_in_each_rep,'%f,', fitted_statsMvsL4.adjrsquare(1));
fprintf(fid_Proteins_in_each_rep,'%f,', fitted_statsMvsL4.rmse(1));
fprintf(fid_Proteins_in_each_rep,'%f,', fitted_valuesMvsL4.a1(1));
fprintf(fid_Proteins_in_each_rep,'%f,', fitted_valuesMvsL4.b1(1));
fprintf(fid_Proteins_in_each_rep,'%f,', fitted_valuesMvsL4.c1(1));
fprintf(fid_Proteins_in_each_rep,'%f,', fitted_valuesMvsL4.a2(1));
fprintf(fid_Proteins_in_each_rep,'%f,', fitted_valuesMvsL4.b2(1));
fprintf(fid_Proteins_in_each_rep,'%f,', fitted_valuesMvsL4.c2(1));
fprintf(fid_Proteins_in_each_rep,'\n');
fprintf(fid_Proteins_in_each_rep,'%s,', 'HvsL');
fprintf(fid_Proteins_in_each_rep,'%f,', fitted_statsHvsL4.sse(1));
fprintf(fid_Proteins_in_each_rep,'%f,', fitted_statsHvsL4.rsquare(1));
fprintf(fid_Proteins_in_each_rep,'%f,', fitted_statsHvsL4.dfe(1));
fprintf(fid_Proteins_in_each_rep,'%f,', fitted_statsHvsL4.adjrsquare(1));
fprintf(fid_Proteins_in_each_rep,'%f,', fitted_statsHvsL4.rmse(1));
fprintf(fid_Proteins_in_each_rep,'%f,', fitted_valuesHvsL4.a1(1));
fprintf(fid_Proteins_in_each_rep,'%f,', fitted_valuesHvsL4.b1(1));
fprintf(fid_Proteins_in_each_rep,'%f,', fitted_valuesHvsL4.c1(1));
fprintf(fid_Proteins_in_each_rep,'\n');
fclose(fid_Proteins_in_each_rep);

%Write out histogram table

%Write out Bin values
fid = fopen('Neo_termini_histogram_bin_values_P1_arg.txt','w');
fprintf (fid,'%s\t',...
'Bin Values');
for write_out_counter=1:length(h_Arg_HvsL.BinEdges)
fprintf(fid,'%f	',h_Arg_HvsL.BinEdges(write_out_counter));    
end
fprintf(fid,'\n');

fprintf (fid,'%s\t',...
'MvsL Values');
for write_out_counter=1:length(h_Arg_MvsL.Values)
fprintf(fid,'%f	',h_Arg_MvsL.Values(write_out_counter));      
end
fprintf(fid,'\n');

fprintf (fid,'%s\t',...
'HvsL Values');
for write_out_counter=1:length(h_Arg_HvsL.Values)
fprintf(fid,'%f	',h_Arg_HvsL.Values(write_out_counter)); 
end
fprintf(fid,'\n');
fclose(fid);


%extract average ratios for just Asp
Changing_P1_dimethyl_asp=nan(number_unique_tails_peptide_sequences,2);
    
for write_out_loop2=1:number_unique_tails_peptide_sequences
      
%check MvsL and HvsL
if isequal(Scaffold_NR.P1{write_out_loop2}, 'D') & strfind(Scaffold_NR.Modificiation_state{write_out_loop2}, '[+28]')==2

    Changing_P1_dimethyl_asp(write_out_loop2,2)=Scaffold_NR.Average_MvsL_to_write(write_out_loop2);
    Changing_P1_dimethyl_asp(write_out_loop2,1)=Scaffold_NR.Average_HvsL_to_write(write_out_loop2);
end

end


F13=figure
subplot(3,1,1)
h_Asp_HvsL=histogram(log2(Changing_P1_dimethyl_asp(:,1)))
h_Asp_HvsL.BinLimits=[floor(min([min(log2(Changing_P1_dimethyl_asp(:,2))) min(log2(Changing_P1_dimethyl_asp(:,1)))])) ceil(max([max(log2(Changing_P1_dimethyl_asp(:,2))) max(log2(Changing_P1_dimethyl_asp(:,1)))]))]
h_Asp_HvsL.BinWidth = 0.5;
hold on
h_Asp_MvsL=histogram(log2(Changing_P1_dimethyl_asp(:,2)));
h_Asp_MvsL.BinLimits = [floor(min([min(log2(Changing_P1_dimethyl_asp(:,2))) min(log2(Changing_P1_dimethyl_asp(:,1)))])) ceil(max([max(log2(Changing_P1_dimethyl_asp(:,2))) max(log2(Changing_P1_dimethyl_asp(:,1)))]))]
h_Asp_MvsL.BinWidth = 0.5;

%Find fit for data
[fitted_valuesHvsL5 fitted_statsHvsL5] = fit(h_Asp_HvsL.BinEdges', [h_Asp_HvsL.Values 0]', 'gauss2');

[fitted_valuesMvsL5 fitted_statsMvsL5] = fit(h_Asp_MvsL.BinEdges', [h_Asp_MvsL.Values 0]', 'gauss2');

%Generate Gaussian for MvsL and HvsL
for test_value=1:length(h_Asp_MvsL.BinEdges')   
%MvsL
%curve 1
gaussian_fit_MvsL_bin_curve1F(test_value)=(fitted_valuesMvsL5.a1*exp(-((h_Asp_MvsL.BinEdges(test_value)- fitted_valuesMvsL5.b1)...
/fitted_valuesMvsL5.c1).^2));

%curve 2
gaussian_fit_MvsL_bin_curve2F(test_value)=(fitted_valuesMvsL5.a2*exp(-((h_Asp_MvsL.BinEdges(test_value)- fitted_valuesMvsL5.b2)...
/fitted_valuesMvsL5.c2).^2));

%HvsL
%curve 1
gaussian_fit_HvsL_bin_curve1G(test_value)=(fitted_valuesHvsL5.a1*exp(-((h_Asp_HvsL.BinEdges(test_value)- fitted_valuesHvsL5.b1)...
/fitted_valuesHvsL5.c1).^2));

%curve 2
gaussian_fit_HvsL_bin_curve2G(test_value)=(fitted_valuesHvsL5.a2*exp(-((h_Asp_HvsL.BinEdges(test_value)- fitted_valuesHvsL5.b2)...
/fitted_valuesHvsL5.c2).^2));

end

subplot(3,1,2)
h_Asp_HvsL=histogram(log2(Changing_P1_dimethyl_asp(:,1)))
h_Asp_HvsL.BinLimits=[floor(min([min(log2(Changing_P1_dimethyl_asp(:,2))) min(log2(Changing_P1_dimethyl_asp(:,1)))])) ceil(max([max(log2(Changing_P1_dimethyl_asp(:,2))) max(log2(Changing_P1_dimethyl_asp(:,1)))]))]
h_Asp_HvsL.BinWidth = 0.5;
hold on
plot(h_Asp_HvsL.BinEdges,gaussian_fit_HvsL_bin_curve1G,'-.b','linewidth', 1);
hold on
plot(h_Asp_HvsL.BinEdges,gaussian_fit_HvsL_bin_curve2G,'-.b','linewidth', 1);

subplot(3,1,3)
Temp_histo=histogram([1,0])
Temp_histo.BinLimits=[floor(min([min(log2(Changing_P1_dimethyl_asp(:,2))) min(log2(Changing_P1_dimethyl_asp(:,1)))])) ceil(max([max(log2(Changing_P1_dimethyl_asp(:,2))) max(log2(Changing_P1_dimethyl_asp(:,1)))]))]
Temp_histo.BinWidth = 0.5;
hold on
h_Asp_MvsL=histogram(log2(Changing_P1_dimethyl_asp(:,2)))
h_Asp_MvsL.BinLimits=[floor(min([min(log2(Changing_P1_dimethyl_asp(:,2))) min(log2(Changing_P1_dimethyl_asp(:,1)))])) ceil(max([max(log2(Changing_P1_dimethyl_asp(:,2))) max(log2(Changing_P1_dimethyl_asp(:,1)))]))]
h_Asp_MvsL.BinWidth = 0.5;
hold on
plot(h_Asp_MvsL.BinEdges,gaussian_fit_MvsL_bin_curve1F,'-.r','linewidth', 1);
hold on
plot(h_Asp_MvsL.BinEdges,gaussian_fit_MvsL_bin_curve2F,'-.r','linewidth', 1);
suptitle('Distrubution of P1 Asp neo termini');
legend('CH11 treatment + Z-vad FMK','CH11 treatment','Fitted bimodal distribution of CH11 treatment')

print(F13,'-dpdf','-r600', 'histogram_of_Asp_neo_termini_TAILS-replicates_all_unique_termini.pdf');

%Write out table of fits
%Summary file of all the P1 prime amino acids
fid_Proteins_in_each_rep = fopen('Asp_histogram_stats.csv','w');
fprintf (fid_Proteins_in_each_rep,'%s,%s,%s,%s,%s,%s,%s,%s,%s,%s,%s,%s,\n',...
'Channel','SSE','rsquare','dfe','adjrsquare','rmse',...
'Curve 1 Hight','Curve 1 Center','Curve 1 width','Curve 2 Hight','Curve 2 Center','Curve 2 width'); %Write Header
fprintf(fid_Proteins_in_each_rep,'%s,', 'MvsL');
fprintf(fid_Proteins_in_each_rep,'%f,', fitted_statsMvsL5.sse(1));
fprintf(fid_Proteins_in_each_rep,'%f,', fitted_statsMvsL5.rsquare(1));
fprintf(fid_Proteins_in_each_rep,'%f,', fitted_statsMvsL5.dfe(1));
fprintf(fid_Proteins_in_each_rep,'%f,', fitted_statsMvsL5.adjrsquare(1));
fprintf(fid_Proteins_in_each_rep,'%f,', fitted_statsMvsL5.rmse(1));
fprintf(fid_Proteins_in_each_rep,'%f,', fitted_valuesMvsL5.a1(1));
fprintf(fid_Proteins_in_each_rep,'%f,', fitted_valuesMvsL5.b1(1));
fprintf(fid_Proteins_in_each_rep,'%f,', fitted_valuesMvsL5.c1(1));
fprintf(fid_Proteins_in_each_rep,'%f,', fitted_valuesMvsL5.a2(1));
fprintf(fid_Proteins_in_each_rep,'%f,', fitted_valuesMvsL5.b2(1));
fprintf(fid_Proteins_in_each_rep,'%f,', fitted_valuesMvsL5.c2(1));
fprintf(fid_Proteins_in_each_rep,'\n');
fprintf(fid_Proteins_in_each_rep,'%s,', 'HvsL');
fprintf(fid_Proteins_in_each_rep,'%f,', fitted_statsHvsL5.sse(1));
fprintf(fid_Proteins_in_each_rep,'%f,', fitted_statsHvsL5.rsquare(1));
fprintf(fid_Proteins_in_each_rep,'%f,', fitted_statsHvsL5.dfe(1));
fprintf(fid_Proteins_in_each_rep,'%f,', fitted_statsHvsL5.adjrsquare(1));
fprintf(fid_Proteins_in_each_rep,'%f,', fitted_statsHvsL5.rmse(1));
fprintf(fid_Proteins_in_each_rep,'%f,', fitted_valuesHvsL5.a1(1));
fprintf(fid_Proteins_in_each_rep,'%f,', fitted_valuesHvsL5.b1(1));
fprintf(fid_Proteins_in_each_rep,'%f,', fitted_valuesHvsL5.c1(1));
fprintf(fid_Proteins_in_each_rep,'%f,', fitted_valuesHvsL5.a2(1));
fprintf(fid_Proteins_in_each_rep,'%f,', fitted_valuesHvsL5.b2(1));
fprintf(fid_Proteins_in_each_rep,'%f,', fitted_valuesHvsL5.c2(1));
fprintf(fid_Proteins_in_each_rep,'\n');
fclose(fid_Proteins_in_each_rep);

%Write out histogram table

%Write out Bin values
fid = fopen('Neo_termini_histogram_bin_values_P1_asp.txt','w');
fprintf (fid,'%s\t',...
'Bin Values');
for write_out_counter=1:length(h_Asp_HvsL.BinEdges)
fprintf(fid,'%f	',h_Asp_HvsL.BinEdges(write_out_counter));    
end
fprintf(fid,'\n');

fprintf (fid,'%s\t',...
'MvsL Values');
for write_out_counter=1:length(h_Asp_MvsL.Values)
fprintf(fid,'%f	',h_Asp_MvsL.Values(write_out_counter));      
end
fprintf(fid,'\n');

fprintf (fid,'%s\t',...
'HvsL Values');
for write_out_counter=1:length(h_Asp_HvsL.Values)
fprintf(fid,'%f	',h_Asp_HvsL.Values(write_out_counter)); 
end
fprintf(fid,'\n');
fclose(fid);


%%%%%%%%%%%%%%%%%%%%%%%%%%%%%%%%%%%%%%%%%%%%%%%%%%%%%%%%%%%%%%%%%%%%%%%%%%
%Determine overlap at the protein level of Arg and Asp cleaved proteins
Unique_proteins=unique(Scaffold_NR.uniprot_mapped_accession_num);
Uniprot_terms_1=cell(length(Unique_proteins),3);
Protein_level_cleavage=zeros(length(Unique_proteins),3);

    
for write_out_loop2=1:number_unique_tails_peptide_sequences
    
[position_ofprotein]=ind2sub(size(Unique_proteins), strmatch(Scaffold_NR.uniprot_mapped_accession_num{write_out_loop2}, Unique_proteins, 'exact')); 

%Save uniprot terms to write out
Uniprot_terms_1(position_ofprotein)=Scaffold_NR.Uniprot_terms(write_out_loop2);
%Determin if neo termini observed
if isequal(Scaffold_NR.P1{write_out_loop2}, 'D') & strfind(Scaffold_NR.Modificiation_state{write_out_loop2}, '[+28]')==2....
    
Protein_level_cleavage(position_ofprotein,1)=1;
end

if isequal(Scaffold_NR.P1{write_out_loop2}, 'R') & strfind(Scaffold_NR.Modificiation_state{write_out_loop2}, '[+28]')==2
    
Protein_level_cleavage(position_ofprotein,2)=1;
end 

 
end


%test which Proteins are cleaved by both
for write_out_loop2=1:length(Unique_proteins)
    if sum(Protein_level_cleavage(write_out_loop2,:))==2
        Protein_level_cleavage(write_out_loop2,3)=1;
        Protein_level_cleavage(write_out_loop2,1)=0;
        Protein_level_cleavage(write_out_loop2,2)=0;
    end
end


F11=figure
h = pie(sum(Protein_level_cleavage))
h(1).FaceColor= [myC(1,:)];
h(3).FaceColor= [myC(2,:)];
h(5).FaceColor= [myC(3,:)];
%h(7).FaceColor= [colour_to_use(2,:)];
legend('Protein cleaved P1 Aspartic acid','protein cleaved P1 Arginine','Protein cleaved by both',6, 'Location', 'eastoutside')
title('Protein Level cleavage analysis of Asp and Arg');
print(F11,'-dpdf','-r600', 'Protein_level_cleavage_analysis.pdf'); 
print(F11,'-dpng','-r600', 'Protein_level_cleavage_analysis.png');


%Overlap output file
fid_Proteins_1 = fopen('Overlap of Arg and Asp Protein level.csv','w');
fprintf (fid_Proteins_1,'%s,%s,%s,\n',...
'Protein cleaved P1 Aspartic acid','protein cleaved P1 Arginine','Protein cleaved by both'); %Write Header
fprintf(fid_Proteins_1,'%f,', sum(Protein_level_cleavage(:,1)));
fprintf(fid_Proteins_1,'%f,', sum(Protein_level_cleavage(:,2)));
fprintf(fid_Proteins_1,'%f,', sum(Protein_level_cleavage(:,3)));
fprintf(fid_Proteins_1,'\n');
fclose(fid_Proteins_1);


%Overlap output file
fid_Proteins_2 = fopen('Overlap of Arg and Asp Protein level for enrichment analysis.csv','w');
fprintf (fid_Proteins_2,'%s,%s,%s,%s,%s,\n',...
'Protein','Uniprot term','Protein cleaved P1 Aspartic acid','protein cleaved P1 Arginine','Protein cleaved by both'); %Write Header
for output_counter=1:length(Unique_proteins)
fprintf(fid_Proteins_2,'%s,', Unique_proteins{output_counter}); 
fprintf(fid_Proteins_2,'%s,', Uniprot_terms_1{output_counter}); 
fprintf(fid_Proteins_2,'%f,', Protein_level_cleavage(output_counter,1));
fprintf(fid_Proteins_2,'%f,', Protein_level_cleavage(output_counter,2));
fprintf(fid_Proteins_2,'%f,', Protein_level_cleavage(output_counter,3));
fprintf(fid_Proteins_2,'\n');
end
fclose(fid_Proteins_2);
